# Supplementary material for: Spatial Fingerprints of Community Structure in Human Interaction Network for an Extensive Set of Large-Scale Regions
Source: PLoS One. 2015 May 20;10(5):e0126713. doi: 10.1371/journal.pone.0126713 (PMC4439170; doi:10.1371/journal.pone.0126713)
Supplement: S2 File — After decompression, one file per region: <region>.dat in S2 File contains in a multicolumn text format the data sets necessary for reproduction of the presented community projection results. Additional two-column files: <region>-hist.dat in S2 File contain data sets corresponding to the histograms of number of users per pixel in each region considered in the main text. (These histograms are depicted on Figures C-E of S1 File. S2 File data structure is described in the last section of S1 File.) (ZIP) [file pone.0126713.s002.zip]

Archive with 30 entries (27 files):
- S2_File/
- S2_File/graphdata/
- S2_File/graphdata/Canada.dat
- S2_File/graphdata/EU.dat
- S2_File/graphdata/Europe.dat
- S2_File/graphdata/FormerYugoslavia.dat
- S2_File/graphdata/France.dat
- S2_File/graphdata/Germany.dat
- S2_File/graphdata/GermanyTurkey.dat
- S2_File/graphdata/India.dat
- S2_File/graphdata/Japan.dat
- S2_File/graphdata/SouthAmerica.dat
- S2_File/graphdata/SoutheastAsiaChinaJapan.dat
- S2_File/graphdata/Spain.dat
- S2_File/graphdata/UK.dat
- S2_File/graphdata/US.dat
- S2_File/histograms/
- S2_File/histograms/Canada-hist.dat
- S2_File/histograms/EU-hist.dat
- S2_File/histograms/Europe-hist.dat
- S2_File/histograms/FormerYugoslavia-hist.dat
- S2_File/histograms/France-hist.dat
- S2_File/histograms/Germany-hist.dat
- S2_File/histograms/India-hist.dat
- S2_File/histograms/Japan-hist.dat
- S2_File/histograms/SouthAmerica-hist.dat
- S2_File/histograms/SoutheastAsiaChinaJapan-hist.dat
- S2_File/histograms/Spain-hist.dat
- S2_File/histograms/UK-hist.dat
- S2_File/histograms/US-hist.dat
