# Supplementary material for: Spatial Fingerprints of Community Structure in Human Interaction Network for an Extensive Set of Large-Scale Regions
Source: PLoS One. 2015 May 20;10(5):e0126713. doi: 10.1371/journal.pone.0126713 (PMC4439170; doi:10.1371/journal.pone.0126713)
Supplement: S2 File — After decompression, one file per region: <region>.dat in S2 File contains in a multicolumn text format the data sets necessary for reproduction of the presented community projection results. Additional two-column files: <region>-hist.dat in S2 File contain data sets corresponding to the histograms of number of users per pixel in each region considered in the main text. (These histograms are depicted on Figures C-E of S1 File. S2 File data structure is described in the last section of S1 File.) (ZIP) [file pone.0126713.s002.zip › S2_File/graphdata/Canada.dat]

healpix_id|cluster_id|center_lon|center_lat|polygon
142762|1|-117.8089888|70.69224592|POLYGON((-117.8222778 70.74091474,-117.9 70.71658077,-117.9775281 70.69224592,-117.9426434 70.66791019,-117.9078456 70.64357358,-117.8731343 70.61923609,-117.7957659 70.64357358,-117.7182045 70.66791019,-117.6404494 70.69224592,-117.675 70.71658077,-117.709637 70.74091474,-117.7443609 70.76524783,-117.8222778 70.74091474))
167282|2|-105.1038062|69.08414478|POLYGON((-105.0867052 69.13293471,-105.1732102 69.10854022,-105.2595156 69.08414478,-105.2419355 69.05974837,-105.2243959 69.03535101,-105.2068966 69.01095268,-105.1208285 69.03535101,-105.0345622 69.05974837,-104.9480969 69.08414478,-104.965358 69.10854022,-104.982659 69.13293471,-105 69.15732824,-105.0867052 69.13293471))
178955|3|-133.7959866|68.35183014|POLYGON((-133.8435754 68.40067862,-133.8950893 68.37625487,-133.9464883 68.35183014,-133.8975501 68.3274044,-133.8487208 68.30297768,-133.8 68.27854995,-133.7486096 68.30297768,-133.6971047 68.3274044,-133.6454849 68.35183014,-133.6941964 68.37625487,-133.7430168 68.40067862,-133.7919463 68.42510137,-133.8435754 68.40067862))
182654|3|-106.5397351|68.13196256|POLYGON((-106.5265487 68.18082904,-106.6077348 68.1563963,-106.6887417 68.13196256,-106.6703418 68.10752781,-106.6519824 68.08309206,-106.6336634 68.05865529,-106.5528634 68.08309206,-106.4718853 68.10752781,-106.3907285 68.13196256,-106.4088398 68.1563963,-106.4269912 68.18082904,-106.4451827 68.20526077,-106.5265487 68.18082904))
235513|1|-123.4548105|65.11854938|POLYGON((-123.4761441 65.16768212,-123.5311284 65.14311633,-123.5860058 65.11854938,-123.5533981 65.09398126,-123.5208535 65.06941199,-123.4883721 65.04484155,-123.4335597 65.06941199,-123.3786408 65.09398126,-123.3236152 65.11854938,-123.3560311 65.14311633,-123.3885102 65.16768212,-123.4210526 65.19224675,-123.4761441 65.16768212))
239641|3|-125.5057803|64.89739438|POLYGON((-125.530888 64.94654812,-125.5834137 64.92197183,-125.6358382 64.89739438,-125.6015399 64.87281575,-125.5673077 64.84823595,-125.5331412 64.82365497,-125.4807692 64.84823595,-125.4282964 64.87281575,-125.3757225 64.89739438,-125.4098361 64.92197183,-125.4440154 64.94654812,-125.4782609 64.97112323,-125.530888 64.94654812))
248080|3|-110.3267045|64.45479824|POLYGON((-110.3225806 64.5039946,-110.3886256 64.47939702,-110.4545455 64.45479824,-110.4351939 64.43019826,-110.415879 64.40559709,-110.3966006 64.38099471,-110.3308129 64.40559709,-110.2649007 64.43019826,-110.1988636 64.45479824,-110.2180095 64.47939702,-110.2371917 64.5039946,-110.2564103 64.52859099,-110.3225806 64.5039946))
249472|4|-115.1133144|64.38099471|POLYGON((-115.1182592 64.43019826,-115.1795841 64.40559709,-115.2407932 64.38099471,-115.2169811 64.35639114,-115.1932139 64.33178636,-115.1694915 64.30718038,-115.1083883 64.33178636,-115.0471698 64.35639114,-114.9858357 64.38099471,-115.0094518 64.40559709,-115.0331126 64.43019826,-115.0568182 64.45479824,-115.1182592 64.43019826))
262536|2|-68.49447514|63.71627231|POLYGON((-68.57933579 63.7655416,-68.59907834 63.74090757,-68.61878453 63.71627231,-68.55565777 63.6916358,-68.49264706 63.66699807,-68.42975207 63.64235909,-68.40992647 63.66699807,-68.3900644 63.6916358,-68.37016575 63.71627231,-68.43317972 63.74090757,-68.49630996 63.7655416,-68.55955679 63.79017439,-68.57933579 63.7655416))
265170|2|-135.8653846|63.56843471|POLYGON((-135.9082569 63.61771887,-135.9486709 63.59307741,-135.989011 63.56843471,-135.946935 63.54379076,-135.904936 63.51914556,-135.8630137 63.49449912,-135.8226691 63.51914556,-135.7822507 63.54379076,-135.7417582 63.56843471,-135.7836847 63.59307741,-135.8256881 63.61771887,-135.8677686 63.64235909,-135.9082569 63.61771887))
265271|3|-110.8928571|63.56843471|POLYGON((-110.8899083 63.61771887,-110.9532539 63.59307741,-111.0164835 63.56843471,-110.9972553 63.54379076,-110.9780622 63.51914556,-110.9589041 63.49449912,-110.8957952 63.51914556,-110.8325709 63.54379076,-110.7692308 63.56843471,-110.7882676 63.59307741,-110.8073394 63.61771887,-110.8264463 63.64235909,-110.8899083 63.61771887))
269741|3|-90.85831063|63.34659421|POLYGON((-90.8189263 63.39590086,-90.9 63.37124816,-90.98092643 63.34659421,-90.9800363 63.321939,-90.97914778 63.29728254,-90.97826087 63.27262481,-90.89755213 63.29728254,-90.81669691 63.321939,-90.73569482 63.34659421,-90.73636364 63.37124816,-90.73703367 63.39590086,-90.73770492 63.4205523,-90.8189263 63.39590086))
274057|3|-117.3648649|63.12465194|POLYGON((-117.3736462 63.17398129,-117.4301172 63.14931724,-117.4864865 63.12465194,-117.4617462 63.09998536,-117.4370504 63.07531751,-117.4123989 63.05064839,-117.3561151 63.07531751,-117.29973 63.09998536,-117.2432432 63.12465194,-117.2678088 63.14931724,-117.2924188 63.17398129,-117.3170732 63.19864406,-117.3736462 63.17398129))
280117|2|-92.04545455|62.82856889|POLYGON((-92.00892857 62.87792885,-92.08742194 62.85324951,-92.1657754 62.82856889,-92.16384684 62.80388699,-92.16192171 62.7792038,-92.16 62.75451932,-92.08185053 62.7792038,-92.00356189 62.80388699,-91.92513369 62.82856889,-91.92685103 62.85324951,-91.92857143 62.87792885,-91.93029491 62.90260691,-92.00892857 62.87792885))
281516|3|-116.04|62.75451932|POLYGON((-116.0463045 62.80388699,-116.1032028 62.7792038,-116.16 62.75451932,-116.1367673 62.72983355,-116.1135759 62.70514649,-116.0904255 62.68045815,-116.0337178 62.70514649,-115.9769094 62.72983355,-115.92 62.75451932,-115.9430605 62.7792038,-115.9661621 62.80388699,-115.9893048 62.82856889,-116.0463045 62.80388699))
287558|3|-114.3403694|62.45820467|POLYGON((-114.3436123 62.50760343,-114.4014085 62.4829047,-114.4591029 62.45820467,-114.4376098 62.43350334,-114.4161545 62.40880069,-114.3947368 62.38409674,-114.3371378 62.40880069,-114.2794376 62.43350334,-114.2216359 62.45820467,-114.2429577 62.4829047,-114.2643172 62.50760343,-114.2857143 62.53230086,-114.3436123 62.50760343))
305969|3|-132.2378517|61.56812388|POLYGON((-132.2715628 61.61761826,-132.3122867 61.59287175,-132.3529412 61.56812388,-132.3168654 61.54337466,-132.2808511 61.51862408,-132.244898 61.49387215,-132.2042553 61.51862408,-132.1635434 61.54337466,-132.1227621 61.56812388,-132.1587031 61.59287175,-132.1947054 61.61761826,-132.2307692 61.64236342,-132.2715628 61.61761826))
307533|3|-132.8188776|61.49387215|POLYGON((-132.8534923 61.54337466,-132.893617 61.51862408,-132.9336735 61.49387215,-132.8971963 61.46911886,-132.860781 61.44436421,-132.8244275 61.4196082,-132.7843803 61.44436421,-132.7442651 61.46911886,-132.7040816 61.49387215,-132.7404255 61.51862408,-132.7768313 61.54337466,-132.8132992 61.56812388,-132.8534923 61.54337466))
307586|3|-120.6505102|61.49387215|POLYGON((-120.6643952 61.54337466,-120.7148936 61.51862408,-120.7653061 61.49387215,-120.7391674 61.46911886,-120.713073 61.44436421,-120.6870229 61.4196082,-120.6366723 61.44436421,-120.5862362 61.46911886,-120.5357143 61.49387215,-120.5617021 61.51862408,-120.5877342 61.54337466,-120.6138107 61.56812388,-120.6643952 61.54337466))
310744|3|-117.7538071|61.34533198|POLYGON((-117.7627119 61.39485082,-117.8154107 61.37009208,-117.8680203 61.34533198,-117.8444632 61.32057051,-117.8209459 61.29580767,-117.7974684 61.27104347,-117.7449324 61.29580767,-117.6923077 61.32057051,-117.6395939 61.34533198,-117.6629975 61.37009208,-117.6864407 61.39485082,-117.7099237 61.4196082,-117.7627119 61.39485082))
317058|3|-123.3542714|61.04810376|POLYGON((-123.3724832 61.09765556,-123.4199497 61.07288035,-123.4673367 61.04810376,-123.4393305 61.02332579,-123.4113712 60.99854643,-123.3834586 60.97376568,-123.3361204 60.99854643,-123.2887029 61.02332579,-123.241206 61.04810376,-123.2690696 61.07288035,-123.2969799 61.09765556,-123.324937 61.12242939,-123.3724832 61.09765556))
321801|3|-135.2244389|60.82505202|POLYGON((-135.2622814 60.87462881,-135.2995008 60.84984111,-135.3366584 60.82505202,-135.2990033 60.80026154,-135.2614108 60.77546965,-135.2238806 60.75067637,-135.186722 60.77546965,-135.1495017 60.80026154,-135.1122195 60.82505202,-135.1497504 60.84984111,-135.1873439 60.87462881,-135.225 60.89941511,-135.2622814 60.87462881))
321888|3|-115.6982544|60.82505202|POLYGON((-115.7035803 60.87462881,-115.7570715 60.84984111,-115.8104738 60.82505202,-115.7890365 60.80026154,-115.7676349 60.77546965,-115.7462687 60.75067637,-115.6929461 60.77546965,-115.6395349 60.80026154,-115.5860349 60.82505202,-115.6073211 60.84984111,-115.6286428 60.87462881,-115.65 60.89941511,-115.7035803 60.87462881))
323408|3|-135.1119403|60.75067637|POLYGON((-135.1495017 60.80026154,-135.186722 60.77546965,-135.2238806 60.75067637,-135.1864126 60.72588169,-135.1490066 60.70108561,-135.1116625 60.67628812,-135.0745033 60.70108561,-135.0372825 60.72588169,-135 60.75067637,-135.0373444 60.77546965,-135.0747508 60.80026154,-135.1122195 60.82505202,-135.1495017 60.80026154))
323494|3|-115.858209|60.75067637|POLYGON((-115.8637874 60.80026154,-115.9170124 60.77546965,-115.9701493 60.75067637,-115.948633 60.72588169,-115.9271523 60.70108561,-115.9057072 60.67628812,-115.852649 60.70108561,-115.7995029 60.72588169,-115.7462687 60.75067637,-115.7676349 60.77546965,-115.7890365 60.80026154,-115.8104738 60.82505202,-115.8637874 60.80026154))
325019|3|-135|60.67628812|POLYGON((-135.0372825 60.72588169,-135.0745033 60.70108561,-135.1116625 60.67628812,-135.0743802 60.65148923,-135.0371594 60.62668894,-135 60.60188724,-134.9628406 60.62668894,-134.9256198 60.65148923,-134.8883375 60.67628812,-134.9254967 60.70108561,-134.9627175 60.72588169,-135 60.75067637,-135.0372825 60.72588169))
326634|4|-134.8886139|60.60188724|POLYGON((-134.9256198 60.65148923,-134.9628406 60.62668894,-135 60.60188724,-134.9629019 60.57708413,-134.9258649 60.55227961,-134.8888889 60.52747368,-134.8517298 60.55227961,-134.8145095 60.57708413,-134.7772277 60.60188724,-134.8142031 60.62668894,-134.8512397 60.65148923,-134.8883375 60.67628812,-134.9256198 60.65148923))
328337|3|-116.1111111|60.52747368|POLYGON((-116.1170651 60.57708413,-116.169687 60.55227961,-116.2222222 60.52747368,-116.2006579 60.50266633,-116.179129 60.47785758,-116.1576355 60.4530474,-116.1051767 60.47785758,-116.0526316 60.50266633,-116 60.52747368,-116.0214168 60.55227961,-116.0428689 60.57708413,-116.0643564 60.60188724,-116.1170651 60.57708413))
329875|3|-134.8891626|60.4530474|POLYGON((-134.9259868 60.50266633,-134.9630238 60.47785758,-135 60.4530474,-134.9630845 60.42823581,-134.9262295 60.40342281,-134.8894349 60.37860838,-134.852459 60.40342281,-134.8154225 60.42823581,-134.7783251 60.4530474,-134.8151191 60.47785758,-134.8519737 60.50266633,-134.8888889 60.52747368,-134.9259868 60.50266633))
339799|3|-111.9538835|60.00622069|POLYGON((-111.9529984 60.05589102,-112.0080972 60.03105658,-112.0631068 60.00622069,-112.0452708 59.98138336,-112.0274637 59.95654458,-112.0096852 59.93170437,-111.9547658 59.95654458,-111.8997575 59.98138336,-111.8446602 60.00622069,-111.8623482 60.03105658,-111.8800648 60.05589102,-111.8978102 60.08072403,-111.9529984 60.05589102))
339991|5|-70.01213592|60.00622069|POLYGON((-70.089141 60.05589102,-70.10526316 60.03105658,-70.12135922 60.00622069,-70.06467259 59.98138336,-70.00807754 59.95654458,-69.95157385 59.93170437,-69.93537964 59.95654458,-69.91915926 59.98138336,-69.90291262 60.00622069,-69.95951417 60.03105658,-70.01620746 60.05589102,-70.0729927 60.08072403,-70.089141 60.05589102))
341450|3|-111.9007264|59.93170437|POLYGON((-111.8997575 59.98138336,-111.9547658 59.95654458,-112.0096852 59.93170437,-111.9919355 59.9068627,-111.9742143 59.88201959,-111.9565217 59.85717503,-111.9016922 59.88201959,-111.8467742 59.9068627,-111.7917676 59.93170437,-111.80937 59.95654458,-111.8270008 59.98138336,-111.8446602 60.00622069,-111.8997575 59.98138336))
344714|3|-122.6385542|59.78263263|POLYGON((-122.6548673 59.83232901,-122.7009646 59.80748155,-122.746988 59.78263263,-122.7207063 59.75778226,-122.6944667 59.73293043,-122.6682692 59.70807714,-122.6222935 59.73293043,-122.576244 59.75778226,-122.5301205 59.78263263,-122.5562701 59.80748155,-122.5824618 59.83232901,-122.6086957 59.85717503,-122.6548673 59.83232901))
353070|4|-122.0357143|59.40972348|POLYGON((-122.0508744 59.45946379,-122.0969023 59.43459437,-122.1428571 59.40972348,-122.1173672 59.38485111,-122.0919176 59.35997727,-122.0665083 59.33510194,-122.0206022 59.35997727,-121.9746233 59.38485111,-121.9285714 59.40972348,-121.9539317 59.43459437,-121.9793323 59.45946379,-122.0047733 59.48433173,-122.0508744 59.45946379))
358132|1|-121.5957447|59.18581886|POLYGON((-121.6101026 59.23558583,-121.6561514 59.21070309,-121.7021277 59.18581886,-121.6771654 59.16093314,-121.6522423 59.13604593,-121.6273585 59.11115723,-121.5814319 59.13604593,-121.5354331 59.16093314,-121.4893617 59.18581886,-121.5141956 59.21070309,-121.5390687 59.23558583,-121.563981 59.26046708,-121.6101026 59.23558583))
364928|6|-122.9859485|58.88709153|POLYGON((-123.0023456 58.93689442,-123.046875 58.91199373,-123.0913349 58.88709153,-123.0655226 58.86218783,-123.0397506 58.83728262,-123.0140187 58.8123759,-122.9696025 58.83728262,-122.925117 58.86218783,-122.8805621 58.88709153,-122.90625 58.91199373,-122.9319781 58.93689442,-122.9577465 58.9617936,-123.0023456 58.93689442))
364929|2|-122.7751756|58.88709153|POLYGON((-122.7912432 58.93689442,-122.8359375 58.91199373,-122.8805621 58.88709153,-122.8549142 58.86218783,-122.8293063 58.83728262,-122.8037383 58.8123759,-122.7591582 58.83728262,-122.7145086 58.86218783,-122.6697892 58.88709153,-122.6953125 58.91199373,-122.7208757 58.93689442,-122.7464789 58.9617936,-122.7912432 58.93689442))
366640|1|-122.6985981|58.8123759|POLYGON((-122.7145086 58.86218783,-122.7591582 58.83728262,-122.8037383 58.8123759,-122.7782101 58.78746767,-122.7527216 58.76255792,-122.7272727 58.73764667,-122.6827372 58.76255792,-122.6381323 58.78746767,-122.5934579 58.8123759,-122.618862 58.83728262,-122.6443058 58.86218783,-122.6697892 58.88709153,-122.7145086 58.86218783))
366776|7|-94.10046729|58.8123759|POLYGON((-94.07176287 58.86218783,-94.13873733 58.83728262,-94.20560748 58.8123759,-94.20233463 58.78746767,-94.19906687 58.76255792,-94.1958042 58.73764667,-94.12908243 58.76255792,-94.06225681 58.78746767,-93.9953271 58.8123759,-93.99844115 58.83728262,-94.00156006 58.86218783,-94.00468384 58.88709153,-94.07176287 58.86218783))
368355|3|-122.6223776|58.73764667|POLYGON((-122.6381323 58.78746767,-122.6827372 58.76255792,-122.7272727 58.73764667,-122.7018634 58.71273389,-122.6764934 58.68781961,-122.6511628 58.6629038,-122.6066718 58.68781961,-122.5621118 58.71273389,-122.5174825 58.73764667,-122.5427683 58.76255792,-122.5680934 58.78746767,-122.5934579 58.8123759,-122.6381323 58.78746767))
368360|1|-121.5734266|58.73764667|POLYGON((-121.5875486 58.78746767,-121.6329705 58.76255792,-121.6783217 58.73764667,-121.6537267 58.71273389,-121.6291699 58.68781961,-121.6046512 58.6629038,-121.5593483 58.68781961,-121.5139752 58.71273389,-121.4685315 58.73764667,-121.4930016 58.76255792,-121.5175097 58.78746767,-121.5420561 58.8123759,-121.5875486 58.78746767))
368410|3|-111.0839161|58.73764667|POLYGON((-111.0817121 58.78746767,-111.1353033 58.76255792,-111.1888112 58.73764667,-111.1723602 58.71273389,-111.1559348 58.68781961,-111.1395349 58.6629038,-111.0861133 58.68781961,-111.0326087 58.71273389,-110.979021 58.73764667,-110.9953344 58.76255792,-111.0116732 58.78746767,-111.0280374 58.8123759,-111.0817121 58.78746767))
368470|8|-98.4965035|58.73764667|POLYGON((-98.47470817 58.78746767,-98.53810264 58.76255792,-98.6013986 58.73764667,-98.5947205 58.71273389,-98.58805275 58.68781961,-98.58139535 58.6629038,-98.51823119 58.68781961,-98.45496894 58.71273389,-98.39160839 58.73764667,-98.39813375 58.76255792,-98.40466926 58.78746767,-98.41121495 58.8123759,-98.47470817 58.78746767))
368625|5|-65.97902098|58.73764667|POLYGON((-66.04669261 58.78746767,-66.06531882 58.76255792,-66.08391608 58.73764667,-66.0326087 58.71273389,-65.98138092 58.68781961,-65.93023256 58.6629038,-65.91155935 58.68781961,-65.89285714 58.71273389,-65.87412587 58.73764667,-65.92534992 58.76255792,-65.9766537 58.78746767,-66.02803738 58.8123759,-66.04669261 58.78746767))
373549|3|-117.1875|58.51337699|POLYGON((-117.194745 58.56322536,-117.2432432 58.53830194,-117.2916667 58.51337699,-117.2706245 58.48845052,-117.2496148 58.46352251,-117.2286374 58.43859297,-117.1802773 58.46352251,-117.1318427 58.48845052,-117.0833333 58.51337699,-117.1042471 58.53830194,-117.1251932 58.56322536,-117.1461717 58.58814725,-117.194745 58.56322536))
375218|1|-130.0115473|58.43859297|POLYGON((-130.0385505 58.48845052,-130.0770416 58.46352251,-130.1154734 58.43859297,-130.0846154 58.4136619,-130.0538048 58.3887293,-130.0230415 58.36379516,-129.9846272 58.3887293,-129.9461538 58.4136619,-129.9076212 58.43859297,-129.9383667 58.46352251,-129.9691596 58.48845052,-130 58.51337699,-130.0385505 58.48845052))
375284|3|-116.2933025|58.43859297|POLYGON((-116.2991519 58.48845052,-116.348228 58.46352251,-116.3972286 58.43859297,-116.3769231 58.4136619,-116.3566487 58.3887293,-116.3364055 58.36379516,-116.2874712 58.3887293,-116.2384615 58.4136619,-116.1893764 58.43859297,-116.2095532 58.46352251,-116.229761 58.48845052,-116.25 58.51337699,-116.2991519 58.48845052))
375286|4|-115.8775982|58.43859297|POLYGON((-115.8828065 58.48845052,-115.9322034 58.46352251,-115.9815242 58.43859297,-115.9615385 58.4136619,-115.9415834 58.3887293,-115.921659 58.36379516,-115.8724058 58.3887293,-115.8230769 58.4136619,-115.7736721 58.43859297,-115.7935285 58.46352251,-115.8134156 58.48845052,-115.8333333 58.51337699,-115.8828065 58.48845052))
375468|2|-78.04849885|58.43859297|POLYGON((-78.13415574 58.48845052,-78.14329738 58.46352251,-78.15242494 58.43859297,-78.09230769 58.4136619,-78.03228286 58.3887293,-77.97235023 58.36379516,-77.9631053 58.3887293,-77.95384615 58.4136619,-77.94457275 58.43859297,-78.0046225 58.46352251,-78.06476484 58.48845052,-78.125 58.51337699,-78.13415574 58.48845052))
380561|3|-103.7270642|58.21415799|POLYGON((-103.7136294 58.26404322,-103.7719969 58.23910138,-103.8302752 58.21415799,-103.8197097 58.18921306,-103.8091603 58.16426658,-103.798627 58.13931855,-103.740458 58.16426658,-103.6822002 58.18921306,-103.6238532 58.21415799,-103.634277 58.23910138,-103.6447167 58.26404322,-103.6551724 58.28898351,-103.7136294 58.26404322))
382246|3|-116.4645309|58.13931855|POLYGON((-116.4705882 58.18921306,-116.519084 58.16426658,-116.5675057 58.13931855,-116.5472561 58.11436898,-116.5270373 58.08941785,-116.5068493 58.06446516,-116.458492 58.08941785,-116.410061 58.11436898,-116.3615561 58.13931855,-116.3816794 58.16426658,-116.4018335 58.18921306,-116.4220183 58.21415799,-116.4705882 58.18921306))
384055|3|-104.4863014|58.06446516|POLYGON((-104.4740854 58.11436898,-104.531607 58.08941785,-104.5890411 58.06446516,-104.5779468 58.03951093,-104.5668693 58.01455513,-104.5558087 57.98959778,-104.4984802 58.01455513,-104.4410646 58.03951093,-104.3835616 58.06446516,-104.3945164 58.08941785,-104.4054878 58.11436898,-104.416476 58.13931855,-104.4740854 58.11436898))
384231|5|-68.32191781|58.06446516|POLYGON((-68.39176829 58.11436898,-68.40822544 58.08941785,-68.42465753 58.06446516,-68.37262357 58.03951093,-68.32066869 58.01455513,-68.26879271 57.98959778,-68.25227964 58.01455513,-68.23574144 58.03951093,-68.21917808 58.06446516,-68.27113481 58.08941785,-68.32317073 58.11436898,-68.37528604 58.13931855,-68.39176829 58.11436898))
391096|3|-104.9660633|57.76491127|POLYGON((-104.9546828 57.81485258,-105.0113208 57.78988271,-105.0678733 57.76491127,-105.0565185 57.73993826,-105.0451807 57.71496368,-105.03386 57.68998752,-104.9774096 57.71496368,-104.9208742 57.73993826,-104.8642534 57.76491127,-104.8754717 57.78988271,-104.8867069 57.81485258,-104.8979592 57.83982088,-104.9546828 57.81485258))
399957|6|-111.6442953|57.39015016|POLYGON((-111.6430172 57.44013893,-111.6940299 57.41514534,-111.7449664 57.39015016,-111.728763 57.36515338,-111.7125838 57.34015501,-111.6964286 57.31515504,-111.6455696 57.34015501,-111.5946349 57.36515338,-111.5436242 57.39015016,-111.5597015 57.41514534,-111.5758028 57.44013893,-111.5919283 57.46513093,-111.6430172 57.44013893))
399960|3|-111.0402685|57.39015016|POLYGON((-111.0380881 57.44013893,-111.0895522 57.41514534,-111.1409396 57.39015016,-111.1251863 57.36515338,-111.1094564 57.34015501,-111.09375 57.31515504,-111.0424423 57.34015501,-110.9910581 57.36515338,-110.9395973 57.39015016,-110.9552239 57.41514534,-110.9708738 57.44013893,-110.9865471 57.46513093,-111.0380881 57.44013893))
401713|7|-118.6272321|57.31515504|POLYGON((-118.6363636 57.36515338,-118.6820551 57.34015501,-118.7276786 57.31515504,-118.7063197 57.29015346,-118.6849926 57.26515029,-118.6636971 57.24014552,-118.6181278 57.26515029,-118.5724907 57.29015346,-118.5267857 57.31515504,-118.5480268 57.34015501,-118.5692996 57.36515338,-118.590604 57.39015016,-118.6363636 57.36515338))
401747|3|-111.796875|57.31515504|POLYGON((-111.7958271 57.36515338,-111.8466121 57.34015501,-111.8973214 57.31515504,-111.8810409 57.29015346,-111.8647845 57.26515029,-111.8485523 57.24014552,-111.7979198 57.26515029,-111.7472119 57.29015346,-111.6964286 57.31515504,-111.7125838 57.34015501,-111.728763 57.36515338,-111.7449664 57.39015016,-111.7958271 57.36515338))
401750|6|-111.1941964|57.31515504|POLYGON((-111.1922504 57.36515338,-111.2434847 57.34015501,-111.2946429 57.31515504,-111.2788104 57.29015346,-111.2630015 57.26515029,-111.247216 57.24014552,-111.1961367 57.26515029,-111.1449814 57.29015346,-111.09375 57.31515504,-111.1094564 57.34015501,-111.1251863 57.36515338,-111.1409396 57.39015016,-111.1922504 57.36515338))
401751|3|-110.9933036|57.31515504|POLYGON((-110.9910581 57.36515338,-111.0424423 57.34015501,-111.09375 57.31515504,-111.0780669 57.29015346,-111.0624071 57.26515029,-111.0467706 57.24014552,-110.9955423 57.26515029,-110.9442379 57.29015346,-110.8928571 57.31515504,-110.908414 57.34015501,-110.923994 57.36515338,-110.9395973 57.39015016,-110.9910581 57.36515338))
403543|3|-111.5478842|57.24014552|POLYGON((-111.5464684 57.29015346,-111.5973254 57.26515029,-111.6481069 57.24014552,-111.6320475 57.21513914,-111.6160119 57.19013115,-111.6 57.16512156,-111.5492958 57.19013115,-111.4985163 57.21513914,-111.4476615 57.24014552,-111.4635958 57.26515029,-111.4795539 57.29015346,-111.4955357 57.31515504,-111.5464684 57.29015346))
403544|3|-111.3474388|57.24014552|POLYGON((-111.3457249 57.29015346,-111.3967311 57.26515029,-111.4476615 57.24014552,-111.4317507 57.21513914,-111.4158636 57.19013115,-111.4 57.16512156,-111.3491475 57.19013115,-111.2982196 57.21513914,-111.247216 57.24014552,-111.2630015 57.26515029,-111.2788104 57.29015346,-111.2946429 57.31515504,-111.3457249 57.29015346))
403545|4|-111.1469933|57.24014552|POLYGON((-111.1449814 57.29015346,-111.1961367 57.26515029,-111.247216 57.24014552,-111.231454 57.21513914,-111.2157153 57.19013115,-111.2 57.16512156,-111.1489993 57.19013115,-111.0979228 57.21513914,-111.0467706 57.24014552,-111.0624071 57.26515029,-111.0780669 57.29015346,-111.09375 57.31515504,-111.1449814 57.29015346))
403546|3|-110.9465479|57.24014552|POLYGON((-110.9442379 57.29015346,-110.9955423 57.26515029,-111.0467706 57.24014552,-111.0311573 57.21513914,-111.0155671 57.19013115,-111 57.16512156,-110.948851 57.19013115,-110.8976261 57.21513914,-110.8463252 57.24014552,-110.8618128 57.26515029,-110.8773234 57.29015346,-110.8928571 57.31515504,-110.9442379 57.29015346))
403549|1|-110.3452116|57.24014552|POLYGON((-110.3420074 57.29015346,-110.3937593 57.26515029,-110.4454343 57.24014552,-110.4302671 57.21513914,-110.4151223 57.19013115,-110.4 57.16512156,-110.3484062 57.19013115,-110.2967359 57.21513914,-110.2449889 57.24014552,-110.2600297 57.26515029,-110.2750929 57.29015346,-110.2901786 57.31515504,-110.3420074 57.29015346))
405344|4|-111.1|57.16512156|POLYGON((-111.0979228 57.21513914,-111.1489993 57.19013115,-111.2 57.16512156,-111.1843079 57.14011036,-111.1686391 57.11509756,-111.1529933 57.09008313,-111.102071 57.11509756,-111.0510733 57.14011036,-111 57.16512156,-111.0155671 57.19013115,-111.0311573 57.21513914,-111.0467706 57.24014552,-111.0979228 57.21513914))
405345|3|-110.9|57.16512156|POLYGON((-110.8976261 57.21513914,-110.948851 57.19013115,-111 57.16512156,-110.984456 57.14011036,-110.9689349 57.11509756,-110.9534368 57.09008313,-110.9023669 57.11509756,-110.8512213 57.14011036,-110.8 57.16512156,-110.8154188 57.19013115,-110.8308605 57.21513914,-110.8463252 57.24014552,-110.8976261 57.21513914))
407144|4|-111.6518847|57.09008313|POLYGON((-111.6506292 57.14011036,-111.7011834 57.11509756,-111.751663 57.09008313,-111.7355982 57.0650671,-111.7195572 57.04004945,-111.7035398 57.01503019,-111.6531365 57.04004945,-111.6026588 57.0650671,-111.5521064 57.09008313,-111.5680473 57.11509756,-111.5840118 57.14011036,-111.6 57.16512156,-111.6506292 57.14011036))
408896|2|-122.5553097|57.01503019|POLYGON((-122.5701625 57.0650671,-122.6125461 57.04004945,-122.6548673 57.01503019,-122.6308032 56.99000931,-122.6067747 56.96498681,-122.5827815 56.93996269,-122.5405007 56.96498681,-122.4981577 56.99000931,-122.4557522 57.01503019,-122.4797048 57.04004945,-122.5036928 57.0650671,-122.5277162 57.09008313,-122.5701625 57.0650671))
408950|3|-111.8030973|57.01503019|POLYGON((-111.8020679 57.0650671,-111.8523985 57.04004945,-111.9026549 57.01503019,-111.8865144 56.99000931,-111.8703976 56.96498681,-111.8543046 56.93996269,-111.8041237 56.96498681,-111.7538688 56.99000931,-111.7035398 57.01503019,-111.7195572 57.04004945,-111.7355982 57.0650671,-111.751663 57.09008313,-111.8020679 57.0650671))
408951|4|-111.6039823|57.01503019|POLYGON((-111.6026588 57.0650671,-111.6531365 57.04004945,-111.7035398 57.01503019,-111.6875461 56.99000931,-111.6715758 56.96498681,-111.6556291 56.93996269,-111.6053019 56.96498681,-111.5549005 56.99000931,-111.5044248 57.01503019,-111.5202952 57.04004945,-111.5361891 57.0650671,-111.5521064 57.09008313,-111.6026588 57.0650671))
408952|4|-111.4048673|57.01503019|POLYGON((-111.4032496 57.0650671,-111.4538745 57.04004945,-111.5044248 57.01503019,-111.4885777 56.99000931,-111.4727541 56.96498681,-111.4569536 56.93996269,-111.4064801 56.96498681,-111.3559322 56.99000931,-111.3053097 57.01503019,-111.3210332 57.04004945,-111.3367799 57.0650671,-111.3525499 57.09008313,-111.4032496 57.0650671))
410762|3|-111.5562914|56.93996269|POLYGON((-111.5549005 56.99000931,-111.6053019 56.96498681,-111.6556291 56.93996269,-111.6397059 56.91493695,-111.623806 56.88990958,-111.6079295 56.86488059,-111.5576782 56.88990958,-111.5073529 56.91493695,-111.4569536 56.93996269,-111.4727541 56.96498681,-111.4885777 56.99000931,-111.5044248 57.01503019,-111.5549005 56.99000931))
412509|6|-124.9889868|56.86488059|POLYGON((-125.0073529 56.91493695,-125.047759 56.88990958,-125.0881057 56.86488059,-125.0623624 56.83984997,-125.0366569 56.81481773,-125.010989 56.78978385,-124.9706745 56.81481773,-124.9303008 56.83984997,-124.8898678 56.86488059,-124.9155033 56.88990958,-124.9411765 56.91493695,-124.9668874 56.93996269,-125.0073529 56.91493695))
412546|3|-117.654185|56.86488059|POLYGON((-117.6617647 56.91493695,-117.707568 56.88990958,-117.753304 56.86488059,-117.732942 56.83984997,-117.71261 56.81481773,-117.6923077 56.78978385,-117.6466276 56.81481773,-117.6008804 56.83984997,-117.5550661 56.86488059,-117.5753123 56.88990958,-117.5955882 56.91493695,-117.615894 56.93996269,-117.6617647 56.91493695))
412578|4|-111.3105727|56.86488059|POLYGON((-111.3088235 56.91493695,-111.3592946 56.88990958,-111.4096916 56.86488059,-111.3939839 56.83984997,-111.3782991 56.81481773,-111.3626374 56.78978385,-111.3123167 56.81481773,-111.2619222 56.83984997,-111.2114537 56.86488059,-111.2270389 56.88990958,-111.2426471 56.91493695,-111.2582781 56.93996269,-111.3088235 56.91493695))
414396|3|-111.4615385|56.78978385|POLYGON((-111.4600147 56.83984997,-111.5102639 56.81481773,-111.5604396 56.78978385,-111.5446559 56.76474835,-111.5288954 56.73971121,-111.5131579 56.71467244,-111.4630578 56.73971121,-111.4128843 56.76474835,-111.3626374 56.78978385,-111.3782991 56.81481773,-111.3939839 56.83984997,-111.4096916 56.86488059,-111.4600147 56.83984997))
416121|1|-130.7565789|56.71467244|POLYGON((-130.7833089 56.76474835,-130.8193124 56.73971121,-130.8552632 56.71467244,-130.82542 56.68963203,-130.7956204 56.66458998,-130.7658643 56.6395463,-130.729927 56.66458998,-130.6939372 56.68963203,-130.6578947 56.71467244,-130.6876372 56.73971121,-130.7174231 56.76474835,-130.7472527 56.78978385,-130.7833089 56.76474835))
416126|1|-129.7697368|56.71467244|POLYGON((-129.795022 56.76474835,-129.8317484 56.73971121,-129.8684211 56.71467244,-129.8392988 56.68963203,-129.810219 56.66458998,-129.7811816 56.6395463,-129.7445255 56.66458998,-129.7078159 56.68963203,-129.6710526 56.71467244,-129.7000732 56.73971121,-129.7291362 56.76474835,-129.7582418 56.78978385,-129.795022 56.76474835))
416219|3|-111.4144737|56.71467244|POLYGON((-111.4128843 56.76474835,-111.4630578 56.73971121,-111.5131579 56.71467244,-111.4974434 56.68963203,-111.4817518 56.66458998,-111.4660832 56.6395463,-111.4160584 56.66458998,-111.3659606 56.68963203,-111.3157895 56.71467244,-111.3313826 56.73971121,-111.3469985 56.76474835,-111.3626374 56.78978385,-111.4128843 56.76474835))
417994|1|-121.6083151|56.6395463|POLYGON((-121.6216216 56.68963203,-121.6642336 56.66458998,-121.7067834 56.6395463,-121.6836735 56.61450098,-121.6605972 56.58945401,-121.6375546 56.5644054,-121.5950473 56.58945401,-121.5524781 56.61450098,-121.5098468 56.6395463,-121.5328467 56.66458998,-121.5558802 56.68963203,-121.5789474 56.71467244,-121.6216216 56.68963203))
418024|3|-115.7002188|56.6395463|POLYGON((-115.7048941 56.68963203,-115.7518248 56.66458998,-115.7986871 56.6395463,-115.7798834 56.61450098,-115.7611071 56.58945401,-115.7423581 56.5644054,-115.6955572 56.58945401,-115.648688 56.61450098,-115.6017505 56.6395463,-115.620438 56.66458998,-115.6391527 56.68963203,-115.6578947 56.71467244,-115.7048941 56.68963203))
418046|3|-111.3676149|56.6395463|POLYGON((-111.3659606 56.68963203,-111.4160584 56.66458998,-111.4660832 56.6395463,-111.4504373 56.61450098,-111.4348143 56.58945401,-111.419214 56.5644054,-111.3692644 56.58945401,-111.319242 56.61450098,-111.2691466 56.6395463,-111.2846715 56.66458998,-111.3002191 56.68963203,-111.3157895 56.71467244,-111.3659606 56.68963203))
418047|3|-111.1706783|56.6395463|POLYGON((-111.1687363 56.68963203,-111.2189781 56.66458998,-111.2691466 56.6395463,-111.2536443 56.61450098,-111.2381646 56.58945401,-111.2227074 56.5644054,-111.1726147 56.58945401,-111.122449 56.61450098,-111.0722101 56.6395463,-111.0875912 56.66458998,-111.1029949 56.68963203,-111.1184211 56.71467244,-111.1687363 56.68963203))
419826|3|-121.3427948|56.5644054|POLYGON((-121.3556851 56.61450098,-121.3983977 56.58945401,-121.441048 56.5644054,-121.4181818 56.53935515,-121.3953488 56.51430325,-121.372549 56.4892497,-121.3299419 56.51430325,-121.2872727 56.53935515,-121.2445415 56.5644054,-121.2672979 56.58945401,-121.2900875 56.61450098,-121.3129103 56.6395463,-121.3556851 56.61450098))
419857|3|-115.2510917|56.5644054|POLYGON((-115.255102 56.61450098,-115.3022578 56.58945401,-115.349345 56.5644054,-115.3309091 56.53935515,-115.3125 56.51430325,-115.2941176 56.4892497,-115.247093 56.51430325,-115.2 56.53935515,-115.1528384 56.5644054,-115.171158 56.58945401,-115.1895044 56.61450098,-115.2078775 56.6395463,-115.255102 56.61450098))
421691|3|-115.3921569|56.4892497|POLYGON((-115.3963636 56.53935515,-115.443314 56.51430325,-115.4901961 56.4892497,-115.4716981 56.46419451,-115.453227 56.43913766,-115.4347826 56.41407916,-115.3879623 56.43913766,-115.341074 56.46419451,-115.2941176 56.4892497,-115.3125 56.51430325,-115.3309091 56.53935515,-115.349345 56.5644054,-115.3963636 56.53935515))
421712|3|-111.2745098|56.4892497|POLYGON((-111.2727273 56.53935515,-111.3226744 56.51430325,-111.372549 56.4892497,-111.3570392 56.46419451,-111.3415518 56.43913766,-111.326087 56.41407916,-111.2762872 56.43913766,-111.2264151 56.46419451,-111.1764706 56.4892497,-111.1918605 56.51430325,-111.2072727 56.53935515,-111.2227074 56.5644054,-111.2727273 56.53935515))
421721|4|-109.5098039|56.4892497|POLYGON((-109.5054545 56.53935515,-109.556686 56.51430325,-109.6078431 56.4892497,-109.5936139 56.46419451,-109.5794054 56.43913766,-109.5652174 56.41407916,-109.5141407 56.43913766,-109.4629898 56.46419451,-109.4117647 56.4892497,-109.4258721 56.51430325,-109.44 56.53935515,-109.4541485 56.5644054,-109.5054545 56.53935515))
421965|8|-61.66666667|56.4892497|POLYGON((-61.72363636 56.53935515,-61.74418605 56.51430325,-61.76470588 56.4892497,-61.71988389 56.46419451,-61.6751269 56.43913766,-61.63043478 56.41407916,-61.60986222 56.43913766,-61.5892598 56.46419451,-61.56862745 56.4892497,-61.61337209 56.51430325,-61.65818182 56.53935515,-61.70305677 56.5644054,-61.72363636 56.53935515))
423526|3|-116.1195652|56.41407916|POLYGON((-116.1248186 56.46419451,-116.1711385 56.43913766,-116.2173913 56.41407916,-116.198407 56.38901901,-116.1794501 56.3639572,-116.1605206 56.33889374,-116.1143271 56.3639572,-116.0680666 56.38901901,-116.0217391 56.41407916,-116.0406091 56.43913766,-116.0595065 56.46419451,-116.0784314 56.4892497,-116.1248186 56.46419451))
423552|3|-111.0326087|56.41407916|POLYGON((-111.030479 56.46419451,-111.0804931 56.43913766,-111.1304348 56.41407916,-111.115134 56.38901901,-111.0998553 56.3639572,-111.0845987 56.33889374,-111.0347323 56.3639572,-110.9847936 56.38901901,-110.9347826 56.41407916,-110.9499637 56.43913766,-110.9651669 56.46419451,-110.9803922 56.4892497,-111.030479 56.46419451))
423560|4|-109.4673913|56.41407916|POLYGON((-109.4629898 56.46419451,-109.5141407 56.43913766,-109.5652174 56.41407916,-109.55105 56.38901901,-109.536903 56.3639572,-109.5227766 56.33889374,-109.47178 56.3639572,-109.4207096 56.38901901,-109.3695652 56.41407916,-109.3836113 56.43913766,-109.3976778 56.46419451,-109.4117647 56.4892497,-109.4629898 56.46419451))
425343|1|-121.1388286|56.33889374|POLYGON((-121.1513396 56.38901901,-121.1939219 56.3639572,-121.2364425 56.33889374,-121.2138728 56.31382861,-121.1913357 56.28876183,-121.1688312 56.26369338,-121.1263538 56.28876183,-121.083815 56.31382861,-121.0412148 56.33889374,-121.0636758 56.3639572,-121.0861694 56.38901901,-121.1086957 56.41407916,-121.1513396 56.38901901))
425383|3|-113.329718|56.33889374|POLYGON((-113.3309196 56.38901901,-113.3791606 56.3639572,-113.4273319 56.33889374,-113.4104046 56.31382861,-113.3935018 56.28876183,-113.3766234 56.26369338,-113.3285199 56.28876183,-113.2803468 56.31382861,-113.2321041 56.33889374,-113.2489146 56.3639572,-113.2657495 56.38901901,-113.2826087 56.41407916,-113.3309196 56.38901901))
425395|1|-110.9869848|56.33889374|POLYGON((-110.9847936 56.38901901,-111.0347323 56.3639572,-111.0845987 56.33889374,-111.0693642 56.31382861,-111.0541516 56.28876183,-111.038961 56.26369338,-110.9891697 56.28876183,-110.9393064 56.31382861,-110.8893709 56.33889374,-110.9044863 56.3639572,-110.9196235 56.38901901,-110.9347826 56.41407916,-110.9847936 56.38901901))
425435|3|-103.1778742|56.33889374|POLYGON((-103.1643736 56.38901901,-103.2199711 56.3639572,-103.2754881 56.33889374,-103.265896 56.31382861,-103.2563177 56.28876183,-103.2467532 56.26369338,-103.1913357 56.28876183,-103.1358382 56.31382861,-103.0802603 56.33889374,-103.089725 56.3639572,-103.0992035 56.38901901,-103.1086957 56.41407916,-103.1643736 56.38901901))
425478|7|-94.78308026|56.33889374|POLYGON((-94.75742216 56.38901901,-94.81910275 56.3639572,-94.88069414 56.33889374,-94.87716763 56.31382861,-94.87364621 56.28876183,-94.87012987 56.26369338,-94.80866426 56.28876183,-94.74710983 56.31382861,-94.68546638 56.33889374,-94.68885673 56.3639572,-94.69225199 56.38901901,-94.69565217 56.41407916,-94.75742216 56.38901901))
427191|1|-120.8766234|56.26369338|POLYGON((-120.8887283 56.31382861,-120.9314079 56.28876183,-120.974026 56.26369338,-120.9516943 56.23862328,-120.9293948 56.2135515,-120.9071274 56.18847807,-120.8645533 56.2135515,-120.8219178 56.23862328,-120.7792208 56.26369338,-120.801444 56.28876183,-120.8236994 56.31382861,-120.845987 56.33889374,-120.8887283 56.31382861))
427192|3|-120.6818182|56.26369338|POLYGON((-120.6936416 56.31382861,-120.7364621 56.28876183,-120.7792208 56.26369338,-120.7570296 56.23862328,-120.7348703 56.2135515,-120.712743 56.18847807,-120.6700288 56.2135515,-120.6272531 56.23862328,-120.5844156 56.26369338,-120.6064982 56.28876183,-120.6286127 56.31382861,-120.6507592 56.33889374,-120.6936416 56.31382861))
427203|4|-118.538961|56.26369338|POLYGON((-118.5476879 56.31382861,-118.5920578 56.28876183,-118.6363636 56.26369338,-118.6157174 56.23862328,-118.5951009 56.2135515,-118.574514 56.18847807,-118.5302594 56.2135515,-118.4859409 56.23862328,-118.4415584 56.26369338,-118.4620939 56.28876183,-118.482659 56.31382861,-118.5032538 56.33889374,-118.5476879 56.31382861))
427209|3|-117.3701299|56.26369338|POLYGON((-117.3771676 56.31382861,-117.4223827 56.28876183,-117.4675325 56.26369338,-117.4477289 56.23862328,-117.4279539 56.2135515,-117.4082073 56.18847807,-117.3631124 56.2135515,-117.3179524 56.23862328,-117.2727273 56.26369338,-117.2924188 56.28876183,-117.3121387 56.31382861,-117.3318872 56.33889374,-117.3771676 56.31382861))
427318|7|-96.13636364|56.26369338|POLYGON((-96.11271676 56.31382861,-96.1732852 56.28876183,-96.23376623 56.26369338,-96.22927181 56.23862328,-96.22478386 56.2135515,-96.22030238 56.18847807,-96.15994236 56.2135515,-96.09949531 56.23862328,-96.03896104 56.26369338,-96.0433213 56.28876183,-96.04768786 56.31382861,-96.05206074 56.33889374,-96.11271676 56.31382861))
429042|1|-120.8099352|56.18847807|POLYGON((-120.8219178 56.23862328,-120.8645533 56.2135515,-120.9071274 56.18847807,-120.8848921 56.16340296,-120.8626887 56.13832619,-120.8405172 56.11324774,-120.7979871 56.13832619,-120.7553957 56.16340296,-120.712743 56.18847807,-120.7348703 56.2135515,-120.7570296 56.23862328,-120.7792208 56.26369338,-120.8219178 56.23862328))
429058|3|-117.699784|56.18847807|POLYGON((-117.7072819 56.23862328,-117.7521614 56.2135515,-117.7969762 56.18847807,-117.7769784 56.16340296,-117.7570093 56.13832619,-117.737069 56.11324774,-117.6923077 56.13832619,-117.647482 56.16340296,-117.6025918 56.18847807,-117.6224784 56.2135515,-117.6423937 56.23862328,-117.6623377 56.26369338,-117.7072819 56.23862328))
429060|3|-117.3110151|56.18847807|POLYGON((-117.3179524 56.23862328,-117.3631124 56.2135515,-117.4082073 56.18847807,-117.3884892 56.16340296,-117.3687994 56.13832619,-117.3491379 56.11324774,-117.3040978 56.13832619,-117.2589928 56.16340296,-117.2138229 56.18847807,-117.2334294 56.2135515,-117.2530642 56.23862328,-117.2727273 56.26369338,-117.3179524 56.23862328))
429082|3|-113.0345572|56.18847807|POLYGON((-113.035328 56.23862328,-113.0835735 56.2135515,-113.1317495 56.18847807,-113.1151079 56.16340296,-113.0984903 56.13832619,-113.0818966 56.11324774,-113.0337886 56.13832619,-112.9856115 56.16340296,-112.937365 56.18847807,-112.9538905 56.2135515,-112.9704398 56.23862328,-112.987013 56.26369338,-113.035328 56.23862328))
429089|1|-111.6738661|56.18847807|POLYGON((-111.6726748 56.23862328,-111.721902 56.2135515,-111.7710583 56.18847807,-111.7553957 56.16340296,-111.7397556 56.13832619,-111.7241379 56.11324774,-111.6750539 56.13832619,-111.6258993 56.16340296,-111.5766739 56.18847807,-111.592219 56.2135515,-111.6077866 56.23862328,-111.6233766 56.26369338,-111.6726748 56.23862328))
429093|3|-110.8963283|56.18847807|POLYGON((-110.8940159 56.23862328,-110.943804 56.2135515,-110.9935205 56.18847807,-110.9784173 56.16340296,-110.9633357 56.13832619,-110.9482759 56.11324774,-110.8986341 56.13832619,-110.8489209 56.16340296,-110.7991361 56.18847807,-110.814121 56.2135515,-110.8291276 56.23862328,-110.8441558 56.26369338,-110.8940159 56.23862328))
430897|1|-120.7435345|56.11324774|POLYGON((-120.7553957 56.16340296,-120.7979871 56.13832619,-120.8405172 56.11324774,-120.8183776 56.08816762,-120.7962697 56.06308583,-120.7741935 56.03800236,-120.7317073 56.06308583,-120.6891601 56.08816762,-120.6465517 56.11324774,-120.6685838 56.13832619,-120.6906475 56.16340296,-120.712743 56.18847807,-120.7553957 56.16340296))
430909|3|-118.4159483|56.11324774|POLYGON((-118.4244604 56.16340296,-118.4687275 56.13832619,-118.512931 56.11324774,-118.4924623 56.08816762,-118.472023 56.06308583,-118.4516129 56.03800236,-118.4074605 56.06308583,-118.3632448 56.08816762,-118.3189655 56.11324774,-118.3393242 56.13832619,-118.3597122 56.16340296,-118.3801296 56.18847807,-118.4244604 56.16340296))
430914|3|-117.4461207|56.11324774|POLYGON((-117.4532374 56.16340296,-117.4982027 56.13832619,-117.5431034 56.11324774,-117.5233309 56.08816762,-117.5035868 56.06308583,-117.483871 56.03800236,-117.4390244 56.06308583,-117.3941134 56.08816762,-117.3491379 56.11324774,-117.3687994 56.13832619,-117.3884892 56.16340296,-117.4082073 56.18847807,-117.4532374 56.16340296))
430971|8|-106.3900862|56.11324774|POLYGON((-106.381295 56.16340296,-106.43422 56.13832619,-106.487069 56.11324774,-106.4752333 56.08816762,-106.4634146 56.06308583,-106.4516129 56.03800236,-106.3988522 56.06308583,-106.3460158 56.08816762,-106.2931034 56.11324774,-106.3048167 56.13832619,-106.3165468 56.16340296,-106.3282937 56.18847807,-106.381295 56.16340296))
432750|2|-121.8387097|56.03800236|POLYGON((-121.8521177 56.08816762,-121.8938307 56.06308583,-121.9354839 56.03800236,-121.9126074 56.01291722,-121.8897638 55.9878304,-121.8669528 55.9627419,-121.82534 55.9878304,-121.7836676 56.01291722,-121.7419355 56.03800236,-121.7647059 56.06308583,-121.787509 56.08816762,-121.8103448 56.11324774,-121.8521177 56.08816762))
432754|7|-121.0645161|56.03800236|POLYGON((-121.0768126 56.08816762,-121.1190818 56.06308583,-121.1612903 56.03800236,-121.1389685 56.01291722,-121.1166786 55.9878304,-121.0944206 55.9627419,-121.0522548 55.9878304,-121.0100287 56.01291722,-120.9677419 56.03800236,-120.989957 56.06308583,-121.0122039 56.08816762,-121.0344828 56.11324774,-121.0768126 56.08816762))
432768|3|-118.3548387|56.03800236|POLYGON((-118.3632448 56.08816762,-118.4074605 56.06308583,-118.4516129 56.03800236,-118.4312321 56.01291722,-118.4108805 55.9878304,-118.3905579 55.9627419,-118.3464567 55.9878304,-118.3022923 56.01291722,-118.2580645 56.03800236,-118.2783357 56.06308583,-118.298636 56.08816762,-118.3189655 56.11324774,-118.3632448 56.08816762))
432801|1|-111.9677419|56.03800236|POLYGON((-111.9669777 56.08816762,-112.0157819 56.06308583,-112.0645161 56.03800236,-112.0487106 56.01291722,-112.0329277 55.9878304,-112.0171674 55.9627419,-111.9685039 55.9878304,-111.9197708 56.01291722,-111.8709677 56.03800236,-111.8866571 56.06308583,-111.902369 56.08816762,-111.9181034 56.11324774,-111.9669777 56.08816762))
434617|1|-120.9978541|55.9627419|POLYGON((-121.0100287 56.01291722,-121.0522548 55.9878304,-121.0944206 55.9627419,-121.0721944 55.93765171,-121.05 55.91255985,-121.0278373 55.8874663,-120.9857143 55.91255985,-120.9435311 55.93765171,-120.9012876 55.9627419,-120.9234073 55.9878304,-120.9455587 56.01291722,-120.9677419 56.03800236,-121.0100287 56.01291722))
434645|3|-115.5901288|55.9627419|POLYGON((-115.5945559 56.01291722,-115.6406586 55.9878304,-115.6866953 55.9627419,-115.6683345 55.93765171,-115.65 55.91255985,-115.6316916 55.8874663,-115.5857143 55.91255985,-115.5396712 55.93765171,-115.4935622 55.9627419,-115.511811 55.9878304,-115.530086 56.01291722,-115.5483871 56.03800236,-115.5945559 56.01291722))
434654|3|-113.8519313|55.9627419|POLYGON((-113.8538682 56.01291722,-113.9012169 55.9878304,-113.9484979 55.9627419,-113.9313796 55.93765171,-113.9142857 55.91255985,-113.8972163 55.8874663,-113.85 55.91255985,-113.8027162 55.93765171,-113.7553648 55.9627419,-113.7723694 55.9878304,-113.7893983 56.01291722,-113.8064516 56.03800236,-113.8538682 56.01291722))
434655|3|-113.6587983|55.9627419|POLYGON((-113.6604585 56.01291722,-113.7079456 55.9878304,-113.7553648 55.9627419,-113.7383846 55.93765171,-113.7214286 55.91255985,-113.7044968 55.8874663,-113.6571429 55.91255985,-113.6097212 55.93765171,-113.5622318 55.9627419,-113.5790981 55.9878304,-113.5959885 56.01291722,-113.6129032 56.03800236,-113.6604585 56.01291722))
436437|1|-129.9892934|55.8874663|POLYGON((-130.0142959 55.93765171,-130.05 55.91255985,-130.0856531 55.8874663,-130.0570613 55.86237106,-130.0285103 55.83727414,-130 55.81217552,-129.9643621 55.83727414,-129.9286733 55.86237106,-129.8929336 55.8874663,-129.9214286 55.91255985,-129.9499643 55.93765171,-129.9785408 55.9627419,-130.0142959 55.93765171))
436520|3|-113.993576|55.8874663|POLYGON((-113.9957112 55.93765171,-114.0428571 55.91255985,-114.0899358 55.8874663,-114.0727532 55.86237106,-114.0555952 55.83727414,-114.0384615 55.81217552,-113.9914469 55.83727414,-113.9443652 55.86237106,-113.8972163 55.8874663,-113.9142857 55.91255985,-113.9313796 55.93765171,-113.9484979 55.9627419,-113.9957112 55.93765171))
436549|3|-108.4047109|55.8874663|POLYGON((-108.3988563 55.93765171,-108.45 55.91255985,-108.5010707 55.8874663,-108.4878745 55.86237106,-108.4746971 55.83727414,-108.4615385 55.81217552,-108.4105488 55.83727414,-108.3594864 55.86237106,-108.3083512 55.8874663,-108.3214286 55.91255985,-108.3345247 55.93765171,-108.3476395 55.9627419,-108.3988563 55.93765171))
438379|3|-116.25|55.81217552|POLYGON((-116.2553495 55.86237106,-116.300784 55.83727414,-116.3461538 55.81217552,-116.3274021 55.78707522,-116.3086771 55.76197323,-116.2899787 55.73686954,-116.2446657 55.76197323,-116.1992883 55.78707522,-116.1538462 55.81217552,-116.1724875 55.83727414,-116.1911555 55.86237106,-116.2098501 55.8874663,-116.2553495 55.86237106))
438404|4|-111.4423077|55.81217552|POLYGON((-111.4407989 55.86237106,-111.489665 55.83727414,-111.5384615 55.81217552,-111.5231317 55.78707522,-111.5078236 55.76197323,-111.4925373 55.73686954,-111.4438122 55.76197323,-111.3950178 55.78707522,-111.3461538 55.81217552,-111.3613685 55.83727414,-111.3766049 55.86237106,-111.391863 55.8874663,-111.4407989 55.86237106))
438419|3|-108.5576923|55.81217552|POLYGON((-108.5520685 55.86237106,-108.6029936 55.83727414,-108.6538462 55.81217552,-108.6405694 55.78707522,-108.6273115 55.76197323,-108.6140725 55.73686954,-108.5633001 55.76197323,-108.5124555 55.78707522,-108.4615385 55.81217552,-108.4746971 55.83727414,-108.4878745 55.86237106,-108.5010707 55.8874663,-108.5520685 55.86237106))
438475|7|-97.78846154|55.81217552|POLYGON((-97.76747504 55.86237106,-97.82608696 55.83727414,-97.88461538 55.81217552,-97.87900356 55.78707522,-97.87339972 55.76197323,-97.86780384 55.73686954,-97.80938834 55.76197323,-97.75088968 55.78707522,-97.69230769 55.81217552,-97.69779045 55.83727414,-97.70328103 55.86237106,-97.70877944 55.8874663,-97.76747504 55.86237106))
440226|1|-121.5671642|55.73686954|POLYGON((-121.5800712 55.78707522,-121.6216216 55.76197323,-121.663113 55.73686954,-121.640625 55.71176415,-121.6181689 55.68665707,-121.5957447 55.66154829,-121.5542938 55.68665707,-121.5127841 55.71176415,-121.4712154 55.73686954,-121.4935989 55.76197323,-121.5160142 55.78707522,-121.5384615 55.81217552,-121.5800712 55.78707522))
440233|3|-120.2238806|55.73686954|POLYGON((-120.2348754 55.78707522,-120.2773826 55.76197323,-120.3198294 55.73686954,-120.2982955 55.71176415,-120.2767921 55.68665707,-120.2553191 55.66154829,-120.212917 55.68665707,-120.1704545 55.71176415,-120.1279318 55.73686954,-120.1493599 55.76197323,-120.1708185 55.78707522,-120.1923077 55.81217552,-120.2348754 55.78707522))
440240|1|-118.880597|55.73686954|POLYGON((-118.8896797 55.78707522,-118.9331437 55.76197323,-118.9765458 55.73686954,-118.9559659 55.71176415,-118.9354152 55.68665707,-118.9148936 55.66154829,-118.8715401 55.68665707,-118.828125 55.71176415,-118.7846482 55.73686954,-118.8051209 55.76197323,-118.8256228 55.78707522,-118.8461538 55.81217552,-118.8896797 55.78707522))
440241|3|-118.6886994|55.73686954|POLYGON((-118.6975089 55.78707522,-118.7411095 55.76197323,-118.7846482 55.73686954,-118.7642045 55.71176415,-118.7437899 55.68665707,-118.7234043 55.66154829,-118.6799148 55.68665707,-118.6363636 55.71176415,-118.5927505 55.73686954,-118.6130868 55.76197323,-118.633452 55.78707522,-118.6538462 55.81217552,-118.6975089 55.78707522))
440344|7|-98.92324094|55.73686954|POLYGON((-98.90391459 55.78707522,-98.96159317 55.76197323,-99.01918977 55.73686954,-99.01278409 55.71176415,-99.00638751 55.68665707,-99 55.66154829,-98.94251242 55.68665707,-98.88494318 55.71176415,-98.82729211 55.73686954,-98.83357041 55.76197323,-98.83985765 55.78707522,-98.84615385 55.81217552,-98.90391459 55.78707522))
440349|7|-97.96375267|55.73686954|POLYGON((-97.9430605 55.78707522,-98.00142248 55.76197323,-98.05970149 55.73686954,-98.05397727 55.71176415,-98.04826118 55.68665707,-98.04255319 55.66154829,-97.98438609 55.68665707,-97.92613636 55.71176415,-97.86780384 55.73686954,-97.87339972 55.76197323,-97.87900356 55.78707522,-97.88461538 55.81217552,-97.9430605 55.78707522))
440350|7|-97.77185501|55.73686954|POLYGON((-97.75088968 55.78707522,-97.80938834 55.76197323,-97.86780384 55.73686954,-97.86221591 55.71176415,-97.85663591 55.68665707,-97.85106383 55.66154829,-97.79276082 55.68665707,-97.734375 55.71176415,-97.67590618 55.73686954,-97.68136558 55.76197323,-97.68683274 55.78707522,-97.69230769 55.81217552,-97.75088968 55.78707522))
442101|1|-122.2659574|55.66154829|POLYGON((-122.2798295 55.71176415,-122.3207949 55.68665707,-122.3617021 55.66154829,-122.3387668 55.63643781,-122.315864 55.61132563,-122.2929936 55.58621174,-122.2521246 55.61132563,-122.2111977 55.63643781,-122.1702128 55.66154829,-122.1930447 55.68665707,-122.2159091 55.71176415,-122.238806 55.73686954,-122.2798295 55.71176415))
442149|6|-113.0744681|55.66154829|POLYGON((-113.0752841 55.71176415,-113.1227821 55.68665707,-113.1702128 55.66154829,-113.1537916 55.63643781,-113.1373938 55.61132563,-113.1210191 55.58621174,-113.0736544 55.61132563,-113.0262225 55.63643781,-112.9787234 55.66154829,-112.9950319 55.68665707,-113.0113636 55.71176415,-113.0277186 55.73686954,-113.0752841 55.71176415))
442159|2|-111.1595745|55.66154829|POLYGON((-111.1576705 55.71176415,-111.2065295 55.68665707,-111.2553191 55.66154829,-111.2402551 55.63643781,-111.2252125 55.61132563,-111.2101911 55.58621174,-111.1614731 55.61132563,-111.112686 55.63643781,-111.0638298 55.66154829,-111.0787793 55.68665707,-111.09375 55.71176415,-111.108742 55.73686954,-111.1576705 55.71176415))
442161|4|-110.7765957|55.66154829|POLYGON((-110.7741477 55.71176415,-110.8232789 55.68665707,-110.8723404 55.66154829,-110.8575478 55.63643781,-110.8427762 55.61132563,-110.8280255 55.58621174,-110.7790368 55.61132563,-110.7299787 55.63643781,-110.6808511 55.66154829,-110.6955287 55.68665707,-110.7102273 55.71176415,-110.7249467 55.73686954,-110.7741477 55.71176415))
442193|3|-104.6489362|55.66154829|POLYGON((-104.6377841 55.71176415,-104.6912704 55.68665707,-104.7446809 55.66154829,-104.734231 55.63643781,-104.723796 55.61132563,-104.7133758 55.58621174,-104.6600567 55.61132563,-104.6066619 55.63643781,-104.5531915 55.66154829,-104.5635202 55.68665707,-104.5738636 55.71176415,-104.5842217 55.73686954,-104.6377841 55.71176415))
443984|1|-122.1974522|55.58621174|POLYGON((-122.2111977 55.63643781,-122.2521246 55.61132563,-122.2929936 55.58621174,-122.2701556 55.56109615,-122.2473498 55.53597886,-122.2245763 55.51085985,-122.1837456 55.53597886,-122.1428571 55.56109615,-122.1019108 55.58621174,-122.1246459 55.61132563,-122.1474132 55.63643781,-122.1702128 55.66154829,-122.2111977 55.63643781))
443996|6|-119.9044586|55.58621174|POLYGON((-119.9149539 55.63643781,-119.9575071 55.61132563,-120 55.58621174,-119.9787836 55.56109615,-119.9575972 55.53597886,-119.9364407 55.51085985,-119.8939929 55.53597886,-119.8514851 55.56109615,-119.8089172 55.58621174,-119.8300283 55.61132563,-119.8511694 55.63643781,-119.8723404 55.66154829,-119.9149539 55.63643781))
444019|3|-115.5095541|55.58621174|POLYGON((-115.51382 55.63643781,-115.5594901 55.61132563,-115.6050955 55.58621174,-115.5869873 55.56109615,-115.5689046 55.53597886,-115.5508475 55.51085985,-115.5053004 55.53597886,-115.4596888 55.56109615,-115.4140127 55.58621174,-115.4320113 55.61132563,-115.4500354 55.63643781,-115.4680851 55.66154829,-115.51382 55.63643781))
444043|3|-110.9235669|55.58621174|POLYGON((-110.9213324 55.63643781,-110.970255 55.61132563,-111.0191083 55.58621174,-111.0042433 55.56109615,-110.9893993 55.53597886,-110.9745763 55.51085985,-110.9257951 55.53597886,-110.8769448 55.56109615,-110.8280255 55.58621174,-110.8427762 55.61132563,-110.8575478 55.63643781,-110.8723404 55.66154829,-110.9213324 55.63643781))
444044|3|-110.7324841|55.58621174|POLYGON((-110.7299787 55.63643781,-110.7790368 55.61132563,-110.8280255 55.58621174,-110.8132956 55.56109615,-110.7985866 55.53597886,-110.7838983 55.51085985,-110.7349823 55.53597886,-110.6859972 55.56109615,-110.6369427 55.58621174,-110.6515581 55.61132563,-110.6661942 55.63643781,-110.6808511 55.66154829,-110.7299787 55.63643781))
444066|3|-106.5286624|55.58621174|POLYGON((-106.5201984 55.63643781,-106.572238 55.61132563,-106.6242038 55.58621174,-106.612447 55.56109615,-106.6007067 55.53597886,-106.5889831 55.51085985,-106.5371025 55.53597886,-106.4851485 55.56109615,-106.433121 55.58621174,-106.4447592 55.61132563,-106.4564139 55.63643781,-106.4680851 55.66154829,-106.5201984 55.63643781))
445930|1|-110.8792373|55.51085985|POLYGON((-110.8769448 55.56109615,-110.9257951 55.53597886,-110.9745763 55.51085985,-110.9597742 55.48573914,-110.9449929 55.46061672,-110.9302326 55.43549258,-110.8815233 55.46061672,-110.8327452 55.48573914,-110.7838983 55.51085985,-110.7985866 55.53597886,-110.8132956 55.56109615,-110.8280255 55.58621174,-110.8769448 55.56109615))
445953|3|-106.4936441|55.51085985|POLYGON((-106.4851485 55.56109615,-106.5371025 55.53597886,-106.5889831 55.51085985,-106.5772759 55.48573914,-106.5655853 55.46061672,-106.5539112 55.43549258,-106.5021157 55.46061672,-106.450247 55.48573914,-106.3983051 55.51085985,-106.409894 55.53597886,-106.4214993 55.56109615,-106.433121 55.58621174,-106.4851485 55.56109615))
445997|7|-98.10381356|55.51085985|POLYGON((-98.0834512 55.56109615,-98.14134276 55.53597886,-98.19915254 55.51085985,-98.19336627 55.48573914,-98.18758815 55.46061672,-98.18181818 55.43549258,-98.12411848 55.46061672,-98.06633733 55.48573914,-98.00847458 55.51085985,-98.01413428 55.53597886,-98.01980198 55.56109615,-98.02547771 55.58621174,-98.0834512 55.56109615))
447776|3|-119.397463|55.43549258|POLYGON((-119.4071983 55.48573914,-119.4499295 55.46061672,-119.4926004 55.43549258,-119.471831 55.41036673,-119.4510908 55.38523917,-119.4303797 55.36010989,-119.3877551 55.38523917,-119.3450704 55.41036673,-119.3023256 55.43549258,-119.3229901 55.46061672,-119.3436838 55.48573914,-119.3644068 55.51085985,-119.4071983 55.48573914))
447791|3|-116.5433404|55.43549258|POLYGON((-116.5490473 55.48573914,-116.5937941 55.46061672,-116.6384778 55.43549258,-116.6197183 55.41036673,-116.6009852 55.38523917,-116.5822785 55.36010989,-116.5376495 55.38523917,-116.4929577 55.41036673,-116.448203 55.43549258,-116.4668547 55.46061672,-116.4855328 55.48573914,-116.5042373 55.51085985,-116.5490473 55.48573914))
447793|3|-116.1627907|55.43549258|POLYGON((-116.1679605 55.48573914,-116.212976 55.46061672,-116.2579281 55.43549258,-116.2394366 55.41036673,-116.2209711 55.38523917,-116.2025316 55.36010989,-116.1576355 55.38523917,-116.1126761 55.41036673,-116.0676533 55.43549258,-116.0860367 55.46061672,-116.104446 55.48573914,-116.1228814 55.51085985,-116.1679605 55.48573914))
447836|4|-107.9809725|55.43549258|POLYGON((-107.9745942 55.48573914,-108.0253879 55.46061672,-108.0761099 55.43549258,-108.0633803 55.41036673,-108.0506685 55.38523917,-108.0379747 55.36010989,-107.9873329 55.38523917,-107.9366197 55.41036673,-107.8858351 55.43549258,-107.8984485 55.46061672,-107.9110797 55.48573914,-107.9237288 55.51085985,-107.9745942 55.48573914))
447854|3|-104.5560254|55.43549258|POLYGON((-104.544813 55.48573914,-104.5980254 55.46061672,-104.6511628 55.43549258,-104.6408451 55.41036673,-104.6305419 55.38523917,-104.6202532 55.36010989,-104.5672062 55.38523917,-104.5140845 55.41036673,-104.4608879 55.43549258,-104.471086 55.46061672,-104.4812985 55.48573914,-104.4915254 55.51085985,-104.544813 55.48573914))
449627|1|-127.6898734|55.36010989|POLYGON((-127.7112676 55.41036673,-127.7480647 55.38523917,-127.7848101 55.36010989,-127.7582572 55.33497888,-127.7317416 55.30984616,-127.7052632 55.28471172,-127.6685393 55.30984616,-127.6317639 55.33497888,-127.5949367 55.36010989,-127.6213934 55.38523917,-127.6478873 55.41036673,-127.6744186 55.43549258,-127.7112676 55.41036673))
449651|1|-123.1329114|55.36010989|POLYGON((-123.1478873 55.41036673,-123.1878958 55.38523917,-123.2278481 55.36010989,-123.2044975 55.33497888,-123.1811798 55.30984616,-123.1578947 55.28471172,-123.1179775 55.30984616,-123.0780042 55.33497888,-123.0379747 55.36010989,-123.0612245 55.38523917,-123.084507 55.41036673,-123.1078224 55.43549258,-123.1478873 55.41036673))
449654|2|-122.5632911|55.36010989|POLYGON((-122.5774648 55.41036673,-122.6178747 55.38523917,-122.6582278 55.36010989,-122.6352776 55.33497888,-122.6123596 55.30984616,-122.5894737 55.28471172,-122.5491573 55.30984616,-122.5087843 55.33497888,-122.4683544 55.36010989,-122.4912034 55.38523917,-122.5140845 55.41036673,-122.5369979 55.43549258,-122.5774648 55.41036673))
449668|3|-119.9050633|55.36010989|POLYGON((-119.915493 55.41036673,-119.9577762 55.38523917,-120 55.36010989,-119.9789178 55.33497888,-119.9578652 55.30984616,-119.9368421 55.28471172,-119.8946629 55.30984616,-119.8524245 55.33497888,-119.8101266 55.36010989,-119.8311049 55.38523917,-119.8521127 55.41036673,-119.8731501 55.43549258,-119.915493 55.41036673))
449669|1|-119.7151899|55.36010989|POLYGON((-119.7253521 55.41036673,-119.7677692 55.38523917,-119.8101266 55.36010989,-119.7891778 55.33497888,-119.7682584 55.30984616,-119.7473684 55.28471172,-119.7050562 55.30984616,-119.6626845 55.33497888,-119.6202532 55.36010989,-119.6410978 55.38523917,-119.6619718 55.41036673,-119.6828753 55.43549258,-119.7253521 55.41036673))
449670|3|-119.5253165|55.36010989|POLYGON((-119.5352113 55.41036673,-119.5777621 55.38523917,-119.6202532 55.36010989,-119.5994378 55.33497888,-119.5786517 55.30984616,-119.5578947 55.28471172,-119.5154494 55.30984616,-119.4729445 55.33497888,-119.4303797 55.36010989,-119.4510908 55.38523917,-119.471831 55.41036673,-119.4926004 55.43549258,-119.5352113 55.41036673))
449674|3|-118.7658228|55.36010989|POLYGON((-118.7746479 55.41036673,-118.817734 55.38523917,-118.8607595 55.36010989,-118.8404779 55.33497888,-118.8202247 55.30984616,-118.8 55.28471172,-118.7570225 55.30984616,-118.7139845 55.33497888,-118.6708861 55.36010989,-118.6910626 55.38523917,-118.7112676 55.41036673,-118.7315011 55.43549258,-118.7746479 55.41036673))
449690|3|-115.7278481|55.36010989|POLYGON((-115.7323944 55.41036673,-115.7776214 55.38523917,-115.8227848 55.36010989,-115.8046381 55.33497888,-115.7865169 55.30984616,-115.7684211 55.28471172,-115.7233146 55.30984616,-115.6781448 55.33497888,-115.6329114 55.36010989,-115.65095 55.38523917,-115.6690141 55.41036673,-115.6871036 55.43549258,-115.7323944 55.41036673))
449693|3|-115.1582278|55.36010989|POLYGON((-115.1619718 55.41036673,-115.2076003 55.38523917,-115.2531646 55.36010989,-115.2354181 55.33497888,-115.2176966 55.30984616,-115.2 55.28471172,-115.1544944 55.30984616,-115.1089248 55.33497888,-115.0632911 55.36010989,-115.0809289 55.38523917,-115.0985915 55.41036673,-115.1162791 55.43549258,-115.1619718 55.41036673))
449694|3|-114.9683544|55.36010989|POLYGON((-114.971831 55.41036673,-115.0175932 55.38523917,-115.0632911 55.36010989,-115.0456781 55.33497888,-115.0280899 55.30984616,-115.0105263 55.28471172,-114.9648876 55.30984616,-114.9191848 55.33497888,-114.8734177 55.36010989,-114.8909219 55.38523917,-114.9084507 55.41036673,-114.9260042 55.43549258,-114.971831 55.41036673))
449715|3|-110.9810127|55.36010989|POLYGON((-110.9788732 55.41036673,-111.0274455 55.38523917,-111.0759494 55.36010989,-111.0611384 55.33497888,-111.0463483 55.30984616,-111.0315789 55.28471172,-110.9831461 55.30984616,-110.9346451 55.33497888,-110.8860759 55.36010989,-110.9007741 55.38523917,-110.915493 55.41036673,-110.9302326 55.43549258,-110.9788732 55.41036673))
451526|7|-127.6105263|55.28471172|POLYGON((-127.6317639 55.33497888,-127.6685393 55.30984616,-127.7052632 55.28471172,-127.6788219 55.25957556,-127.6524177 55.23443766,-127.6260504 55.20929805,-127.5893483 55.23443766,-127.5525947 55.25957556,-127.5157895 55.28471172,-127.5421348 55.30984616,-127.5685172 55.33497888,-127.5949367 55.36010989,-127.6317639 55.33497888))
451550|1|-123.0631579|55.28471172|POLYGON((-123.0780042 55.33497888,-123.1179775 55.30984616,-123.1578947 55.28471172,-123.1346424 55.25957556,-123.1114226 55.23443766,-123.0882353 55.20929805,-123.0483532 55.23443766,-123.0084151 55.25957556,-122.9684211 55.28471172,-122.991573 55.30984616,-123.0147576 55.33497888,-123.0379747 55.36010989,-123.0780042 55.33497888))
451569|3|-119.4631579|55.28471172|POLYGON((-119.4729445 55.33497888,-119.5154494 55.30984616,-119.5578947 55.28471172,-119.5371669 55.25957556,-119.5164681 55.23443766,-119.4957983 55.20929805,-119.4533987 55.23443766,-119.4109397 55.25957556,-119.3684211 55.28471172,-119.3890449 55.30984616,-119.4096978 55.33497888,-119.4303797 55.36010989,-119.4729445 55.33497888))
451573|3|-118.7052632|55.28471172|POLYGON((-118.7139845 55.33497888,-118.7570225 55.30984616,-118.8 55.28471172,-118.7798036 55.25957556,-118.7596356 55.23443766,-118.7394958 55.20929805,-118.6965662 55.23443766,-118.6535764 55.25957556,-118.6105263 55.28471172,-118.630618 55.30984616,-118.6507379 55.33497888,-118.6708861 55.36010989,-118.7139845 55.33497888))
451585|3|-116.4315789|55.28471172|POLYGON((-116.4371047 55.33497888,-116.4817416 55.30984616,-116.5263158 55.28471172,-116.5077139 55.25957556,-116.4891381 55.23443766,-116.4705882 55.20929805,-116.4260687 55.23443766,-116.3814867 55.25957556,-116.3368421 55.28471172,-116.3553371 55.30984616,-116.373858 55.33497888,-116.3924051 55.36010989,-116.4371047 55.33497888))
451590|3|-115.4842105|55.28471172|POLYGON((-115.4884048 55.33497888,-115.5337079 55.30984616,-115.5789474 55.28471172,-115.5610098 55.25957556,-115.5430974 55.23443766,-115.5252101 55.20929805,-115.480028 55.23443766,-115.4347826 55.25957556,-115.3894737 55.28471172,-115.4073034 55.30984616,-115.4251581 55.33497888,-115.443038 55.36010989,-115.4884048 55.33497888))
451594|3|-114.7263158|55.28471172|POLYGON((-114.7294448 55.33497888,-114.7752809 55.30984616,-114.8210526 55.28471172,-114.8036466 55.25957556,-114.7862649 55.23443766,-114.7689076 55.20929805,-114.7231955 55.23443766,-114.6774194 55.25957556,-114.6315789 55.28471172,-114.6488764 55.30984616,-114.6661982 55.33497888,-114.6835443 55.36010989,-114.7294448 55.33497888))
451789|1|-77.77894737|55.28471172|POLYGON((-77.8566409 55.33497888,-77.86516854 55.30984616,-77.87368421 55.28471172,-77.81907433 55.25957556,-77.764541 55.23443766,-77.71008403 55.20929805,-77.70147162 55.23443766,-77.69284712 55.25957556,-77.68421053 55.28471172,-77.73876404 55.30984616,-77.79339424 55.33497888,-77.84810127 55.36010989,-77.8566409 55.33497888))
453421|1|-129.0441176|55.20929805|POLYGON((-129.0673212 55.25957556,-129.1030133 55.23443766,-129.1386555 55.20929805,-129.1112666 55.1841567,-129.0839161 55.15901363,-129.0566038 55.13386882,-129.020979 55.15901363,-128.9853044 55.1841567,-128.9495798 55.20929805,-128.9768746 55.23443766,-129.0042076 55.25957556,-129.0315789 55.28471172,-129.0673212 55.25957556))
453464|3|-120.9138655|55.20929805|POLYGON((-120.9256662 55.25957556,-120.9670638 55.23443766,-121.0084034 55.20929805,-120.986704 55.1841567,-120.965035 55.15901363,-120.9433962 55.13386882,-120.9020979 55.15901363,-120.8607418 55.1841567,-120.8193277 55.20929805,-120.840925 55.23443766,-120.8625526 55.25957556,-120.8842105 55.28471172,-120.9256662 55.25957556))
453472|3|-119.4012605|55.20929805|POLYGON((-119.4109397 55.25957556,-119.4533987 55.23443766,-119.4957983 55.20929805,-119.4751575 55.1841567,-119.4545455 55.15901363,-119.4339623 55.13386882,-119.3916084 55.15901363,-119.3491952 55.1841567,-119.3067227 55.20929805,-119.32726 55.23443766,-119.3478261 55.25957556,-119.3684211 55.28471172,-119.4109397 55.25957556))
453473|3|-119.2121849|55.20929805|POLYGON((-119.2215989 55.25957556,-119.2641906 55.23443766,-119.3067227 55.20929805,-119.2862141 55.1841567,-119.2657343 55.15901363,-119.245283 55.13386882,-119.2027972 55.15901363,-119.1602519 55.1841567,-119.1176471 55.20929805,-119.1380519 55.23443766,-119.1584853 55.25957556,-119.1789474 55.28471172,-119.2215989 55.25957556))
453475|3|-118.8340336|55.20929805|POLYGON((-118.8429173 55.25957556,-118.8857744 55.23443766,-118.9285714 55.20929805,-118.9083275 55.1841567,-118.8881119 55.15901363,-118.8679245 55.13386882,-118.8251748 55.15901363,-118.7823653 55.1841567,-118.7394958 55.20929805,-118.7596356 55.23443766,-118.7798036 55.25957556,-118.8 55.28471172,-118.8429173 55.25957556))
453478|4|-118.2668067|55.20929805|POLYGON((-118.2748948 55.25957556,-118.31815 55.23443766,-118.3613445 55.20929805,-118.3414976 55.1841567,-118.3216783 55.15901363,-118.3018868 55.13386882,-118.2587413 55.15901363,-118.2155353 55.1841567,-118.1722689 55.20929805,-118.1920112 55.23443766,-118.2117812 55.25957556,-118.2315789 55.28471172,-118.2748948 55.25957556))
453559|3|-102.9516807|55.20929805|POLYGON((-102.9382889 55.25957556,-102.9922915 55.23443766,-103.0462185 55.20929805,-103.0370889 55.1841567,-103.027972 55.15901363,-103.0188679 55.13386882,-102.965035 55.15901363,-102.9111267 55.1841567,-102.8571429 55.20929805,-102.8661528 55.23443766,-102.8751753 55.25957556,-102.8842105 55.28471172,-102.9382889 55.25957556))
455354|4|-124.0566038|55.13386882|POLYGON((-124.0727782 55.1841567,-124.1118881 55.15901363,-124.1509434 55.13386882,-124.127095 55.10872228,-124.1032798 55.08357401,-124.0794979 55.058424,-124.0404745 55.08357401,-124.0013966 55.10872228,-123.9622642 55.13386882,-123.986014 55.15901363,-124.0097971 55.1841567,-124.0336134 55.20929805,-124.0727782 55.1841567))
455370|1|-121.0377358|55.13386882|POLYGON((-121.0496851 55.1841567,-121.0909091 55.15901363,-121.1320755 55.13386882,-121.1103352 55.10872228,-121.0886253 55.08357401,-121.0669456 55.058424,-121.02582 55.08357401,-120.9846369 55.10872228,-120.9433962 55.13386882,-120.965035 55.15901363,-120.986704 55.1841567,-121.0084034 55.20929805,-121.0496851 55.1841567))
455379|3|-119.3396226|55.13386882|POLYGON((-119.3491952 55.1841567,-119.3916084 55.15901363,-119.4339623 55.13386882,-119.4134078 55.10872228,-119.3928821 55.08357401,-119.3723849 55.058424,-119.3300768 55.08357401,-119.2877095 55.10872228,-119.245283 55.13386882,-119.2657343 55.15901363,-119.2862141 55.1841567,-119.3067227 55.20929805,-119.3491952 55.1841567))
455381|3|-118.9622642|55.13386882|POLYGON((-118.9713086 55.1841567,-119.013986 55.15901363,-119.0566038 55.13386882,-119.0363128 55.10872228,-119.0160502 55.08357401,-118.9958159 55.058424,-118.9532449 55.08357401,-118.9106145 55.10872228,-118.8679245 55.13386882,-118.8881119 55.15901363,-118.9083275 55.1841567,-118.9285714 55.20929805,-118.9713086 55.1841567))
455382|3|-118.7735849|55.13386882|POLYGON((-118.7823653 55.1841567,-118.8251748 55.15901363,-118.8679245 55.13386882,-118.8477654 55.10872228,-118.8276343 55.08357401,-118.8075314 55.058424,-118.764829 55.08357401,-118.722067 55.10872228,-118.6792453 55.13386882,-118.6993007 55.15901363,-118.7193842 55.1841567,-118.7394958 55.20929805,-118.7823653 55.1841567))
455390|3|-117.2641509|55.13386882|POLYGON((-117.2708188 55.1841567,-117.3146853 55.15901363,-117.3584906 55.13386882,-117.3393855 55.10872228,-117.320307 55.08357401,-117.3012552 55.058424,-117.2575017 55.08357401,-117.2136872 55.10872228,-117.1698113 55.13386882,-117.1888112 55.15901363,-117.2078376 55.1841567,-117.2268908 55.20929805,-117.2708188 55.1841567))
455438|3|-108.2075472|55.13386882|POLYGON((-108.2015395 55.1841567,-108.2517483 55.15901363,-108.3018868 55.13386882,-108.2891061 55.10872228,-108.2763433 55.08357401,-108.2635983 55.058424,-108.213538 55.08357401,-108.1634078 55.10872228,-108.1132075 55.13386882,-108.1258741 55.15901363,-108.1385584 55.1841567,-108.1512605 55.20929805,-108.2015395 55.1841567))
455441|3|-107.6415094|55.13386882|POLYGON((-107.6347096 55.1841567,-107.6853147 55.15901363,-107.7358491 55.13386882,-107.7234637 55.10872228,-107.7110956 55.08357401,-107.6987448 55.058424,-107.6482903 55.08357401,-107.5977654 55.10872228,-107.5471698 55.13386882,-107.5594406 55.15901363,-107.5717285 55.1841567,-107.5840336 55.20929805,-107.6347096 55.1841567))
455454|3|-105.1886792|55.13386882|POLYGON((-105.1784465 55.1841567,-105.2307692 55.15901363,-105.2830189 55.13386882,-105.2723464 55.10872228,-105.2616888 55.08357401,-105.251046 55.058424,-105.1988835 55.08357401,-105.146648 55.10872228,-105.0943396 55.13386882,-105.1048951 55.15901363,-105.1154654 55.1841567,-105.1260504 55.20929805,-105.1784465 55.1841567))
457235|1|-129.6338912|55.058424|POLYGON((-129.6578212 55.10872228,-129.6929518 55.08357401,-129.7280335 55.058424,-129.7003484 55.03327225,-129.6727019 55.00811877,-129.6450939 54.98296354,-129.6100279 55.00811877,-129.5749129 55.03327225,-129.539749 55.058424,-129.5673412 55.08357401,-129.5949721 55.10872228,-129.6226415 55.13386882,-129.6578212 55.10872228))
457236|1|-129.4456067|55.058424|POLYGON((-129.4692737 55.10872228,-129.5045359 55.08357401,-129.539749 55.058424,-129.5121951 55.03327225,-129.4846797 55.00811877,-129.4572025 54.98296354,-129.4220056 55.00811877,-129.3867596 55.03327225,-129.3514644 55.058424,-129.3789253 55.08357401,-129.4064246 55.10872228,-129.4339623 55.13386882,-129.4692737 55.10872228))
457289|4|-119.4665272|55.058424|POLYGON((-119.476257 55.10872228,-119.5184927 55.08357401,-119.5606695 55.058424,-119.5400697 55.03327225,-119.5194986 55.00811877,-119.4989562 54.98296354,-119.4568245 55.00811877,-119.4146341 55.03327225,-119.3723849 55.058424,-119.3928821 55.08357401,-119.4134078 55.10872228,-119.4339623 55.13386882,-119.476257 55.10872228))
457292|3|-118.9016736|55.058424|POLYGON((-118.9106145 55.10872228,-118.9532449 55.08357401,-118.9958159 55.058424,-118.9756098 55.03327225,-118.9554318 55.00811877,-118.9352818 54.98296354,-118.8927577 55.00811877,-118.8501742 55.03327225,-118.8075314 55.058424,-118.8276343 55.08357401,-118.8477654 55.10872228,-118.8679245 55.13386882,-118.9106145 55.10872228))
457301|3|-117.207113|55.058424|POLYGON((-117.2136872 55.10872228,-117.2575017 55.08357401,-117.3012552 55.058424,-117.28223 55.03327225,-117.2632312 55.00811877,-117.2442589 54.98296354,-117.2005571 55.00811877,-117.1567944 55.03327225,-117.1129707 55.058424,-117.1318911 55.08357401,-117.150838 55.10872228,-117.1698113 55.13386882,-117.2136872 55.10872228))
457336|1|-110.6171548|55.058424|POLYGON((-110.6145251 55.10872228,-110.6629449 55.08357401,-110.7112971 55.058424,-110.6968641 55.03327225,-110.6824513 55.00811877,-110.6680585 54.98296354,-110.6197772 55.00811877,-110.5714286 55.03327225,-110.5230126 55.058424,-110.5373343 55.08357401,-110.551676 55.10872228,-110.5660377 55.13386882,-110.6145251 55.10872228))
457364|3|-105.3451883|55.058424|POLYGON((-105.3351955 55.10872228,-105.3872994 55.08357401,-105.4393305 55.058424,-105.4285714 55.03327225,-105.4178273 55.00811877,-105.4070981 54.98296354,-105.3551532 55.00811877,-105.3031359 55.03327225,-105.251046 55.058424,-105.2616888 55.08357401,-105.2723464 55.10872228,-105.2830189 55.13386882,-105.3351955 55.10872228))
459150|1|-129.5511482|54.98296354|POLYGON((-129.5749129 55.03327225,-129.6100279 55.00811877,-129.6450939 54.98296354,-129.6175243 54.95780658,-129.5899931 54.93264786,-129.5625 54.90748741,-129.5274496 54.93264786,-129.4923505 54.95780658,-129.4572025 54.98296354,-129.4846797 55.00811877,-129.5121951 55.03327225,-129.539749 55.058424,-129.5749129 55.03327225))
459251|3|-110.5741127|54.98296354|POLYGON((-110.5714286 55.03327225,-110.6197772 55.00811877,-110.6680585 54.98296354,-110.6536857 54.95780658,-110.6393329 54.93264786,-110.625 54.90748741,-110.5767894 54.93264786,-110.5285118 54.95780658,-110.480167 54.98296354,-110.494429 55.00811877,-110.5087108 55.03327225,-110.5230126 55.058424,-110.5714286 55.03327225))
461115|3|-120.84375|54.90748741|POLYGON((-120.8553547 54.95780658,-120.8964559 54.93264786,-120.9375 54.90748741,-120.9160305 54.8823252,-120.8945908 54.85716125,-120.8731809 54.83199555,-120.8321775 54.85716125,-120.7911173 54.8823252,-120.75 54.90748741,-120.771369 54.93264786,-120.7927677 54.95780658,-120.8141962 54.98296354,-120.8553547 54.95780658))
461118|7|-120.28125|54.90748741|POLYGON((-120.2920723 54.95780658,-120.333565 54.93264786,-120.375 54.90748741,-120.3539209 54.8823252,-120.332871 54.85716125,-120.3118503 54.83199555,-120.2704577 54.85716125,-120.2290076 54.8823252,-120.1875 54.90748741,-120.2084781 54.93264786,-120.2294854 54.95780658,-120.2505219 54.98296354,-120.2920723 54.95780658))
461233|7|-98.71875|54.90748741|POLYGON((-98.69958275 54.95780658,-98.75608061 54.93264786,-98.8125 54.90748741,-98.80638446 54.8823252,-98.80027739 54.85716125,-98.79417879 54.83199555,-98.73786408 54.85716125,-98.6814712 54.8823252,-98.625 54.90748741,-98.63099375 54.93264786,-98.63699583 54.95780658,-98.64300626 54.98296354,-98.69958275 54.95780658))
463004|1|-127.1413721|54.83199555|POLYGON((-127.1616933 54.8823252,-127.1983356 54.85716125,-127.2349272 54.83199555,-127.2091413 54.8068281,-127.183391 54.78165889,-127.1576763 54.75648793,-127.1211073 54.78165889,-127.0844875 54.8068281,-127.047817 54.83199555,-127.073509 54.85716125,-127.0992366 54.8823252,-127.125 54.90748741,-127.1616933 54.8823252))
463067|6|-115.3534304|54.83199555|POLYGON((-115.3573907 54.8823252,-115.4022191 54.85716125,-115.4469854 54.83199555,-115.4293629 54.8068281,-115.4117647 54.78165889,-115.3941909 54.75648793,-115.349481 54.78165889,-115.3047091 54.8068281,-115.2598753 54.83199555,-115.2773925 54.85716125,-115.2949341 54.8823252,-115.3125 54.90748741,-115.3573907 54.8823252))
463081|3|-112.7338877|54.83199555|POLYGON((-112.7342124 54.8823252,-112.7808599 54.85716125,-112.8274428 54.83199555,-112.8116343 54.8068281,-112.7958478 54.78165889,-112.780083 54.75648793,-112.733564 54.78165889,-112.6869806 54.8068281,-112.6403326 54.83199555,-112.6560333 54.85716125,-112.6717557 54.8823252,-112.6875 54.90748741,-112.7342124 54.8823252))
463083|3|-112.3596674|54.83199555|POLYGON((-112.3594726 54.8823252,-112.40638 54.85716125,-112.4532225 54.83199555,-112.4376731 54.8068281,-112.4221453 54.78165889,-112.406639 54.75648793,-112.3598616 54.78165889,-112.3130194 54.8068281,-112.2661123 54.83199555,-112.2815534 54.85716125,-112.297016 54.8823252,-112.3125 54.90748741,-112.3594726 54.8823252))
463084|3|-112.1725572|54.83199555|POLYGON((-112.1721027 54.8823252,-112.2191401 54.85716125,-112.2661123 54.83199555,-112.2506925 54.8068281,-112.2352941 54.78165889,-112.219917 54.75648793,-112.1730104 54.78165889,-112.1260388 54.8068281,-112.0790021 54.83199555,-112.0943135 54.85716125,-112.1096461 54.8823252,-112.125 54.90748741,-112.1721027 54.8823252))
463181|2|-94.02286902|54.83199555|POLYGON((-93.99722415 54.8823252,-94.05686546 54.85716125,-94.11642412 54.83199555,-94.11357341 54.8068281,-94.11072664 54.78165889,-94.10788382 54.75648793,-94.04844291 54.78165889,-93.98891967 54.8068281,-93.92931393 54.83199555,-93.93203883 54.85716125,-93.93476752 54.8823252,-93.9375 54.90748741,-93.99722415 54.8823252))
463327|2|-66.7047817|54.83199555|POLYGON((-66.76613463 54.8823252,-66.78224688 54.85716125,-66.7983368 54.83199555,-66.75207756 54.8068281,-66.70588235 54.78165889,-66.65975104 54.75648793,-66.64359862 54.78165889,-66.62742382 54.8068281,-66.61122661 54.83199555,-66.65742025 54.85716125,-66.703678 54.8823252,-66.75 54.90748741,-66.76613463 54.8823252))
464931|2|-127.0643154|54.75648793|POLYGON((-127.0844875 54.8068281,-127.1211073 54.78165889,-127.1576763 54.75648793,-127.1319972 54.73131521,-127.1063536 54.70614073,-127.0807453 54.6809645,-127.0441989 54.70614073,-127.0076019 54.73131521,-126.9709544 54.75648793,-126.9965398 54.78165889,-127.0221607 54.8068281,-127.047817 54.83199555,-127.0844875 54.8068281))
465003|1|-113.620332|54.75648793|POLYGON((-113.6218837 54.8068281,-113.6678201 54.78165889,-113.7136929 54.75648793,-113.6973048 54.73131521,-113.6809392 54.70614073,-113.6645963 54.6809645,-113.6187845 54.70614073,-113.5729095 54.73131521,-113.526971 54.75648793,-113.5432526 54.78165889,-113.5595568 54.8068281,-113.5758836 54.83199555,-113.6218837 54.8068281))
465005|3|-113.246888|54.75648793|POLYGON((-113.2479224 54.8068281,-113.2941176 54.78165889,-113.340249 54.75648793,-113.3241189 54.73131521,-113.308011 54.70614073,-113.2919255 54.6809645,-113.2458564 54.70614073,-113.1997236 54.73131521,-113.153527 54.75648793,-113.1695502 54.78165889,-113.1855956 54.8068281,-113.2016632 54.83199555,-113.2479224 54.8068281))
465012|3|-111.939834|54.75648793|POLYGON((-111.9390582 54.8068281,-111.9861592 54.78165889,-112.033195 54.75648793,-112.0179682 54.73131521,-112.0027624 54.70614073,-111.9875776 54.6809645,-111.9406077 54.70614073,-111.8935729 54.73131521,-111.846473 54.75648793,-111.8615917 54.78165889,-111.8767313 54.8068281,-111.8918919 54.83199555,-111.9390582 54.8068281))
465019|3|-110.6327801|54.75648793|POLYGON((-110.6301939 54.8068281,-110.6782007 54.78165889,-110.7261411 54.75648793,-110.7118176 54.73131521,-110.6975138 54.70614073,-110.6832298 54.6809645,-110.6353591 54.70614073,-110.5874223 54.73131521,-110.5394191 54.75648793,-110.5536332 54.78165889,-110.567867 54.8068281,-110.5821206 54.83199555,-110.6301939 54.8068281))
465066|7|-101.8568465|54.75648793|POLYGON((-101.8421053 54.8068281,-101.8961938 54.78165889,-101.9502075 54.75648793,-101.9419489 54.73131521,-101.9337017 54.70614073,-101.9254658 54.6809645,-101.871547 54.70614073,-101.8175536 54.73131521,-101.7634855 54.75648793,-101.7716263 54.78165889,-101.7797784 54.8068281,-101.7879418 54.83199555,-101.8421053 54.8068281))
466862|1|-126.9875776|54.6809645|POLYGON((-127.0076019 54.73131521,-127.0441989 54.70614073,-127.0807453 54.6809645,-127.0551724 54.6557865,-127.0296347 54.63060674,-127.0041322 54.60542522,-126.9676085 54.63060674,-126.9310345 54.6557865,-126.8944099 54.6809645,-126.9198895 54.70614073,-126.9454043 54.73131521,-126.9709544 54.75648793,-127.0076019 54.73131521))
466874|1|-124.7515528|54.6809645|POLYGON((-124.7684865 54.73131521,-124.8066298 54.70614073,-124.8447205 54.6809645,-124.8206897 54.6557865,-124.7966919 54.63060674,-124.7727273 54.60542522,-124.7346657 54.63060674,-124.6965517 54.6557865,-124.6583851 54.6809645,-124.6823204 54.70614073,-124.7062889 54.73131521,-124.7302905 54.75648793,-124.7684865 54.73131521))
466924|1|-115.4347826|54.6809645|POLYGON((-115.438839 54.73131521,-115.4834254 54.70614073,-115.5279503 54.6809645,-115.5103448 54.6557865,-115.4927636 54.63060674,-115.4752066 54.60542522,-115.4307374 54.63060674,-115.3862069 54.6557865,-115.3416149 54.6809645,-115.359116 54.70614073,-115.3766413 54.73131521,-115.3941909 54.75648793,-115.438839 54.73131521))
466936|3|-113.1987578|54.6809645|POLYGON((-113.1997236 54.73131521,-113.2458564 54.70614073,-113.2919255 54.6809645,-113.2758621 54.6557865,-113.2598208 54.63060674,-113.2438017 54.60542522,-113.1977946 54.63060674,-113.1517241 54.6557865,-113.1055901 54.6809645,-113.121547 54.70614073,-113.1375259 54.73131521,-113.153527 54.75648793,-113.1997236 54.73131521))
466951|1|-110.4037267|54.6809645|POLYGON((-110.4008293 54.73131521,-110.448895 54.70614073,-110.4968944 54.6809645,-110.4827586 54.6557865,-110.4686423 54.63060674,-110.4545455 54.60542522,-110.4066161 54.63060674,-110.3586207 54.6557865,-110.310559 54.6809645,-110.3245856 54.70614073,-110.3386317 54.73131521,-110.3526971 54.75648793,-110.4008293 54.73131521))
467019|7|-97.73291925|54.6809645|POLYGON((-97.71250864 54.73131521,-97.76933702 54.70614073,-97.82608696 54.6809645,-97.82068966 54.6557865,-97.81529979 54.63060674,-97.80991736 54.60542522,-97.7532736 54.63060674,-97.69655172 54.6557865,-97.63975155 54.6809645,-97.64502762 54.70614073,-97.65031099 54.73131521,-97.65560166 54.75648793,-97.71250864 54.73131521))
468778|1|-130.4442149|54.60542522|POLYGON((-130.4689655 54.6557865,-130.5031013 54.63060674,-130.5371901 54.60542522,-130.5092911 54.58024193,-130.4814305 54.55505687,-130.4536082 54.52987005,-130.4195323 54.55505687,-130.3854095 54.58024193,-130.3512397 54.60542522,-130.3790489 54.63060674,-130.4068966 54.6557865,-130.4347826 54.6809645,-130.4689655 54.6557865))
468789|1|-128.3987603|54.60542522|POLYGON((-128.4206897 54.6557865,-128.4562371 54.63060674,-128.4917355 54.60542522,-128.4652443 54.58024193,-128.4387895 54.55505687,-128.4123711 54.52987005,-128.3768913 54.55505687,-128.3413627 54.58024193,-128.3057851 54.60542522,-128.3321847 54.63060674,-128.3586207 54.6557865,-128.3850932 54.6809645,-128.4206897 54.6557865))
468850|4|-117.0557851|54.60542522|POLYGON((-117.062069 54.6557865,-117.1054445 54.63060674,-117.1487603 54.60542522,-117.1300757 54.58024193,-117.1114168 54.55505687,-117.0927835 54.52987005,-117.0495186 54.55505687,-117.0061941 54.58024193,-116.9628099 54.60542522,-116.9813921 54.63060674,-117 54.6557865,-117.0186335 54.6809645,-117.062069 54.6557865))
468870|6|-113.3367769|54.60542522|POLYGON((-113.337931 54.6557865,-113.3838732 54.63060674,-113.4297521 54.60542522,-113.413627 54.58024193,-113.3975241 54.55505687,-113.3814433 54.52987005,-113.3356259 54.55505687,-113.2897454 54.58024193,-113.2438017 54.60542522,-113.2598208 54.63060674,-113.2758621 54.6557865,-113.2919255 54.6809645,-113.337931 54.6557865))
468873|2|-112.7789256|54.60542522|POLYGON((-112.7793103 54.6557865,-112.8256375 54.63060674,-112.8719008 54.60542522,-112.8561597 54.58024193,-112.8404402 54.55505687,-112.8247423 54.52987005,-112.778542 54.55505687,-112.732278 54.58024193,-112.6859504 54.60542522,-112.7015851 54.63060674,-112.7172414 54.6557865,-112.7329193 54.6809645,-112.7793103 54.6557865))
468878|1|-111.8491736|54.60542522|POLYGON((-111.8482759 54.6557865,-111.8952447 54.63060674,-111.9421488 54.60542522,-111.9270475 54.58024193,-111.911967 54.55505687,-111.8969072 54.52987005,-111.8500688 54.55505687,-111.8031659 54.58024193,-111.7561983 54.60542522,-111.7711923 54.63060674,-111.7862069 54.6557865,-111.8012422 54.6809645,-111.8482759 54.6557865))
468886|8|-110.3615702|54.60542522|POLYGON((-110.3586207 54.6557865,-110.4066161 54.63060674,-110.4545455 54.60542522,-110.440468 54.58024193,-110.4264099 54.55505687,-110.4123711 54.52987005,-110.3645117 54.55505687,-110.3165864 54.58024193,-110.268595 54.60542522,-110.2825637 54.63060674,-110.2965517 54.6557865,-110.310559 54.6809645,-110.3586207 54.6557865))
468954|7|-97.71694215|54.60542522|POLYGON((-97.69655172 54.6557865,-97.7532736 54.63060674,-97.80991736 54.60542522,-97.80454233 54.58024193,-97.79917469 54.55505687,-97.79381443 54.52987005,-97.73727648 54.55505687,-97.6806607 54.58024193,-97.62396694 54.60542522,-97.62922123 54.63060674,-97.63448276 54.6557865,-97.63975155 54.6809645,-97.69655172 54.6557865))
470726|1|-128.6907216|54.52987005|POLYGON((-128.7130076 54.58024193,-128.7482806 54.55505687,-128.7835052 54.52987005,-128.7568681 54.50468145,-128.7302677 54.47949108,-128.7037037 54.45429894,-128.6684969 54.47949108,-128.6332418 54.50468145,-128.5979381 54.52987005,-128.6244842 54.55505687,-128.6510668 54.58024193,-128.677686 54.60542522,-128.7130076 54.58024193))
470727|1|-128.5051546|54.52987005|POLYGON((-128.5271851 54.58024193,-128.562586 54.55505687,-128.5979381 54.52987005,-128.5714286 54.50468145,-128.5449554 54.47949108,-128.5185185 54.45429894,-128.4831846 54.47949108,-128.4478022 54.50468145,-128.4123711 54.52987005,-128.4387895 54.55505687,-128.4652443 54.58024193,-128.4917355 54.60542522,-128.5271851 54.58024193))
470826|3|-110.1340206|54.52987005|POLYGON((-110.1307639 54.58024193,-110.1788171 54.55505687,-110.2268041 54.52987005,-110.2129121 54.50468145,-110.1990391 54.47949108,-110.1851852 54.45429894,-110.1372684 54.47949108,-110.0892857 54.50468145,-110.0412371 54.52987005,-110.0550206 54.55505687,-110.0688231 54.58024193,-110.0826446 54.60542522,-110.1307639 54.58024193))
470835|1|-108.4639175|54.52987005|POLYGON((-108.458362 54.58024193,-108.5075653 54.55505687,-108.556701 54.52987005,-108.543956 54.50468145,-108.5312286 54.47949108,-108.5185185 54.45429894,-108.4694578 54.47949108,-108.4203297 54.50468145,-108.371134 54.52987005,-108.3837689 54.55505687,-108.3964212 54.58024193,-108.4090909 54.60542522,-108.458362 54.58024193))
470910|7|-94.54639175|54.52987005|POLYGON((-94.52167928 54.58024193,-94.58046768 54.55505687,-94.63917526 54.52987005,-94.63598901 54.50468145,-94.63280714 54.47949108,-94.62962963 54.45429894,-94.57103638 54.47949108,-94.51236264 54.50468145,-94.45360825 54.52987005,-94.45667125 54.55505687,-94.45973847 54.58024193,-94.46280992 54.60542522,-94.52167928 54.58024193))
472669|1|-128.6111111|54.45429894|POLYGON((-128.6332418 54.50468145,-128.6684969 54.47949108,-128.7037037 54.45429894,-128.6771761 54.42910502,-128.6506849 54.40390933,-128.62423 54.37871185,-128.5890411 54.40390933,-128.553804 54.42910502,-128.5185185 54.45429894,-128.5449554 54.47949108,-128.5714286 54.50468145,-128.5979381 54.52987005,-128.6332418 54.50468145))
472681|1|-126.3888889|54.45429894|POLYGON((-126.407967 54.50468145,-126.4447495 54.47949108,-126.4814815 54.45429894,-126.456477 54.42910502,-126.4315068 54.40390933,-126.4065708 54.37871185,-126.369863 54.40390933,-126.3331049 54.42910502,-126.2962963 54.45429894,-126.321208 54.47949108,-126.3461538 54.50468145,-126.371134 54.52987005,-126.407967 54.50468145))
472692|2|-124.3518519|54.45429894|POLYGON((-124.3681319 54.50468145,-124.4063143 54.47949108,-124.4444444 54.45429894,-124.4208362 54.42910502,-124.3972603 54.40390933,-124.3737166 54.37871185,-124.3356164 54.40390933,-124.297464 54.42910502,-124.2592593 54.45429894,-124.2827728 54.47949108,-124.3063187 54.50468145,-124.3298969 54.52987005,-124.3681319 54.50468145))
472693|1|-124.1666667|54.45429894|POLYGON((-124.1826923 54.50468145,-124.2210021 54.47949108,-124.2592593 54.45429894,-124.2357779 54.42910502,-124.2123288 54.40390933,-124.1889117 54.37871185,-124.1506849 54.40390933,-124.1124058 54.42910502,-124.0740741 54.45429894,-124.0974605 54.47949108,-124.1208791 54.50468145,-124.1443299 54.52987005,-124.1826923 54.50468145))
472733|3|-116.7592593|54.45429894|POLYGON((-116.7651099 54.50468145,-116.8085106 54.47949108,-116.8518519 54.45429894,-116.8334476 54.42910502,-116.8150685 54.40390933,-116.7967146 54.37871185,-116.7534247 54.40390933,-116.7100754 54.42910502,-116.6666667 54.45429894,-116.6849691 54.47949108,-116.7032967 54.50468145,-116.7216495 54.52987005,-116.7651099 54.50468145))
472735|3|-116.3888889|54.45429894|POLYGON((-116.3942308 54.50468145,-116.4378861 54.47949108,-116.4814815 54.45429894,-116.463331 54.42910502,-116.4452055 54.40390933,-116.4271047 54.37871185,-116.3835616 54.40390933,-116.3399589 54.42910502,-116.2962963 54.45429894,-116.3143445 54.47949108,-116.3324176 54.50468145,-116.3505155 54.52987005,-116.3942308 54.50468145))
472758|3|-112.1296296|54.45429894|POLYGON((-112.1291209 54.50468145,-112.1757035 54.47949108,-112.2222222 54.45429894,-112.2069911 54.42910502,-112.1917808 54.40390933,-112.1765914 54.37871185,-112.130137 54.40390933,-112.0836189 54.42910502,-112.037037 54.45429894,-112.052162 54.47949108,-112.0673077 54.50468145,-112.0824742 54.52987005,-112.1291209 54.50468145))
472767|3|-110.462963|54.45429894|POLYGON((-110.4601648 54.50468145,-110.5078929 54.47949108,-110.5555556 54.45429894,-110.5414668 54.42910502,-110.5273973 54.40390933,-110.513347 54.37871185,-110.4657534 54.40390933,-110.4180946 54.42910502,-110.3703704 54.45429894,-110.3843514 54.47949108,-110.3983516 54.50468145,-110.4123711 54.52987005,-110.4601648 54.50468145))
472768|3|-110.2777778|54.45429894|POLYGON((-110.2747253 54.50468145,-110.3225806 54.47949108,-110.3703704 54.45429894,-110.3564085 54.42910502,-110.3424658 54.40390933,-110.3285421 54.37871185,-110.2808219 54.40390933,-110.2330363 54.42910502,-110.1851852 54.45429894,-110.1990391 54.47949108,-110.2129121 54.50468145,-110.2268041 54.52987005,-110.2747253 54.50468145))
472769|3|-110.0925926|54.45429894|POLYGON((-110.0892857 54.50468145,-110.1372684 54.47949108,-110.1851852 54.45429894,-110.1713502 54.42910502,-110.1575342 54.40390933,-110.1437372 54.37871185,-110.0958904 54.40390933,-110.0479781 54.42910502,-110 54.45429894,-110.0137268 54.47949108,-110.0274725 54.50468145,-110.0412371 54.52987005,-110.0892857 54.50468145))
472772|3|-109.537037|54.45429894|POLYGON((-109.532967 54.50468145,-109.5813315 54.47949108,-109.6296296 54.45429894,-109.6161755 54.42910502,-109.6027397 54.40390933,-109.5893224 54.37871185,-109.5410959 54.40390933,-109.4928033 54.42910502,-109.4444444 54.45429894,-109.45779 54.47949108,-109.4711538 54.50468145,-109.4845361 54.52987005,-109.532967 54.50468145))
474616|3|-128.5318275|54.37871185|POLYGON((-128.553804 54.42910502,-128.5890411 54.40390933,-128.62423 54.37871185,-128.5978112 54.3535126,-128.5714286 54.32831156,-128.545082 54.30310874,-128.5099111 54.32831156,-128.4746922 54.3535126,-128.4394251 54.37871185,-128.4657534 54.40390933,-128.4921179 54.42910502,-128.5185185 54.45429894,-128.553804 54.42910502))
474626|1|-126.6837782|54.37871185|POLYGON((-126.7032214 54.42910502,-126.739726 54.40390933,-126.7761807 54.37871185,-126.751026 54.3535126,-126.7259057 54.32831156,-126.7008197 54.30310874,-126.6643882 54.32831156,-126.627907 54.3535126,-126.5913758 54.37871185,-126.6164384 54.40390933,-126.6415353 54.42910502,-126.6666667 54.45429894,-126.7032214 54.42910502))
474639|1|-124.2813142|54.37871185|POLYGON((-124.297464 54.42910502,-124.3356164 54.40390933,-124.3737166 54.37871185,-124.3502052 54.3535126,-124.3267259 54.32831156,-124.3032787 54.30310874,-124.2652085 54.32831156,-124.2270862 54.3535126,-124.1889117 54.37871185,-124.2123288 54.40390933,-124.2357779 54.42910502,-124.2592593 54.45429894,-124.297464 54.42910502))
474695|1|-113.9322382|54.37871185|POLYGON((-113.9342015 54.42910502,-113.9794521 54.40390933,-114.0246407 54.37871185,-114.0082079 54.3535126,-113.9917977 54.32831156,-113.9754098 54.30310874,-113.9302802 54.32831156,-113.8850889 54.3535126,-113.8398357 54.37871185,-113.8561644 54.40390933,-113.8725154 54.42910502,-113.8888889 54.45429894,-113.9342015 54.42910502))
474712|3|-110.7905544|54.37871185|POLYGON((-110.7882111 54.42910502,-110.8356164 54.40390933,-110.8829569 54.37871185,-110.8686731 54.3535126,-110.8544087 54.32831156,-110.8401639 54.30310874,-110.7928913 54.32831156,-110.745554 54.3535126,-110.698152 54.37871185,-110.7123288 54.40390933,-110.726525 54.42910502,-110.7407407 54.45429894,-110.7882111 54.42910502))
474715|3|-110.2361396|54.37871185|POLYGON((-110.2330363 54.42910502,-110.2808219 54.40390933,-110.3285421 54.37871185,-110.3146375 54.3535126,-110.3007519 54.32831156,-110.2868852 54.30310874,-110.2392344 54.32831156,-110.1915185 54.3535126,-110.1437372 54.37871185,-110.1575342 54.40390933,-110.1713502 54.42910502,-110.1851852 54.45429894,-110.2330363 54.42910502))
474716|3|-110.0513347|54.37871185|POLYGON((-110.0479781 54.42910502,-110.0958904 54.40390933,-110.1437372 54.37871185,-110.129959 54.3535126,-110.1161996 54.32831156,-110.102459 54.30310874,-110.0546822 54.32831156,-110.0068399 54.3535126,-109.9589322 54.37871185,-109.9726027 54.40390933,-109.986292 54.42910502,-110 54.45429894,-110.0479781 54.42910502))
474721|3|-109.1273101|54.37871185|POLYGON((-109.1226868 54.42910502,-109.1712329 54.40390933,-109.2197125 54.37871185,-109.2065663 54.3535126,-109.1934381 54.32831156,-109.1803279 54.30310874,-109.1319207 54.32831156,-109.0834473 54.3535126,-109.0349076 54.37871185,-109.0479452 54.40390933,-109.0610007 54.42910502,-109.0740741 54.45429894,-109.1226868 54.42910502))
474724|3|-108.5728953|54.37871185|POLYGON((-108.567512 54.42910502,-108.6164384 54.40390933,-108.6652977 54.37871185,-108.6525308 54.3535126,-108.6397813 54.32831156,-108.6270492 54.30310874,-108.5782638 54.32831156,-108.5294118 54.3535126,-108.4804928 54.37871185,-108.4931507 54.40390933,-108.5058259 54.42910502,-108.5185185 54.45429894,-108.567512 54.42910502))
474930|5|-70.50308008|54.37871185|POLYGON((-70.5688828 54.42910502,-70.58219178 54.40390933,-70.59548255 54.37871185,-70.54719562 54.3535126,-70.49897471 54.32831156,-70.45081967 54.30310874,-70.43745728 54.32831156,-70.42407661 54.3535126,-70.41067762 54.37871185,-70.45890411 54.40390933,-70.50719671 54.42910502,-70.55555556 54.45429894,-70.5688828 54.42910502))
476557|1|-130.2971311|54.30310874|POLYGON((-130.3214774 54.3535126,-130.355434 54.32831156,-130.3893443 54.30310874,-130.3617747 54.27790414,-130.3342428 54.25269775,-130.3067485 54.22748957,-130.2728513 54.25269775,-130.2389078 54.27790414,-130.204918 54.30310874,-130.2323992 54.32831156,-130.2599179 54.3535126,-130.2874743 54.37871185,-130.3214774 54.3535126))
476644|3|-114.2520492|54.30310874|POLYGON((-114.254446 54.3535126,-114.2993848 54.32831156,-114.3442623 54.30310874,-114.3276451 54.27790414,-114.3110505 54.25269775,-114.2944785 54.22748957,-114.2496589 54.25269775,-114.2047782 54.27790414,-114.1598361 54.30310874,-114.17635 54.32831156,-114.1928865 54.3535126,-114.2094456 54.37871185,-114.254446 54.3535126))
476657|3|-111.8545082|54.30310874|POLYGON((-111.8536252 54.3535126,-111.9002051 54.32831156,-111.9467213 54.30310874,-111.9317406 54.27790414,-111.9167804 54.25269775,-111.9018405 54.22748957,-111.8553888 54.25269775,-111.8088737 54.27790414,-111.7622951 54.30310874,-111.7771702 54.32831156,-111.7920657 54.3535126,-111.8069815 54.37871185,-111.8536252 54.3535126))
476661|3|-111.1168033|54.30310874|POLYGON((-111.1149111 54.3535126,-111.1619959 54.32831156,-111.2090164 54.30310874,-111.1945392 54.27790414,-111.1800819 54.25269775,-111.1656442 54.22748957,-111.1186903 54.25269775,-111.0716724 54.27790414,-111.0245902 54.30310874,-111.038961 54.32831156,-111.0533516 54.3535126,-111.0677618 54.37871185,-111.1149111 54.3535126))
476663|3|-110.7479508|54.30310874|POLYGON((-110.745554 54.3535126,-110.7928913 54.32831156,-110.8401639 54.30310874,-110.8259386 54.27790414,-110.8117326 54.25269775,-110.797546 54.22748957,-110.7503411 54.25269775,-110.7030717 54.27790414,-110.6557377 54.30310874,-110.6698565 54.32831156,-110.6839945 54.3535126,-110.698152 54.37871185,-110.745554 54.3535126))
476665|3|-110.3790984|54.30310874|POLYGON((-110.376197 54.3535126,-110.4237867 54.32831156,-110.4713115 54.30310874,-110.4573379 54.27790414,-110.4433834 54.25269775,-110.4294479 54.22748957,-110.3819918 54.25269775,-110.334471 54.27790414,-110.2868852 54.30310874,-110.3007519 54.32831156,-110.3146375 54.3535126,-110.3285421 54.37871185,-110.376197 54.3535126))
478512|1|-130.2147239|54.22748957|POLYGON((-130.2389078 54.27790414,-130.2728513 54.25269775,-130.3067485 54.22748957,-130.2792916 54.2022796,-130.251872 54.17706784,-130.2244898 54.15185429,-130.1906059 54.17706784,-130.1566757 54.2022796,-130.1226994 54.22748957,-130.1500682 54.25269775,-130.1774744 54.27790414,-130.204918 54.30310874,-130.2389078 54.27790414))
478536|1|-125.797546|54.22748957|POLYGON((-125.8156997 54.27790414,-125.8526603 54.25269775,-125.8895706 54.22748957,-125.8651226 54.2022796,-125.840708 54.17706784,-125.8163265 54.15185429,-125.7794418 54.17706784,-125.7425068 54.2022796,-125.7055215 54.22748957,-125.7298772 54.25269775,-125.7542662 54.27790414,-125.7786885 54.30310874,-125.8156997 54.27790414))
478590|2|-115.8588957|54.22748957|POLYGON((-115.8634812 54.27790414,-115.9072306 54.25269775,-115.9509202 54.22748957,-115.9332425 54.2022796,-115.9155888 54.17706784,-115.8979592 54.15185429,-115.8543227 54.17706784,-115.8106267 54.2022796,-115.7668712 54.22748957,-115.7844475 54.25269775,-115.8020478 54.27790414,-115.8196721 54.30310874,-115.8634812 54.27790414))
478614|3|-111.4417178|54.22748957|POLYGON((-111.440273 54.27790414,-111.4870396 54.25269775,-111.5337423 54.22748957,-111.5190736 54.2022796,-111.5044248 54.17706784,-111.4897959 54.15185429,-111.4431586 54.17706784,-111.3964578 54.2022796,-111.3496933 54.22748957,-111.3642565 54.25269775,-111.3788396 54.27790414,-111.3934426 54.30310874,-111.440273 54.27790414))
478617|3|-110.8895706|54.22748957|POLYGON((-110.887372 54.27790414,-110.9345157 54.25269775,-110.9815951 54.22748957,-110.9673025 54.2022796,-110.9530293 54.17706784,-110.9387755 54.15185429,-110.8917631 54.17706784,-110.8446866 54.2022796,-110.797546 54.22748957,-110.8117326 54.25269775,-110.8259386 54.27790414,-110.8401639 54.30310874,-110.887372 54.27790414))
478618|3|-110.7055215|54.22748957|POLYGON((-110.7030717 54.27790414,-110.7503411 54.25269775,-110.797546 54.22748957,-110.7833787 54.2022796,-110.7692308 54.17706784,-110.755102 54.15185429,-110.7079646 54.17706784,-110.6607629 54.2022796,-110.6134969 54.22748957,-110.627558 54.25269775,-110.6416382 54.27790414,-110.6557377 54.30310874,-110.7030717 54.27790414))
478631|3|-108.3128834|54.22748957|POLYGON((-108.3071672 54.27790414,-108.3560709 54.25269775,-108.404908 54.22748957,-108.3923706 54.2022796,-108.3798502 54.17706784,-108.3673469 54.15185429,-108.3185841 54.17706784,-108.2697548 54.2022796,-108.2208589 54.22748957,-108.2332879 54.25269775,-108.2457338 54.27790414,-108.2581967 54.30310874,-108.3071672 54.27790414))
478633|3|-107.9447853|54.22748957|POLYGON((-107.9385666 54.27790414,-107.9877217 54.25269775,-108.0368098 54.22748957,-108.0245232 54.2022796,-108.0122532 54.17706784,-108 54.15185429,-107.9509871 54.17706784,-107.9019074 54.2022796,-107.8527607 54.22748957,-107.8649386 54.25269775,-107.8771331 54.27790414,-107.8893443 54.30310874,-107.9385666 54.27790414))
478902|4|-58.43558282|54.22748957|POLYGON((-58.48464164 54.27790414,-58.50613915 54.25269775,-58.52760736 54.22748957,-58.48773842 54.2022796,-58.44792376 54.17706784,-58.40816327 54.15185429,-58.38665759 54.17706784,-58.36512262 54.2022796,-58.34355828 54.22748957,-58.38335607 54.25269775,-58.42320819 54.27790414,-58.46311475 54.30310874,-58.48464164 54.27790414))
480550|3|-115.622449|54.15185429|POLYGON((-115.626703 54.2022796,-115.6705242 54.17706784,-115.7142857 54.15185429,-115.6968049 54.12663895,-115.6793478 54.1014218,-115.6619145 54.07620286,-115.6182065 54.1014218,-115.5744392 54.12663895,-115.5306122 54.15185429,-115.5479918 54.17706784,-115.5653951 54.2022796,-115.5828221 54.22748957,-115.626703 54.2022796))
480557|3|-114.3367347|54.15185429|POLYGON((-114.3392371 54.2022796,-114.3839346 54.17706784,-114.4285714 54.15185429,-114.4119646 54.12663895,-114.3953804 54.1014218,-114.3788187 54.07620286,-114.3342391 54.1014218,-114.2895989 54.12663895,-114.244898 54.15185429,-114.2614023 54.17706784,-114.2779292 54.2022796,-114.2944785 54.22748957,-114.3392371 54.2022796))
480560|3|-113.7857143|54.15185429|POLYGON((-113.7874659 54.2022796,-113.8325391 54.17706784,-113.877551 54.15185429,-113.8613188 54.12663895,-113.8451087 54.1014218,-113.8289206 54.07620286,-113.7839674 54.1014218,-113.7389531 54.12663895,-113.6938776 54.15185429,-113.7100068 54.17706784,-113.726158 54.2022796,-113.7423313 54.22748957,-113.7874659 54.2022796))
480565|3|-112.8673469|54.15185429|POLYGON((-112.8678474 54.2022796,-112.9135466 54.17706784,-112.9591837 54.15185429,-112.9435758 54.12663895,-112.9279891 54.1014218,-112.9124236 54.07620286,-112.8668478 54.1014218,-112.8212101 54.12663895,-112.7755102 54.15185429,-112.7910143 54.17706784,-112.8065395 54.2022796,-112.8220859 54.22748957,-112.8678474 54.2022796))
480568|3|-112.3163265|54.15185429|POLYGON((-112.3160763 54.2022796,-112.3621511 54.17706784,-112.4081633 54.15185429,-112.39293 54.12663895,-112.3777174 54.1014218,-112.3625255 54.07620286,-112.3165761 54.1014218,-112.2705642 54.12663895,-112.2244898 54.15185429,-112.2396188 54.17706784,-112.2547684 54.2022796,-112.2699387 54.22748957,-112.3160763 54.2022796))
480571|3|-111.7653061|54.15185429|POLYGON((-111.7643052 54.2022796,-111.8107556 54.17706784,-111.8571429 54.15185429,-111.8422842 54.12663895,-111.8274457 54.1014218,-111.8126273 54.07620286,-111.7663043 54.1014218,-111.7199184 54.12663895,-111.6734694 54.15185429,-111.6882233 54.17706784,-111.7029973 54.2022796,-111.7177914 54.22748957,-111.7643052 54.2022796))
480572|3|-111.5816327|54.15185429|POLYGON((-111.5803815 54.2022796,-111.6269571 54.17706784,-111.6734694 54.15185429,-111.6587356 54.12663895,-111.6440217 54.1014218,-111.6293279 54.07620286,-111.5828804 54.1014218,-111.5363698 54.12663895,-111.4897959 54.15185429,-111.5044248 54.17706784,-111.5190736 54.2022796,-111.5337423 54.22748957,-111.5803815 54.2022796))
480573|3|-111.3979592|54.15185429|POLYGON((-111.3964578 54.2022796,-111.4431586 54.17706784,-111.4897959 54.15185429,-111.4751869 54.12663895,-111.4605978 54.1014218,-111.4460285 54.07620286,-111.3994565 54.1014218,-111.3528212 54.12663895,-111.3061224 54.15185429,-111.3206263 54.17706784,-111.3351499 54.2022796,-111.3496933 54.22748957,-111.3964578 54.2022796))
480576|3|-110.8469388|54.15185429|POLYGON((-110.8446866 54.2022796,-110.8917631 54.17706784,-110.9387755 54.15185429,-110.9245411 54.12663895,-110.9103261 54.1014218,-110.8961303 54.07620286,-110.8491848 54.1014218,-110.8021754 54.12663895,-110.755102 54.15185429,-110.7692308 54.17706784,-110.7833787 54.2022796,-110.797546 54.22748957,-110.8446866 54.2022796))
480577|3|-110.6632653|54.15185429|POLYGON((-110.6607629 54.2022796,-110.7079646 54.17706784,-110.755102 54.15185429,-110.7409925 54.12663895,-110.7269022 54.1014218,-110.712831 54.07620286,-110.6657609 54.1014218,-110.6186268 54.12663895,-110.5714286 54.15185429,-110.5854323 54.17706784,-110.599455 54.2022796,-110.6134969 54.22748957,-110.6607629 54.2022796))
480589|3|-108.4591837|54.15185429|POLYGON((-108.4536785 54.2022796,-108.5023826 54.17706784,-108.5510204 54.15185429,-108.5384092 54.12663895,-108.5258152 54.1014218,-108.5132383 54.07620286,-108.4646739 54.1014218,-108.4160435 54.12663895,-108.3673469 54.15185429,-108.3798502 54.17706784,-108.3923706 54.2022796,-108.404908 54.22748957,-108.4536785 54.2022796))
480591|3|-108.0918367|54.15185429|POLYGON((-108.0858311 54.2022796,-108.1347856 54.17706784,-108.1836735 54.15185429,-108.171312 54.12663895,-108.1589674 54.1014218,-108.1466395 54.07620286,-108.0978261 54.1014218,-108.0489463 54.12663895,-108 54.15185429,-108.0122532 54.17706784,-108.0245232 54.2022796,-108.0368098 54.22748957,-108.0858311 54.2022796))
482442|1|-128.5845214|54.07620286|POLYGON((-128.6063902 54.12663895,-128.6413043 54.1014218,-128.6761711 54.07620286,-128.6499322 54.05098212,-128.6237288 54.02575958,-128.597561 54.00053524,-128.5627119 54.02575958,-128.5278155 54.05098212,-128.4928717 54.07620286,-128.5190217 54.1014218,-128.5452073 54.12663895,-128.5714286 54.15185429,-128.6063902 54.12663895))
482462|1|-124.9185336|54.07620286|POLYGON((-124.9354181 54.12663895,-124.9728261 54.1014218,-125.0101833 54.07620286,-124.9864315 54.05098212,-124.9627119 54.02575958,-124.9390244 54.00053524,-124.9016949 54.02575958,-124.8643148 54.05098212,-124.8268839 54.07620286,-124.8505435 54.1014218,-124.8742352 54.12663895,-124.8979592 54.15185429,-124.9354181 54.12663895))
482463|1|-124.7352342|54.07620286|POLYGON((-124.7518695 54.12663895,-124.7894022 54.1014218,-124.8268839 54.07620286,-124.8032564 54.05098212,-124.779661 54.02575958,-124.7560976 54.00053524,-124.7186441 54.02575958,-124.6811398 54.05098212,-124.6435845 54.07620286,-124.6671196 54.1014218,-124.6906866 54.12663895,-124.7142857 54.15185429,-124.7518695 54.12663895))
482464|1|-124.5519348|54.07620286|POLYGON((-124.5683209 54.12663895,-124.6059783 54.1014218,-124.6435845 54.07620286,-124.6200814 54.05098212,-124.5966102 54.02575958,-124.5731707 54.00053524,-124.5355932 54.02575958,-124.4979647 54.05098212,-124.4602851 54.07620286,-124.4836957 54.1014218,-124.507138 54.12663895,-124.5306122 54.15185429,-124.5683209 54.12663895))
482465|1|-124.3686354|54.07620286|POLYGON((-124.3847723 54.12663895,-124.4225543 54.1014218,-124.4602851 54.07620286,-124.4369064 54.05098212,-124.4135593 54.02575958,-124.3902439 54.00053524,-124.3525424 54.02575958,-124.3147897 54.05098212,-124.2769857 54.07620286,-124.3002717 54.1014218,-124.3235894 54.12663895,-124.3469388 54.15185429,-124.3847723 54.12663895))
482467|1|-124.0020367|54.07620286|POLYGON((-124.0176751 54.12663895,-124.0557065 54.1014218,-124.0936864 54.07620286,-124.0705563 54.05098212,-124.0474576 54.02575958,-124.0243902 54.00053524,-123.9864407 54.02575958,-123.9484396 54.05098212,-123.910387 54.07620286,-123.9334239 54.1014218,-123.9564922 54.12663895,-123.9795918 54.15185429,-124.0176751 54.12663895))
482473|1|-122.9022403|54.07620286|POLYGON((-122.9163834 54.12663895,-122.955163 54.1014218,-122.99389 54.07620286,-122.9715061 54.05098212,-122.9491525 54.02575958,-122.9268293 54.00053524,-122.8881356 54.02575958,-122.8493894 54.05098212,-122.8105906 54.07620286,-122.8328804 54.1014218,-122.8552005 54.12663895,-122.877551 54.15185429,-122.9163834 54.12663895))
482474|1|-122.7189409|54.07620286|POLYGON((-122.7328348 54.12663895,-122.7717391 54.1014218,-122.8105906 54.07620286,-122.7883311 54.05098212,-122.7661017 54.02575958,-122.7439024 54.00053524,-122.7050847 54.02575958,-122.6662144 54.05098212,-122.6272912 54.07620286,-122.6494565 54.1014218,-122.6716519 54.12663895,-122.6938776 54.15185429,-122.7328348 54.12663895))
482475|1|-122.5356415|54.07620286|POLYGON((-122.5492862 54.12663895,-122.5883152 54.1014218,-122.6272912 54.07620286,-122.605156 54.05098212,-122.5830508 54.02575958,-122.5609756 54.00053524,-122.5220339 54.02575958,-122.4830393 54.05098212,-122.4439919 54.07620286,-122.4660326 54.1014218,-122.4881033 54.12663895,-122.5102041 54.15185429,-122.5492862 54.12663895))
482503|3|-117.4032587|54.07620286|POLYGON((-117.4099252 54.12663895,-117.4524457 54.1014218,-117.4949084 54.07620286,-117.4762551 54.05098212,-117.4576271 54.02575958,-117.4390244 54.00053524,-117.3966102 54.02575958,-117.3541384 54.05098212,-117.311609 54.07620286,-117.330163 54.1014218,-117.3487424 54.12663895,-117.3673469 54.15185429,-117.4099252 54.12663895))
482513|3|-115.5702648|54.07620286|POLYGON((-115.5744392 54.12663895,-115.6182065 54.1014218,-115.6619145 54.07620286,-115.6445047 54.05098212,-115.6271186 54.02575958,-115.6097561 54.00053524,-115.5661017 54.02575958,-115.5223881 54.05098212,-115.4786151 54.07620286,-115.4959239 54.1014218,-115.5132563 54.12663895,-115.5306122 54.15185429,-115.5744392 54.12663895))
482530|8|-112.4541752|54.07620286|POLYGON((-112.4541128 54.12663895,-112.5 54.1014218,-112.5458248 54.07620286,-112.5305292 54.05098212,-112.5152542 54.02575958,-112.5 54.00053524,-112.4542373 54.02575958,-112.4084125 54.05098212,-112.3625255 54.07620286,-112.3777174 54.1014218,-112.39293 54.12663895,-112.4081633 54.15185429,-112.4541128 54.12663895))
482534|3|-111.7209776|54.07620286|POLYGON((-111.7199184 54.12663895,-111.7663043 54.1014218,-111.8126273 54.07620286,-111.797829 54.05098212,-111.7830508 54.02575958,-111.7682927 54.00053524,-111.7220339 54.02575958,-111.6757123 54.05098212,-111.6293279 54.07620286,-111.6440217 54.1014218,-111.6587356 54.12663895,-111.6734694 54.15185429,-111.7199184 54.12663895))
482539|3|-110.8044807|54.07620286|POLYGON((-110.8021754 54.12663895,-110.8491848 54.1014218,-110.8961303 54.07620286,-110.8819539 54.05098212,-110.8677966 54.02575958,-110.8536585 54.00053524,-110.8067797 54.02575958,-110.7598372 54.05098212,-110.712831 54.07620286,-110.7269022 54.1014218,-110.7409925 54.12663895,-110.755102 54.15185429,-110.8021754 54.12663895))
482548|3|-109.1547862|54.07620286|POLYGON((-109.1502379 54.12663895,-109.1983696 54.1014218,-109.2464358 54.07620286,-109.2333786 54.05098212,-109.220339 54.02575958,-109.2073171 54.00053524,-109.159322 54.02575958,-109.1112619 54.05098212,-109.0631365 54.07620286,-109.076087 54.1014218,-109.0890551 54.12663895,-109.1020408 54.15185429,-109.1502379 54.12663895))
482552|3|-108.4215886|54.07620286|POLYGON((-108.4160435 54.12663895,-108.4646739 54.1014218,-108.5132383 54.07620286,-108.5006784 54.05098212,-108.4881356 54.02575958,-108.4756098 54.00053524,-108.4271186 54.02575958,-108.3785617 54.05098212,-108.3299389 54.07620286,-108.3423913 54.1014218,-108.3548606 54.12663895,-108.3673469 54.15185429,-108.4160435 54.12663895))
484389|1|-132.1646341|54.00053524|POLYGON((-132.1913161 54.05098212,-132.2237288 54.02575958,-132.2560976 54.00053524,-132.2274882 53.97530909,-132.1989175 53.95008113,-132.1703854 53.92485137,-132.1380244 53.95008113,-132.1056195 53.97530909,-132.0731707 54.00053524,-132.1016949 54.02575958,-132.1302578 54.05098212,-132.1588595 54.07620286,-132.1913161 54.05098212))
484408|1|-128.6890244|54.00053524|POLYGON((-128.7109905 54.05098212,-128.7457627 54.02575958,-128.7804878 54.00053524,-128.7542316 53.97530909,-128.7280108 53.95008113,-128.7018256 53.92485137,-128.6671177 53.95008113,-128.6323629 53.97530909,-128.597561 54.00053524,-128.6237288 54.02575958,-128.6499322 54.05098212,-128.6761711 54.07620286,-128.7109905 54.05098212))
484429|1|-124.847561|54.00053524|POLYGON((-124.8643148 54.05098212,-124.9016949 54.02575958,-124.9390244 54.00053524,-124.915369 53.97530909,-124.8917456 53.95008113,-124.8681542 53.92485137,-124.8308525 53.95008113,-124.7935003 53.97530909,-124.7560976 54.00053524,-124.779661 54.02575958,-124.8032564 54.05098212,-124.8268839 54.07620286,-124.8643148 54.05098212))
484433|1|-124.1158537|54.00053524|POLYGON((-124.1316147 54.05098212,-124.1694915 54.02575958,-124.2073171 54.00053524,-124.1841571 53.97530909,-124.1610284 53.95008113,-124.137931 53.92485137,-124.1001353 53.95008113,-124.0622884 53.97530909,-124.0243902 54.00053524,-124.0474576 54.02575958,-124.0705563 54.05098212,-124.0936864 54.07620286,-124.1316147 54.05098212))
484434|1|-123.9329268|54.00053524|POLYGON((-123.9484396 54.05098212,-123.9864407 54.02575958,-124.0243902 54.00053524,-124.0013541 53.97530909,-123.9783491 53.95008113,-123.9553753 53.92485137,-123.917456 53.95008113,-123.8794854 53.97530909,-123.8414634 54.00053524,-123.8644068 54.02575958,-123.8873813 54.05098212,-123.910387 54.07620286,-123.9484396 54.05098212))
484438|1|-123.2012195|54.00053524|POLYGON((-123.2157395 54.05098212,-123.2542373 54.02575958,-123.2926829 54.00053524,-123.2701422 53.97530909,-123.2476319 53.95008113,-123.2251521 53.92485137,-123.1867388 53.95008113,-123.1482735 53.97530909,-123.1097561 54.00053524,-123.1322034 54.02575958,-123.1546811 54.05098212,-123.1771894 54.07620286,-123.2157395 54.05098212))
484440|1|-122.8353659|54.00053524|POLYGON((-122.8493894 54.05098212,-122.8881356 54.02575958,-122.9268293 54.00053524,-122.9045362 53.97530909,-122.8822733 53.95008113,-122.8600406 53.92485137,-122.8213802 53.95008113,-122.7826676 53.97530909,-122.7439024 54.00053524,-122.7661017 54.02575958,-122.7883311 54.05098212,-122.8105906 54.07620286,-122.8493894 54.05098212))
484446|1|-121.7378049|54.00053524|POLYGON((-121.7503392 54.05098212,-121.7898305 54.02575958,-121.8292683 54.00053524,-121.8077183 53.97530909,-121.7861976 53.95008113,-121.7647059 53.92485137,-121.7253045 53.95008113,-121.6858497 53.97530909,-121.6463415 54.00053524,-121.6677966 54.02575958,-121.6892809 54.05098212,-121.7107943 54.07620286,-121.7503392 54.05098212))
484479|2|-115.7012195|54.00053524|POLYGON((-115.7055631 54.05098212,-115.7491525 54.02575958,-115.7926829 54.00053524,-115.77522 53.97530909,-115.7577808 53.95008113,-115.7403651 53.92485137,-115.6968877 53.95008113,-115.6533514 53.97530909,-115.6097561 54.00053524,-115.6271186 54.02575958,-115.6445047 54.05098212,-115.6619145 54.07620286,-115.7055631 54.05098212))
484488|8|-114.054878|54.00053524|POLYGON((-114.0569878 54.05098212,-114.1016949 54.02575958,-114.1463415 54.00053524,-114.1299932 53.97530909,-114.1136671 53.95008113,-114.0973631 53.92485137,-114.052774 53.95008113,-114.0081246 53.97530909,-113.9634146 54.00053524,-113.979661 54.02575958,-113.9959294 54.05098212,-114.01222 54.07620286,-114.0569878 54.05098212))
484492|3|-113.3231707|54.00053524|POLYGON((-113.3242877 54.05098212,-113.3694915 54.02575958,-113.4146341 54.00053524,-113.3987813 53.97530909,-113.3829499 53.95008113,-113.36714 53.92485137,-113.3220568 53.95008113,-113.2769127 53.97530909,-113.2317073 54.00053524,-113.2474576 54.02575958,-113.2632293 54.05098212,-113.2790224 54.07620286,-113.3242877 54.05098212))
484493|3|-113.1402439|54.00053524|POLYGON((-113.1411126 54.05098212,-113.1864407 54.02575958,-113.2317073 54.00053524,-113.2159783 53.97530909,-113.2002706 53.95008113,-113.1845842 53.92485137,-113.1393775 53.95008113,-113.0941097 53.97530909,-113.0487805 54.00053524,-113.0644068 54.02575958,-113.0800543 54.05098212,-113.095723 54.07620286,-113.1411126 54.05098212))
484499|3|-112.0426829|54.00053524|POLYGON((-112.0420624 54.05098212,-112.0881356 54.02575958,-112.1341463 54.00053524,-112.1191605 53.97530909,-112.1041949 53.95008113,-112.0892495 53.92485137,-112.0433018 53.95008113,-111.9972918 53.97530909,-111.9512195 54.00053524,-111.9661017 54.02575958,-111.9810041 54.05098212,-111.9959267 54.07620286,-112.0420624 54.05098212))
484501|3|-111.6768293|54.00053524|POLYGON((-111.6757123 54.05098212,-111.7220339 54.02575958,-111.7682927 54.00053524,-111.7535545 53.97530909,-111.7388363 53.95008113,-111.7241379 53.92485137,-111.6779432 53.95008113,-111.6316858 53.97530909,-111.5853659 54.00053524,-111.6 54.02575958,-111.614654 54.05098212,-111.6293279 54.07620286,-111.6757123 54.05098212))
484503|3|-111.3109756|54.00053524|POLYGON((-111.3093623 54.05098212,-111.3559322 54.02575958,-111.402439 54.00053524,-111.3879485 53.97530909,-111.3734777 53.95008113,-111.3590264 53.92485137,-111.3125846 53.95008113,-111.2660799 53.97530909,-111.2195122 54.00053524,-111.2338983 54.02575958,-111.2483039 54.05098212,-111.2627291 54.07620286,-111.3093623 54.05098212))
484504|3|-111.1280488|54.00053524|POLYGON((-111.1261872 54.05098212,-111.1728814 54.02575958,-111.2195122 54.00053524,-111.2051456 53.97530909,-111.1907984 53.95008113,-111.1764706 53.92485137,-111.1299053 53.95008113,-111.0832769 53.97530909,-111.0365854 54.00053524,-111.0508475 54.02575958,-111.0651289 54.05098212,-111.0794297 54.07620286,-111.1261872 54.05098212))
484516|8|-108.9329268|54.00053524|POLYGON((-108.9280868 54.05098212,-108.9762712 54.02575958,-109.0243902 54.00053524,-109.0115098 53.97530909,-108.9986468 53.95008113,-108.9858012 53.92485137,-108.9377537 53.95008113,-108.8896412 53.97530909,-108.8414634 54.00053524,-108.8542373 54.02575958,-108.8670285 54.05098212,-108.8798371 54.07620286,-108.9280868 54.05098212))
484577|7|-97.77439024|54.00053524|POLYGON((-97.75440977 54.05098212,-97.81016949 54.02575958,-97.86585366 54.00053524,-97.8605281 53.97530909,-97.85520974 53.95008113,-97.84989858 53.92485137,-97.79431664 53.95008113,-97.73865944 53.97530909,-97.68292683 54.00053524,-97.68813559 54.02575958,-97.69335142 54.05098212,-97.69857434 54.07620286,-97.75440977 54.05098212))
486411|1|-122.7687627|53.92485137|POLYGON((-122.7826676 53.97530909,-122.8213802 53.95008113,-122.8600406 53.92485137,-122.8378378 53.8996198,-122.8156651 53.87438642,-122.7935223 53.84915123,-122.7548953 53.87438642,-122.7162162 53.8996198,-122.6774848 53.92485137,-122.699594 53.95008113,-122.7217332 53.97530909,-122.7439024 54.00053524,-122.7826676 53.97530909))
486431|3|-119.1176471|53.92485137|POLYGON((-119.126608 53.97530909,-119.1677943 53.95008113,-119.2089249 53.92485137,-119.1891892 53.8996198,-119.1694801 53.87438642,-119.1497976 53.84915123,-119.1087103 53.87438642,-119.0675676 53.8996198,-119.0263692 53.92485137,-119.0460081 53.95008113,-119.0656737 53.97530909,-119.0853659 54.00053524,-119.126608 53.97530909))
486445|3|-116.5618661|53.92485137|POLYGON((-116.5673663 53.97530909,-116.6102842 53.95008113,-116.653144 53.92485137,-116.6351351 53.8996198,-116.6171506 53.87438642,-116.5991903 53.84915123,-116.5563808 53.87438642,-116.5135135 53.8996198,-116.4705882 53.92485137,-116.488498 53.95008113,-116.506432 53.97530909,-116.5243902 54.00053524,-116.5673663 53.97530909))
486453|3|-115.1014199|53.92485137|POLYGON((-115.1049425 53.97530909,-115.1488498 53.95008113,-115.1926978 53.92485137,-115.1756757 53.8996198,-115.1586766 53.87438642,-115.1417004 53.84915123,-115.0979068 53.87438642,-115.0540541 53.8996198,-115.010142 53.92485137,-115.0270636 53.95008113,-115.0440081 53.97530909,-115.0609756 54.00053524,-115.1049425 53.97530909))
486461|3|-113.6409736|53.92485137|POLYGON((-113.6425186 53.97530909,-113.6874154 53.95008113,-113.7322515 53.92485137,-113.7162162 53.8996198,-113.7002026 53.87438642,-113.6842105 53.84915123,-113.6394328 53.87438642,-113.5945946 53.8996198,-113.5496957 53.92485137,-113.5656292 53.95008113,-113.5815843 53.97530909,-113.597561 54.00053524,-113.6425186 53.97530909))
486464|3|-113.0933063|53.92485137|POLYGON((-113.0941097 53.97530909,-113.1393775 53.95008113,-113.1845842 53.92485137,-113.1689189 53.8996198,-113.1532748 53.87438642,-113.1376518 53.84915123,-113.0925051 53.87438642,-113.0472973 53.8996198,-113.0020284 53.92485137,-113.0175913 53.95008113,-113.0331754 53.97530909,-113.0487805 54.00053524,-113.0941097 53.97530909))
486471|3|-111.8154158|53.92485137|POLYGON((-111.8144888 53.97530909,-111.8606225 53.95008113,-111.9066937 53.92485137,-111.8918919 53.8996198,-111.8771101 53.87438642,-111.8623482 53.84915123,-111.8163403 53.87438642,-111.7702703 53.8996198,-111.7241379 53.92485137,-111.7388363 53.95008113,-111.7535545 53.97530909,-111.7682927 54.00053524,-111.8144888 53.97530909))
486473|3|-111.4503043|53.92485137|POLYGON((-111.4488829 53.97530909,-111.4952639 53.95008113,-111.5415822 53.92485137,-111.527027 53.8996198,-111.5124916 53.87438642,-111.4979757 53.84915123,-111.4517218 53.87438642,-111.4054054 53.8996198,-111.3590264 53.92485137,-111.3734777 53.95008113,-111.3879485 53.97530909,-111.402439 54.00053524,-111.4488829 53.97530909))
486476|3|-110.9026369|53.92485137|POLYGON((-110.9004739 53.97530909,-110.947226 53.95008113,-110.9939148 53.92485137,-110.9797297 53.8996198,-110.9655638 53.87438642,-110.951417 53.84915123,-110.9047941 53.87438642,-110.8581081 53.8996198,-110.811359 53.92485137,-110.8254398 53.95008113,-110.8395396 53.97530909,-110.8536585 54.00053524,-110.9004739 53.97530909))
486479|3|-110.3549696|53.92485137|POLYGON((-110.352065 53.97530909,-110.3991881 53.95008113,-110.4462475 53.92485137,-110.4324324 53.8996198,-110.4186361 53.87438642,-110.4048583 53.84915123,-110.3578663 53.87438642,-110.3108108 53.8996198,-110.2636917 53.92485137,-110.2774019 53.95008113,-110.2911307 53.97530909,-110.304878 54.00053524,-110.352065 53.97530909))
486502|3|-106.1561866|53.92485137|POLYGON((-106.1475965 53.97530909,-106.1975643 53.95008113,-106.2474645 53.92485137,-106.2364865 53.8996198,-106.2255233 53.87438642,-106.2145749 53.84915123,-106.1647535 53.87438642,-106.1148649 53.8996198,-106.0649087 53.92485137,-106.0757781 53.95008113,-106.0866622 53.97530909,-106.097561 54.00053524,-106.1475965 53.97530909))
486529|1|-101.2271805|53.92485137|POLYGON((-101.211916 53.97530909,-101.2652233 53.95008113,-101.3184584 53.92485137,-101.3108108 53.8996198,-101.3031735 53.87438642,-101.2955466 53.84915123,-101.2424038 53.87438642,-101.1891892 53.8996198,-101.1359026 53.92485137,-101.1434371 53.95008113,-101.1509817 53.97530909,-101.1585366 54.00053524,-101.211916 53.97530909))
486579|7|-92.09939148|53.92485137|POLYGON((-92.0717671 53.97530909,-92.13125846 53.95008113,-92.19066937 53.92485137,-92.18918919 53.8996198,-92.18771101 53.87438642,-92.18623482 53.84915123,-92.12694126 53.87438642,-92.06756757 53.8996198,-92.00811359 53.92485137,-92.00947226 53.95008113,-92.01083277 53.97530909,-92.01219512 54.00053524,-92.0717671 53.97530909))
488385|1|-122.8846154|53.84915123|POLYGON((-122.8986486 53.8996198,-122.9372046 53.87438642,-122.9757085 53.84915123,-122.9534727 53.82391422,-122.9312668 53.7986754,-122.9090909 53.77343476,-122.8706199 53.7986754,-122.8320971 53.82391422,-122.7935223 53.84915123,-122.8156651 53.87438642,-122.8378378 53.8996198,-122.8600406 53.92485137,-122.8986486 53.8996198))
488386|1|-122.7024291|53.84915123|POLYGON((-122.7162162 53.8996198,-122.7548953 53.87438642,-122.7935223 53.84915123,-122.7714093 53.82391422,-122.7493261 53.7986754,-122.7272727 53.77343476,-122.6886792 53.7986754,-122.6500337 53.82391422,-122.611336 53.84915123,-122.6333558 53.87438642,-122.6554054 53.8996198,-122.6774848 53.92485137,-122.7162162 53.8996198))
488406|3|-119.0587045|53.84915123|POLYGON((-119.0675676 53.8996198,-119.1087103 53.87438642,-119.1497976 53.84915123,-119.1301416 53.82391422,-119.1105121 53.7986754,-119.0909091 53.77343476,-119.0498652 53.7986754,-119.008766 53.82391422,-118.9676113 53.84915123,-118.9871708 53.87438642,-119.0067568 53.8996198,-119.0263692 53.92485137,-119.0675676 53.8996198))
488426|3|-115.4149798|53.84915123|POLYGON((-115.4189189 53.8996198,-115.4625253 53.87438642,-115.5060729 53.84915123,-115.4888739 53.82391422,-115.4716981 53.7986754,-115.4545455 53.77343476,-115.4110512 53.7986754,-115.3674983 53.82391422,-115.3238866 53.84915123,-115.3409858 53.87438642,-115.3581081 53.8996198,-115.3752535 53.92485137,-115.4189189 53.8996198))
488434|3|-113.9574899|53.84915123|POLYGON((-113.9594595 53.8996198,-114.0040513 53.87438642,-114.048583 53.84915123,-114.0323668 53.82391422,-114.0161725 53.7986754,-114 53.77343476,-113.9555256 53.7986754,-113.9109912 53.82391422,-113.8663968 53.84915123,-113.8825118 53.87438642,-113.8986486 53.8996198,-113.9148073 53.92485137,-113.9594595 53.8996198))
488435|3|-113.7753036|53.84915123|POLYGON((-113.777027 53.8996198,-113.8217421 53.87438642,-113.8663968 53.84915123,-113.8503034 53.82391422,-113.8342318 53.7986754,-113.8181818 53.77343476,-113.7735849 53.7986754,-113.7289278 53.82391422,-113.6842105 53.84915123,-113.7002026 53.87438642,-113.7162162 53.8996198,-113.7322515 53.92485137,-113.777027 53.8996198))
488436|3|-113.5931174|53.84915123|POLYGON((-113.5945946 53.8996198,-113.6394328 53.87438642,-113.6842105 53.84915123,-113.6682401 53.82391422,-113.6522911 53.7986754,-113.6363636 53.77343476,-113.5916442 53.7986754,-113.5468645 53.82391422,-113.5020243 53.84915123,-113.5178933 53.87438642,-113.5337838 53.8996198,-113.5496957 53.92485137,-113.5945946 53.8996198))
488437|3|-113.4109312|53.84915123|POLYGON((-113.4121622 53.8996198,-113.4571236 53.87438642,-113.5020243 53.84915123,-113.4861767 53.82391422,-113.4703504 53.7986754,-113.4545455 53.77343476,-113.4097035 53.7986754,-113.3648011 53.82391422,-113.3198381 53.84915123,-113.3355841 53.87438642,-113.3513514 53.8996198,-113.36714 53.92485137,-113.4121622 53.8996198))
488440|3|-112.8643725|53.84915123|POLYGON((-112.8648649 53.8996198,-112.9101958 53.87438642,-112.9554656 53.84915123,-112.9399865 53.82391422,-112.9245283 53.7986754,-112.9090909 53.77343476,-112.8638814 53.7986754,-112.8186109 53.82391422,-112.7732794 53.84915123,-112.7886563 53.87438642,-112.8040541 53.8996198,-112.8194726 53.92485137,-112.8648649 53.8996198))
488443|3|-112.3178138|53.84915123|POLYGON((-112.3175676 53.8996198,-112.3632681 53.87438642,-112.4089069 53.84915123,-112.3937964 53.82391422,-112.3787062 53.7986754,-112.3636364 53.77343476,-112.3180593 53.7986754,-112.2724208 53.82391422,-112.2267206 53.84915123,-112.2417286 53.87438642,-112.2567568 53.8996198,-112.2718053 53.92485137,-112.3175676 53.8996198))
488447|3|-111.5890688|53.84915123|POLYGON((-111.5878378 53.8996198,-111.6340311 53.87438642,-111.6801619 53.84915123,-111.6655428 53.82391422,-111.6509434 53.7986754,-111.6363636 53.77343476,-111.5902965 53.7986754,-111.5441672 53.82391422,-111.4979757 53.84915123,-111.5124916 53.87438642,-111.527027 53.8996198,-111.5415822 53.92485137,-111.5878378 53.8996198))
488450|3|-111.0425101|53.84915123|POLYGON((-111.0405405 53.8996198,-111.0871033 53.87438642,-111.1336032 53.84915123,-111.1193527 53.82391422,-111.1051213 53.7986754,-111.0909091 53.77343476,-111.0444744 53.7986754,-110.9979771 53.82391422,-110.951417 53.84915123,-110.9655638 53.87438642,-110.9797297 53.8996198,-110.9939148 53.92485137,-111.0405405 53.8996198))
488472|4|-107.034413|53.84915123|POLYGON((-107.027027 53.8996198,-107.0762998 53.87438642,-107.1255061 53.84915123,-107.1139582 53.82391422,-107.1024259 53.7986754,-107.0909091 53.77343476,-107.041779 53.7986754,-106.9925826 53.82391422,-106.9433198 53.84915123,-106.9547603 53.87438642,-106.9662162 53.8996198,-106.9776876 53.92485137,-107.027027 53.8996198))
488503|7|-101.3866397|53.84915123|POLYGON((-101.3716216 53.8996198,-101.424713 53.87438642,-101.4777328 53.84915123,-101.4699933 53.82391422,-101.4622642 53.7986754,-101.4545455 53.77343476,-101.4016173 53.7986754,-101.3486177 53.82391422,-101.2955466 53.84915123,-101.3031735 53.87438642,-101.3108108 53.8996198,-101.3184584 53.92485137,-101.3716216 53.8996198))
488504|7|-101.2044534|53.84915123|POLYGON((-101.1891892 53.8996198,-101.2424038 53.87438642,-101.2955466 53.84915123,-101.2879299 53.82391422,-101.2803235 53.7986754,-101.2727273 53.77343476,-101.2196765 53.7986754,-101.1665543 53.82391422,-101.1133603 53.84915123,-101.1208643 53.87438642,-101.1283784 53.8996198,-101.1359026 53.92485137,-101.1891892 53.8996198))
488539|6|-94.82793522|53.84915123|POLYGON((-94.80405405 53.8996198,-94.86158001 53.87438642,-94.91902834 53.84915123,-94.9157114 53.82391422,-94.91239892 53.7986754,-94.90909091 53.77343476,-94.85175202 53.7986754,-94.79433581 53.82391422,-94.73684211 53.84915123,-94.74004051 53.87438642,-94.74324324 53.8996198,-94.7464503 53.92485137,-94.80405405 53.8996198))
488540|6|-94.64574899|53.84915123|POLYGON((-94.62162162 53.8996198,-94.67927076 53.87438642,-94.73684211 53.84915123,-94.73364801 53.82391422,-94.73045822 53.7986754,-94.72727273 53.77343476,-94.66981132 53.7986754,-94.61227242 53.82391422,-94.55465587 53.84915123,-94.55773126 53.87438642,-94.56081081 53.8996198,-94.56389452 53.92485137,-94.62162162 53.8996198))
488566|8|-89.90890688|53.84915123|POLYGON((-90 53.8996198,-90 53.87438642,-90 53.84915123,-89.9393122 53.82391422,-89.8787062 53.7986754,-89.81818182 53.77343476,-89.8180593 53.7986754,-89.81793661 53.82391422,-89.81781377 53.84915123,-89.8784605 53.87438642,-89.93918919 53.8996198,-90 53.92485137,-90 53.8996198))
488626|5|-78.97773279|53.84915123|POLYGON((-79.05405405 53.8996198,-79.06144497 53.87438642,-79.06882591 53.84915123,-79.0155091 53.82391422,-78.96226415 53.7986754,-78.90909091 53.77343476,-78.90161725 53.7986754,-78.89413351 53.82391422,-78.88663968 53.84915123,-78.93990547 53.87438642,-78.99324324 53.8996198,-79.04665314 53.92485137,-79.05405405 53.8996198))
490365|1|-122.6363636|53.77343476|POLYGON((-122.6500337 53.82391422,-122.6886792 53.7986754,-122.7272727 53.77343476,-122.705249 53.7481923,-122.6832549 53.72294802,-122.6612903 53.69770192,-122.6227303 53.72294802,-122.5841184 53.7481923,-122.5454545 53.77343476,-122.5673854 53.7986754,-122.5893459 53.82391422,-122.611336 53.84915123,-122.6500337 53.82391422))
490410|3|-114.4545455|53.77343476|POLYGON((-114.4571814 53.82391422,-114.5013477 53.7986754,-114.5454545 53.77343476,-114.5289367 53.7481923,-114.5124412 53.72294802,-114.4959677 53.69770192,-114.4519166 53.72294802,-114.4078062 53.7481923,-114.3636364 53.77343476,-114.3800539 53.7986754,-114.3964936 53.82391422,-114.4129555 53.84915123,-114.4571814 53.82391422))
490411|3|-114.2727273|53.77343476|POLYGON((-114.275118 53.82391422,-114.319407 53.7986754,-114.3636364 53.77343476,-114.3472409 53.7481923,-114.3308675 53.72294802,-114.3145161 53.69770192,-114.270343 53.72294802,-114.2261104 53.7481923,-114.1818182 53.77343476,-114.1981132 53.7986754,-114.2144302 53.82391422,-114.2307692 53.84915123,-114.275118 53.82391422))
490413|3|-113.9090909|53.77343476|POLYGON((-113.9109912 53.82391422,-113.9555256 53.7986754,-114 53.77343476,-113.9838493 53.7481923,-113.9677202 53.72294802,-113.9516129 53.69770192,-113.9071957 53.72294802,-113.8627187 53.7481923,-113.8181818 53.77343476,-113.8342318 53.7986754,-113.8503034 53.82391422,-113.8663968 53.84915123,-113.9109912 53.82391422))
490414|3|-113.7272727|53.77343476|POLYGON((-113.7289278 53.82391422,-113.7735849 53.7986754,-113.8181818 53.77343476,-113.8021534 53.7481923,-113.7861466 53.72294802,-113.7701613 53.69770192,-113.7256221 53.72294802,-113.6810229 53.7481923,-113.6363636 53.77343476,-113.6522911 53.7986754,-113.6682401 53.82391422,-113.6842105 53.84915123,-113.7289278 53.82391422))
490415|3|-113.5454545|53.77343476|POLYGON((-113.5468645 53.82391422,-113.5916442 53.7986754,-113.6363636 53.77343476,-113.6204576 53.7481923,-113.604573 53.72294802,-113.5887097 53.69770192,-113.5440484 53.72294802,-113.4993271 53.7481923,-113.4545455 53.77343476,-113.4703504 53.7986754,-113.4861767 53.82391422,-113.5020243 53.84915123,-113.5468645 53.82391422))
490416|3|-113.3636364|53.77343476|POLYGON((-113.3648011 53.82391422,-113.4097035 53.7986754,-113.4545455 53.77343476,-113.4387618 53.7481923,-113.4229993 53.72294802,-113.4072581 53.69770192,-113.3624748 53.72294802,-113.3176312 53.7481923,-113.2727273 53.77343476,-113.2884097 53.7986754,-113.3041133 53.82391422,-113.3198381 53.84915123,-113.3648011 53.82391422))
490417|3|-113.1818182|53.77343476|POLYGON((-113.1827377 53.82391422,-113.2277628 53.7986754,-113.2727273 53.77343476,-113.2570659 53.7481923,-113.2414257 53.72294802,-113.2258065 53.69770192,-113.1809011 53.72294802,-113.1359354 53.7481923,-113.0909091 53.77343476,-113.106469 53.7986754,-113.1220499 53.82391422,-113.1376518 53.84915123,-113.1827377 53.82391422))
490419|3|-112.8181818|53.77343476|POLYGON((-112.8186109 53.82391422,-112.8638814 53.7986754,-112.9090909 53.77343476,-112.8936743 53.7481923,-112.8782784 53.72294802,-112.8629032 53.69770192,-112.8177539 53.72294802,-112.7725437 53.7481923,-112.7272727 53.77343476,-112.7425876 53.7986754,-112.7579231 53.82391422,-112.7732794 53.84915123,-112.8186109 53.82391422))
490421|3|-112.4545455|53.77343476|POLYGON((-112.4544842 53.82391422,-112.5 53.7986754,-112.5454545 53.77343476,-112.5302826 53.7481923,-112.5151311 53.72294802,-112.5 53.69770192,-112.4546066 53.72294802,-112.4091521 53.7481923,-112.3636364 53.77343476,-112.3787062 53.7986754,-112.3937964 53.82391422,-112.4089069 53.84915123,-112.4544842 53.82391422))
490425|3|-111.7272727|53.77343476|POLYGON((-111.7262306 53.82391422,-111.7722372 53.7986754,-111.8181818 53.77343476,-111.8034993 53.7481923,-111.7888366 53.72294802,-111.7741935 53.69770192,-111.728312 53.72294802,-111.6823688 53.7481923,-111.6363636 53.77343476,-111.6509434 53.7986754,-111.6655428 53.82391422,-111.6801619 53.84915123,-111.7262306 53.82391422))
490435|3|-109.9090909|53.77343476|POLYGON((-109.9055968 53.82391422,-109.9528302 53.7986754,-110 53.77343476,-109.986541 53.7481923,-109.9731002 53.72294802,-109.9596774 53.69770192,-109.9125757 53.72294802,-109.8654105 53.7481923,-109.8181818 53.77343476,-109.8315364 53.7986754,-109.844909 53.82391422,-109.8582996 53.84915123,-109.9055968 53.82391422))
490461|6|-105.1818182|53.77343476|POLYGON((-105.1719488 53.82391422,-105.222372 53.7986754,-105.2727273 53.77343476,-105.2624495 53.7481923,-105.2521856 53.72294802,-105.2419355 53.69770192,-105.1916611 53.72294802,-105.141319 53.7481923,-105.0909091 53.77343476,-105.1010782 53.7986754,-105.111261 53.82391422,-105.1214575 53.84915123,-105.1719488 53.82391422))
490482|7|-101.3636364|53.77343476|POLYGON((-101.3486177 53.82391422,-101.4016173 53.7986754,-101.4545455 53.77343476,-101.4468371 53.7481923,-101.4391392 53.72294802,-101.4314516 53.69770192,-101.3786147 53.72294802,-101.3257066 53.7481923,-101.2727273 53.77343476,-101.2803235 53.7986754,-101.2879299 53.82391422,-101.2955466 53.84915123,-101.3486177 53.82391422))
490606|2|-78.81818182|53.77343476|POLYGON((-78.89413351 53.82391422,-78.90161725 53.7986754,-78.90909091 53.77343476,-78.85598923 53.7481923,-78.80295898 53.72294802,-78.75 53.69770192,-78.74243443 53.72294802,-78.73485868 53.7481923,-78.72727273 53.77343476,-78.78032345 53.7986754,-78.83344572 53.82391422,-78.88663968 53.84915123,-78.89413351 53.82391422))
492378|8|-117.1270161|53.69770192|POLYGON((-117.1332436 53.7481923,-117.1755212 53.72294802,-117.2177419 53.69770192,-117.1994627 53.67245399,-117.1812081 53.64720424,-117.1629779 53.62195267,-117.1208054 53.64720424,-117.0785762 53.67245399,-117.0362903 53.69770192,-117.0544721 53.72294802,-117.0726783 53.7481923,-117.0909091 53.77343476,-117.1332436 53.7481923))
492393|3|-114.4052419|53.69770192|POLYGON((-114.4078062 53.7481923,-114.4519166 53.72294802,-114.4959677 53.69770192,-114.4795165 53.67245399,-114.4630872 53.64720424,-114.4466801 53.62195267,-114.4026846 53.64720424,-114.35863 53.67245399,-114.3145161 53.69770192,-114.3308675 53.72294802,-114.3472409 53.7481923,-114.3636364 53.77343476,-114.4078062 53.7481923))
492394|3|-114.2237903|53.69770192|POLYGON((-114.2261104 53.7481923,-114.270343 53.72294802,-114.3145161 53.69770192,-114.2981867 53.67245399,-114.2818792 53.64720424,-114.2655936 53.62195267,-114.2214765 53.64720424,-114.1773002 53.67245399,-114.1330645 53.69770192,-114.1492939 53.72294802,-114.1655451 53.7481923,-114.1818182 53.77343476,-114.2261104 53.7481923))
492395|3|-114.0423387|53.69770192|POLYGON((-114.0444145 53.7481923,-114.0887693 53.72294802,-114.1330645 53.69770192,-114.116857 53.67245399,-114.1006711 53.64720424,-114.084507 53.62195267,-114.0402685 53.64720424,-113.9959704 53.67245399,-113.9516129 53.69770192,-113.9677202 53.72294802,-113.9838493 53.7481923,-114 53.77343476,-114.0444145 53.7481923))
492396|3|-113.8608871|53.69770192|POLYGON((-113.8627187 53.7481923,-113.9071957 53.72294802,-113.9516129 53.69770192,-113.9355272 53.67245399,-113.9194631 53.64720424,-113.9034205 53.62195267,-113.8590604 53.64720424,-113.8146407 53.67245399,-113.7701613 53.69770192,-113.7861466 53.72294802,-113.8021534 53.7481923,-113.8181818 53.77343476,-113.8627187 53.7481923))
492397|3|-113.6794355|53.69770192|POLYGON((-113.6810229 53.7481923,-113.7256221 53.72294802,-113.7701613 53.69770192,-113.7541974 53.67245399,-113.738255 53.64720424,-113.722334 53.62195267,-113.6778523 53.64720424,-113.6333109 53.67245399,-113.5887097 53.69770192,-113.604573 53.72294802,-113.6204576 53.7481923,-113.6363636 53.77343476,-113.6810229 53.7481923))
492398|3|-113.4979839|53.69770192|POLYGON((-113.4993271 53.7481923,-113.5440484 53.72294802,-113.5887097 53.69770192,-113.5728677 53.67245399,-113.557047 53.64720424,-113.5412475 53.62195267,-113.4966443 53.64720424,-113.4519812 53.67245399,-113.4072581 53.69770192,-113.4229993 53.72294802,-113.4387618 53.7481923,-113.4545455 53.77343476,-113.4993271 53.7481923))
492399|3|-113.3165323|53.69770192|POLYGON((-113.3176312 53.7481923,-113.3624748 53.72294802,-113.4072581 53.69770192,-113.3915379 53.67245399,-113.3758389 53.64720424,-113.360161 53.62195267,-113.3154362 53.64720424,-113.2706514 53.67245399,-113.2258065 53.69770192,-113.2414257 53.72294802,-113.2570659 53.7481923,-113.2727273 53.77343476,-113.3176312 53.7481923))
492400|3|-113.1350806|53.69770192|POLYGON((-113.1359354 53.7481923,-113.1809011 53.72294802,-113.2258065 53.69770192,-113.2102082 53.67245399,-113.1946309 53.64720424,-113.1790744 53.62195267,-113.1342282 53.64720424,-113.0893217 53.67245399,-113.0443548 53.69770192,-113.0598521 53.72294802,-113.0753701 53.7481923,-113.0909091 53.77343476,-113.1359354 53.7481923))
492406|3|-112.046371|53.69770192|POLYGON((-112.0457604 53.7481923,-112.0914593 53.72294802,-112.1370968 53.69770192,-112.1222297 53.67245399,-112.1073826 53.64720424,-112.0925553 53.62195267,-112.0469799 53.64720424,-112.0013432 53.67245399,-111.9556452 53.69770192,-111.9704102 53.72294802,-111.9851952 53.7481923,-112 53.77343476,-112.0457604 53.7481923))
492412|3|-110.9576613|53.69770192|POLYGON((-110.9555855 53.7481923,-111.0020175 53.72294802,-111.0483871 53.69770192,-111.0342512 53.67245399,-111.0201342 53.64720424,-111.0060362 53.62195267,-110.9597315 53.64720424,-110.9133647 53.67245399,-110.8669355 53.69770192,-110.8809684 53.72294802,-110.8950202 53.7481923,-110.9090909 53.77343476,-110.9555855 53.7481923))
492413|3|-110.7762097|53.69770192|POLYGON((-110.7738896 53.7481923,-110.8204438 53.72294802,-110.8669355 53.69770192,-110.8529214 53.67245399,-110.8389262 53.64720424,-110.8249497 53.62195267,-110.7785235 53.64720424,-110.7320349 53.67245399,-110.6854839 53.69770192,-110.6993948 53.72294802,-110.7133244 53.7481923,-110.7272727 53.77343476,-110.7738896 53.7481923))
492416|3|-110.2318548|53.69770192|POLYGON((-110.2288022 53.7481923,-110.2757229 53.72294802,-110.3225806 53.69770192,-110.3089322 53.67245399,-110.295302 53.64720424,-110.2816901 53.62195267,-110.2348993 53.64720424,-110.1880457 53.67245399,-110.141129 53.69770192,-110.1546738 53.72294802,-110.1682369 53.7481923,-110.1818182 53.77343476,-110.2288022 53.7481923))
492417|3|-110.0504032|53.69770192|POLYGON((-110.0471063 53.7481923,-110.0941493 53.72294802,-110.141129 53.69770192,-110.1276024 53.67245399,-110.114094 53.64720424,-110.1006036 53.62195267,-110.0536913 53.64720424,-110.0067159 53.67245399,-109.9596774 53.69770192,-109.9731002 53.72294802,-109.986541 53.7481923,-110 53.77343476,-110.0471063 53.7481923))
492422|3|-109.1431452|53.69770192|POLYGON((-109.1386272 53.7481923,-109.1862811 53.72294802,-109.233871 53.69770192,-109.2209537 53.67245399,-109.2080537 53.64720424,-109.195171 53.62195267,-109.147651 53.64720424,-109.1000672 53.67245399,-109.0524194 53.69770192,-109.065232 53.72294802,-109.0780619 53.7481923,-109.0909091 53.77343476,-109.1386272 53.7481923))
492709|6|-57.06653226|53.69770192|POLYGON((-57.11305518 53.7481923,-57.13517149 53.72294802,-57.15725806 53.69770192,-57.11887173 53.67245399,-57.08053691 53.64720424,-57.04225352 53.62195267,-57.02013423 53.64720424,-56.99798522 53.67245399,-56.97580645 53.69770192,-57.01412239 53.72294802,-57.05248991 53.7481923,-57.09090909 53.77343476,-57.11305518 53.7481923))
494305|6|-127.9376258|53.62195267|POLYGON((-127.9583613 53.67245399,-127.9932886 53.64720424,-128.028169 53.62195267,-128.002681 53.59669926,-127.9772271 53.57144403,-127.9518072 53.54618696,-127.9169457 53.57144403,-127.8820375 53.59669926,-127.8470825 53.62195267,-127.8724832 53.64720424,-127.8979181 53.67245399,-127.9233871 53.69770192,-127.9583613 53.67245399))
494368|3|-116.5291751|53.62195267|POLYGON((-116.534587 53.67245399,-116.5771812 53.64720424,-116.6197183 53.62195267,-116.6018767 53.59669926,-116.5840589 53.57144403,-116.5662651 53.54618696,-116.5237776 53.57144403,-116.4812332 53.59669926,-116.4386318 53.62195267,-116.4563758 53.64720424,-116.4741437 53.67245399,-116.4919355 53.69770192,-116.534587 53.67245399))
494369|5|-116.3480885|53.62195267|POLYGON((-116.3532572 53.67245399,-116.3959732 53.64720424,-116.4386318 53.62195267,-116.4209115 53.59669926,-116.403215 53.57144403,-116.3855422 53.54618696,-116.3429337 53.57144403,-116.3002681 53.59669926,-116.2575453 53.62195267,-116.2751678 53.64720424,-116.292814 53.67245399,-116.3104839 53.69770192,-116.3532572 53.67245399))
494372|3|-115.804829|53.62195267|POLYGON((-115.809268 53.67245399,-115.852349 53.64720424,-115.8953722 53.62195267,-115.8780161 53.59669926,-115.8606832 53.57144403,-115.8433735 53.54618696,-115.8004019 53.57144403,-115.7573727 53.59669926,-115.7142857 53.62195267,-115.7315436 53.64720424,-115.7488247 53.67245399,-115.766129 53.69770192,-115.809268 53.67245399))
494373|3|-115.6237425|53.62195267|POLYGON((-115.6279382 53.67245399,-115.6711409 53.64720424,-115.7142857 53.62195267,-115.6970509 53.59669926,-115.6798392 53.57144403,-115.6626506 53.54618696,-115.6195579 53.57144403,-115.5764075 53.59669926,-115.5331992 53.62195267,-115.5503356 53.64720424,-115.567495 53.67245399,-115.5846774 53.69770192,-115.6279382 53.67245399))
494376|6|-115.0804829|53.62195267|POLYGON((-115.083949 53.67245399,-115.1275168 53.64720424,-115.1710262 53.62195267,-115.1541555 53.59669926,-115.1373074 53.57144403,-115.1204819 53.54618696,-115.0770261 53.57144403,-115.0335121 53.59669926,-114.9899396 53.62195267,-115.0067114 53.64720424,-115.0235057 53.67245399,-115.0403226 53.69770192,-115.083949 53.67245399))
494380|3|-114.3561368|53.62195267|POLYGON((-114.35863 53.67245399,-114.4026846 53.64720424,-114.4466801 53.62195267,-114.4302949 53.59669926,-114.4139317 53.57144403,-114.3975904 53.54618696,-114.3536504 53.57144403,-114.3096515 53.59669926,-114.2655936 53.62195267,-114.2818792 53.64720424,-114.2981867 53.67245399,-114.3145161 53.69770192,-114.35863 53.67245399))
494382|3|-113.9939638|53.62195267|POLYGON((-113.9959704 53.67245399,-114.0402685 53.64720424,-114.084507 53.62195267,-114.0683646 53.59669926,-114.0522438 53.57144403,-114.0361446 53.54618696,-113.9919625 53.57144403,-113.9477212 53.59669926,-113.9034205 53.62195267,-113.9194631 53.64720424,-113.9355272 53.67245399,-113.9516129 53.69770192,-113.9959704 53.67245399))
494383|3|-113.8128773|53.62195267|POLYGON((-113.8146407 53.67245399,-113.8590604 53.64720424,-113.9034205 53.62195267,-113.8873995 53.59669926,-113.8713999 53.57144403,-113.8554217 53.54618696,-113.8111186 53.57144403,-113.766756 53.59669926,-113.722334 53.62195267,-113.738255 53.64720424,-113.7541974 53.67245399,-113.7701613 53.69770192,-113.8146407 53.67245399))
494384|3|-113.6317907|53.62195267|POLYGON((-113.6333109 53.67245399,-113.6778523 53.64720424,-113.722334 53.62195267,-113.7064343 53.59669926,-113.6905559 53.57144403,-113.6746988 53.54618696,-113.6302746 53.57144403,-113.5857909 53.59669926,-113.5412475 53.62195267,-113.557047 53.64720424,-113.5728677 53.67245399,-113.5887097 53.69770192,-113.6333109 53.67245399))
494385|3|-113.4507042|53.62195267|POLYGON((-113.4519812 53.67245399,-113.4966443 53.64720424,-113.5412475 53.62195267,-113.5254692 53.59669926,-113.509712 53.57144403,-113.4939759 53.54618696,-113.4494307 53.57144403,-113.4048257 53.59669926,-113.360161 53.62195267,-113.3758389 53.64720424,-113.3915379 53.67245399,-113.4072581 53.69770192,-113.4519812 53.67245399))
494386|3|-113.2696177|53.62195267|POLYGON((-113.2706514 53.67245399,-113.3154362 53.64720424,-113.360161 53.62195267,-113.344504 53.59669926,-113.3288681 53.57144403,-113.313253 53.54618696,-113.2685867 53.57144403,-113.2238606 53.59669926,-113.1790744 53.62195267,-113.1946309 53.64720424,-113.2102082 53.67245399,-113.2258065 53.69770192,-113.2706514 53.67245399))
494387|3|-113.0885312|53.62195267|POLYGON((-113.0893217 53.67245399,-113.1342282 53.64720424,-113.1790744 53.62195267,-113.1635389 53.59669926,-113.1480241 53.57144403,-113.1325301 53.54618696,-113.0877428 53.57144403,-113.0428954 53.59669926,-112.9979879 53.62195267,-113.0134228 53.64720424,-113.0288784 53.67245399,-113.0443548 53.69770192,-113.0893217 53.67245399))
494388|3|-112.9074447|53.62195267|POLYGON((-112.9079919 53.67245399,-112.9530201 53.64720424,-112.9979879 53.62195267,-112.9825737 53.59669926,-112.9671802 53.57144403,-112.9518072 53.54618696,-112.9068989 53.57144403,-112.8619303 53.59669926,-112.8169014 53.62195267,-112.8322148 53.64720424,-112.8475487 53.67245399,-112.8629032 53.69770192,-112.9079919 53.67245399))
494389|3|-112.7263581|53.62195267|POLYGON((-112.7266622 53.67245399,-112.7718121 53.64720424,-112.8169014 53.62195267,-112.8016086 53.59669926,-112.7863362 53.57144403,-112.7710843 53.54618696,-112.7260549 53.57144403,-112.6809651 53.59669926,-112.6358149 53.62195267,-112.6510067 53.64720424,-112.6662189 53.67245399,-112.6814516 53.69770192,-112.7266622 53.67245399))
494390|3|-112.5452716|53.62195267|POLYGON((-112.5453324 53.67245399,-112.590604 53.64720424,-112.6358149 53.62195267,-112.6206434 53.59669926,-112.6054923 53.57144403,-112.5903614 53.54618696,-112.545211 53.57144403,-112.5 53.59669926,-112.4547284 53.62195267,-112.4697987 53.64720424,-112.4848892 53.67245399,-112.5 53.69770192,-112.5453324 53.67245399))
494391|3|-112.3641851|53.62195267|POLYGON((-112.3640027 53.67245399,-112.409396 53.64720424,-112.4547284 53.62195267,-112.4396783 53.59669926,-112.4246484 53.57144403,-112.4096386 53.54618696,-112.364367 53.57144403,-112.3190349 53.59669926,-112.2736419 53.62195267,-112.2885906 53.64720424,-112.3035594 53.67245399,-112.3185484 53.69770192,-112.3640027 53.67245399))
494407|3|-109.4668008|53.62195267|POLYGON((-109.4627267 53.67245399,-109.5100671 53.64720424,-109.5573441 53.62195267,-109.5442359 53.59669926,-109.5311453 53.57144403,-109.5180723 53.54618696,-109.470864 53.57144403,-109.4235925 53.59669926,-109.3762575 53.62195267,-109.3892617 53.64720424,-109.4022834 53.67245399,-109.4153226 53.69770192,-109.4627267 53.67245399))
494408|3|-109.2857143|53.62195267|POLYGON((-109.2813969 53.67245399,-109.3288591 53.64720424,-109.3762575 53.62195267,-109.3632708 53.59669926,-109.3503014 53.57144403,-109.3373494 53.54618696,-109.2900201 53.57144403,-109.2426273 53.59669926,-109.195171 53.62195267,-109.2080537 53.64720424,-109.2209537 53.67245399,-109.233871 53.69770192,-109.2813969 53.67245399))
494412|3|-108.5613682|53.62195267|POLYGON((-108.5560779 53.67245399,-108.6040268 53.64720424,-108.6519115 53.62195267,-108.6394102 53.59669926,-108.6269257 53.57144403,-108.6144578 53.54618696,-108.5666443 53.57144403,-108.5187668 53.59669926,-108.4708249 53.62195267,-108.4832215 53.64720424,-108.4956347 53.67245399,-108.5080645 53.69770192,-108.5560779 53.67245399))
494418|3|-107.4748491|53.62195267|POLYGON((-107.4680994 53.67245399,-107.5167785 53.64720424,-107.5653924 53.62195267,-107.5536193 53.59669926,-107.541862 53.57144403,-107.5301205 53.54618696,-107.4815807 53.57144403,-107.4329759 53.59669926,-107.3843058 53.62195267,-107.3959732 53.64720424,-107.4076561 53.67245399,-107.4193548 53.69770192,-107.4680994 53.67245399))
494427|3|-105.8450704|53.62195267|POLYGON((-105.8361316 53.67245399,-105.885906 53.64720424,-105.9356137 53.62195267,-105.924933 53.59669926,-105.9142666 53.57144403,-105.9036145 53.54618696,-105.8539853 53.57144403,-105.8042895 53.59669926,-105.7545272 53.62195267,-105.7651007 53.64720424,-105.7756884 53.67245399,-105.7862903 53.69770192,-105.8361316 53.67245399))
496325|1|-122.6204819|53.54618696|POLYGON((-122.6340483 53.59669926,-122.6724715 53.57144403,-122.7108434 53.54618696,-122.6889632 53.52092806,-122.6671123 53.49566732,-122.6452906 53.47040475,-122.6069519 53.49566732,-122.5685619 53.52092806,-122.5301205 53.54618696,-122.5519089 53.57144403,-122.5737265 53.59669926,-122.5955734 53.62195267,-122.6340483 53.59669926))
496357|7|-116.8373494|53.54618696|POLYGON((-116.8431635 53.59669926,-116.8854655 53.57144403,-116.9277108 53.54618696,-116.909699 53.52092806,-116.8917112 53.49566732,-116.8737475 53.47040475,-116.8315508 53.49566732,-116.7892977 53.52092806,-116.746988 53.54618696,-116.7649029 53.57144403,-116.7828418 53.59669926,-116.8008048 53.62195267,-116.8431635 53.59669926))
496359|3|-116.4759036|53.54618696|POLYGON((-116.4812332 53.59669926,-116.5237776 53.57144403,-116.5662651 53.54618696,-116.548495 53.52092806,-116.5307487 53.49566732,-116.5130261 53.47040475,-116.4705882 53.49566732,-116.4280936 53.52092806,-116.3855422 53.54618696,-116.403215 53.57144403,-116.4209115 53.59669926,-116.4386318 53.62195267,-116.4812332 53.59669926))
496367|6|-115.0301205|53.54618696|POLYGON((-115.0335121 53.59669926,-115.0770261 53.57144403,-115.1204819 53.54618696,-115.1036789 53.52092806,-115.0868984 53.49566732,-115.0701403 53.47040475,-115.026738 53.49566732,-114.9832776 53.52092806,-114.939759 53.54618696,-114.9564635 53.57144403,-114.9731903 53.59669926,-114.9899396 53.62195267,-115.0335121 53.59669926))
496369|3|-114.6686747|53.54618696|POLYGON((-114.6715818 53.59669926,-114.7153382 53.57144403,-114.7590361 53.54618696,-114.7424749 53.52092806,-114.7259358 53.49566732,-114.7094188 53.47040475,-114.6657754 53.49566732,-114.6220736 53.52092806,-114.5783133 53.54618696,-114.5947756 53.57144403,-114.6112601 53.59669926,-114.6277666 53.62195267,-114.6715818 53.59669926))
496370|3|-114.4879518|53.54618696|POLYGON((-114.4906166 53.59669926,-114.5344943 53.57144403,-114.5783133 53.54618696,-114.5618729 53.52092806,-114.5454545 53.49566732,-114.5290581 53.47040475,-114.4852941 53.49566732,-114.4414716 53.52092806,-114.3975904 53.54618696,-114.4139317 53.57144403,-114.4302949 53.59669926,-114.4466801 53.62195267,-114.4906166 53.59669926))
496371|3|-114.3072289|53.54618696|POLYGON((-114.3096515 53.59669926,-114.3536504 53.57144403,-114.3975904 53.54618696,-114.3812709 53.52092806,-114.3649733 53.49566732,-114.3486974 53.47040475,-114.3048128 53.49566732,-114.2608696 53.52092806,-114.2168675 53.54618696,-114.2330877 53.57144403,-114.2493298 53.59669926,-114.2655936 53.62195267,-114.3096515 53.59669926))
496372|3|-114.126506|53.54618696|POLYGON((-114.1286863 53.59669926,-114.1728064 53.57144403,-114.2168675 53.54618696,-114.2006689 53.52092806,-114.184492 53.49566732,-114.1683367 53.47040475,-114.1243316 53.49566732,-114.0802676 53.52092806,-114.0361446 53.54618696,-114.0522438 53.57144403,-114.0683646 53.59669926,-114.084507 53.62195267,-114.1286863 53.59669926))
496373|3|-113.9457831|53.54618696|POLYGON((-113.9477212 53.59669926,-113.9919625 53.57144403,-114.0361446 53.54618696,-114.0200669 53.52092806,-114.0040107 53.49566732,-113.987976 53.47040475,-113.9438503 53.49566732,-113.8996656 53.52092806,-113.8554217 53.54618696,-113.8713999 53.57144403,-113.8873995 53.59669926,-113.9034205 53.62195267,-113.9477212 53.59669926))
496374|3|-113.7650602|53.54618696|POLYGON((-113.766756 53.59669926,-113.8111186 53.57144403,-113.8554217 53.54618696,-113.8394649 53.52092806,-113.8235294 53.49566732,-113.8076152 53.47040475,-113.763369 53.49566732,-113.7190635 53.52092806,-113.6746988 53.54618696,-113.6905559 53.57144403,-113.7064343 53.59669926,-113.722334 53.62195267,-113.766756 53.59669926))
496375|3|-113.5843373|53.54618696|POLYGON((-113.5857909 53.59669926,-113.6302746 53.57144403,-113.6746988 53.54618696,-113.6588629 53.52092806,-113.6430481 53.49566732,-113.6272545 53.47040475,-113.5828877 53.49566732,-113.5384615 53.52092806,-113.4939759 53.54618696,-113.509712 53.57144403,-113.5254692 53.59669926,-113.5412475 53.62195267,-113.5857909 53.59669926))
496376|3|-113.4036145|53.54618696|POLYGON((-113.4048257 53.59669926,-113.4494307 53.57144403,-113.4939759 53.54618696,-113.4782609 53.52092806,-113.4625668 53.49566732,-113.4468938 53.47040475,-113.4024064 53.49566732,-113.3578595 53.52092806,-113.313253 53.54618696,-113.3288681 53.57144403,-113.344504 53.59669926,-113.360161 53.62195267,-113.4048257 53.59669926))
496377|3|-113.2228916|53.54618696|POLYGON((-113.2238606 53.59669926,-113.2685867 53.57144403,-113.313253 53.54618696,-113.2976589 53.52092806,-113.2820856 53.49566732,-113.2665331 53.47040475,-113.2219251 53.49566732,-113.1772575 53.52092806,-113.1325301 53.54618696,-113.1480241 53.57144403,-113.1635389 53.59669926,-113.1790744 53.62195267,-113.2238606 53.59669926))
496378|3|-113.0421687|53.54618696|POLYGON((-113.0428954 53.59669926,-113.0877428 53.57144403,-113.1325301 53.54618696,-113.1170569 53.52092806,-113.1016043 53.49566732,-113.0861723 53.47040475,-113.0414439 53.49566732,-112.9966555 53.52092806,-112.9518072 53.54618696,-112.9671802 53.57144403,-112.9825737 53.59669926,-112.9979879 53.62195267,-113.0428954 53.59669926))
496380|3|-112.6807229|53.54618696|POLYGON((-112.6809651 53.59669926,-112.7260549 53.57144403,-112.7710843 53.54618696,-112.7558528 53.52092806,-112.7406417 53.49566732,-112.7254509 53.47040475,-112.6804813 53.49566732,-112.6354515 53.52092806,-112.5903614 53.54618696,-112.6054923 53.57144403,-112.6206434 53.59669926,-112.6358149 53.62195267,-112.6809651 53.59669926))
496385|3|-111.7771084|53.54618696|POLYGON((-111.7761394 53.59669926,-111.8218352 53.57144403,-111.8674699 53.54618696,-111.8528428 53.52092806,-111.8382353 53.49566732,-111.8236473 53.47040475,-111.7780749 53.49566732,-111.7324415 53.52092806,-111.686747 53.54618696,-111.7012726 53.57144403,-111.7158177 53.59669926,-111.7303823 53.62195267,-111.7761394 53.59669926))
496390|3|-110.873494|53.54618696|POLYGON((-110.8713137 53.59669926,-110.9176155 53.57144403,-110.9638554 53.54618696,-110.9498328 53.52092806,-110.9358289 53.49566732,-110.9218437 53.47040475,-110.8756684 53.49566732,-110.8294314 53.52092806,-110.7831325 53.54618696,-110.7970529 53.57144403,-110.810992 53.59669926,-110.8249497 53.62195267,-110.8713137 53.59669926))
496398|3|-109.4277108|53.54618696|POLYGON((-109.4235925 53.59669926,-109.470864 53.57144403,-109.5180723 53.54618696,-109.5050167 53.52092806,-109.4919786 53.49566732,-109.4789579 53.47040475,-109.4318182 53.49566732,-109.3846154 53.52092806,-109.3373494 53.54618696,-109.3503014 53.57144403,-109.3632708 53.59669926,-109.3762575 53.62195267,-109.4235925 53.59669926))
496417|4|-105.9939759|53.54618696|POLYGON((-105.9852547 53.59669926,-106.0348292 53.57144403,-106.0843373 53.54618696,-106.0735786 53.52092806,-106.0628342 53.49566732,-106.0521042 53.47040475,-106.0026738 53.49566732,-105.9531773 53.52092806,-105.9036145 53.54618696,-105.9142666 53.57144403,-105.924933 53.59669926,-105.9356137 53.62195267,-105.9852547 53.59669926))
496418|3|-105.813253|53.54618696|POLYGON((-105.8042895 53.59669926,-105.8539853 53.57144403,-105.9036145 53.54618696,-105.8929766 53.52092806,-105.8823529 53.49566732,-105.8717435 53.47040475,-105.8221925 53.49566732,-105.7725753 53.52092806,-105.7228916 53.54618696,-105.7334226 53.57144403,-105.7439678 53.59669926,-105.7545272 53.62195267,-105.8042895 53.59669926))
496574|5|-77.62048193|53.54618696|POLYGON((-77.69436997 53.59669926,-77.70261219 53.57144403,-77.71084337 53.54618696,-77.65886288 53.52092806,-77.60695187 53.49566732,-77.55511022 53.47040475,-77.54679144 53.49566732,-77.53846154 53.52092806,-77.53012048 53.54618696,-77.58204956 53.57144403,-77.63404826 53.59669926,-77.6861167 53.62195267,-77.69436997 53.59669926))
496671|4|-60.09036145|53.54618696|POLYGON((-60.14075067 53.59669926,-60.16075017 53.57144403,-60.18072289 53.54618696,-60.14046823 53.52092806,-60.10026738 53.49566732,-60.06012024 53.47040475,-60.04010695 53.49566732,-60.02006689 53.52092806,-60 53.54618696,-60.04018754 53.57144403,-60.08042895 53.59669926,-60.12072435 53.62195267,-60.14075067 53.59669926))
498283|1|-129.2284569|53.47040475|POLYGON((-129.2508361 53.52092806,-129.2847594 53.49566732,-129.3186373 53.47040475,-129.2923899 53.44514034,-129.2661775 53.41987409,-129.24 53.394606,-129.2061374 53.41987409,-129.1722296 53.44514034,-129.1382766 53.47040475,-129.1644385 53.49566732,-129.1906355 53.52092806,-129.2168675 53.54618696,-129.2508361 53.52092806))
498348|3|-117.50501|53.47040475|POLYGON((-117.5117057 53.52092806,-117.5534759 53.49566732,-117.5951904 53.47040475,-117.576769 53.44514034,-117.5583722 53.41987409,-117.54 53.394606,-117.4983322 53.41987409,-117.4566088 53.44514034,-117.4148297 53.47040475,-117.4331551 53.49566732,-117.451505 53.52092806,-117.4698795 53.54618696,-117.5117057 53.52092806))
498363|6|-114.7995992|53.47040475|POLYGON((-114.8026756 53.52092806,-114.8462567 53.49566732,-114.8897796 53.47040475,-114.8731642 53.44514034,-114.856571 53.41987409,-114.84 53.394606,-114.796531 53.41987409,-114.753004 53.44514034,-114.7094188 53.47040475,-114.7259358 53.49566732,-114.7424749 53.52092806,-114.7590361 53.54618696,-114.8026756 53.52092806))
498366|3|-114.258517|53.47040475|POLYGON((-114.2608696 53.52092806,-114.3048128 53.49566732,-114.3486974 53.47040475,-114.3324433 53.44514034,-114.3162108 53.41987409,-114.3 53.394606,-114.2561708 53.41987409,-114.212283 53.44514034,-114.1683367 53.47040475,-114.184492 53.49566732,-114.2006689 53.52092806,-114.2168675 53.54618696,-114.2608696 53.52092806))
498368|3|-113.8977956|53.47040475|POLYGON((-113.8996656 53.52092806,-113.9438503 53.49566732,-113.987976 53.47040475,-113.9719626 53.44514034,-113.9559706 53.41987409,-113.94 53.394606,-113.8959306 53.41987409,-113.8518024 53.44514034,-113.8076152 53.47040475,-113.8235294 53.49566732,-113.8394649 53.52092806,-113.8554217 53.54618696,-113.8996656 53.52092806))
498369|3|-113.7174349|53.47040475|POLYGON((-113.7190635 53.52092806,-113.763369 53.49566732,-113.8076152 53.47040475,-113.7917223 53.44514034,-113.7758506 53.41987409,-113.76 53.394606,-113.7158105 53.41987409,-113.6715621 53.44514034,-113.6272545 53.47040475,-113.6430481 53.49566732,-113.6588629 53.52092806,-113.6746988 53.54618696,-113.7190635 53.52092806))
498370|3|-113.5370741|53.47040475|POLYGON((-113.5384615 53.52092806,-113.5828877 53.49566732,-113.6272545 53.47040475,-113.611482 53.44514034,-113.5957305 53.41987409,-113.58 53.394606,-113.5356905 53.41987409,-113.4913218 53.44514034,-113.4468938 53.47040475,-113.4625668 53.49566732,-113.4782609 53.52092806,-113.4939759 53.54618696,-113.5384615 53.52092806))
498371|3|-113.3567134|53.47040475|POLYGON((-113.3578595 53.52092806,-113.4024064 53.49566732,-113.4468938 53.47040475,-113.4312417 53.44514034,-113.4156104 53.41987409,-113.4 53.394606,-113.3555704 53.41987409,-113.3110814 53.44514034,-113.2665331 53.47040475,-113.2820856 53.49566732,-113.2976589 53.52092806,-113.313253 53.54618696,-113.3578595 53.52092806))
498372|3|-113.1763527|53.47040475|POLYGON((-113.1772575 53.52092806,-113.2219251 53.49566732,-113.2665331 53.47040475,-113.2510013 53.44514034,-113.2354903 53.41987409,-113.22 53.394606,-113.1754503 53.41987409,-113.1308411 53.44514034,-113.0861723 53.47040475,-113.1016043 53.49566732,-113.1170569 53.52092806,-113.1325301 53.54618696,-113.1772575 53.52092806))
498378|3|-112.0941884|53.47040475|POLYGON((-112.0936455 53.52092806,-112.1390374 53.49566732,-112.1843687 53.47040475,-112.1695594 53.44514034,-112.1547698 53.41987409,-112.14 53.394606,-112.0947298 53.41987409,-112.0493992 53.44514034,-112.004008 53.47040475,-112.0187166 53.49566732,-112.0334448 53.52092806,-112.0481928 53.54618696,-112.0936455 53.52092806))
498403|3|-107.5851703|53.47040475|POLYGON((-107.5785953 53.52092806,-107.6270053 53.49566732,-107.6753507 53.47040475,-107.6635514 53.44514034,-107.6517678 53.41987409,-107.64 53.394606,-107.5917278 53.41987409,-107.5433912 53.44514034,-107.49499 53.47040475,-107.5066845 53.49566732,-107.5183946 53.52092806,-107.5301205 53.54618696,-107.5785953 53.52092806))
498430|4|-102.7154309|53.47040475|POLYGON((-102.7023411 53.52092806,-102.7540107 53.49566732,-102.8056112 53.47040475,-102.7970628 53.44514034,-102.7885257 53.41987409,-102.78 53.394606,-102.7284857 53.41987409,-102.6769025 53.44514034,-102.6252505 53.47040475,-102.6336898 53.49566732,-102.6421405 53.52092806,-102.6506024 53.54618696,-102.7023411 53.52092806))
498666|4|-60.1503006|53.47040475|POLYGON((-60.2006689 53.52092806,-60.22058824 53.49566732,-60.24048096 53.47040475,-60.20026702 53.44514034,-60.16010674 53.41987409,-60.12 53.394606,-60.10006671 53.41987409,-60.08010681 53.44514034,-60.06012024 53.47040475,-60.10026738 53.49566732,-60.14046823 53.52092806,-60.18072289 53.54618696,-60.2006689 53.52092806))
500346|3|-117.63|53.394606|POLYGON((-117.6368491 53.44514034,-117.6784523 53.41987409,-117.72 53.394606,-117.7015323 53.36933607,-117.6830892 53.34406429,-117.6646707 53.31879066,-117.6231691 53.34406429,-117.5816123 53.36933607,-117.54 53.394606,-117.5583722 53.41987409,-117.576769 53.44514034,-117.5951904 53.47040475,-117.6368491 53.44514034))
500366|3|-114.03|53.394606|POLYGON((-114.0320427 53.44514034,-114.0760507 53.41987409,-114.12 53.394606,-114.1039307 53.36933607,-114.0878828 53.34406429,-114.0718563 53.31879066,-114.0279627 53.34406429,-113.9840107 53.36933607,-113.94 53.394606,-113.9559706 53.41987409,-113.9719626 53.44514034,-113.987976 53.47040475,-114.0320427 53.44514034))
500367|3|-113.85|53.394606|POLYGON((-113.8518024 53.44514034,-113.8959306 53.41987409,-113.94 53.394606,-113.9240506 53.36933607,-113.9081225 53.34406429,-113.8922156 53.31879066,-113.8482024 53.34406429,-113.8041306 53.36933607,-113.76 53.394606,-113.7758506 53.41987409,-113.7917223 53.44514034,-113.8076152 53.47040475,-113.8518024 53.44514034))
500368|3|-113.67|53.394606|POLYGON((-113.6715621 53.44514034,-113.7158105 53.41987409,-113.76 53.394606,-113.7441706 53.36933607,-113.7283622 53.34406429,-113.7125749 53.31879066,-113.6684421 53.34406429,-113.6242505 53.36933607,-113.58 53.394606,-113.5957305 53.41987409,-113.611482 53.44514034,-113.6272545 53.47040475,-113.6715621 53.44514034))
500369|3|-113.49|53.394606|POLYGON((-113.4913218 53.44514034,-113.5356905 53.41987409,-113.58 53.394606,-113.5642905 53.36933607,-113.5486019 53.34406429,-113.5329341 53.31879066,-113.4886818 53.34406429,-113.4443704 53.36933607,-113.4 53.394606,-113.4156104 53.41987409,-113.4312417 53.44514034,-113.4468938 53.47040475,-113.4913218 53.44514034))
500370|3|-113.31|53.394606|POLYGON((-113.3110814 53.44514034,-113.3555704 53.41987409,-113.4 53.394606,-113.3844104 53.36933607,-113.3688415 53.34406429,-113.3532934 53.31879066,-113.3089214 53.34406429,-113.2644903 53.36933607,-113.22 53.394606,-113.2354903 53.41987409,-113.2510013 53.44514034,-113.2665331 53.47040475,-113.3110814 53.44514034))
500371|3|-113.13|53.394606|POLYGON((-113.1308411 53.44514034,-113.1754503 53.41987409,-113.22 53.394606,-113.2045303 53.36933607,-113.1890812 53.34406429,-113.1736527 53.31879066,-113.1291611 53.34406429,-113.0846103 53.36933607,-113.04 53.394606,-113.0553702 53.41987409,-113.070761 53.44514034,-113.0861723 53.47040475,-113.1308411 53.44514034))
500374|4|-112.59|53.394606|POLYGON((-112.5901202 53.44514034,-112.6350901 53.41987409,-112.68 53.394606,-112.6648901 53.36933607,-112.6498003 53.34406429,-112.6347305 53.31879066,-112.5898802 53.34406429,-112.54497 53.36933607,-112.5 53.394606,-112.51501 53.41987409,-112.5300401 53.44514034,-112.5450902 53.47040475,-112.5901202 53.44514034))
500384|3|-110.79|53.394606|POLYGON((-110.787717 53.44514034,-110.8338893 53.41987409,-110.88 53.394606,-110.8660893 53.36933607,-110.8521971 53.34406429,-110.8383234 53.31879066,-110.792277 53.34406429,-110.7461692 53.36933607,-110.7 53.394606,-110.7138092 53.41987409,-110.7276368 53.44514034,-110.741483 53.47040475,-110.787717 53.44514034))
500388|3|-110.07|53.394606|POLYGON((-110.0667557 53.44514034,-110.1134089 53.41987409,-110.16 53.394606,-110.146569 53.36933607,-110.1331558 53.34406429,-110.1197605 53.31879066,-110.0732357 53.34406429,-110.0266489 53.36933607,-109.98 53.394606,-109.9933289 53.41987409,-110.0066756 53.44514034,-110.0200401 53.47040475,-110.0667557 53.44514034))
500395|3|-108.81|53.394606|POLYGON((-108.8050734 53.44514034,-108.8525684 53.41987409,-108.9 53.394606,-108.8874084 53.36933607,-108.8748336 53.34406429,-108.8622754 53.31879066,-108.8149134 53.34406429,-108.7674883 53.36933607,-108.72 53.394606,-108.7324883 53.41987409,-108.7449933 53.44514034,-108.757515 53.47040475,-108.8050734 53.44514034))
500402|4|-107.55|53.394606|POLYGON((-107.5433912 53.44514034,-107.5917278 53.41987409,-107.64 53.394606,-107.6282478 53.36933607,-107.6165113 53.34406429,-107.6047904 53.31879066,-107.5565912 53.34406429,-107.5083278 53.36933607,-107.46 53.394606,-107.4716478 53.41987409,-107.4833111 53.44514034,-107.49499 53.47040475,-107.5433912 53.44514034))
500421|3|-104.13|53.394606|POLYGON((-104.1188251 53.44514034,-104.1694463 53.41987409,-104.22 53.394606,-104.2105263 53.36933607,-104.2010652 53.34406429,-104.1916168 53.31879066,-104.1411451 53.34406429,-104.0906063 53.36933607,-104.04 53.394606,-104.0493662 53.41987409,-104.058745 53.44514034,-104.0681363 53.47040475,-104.1188251 53.44514034))
500422|3|-103.95|53.394606|POLYGON((-103.9385848 53.44514034,-103.9893262 53.41987409,-104.04 53.394606,-104.0306462 53.36933607,-104.0213049 53.34406429,-104.011976 53.31879066,-103.9613848 53.34406429,-103.9107262 53.36933607,-103.86 53.394606,-103.8692462 53.41987409,-103.8785047 53.44514034,-103.8877756 53.47040475,-103.9385848 53.44514034))
502269|1|-131.9461078|53.31879066|POLYGON((-131.9720187 53.36933607,-132.0039947 53.34406429,-132.0359281 53.31879066,-132.0079787 53.29351519,-131.9800664 53.26823787,-131.9521912 53.24295869,-131.9202658 53.26823787,-131.8882979 53.29351519,-131.8562874 53.31879066,-131.8841545 53.34406429,-131.9120586 53.36933607,-131.94 53.394606,-131.9720187 53.36933607))
502334|3|-120.2694611|53.31879066|POLYGON((-120.2798135 53.36933607,-120.3195739 53.34406429,-120.3592814 53.31879066,-120.3390957 53.29351519,-120.3189369 53.26823787,-120.2988048 53.24295869,-120.2591362 53.26823787,-120.2194149 53.29351519,-120.1796407 53.31879066,-120.1997337 53.34406429,-120.2198534 53.36933607,-120.24 53.394606,-120.2798135 53.36933607))
502335|3|-120.0898204|53.31879066|POLYGON((-120.0999334 53.36933607,-120.1398136 53.34406429,-120.1796407 53.31879066,-120.1595745 53.29351519,-120.1395349 53.26823787,-120.1195219 53.24295869,-120.0797342 53.26823787,-120.0398936 53.29351519,-120 53.31879066,-120.0199734 53.34406429,-120.0399734 53.36933607,-120.06 53.394606,-120.0999334 53.36933607))
502348|3|-117.754491|53.31879066|POLYGON((-117.7614923 53.36933607,-117.8029294 53.34406429,-117.8443114 53.31879066,-117.8257979 53.29351519,-117.807309 53.26823787,-117.7888446 53.24295869,-117.7475083 53.26823787,-117.706117 53.29351519,-117.6646707 53.31879066,-117.6830892 53.34406429,-117.7015323 53.36933607,-117.72 53.394606,-117.7614923 53.36933607))
502367|3|-114.3413174|53.31879066|POLYGON((-114.3437708 53.36933607,-114.3874834 53.34406429,-114.4311377 53.31879066,-114.4148936 53.29351519,-114.3986711 53.26823787,-114.3824701 53.24295869,-114.3388704 53.26823787,-114.2952128 53.29351519,-114.251497 53.31879066,-114.2676431 53.34406429,-114.2838108 53.36933607,-114.3 53.394606,-114.3437708 53.36933607))
502368|3|-114.1616766|53.31879066|POLYGON((-114.1638907 53.36933607,-114.207723 53.34406429,-114.251497 53.31879066,-114.2353723 53.29351519,-114.2192691 53.26823787,-114.2031873 53.24295869,-114.1594684 53.26823787,-114.1156915 53.29351519,-114.0718563 53.31879066,-114.0878828 53.34406429,-114.1039307 53.36933607,-114.12 53.394606,-114.1638907 53.36933607))
502369|3|-113.9820359|53.31879066|POLYGON((-113.9840107 53.36933607,-114.0279627 53.34406429,-114.0718563 53.31879066,-114.0558511 53.29351519,-114.0398671 53.26823787,-114.0239044 53.24295869,-113.9800664 53.26823787,-113.9361702 53.29351519,-113.8922156 53.31879066,-113.9081225 53.34406429,-113.9240506 53.36933607,-113.94 53.394606,-113.9840107 53.36933607))
502370|3|-113.8023952|53.31879066|POLYGON((-113.8041306 53.36933607,-113.8482024 53.34406429,-113.8922156 53.31879066,-113.8763298 53.29351519,-113.8604651 53.26823787,-113.8446215 53.24295869,-113.8006645 53.26823787,-113.7566489 53.29351519,-113.7125749 53.31879066,-113.7283622 53.34406429,-113.7441706 53.36933607,-113.76 53.394606,-113.8041306 53.36933607))
502371|3|-113.6227545|53.31879066|POLYGON((-113.6242505 53.36933607,-113.6684421 53.34406429,-113.7125749 53.31879066,-113.6968085 53.29351519,-113.6810631 53.26823787,-113.6653386 53.24295869,-113.6212625 53.26823787,-113.5771277 53.29351519,-113.5329341 53.31879066,-113.5486019 53.34406429,-113.5642905 53.36933607,-113.58 53.394606,-113.6242505 53.36933607))
502372|3|-113.4431138|53.31879066|POLYGON((-113.4443704 53.36933607,-113.4886818 53.34406429,-113.5329341 53.31879066,-113.5172872 53.29351519,-113.5016611 53.26823787,-113.4860558 53.24295869,-113.4418605 53.26823787,-113.3976064 53.29351519,-113.3532934 53.31879066,-113.3688415 53.34406429,-113.3844104 53.36933607,-113.4 53.394606,-113.4443704 53.36933607))
502374|3|-113.0838323|53.31879066|POLYGON((-113.0846103 53.36933607,-113.1291611 53.34406429,-113.1736527 53.31879066,-113.1582447 53.29351519,-113.1428571 53.26823787,-113.12749 53.24295869,-113.0830565 53.26823787,-113.0385638 53.29351519,-112.994012 53.31879066,-113.0093209 53.34406429,-113.0246502 53.36933607,-113.04 53.394606,-113.0846103 53.36933607))
502376|3|-112.7245509|53.31879066|POLYGON((-112.7248501 53.36933607,-112.7696405 53.34406429,-112.8143713 53.31879066,-112.7992021 53.29351519,-112.7840532 53.26823787,-112.7689243 53.24295869,-112.7242525 53.26823787,-112.6795213 53.29351519,-112.6347305 53.31879066,-112.6498003 53.34406429,-112.6648901 53.36933607,-112.68 53.394606,-112.7248501 53.36933607))
502381|3|-111.8263473|53.31879066|POLYGON((-111.8254497 53.36933607,-111.8708389 53.34406429,-111.9161677 53.31879066,-111.9015957 53.29351519,-111.8870432 53.26823787,-111.87251 53.24295869,-111.8272425 53.26823787,-111.7819149 53.29351519,-111.7365269 53.31879066,-111.7509987 53.34406429,-111.7654897 53.36933607,-111.78 53.394606,-111.8254497 53.36933607))
502383|3|-111.4670659|53.31879066|POLYGON((-111.4656895 53.36933607,-111.5113182 53.34406429,-111.5568862 53.31879066,-111.5425532 53.29351519,-111.5282392 53.26823787,-111.5139442 53.24295869,-111.4684385 53.26823787,-111.4228723 53.29351519,-111.3772455 53.31879066,-111.391478 53.34406429,-111.4057295 53.36933607,-111.42 53.394606,-111.4656895 53.36933607))
502385|5|-111.1077844|53.31879066|POLYGON((-111.1059294 53.36933607,-111.1517976 53.34406429,-111.1976048 53.31879066,-111.1835106 53.29351519,-111.1694352 53.26823787,-111.1553785 53.24295869,-111.1096346 53.26823787,-111.0638298 53.29351519,-111.0179641 53.31879066,-111.0319574 53.34406429,-111.0459694 53.36933607,-111.06 53.394606,-111.1059294 53.36933607))
502386|3|-110.9281437|53.31879066|POLYGON((-110.9260493 53.36933607,-110.9720373 53.34406429,-111.0179641 53.31879066,-111.0039894 53.29351519,-110.9900332 53.26823787,-110.9760956 53.24295869,-110.9302326 53.26823787,-110.8843085 53.29351519,-110.8383234 53.31879066,-110.8521971 53.34406429,-110.8660893 53.36933607,-110.88 53.394606,-110.9260493 53.36933607))
502391|3|-110.0299401|53.31879066|POLYGON((-110.0266489 53.36933607,-110.0732357 53.34406429,-110.1197605 53.31879066,-110.106383 53.29351519,-110.0930233 53.26823787,-110.0796813 53.24295869,-110.0332226 53.26823787,-109.9867021 53.29351519,-109.9401198 53.31879066,-109.9533955 53.34406429,-109.9666889 53.36933607,-109.98 53.394606,-110.0266489 53.36933607))
502402|3|-108.0538922|53.31879066|POLYGON((-108.047968 53.36933607,-108.0958722 53.34406429,-108.1437126 53.31879066,-108.1316489 53.29351519,-108.1196013 53.26823787,-108.1075697 53.24295869,-108.0598007 53.26823787,-108.0119681 53.29351519,-107.9640719 53.31879066,-107.976032 53.34406429,-107.988008 53.36933607,-108 53.394606,-108.047968 53.36933607))
502410|3|-106.6167665|53.31879066|POLYGON((-106.6089274 53.36933607,-106.6577896 53.34406429,-106.7065868 53.31879066,-106.6954787 53.29351519,-106.6843854 53.26823787,-106.6733068 53.24295869,-106.6245847 53.26823787,-106.5757979 53.29351519,-106.5269461 53.31879066,-106.5379494 53.34406429,-106.5489674 53.36933607,-106.56 53.394606,-106.6089274 53.36933607))
502667|4|-60.4491018|53.31879066|POLYGON((-60.49966689 53.36933607,-60.51930759 53.34406429,-60.53892216 53.31879066,-60.49867021 53.29351519,-60.45847176 53.26823787,-60.41832669 53.24295869,-60.3986711 53.26823787,-60.37898936 53.29351519,-60.35928144 53.31879066,-60.39946738 53.34406429,-60.43970686 53.36933607,-60.48 53.394606,-60.49966689 53.36933607))
502668|4|-60.26946108|53.31879066|POLYGON((-60.31978681 53.36933607,-60.33954727 53.34406429,-60.35928144 53.31879066,-60.31914894 53.29351519,-60.27906977 53.26823787,-60.23904382 53.24295869,-60.2192691 53.26823787,-60.19946809 53.29351519,-60.17964072 53.31879066,-60.21970706 53.34406429,-60.25982678 53.36933607,-60.3 53.394606,-60.31978681 53.36933607))
504275|1|-132.0418327|53.24295869|POLYGON((-132.0678191 53.29351519,-132.0996678 53.26823787,-132.1314741 53.24295869,-132.1035169 53.21767766,-132.0755968 53.19239478,-132.0477137 53.16711004,-132.0159151 53.19239478,-131.9840743 53.21767766,-131.9521912 53.24295869,-131.9800664 53.26823787,-132.0079787 53.29351519,-132.0359281 53.31879066,-132.0678191 53.29351519))
504370|3|-115.0099602|53.24295869|POLYGON((-115.0132979 53.29351519,-115.0564784 53.26823787,-115.0996016 53.24295869,-115.0829463 53.21767766,-115.066313 53.19239478,-115.0497018 53.16711004,-115.0066313 53.19239478,-114.9635036 53.21767766,-114.9203187 53.24295869,-114.9368771 53.26823787,-114.9534574 53.29351519,-114.9700599 53.31879066,-115.0132979 53.29351519))
504372|3|-114.6513944|53.24295869|POLYGON((-114.6542553 53.29351519,-114.6976744 53.26823787,-114.7410359 53.24295869,-114.7246184 53.21767766,-114.7082228 53.19239478,-114.6918489 53.16711004,-114.6485411 53.19239478,-114.6051758 53.21767766,-114.561753 53.24295869,-114.5780731 53.26823787,-114.5944149 53.29351519,-114.6107784 53.31879066,-114.6542553 53.29351519))
504378|3|-113.5756972|53.24295869|POLYGON((-113.5771277 53.29351519,-113.6212625 53.26823787,-113.6653386 53.24295869,-113.649635 53.21767766,-113.6339523 53.19239478,-113.6182903 53.16711004,-113.5742706 53.19239478,-113.5301924 53.21767766,-113.4860558 53.24295869,-113.5016611 53.26823787,-113.5172872 53.29351519,-113.5329341 53.31879066,-113.5771277 53.29351519))
504379|3|-113.3964143|53.24295869|POLYGON((-113.3976064 53.29351519,-113.4418605 53.26823787,-113.4860558 53.24295869,-113.4704711 53.21767766,-113.4549072 53.19239478,-113.4393638 53.16711004,-113.3952255 53.19239478,-113.3510285 53.21767766,-113.3067729 53.24295869,-113.3222591 53.26823787,-113.337766 53.29351519,-113.3532934 53.31879066,-113.3976064 53.29351519))
504382|3|-112.8585657|53.24295869|POLYGON((-112.8590426 53.29351519,-112.9036545 53.26823787,-112.9482072 53.24295869,-112.9329794 53.21767766,-112.9177719 53.19239478,-112.9025845 53.16711004,-112.8580902 53.19239478,-112.8135368 53.21767766,-112.7689243 53.24295869,-112.7840532 53.26823787,-112.7992021 53.29351519,-112.8143713 53.31879066,-112.8590426 53.29351519))
504385|3|-112.3207171|53.24295869|POLYGON((-112.3204787 53.29351519,-112.3654485 53.26823787,-112.4103586 53.24295869,-112.3954877 53.21767766,-112.3806366 53.19239478,-112.3658052 53.16711004,-112.3209549 53.19239478,-112.2760451 53.21767766,-112.2310757 53.24295869,-112.2458472 53.26823787,-112.2606383 53.29351519,-112.2754491 53.31879066,-112.3204787 53.29351519))
504397|3|-110.1693227|53.24295869|POLYGON((-110.1662234 53.29351519,-110.2126246 53.26823787,-110.2589641 53.24295869,-110.2455209 53.21767766,-110.2320955 53.19239478,-110.2186879 53.16711004,-110.1724138 53.19239478,-110.1260783 53.21767766,-110.0796813 53.24295869,-110.0930233 53.26823787,-110.106383 53.29351519,-110.1197605 53.31879066,-110.1662234 53.29351519))
504398|3|-109.9900398|53.24295869|POLYGON((-109.9867021 53.29351519,-110.0332226 53.26823787,-110.0796813 53.24295869,-110.066357 53.21767766,-110.0530504 53.19239478,-110.0397614 53.16711004,-109.9933687 53.19239478,-109.9469144 53.21767766,-109.9003984 53.24295869,-109.9136213 53.26823787,-109.9268617 53.29351519,-109.9401198 53.31879066,-109.9867021 53.29351519))
504401|3|-109.4521912|53.24295869|POLYGON((-109.4481383 53.29351519,-109.4950166 53.26823787,-109.5418327 53.24295869,-109.5288653 53.21767766,-109.5159151 53.19239478,-109.5029821 53.16711004,-109.4562334 53.19239478,-109.4094227 53.21767766,-109.3625498 53.24295869,-109.3754153 53.26823787,-109.3882979 53.29351519,-109.4011976 53.31879066,-109.4481383 53.29351519))
504405|3|-108.7350598|53.24295869|POLYGON((-108.7300532 53.29351519,-108.7774086 53.26823787,-108.8247012 53.24295869,-108.8122097 53.21767766,-108.7997347 53.19239478,-108.7872763 53.16711004,-108.7400531 53.19239478,-108.6927671 53.21767766,-108.6454183 53.24295869,-108.6578073 53.26823787,-108.6702128 53.29351519,-108.6826347 53.31879066,-108.7300532 53.29351519))
504412|3|-107.4800797|53.24295869|POLYGON((-107.4734043 53.29351519,-107.5215947 53.26823787,-107.5697211 53.24295869,-107.5580624 53.21767766,-107.5464191 53.19239478,-107.5347913 53.16711004,-107.4867374 53.19239478,-107.4386198 53.21767766,-107.3904382 53.24295869,-107.4019934 53.26823787,-107.4135638 53.29351519,-107.4251497 53.31879066,-107.4734043 53.29351519))
504414|3|-107.1215139|53.24295869|POLYGON((-107.1143617 53.29351519,-107.1627907 53.26823787,-107.2111554 53.24295869,-107.1997346 53.21767766,-107.1883289 53.19239478,-107.1769384 53.16711004,-107.1286472 53.19239478,-107.080292 53.21767766,-107.0318725 53.24295869,-107.0431894 53.26823787,-107.0545213 53.29351519,-107.0658683 53.31879066,-107.1143617 53.29351519))
504418|3|-106.4043825|53.24295869|POLYGON((-106.3962766 53.29351519,-106.4451827 53.26823787,-106.4940239 53.24295869,-106.483079 53.21767766,-106.4721485 53.19239478,-106.4612326 53.16711004,-106.4124668 53.19239478,-106.3636364 53.21767766,-106.314741 53.24295869,-106.3255814 53.26823787,-106.3364362 53.29351519,-106.3473054 53.31879066,-106.3962766 53.29351519))
504422|3|-105.687251|53.24295869|POLYGON((-105.6781915 53.29351519,-105.7275748 53.26823787,-105.7768924 53.24295869,-105.7664234 53.21767766,-105.7559682 53.19239478,-105.7455268 53.16711004,-105.6962865 53.19239478,-105.6469808 53.21767766,-105.5976096 53.24295869,-105.6079734 53.26823787,-105.6183511 53.29351519,-105.6287425 53.31879066,-105.6781915 53.29351519))
504423|3|-105.5079681|53.24295869|POLYGON((-105.4986702 53.29351519,-105.5481728 53.26823787,-105.5976096 53.24295869,-105.5872595 53.21767766,-105.5769231 53.19239478,-105.5666004 53.16711004,-105.5172414 53.19239478,-105.4678169 53.21767766,-105.4183267 53.24295869,-105.4285714 53.26823787,-105.4388298 53.29351519,-105.4491018 53.31879066,-105.4986702 53.29351519))
504675|4|-60.32868526|53.24295869|POLYGON((-60.37898936 53.29351519,-60.3986711 53.26823787,-60.41832669 53.24295869,-60.3782349 53.21767766,-60.33819629 53.19239478,-60.29821074 53.16711004,-60.27851459 53.19239478,-60.2587923 53.21767766,-60.23904382 53.24295869,-60.27906977 53.26823787,-60.31914894 53.29351519,-60.35928144 53.31879066,-60.37898936 53.29351519))
506348|1|-120.8648111|53.16711004|POLYGON((-120.8759124 53.21767766,-120.9151194 53.19239478,-120.9542744 53.16711004,-120.9337748 53.14182345,-120.9133024 53.11653499,-120.8928571 53.09124468,-120.8537392 53.11653499,-120.8145695 53.14182345,-120.7753479 53.16711004,-120.795756 53.19239478,-120.8161911 53.21767766,-120.8366534 53.24295869,-120.8759124 53.21767766))
506354|1|-119.7912525|53.16711004|POLYGON((-119.800929 53.21767766,-119.8408488 53.19239478,-119.8807157 53.16711004,-119.8609272 53.14182345,-119.8411648 53.11653499,-119.8214286 53.09124468,-119.7816016 53.11653499,-119.7417219 53.14182345,-119.7017893 53.16711004,-119.7214854 53.19239478,-119.7412077 53.21767766,-119.7609562 53.24295869,-119.800929 53.21767766))
506381|3|-114.9602386|53.16711004|POLYGON((-114.9635036 53.21767766,-115.0066313 53.19239478,-115.0497018 53.16711004,-115.0331126 53.14182345,-115.0165453 53.11653499,-115 53.09124468,-114.9569821 53.11653499,-114.9139073 53.14182345,-114.8707753 53.16711004,-114.8872679 53.19239478,-114.9037823 53.21767766,-114.9203187 53.24295869,-114.9635036 53.21767766))
506392|3|-112.9920477|53.16711004|POLYGON((-112.9927007 53.21767766,-113.0371353 53.19239478,-113.0815109 53.16711004,-113.0662252 53.14182345,-113.0509596 53.11653499,-113.0357143 53.09124468,-112.9913964 53.11653499,-112.9470199 53.14182345,-112.9025845 53.16711004,-112.9177719 53.19239478,-112.9329794 53.21767766,-112.9482072 53.24295869,-112.9927007 53.21767766))
506394|3|-112.6341948|53.16711004|POLYGON((-112.6343729 53.21767766,-112.6790451 53.19239478,-112.7236581 53.16711004,-112.7086093 53.14182345,-112.6935804 53.11653499,-112.6785714 53.09124468,-112.6340172 53.11653499,-112.589404 53.14182345,-112.5447316 53.16711004,-112.5596817 53.19239478,-112.5746516 53.21767766,-112.5896414 53.24295869,-112.6343729 53.21767766))
506399|3|-111.7395626|53.16711004|POLYGON((-111.7385534 53.21767766,-111.7838196 53.19239478,-111.8290258 53.16711004,-111.8145695 53.14182345,-111.8001324 53.11653499,-111.7857143 53.09124468,-111.7405692 53.11653499,-111.6953642 53.14182345,-111.6500994 53.16711004,-111.6644562 53.19239478,-111.6788321 53.21767766,-111.6932271 53.24295869,-111.7385534 53.21767766))
506407|3|-110.3081511|53.16711004|POLYGON((-110.3052422 53.21767766,-110.3514589 53.19239478,-110.3976143 53.16711004,-110.384106 53.14182345,-110.3706155 53.11653499,-110.3571429 53.09124468,-110.3110523 53.11653499,-110.2649007 53.14182345,-110.2186879 53.16711004,-110.2320955 53.19239478,-110.2455209 53.21767766,-110.2589641 53.24295869,-110.3052422 53.21767766))
506408|3|-110.1292247|53.16711004|POLYGON((-110.1260783 53.21767766,-110.1724138 53.19239478,-110.2186879 53.16711004,-110.205298 53.14182345,-110.1919259 53.11653499,-110.1785714 53.09124468,-110.1323627 53.11653499,-110.0860927 53.14182345,-110.0397614 53.16711004,-110.0530504 53.19239478,-110.066357 53.21767766,-110.0796813 53.24295869,-110.1260783 53.21767766))
506411|3|-109.5924453|53.16711004|POLYGON((-109.5885866 53.21767766,-109.6352785 53.19239478,-109.6819085 53.16711004,-109.6688742 53.14182345,-109.655857 53.11653499,-109.6428571 53.09124468,-109.5962938 53.11653499,-109.5496689 53.14182345,-109.5029821 53.16711004,-109.5159151 53.19239478,-109.5288653 53.21767766,-109.5418327 53.24295869,-109.5885866 53.21767766))
506417|3|-108.5188867|53.16711004|POLYGON((-108.5136032 53.21767766,-108.561008 53.19239478,-108.6083499 53.16711004,-108.5960265 53.14182345,-108.5837194 53.11653499,-108.5714286 53.09124468,-108.5241562 53.11653499,-108.4768212 53.14182345,-108.4294235 53.16711004,-108.4416446 53.19239478,-108.4538819 53.21767766,-108.4661355 53.24295869,-108.5136032 53.21767766))
506418|3|-108.3399602|53.16711004|POLYGON((-108.3344393 53.21767766,-108.3819629 53.19239478,-108.4294235 53.16711004,-108.4172185 53.14182345,-108.4050298 53.11653499,-108.3928571 53.09124468,-108.3454666 53.11653499,-108.2980132 53.14182345,-108.250497 53.16711004,-108.2625995 53.19239478,-108.274718 53.21767766,-108.2868526 53.24295869,-108.3344393 53.21767766))
506432|3|-105.8349901|53.16711004|POLYGON((-105.8261447 53.21767766,-105.8753316 53.19239478,-105.9244533 53.16711004,-105.9139073 53.14182345,-105.9033752 53.11653499,-105.8928571 53.09124468,-105.843812 53.11653499,-105.794702 53.14182345,-105.7455268 53.16711004,-105.7559682 53.19239478,-105.7664234 53.21767766,-105.7768924 53.24295869,-105.8261447 53.21767766))
506433|3|-105.6560636|53.16711004|POLYGON((-105.6469808 53.21767766,-105.6962865 53.19239478,-105.7455268 53.16711004,-105.7350993 53.14182345,-105.7246856 53.11653499,-105.7142857 53.09124468,-105.6651224 53.11653499,-105.615894 53.14182345,-105.5666004 53.16711004,-105.5769231 53.19239478,-105.5872595 53.21767766,-105.5976096 53.24295869,-105.6469808 53.21767766))
506440|3|-104.4035785|53.16711004|POLYGON((-104.3928334 53.21767766,-104.4429708 53.19239478,-104.4930417 53.16711004,-104.4834437 53.14182345,-104.4738584 53.11653499,-104.4642857 53.09124468,-104.4142952 53.11653499,-104.3642384 53.14182345,-104.3141153 53.16711004,-104.3236074 53.19239478,-104.3331121 53.21767766,-104.3426295 53.24295869,-104.3928334 53.21767766))
506469|7|-99.21471173|53.16711004|POLYGON((-99.19708029 53.21767766,-99.25066313 53.19239478,-99.30417495 53.16711004,-99.29801325 53.14182345,-99.2918597 53.11653499,-99.28571429 53.09124468,-99.23229649 53.11653499,-99.17880795 53.14182345,-99.12524851 53.16711004,-99.13129973 53.19239478,-99.13735899 53.21767766,-99.14342629 53.24295869,-99.19708029 53.21767766))
508354|1|-122.4107143|53.09124468|POLYGON((-122.4238411 53.14182345,-122.4619457 53.11653499,-122.5 53.09124468,-122.4785195 53.0659525,-122.4570674 53.04065845,-122.4356436 53.01536254,-122.3976222 53.04065845,-122.3595506 53.0659525,-122.3214286 53.09124468,-122.3428193 53.11653499,-122.3642384 53.14182345,-122.3856859 53.16711004,-122.4238411 53.14182345))
508398|3|-114.5535714|53.09124468|POLYGON((-114.5562914 53.14182345,-114.5996029 53.11653499,-114.6428571 53.09124468,-114.6265697 53.0659525,-114.6103038 53.04065845,-114.5940594 53.01536254,-114.5508587 53.04065845,-114.5076008 53.0659525,-114.4642857 53.09124468,-114.4804765 53.11653499,-114.4966887 53.14182345,-114.5129225 53.16711004,-114.5562914 53.14182345))
508400|3|-114.1964286|53.09124468|POLYGON((-114.1986755 53.14182345,-114.2422237 53.11653499,-114.2857143 53.09124468,-114.2696629 53.0659525,-114.2536328 53.04065845,-114.2376238 53.01536254,-114.1941876 53.04065845,-114.150694 53.0659525,-114.1071429 53.09124468,-114.1230973 53.11653499,-114.1390728 53.14182345,-114.1550696 53.16711004,-114.1986755 53.14182345))
508404|3|-113.4821429|53.09124468|POLYGON((-113.4834437 53.14182345,-113.5274653 53.11653499,-113.5714286 53.09124468,-113.5558493 53.0659525,-113.5402906 53.04065845,-113.5247525 53.01536254,-113.4808454 53.04065845,-113.4368804 53.0659525,-113.3928571 53.09124468,-113.4083388 53.11653499,-113.4238411 53.14182345,-113.4393638 53.16711004,-113.4834437 53.14182345))
508407|3|-112.9464286|53.09124468|POLYGON((-112.9470199 53.14182345,-112.9913964 53.11653499,-113.0357143 53.09124468,-113.0204891 53.0659525,-113.005284 53.04065845,-112.990099 53.01536254,-112.9458388 53.04065845,-112.9015202 53.0659525,-112.8571429 53.09124468,-112.87227 53.11653499,-112.8874172 53.14182345,-112.9025845 53.16711004,-112.9470199 53.14182345))
508411|3|-112.2321429|53.09124468|POLYGON((-112.2317881 53.14182345,-112.276638 53.11653499,-112.3214286 53.09124468,-112.3066755 53.0659525,-112.2919419 53.04065845,-112.2772277 53.01536254,-112.2324967 53.04065845,-112.1877065 53.0659525,-112.1428571 53.09124468,-112.1575116 53.11653499,-112.1721854 53.14182345,-112.1868787 53.16711004,-112.2317881 53.14182345))
508414|3|-111.6964286|53.09124468|POLYGON((-111.6953642 53.14182345,-111.7405692 53.11653499,-111.7857143 53.09124468,-111.7713153 53.0659525,-111.7569353 53.04065845,-111.7425743 53.01536254,-111.6974901 53.04065845,-111.6523463 53.0659525,-111.6071429 53.09124468,-111.6214428 53.11653499,-111.6357616 53.14182345,-111.6500994 53.16711004,-111.6953642 53.14182345))
508422|3|-110.2678571|53.09124468|POLYGON((-110.2649007 53.14182345,-110.3110523 53.11653499,-110.3571429 53.09124468,-110.343688 53.0659525,-110.330251 53.04065845,-110.3168317 53.01536254,-110.2708058 53.04065845,-110.2247191 53.0659525,-110.1785714 53.09124468,-110.1919259 53.11653499,-110.205298 53.14182345,-110.2186879 53.16711004,-110.2649007 53.14182345))
508425|3|-109.7321429|53.09124468|POLYGON((-109.7284768 53.14182345,-109.7749835 53.11653499,-109.8214286 53.09124468,-109.8083278 53.0659525,-109.7952444 53.04065845,-109.7821782 53.01536254,-109.7357992 53.04065845,-109.6893589 53.0659525,-109.6428571 53.09124468,-109.655857 53.11653499,-109.6688742 53.14182345,-109.6819085 53.16711004,-109.7284768 53.14182345))
508427|3|-109.375|53.09124468|POLYGON((-109.3708609 53.14182345,-109.4176042 53.11653499,-109.4642857 53.09124468,-109.451421 53.0659525,-109.4385733 53.04065845,-109.4257426 53.01536254,-109.3791281 53.04065845,-109.3324521 53.0659525,-109.2857143 53.09124468,-109.2984778 53.11653499,-109.3112583 53.14182345,-109.3240557 53.16711004,-109.3708609 53.14182345))
508431|3|-108.6607143|53.09124468|POLYGON((-108.6556291 53.14182345,-108.7028458 53.11653499,-108.75 53.09124468,-108.7376074 53.0659525,-108.7252312 53.04065845,-108.7128713 53.01536254,-108.665786 53.04065845,-108.6186385 53.0659525,-108.5714286 53.09124468,-108.5837194 53.11653499,-108.5960265 53.14182345,-108.6083499 53.16711004,-108.6556291 53.14182345))
508432|3|-108.4821429|53.09124468|POLYGON((-108.4768212 53.14182345,-108.5241562 53.11653499,-108.5714286 53.09124468,-108.559154 53.0659525,-108.5468956 53.04065845,-108.5346535 53.01536254,-108.4874505 53.04065845,-108.4401851 53.0659525,-108.3928571 53.09124468,-108.4050298 53.11653499,-108.4172185 53.14182345,-108.4294235 53.16711004,-108.4768212 53.14182345))
508433|3|-108.3035714|53.09124468|POLYGON((-108.2980132 53.14182345,-108.3454666 53.11653499,-108.3928571 53.09124468,-108.3807006 53.0659525,-108.3685601 53.04065845,-108.3564356 53.01536254,-108.3091149 53.04065845,-108.2617317 53.0659525,-108.2142857 53.09124468,-108.2263402 53.11653499,-108.2384106 53.14182345,-108.250497 53.16711004,-108.2980132 53.14182345))
508452|8|-104.9107143|53.09124468|POLYGON((-104.9006623 53.14182345,-104.950364 53.11653499,-105 53.09124468,-104.9900859 53.0659525,-104.9801849 53.04065845,-104.970297 53.01536254,-104.9207398 53.04065845,-104.871117 53.0659525,-104.8214286 53.09124468,-104.8312376 53.11653499,-104.8410596 53.14182345,-104.8508946 53.16711004,-104.9006623 53.14182345))
508454|3|-104.5535714|53.09124468|POLYGON((-104.5430464 53.14182345,-104.5929848 53.11653499,-104.6428571 53.09124468,-104.6331791 53.0659525,-104.6235139 53.04065845,-104.6138614 53.01536254,-104.5640687 53.04065845,-104.5142102 53.0659525,-104.4642857 53.09124468,-104.4738584 53.11653499,-104.4834437 53.14182345,-104.4930417 53.16711004,-104.5430464 53.14182345))
508459|6|-103.6607143|53.09124468|POLYGON((-103.6490066 53.14182345,-103.6995367 53.11653499,-103.75 53.09124468,-103.7409121 53.0659525,-103.7318362 53.04065845,-103.7227723 53.01536254,-103.672391 53.04065845,-103.6219432 53.0659525,-103.5714286 53.09124468,-103.5804103 53.11653499,-103.589404 53.14182345,-103.5984095 53.16711004,-103.6490066 53.14182345))
510372|1|-122.5247525|53.01536254|POLYGON((-122.538004 53.0659525,-122.5759577 53.04065845,-122.6138614 53.01536254,-122.5923483 52.99006477,-122.5708635 52.96476512,-122.5494071 52.9394636,-122.5115359 52.96476512,-122.4736148 52.99006477,-122.4356436 53.01536254,-122.4570674 53.04065845,-122.4785195 53.0659525,-122.5 53.09124468,-122.538004 53.0659525))
510418|3|-114.3267327|53.01536254|POLYGON((-114.3291474 53.0659525,-114.3725231 53.04065845,-114.4158416 53.01536254,-114.3997361 52.99006477,-114.3836519 52.96476512,-114.3675889 52.9394636,-114.3243243 52.96476512,-114.2810026 52.99006477,-114.2376238 53.01536254,-114.2536328 53.04065845,-114.2696629 53.0659525,-114.2857143 53.09124468,-114.3291474 53.0659525))
510419|3|-114.1485149|53.01536254|POLYGON((-114.150694 53.0659525,-114.1941876 53.04065845,-114.2376238 53.01536254,-114.2216359 52.99006477,-114.2056691 52.96476512,-114.1897233 52.9394636,-114.1463415 52.96476512,-114.1029024 52.99006477,-114.0594059 53.01536254,-114.0752972 53.04065845,-114.0912095 53.0659525,-114.1071429 53.09124468,-114.150694 53.0659525))
510422|3|-113.6138614|53.01536254|POLYGON((-113.6153338 53.0659525,-113.659181 53.04065845,-113.7029703 53.01536254,-113.6873351 52.99006477,-113.6717205 52.96476512,-113.6561265 52.9394636,-113.6123929 52.96476512,-113.5686016 52.99006477,-113.5247525 53.01536254,-113.5402906 53.04065845,-113.5558493 53.0659525,-113.5714286 53.09124468,-113.6153338 53.0659525))
510423|3|-113.4356436|53.01536254|POLYGON((-113.4368804 53.0659525,-113.4808454 53.04065845,-113.5247525 53.01536254,-113.5092348 52.99006477,-113.4937376 52.96476512,-113.4782609 52.9394636,-113.43441 52.96476512,-113.3905013 52.99006477,-113.3465347 53.01536254,-113.3619551 53.04065845,-113.3773959 53.0659525,-113.3928571 53.09124468,-113.4368804 53.0659525))
510424|3|-113.2574257|53.01536254|POLYGON((-113.258427 53.0659525,-113.3025099 53.04065845,-113.3465347 53.01536254,-113.3311346 52.99006477,-113.3157548 52.96476512,-113.3003953 52.9394636,-113.2564272 52.96476512,-113.2124011 52.99006477,-113.1683168 53.01536254,-113.1836196 53.04065845,-113.1989425 53.0659525,-113.2142857 53.09124468,-113.258427 53.0659525))
510426|3|-112.9009901|53.01536254|POLYGON((-112.9015202 53.0659525,-112.9458388 53.04065845,-112.990099 53.01536254,-112.974934 52.99006477,-112.9597891 52.96476512,-112.944664 52.9394636,-112.9004614 52.96476512,-112.8562005 52.99006477,-112.8118812 53.01536254,-112.8269485 53.04065845,-112.8420357 53.0659525,-112.8571429 53.09124468,-112.9015202 53.0659525))
510427|3|-112.7227723|53.01536254|POLYGON((-112.7230668 53.0659525,-112.7675033 53.04065845,-112.8118812 53.01536254,-112.7968338 52.99006477,-112.7818062 52.96476512,-112.7667984 52.9394636,-112.7224786 52.96476512,-112.6781003 52.99006477,-112.6336634 53.01536254,-112.6486129 53.04065845,-112.6635823 53.0659525,-112.6785714 53.09124468,-112.7230668 53.0659525))
510428|3|-112.5445545|53.01536254|POLYGON((-112.5446134 53.0659525,-112.5891678 53.04065845,-112.6336634 53.01536254,-112.6187335 52.99006477,-112.6038233 52.96476512,-112.5889328 52.9394636,-112.5444957 52.96476512,-112.5 52.99006477,-112.4554455 53.01536254,-112.4702774 53.04065845,-112.4851289 53.0659525,-112.5 53.09124468,-112.5446134 53.0659525))
510451|3|-108.4455446|53.01536254|POLYGON((-108.4401851 53.0659525,-108.4874505 53.04065845,-108.5346535 53.01536254,-108.5224274 52.99006477,-108.5102175 52.96476512,-108.4980237 52.9394636,-108.4508899 52.96476512,-108.4036939 52.99006477,-108.3564356 53.01536254,-108.3685601 53.04065845,-108.3807006 53.0659525,-108.3928571 53.09124468,-108.4401851 53.0659525))
510460|3|-106.8415842|53.01536254|POLYGON((-106.8341044 53.0659525,-106.8824306 53.04065845,-106.9306931 53.01536254,-106.9195251 52.99006477,-106.9083718 52.96476512,-106.8972332 52.9394636,-106.8490442 52.96476512,-106.8007916 52.99006477,-106.7524752 53.01536254,-106.7635403 53.04065845,-106.77462 53.0659525,-106.7857143 53.09124468,-106.8341044 53.0659525))
510465|3|-105.950495|53.01536254|POLYGON((-105.9418374 53.0659525,-105.990753 53.04065845,-106.039604 53.01536254,-106.0290237 52.99006477,-106.0184575 52.96476512,-106.0079051 52.9394636,-105.9591299 52.96476512,-105.9102902 52.99006477,-105.8613861 53.01536254,-105.8718626 53.04065845,-105.8823529 53.0659525,-105.8928571 53.09124468,-105.9418374 53.0659525))
510468|3|-105.4158416|53.01536254|POLYGON((-105.4064772 53.0659525,-105.4557464 53.04065845,-105.5049505 53.01536254,-105.494723 52.99006477,-105.4845089 52.96476512,-105.4743083 52.9394636,-105.4251813 52.96476512,-105.3759894 52.99006477,-105.3267327 53.01536254,-105.336856 53.04065845,-105.3469927 53.0659525,-105.3571429 53.09124468,-105.4064772 53.0659525))
510617|3|-78.86138614|53.01536254|POLYGON((-78.93588896 53.0659525,-78.94319683 53.04065845,-78.95049505 53.01536254,-78.89841689 52.99006477,-78.84640738 52.96476512,-78.7944664 52.9394636,-78.78707976 52.96476512,-78.77968338 52.99006477,-78.77227723 53.01536254,-78.82430647 53.04065845,-78.87640449 53.0659525,-78.92857143 53.09124468,-78.93588896 53.0659525))
510684|4|-66.92079208|53.01536254|POLYGON((-66.97951091 53.0659525,-66.99471598 53.04065845,-67.00990099 53.01536254,-66.96569921 52.99006477,-66.9215557 52.96476512,-66.87747036 52.9394636,-66.86222808 52.96476512,-66.8469657 52.99006477,-66.83168317 53.01536254,-66.87582563 53.04065845,-66.92002644 53.0659525,-66.96428571 53.09124468,-66.97951091 53.0659525))
512395|1|-122.4604743|52.9394636|POLYGON((-122.4736148 52.99006477,-122.5115359 52.96476512,-122.5494071 52.9394636,-122.5279789 52.91416021,-122.5065789 52.88885495,-122.4852071 52.86354781,-122.4473684 52.88885495,-122.4094799 52.91416021,-122.3715415 52.9394636,-122.3928807 52.96476512,-122.414248 52.99006477,-122.4356436 53.01536254,-122.4736148 52.99006477))
512420|1|-118.013834|52.9394636|POLYGON((-118.0211082 52.99006477,-118.0619644 52.96476512,-118.1027668 52.9394636,-118.084266 52.91416021,-118.0657895 52.88885495,-118.0473373 52.86354781,-118.0065789 52.88885495,-117.965767 52.91416021,-117.9249012 52.9394636,-117.9433092 52.96476512,-117.9617414 52.99006477,-117.980198 53.01536254,-118.0211082 52.99006477))
512438|3|-114.812253|52.9394636|POLYGON((-114.8153034 52.99006477,-114.8582729 52.96476512,-114.9011858 52.9394636,-114.8847926 52.91416021,-114.8684211 52.88885495,-114.852071 52.86354781,-114.8092105 52.88885495,-114.7662936 52.91416021,-114.7233202 52.9394636,-114.7396177 52.96476512,-114.7559367 52.99006477,-114.7722772 53.01536254,-114.8153034 52.99006477))
512442|3|-114.1007905|52.9394636|POLYGON((-114.1029024 52.99006477,-114.1463415 52.96476512,-114.1897233 52.9394636,-114.1737986 52.91416021,-114.1578947 52.88885495,-114.1420118 52.86354781,-114.0986842 52.88885495,-114.0552995 52.91416021,-114.0118577 52.9394636,-114.0276862 52.96476512,-114.0435356 52.99006477,-114.0594059 53.01536254,-114.1029024 52.99006477))
512445|3|-113.5671937|52.9394636|POLYGON((-113.5686016 52.99006477,-113.6123929 52.96476512,-113.6561265 52.9394636,-113.640553 52.91416021,-113.625 52.88885495,-113.6094675 52.86354781,-113.5657895 52.88885495,-113.522054 52.91416021,-113.4782609 52.9394636,-113.4937376 52.96476512,-113.5092348 52.99006477,-113.5247525 53.01536254,-113.5686016 52.99006477))
512446|3|-113.3893281|52.9394636|POLYGON((-113.3905013 52.99006477,-113.43441 52.96476512,-113.4782609 52.9394636,-113.4628045 52.91416021,-113.4473684 52.88885495,-113.4319527 52.86354781,-113.3881579 52.88885495,-113.3443055 52.91416021,-113.3003953 52.9394636,-113.3157548 52.96476512,-113.3311346 52.99006477,-113.3465347 53.01536254,-113.3905013 52.99006477))
512449|3|-112.8557312|52.9394636|POLYGON((-112.8562005 52.99006477,-112.9004614 52.96476512,-112.944664 52.9394636,-112.9295589 52.91416021,-112.9144737 52.88885495,-112.8994083 52.86354781,-112.8552632 52.88885495,-112.8110599 52.91416021,-112.7667984 52.9394636,-112.7818062 52.96476512,-112.7968338 52.99006477,-112.8118812 53.01536254,-112.8562005 52.99006477))
512451|3|-112.5|52.9394636|POLYGON((-112.5 52.99006477,-112.5444957 52.96476512,-112.5889328 52.9394636,-112.5740619 52.91416021,-112.5592105 52.88885495,-112.5443787 52.86354781,-112.5 52.88885495,-112.4555629 52.91416021,-112.4110672 52.9394636,-112.4258405 52.96476512,-112.4406332 52.99006477,-112.4554455 53.01536254,-112.5 52.99006477))
512457|5|-111.4328063|52.9394636|POLYGON((-111.4313984 52.99006477,-111.4765985 52.96476512,-111.5217391 52.9394636,-111.5075708 52.91416021,-111.4934211 52.88885495,-111.4792899 52.86354781,-111.4342105 52.88885495,-111.3890718 52.91416021,-111.3438735 52.9394636,-111.3579433 52.96476512,-111.3720317 52.99006477,-111.3861386 53.01536254,-111.4313984 52.99006477))
512458|3|-111.2549407|52.9394636|POLYGON((-111.2532982 52.99006477,-111.2986157 52.96476512,-111.3438735 52.9394636,-111.3298223 52.91416021,-111.3157895 52.88885495,-111.3017751 52.86354781,-111.2565789 52.88885495,-111.2113232 52.91416021,-111.1660079 52.9394636,-111.1799604 52.96476512,-111.1939314 52.99006477,-111.2079208 53.01536254,-111.2532982 52.99006477))
512468|3|-109.4762846|52.9394636|POLYGON((-109.4722955 52.99006477,-109.5187871 52.96476512,-109.5652174 52.9394636,-109.5523371 52.91416021,-109.5394737 52.88885495,-109.5266272 52.86354781,-109.4802632 52.88885495,-109.4338381 52.91416021,-109.3873518 52.9394636,-109.4001318 52.96476512,-109.4129288 52.99006477,-109.4257426 53.01536254,-109.4722955 52.99006477))
512472|3|-108.7648221|52.9394636|POLYGON((-108.7598945 52.99006477,-108.8068556 52.96476512,-108.8537549 52.9394636,-108.841343 52.91416021,-108.8289474 52.88885495,-108.816568 52.86354781,-108.7697368 52.88885495,-108.722844 52.91416021,-108.6758893 52.9394636,-108.6882004 52.96476512,-108.7005277 52.99006477,-108.7128713 53.01536254,-108.7598945 52.99006477))
512485|3|-106.4525692|52.9394636|POLYGON((-106.444591 52.99006477,-106.4930784 52.96476512,-106.541502 52.9394636,-106.5306122 52.91416021,-106.5197368 52.88885495,-106.5088757 52.86354781,-106.4605263 52.88885495,-106.4121132 52.91416021,-106.3636364 52.9394636,-106.3744232 52.96476512,-106.3852243 52.99006477,-106.3960396 53.01536254,-106.444591 52.99006477))
512489|1|-105.7411067|52.9394636|POLYGON((-105.73219 52.99006477,-105.781147 52.96476512,-105.8300395 52.9394636,-105.8196182 52.91416021,-105.8092105 52.88885495,-105.7988166 52.86354781,-105.75 52.88885495,-105.7011192 52.91416021,-105.6521739 52.9394636,-105.6624918 52.96476512,-105.6728232 52.99006477,-105.6831683 53.01536254,-105.73219 52.99006477))
512620|3|-82.44071146|52.9394636|POLYGON((-82.51978892 52.99006477,-82.52471984 52.96476512,-82.52964427 52.9394636,-82.47531271 52.91416021,-82.42105263 52.88885495,-82.36686391 52.86354781,-82.36184211 52.88885495,-82.35681369 52.91416021,-82.35177866 52.9394636,-82.4060646 52.96476512,-82.46042216 52.99006477,-82.51485149 53.01536254,-82.51978892 52.99006477))
512707|4|-66.96640316|52.9394636|POLYGON((-67.02506596 52.99006477,-67.04021094 52.96476512,-67.05533597 52.9394636,-67.01119157 52.91416021,-66.96710526 52.88885495,-66.92307692 52.86354781,-66.90789474 52.88885495,-66.89269256 52.91416021,-66.87747036 52.9394636,-66.9215557 52.96476512,-66.96569921 52.99006477,-67.00990099 53.01536254,-67.02506596 52.99006477))
514446|3|-118.1360947|52.86354781|POLYGON((-118.1435155 52.91416021,-118.1842105 52.88885495,-118.2248521 52.86354781,-118.2063075 52.83823879,-118.1877873 52.81292789,-118.1692913 52.78761511,-118.1286934 52.81292789,-118.088042 52.83823879,-118.0473373 52.86354781,-118.0657895 52.88885495,-118.084266 52.91416021,-118.1027668 52.9394636,-118.1435155 52.91416021))
514472|3|-113.5207101|52.86354781|POLYGON((-113.522054 52.91416021,-113.5657895 52.88885495,-113.6094675 52.86354781,-113.5939553 52.83823879,-113.5784636 52.81292789,-113.5629921 52.78761511,-113.5193697 52.81292789,-113.4756899 52.83823879,-113.4319527 52.86354781,-113.4473684 52.88885495,-113.4628045 52.91416021,-113.4782609 52.9394636,-113.522054 52.91416021))
514479|3|-112.2781065|52.86354781|POLYGON((-112.2778144 52.91416021,-112.3223684 52.88885495,-112.3668639 52.86354781,-112.3521682 52.83823879,-112.3374918 52.81292789,-112.3228346 52.78761511,-112.2783979 52.81292789,-112.2339028 52.83823879,-112.1893491 52.86354781,-112.2039474 52.88885495,-112.2185648 52.91416021,-112.2332016 52.9394636,-112.2778144 52.91416021))
514486|8|-111.035503|52.86354781|POLYGON((-111.0335747 52.91416021,-111.0789474 52.88885495,-111.1242604 52.86354781,-111.1103811 52.83823879,-111.09652 52.81292789,-111.0826772 52.78761511,-111.0374261 52.81292789,-110.9921156 52.83823879,-110.9467456 52.86354781,-110.9605263 52.88885495,-110.9743252 52.91416021,-110.9881423 52.9394636,-111.0335747 52.91416021))
514487|3|-110.8579882|52.86354781|POLYGON((-110.8558262 52.91416021,-110.9013158 52.88885495,-110.9467456 52.86354781,-110.9329829 52.83823879,-110.9192383 52.81292789,-110.9055118 52.78761511,-110.8601445 52.81292789,-110.8147175 52.83823879,-110.7692308 52.86354781,-110.7828947 52.88885495,-110.7965767 52.91416021,-110.8102767 52.9394636,-110.8558262 52.91416021))
514490|3|-110.3254438|52.86354781|POLYGON((-110.3225806 52.91416021,-110.3684211 52.88885495,-110.4142012 52.86354781,-110.4007884 52.83823879,-110.3873933 52.81292789,-110.3740157 52.78761511,-110.3282994 52.81292789,-110.282523 52.83823879,-110.2366864 52.86354781,-110.25 52.88885495,-110.2633311 52.91416021,-110.2766798 52.9394636,-110.3225806 52.91416021))
514494|3|-109.6153846|52.86354781|POLYGON((-109.6115866 52.91416021,-109.6578947 52.88885495,-109.704142 52.86354781,-109.6911958 52.83823879,-109.6782666 52.81292789,-109.6653543 52.78761511,-109.6191727 52.81292789,-109.5729304 52.83823879,-109.5266272 52.86354781,-109.5394737 52.88885495,-109.5523371 52.91416021,-109.5652174 52.9394636,-109.6115866 52.91416021))
514498|3|-108.9053254|52.86354781|POLYGON((-108.9005925 52.91416021,-108.9473684 52.88885495,-108.9940828 52.86354781,-108.9816032 52.83823879,-108.9691399 52.81292789,-108.9566929 52.78761511,-108.910046 52.81292789,-108.8633377 52.83823879,-108.816568 52.86354781,-108.8289474 52.88885495,-108.841343 52.91416021,-108.8537549 52.9394636,-108.9005925 52.91416021))
514501|3|-108.3727811|52.86354781|POLYGON((-108.3673469 52.91416021,-108.4144737 52.88885495,-108.4615385 52.86354781,-108.4494087 52.83823879,-108.4372948 52.81292789,-108.4251969 52.78761511,-108.3782009 52.81292789,-108.3311432 52.83823879,-108.2840237 52.86354781,-108.2960526 52.88885495,-108.3080974 52.91416021,-108.3201581 52.9394636,-108.3673469 52.91416021))
514522|4|-104.6449704|52.86354781|POLYGON((-104.634628 52.91416021,-104.6842105 52.88885495,-104.7337278 52.86354781,-104.7240473 52.83823879,-104.7143795 52.81292789,-104.7047244 52.78761511,-104.6552856 52.81292789,-104.6057819 52.83823879,-104.556213 52.86354781,-104.5657895 52.88885495,-104.5753785 52.91416021,-104.5849802 52.9394636,-104.634628 52.91416021))
514525|3|-104.112426|52.86354781|POLYGON((-104.1013825 52.91416021,-104.1513158 52.88885495,-104.2011834 52.86354781,-104.1918528 52.83823879,-104.1825345 52.81292789,-104.1732283 52.78761511,-104.1234406 52.81292789,-104.0735874 52.83823879,-104.0236686 52.86354781,-104.0328947 52.88885495,-104.042133 52.91416021,-104.0513834 52.9394636,-104.1013825 52.91416021))
514735|8|-66.83431953|52.86354781|POLYGON((-66.89269256 52.91416021,-66.90789474 52.88885495,-66.92307692 52.86354781,-66.87910644 52.83823879,-66.8351937 52.81292789,-66.79133858 52.78761511,-66.7760998 52.81292789,-66.760841 52.83823879,-66.74556213 52.86354781,-66.78947368 52.88885495,-66.83344305 52.91416021,-66.87747036 52.9394636,-66.89269256 52.91416021))
516452|1|-122.5098425|52.78761511|POLYGON((-122.5229961 52.83823879,-122.5607354 52.81292789,-122.5984252 52.78761511,-122.5770492 52.76230045,-122.5557012 52.73698391,-122.5343811 52.71166548,-122.4967235 52.73698391,-122.4590164 52.76230045,-122.4212598 52.78761511,-122.4425476 52.81292789,-122.4638633 52.83823879,-122.4852071 52.86354781,-122.5229961 52.83823879))
516470|3|-119.3208661|52.78761511|POLYGON((-119.3298292 52.83823879,-119.3696651 52.81292789,-119.4094488 52.78761511,-119.3901639 52.76230045,-119.3709043 52.73698391,-119.3516699 52.71166548,-119.3119266 52.73698391,-119.2721311 52.76230045,-119.2322835 52.78761511,-119.2514773 52.81292789,-119.2706965 52.83823879,-119.2899408 52.86354781,-119.3298292 52.83823879))
516477|1|-118.0807087|52.78761511|POLYGON((-118.088042 52.83823879,-118.1286934 52.81292789,-118.1692913 52.78761511,-118.1508197 52.76230045,-118.1323722 52.73698391,-118.1139489 52.71166548,-118.0733945 52.73698391,-118.0327869 52.76230045,-117.992126 52.78761511,-118.0105056 52.81292789,-118.0289093 52.83823879,-118.0473373 52.86354781,-118.088042 52.83823879))
516502|3|-113.6515748|52.78761511|POLYGON((-113.653088 52.83823879,-113.6966513 52.81292789,-113.7401575 52.78761511,-113.7245902 52.76230045,-113.7090433 52.73698391,-113.6935167 52.71166548,-113.6500655 52.73698391,-113.6065574 52.76230045,-113.5629921 52.78761511,-113.5784636 52.81292789,-113.5939553 52.83823879,-113.6094675 52.86354781,-113.653088 52.83823879))
516503|3|-113.4744094|52.78761511|POLYGON((-113.4756899 52.83823879,-113.5193697 52.81292789,-113.5629921 52.78761511,-113.547541 52.76230045,-113.5321101 52.73698391,-113.5166994 52.71166548,-113.4731324 52.73698391,-113.4295082 52.76230045,-113.3858268 52.78761511,-113.4011819 52.81292789,-113.4165572 52.83823879,-113.4319527 52.86354781,-113.4756899 52.83823879))
516505|3|-113.1200787|52.78761511|POLYGON((-113.1208936 52.83823879,-113.1648063 52.81292789,-113.2086614 52.78761511,-113.1934426 52.76230045,-113.1782438 52.73698391,-113.1630648 52.71166548,-113.1192661 52.73698391,-113.0754098 52.76230045,-113.0314961 52.78761511,-113.0466185 52.81292789,-113.0617608 52.83823879,-113.0769231 52.86354781,-113.1208936 52.83823879))
516506|3|-112.9429134|52.78761511|POLYGON((-112.9434954 52.83823879,-112.9875246 52.81292789,-113.0314961 52.78761511,-113.0163934 52.76230045,-113.0013106 52.73698391,-112.9862475 52.71166548,-112.9423329 52.73698391,-112.8983607 52.76230045,-112.8543307 52.78761511,-112.8693368 52.81292789,-112.8843627 52.83823879,-112.8994083 52.86354781,-112.9434954 52.83823879))
516507|3|-112.765748|52.78761511|POLYGON((-112.7660972 52.83823879,-112.8102429 52.81292789,-112.8543307 52.78761511,-112.8393443 52.76230045,-112.8243775 52.73698391,-112.8094303 52.71166548,-112.7653997 52.73698391,-112.7213115 52.76230045,-112.6771654 52.78761511,-112.6920552 52.81292789,-112.7069645 52.83823879,-112.7218935 52.86354781,-112.7660972 52.83823879))
516509|3|-112.4114173|52.78761511|POLYGON((-112.4113009 52.83823879,-112.4556796 52.81292789,-112.5 52.78761511,-112.4852459 52.76230045,-112.4705111 52.73698391,-112.4557957 52.71166548,-112.4115334 52.73698391,-112.3672131 52.76230045,-112.3228346 52.78761511,-112.3374918 52.81292789,-112.3521682 52.83823879,-112.3668639 52.86354781,-112.4113009 52.83823879))
516513|3|-111.7027559|52.78761511|POLYGON((-111.7017083 52.83823879,-111.7465529 52.81292789,-111.7913386 52.78761511,-111.7770492 52.76230045,-111.7627785 52.73698391,-111.7485265 52.71166548,-111.7038008 52.73698391,-111.6590164 52.76230045,-111.6141732 52.78761511,-111.6283651 52.81292789,-111.6425756 52.83823879,-111.6568047 52.86354781,-111.7017083 52.83823879))
516518|3|-110.8169291|52.78761511|POLYGON((-110.8147175 52.83823879,-110.8601445 52.81292789,-110.9055118 52.78761511,-110.8918033 52.76230045,-110.8781127 52.73698391,-110.8644401 52.71166548,-110.819135 52.73698391,-110.7737705 52.76230045,-110.7283465 52.78761511,-110.7419567 52.81292789,-110.7555848 52.83823879,-110.7692308 52.86354781,-110.8147175 52.83823879))
516527|3|-109.2224409|52.78761511|POLYGON((-109.218134 52.83823879,-109.2646093 52.81292789,-109.3110236 52.78761511,-109.2983607 52.76230045,-109.2857143 52.73698391,-109.2730845 52.71166548,-109.2267366 52.73698391,-109.1803279 52.76230045,-109.1338583 52.78761511,-109.1464215 52.81292789,-109.1590013 52.83823879,-109.1715976 52.86354781,-109.218134 52.83823879))
516530|3|-108.6909449|52.78761511|POLYGON((-108.6859396 52.83823879,-108.7327643 52.81292789,-108.7795276 52.78761511,-108.7672131 52.76230045,-108.7549148 52.73698391,-108.7426326 52.71166548,-108.6959371 52.73698391,-108.6491803 52.76230045,-108.6023622 52.78761511,-108.6145765 52.81292789,-108.6268068 52.83823879,-108.6390533 52.86354781,-108.6859396 52.83823879))
516532|3|-108.3366142|52.78761511|POLYGON((-108.3311432 52.83823879,-108.3782009 52.81292789,-108.4251969 52.78761511,-108.4131148 52.76230045,-108.4010485 52.73698391,-108.388998 52.71166548,-108.3420708 52.73698391,-108.295082 52.76230045,-108.2480315 52.78761511,-108.2600131 52.81292789,-108.2720105 52.83823879,-108.2840237 52.86354781,-108.3311432 52.83823879))
516533|3|-108.1594488|52.78761511|POLYGON((-108.1537451 52.83823879,-108.2009192 52.81292789,-108.2480315 52.78761511,-108.2360656 52.76230045,-108.2241153 52.73698391,-108.2121807 52.71166548,-108.1651376 52.73698391,-108.1180328 52.76230045,-108.0708661 52.78761511,-108.0827315 52.81292789,-108.0946124 52.83823879,-108.1065089 52.86354781,-108.1537451 52.83823879))
516544|3|-106.2106299|52.78761511|POLYGON((-106.2023653 52.83823879,-106.2508207 52.81292789,-106.2992126 52.78761511,-106.2885246 52.76230045,-106.2778506 52.73698391,-106.2671906 52.71166548,-106.2188729 52.73698391,-106.1704918 52.76230045,-106.1220472 52.78761511,-106.132633 52.81292789,-106.1432326 52.83823879,-106.1538462 52.86354781,-106.2023653 52.83823879))
516546|3|-105.8562992|52.78761511|POLYGON((-105.847569 52.83823879,-105.8962574 52.81292789,-105.9448819 52.78761511,-105.9344262 52.76230045,-105.9239843 52.73698391,-105.913556 52.71166548,-105.8650066 52.73698391,-105.8163934 52.76230045,-105.7677165 52.78761511,-105.7780696 52.81292789,-105.7884363 52.83823879,-105.7988166 52.86354781,-105.847569 52.83823879))
516549|3|-105.3248031|52.78761511|POLYGON((-105.3153745 52.83823879,-105.3644123 52.81292789,-105.4133858 52.78761511,-105.4032787 52.76230045,-105.3931848 52.73698391,-105.3831041 52.71166548,-105.3342071 52.73698391,-105.2852459 52.76230045,-105.2362205 52.78761511,-105.2462246 52.81292789,-105.2562418 52.83823879,-105.2662722 52.86354781,-105.3153745 52.83823879))
516553|3|-104.6161417|52.78761511|POLYGON((-104.6057819 52.83823879,-104.6552856 52.81292789,-104.7047244 52.78761511,-104.695082 52.76230045,-104.6854522 52.73698391,-104.675835 52.71166548,-104.6264744 52.73698391,-104.5770492 52.76230045,-104.5275591 52.78761511,-104.5370978 52.81292789,-104.5466491 52.83823879,-104.556213 52.86354781,-104.6057819 52.83823879))
516554|3|-104.4389764|52.78761511|POLYGON((-104.4283837 52.83823879,-104.4780039 52.81292789,-104.5275591 52.78761511,-104.5180328 52.76230045,-104.508519 52.73698391,-104.4990177 52.71166548,-104.4495413 52.73698391,-104.4 52.76230045,-104.3503937 52.78761511,-104.3598162 52.81292789,-104.369251 52.83823879,-104.3786982 52.86354781,-104.4283837 52.83823879))
516556|3|-104.0846457|52.78761511|POLYGON((-104.0735874 52.83823879,-104.1234406 52.81292789,-104.1732283 52.78761511,-104.1639344 52.76230045,-104.1546527 52.73698391,-104.1453831 52.71166548,-104.095675 52.73698391,-104.0459016 52.76230045,-103.996063 52.78761511,-104.0052528 52.81292789,-104.0144547 52.83823879,-104.0236686 52.86354781,-104.0735874 52.83823879))
516765|5|-67.05708661|52.78761511|POLYGON((-67.11563732 52.83823879,-67.13066316 52.81292789,-67.14566929 52.78761511,-67.10163934 52.76230045,-67.0576671 52.73698391,-67.01375246 52.71166548,-66.99868938 52.73698391,-66.98360656 52.76230045,-66.96850394 52.78761511,-67.01247538 52.81292789,-67.0565046 52.83823879,-67.10059172 52.86354781,-67.11563732 52.83823879))
518537|3|-113.6051081|52.71166548|POLYGON((-113.6065574 52.76230045,-113.6500655 52.73698391,-113.6935167 52.71166548,-113.6780105 52.68634516,-113.6625245 52.66102295,-113.6470588 52.63569885,-113.6036625 52.66102295,-113.5602094 52.68634516,-113.5166994 52.71166548,-113.5321101 52.73698391,-113.547541 52.76230045,-113.5629921 52.78761511,-113.6065574 52.76230045))
518538|3|-113.4282908|52.71166548|POLYGON((-113.4295082 52.76230045,-113.4731324 52.73698391,-113.5166994 52.71166548,-113.5013089 52.68634516,-113.4859385 52.66102295,-113.4705882 52.63569885,-113.4270765 52.66102295,-113.3835079 52.68634516,-113.3398821 52.71166548,-113.3551769 52.73698391,-113.3704918 52.76230045,-113.3858268 52.78761511,-113.4295082 52.76230045))
518546|3|-112.0137525|52.71166548|POLYGON((-112.0131148 52.76230045,-112.0576671 52.73698391,-112.1021611 52.71166548,-112.0876963 52.68634516,-112.0732505 52.66102295,-112.0588235 52.63569885,-112.0143885 52.66102295,-111.9698953 52.68634516,-111.9253438 52.71166548,-111.9397117 52.73698391,-111.9540984 52.76230045,-111.9685039 52.78761511,-112.0131148 52.76230045))
518550|3|-111.3064833|52.71166548|POLYGON((-111.304918 52.76230045,-111.3499345 52.73698391,-111.3948919 52.71166548,-111.3808901 52.68634516,-111.3669065 52.66102295,-111.3529412 52.63569885,-111.3080445 52.66102295,-111.263089 52.68634516,-111.2180747 52.71166548,-111.231979 52.73698391,-111.2459016 52.76230045,-111.2598425 52.78761511,-111.304918 52.76230045))
518563|3|-109.0078585|52.71166548|POLYGON((-109.0032787 52.76230045,-109.0498034 52.73698391,-109.0962672 52.71166548,-109.0837696 52.68634516,-109.0712884 52.66102295,-109.0588235 52.63569885,-109.0124264 52.66102295,-108.9659686 52.68634516,-108.9194499 52.71166548,-108.931848 52.73698391,-108.9442623 52.76230045,-108.9566929 52.78761511,-109.0032787 52.76230045))
518567|3|-108.3005894|52.71166548|POLYGON((-108.295082 52.76230045,-108.3420708 52.73698391,-108.388998 52.71166548,-108.3769634 52.68634516,-108.3649444 52.66102295,-108.3529412 52.63569885,-108.3060824 52.66102295,-108.2591623 52.68634516,-108.2121807 52.71166548,-108.2241153 52.73698391,-108.2360656 52.76230045,-108.2480315 52.78761511,-108.295082 52.76230045))
518568|3|-108.1237721|52.71166548|POLYGON((-108.1180328 52.76230045,-108.1651376 52.73698391,-108.2121807 52.71166548,-108.2002618 52.68634516,-108.1883584 52.66102295,-108.1764706 52.63569885,-108.1294964 52.66102295,-108.0824607 52.68634516,-108.0353635 52.71166548,-108.0471822 52.73698391,-108.0590164 52.76230045,-108.0708661 52.78761511,-108.1180328 52.76230045))
518578|3|-106.3555992|52.71166548|POLYGON((-106.347541 52.76230045,-106.395806 52.73698391,-106.4440079 52.71166548,-106.4332461 52.68634516,-106.4224984 52.66102295,-106.4117647 52.63569885,-106.3636364 52.66102295,-106.315445 52.68634516,-106.2671906 52.71166548,-106.2778506 52.73698391,-106.2885246 52.76230045,-106.2992126 52.78761511,-106.347541 52.76230045))
518584|4|-105.2946955|52.71166548|POLYGON((-105.2852459 52.76230045,-105.3342071 52.73698391,-105.3831041 52.71166548,-105.3730366 52.68634516,-105.3629823 52.66102295,-105.3529412 52.63569885,-105.3041203 52.66102295,-105.2552356 52.68634516,-105.2062868 52.71166548,-105.2162516 52.73698391,-105.2262295 52.76230045,-105.2362205 52.78761511,-105.2852459 52.76230045))
518591|3|-104.0569745|52.71166548|POLYGON((-104.0459016 52.76230045,-104.095675 52.73698391,-104.1453831 52.71166548,-104.1361257 52.68634516,-104.1268803 52.66102295,-104.1176471 52.63569885,-104.0680183 52.66102295,-104.0183246 52.68634516,-103.9685658 52.71166548,-103.9777195 52.73698391,-103.9868852 52.76230045,-103.996063 52.78761511,-104.0459016 52.76230045))
520572|3|-114.2647059|52.63569885|POLYGON((-114.2670157 52.68634516,-114.3100065 52.66102295,-114.3529412 52.63569885,-114.3370346 52.61037286,-114.3211488 52.58504497,-114.3052838 52.55971519,-114.2624021 52.58504497,-114.2194644 52.61037286,-114.1764706 52.63569885,-114.1922825 52.66102295,-114.2081152 52.68634516,-114.2239686 52.71166548,-114.2670157 52.68634516))
520573|3|-114.0882353|52.63569885|POLYGON((-114.0903141 52.68634516,-114.1334205 52.66102295,-114.1764706 52.63569885,-114.1606793 52.61037286,-114.1449086 52.58504497,-114.1291585 52.55971519,-114.0861619 52.58504497,-114.0431091 52.61037286,-114 52.63569885,-114.0156965 52.66102295,-114.0314136 52.68634516,-114.0471513 52.71166548,-114.0903141 52.68634516))
520576|3|-113.5588235|52.63569885|POLYGON((-113.5602094 52.68634516,-113.6036625 52.66102295,-113.6470588 52.63569885,-113.6316133 52.61037286,-113.616188 52.58504497,-113.6007828 52.55971519,-113.5574413 52.58504497,-113.5140431 52.61037286,-113.4705882 52.63569885,-113.4859385 52.66102295,-113.5013089 52.68634516,-113.5166994 52.71166548,-113.5602094 52.68634516))
520577|3|-113.3823529|52.63569885|POLYGON((-113.3835079 52.68634516,-113.4270765 52.66102295,-113.4705882 52.63569885,-113.455258 52.61037286,-113.4399478 52.58504497,-113.4246575 52.55971519,-113.381201 52.58504497,-113.3376878 52.61037286,-113.2941176 52.63569885,-113.3093525 52.66102295,-113.3246073 52.68634516,-113.3398821 52.71166548,-113.3835079 52.68634516))
520589|3|-111.2647059|52.63569885|POLYGON((-111.263089 52.68634516,-111.3080445 52.66102295,-111.3529412 52.63569885,-111.3389941 52.61037286,-111.3250653 52.58504497,-111.3111546 52.55971519,-111.2663185 52.58504497,-111.2214239 52.61037286,-111.1764706 52.63569885,-111.1903205 52.66102295,-111.2041885 52.68634516,-111.2180747 52.71166548,-111.263089 52.68634516))
520617|3|-106.3235294|52.63569885|POLYGON((-106.315445 52.68634516,-106.3636364 52.66102295,-106.4117647 52.63569885,-106.4010451 52.61037286,-106.3903394 52.58504497,-106.3796477 52.55971519,-106.3315927 52.58504497,-106.2834749 52.61037286,-106.2352941 52.63569885,-106.2459124 52.66102295,-106.2565445 52.68634516,-106.2671906 52.71166548,-106.315445 52.68634516))
520621|3|-105.6176471|52.63569885|POLYGON((-105.6086387 52.68634516,-105.6572923 52.66102295,-105.7058824 52.63569885,-105.6956238 52.61037286,-105.6853786 52.58504497,-105.6751468 52.55971519,-105.6266319 52.58504497,-105.5780536 52.61037286,-105.5294118 52.63569885,-105.5395683 52.66102295,-105.5497382 52.68634516,-105.5599214 52.71166548,-105.6086387 52.68634516))
520630|3|-104.0294118|52.63569885|POLYGON((-104.0183246 52.68634516,-104.0680183 52.66102295,-104.1176471 52.63569885,-104.1084259 52.61037286,-104.0992167 52.58504497,-104.0900196 52.55971519,-104.04047 52.58504497,-103.9908556 52.61037286,-103.9411765 52.63569885,-103.9502943 52.66102295,-103.9594241 52.68634516,-103.9685658 52.71166548,-104.0183246 52.68634516))
520686|7|-94.14705882|52.63569885|POLYGON((-94.12303665 52.68634516,-94.17920209 52.66102295,-94.23529412 52.63569885,-94.23252776 52.61037286,-94.22976501 52.58504497,-94.22700587 52.55971519,-94.17101828 52.58504497,-94.11495754 52.61037286,-94.05882353 52.63569885,-94.06147809 52.66102295,-94.06413613 52.68634516,-94.06679764 52.71166548,-94.12303665 52.68634516))
522618|5|-113.6888454|52.55971519|POLYGON((-113.6903984 52.61037286,-113.7336815 52.58504497,-113.776908 52.55971519,-113.7614081 52.53438351,-113.7459283 52.50904994,-113.7304688 52.48371446,-113.6872964 52.50904994,-113.6440678 52.53438351,-113.6007828 52.55971519,-113.616188 52.58504497,-113.6316133 52.61037286,-113.6470588 52.63569885,-113.6903984 52.61037286))
522622|3|-112.9843444|52.55971519|POLYGON((-112.9849771 52.61037286,-113.0287206 52.58504497,-113.072407 52.55971519,-113.0573664 52.53438351,-113.0423453 52.50904994,-113.0273437 52.48371446,-112.9837134 52.50904994,-112.9400261 52.53438351,-112.8962818 52.55971519,-112.9112272 52.58504497,-112.926192 52.61037286,-112.9411765 52.63569885,-112.9849771 52.61037286))
522655|3|-107.1722114|52.55971519|POLYGON((-107.1652515 52.61037286,-107.2127937 52.58504497,-107.260274 52.55971519,-107.2490222 52.53438351,-107.237785 52.50904994,-107.2265625 52.48371446,-107.1791531 52.50904994,-107.1316819 52.53438351,-107.0841487 52.55971519,-107.0953003 52.58504497,-107.1064664 52.61037286,-107.1176471 52.63569885,-107.1652515 52.61037286))
522673|3|-104.0019569|52.55971519|POLYGON((-103.9908556 52.61037286,-104.04047 52.58504497,-104.0900196 52.55971519,-104.0808344 52.53438351,-104.0716612 52.50904994,-104.0625 52.48371446,-104.0130293 52.50904994,-103.9634941 52.53438351,-103.9138943 52.55971519,-103.9229765 52.58504497,-103.9320705 52.61037286,-103.9411765 52.63569885,-103.9908556 52.61037286))
522677|3|-103.297456|52.55971519|POLYGON((-103.2854344 52.61037286,-103.3355091 52.58504497,-103.3855186 52.55971519,-103.3767927 52.53438351,-103.3680782 52.50904994,-103.359375 52.48371446,-103.3094463 52.50904994,-103.2594524 52.53438351,-103.2093933 52.55971519,-103.2180157 52.58504497,-103.2266492 52.61037286,-103.2352941 52.63569885,-103.2854344 52.61037286))
524642|3|-117.6855469|52.48371446|POLYGON((-117.6923077 52.53438351,-117.732899 52.50904994,-117.7734375 52.48371446,-117.7553676 52.45837708,-117.7373212 52.43303779,-117.7192982 52.4076966,-117.6788036 52.43303779,-117.6382563 52.45837708,-117.5976562 52.48371446,-117.6156352 52.50904994,-117.6336375 52.53438351,-117.6516634 52.55971519,-117.6923077 52.53438351))
524657|3|-115.0488281|52.48371446|POLYGON((-115.0521512 52.53438351,-115.0944625 52.50904994,-115.1367188 52.48371446,-115.1203643 52.45837708,-115.1040312 52.43303779,-115.0877193 52.4076966,-115.0455137 52.43303779,-115.0032531 52.45837708,-114.9609375 52.48371446,-114.9771987 52.50904994,-114.9934811 52.53438351,-115.0097847 52.55971519,-115.0521512 52.53438351))
524661|3|-114.3457031|52.48371446|POLYGON((-114.3481095 52.53438351,-114.3908795 52.50904994,-114.4335938 52.48371446,-114.4176968 52.45837708,-114.4018205 52.43303779,-114.3859649 52.4076966,-114.343303 52.43303779,-114.3005856 52.45837708,-114.2578125 52.48371446,-114.2736156 52.50904994,-114.2894394 52.53438351,-114.3052838 52.55971519,-114.3481095 52.53438351))
524663|3|-113.9941406|52.48371446|POLYGON((-113.9960887 52.53438351,-114.0390879 52.50904994,-114.0820312 52.48371446,-114.066363 52.45837708,-114.0507152 52.43303779,-114.0350877 52.4076966,-113.9921977 52.43303779,-113.9492518 52.45837708,-113.90625 52.48371446,-113.9218241 52.50904994,-113.9374185 52.53438351,-113.9530333 52.55971519,-113.9960887 52.53438351))
524664|8|-113.8183594|52.48371446|POLYGON((-113.8200782 52.53438351,-113.8631922 52.50904994,-113.90625 52.48371446,-113.8906962 52.45837708,-113.8751625 52.43303779,-113.8596491 52.4076966,-113.816645 52.43303779,-113.7735849 52.45837708,-113.7304688 52.48371446,-113.7459283 52.50904994,-113.7614081 52.53438351,-113.776908 52.55971519,-113.8200782 52.53438351))
524665|3|-113.6425781|52.48371446|POLYGON((-113.6440678 52.53438351,-113.6872964 52.50904994,-113.7304688 52.48371446,-113.7150293 52.45837708,-113.6996099 52.43303779,-113.6842105 52.4076966,-113.6410923 52.43303779,-113.597918 52.45837708,-113.5546875 52.48371446,-113.5700326 52.50904994,-113.5853977 52.53438351,-113.6007828 52.55971519,-113.6440678 52.53438351))
524666|3|-113.4667969|52.48371446|POLYGON((-113.4680574 52.53438351,-113.5114007 52.50904994,-113.5546875 52.48371446,-113.5393624 52.45837708,-113.5240572 52.43303779,-113.5087719 52.4076966,-113.4655397 52.43303779,-113.4222511 52.45837708,-113.3789063 52.48371446,-113.3941368 52.50904994,-113.4093872 52.53438351,-113.4246575 52.55971519,-113.4680574 52.53438351))
524667|3|-113.2910156|52.48371446|POLYGON((-113.2920469 52.53438351,-113.3355049 52.50904994,-113.3789063 52.48371446,-113.3636955 52.45837708,-113.3485046 52.43303779,-113.3333333 52.4076966,-113.289987 52.43303779,-113.2465843 52.45837708,-113.203125 52.48371446,-113.218241 52.50904994,-113.2333768 52.53438351,-113.2485323 52.55971519,-113.2920469 52.53438351))
524671|3|-112.5878906|52.48371446|POLYGON((-112.5880052 52.53438351,-112.6319218 52.50904994,-112.6757812 52.48371446,-112.661028 52.45837708,-112.6462939 52.43303779,-112.6315789 52.4076966,-112.5877763 52.43303779,-112.5439167 52.45837708,-112.5 52.48371446,-112.514658 52.50904994,-112.5293351 52.53438351,-112.5440313 52.55971519,-112.5880052 52.53438351))
524681|3|-110.8300781|52.48371446|POLYGON((-110.8279009 52.53438351,-110.8729642 52.50904994,-110.9179688 52.48371446,-110.9043591 52.45837708,-110.8907672 52.43303779,-110.877193 52.4076966,-110.8322497 52.43303779,-110.7872479 52.45837708,-110.7421875 52.48371446,-110.7557003 52.50904994,-110.7692308 52.53438351,-110.7827789 52.55971519,-110.8279009 52.53438351))
524712|3|-105.3808594|52.48371446|POLYGON((-105.3715776 52.53438351,-105.4201954 52.50904994,-105.46875 52.48371446,-105.4586858 52.45837708,-105.4486346 52.43303779,-105.4385965 52.4076966,-105.390117 52.43303779,-105.3415745 52.45837708,-105.2929687 52.48371446,-105.3029316 52.50904994,-105.3129074 52.53438351,-105.3228963 52.55971519,-105.3715776 52.53438351))
524714|3|-105.0292969|52.48371446|POLYGON((-105.0195567 52.53438351,-105.0684039 52.50904994,-105.1171875 52.48371446,-105.107352 52.45837708,-105.0975293 52.43303779,-105.0877193 52.4076966,-105.0390117 52.43303779,-104.9902407 52.45837708,-104.9414062 52.48371446,-104.9511401 52.50904994,-104.9608866 52.53438351,-104.9706458 52.55971519,-105.0195567 52.53438351))
524737|8|-100.9863281|52.48371446|POLYGON((-100.9713168 52.53438351,-101.0228013 52.50904994,-101.0742188 52.48371446,-101.0670137 52.45837708,-101.0598179 52.43303779,-101.0526316 52.4076966,-101.0013004 52.43303779,-100.9499024 52.45837708,-100.8984375 52.48371446,-100.9055375 52.50904994,-100.9126467 52.53438351,-100.9197652 52.55971519,-100.9713168 52.53438351))
526708|3|-115|52.4076966|POLYGON((-115.0032531 52.45837708,-115.0455137 52.43303779,-115.0877193 52.4076966,-115.0714286 52.3823535,-115.055159 52.35700849,-115.0389105 52.33166158,-114.9967554 52.35700849,-114.9545455 52.3823535,-114.9122807 52.4076966,-114.9284785 52.43303779,-114.9446975 52.45837708,-114.9609375 52.48371446,-115.0032531 52.45837708))
526709|3|-114.8245614|52.4076966|POLYGON((-114.8275862 52.45837708,-114.869961 52.43303779,-114.9122807 52.4076966,-114.8961039 52.3823535,-114.8799481 52.35700849,-114.8638132 52.33166158,-114.8215445 52.35700849,-114.7792208 52.3823535,-114.7368421 52.4076966,-114.7529259 52.43303779,-114.7690306 52.45837708,-114.7851563 52.48371446,-114.8275862 52.45837708))
526710|2|-114.6491228|52.4076966|POLYGON((-114.6519193 52.45837708,-114.6944083 52.43303779,-114.7368421 52.4076966,-114.7207792 52.3823535,-114.7047372 52.35700849,-114.688716 52.33166158,-114.6463335 52.35700849,-114.6038961 52.3823535,-114.5614035 52.4076966,-114.5773732 52.43303779,-114.5933637 52.45837708,-114.609375 52.48371446,-114.6519193 52.45837708))
526713|3|-114.122807|52.4076966|POLYGON((-114.1249187 52.45837708,-114.1677503 52.43303779,-114.2105263 52.4076966,-114.1948052 52.3823535,-114.1791045 52.35700849,-114.1634241 52.33166158,-114.1207008 52.35700849,-114.0779221 52.3823535,-114.0350877 52.4076966,-114.0507152 52.43303779,-114.066363 52.45837708,-114.0820312 52.48371446,-114.1249187 52.45837708))
526715|3|-113.7719298|52.4076966|POLYGON((-113.7735849 52.45837708,-113.816645 52.43303779,-113.8596491 52.4076966,-113.8441558 52.3823535,-113.8286827 52.35700849,-113.8132296 52.33166158,-113.770279 52.35700849,-113.7272727 52.3823535,-113.6842105 52.4076966,-113.6996099 52.43303779,-113.7150293 52.45837708,-113.7304688 52.48371446,-113.7735849 52.45837708))
526718|3|-113.245614|52.4076966|POLYGON((-113.2465843 52.45837708,-113.289987 52.43303779,-113.3333333 52.4076966,-113.3181818 52.3823535,-113.30305 52.35700849,-113.2879377 52.33166158,-113.2446463 52.35700849,-113.2012987 52.3823535,-113.1578947 52.4076966,-113.1729519 52.43303779,-113.1880286 52.45837708,-113.203125 52.48371446,-113.2465843 52.45837708))
526720|3|-112.8947368|52.4076966|POLYGON((-112.8952505 52.45837708,-112.9388817 52.43303779,-112.9824561 52.4076966,-112.9675325 52.3823535,-112.9526282 52.35700849,-112.9377432 52.33166158,-112.8942245 52.35700849,-112.8506494 52.3823535,-112.8070175 52.4076966,-112.8218466 52.43303779,-112.8366949 52.45837708,-112.8515625 52.48371446,-112.8952505 52.45837708))
526741|3|-109.2105263|52.4076966|POLYGON((-109.2062459 52.45837708,-109.2522757 52.43303779,-109.2982456 52.4076966,-109.2857143 52.3823535,-109.2731992 52.35700849,-109.2607004 52.33166158,-109.2147956 52.35700849,-109.1688312 52.3823535,-109.122807 52.4076966,-109.1352406 52.43303779,-109.1476903 52.45837708,-109.1601562 52.48371446,-109.2062459 52.45837708))
526744|3|-108.6842105|52.4076966|POLYGON((-108.6792453 52.45837708,-108.7256177 52.43303779,-108.7719298 52.4076966,-108.7597403 52.3823535,-108.7475665 52.35700849,-108.7354086 52.33166158,-108.6891629 52.35700849,-108.6428571 52.3823535,-108.5964912 52.4076966,-108.6085826 52.43303779,-108.6206897 52.45837708,-108.6328125 52.48371446,-108.6792453 52.45837708))
526747|3|-108.1578947|52.4076966|POLYGON((-108.1522446 52.45837708,-108.1989597 52.43303779,-108.245614 52.4076966,-108.2337662 52.3823535,-108.2219338 52.35700849,-108.2101167 52.33166158,-108.1635302 52.35700849,-108.1168831 52.3823535,-108.0701754 52.4076966,-108.0819246 52.43303779,-108.093689 52.45837708,-108.1054687 52.48371446,-108.1522446 52.45837708))
526748|3|-107.9824561|52.4076966|POLYGON((-107.9765777 52.45837708,-108.023407 52.43303779,-108.0701754 52.4076966,-108.0584416 52.3823535,-108.0467229 52.35700849,-108.0350195 52.33166158,-107.9883193 52.35700849,-107.9415584 52.3823535,-107.8947368 52.4076966,-107.9063719 52.43303779,-107.9180221 52.45837708,-107.9296875 52.48371446,-107.9765777 52.45837708))
526765|3|-105|52.4076966|POLYGON((-104.9902407 52.45837708,-105.0390117 52.43303779,-105.0877193 52.4076966,-105.0779221 52.3823535,-105.0681376 52.35700849,-105.0583658 52.33166158,-105.0097339 52.35700849,-104.961039 52.3823535,-104.9122807 52.4076966,-104.9219766 52.43303779,-104.9316851 52.45837708,-104.9414062 52.48371446,-104.9902407 52.45837708))
526768|1|-104.4736842|52.4076966|POLYGON((-104.4632401 52.45837708,-104.5123537 52.43303779,-104.5614035 52.4076966,-104.5519481 52.3823535,-104.5425049 52.35700849,-104.5330739 52.33166158,-104.4841012 52.35700849,-104.4350649 52.3823535,-104.3859649 52.4076966,-104.3953186 52.43303779,-104.4046845 52.45837708,-104.4140625 52.48371446,-104.4632401 52.45837708))
528696|1|-126.6828794|52.33166158|POLYGON((-126.7012987 52.3823535,-126.7358858 52.35700849,-126.770428 52.33166158,-126.7465975 52.30631275,-126.7227979 52.280962,-126.6990291 52.25560934,-126.6645078 52.280962,-126.6299417 52.30631275,-126.5953307 52.33166158,-126.6190785 52.35700849,-126.6428571 52.3823535,-126.6666667 52.4076966,-126.7012987 52.3823535))
528721|1|-122.3054475|52.33166158|POLYGON((-122.3181818 52.3823535,-122.3556132 52.35700849,-122.3929961 52.33166158,-122.3720026 52.30631275,-122.3510363 52.280962,-122.3300971 52.25560934,-122.2927461 52.280962,-122.2553467 52.30631275,-122.2178988 52.33166158,-122.238806 52.35700849,-122.2597403 52.3823535,-122.2807018 52.4076966,-122.3181818 52.3823535))
528763|3|-114.9513619|52.33166158|POLYGON((-114.9545455 52.3823535,-114.9967554 52.35700849,-115.0389105 52.33166158,-115.0226831 52.30631275,-115.0064767 52.280962,-114.9902913 52.25560934,-114.9481865 52.280962,-114.9060272 52.30631275,-114.8638132 52.33166158,-114.8799481 52.35700849,-114.8961039 52.3823535,-114.9122807 52.4076966,-114.9545455 52.3823535))
528768|3|-114.0758755|52.33166158|POLYGON((-114.0779221 52.3823535,-114.1207008 52.35700849,-114.1634241 52.33166158,-114.1477641 52.30631275,-114.1321244 52.280962,-114.1165049 52.25560934,-114.0738342 52.280962,-114.0311082 52.30631275,-113.9883268 52.33166158,-114.0038936 52.35700849,-114.0194805 52.3823535,-114.0350877 52.4076966,-114.0779221 52.3823535))
528769|3|-113.9007782|52.33166158|POLYGON((-113.9025974 52.3823535,-113.9454899 52.35700849,-113.9883268 52.33166158,-113.9727803 52.30631275,-113.9572539 52.280962,-113.9417476 52.25560934,-113.8989637 52.280962,-113.8561244 52.30631275,-113.8132296 52.33166158,-113.8286827 52.35700849,-113.8441558 52.3823535,-113.8596491 52.4076966,-113.9025974 52.3823535))
528770|3|-113.7256809|52.33166158|POLYGON((-113.7272727 52.3823535,-113.770279 52.35700849,-113.8132296 52.33166158,-113.7977965 52.30631275,-113.7823834 52.280962,-113.7669903 52.25560934,-113.7240933 52.280962,-113.6811406 52.30631275,-113.6381323 52.33166158,-113.6534718 52.35700849,-113.6688312 52.3823535,-113.6842105 52.4076966,-113.7272727 52.3823535))
528771|6|-113.5505837|52.33166158|POLYGON((-113.5519481 52.3823535,-113.5950681 52.35700849,-113.6381323 52.33166158,-113.6228127 52.30631275,-113.607513 52.280962,-113.592233 52.25560934,-113.5492228 52.280962,-113.5061568 52.30631275,-113.463035 52.33166158,-113.4782609 52.35700849,-113.4935065 52.3823535,-113.5087719 52.4076966,-113.5519481 52.3823535))
528774|3|-113.0252918|52.33166158|POLYGON((-113.025974 52.3823535,-113.0694354 52.35700849,-113.1128405 52.33166158,-113.0978613 52.30631275,-113.0829016 52.280962,-113.0679612 52.25560934,-113.0246114 52.280962,-112.9812054 52.30631275,-112.9377432 52.33166158,-112.9526282 52.35700849,-112.9675325 52.3823535,-112.9824561 52.4076966,-113.025974 52.3823535))
528776|3|-112.6750973|52.33166158|POLYGON((-112.6753247 52.3823535,-112.7190136 52.35700849,-112.7626459 52.33166158,-112.7478937 52.30631275,-112.7331606 52.280962,-112.7184466 52.25560934,-112.6748705 52.280962,-112.6312378 52.30631275,-112.5875486 52.33166158,-112.6022064 52.35700849,-112.6168831 52.3823535,-112.6315789 52.4076966,-112.6753247 52.3823535))
528777|3|-112.5|52.33166158|POLYGON((-112.5 52.3823535,-112.5438027 52.35700849,-112.5875486 52.33166158,-112.5729099 52.30631275,-112.5582902 52.280962,-112.5436893 52.25560934,-112.5 52.280962,-112.4562541 52.30631275,-112.4124514 52.33166158,-112.4269955 52.35700849,-112.4415584 52.3823535,-112.4561404 52.4076966,-112.5 52.3823535))
528784|3|-111.2743191|52.33166158|POLYGON((-111.2727273 52.3823535,-111.3173264 52.35700849,-111.3618677 52.33166158,-111.3480233 52.30631275,-111.3341969 52.280962,-111.3203883 52.25560934,-111.2759067 52.280962,-111.2313675 52.30631275,-111.1867704 52.33166158,-111.2005191 52.35700849,-111.2142857 52.3823535,-111.2280702 52.4076966,-111.2727273 52.3823535))
528790|2|-110.2237354|52.33166158|POLYGON((-110.2207792 52.3823535,-110.266061 52.35700849,-110.311284 52.33166158,-110.2981205 52.30631275,-110.2849741 52.280962,-110.2718447 52.25560934,-110.2266839 52.280962,-110.1814647 52.30631275,-110.1361868 52.33166158,-110.1492537 52.35700849,-110.1623377 52.3823535,-110.1754386 52.4076966,-110.2207792 52.3823535))
528792|3|-109.8735409|52.33166158|POLYGON((-109.8701299 52.3823535,-109.9156392 52.35700849,-109.9610895 52.33166158,-109.9481529 52.30631275,-109.9352332 52.280962,-109.9223301 52.25560934,-109.876943 52.280962,-109.8314971 52.30631275,-109.7859922 52.33166158,-109.7988319 52.35700849,-109.8116883 52.3823535,-109.8245614 52.4076966,-109.8701299 52.3823535))
528794|3|-109.5233463|52.33166158|POLYGON((-109.5194805 52.3823535,-109.5652174 52.35700849,-109.6108949 52.33166158,-109.5981854 52.30631275,-109.5854922 52.280962,-109.5728155 52.25560934,-109.5272021 52.280962,-109.4815295 52.30631275,-109.4357977 52.33166158,-109.4484101 52.35700849,-109.461039 52.3823535,-109.4736842 52.4076966,-109.5194805 52.3823535))
528810|3|-106.7217899|52.33166158|POLYGON((-106.7142857 52.3823535,-106.761843 52.35700849,-106.8093385 52.33166158,-106.7984446 52.30631275,-106.7875648 52.280962,-106.776699 52.25560934,-106.7292746 52.280962,-106.6817887 52.30631275,-106.6342412 52.33166158,-106.6450357 52.35700849,-106.6558442 52.3823535,-106.6666667 52.4076966,-106.7142857 52.3823535))
528811|3|-106.5466926|52.33166158|POLYGON((-106.538961 52.3823535,-106.5866321 52.35700849,-106.6342412 52.33166158,-106.6234608 52.30631275,-106.6126943 52.280962,-106.6019417 52.25560934,-106.5544041 52.280962,-106.5068049 52.30631275,-106.459144 52.33166158,-106.4698248 52.35700849,-106.4805195 52.3823535,-106.4912281 52.4076966,-106.538961 52.3823535))
528828|8|-103.5700389|52.33166158|POLYGON((-103.5584416 52.3823535,-103.6080467 52.35700849,-103.6575875 52.33166158,-103.6487362 52.30631275,-103.6398964 52.280962,-103.631068 52.25560934,-103.5816062 52.280962,-103.5320804 52.30631275,-103.4824903 52.33166158,-103.4912395 52.35700849,-103.5 52.3823535,-103.5087719 52.4076966,-103.5584416 52.3823535))
530825|3|-114.3786408|52.25560934|POLYGON((-114.3810758 52.30631275,-114.4235751 52.280962,-114.4660194 52.25560934,-114.450194 52.23025476,-114.4343891 52.20489826,-114.4186047 52.17953984,-114.376212 52.20489826,-114.3337646 52.23025476,-114.2912621 52.25560934,-114.3069948 52.280962,-114.3227479 52.30631275,-114.3385214 52.33166158,-114.3810758 52.30631275))
530826|3|-114.2038835|52.25560934|POLYGON((-114.206092 52.30631275,-114.2487047 52.280962,-114.2912621 52.25560934,-114.2755498 52.23025476,-114.2598578 52.20489826,-114.244186 52.17953984,-114.2016807 52.20489826,-114.1591203 52.23025476,-114.1165049 52.25560934,-114.1321244 52.280962,-114.1477641 52.30631275,-114.1634241 52.33166158,-114.206092 52.30631275))
530828|3|-113.8543689|52.25560934|POLYGON((-113.8561244 52.30631275,-113.8989637 52.280962,-113.9417476 52.25560934,-113.9262613 52.23025476,-113.9107951 52.20489826,-113.8953488 52.17953984,-113.852618 52.20489826,-113.8098318 52.23025476,-113.7669903 52.25560934,-113.7823834 52.280962,-113.7977965 52.30631275,-113.8132296 52.33166158,-113.8561244 52.30631275))
530829|3|-113.6796117|52.25560934|POLYGON((-113.6811406 52.30631275,-113.7240933 52.280962,-113.7669903 52.25560934,-113.7516171 52.23025476,-113.7362637 52.20489826,-113.7209302 52.17953984,-113.6780866 52.20489826,-113.6351876 52.23025476,-113.592233 52.25560934,-113.607513 52.280962,-113.6228127 52.30631275,-113.6381323 52.33166158,-113.6811406 52.30631275))
530842|3|-111.407767|52.25560934|POLYGON((-111.4063513 52.30631275,-111.4507772 52.280962,-111.4951456 52.25560934,-111.4812419 52.23025476,-111.4673562 52.20489826,-111.4534884 52.17953984,-111.4091791 52.20489826,-111.3648124 52.23025476,-111.3203883 52.25560934,-111.3341969 52.280962,-111.3480233 52.30631275,-111.3618677 52.33166158,-111.4063513 52.30631275))
530852|3|-109.6601942|52.25560934|POLYGON((-109.6565133 52.30631275,-109.7020725 52.280962,-109.7475728 52.25560934,-109.7347995 52.23025476,-109.7220427 52.20489826,-109.7093023 52.17953984,-109.6638655 52.20489826,-109.61837 52.23025476,-109.5728155 52.25560934,-109.5854922 52.280962,-109.5981854 52.30631275,-109.6108949 52.33166158,-109.6565133 52.30631275))
530868|5|-106.8640777|52.25560934|POLYGON((-106.8567725 52.30631275,-106.9041451 52.280962,-106.9514563 52.25560934,-106.9404916 52.23025476,-106.929541 52.20489826,-106.9186047 52.17953984,-106.8713639 52.20489826,-106.8240621 52.23025476,-106.776699 52.25560934,-106.7875648 52.280962,-106.7984446 52.30631275,-106.8093385 52.33166158,-106.8567725 52.30631275))
530869|3|-106.6893204|52.25560934|POLYGON((-106.6817887 52.30631275,-106.7292746 52.280962,-106.776699 52.25560934,-106.7658473 52.23025476,-106.7550097 52.20489826,-106.744186 52.17953984,-106.6968326 52.20489826,-106.6494179 52.23025476,-106.6019417 52.25560934,-106.6126943 52.280962,-106.6234608 52.30631275,-106.6342412 52.33166158,-106.6817887 52.30631275))
530871|3|-106.3398058|52.25560934|POLYGON((-106.3318211 52.30631275,-106.3795337 52.280962,-106.4271845 52.25560934,-106.4165589 52.23025476,-106.405947 52.20489826,-106.3953488 52.17953984,-106.3477699 52.20489826,-106.3001294 52.23025476,-106.2524272 52.25560934,-106.2629534 52.280962,-106.2734932 52.30631275,-106.2840467 52.33166158,-106.3318211 52.30631275))
530876|3|-105.4660194|52.25560934|POLYGON((-105.4569021 52.30631275,-105.5051813 52.280962,-105.5533981 52.25560934,-105.5433376 52.23025476,-105.5332902 52.20489826,-105.5232558 52.17953984,-105.4751131 52.20489826,-105.4269082 52.23025476,-105.3786408 52.25560934,-105.388601 52.280962,-105.3985742 52.30631275,-105.4085603 52.33166158,-105.4569021 52.30631275))
530877|3|-105.2912621|52.25560934|POLYGON((-105.2819183 52.30631275,-105.3303109 52.280962,-105.3786408 52.25560934,-105.3686934 52.23025476,-105.3587589 52.20489826,-105.3488372 52.17953984,-105.3005818 52.20489826,-105.2522639 52.23025476,-105.2038835 52.25560934,-105.2137306 52.280962,-105.2235904 52.30631275,-105.233463 52.33166158,-105.2819183 52.30631275))
530878|3|-105.1165049|52.25560934|POLYGON((-105.1069345 52.30631275,-105.1554404 52.280962,-105.2038835 52.25560934,-105.1940492 52.23025476,-105.1842275 52.20489826,-105.1744186 52.17953984,-105.1260504 52.20489826,-105.0776197 52.23025476,-105.0291262 52.25560934,-105.0388601 52.280962,-105.0486066 52.30631275,-105.0583658 52.33166158,-105.1069345 52.30631275))
531030|2|-78.55339806|52.25560934|POLYGON((-78.62605314 52.30631275,-78.63341969 52.280962,-78.6407767 52.25560934,-78.58990944 52.23025476,-78.53910795 52.20489826,-78.48837209 52.17953984,-78.48093083 52.20489826,-78.47347995 52.23025476,-78.46601942 52.25560934,-78.51683938 52.280962,-78.56772521 52.30631275,-78.61867704 52.33166158,-78.62605314 52.30631275))
531044|5|-76.10679612|52.25560934|POLYGON((-76.17627997 52.30631275,-76.18523316 52.280962,-76.19417476 52.25560934,-76.14489004 52.23025476,-76.09566904 52.20489826,-76.04651163 52.17953984,-76.03749192 52.20489826,-76.02846054 52.23025476,-76.01941748 52.25560934,-76.06865285 52.280962,-76.11795204 52.30631275,-76.16731518 52.33166158,-76.17627997 52.30631275))
532809|1|-128.1104651|52.17953984|POLYGON((-128.1306598 52.23025476,-128.1641888 52.20489826,-128.1976744 52.17953984,-128.1730148 52.1541795,-128.1483871 52.12881724,-128.1237911 52.10345305,-128.0903226 52.12881724,-128.0568108 52.1541795,-128.0232558 52.17953984,-128.0478345 52.20489826,-128.072445 52.23025476,-128.0970874 52.25560934,-128.1306598 52.23025476))
532843|1|-122.1802326|52.17953984|POLYGON((-122.1927555 52.23025476,-122.2301228 52.20489826,-122.2674419 52.17953984,-122.2466107 52.1541795,-122.2258065 52.12881724,-122.205029 52.10345305,-122.1677419 52.12881724,-122.1304067 52.1541795,-122.0930233 52.17953984,-122.1137686 52.20489826,-122.1345408 52.23025476,-122.1553398 52.25560934,-122.1927555 52.23025476))
532876|1|-116.4244186|52.17953984|POLYGON((-116.4294955 52.23025476,-116.4705882 52.20489826,-116.5116279 52.17953984,-116.4945126 52.1541795,-116.4774194 52.12881724,-116.4603482 52.10345305,-116.4193548 52.12881724,-116.3783086 52.1541795,-116.3372093 52.17953984,-116.354234 52.20489826,-116.3712807 52.23025476,-116.3883495 52.25560934,-116.4294955 52.23025476))
532891|3|-113.8081395|52.17953984|POLYGON((-113.8098318 52.23025476,-113.852618 52.20489826,-113.8953488 52.17953984,-113.8799225 52.1541795,-113.8645161 52.12881724,-113.8491296 52.10345305,-113.8064516 52.12881724,-113.7637185 52.1541795,-113.7209302 52.17953984,-113.7362637 52.20489826,-113.7516171 52.23025476,-113.7669903 52.25560934,-113.8098318 52.23025476))
532902|3|-111.8895349|52.17953984|POLYGON((-111.8887451 52.23025476,-111.9327731 52.20489826,-111.9767442 52.17953984,-111.9625565 52.1541795,-111.9483871 52.12881724,-111.934236 52.10345305,-111.8903226 52.12881724,-111.8463525 52.1541795,-111.8023256 52.17953984,-111.8164189 52.20489826,-111.8305304 52.23025476,-111.8446602 52.25560934,-111.8887451 52.23025476))
532921|3|-108.5755814|52.17953984|POLYGON((-108.5705045 52.23025476,-108.6166774 52.20489826,-108.6627907 52.17953984,-108.6507424 52.1541795,-108.6387097 52.12881724,-108.6266925 52.10345305,-108.5806452 52.12881724,-108.5345384 52.1541795,-108.4883721 52.17953984,-108.5003232 52.20489826,-108.5122898 52.23025476,-108.5242718 52.25560934,-108.5705045 52.23025476))
532922|3|-108.4011628|52.17953984|POLYGON((-108.3958603 52.23025476,-108.4421461 52.20489826,-108.4883721 52.17953984,-108.4764364 52.1541795,-108.4645161 52.12881724,-108.4526112 52.10345305,-108.4064516 52.12881724,-108.3602324 52.1541795,-108.3139535 52.17953984,-108.3257919 52.20489826,-108.3376455 52.23025476,-108.3495146 52.25560934,-108.3958603 52.23025476))
532932|3|-106.6569767|52.17953984|POLYGON((-106.6494179 52.23025476,-106.6968326 52.20489826,-106.744186 52.17953984,-106.7333764 52.1541795,-106.7225806 52.12881724,-106.7117988 52.10345305,-106.6645161 52.12881724,-106.6171724 52.1541795,-106.5697674 52.17953984,-106.5804783 52.20489826,-106.5912031 52.23025476,-106.6019417 52.25560934,-106.6494179 52.23025476))
532933|3|-106.4825581|52.17953984|POLYGON((-106.4747736 52.23025476,-106.5223012 52.20489826,-106.5697674 52.17953984,-106.5590704 52.1541795,-106.5483871 52.12881724,-106.5377176 52.10345305,-106.4903226 52.12881724,-106.4428664 52.1541795,-106.3953488 52.17953984,-106.405947 52.20489826,-106.4165589 52.23025476,-106.4271845 52.25560934,-106.4747736 52.23025476))
532935|3|-106.1337209|52.17953984|POLYGON((-106.1254851 52.23025476,-106.1732385 52.20489826,-106.2209302 52.17953984,-106.2104584 52.1541795,-106.2 52.12881724,-106.1895551 52.10345305,-106.1419355 52.12881724,-106.0942544 52.1541795,-106.0465116 52.17953984,-106.0568843 52.20489826,-106.0672704 52.23025476,-106.0776699 52.25560934,-106.1254851 52.23025476))
532937|3|-105.7848837|52.17953984|POLYGON((-105.7761966 52.23025476,-105.8241758 52.20489826,-105.872093 52.17953984,-105.8618464 52.1541795,-105.8516129 52.12881724,-105.8413926 52.10345305,-105.7935484 52.12881724,-105.7456423 52.1541795,-105.6976744 52.17953984,-105.7078216 52.20489826,-105.7179819 52.23025476,-105.7281553 52.25560934,-105.7761966 52.23025476))
532941|3|-105.0872093|52.17953984|POLYGON((-105.0776197 52.23025476,-105.1260504 52.20489826,-105.1744186 52.17953984,-105.1646223 52.1541795,-105.1548387 52.12881724,-105.1450677 52.10345305,-105.0967742 52.12881724,-105.0484183 52.1541795,-105 52.17953984,-105.0096962 52.20489826,-105.0194049 52.23025476,-105.0291262 52.25560934,-105.0776197 52.23025476))
532944|3|-104.5639535|52.17953984|POLYGON((-104.5536869 52.23025476,-104.6024564 52.20489826,-104.6511628 52.17953984,-104.6417043 52.1541795,-104.6322581 52.12881724,-104.622824 52.10345305,-104.5741935 52.12881724,-104.5255003 52.1541795,-104.4767442 52.17953984,-104.4861021 52.20489826,-104.4954722 52.23025476,-104.5048544 52.25560934,-104.5536869 52.23025476))
532950|3|-103.5174419|52.17953984|POLYGON((-103.5058215 52.23025476,-103.5552683 52.20489826,-103.6046512 52.17953984,-103.5958683 52.1541795,-103.5870968 52.12881724,-103.5783366 52.10345305,-103.5290323 52.12881724,-103.4796643 52.1541795,-103.4302326 52.17953984,-103.438914 52.20489826,-103.4476067 52.23025476,-103.4563107 52.25560934,-103.5058215 52.23025476))
532951|3|-103.3430233|52.17953984|POLYGON((-103.3311772 52.23025476,-103.3807369 52.20489826,-103.4302326 52.17953984,-103.4215623 52.1541795,-103.4129032 52.12881724,-103.4042553 52.10345305,-103.3548387 52.12881724,-103.3053583 52.1541795,-103.255814 52.17953984,-103.2643827 52.20489826,-103.2729625 52.23025476,-103.2815534 52.25560934,-103.3311772 52.23025476))
534910|1|-122.1179884|52.10345305|POLYGON((-122.1304067 52.1541795,-122.1677419 52.12881724,-122.205029 52.10345305,-122.1842784 52.07808693,-122.1635544 52.05271888,-122.1428571 52.0273489,-122.1056021 52.05271888,-122.068299 52.07808693,-122.0309478 52.10345305,-122.0516129 52.12881724,-122.0723047 52.1541795,-122.0930233 52.17953984,-122.1304067 52.1541795))
534926|5|-119.3326886|52.10345305|POLYGON((-119.3415107 52.1541795,-119.3806452 52.12881724,-119.4197292 52.10345305,-119.4007732 52.07808693,-119.3818416 52.05271888,-119.3629344 52.0273489,-119.3238892 52.05271888,-119.2847938 52.07808693,-119.245648 52.10345305,-119.2645161 52.12881724,-119.2834087 52.1541795,-119.3023256 52.17953984,-119.3415107 52.1541795))
534957|3|-113.9361702|52.10345305|POLYGON((-113.9380245 52.1541795,-113.9806452 52.12881724,-114.0232108 52.10345305,-114.007732 52.07808693,-113.992273 52.05271888,-113.976834 52.0273489,-113.9343207 52.05271888,-113.8917526 52.07808693,-113.8491296 52.10345305,-113.8645161 52.12881724,-113.8799225 52.1541795,-113.8953488 52.17953984,-113.9380245 52.1541795))
534964|3|-112.7176015|52.10345305|POLYGON((-112.7178825 52.1541795,-112.7612903 52.12881724,-112.8046422 52.10345305,-112.7899485 52.07808693,-112.7752737 52.05271888,-112.7606178 52.0273489,-112.7173213 52.05271888,-112.6739691 52.07808693,-112.6305609 52.10345305,-112.6451613 52.12881724,-112.6597805 52.1541795,-112.6744186 52.17953984,-112.7178825 52.1541795))
534971|3|-111.4990329|52.10345305|POLYGON((-111.4977405 52.1541795,-111.5419355 52.12881724,-111.5860735 52.10345305,-111.5721649 52.07808693,-111.5582743 52.05271888,-111.5444015 52.0273489,-111.500322 52.05271888,-111.4561856 52.07808693,-111.4119923 52.10345305,-111.4258065 52.12881724,-111.4396385 52.1541795,-111.4534884 52.17953984,-111.4977405 52.1541795))
534998|3|-106.7988395|52.10345305|POLYGON((-106.7914784 52.1541795,-106.8387097 52.12881724,-106.8858801 52.10345305,-106.875 52.07808693,-106.8641339 52.05271888,-106.8532819 52.0273489,-106.8061816 52.05271888,-106.7590206 52.07808693,-106.7117988 52.10345305,-106.7225806 52.12881724,-106.7333764 52.1541795,-106.744186 52.17953984,-106.7914784 52.1541795))
534999|3|-106.6247582|52.10345305|POLYGON((-106.6171724 52.1541795,-106.6645161 52.12881724,-106.7117988 52.10345305,-106.7010309 52.07808693,-106.6902769 52.05271888,-106.6795367 52.0273489,-106.6323245 52.05271888,-106.5850515 52.07808693,-106.5377176 52.10345305,-106.5483871 52.12881724,-106.5590704 52.1541795,-106.5697674 52.17953984,-106.6171724 52.1541795))
535000|3|-106.450677|52.10345305|POLYGON((-106.4428664 52.1541795,-106.4903226 52.12881724,-106.5377176 52.10345305,-106.5270619 52.07808693,-106.5164198 52.05271888,-106.5057915 52.0273489,-106.4584675 52.05271888,-106.4110825 52.07808693,-106.3636364 52.10345305,-106.3741935 52.12881724,-106.3847644 52.1541795,-106.3953488 52.17953984,-106.4428664 52.1541795))
535013|3|-104.1876209|52.10345305|POLYGON((-104.1768883 52.1541795,-104.2258065 52.12881724,-104.2746615 52.10345305,-104.2654639 52.07808693,-104.2562782 52.05271888,-104.2471042 52.0273489,-104.1983258 52.05271888,-104.1494845 52.07808693,-104.1005803 52.10345305,-104.1096774 52.12881724,-104.1187863 52.1541795,-104.127907 52.17953984,-104.1768883 52.1541795))
535030|7|-101.2282398|52.10345305|POLYGON((-101.2136862 52.1541795,-101.2645161 52.12881724,-101.3152805 52.10345305,-101.3079897 52.07808693,-101.3007083 52.05271888,-101.2934363 52.0273489,-101.242756 52.05271888,-101.1920103 52.07808693,-101.1411992 52.10345305,-101.1483871 52.12881724,-101.1555842 52.1541795,-101.1627907 52.17953984,-101.2136862 52.1541795))
536982|1|-121.8822394|52.0273489|POLYGON((-121.8943299 52.07808693,-121.931745 52.05271888,-121.969112 52.0273489,-121.9485531 52.00197699,-121.9280206 51.97660314,-121.9075145 51.95122736,-121.8701799 51.97660314,-121.8327974 52.00197699,-121.7953668 52.0273489,-121.8158403 52.05271888,-121.8363402 52.07808693,-121.8568665 52.10345305,-121.8943299 52.07808693))
537026|3|-114.2374517|52.0273489|POLYGON((-114.2396907 52.07808693,-114.2820348 52.05271888,-114.3243243 52.0273489,-114.3086817 52.00197699,-114.2930591 51.97660314,-114.2774566 51.95122736,-114.2352185 51.97660314,-114.192926 52.00197699,-114.1505792 52.0273489,-114.1661301 52.05271888,-114.181701 52.07808693,-114.1972921 52.10345305,-114.2396907 52.07808693))
537027|3|-114.0637066|52.0273489|POLYGON((-114.0657216 52.07808693,-114.1081777 52.05271888,-114.1505792 52.0273489,-114.1350482 52.00197699,-114.1195373 51.97660314,-114.1040462 51.95122736,-114.0616967 51.97660314,-114.0192926 52.00197699,-113.976834 52.0273489,-113.992273 52.05271888,-114.007732 52.07808693,-114.0232108 52.10345305,-114.0657216 52.07808693))
537028|3|-113.8899614|52.0273489|POLYGON((-113.8917526 52.07808693,-113.9343207 52.05271888,-113.976834 52.0273489,-113.9614148 52.00197699,-113.9460154 51.97660314,-113.9306358 51.95122736,-113.8881748 51.97660314,-113.8456592 52.00197699,-113.8030888 52.0273489,-113.818416 52.05271888,-113.8337629 52.07808693,-113.8491296 52.10345305,-113.8917526 52.07808693))
537032|3|-113.1949807|52.0273489|POLYGON((-113.1958763 52.07808693,-113.2388925 52.05271888,-113.2818533 52.0273489,-113.266881 52.00197699,-113.251928 51.97660314,-113.2369942 51.95122736,-113.1940874 51.97660314,-113.1511254 52.00197699,-113.1081081 52.0273489,-113.1229878 52.05271888,-113.1378866 52.07808693,-113.1528046 52.10345305,-113.1958763 52.07808693))
537046|3|-110.7625483|52.0273489|POLYGON((-110.7603093 52.07808693,-110.8048938 52.05271888,-110.8494208 52.0273489,-110.8360129 52.00197699,-110.8226221 51.97660314,-110.8092486 51.95122736,-110.7647815 51.97660314,-110.7202572 52.00197699,-110.6756757 52.0273489,-110.6889891 52.05271888,-110.7023196 52.07808693,-110.7156673 52.10345305,-110.7603093 52.07808693))
537062|3|-107.9826255|52.0273489|POLYGON((-107.9768041 52.07808693,-108.0231809 52.05271888,-108.0694981 52.0273489,-108.0578778 52.00197699,-108.0462725 51.97660314,-108.0346821 51.95122736,-107.9884319 51.97660314,-107.9421222 52.00197699,-107.8957529 52.0273489,-107.9072762 52.05271888,-107.9188144 52.07808693,-107.9303675 52.10345305,-107.9768041 52.07808693))
537068|3|-106.9401544|52.0273489|POLYGON((-106.9329897 52.07808693,-106.9800386 52.05271888,-107.027027 52.0273489,-107.0160772 52.00197699,-107.0051414 51.97660314,-106.9942197 51.95122736,-106.9473008 51.97660314,-106.9003215 52.00197699,-106.8532819 52.0273489,-106.8641339 52.05271888,-106.875 52.07808693,-106.8858801 52.10345305,-106.9329897 52.07808693))
537069|3|-106.7664093|52.0273489|POLYGON((-106.7590206 52.07808693,-106.8061816 52.05271888,-106.8532819 52.0273489,-106.8424437 52.00197699,-106.8316195 51.97660314,-106.8208092 51.95122736,-106.7737789 51.97660314,-106.7266881 52.00197699,-106.6795367 52.0273489,-106.6902769 52.05271888,-106.7010309 52.07808693,-106.7117988 52.10345305,-106.7590206 52.07808693))
537070|2|-106.5926641|52.0273489|POLYGON((-106.5850515 52.07808693,-106.6323245 52.05271888,-106.6795367 52.0273489,-106.6688103 52.00197699,-106.6580977 51.97660314,-106.6473988 51.95122736,-106.6002571 51.97660314,-106.5530547 52.00197699,-106.5057915 52.0273489,-106.5164198 52.05271888,-106.5270619 52.07808693,-106.5377176 52.10345305,-106.5850515 52.07808693))
539055|1|-122.1676301|51.95122736|POLYGON((-122.1800643 52.00197699,-122.2172237 51.97660314,-122.2543353 51.95122736,-122.2336329 51.92584964,-122.212957 51.90046998,-122.1923077 51.87508838,-122.1552277 51.90046998,-122.1181001 51.92584964,-122.0809249 51.95122736,-122.1015424 51.97660314,-122.1221865 52.00197699,-122.1428571 52.0273489,-122.1800643 52.00197699))
539102|3|-114.017341|51.95122736|POLYGON((-114.0192926 52.00197699,-114.0616967 51.97660314,-114.1040462 51.95122736,-114.0885751 51.92584964,-114.0731238 51.90046998,-114.0576923 51.87508838,-114.0153945 51.90046998,-113.9730424 51.92584964,-113.9306358 51.95122736,-113.9460154 51.97660314,-113.9614148 52.00197699,-113.976834 52.0273489,-114.0192926 52.00197699))
539103|3|-113.8439306|51.95122736|POLYGON((-113.8456592 52.00197699,-113.8881748 51.97660314,-113.9306358 51.95122736,-113.915276 51.92584964,-113.8999359 51.90046998,-113.8846154 51.87508838,-113.8422065 51.90046998,-113.7997433 51.92584964,-113.7572254 51.95122736,-113.7724936 51.97660314,-113.7877814 52.00197699,-113.8030888 52.0273489,-113.8456592 52.00197699))
539136|3|-108.1213873|51.95122736|POLYGON((-108.1157556 52.00197699,-108.1619537 51.97660314,-108.2080925 51.95122736,-108.1964056 51.92584964,-108.1847338 51.90046998,-108.1730769 51.87508838,-108.1270045 51.90046998,-108.0808729 51.92584964,-108.0346821 51.95122736,-108.0462725 51.97660314,-108.0578778 52.00197699,-108.0694981 52.0273489,-108.1157556 52.00197699))
539142|3|-107.0809249|51.95122736|POLYGON((-107.073955 52.00197699,-107.1208226 51.97660314,-107.1676301 51.95122736,-107.156611 51.92584964,-107.1456062 51.90046998,-107.1346154 51.87508838,-107.0878768 51.90046998,-107.0410783 51.92584964,-106.9942197 51.95122736,-107.0051414 51.97660314,-107.0160772 52.00197699,-107.027027 52.0273489,-107.073955 52.00197699))
539149|7|-105.867052|51.95122736|POLYGON((-105.8585209 52.00197699,-105.9061697 51.97660314,-105.9537572 51.95122736,-105.9435173 51.92584964,-105.9332906 51.90046998,-105.9230769 51.87508838,-105.8755613 51.90046998,-105.8279846 51.92584964,-105.7803468 51.95122736,-105.7904884 51.97660314,-105.8006431 52.00197699,-105.8108108 52.0273489,-105.8585209 52.00197699))
539156|3|-104.6531792|51.95122736|POLYGON((-104.6430868 52.00197699,-104.6915167 51.97660314,-104.7398844 51.95122736,-104.7304236 51.92584964,-104.720975 51.90046998,-104.7115385 51.87508838,-104.6632457 51.90046998,-104.6148909 51.92584964,-104.566474 51.95122736,-104.5758355 51.97660314,-104.585209 52.00197699,-104.5945946 52.0273489,-104.6430868 52.00197699))
539167|3|-102.7456647|51.95122736|POLYGON((-102.733119 52.00197699,-102.7827763 51.97660314,-102.8323699 51.95122736,-102.8241335 51.92584964,-102.8159076 51.90046998,-102.8076923 51.87508838,-102.7581783 51.90046998,-102.7086008 51.92584964,-102.6589595 51.95122736,-102.6670951 51.97660314,-102.6752412 52.00197699,-102.6833977 52.0273489,-102.733119 52.00197699))
539168|3|-102.5722543|51.95122736|POLYGON((-102.5594855 52.00197699,-102.6092545 51.97660314,-102.6589595 51.95122736,-102.6508344 51.92584964,-102.6427197 51.90046998,-102.6346154 51.87508838,-102.5849904 51.90046998,-102.5353017 51.92584964,-102.4855491 51.95122736,-102.4935733 51.97660314,-102.5016077 52.00197699,-102.5096525 52.0273489,-102.5594855 52.00197699))
541182|3|-113.7980769|51.87508838|POLYGON((-113.7997433 51.92584964,-113.8422065 51.90046998,-113.8846154 51.87508838,-113.8693145 51.84970483,-113.8540333 51.82431935,-113.8387716 51.79893191,-113.7964149 51.82431935,-113.7540038 51.84970483,-113.7115385 51.87508838,-113.7267479 51.90046998,-113.7419769 51.92584964,-113.7572254 51.95122736,-113.7997433 51.92584964))
541225|3|-106.3557692|51.87508838|POLYGON((-106.3478819 51.92584964,-106.3951251 51.90046998,-106.4423077 51.87508838,-106.4317745 51.84970483,-106.4212548 51.82431935,-106.4107486 51.79893191,-106.3636364 51.82431935,-106.3164638 51.84970483,-106.2692308 51.87508838,-106.2796665 51.90046998,-106.2901155 51.92584964,-106.300578 51.95122736,-106.3478819 51.92584964))
541226|2|-106.1826923|51.87508838|POLYGON((-106.1745828 51.92584964,-106.2219371 51.90046998,-106.2692308 51.87508838,-106.2588085 51.84970483,-106.2483995 51.82431935,-106.2380038 51.79893191,-106.190781 51.82431935,-106.1434978 51.84970483,-106.0961538 51.87508838,-106.1064785 51.90046998,-106.1168164 51.92584964,-106.1271676 51.95122736,-106.1745828 51.92584964))
541227|3|-106.0096154|51.87508838|POLYGON((-106.0012837 51.92584964,-106.0487492 51.90046998,-106.0961538 51.87508838,-106.0858424 51.84970483,-106.0755442 51.82431935,-106.0652591 51.79893191,-106.0179257 51.82431935,-105.9705317 51.84970483,-105.9230769 51.87508838,-105.9332906 51.90046998,-105.9435173 51.92584964,-105.9537572 51.95122736,-106.0012837 51.92584964))
541233|3|-104.9711538|51.87508838|POLYGON((-104.9614891 51.92584964,-105.0096216 51.90046998,-105.0576923 51.87508838,-105.0480461 51.84970483,-105.0384123 51.82431935,-105.0287908 51.79893191,-104.9807939 51.82431935,-104.9327354 51.84970483,-104.8846154 51.87508838,-104.8941629 51.90046998,-104.9037227 51.92584964,-104.9132948 51.95122736,-104.9614891 51.92584964))
541234|3|-104.7980769|51.87508838|POLYGON((-104.78819 51.92584964,-104.8364336 51.90046998,-104.8846154 51.87508838,-104.8750801 51.84970483,-104.865557 51.82431935,-104.8560461 51.79893191,-104.8079385 51.82431935,-104.7597694 51.84970483,-104.7115385 51.87508838,-104.720975 51.90046998,-104.7304236 51.92584964,-104.7398844 51.95122736,-104.78819 51.92584964))
541241|3|-103.5865385|51.87508838|POLYGON((-103.5750963 51.92584964,-103.624118 51.90046998,-103.6730769 51.87508838,-103.6643177 51.84970483,-103.6555698 51.82431935,-103.646833 51.79893191,-103.5979513 51.82431935,-103.549007 51.84970483,-103.5 51.87508838,-103.5086594 51.90046998,-103.5173299 51.92584964,-103.5260116 51.95122736,-103.5750963 51.92584964))
541248|3|-102.375|51.87508838|POLYGON((-102.3620026 51.92584964,-102.4118024 51.90046998,-102.4615385 51.87508838,-102.4535554 51.84970483,-102.4455826 51.82431935,-102.43762 51.79893191,-102.3879641 51.82431935,-102.3382447 51.84970483,-102.2884615 51.87508838,-102.2963438 51.90046998,-102.3042362 51.92584964,-102.3121387 51.95122736,-102.3620026 51.92584964))
541250|1|-102.0288462|51.87508838|POLYGON((-102.0154044 51.92584964,-102.0654266 51.90046998,-102.1153846 51.87508838,-102.1076233 51.84970483,-102.099872 51.82431935,-102.0921305 51.79893191,-102.0422535 51.82431935,-101.9923126 51.84970483,-101.9423077 51.87508838,-101.9499679 51.90046998,-101.957638 51.92584964,-101.9653179 51.95122736,-102.0154044 51.92584964))
543216|1|-122.2168906|51.79893191|POLYGON((-122.2293402 51.84970483,-122.2663252 51.82431935,-122.303263 51.79893191,-122.2826087 51.77354253,-122.2619808 51.7481512,-122.2413793 51.72275792,-122.2044728 51.7481512,-122.1675192 51.77354253,-122.1305182 51.79893191,-122.1510883 51.82431935,-122.1716848 51.84970483,-122.1923077 51.87508838,-122.2293402 51.84970483))
543221|3|-121.353167|51.79893191|POLYGON((-121.3645099 51.84970483,-121.4020487 51.82431935,-121.4395393 51.79893191,-121.4194373 51.77354253,-121.399361 51.7481512,-121.3793103 51.72275792,-121.341853 51.7481512,-121.3043478 51.77354253,-121.2667946 51.79893191,-121.2868118 51.82431935,-121.3068546 51.84970483,-121.3269231 51.87508838,-121.3645099 51.84970483))
543260|3|-114.6161228|51.79893191|POLYGON((-114.6188341 51.84970483,-114.6606914 51.82431935,-114.7024952 51.79893191,-114.6867008 51.77354253,-114.6709265 51.7481512,-114.6551724 51.72275792,-114.6134185 51.7481512,-114.5716113 51.77354253,-114.5297505 51.79893191,-114.5454545 51.82431935,-114.5611787 51.84970483,-114.5769231 51.87508838,-114.6188341 51.84970483))
543262|3|-114.2706334|51.79893191|POLYGON((-114.272902 51.84970483,-114.3149808 51.82431935,-114.3570058 51.79893191,-114.3414322 51.77354253,-114.3258786 51.7481512,-114.3103448 51.72275792,-114.2683706 51.7481512,-114.2263427 51.77354253,-114.184261 51.79893191,-114.1997439 51.82431935,-114.2152466 51.84970483,-114.2307692 51.87508838,-114.272902 51.84970483))
543263|3|-114.0978887|51.79893191|POLYGON((-114.0999359 51.84970483,-114.1421255 51.82431935,-114.184261 51.79893191,-114.168798 51.77354253,-114.1533546 51.7481512,-114.137931 51.72275792,-114.0958466 51.7481512,-114.0537084 51.77354253,-114.0115163 51.79893191,-114.0268886 51.82431935,-114.0422806 51.84970483,-114.0576923 51.87508838,-114.0999359 51.84970483))
543268|3|-113.2341651|51.79893191|POLYGON((-113.2351057 51.84970483,-113.2778489 51.82431935,-113.3205374 51.79893191,-113.3056266 51.77354253,-113.2907348 51.7481512,-113.2758621 51.72275792,-113.2332268 51.7481512,-113.1905371 51.77354253,-113.1477927 51.79893191,-113.162612 51.82431935,-113.1774504 51.84970483,-113.1923077 51.87508838,-113.2351057 51.84970483))
543293|6|-108.915547|51.79893191|POLYGON((-108.9109545 51.84970483,-108.9564661 51.82431935,-109.0019194 51.79893191,-108.9897698 51.77354253,-108.9776358 51.7481512,-108.9655172 51.72275792,-108.9201278 51.7481512,-108.8746803 51.77354253,-108.8291747 51.79893191,-108.8412292 51.82431935,-108.8532992 51.84970483,-108.8653846 51.87508838,-108.9109545 51.84970483))
543295|3|-108.5700576|51.79893191|POLYGON((-108.5650224 51.84970483,-108.6107554 51.82431935,-108.6564299 51.79893191,-108.6445013 51.77354253,-108.6325879 51.7481512,-108.6206897 51.72275792,-108.5750799 51.7481512,-108.5294118 51.77354253,-108.4836852 51.79893191,-108.4955186 51.82431935,-108.5073671 51.84970483,-108.5192308 51.87508838,-108.5650224 51.84970483))
543306|3|-106.6698656|51.79893191|POLYGON((-106.6623959 51.84970483,-106.709347 51.82431935,-106.756238 51.79893191,-106.7455243 51.77354253,-106.7348243 51.7481512,-106.7241379 51.72275792,-106.6773163 51.7481512,-106.6304348 51.77354253,-106.5834933 51.79893191,-106.5941101 51.82431935,-106.6047406 51.84970483,-106.6153846 51.87508838,-106.6623959 51.84970483))
543307|3|-106.4971209|51.79893191|POLYGON((-106.4894299 51.84970483,-106.5364917 51.82431935,-106.5834933 51.79893191,-106.57289 51.77354253,-106.5623003 51.7481512,-106.5517241 51.72275792,-106.5047923 51.7481512,-106.4578005 51.77354253,-106.4107486 51.79893191,-106.4212548 51.82431935,-106.4317745 51.84970483,-106.4423077 51.87508838,-106.4894299 51.84970483))
543308|3|-106.3243762|51.79893191|POLYGON((-106.3164638 51.84970483,-106.3636364 51.82431935,-106.4107486 51.79893191,-106.4002558 51.77354253,-106.3897764 51.7481512,-106.3793103 51.72275792,-106.3322684 51.7481512,-106.2851662 51.77354253,-106.2380038 51.79893191,-106.2483995 51.82431935,-106.2588085 51.84970483,-106.2692308 51.87508838,-106.3164638 51.84970483))
543310|3|-105.9788868|51.79893191|POLYGON((-105.9705317 51.84970483,-106.0179257 51.82431935,-106.0652591 51.79893191,-106.0549872 51.77354253,-106.0447284 51.7481512,-106.0344828 51.72275792,-105.9872204 51.7481512,-105.9398977 51.77354253,-105.8925144 51.79893191,-105.9026889 51.82431935,-105.9128764 51.84970483,-105.9230769 51.87508838,-105.9705317 51.84970483))
543315|3|-105.1151631|51.79893191|POLYGON((-105.1057015 51.84970483,-105.1536492 51.82431935,-105.2015355 51.79893191,-105.1918159 51.77354253,-105.1821086 51.7481512,-105.1724138 51.72275792,-105.1246006 51.7481512,-105.0767263 51.77354253,-105.0287908 51.79893191,-105.0384123 51.82431935,-105.0480461 51.84970483,-105.0576923 51.87508838,-105.1057015 51.84970483))
543317|3|-104.7696737|51.79893191|POLYGON((-104.7597694 51.84970483,-104.8079385 51.82431935,-104.8560461 51.79893191,-104.8465473 51.77354253,-104.8370607 51.7481512,-104.8275862 51.72275792,-104.7795527 51.7481512,-104.7314578 51.77354253,-104.6833013 51.79893191,-104.6927017 51.82431935,-104.702114 51.84970483,-104.7115385 51.87508838,-104.7597694 51.84970483))
545308|3|-121.2931034|51.72275792|POLYGON((-121.3043478 51.77354253,-121.341853 51.7481512,-121.3793103 51.72275792,-121.3592853 51.69736268,-121.3392857 51.67196549,-121.3193117 51.64656634,-121.2818878 51.67196549,-121.2444161 51.69736268,-121.2068966 51.72275792,-121.2268371 51.7481512,-121.2468031 51.77354253,-121.2667946 51.79893191,-121.3043478 51.77354253))
545346|1|-114.7413793|51.72275792|POLYGON((-114.7442455 51.77354253,-114.7859425 51.7481512,-114.8275862 51.72275792,-114.8117422 51.69736268,-114.7959184 51.67196549,-114.7801147 51.64656634,-114.7385204 51.67196549,-114.696873 51.69736268,-114.6551724 51.72275792,-114.6709265 51.7481512,-114.6867008 51.77354253,-114.7024952 51.79893191,-114.7442455 51.77354253))
545347|3|-114.5689655|51.72275792|POLYGON((-114.5716113 51.77354253,-114.6134185 51.7481512,-114.6551724 51.72275792,-114.6394384 51.69736268,-114.6237245 51.67196549,-114.6080306 51.64656634,-114.5663265 51.67196549,-114.5245692 51.69736268,-114.4827586 51.72275792,-114.4984026 51.7481512,-114.5140665 51.77354253,-114.5297505 51.79893191,-114.5716113 51.77354253))
545391|3|-106.9827586|51.72275792|POLYGON((-106.9757033 51.77354253,-107.0223642 51.7481512,-107.0689655 51.72275792,-107.0580728 51.69736268,-107.0471939 51.67196549,-107.0363289 51.64656634,-106.9897959 51.67196549,-106.9432036 51.69736268,-106.8965517 51.72275792,-106.9073482 51.7481512,-106.9181586 51.77354253,-106.9289827 51.79893191,-106.9757033 51.77354253))
545399|3|-105.6034483|51.72275792|POLYGON((-105.5946292 51.77354253,-105.6421725 51.7481512,-105.6896552 51.72275792,-105.6796426 51.69736268,-105.6696429 51.67196549,-105.6596558 51.64656634,-105.6122449 51.67196549,-105.5647735 51.69736268,-105.5172414 51.72275792,-105.5271565 51.7481512,-105.5370844 51.77354253,-105.547025 51.79893191,-105.5946292 51.77354253))
545400|3|-105.4310345|51.72275792|POLYGON((-105.4219949 51.77354253,-105.4696486 51.7481512,-105.5172414 51.72275792,-105.5073389 51.69736268,-105.497449 51.67196549,-105.4875717 51.64656634,-105.440051 51.67196549,-105.3924697 51.69736268,-105.3448276 51.72275792,-105.3546326 51.7481512,-105.3644501 51.77354253,-105.3742802 51.79893191,-105.4219949 51.77354253))
545407|3|-104.2241379|51.72275792|POLYGON((-104.213555 51.77354253,-104.2619808 51.7481512,-104.3103448 51.72275792,-104.3012125 51.69736268,-104.2920918 51.67196549,-104.2829828 51.64656634,-104.2346939 51.67196549,-104.1863433 51.69736268,-104.137931 51.72275792,-104.1469649 51.7481512,-104.1560102 51.77354253,-104.1650672 51.79893191,-104.213555 51.77354253))
545409|3|-103.8793103|51.72275792|POLYGON((-103.8682864 51.77354253,-103.9169329 51.7481512,-103.9655172 51.72275792,-103.956605 51.69736268,-103.9477041 51.67196549,-103.9388145 51.64656634,-103.8903061 51.67196549,-103.8417358 51.69736268,-103.7931034 51.72275792,-103.8019169 51.7481512,-103.8107417 51.77354253,-103.8195777 51.79893191,-103.8682864 51.77354253))
545479|4|-91.81034483|51.72275792|POLYGON((-91.78388747 51.77354253,-91.84025559 51.7481512,-91.89655172 51.72275792,-91.89534142 51.69736268,-91.89413265 51.67196549,-91.89292543 51.64656634,-91.83673469 51.67196549,-91.78047224 51.69736268,-91.72413793 51.72275792,-91.72523962 51.7481512,-91.72634271 51.77354253,-91.72744722 51.79893191,-91.78388747 51.77354253))
545569|2|-76.29310345|51.72275792|POLYGON((-76.36189258 51.77354253,-76.37060703 51.7481512,-76.37931034 51.72275792,-76.33056796 51.69736268,-76.28188776 51.67196549,-76.2332696 51.64656634,-76.2244898 51.67196549,-76.21569879 51.69736268,-76.20689655 51.72275792,-76.25559105 51.7481512,-76.30434783 51.77354253,-76.35316699 51.79893191,-76.36189258 51.77354253))
547399|3|-121.2332696|51.64656634|POLYGON((-121.2444161 51.69736268,-121.2818878 51.67196549,-121.3193117 51.64656634,-121.2993631 51.62116524,-121.2794398 51.59576217,-121.259542 51.57035715,-121.2221515 51.59576217,-121.1847134 51.62116524,-121.1472275 51.64656634,-121.1670918 51.67196549,-121.1869815 51.69736268,-121.2068966 51.72275792,-121.2444161 51.69736268))
547406|1|-120.0286807|51.64656634|POLYGON((-120.0382897 51.69736268,-120.0765306 51.67196549,-120.1147228 51.64656634,-120.0955414 51.62116524,-120.0763845 51.59576217,-120.0572519 51.57035715,-120.0190961 51.59576217,-119.9808917 51.62116524,-119.9426386 51.64656634,-119.9617347 51.67196549,-119.9808551 51.69736268,-120 51.72275792,-120.0382897 51.69736268))
547440|3|-114.1778203|51.64656634|POLYGON((-114.1799617 51.69736268,-114.2219388 51.67196549,-114.2638623 51.64656634,-114.2484076 51.62116524,-114.2329726 51.59576217,-114.2175573 51.57035715,-114.1756843 51.59576217,-114.133758 51.62116524,-114.0917782 51.64656634,-114.1071429 51.67196549,-114.1225271 51.69736268,-114.137931 51.72275792,-114.1799617 51.69736268))
547445|3|-113.3173996|51.64656634|POLYGON((-113.3184429 51.69736268,-113.3609694 51.67196549,-113.4034417 51.64656634,-113.388535 51.62116524,-113.3736474 51.59576217,-113.3587786 51.57035715,-113.316359 51.59576217,-113.2738854 51.62116524,-113.2313576 51.64656634,-113.2461735 51.67196549,-113.2610083 51.69736268,-113.2758621 51.72275792,-113.3184429 51.69736268))
547446|1|-113.1453155|51.64656634|POLYGON((-113.1461391 51.69736268,-113.1887755 51.67196549,-113.2313576 51.64656634,-113.2165605 51.62116524,-113.2017823 51.59576217,-113.1870229 51.57035715,-113.144494 51.59576217,-113.1019108 51.62116524,-113.0592734 51.64656634,-113.0739796 51.67196549,-113.0887045 51.69736268,-113.1034483 51.72275792,-113.1461391 51.69736268))
547451|3|-112.2848948|51.64656634|POLYGON((-112.2846203 51.69736268,-112.3278061 51.67196549,-112.3709369 51.64656634,-112.3566879 51.62116524,-112.342457 51.59576217,-112.3282443 51.57035715,-112.2851687 51.59576217,-112.2420382 51.62116524,-112.1988528 51.64656634,-112.2130102 51.67196549,-112.2271857 51.69736268,-112.2413793 51.72275792,-112.2846203 51.69736268))
547453|3|-111.9407266|51.64656634|POLYGON((-111.9400128 51.69736268,-111.9834184 51.67196549,-112.0267686 51.64656634,-112.0127389 51.62116524,-111.9987269 51.59576217,-111.9847328 51.57035715,-111.9414386 51.59576217,-111.8980892 51.62116524,-111.8546845 51.64656634,-111.8686224 51.67196549,-111.8825782 51.69736268,-111.8965517 51.72275792,-111.9400128 51.69736268))
547485|3|-106.4340344|51.64656634|POLYGON((-106.4262923 51.69736268,-106.4732143 51.67196549,-106.5200765 51.64656634,-106.5095541 51.62116524,-106.4990452 51.59576217,-106.4885496 51.57035715,-106.4417568 51.59576217,-106.3949045 51.62116524,-106.3479924 51.64656634,-106.3584184 51.67196549,-106.3688577 51.69736268,-106.3793103 51.72275792,-106.4262923 51.69736268))
547491|3|-105.4015296|51.64656634|POLYGON((-105.3924697 51.69736268,-105.440051 51.67196549,-105.4875717 51.64656634,-105.477707 51.62116524,-105.4678549 51.59576217,-105.4580153 51.57035715,-105.4105665 51.59576217,-105.3630573 51.62116524,-105.3154876 51.64656634,-105.3252551 51.67196549,-105.3350351 51.69736268,-105.3448276 51.72275792,-105.3924697 51.69736268))
547502|3|-103.5086042|51.64656634|POLYGON((-103.4971283 51.69736268,-103.5459184 51.67196549,-103.5946463 51.64656634,-103.5859873 51.62116524,-103.5773393 51.59576217,-103.5687023 51.57035715,-103.5200509 51.59576217,-103.4713376 51.62116524,-103.4225621 51.64656634,-103.4311224 51.67196549,-103.4396937 51.69736268,-103.4482759 51.72275792,-103.4971283 51.69736268))
547506|3|-102.8202677|51.64656634|POLYGON((-102.8079132 51.69736268,-102.8571429 51.67196549,-102.9063098 51.64656634,-102.8980892 51.62116524,-102.8898791 51.59576217,-102.8816794 51.57035715,-102.8325907 51.59576217,-102.7834395 51.62116524,-102.7342256 51.64656634,-102.7423469 51.67196549,-102.7504786 51.69736268,-102.7586207 51.72275792,-102.8079132 51.69736268))
547508|3|-102.4760994|51.64656634|POLYGON((-102.4633057 51.69736268,-102.5127551 51.67196549,-102.5621415 51.64656634,-102.5541401 51.62116524,-102.5461489 51.59576217,-102.5381679 51.57035715,-102.4888606 51.59576217,-102.4394904 51.62116524,-102.3900574 51.64656634,-102.3979592 51.67196549,-102.4058711 51.69736268,-102.4137931 51.72275792,-102.4633057 51.69736268))
547511|3|-101.959847|51.64656634|POLYGON((-101.9463944 51.69736268,-101.9961735 51.67196549,-102.0458891 51.64656634,-102.0382166 51.62116524,-102.0305538 51.59576217,-102.0229008 51.57035715,-101.9732654 51.59576217,-101.9235669 51.62116524,-101.873805 51.64656634,-101.8813776 51.67196549,-101.8889598 51.69736268,-101.8965517 51.72275792,-101.9463944 51.69736268))
547523|7|-99.89483748|51.64656634|POLYGON((-99.8787492 51.69736268,-99.92984694 51.67196549,-99.98087954 51.64656634,-99.97452229 51.62116524,-99.96817314 51.59576217,-99.96183206 51.57035715,-99.91088479 51.59576217,-99.85987261 51.62116524,-99.80879541 51.64656634,-99.81505102 51.67196549,-99.82131461 51.69736268,-99.82758621 51.72275792,-99.8787492 51.69736268))
549494|1|-121.1736641|51.57035715|POLYGON((-121.1847134 51.62116524,-121.2221515 51.59576217,-121.259542 51.57035715,-121.2396694 51.54495016,-121.2198221 51.51954121,-121.2 51.49413028,-121.1626429 51.51954121,-121.1252384 51.54495016,-121.0877863 51.57035715,-121.1075748 51.59576217,-121.1273885 51.62116524,-121.1472275 51.64656634,-121.1847134 51.62116524))
549535|3|-114.1316794|51.57035715|POLYGON((-114.133758 51.62116524,-114.1756843 51.59576217,-114.2175573 51.57035715,-114.2021615 51.54495016,-114.1867853 51.51954121,-114.1714286 51.49413028,-114.1296061 51.51954121,-114.0877305 51.54495016,-114.0458015 51.57035715,-114.0611076 51.59576217,-114.0764331 51.62116524,-114.0917782 51.64656634,-114.133758 51.62116524))
549539|8|-113.4446565|51.57035715|POLYGON((-113.4458599 51.62116524,-113.4882241 51.59576217,-113.5305344 51.57035715,-113.5155753 51.54495016,-113.5006353 51.51954121,-113.4857143 51.49413028,-113.4434562 51.51954121,-113.4011443 51.54495016,-113.3587786 51.57035715,-113.3736474 51.59576217,-113.388535 51.62116524,-113.4034417 51.64656634,-113.4458599 51.62116524))
549565|3|-108.9790076|51.57035715|POLYGON((-108.9745223 51.62116524,-109.0197327 51.59576217,-109.0648855 51.57035715,-109.0527654 51.54495016,-109.0406607 51.51954121,-109.0285714 51.49413028,-108.9834816 51.51954121,-108.9383344 51.54495016,-108.8931298 51.57035715,-108.905156 51.59576217,-108.9171975 51.62116524,-108.9292543 51.64656634,-108.9745223 51.62116524))
549571|3|-107.9484733|51.57035715|POLYGON((-107.9426752 51.62116524,-107.9885423 51.59576217,-108.0343511 51.57035715,-108.0228862 51.54495016,-108.0114358 51.51954121,-108 51.49413028,-107.9542567 51.51954121,-107.9084552 51.54495016,-107.8625954 51.57035715,-107.8739656 51.59576217,-107.8853503 51.62116524,-107.8967495 51.64656634,-107.9426752 51.62116524))
549602|3|-102.6240458|51.57035715|POLYGON((-102.611465 51.62116524,-102.6607257 51.59576217,-102.7099237 51.57035715,-102.7018436 51.54495016,-102.6937738 51.51954121,-102.6857143 51.49413028,-102.6365947 51.51954121,-102.5874126 51.54495016,-102.5381679 51.57035715,-102.5461489 51.59576217,-102.5541401 51.62116524,-102.5621415 51.64656634,-102.611465 51.62116524))
549606|3|-101.9370229|51.57035715|POLYGON((-101.9235669 51.62116524,-101.9732654 51.59576217,-102.0229008 51.57035715,-102.0152575 51.54495016,-102.0076239 51.51954121,-102 51.49413028,-101.9504447 51.51954121,-101.9008264 51.54495016,-101.851145 51.57035715,-101.8586887 51.59576217,-101.866242 51.62116524,-101.873805 51.64656634,-101.9235669 51.62116524))
549625|7|-98.67366412|51.57035715|POLYGON((-98.65605096 51.62116524,-98.70782941 51.59576217,-98.75954198 51.57035715,-98.7539733 51.54495016,-98.74841169 51.51954121,-98.74285714 51.49413028,-98.69123253 51.51954121,-98.63954228 51.54495016,-98.58778626 51.57035715,-98.59325271 51.59576217,-98.59872611 51.62116524,-98.6042065 51.64656634,-98.65605096 51.62116524))
551622|3|-116.1428571|51.49413028|POLYGON((-116.1474889 51.54495016,-116.1880559 51.51954121,-116.2285714 51.49413028,-116.2119289 51.4687174,-116.1953075 51.44330254,-116.1787072 51.41788571,-116.1382372 51.44330254,-116.0977157 51.4687174,-116.0571429 51.49413028,-116.0736976 51.51954121,-116.0902734 51.54495016,-116.1068702 51.57035715,-116.1474889 51.54495016))
551630|3|-114.7714286|51.49413028|POLYGON((-114.7743166 51.54495016,-114.815756 51.51954121,-114.8571429 51.49413028,-114.8413706 51.4687174,-114.8256183 51.44330254,-114.8098859 51.41788571,-114.7685479 51.44330254,-114.7271574 51.4687174,-114.6857143 51.49413028,-114.7013977 51.51954121,-114.7171011 51.54495016,-114.7328244 51.57035715,-114.7743166 51.54495016))
551632|3|-114.4285714|51.49413028|POLYGON((-114.4310235 51.54495016,-114.4726811 51.51954121,-114.5142857 51.49413028,-114.498731 51.4687174,-114.4831959 51.44330254,-114.4676806 51.41788571,-114.4261256 51.44330254,-114.3845178 51.4687174,-114.3428571 51.49413028,-114.3583227 51.51954121,-114.373808 51.54495016,-114.389313 51.57035715,-114.4310235 51.54495016))
551634|4|-114.0857143|51.49413028|POLYGON((-114.0877305 51.54495016,-114.1296061 51.51954121,-114.1714286 51.49413028,-114.1560914 51.4687174,-114.1407736 51.44330254,-114.1254753 51.41788571,-114.0837032 51.44330254,-114.0418782 51.4687174,-114 51.49413028,-114.0152478 51.51954121,-114.0305149 51.54495016,-114.0458015 51.57035715,-114.0877305 51.54495016))
551640|3|-113.0571429|51.49413028|POLYGON((-113.0578512 51.54495016,-113.1003812 51.51954121,-113.1428571 51.49413028,-113.1281726 51.4687174,-113.1135067 51.44330254,-113.0988593 51.41788571,-113.0564363 51.44330254,-113.0139594 51.4687174,-112.9714286 51.49413028,-112.9860229 51.51954121,-113.0006357 51.54495016,-113.0152672 51.57035715,-113.0578512 51.54495016))
551642|3|-112.7142857|51.49413028|POLYGON((-112.7145582 51.54495016,-112.7573062 51.51954121,-112.8 51.49413028,-112.785533 51.4687174,-112.7710843 51.44330254,-112.756654 51.41788571,-112.714014 51.44330254,-112.6713198 51.4687174,-112.6285714 51.49413028,-112.6429479 51.51954121,-112.6573427 51.54495016,-112.6717557 51.57035715,-112.7145582 51.54495016))
551645|3|-112.2|51.49413028|POLYGON((-112.1996186 51.54495016,-112.2426938 51.51954121,-112.2857143 51.49413028,-112.2715736 51.4687174,-112.2574509 51.44330254,-112.243346 51.41788571,-112.2003805 51.44330254,-112.1573604 51.4687174,-112.1142857 51.49413028,-112.1283355 51.51954121,-112.1424031 51.54495016,-112.1564885 51.57035715,-112.1996186 51.54495016))
551659|3|-109.8|51.49413028|POLYGON((-109.7965671 51.54495016,-109.841169 51.51954121,-109.8857143 51.49413028,-109.8730964 51.4687174,-109.8604946 51.44330254,-109.8479087 51.41788571,-109.8034242 51.44330254,-109.7588832 51.4687174,-109.7142857 51.49413028,-109.7268107 51.51954121,-109.7393516 51.54495016,-109.7519084 51.57035715,-109.7965671 51.54495016))
551661|3|-109.4571429|51.49413028|POLYGON((-109.453274 51.54495016,-109.498094 51.51954121,-109.5428571 51.49413028,-109.5304569 51.4687174,-109.5180723 51.44330254,-109.5057034 51.41788571,-109.4610019 51.44330254,-109.4162437 51.4687174,-109.3714286 51.49413028,-109.3837357 51.51954121,-109.3960585 51.54495016,-109.4083969 51.57035715,-109.453274 51.54495016))
551663|3|-109.1142857|51.49413028|POLYGON((-109.1099809 51.54495016,-109.1550191 51.51954121,-109.2 51.49413028,-109.1878173 51.4687174,-109.17565 51.44330254,-109.1634981 51.41788571,-109.1185796 51.44330254,-109.0736041 51.4687174,-109.0285714 51.49413028,-109.0406607 51.51954121,-109.0527654 51.54495016,-109.0648855 51.57035715,-109.1099809 51.54495016))
551675|3|-107.0571429|51.49413028|POLYGON((-107.0502225 51.54495016,-107.0965693 51.51954121,-107.1428571 51.49413028,-107.1319797 51.4687174,-107.121116 51.44330254,-107.1102662 51.41788571,-107.0640457 51.44330254,-107.0177665 51.4687174,-106.9714286 51.49413028,-106.9822109 51.51954121,-106.993007 51.54495016,-107.0038168 51.57035715,-107.0502225 51.54495016))
551676|3|-106.8857143|51.49413028|POLYGON((-106.878576 51.54495016,-106.9250318 51.51954121,-106.9714286 51.49413028,-106.9606599 51.4687174,-106.9499049 51.44330254,-106.9391635 51.41788571,-106.8928345 51.44330254,-106.8464467 51.4687174,-106.8 51.49413028,-106.8106734 51.51954121,-106.8213605 51.54495016,-106.8320611 51.57035715,-106.878576 51.54495016))
551678|3|-106.5428571|51.49413028|POLYGON((-106.5352829 51.54495016,-106.5819568 51.51954121,-106.6285714 51.49413028,-106.6180203 51.4687174,-106.6074826 51.44330254,-106.5969582 51.41788571,-106.5504122 51.44330254,-106.5038071 51.4687174,-106.4571429 51.49413028,-106.4675985 51.51954121,-106.4780674 51.54495016,-106.4885496 51.57035715,-106.5352829 51.54495016))
551704|3|-102.0857143|51.49413028|POLYGON((-102.072473 51.54495016,-102.1219822 51.51954121,-102.1714286 51.49413028,-102.1637056 51.4687174,-102.1559924 51.44330254,-102.148289 51.41788571,-102.098922 51.44330254,-102.0494924 51.4687174,-102 51.49413028,-102.0076239 51.51954121,-102.0152575 51.54495016,-102.0229008 51.57035715,-102.072473 51.54495016))
551712|7|-100.7142857|51.49413028|POLYGON((-100.6993007 51.54495016,-100.7496823 51.51954121,-100.8 51.49413028,-100.7931472 51.4687174,-100.7863031 51.44330254,-100.7794677 51.41788571,-100.7292327 51.44330254,-100.678934 51.4687174,-100.6285714 51.49413028,-100.635324 51.51954121,-100.6420852 51.54495016,-100.648855 51.57035715,-100.6993007 51.54495016))
551714|7|-100.3714286|51.49413028|POLYGON((-100.3560076 51.54495016,-100.4066074 51.51954121,-100.4571429 51.49413028,-100.4505076 51.4687174,-100.4438808 51.44330254,-100.4372624 51.41788571,-100.3868104 51.44330254,-100.3362944 51.4687174,-100.2857143 51.49413028,-100.292249 51.51954121,-100.2987921 51.54495016,-100.3053435 51.57035715,-100.3560076 51.54495016))
551840|2|-78.77142857|51.49413028|POLYGON((-78.84297521 51.54495016,-78.85006353 51.51954121,-78.85714286 51.49413028,-78.8071066 51.4687174,-78.7571338 51.44330254,-78.70722433 51.41788571,-78.70006341 51.44330254,-78.6928934 51.4687174,-78.68571429 51.49413028,-78.73570521 51.51954121,-78.78575969 51.54495016,-78.83587786 51.57035715,-78.84297521 51.54495016))
551968|4|-56.82857143|51.49413028|POLYGON((-56.87221869 51.54495016,-56.89326557 51.51954121,-56.91428571 51.49413028,-56.87817259 51.4687174,-56.84210526 51.44330254,-56.80608365 51.41788571,-56.78503488 51.44330254,-56.76395939 51.4687174,-56.74285714 51.49413028,-56.77890724 51.51954121,-56.81500318 51.54495016,-56.85114504 51.57035715,-56.87221869 51.54495016))
553695|1|-121.2262357|51.41788571|POLYGON((-121.2373096 51.4687174,-121.274572 51.44330254,-121.3117871 51.41788571,-121.2919569 51.3924669,-121.2721519 51.36704612,-121.2523719 51.34162337,-121.2151899 51.36704612,-121.1779607 51.3924669,-121.1406844 51.41788571,-121.1604312 51.44330254,-121.180203 51.4687174,-121.2 51.49413028,-121.2373096 51.4687174))
553701|1|-120.1996198|51.41788571|POLYGON((-120.2093909 51.4687174,-120.247305 51.44330254,-120.2851711 51.41788571,-120.2659911 51.3924669,-120.2468354 51.36704612,-120.227704 51.34162337,-120.1898734 51.36704612,-120.1519949 51.3924669,-120.1140684 51.41788571,-120.1331642 51.44330254,-120.1522843 51.4687174,-120.1714286 51.49413028,-120.2093909 51.4687174))
553717|3|-117.4619772|51.41788571|POLYGON((-117.4682741 51.4687174,-117.5079264 51.44330254,-117.5475285 51.41788571,-117.5300823 51.3924669,-117.5126582 51.36704612,-117.4952562 51.34162337,-117.4556962 51.36704612,-117.4160861 51.3924669,-117.3764259 51.41788571,-117.3937857 51.44330254,-117.4111675 51.4687174,-117.4285714 51.49413028,-117.4682741 51.4687174))
553720|3|-116.9486692|51.41788571|POLYGON((-116.9543147 51.4687174,-116.994293 51.44330254,-117.0342205 51.41788571,-117.0170994 51.3924669,-117 51.36704612,-116.9829222 51.34162337,-116.943038 51.36704612,-116.9031032 51.3924669,-116.8631179 51.41788571,-116.8801522 51.44330254,-116.8972081 51.4687174,-116.9142857 51.49413028,-116.9543147 51.4687174))
553723|5|-116.4353612|51.41788571|POLYGON((-116.4403553 51.4687174,-116.4806595 51.44330254,-116.5209125 51.41788571,-116.5041165 51.3924669,-116.4873418 51.36704612,-116.4705882 51.34162337,-116.4303797 51.36704612,-116.3901203 51.3924669,-116.3498099 51.41788571,-116.3665187 51.44330254,-116.3832487 51.4687174,-116.4 51.49413028,-116.4403553 51.4687174))
553724|4|-116.2642586|51.41788571|POLYGON((-116.2690355 51.4687174,-116.3094483 51.44330254,-116.3498099 51.41788571,-116.3331222 51.3924669,-116.3164557 51.36704612,-116.2998102 51.34162337,-116.2594937 51.36704612,-116.219126 51.3924669,-116.1787072 51.41788571,-116.1953075 51.44330254,-116.2119289 51.4687174,-116.2285714 51.49413028,-116.2690355 51.4687174))
553725|3|-116.0931559|51.41788571|POLYGON((-116.0977157 51.4687174,-116.1382372 51.44330254,-116.1787072 51.41788571,-116.1621279 51.3924669,-116.1455696 51.36704612,-116.1290323 51.34162337,-116.0886076 51.36704612,-116.0481317 51.3924669,-116.0076046 51.41788571,-116.0240964 51.44330254,-116.0406091 51.4687174,-116.0571429 51.49413028,-116.0977157 51.4687174))
553735|3|-114.3821293|51.41788571|POLYGON((-114.3845178 51.4687174,-114.4261256 51.44330254,-114.4676806 51.41788571,-114.4521849 51.3924669,-114.4367089 51.36704612,-114.4212524 51.34162337,-114.3797468 51.36704612,-114.3381887 51.3924669,-114.2965779 51.41788571,-114.3119848 51.44330254,-114.3274112 51.4687174,-114.3428571 51.49413028,-114.3845178 51.4687174))
553736|3|-114.2110266|51.41788571|POLYGON((-114.213198 51.4687174,-114.2549144 51.44330254,-114.2965779 51.41788571,-114.2811906 51.3924669,-114.2658228 51.36704612,-114.2504744 51.34162337,-114.2088608 51.36704612,-114.1671944 51.3924669,-114.1254753 51.41788571,-114.1407736 51.44330254,-114.1560914 51.4687174,-114.1714286 51.49413028,-114.213198 51.4687174))
553737|3|-114.039924|51.41788571|POLYGON((-114.0418782 51.4687174,-114.0837032 51.44330254,-114.1254753 51.41788571,-114.1101963 51.3924669,-114.0949367 51.36704612,-114.0796964 51.34162337,-114.0379747 51.36704612,-113.9962001 51.3924669,-113.9543726 51.41788571,-113.9695625 51.44330254,-113.9847716 51.4687174,-114 51.49413028,-114.0418782 51.4687174))
553742|3|-113.1844106|51.41788571|POLYGON((-113.1852792 51.4687174,-113.2276474 51.44330254,-113.269962 51.41788571,-113.2552248 51.3924669,-113.2405063 51.36704612,-113.2258065 51.34162337,-113.1835443 51.36704612,-113.1412286 51.3924669,-113.0988593 51.41788571,-113.1135067 51.44330254,-113.1281726 51.4687174,-113.1428571 51.49413028,-113.1852792 51.4687174))
553743|8|-113.013308|51.41788571|POLYGON((-113.0139594 51.4687174,-113.0564363 51.44330254,-113.0988593 51.41788571,-113.0842305 51.3924669,-113.0696203 51.36704612,-113.0550285 51.34162337,-113.0126582 51.36704612,-112.9702343 51.3924669,-112.9277567 51.41788571,-112.9422955 51.44330254,-112.9568528 51.4687174,-112.9714286 51.49413028,-113.0139594 51.4687174))
553745|3|-112.6711027|51.41788571|POLYGON((-112.6713198 51.4687174,-112.714014 51.44330254,-112.756654 51.41788571,-112.7422419 51.3924669,-112.7278481 51.36704612,-112.7134725 51.34162337,-112.6708861 51.36704612,-112.6282457 51.3924669,-112.5855513 51.41788571,-112.5998732 51.44330254,-112.6142132 51.4687174,-112.6285714 51.49413028,-112.6713198 51.4687174))
553750|3|-111.8155894|51.41788571|POLYGON((-111.8147208 51.4687174,-111.8579581 51.44330254,-111.9011407 51.41788571,-111.8872704 51.3924669,-111.8734177 51.36704612,-111.8595825 51.34162337,-111.8164557 51.36704612,-111.7732742 51.3924669,-111.730038 51.41788571,-111.7438174 51.44330254,-111.7576142 51.4687174,-111.7714286 51.49413028,-111.8147208 51.4687174))
553758|4|-110.4467681|51.41788571|POLYGON((-110.4441624 51.4687174,-110.4882689 51.44330254,-110.5323194 51.41788571,-110.519316 51.3924669,-110.5063291 51.36704612,-110.4933586 51.34162337,-110.4493671 51.36704612,-110.4053198 51.3924669,-110.3612167 51.41788571,-110.3741281 51.44330254,-110.3870558 51.4687174,-110.4 51.49413028,-110.4441624 51.4687174))
553765|3|-109.2490494|51.41788571|POLYGON((-109.2449239 51.4687174,-109.2897907 51.44330254,-109.3346008 51.41788571,-109.3223559 51.3924669,-109.3101266 51.36704612,-109.2979127 51.34162337,-109.2531646 51.36704612,-109.2083597 51.3924669,-109.1634981 51.41788571,-109.17565 51.44330254,-109.1878173 51.4687174,-109.2 51.49413028,-109.2449239 51.4687174))
553768|8|-108.7357414|51.41788571|POLYGON((-108.7309645 51.4687174,-108.7761573 51.44330254,-108.8212928 51.41788571,-108.809373 51.3924669,-108.7974684 51.36704612,-108.7855787 51.34162337,-108.7405063 51.36704612,-108.6953768 51.3924669,-108.6501901 51.41788571,-108.6620165 51.44330254,-108.6738579 51.4687174,-108.6857143 51.49413028,-108.7309645 51.4687174))
553793|3|-104.4581749|51.41788571|POLYGON((-104.4479695 51.4687174,-104.4958782 51.44330254,-104.5437262 51.41788571,-104.5345155 51.3924669,-104.5253165 51.36704612,-104.516129 51.34162337,-104.4683544 51.36704612,-104.4205193 51.3924669,-104.3726236 51.41788571,-104.3817375 51.44330254,-104.3908629 51.4687174,-104.4 51.49413028,-104.4479695 51.4687174))
553805|3|-102.404943|51.41788571|POLYGON((-102.392132 51.4687174,-102.4413443 51.44330254,-102.4904943 51.41788571,-102.4825839 51.3924669,-102.4746835 51.36704612,-102.4667932 51.34162337,-102.4177215 51.36704612,-102.3685877 51.3924669,-102.3193916 51.41788571,-102.3272036 51.44330254,-102.3350254 51.4687174,-102.3428571 51.49413028,-102.392132 51.4687174))
553834|7|-97.44296578|51.41788571|POLYGON((-97.42385787 51.4687174,-97.47622067 51.44330254,-97.52851711 51.41788571,-97.52374921 51.3924669,-97.51898734 51.36704612,-97.5142315 51.34162337,-97.46202532 51.36704612,-97.40975301 51.3924669,-97.35741445 51.41788571,-97.3620799 51.44330254,-97.36675127 51.4687174,-97.37142857 51.49413028,-97.42385787 51.4687174))
553876|3|-90.25665399|51.41788571|POLYGON((-90.2284264 51.4687174,-90.28535193 51.44330254,-90.34220532 51.41788571,-90.3419886 51.3924669,-90.34177215 51.36704612,-90.34155598 51.34162337,-90.28481013 51.36704612,-90.2279924 51.3924669,-90.17110266 51.41788571,-90.17121116 51.44330254,-90.1713198 51.4687174,-90.17142857 51.49413028,-90.2284264 51.4687174))
555824|1|-117.4098672|51.34162337|POLYGON((-117.4160861 51.3924669,-117.4556962 51.36704612,-117.4952562 51.34162337,-117.4778761 51.31619863,-117.460518 51.29077192,-117.4431818 51.26534322,-117.4036639 51.29077192,-117.3640961 51.31619863,-117.3244782 51.34162337,-117.3417722 51.36704612,-117.359088 51.3924669,-117.3764259 51.41788571,-117.4160861 51.3924669))
555827|3|-116.8975332|51.34162337|POLYGON((-116.9031032 51.3924669,-116.943038 51.36704612,-116.9829222 51.34162337,-116.965866 51.31619863,-116.9488313 51.29077192,-116.9318182 51.26534322,-116.8919773 51.29077192,-116.852086 51.31619863,-116.8121442 51.34162337,-116.8291139 51.36704612,-116.8461051 51.3924669,-116.8631179 51.41788571,-116.9031032 51.3924669))
555832|3|-116.0436433|51.34162337|POLYGON((-116.0481317 51.3924669,-116.0886076 51.36704612,-116.1290323 51.34162337,-116.1125158 51.31619863,-116.0960202 51.29077192,-116.0795455 51.26534322,-116.0391661 51.29077192,-115.9987358 51.31619863,-115.9582543 51.34162337,-115.9746835 51.36704612,-115.9911336 51.3924669,-116.0076046 51.41788571,-116.0481317 51.3924669))
555844|3|-113.9943074|51.34162337|POLYGON((-113.9962001 51.3924669,-114.0379747 51.36704612,-114.0796964 51.34162337,-114.0644753 51.31619863,-114.0492735 51.29077192,-114.0340909 51.26534322,-113.9924195 51.29077192,-113.9506953 51.31619863,-113.9089184 51.34162337,-113.9240506 51.36704612,-113.939202 51.3924669,-113.9543726 51.41788571,-113.9962001 51.3924669))
555850|6|-112.9696395|51.34162337|POLYGON((-112.9702343 51.3924669,-113.0126582 51.36704612,-113.0550285 51.34162337,-113.0404551 51.31619863,-113.0259002 51.29077192,-113.0113636 51.26534322,-112.9690461 51.29077192,-112.9266751 51.31619863,-112.8842505 51.34162337,-112.8987342 51.36704612,-112.9132362 51.3924669,-112.9277567 51.41788571,-112.9702343 51.3924669))
555897|3|-104.943074|51.34162337|POLYGON((-104.9335022 51.3924669,-104.9810127 51.36704612,-105.028463 51.34162337,-105.0189633 51.31619863,-105.0094757 51.29077192,-105 51.26534322,-104.9526216 51.29077192,-104.9051833 51.31619863,-104.857685 51.34162337,-104.8670886 51.36704612,-104.8765041 51.3924669,-104.8859316 51.41788571,-104.9335022 51.3924669))
555900|3|-104.43074|51.34162337|POLYGON((-104.4205193 51.3924669,-104.4683544 51.36704612,-104.516129 51.34162337,-104.5069532 51.31619863,-104.497789 51.29077192,-104.4886364 51.26534322,-104.4409349 51.29077192,-104.3931732 51.31619863,-104.345351 51.34162337,-104.3544304 51.36704612,-104.3635212 51.3924669,-104.3726236 51.41788571,-104.4205193 51.3924669))
556179|4|-56.78368121|51.34162337|POLYGON((-56.82710576 51.3924669,-56.84810127 51.36704612,-56.86907021 51.34162337,-56.83312263 51.31619863,-56.79722047 51.29077192,-56.76136364 51.26534322,-56.74036639 51.29077192,-56.7193426 51.31619863,-56.69829222 51.34162337,-56.73417722 51.36704612,-56.77010766 51.3924669,-56.80608365 51.41788571,-56.82710576 51.3924669))
556181|4|-56.44212524|51.34162337|POLYGON((-56.48511716 51.3924669,-56.50632911 51.36704612,-56.52751423 51.34162337,-56.49178255 51.31619863,-56.45609602 51.29077192,-56.42045455 51.26534322,-56.39924195 51.29077192,-56.37800253 51.31619863,-56.35673624 51.34162337,-56.39240506 51.36704612,-56.42811906 51.3924669,-56.46387833 51.41788571,-56.48511716 51.3924669))
556186|4|-55.58823529|51.34162337|POLYGON((-55.63014566 51.3924669,-55.65189873 51.36704612,-55.67362429 51.34162337,-55.63843236 51.31619863,-55.6032849 51.29077192,-55.56818182 51.26534322,-55.54643083 51.29077192,-55.52465234 51.31619863,-55.5028463 51.34162337,-55.53797468 51.36704612,-55.57314756 51.3924669,-55.60836502 51.41788571,-55.63014566 51.3924669))
557934|1|-117.5284091|51.26534322|POLYGON((-117.5347661 51.31619863,-117.5742262 51.29077192,-117.6136364 51.26534322,-117.5962145 51.23991254,-117.5788146 51.21447988,-117.5614367 51.18904522,-117.5220681 51.21447988,-117.4826498 51.23991254,-117.4431818 51.26534322,-117.460518 51.29077192,-117.4778761 51.31619863,-117.4952562 51.34162337,-117.5347661 51.31619863))
557937|3|-117.0170455|51.26534322|POLYGON((-117.022756 51.31619863,-117.0625395 51.29077192,-117.1022727 51.26534322,-117.0851735 51.23991254,-117.0680958 51.21447988,-117.0510397 51.18904522,-117.0113493 51.21447988,-116.9716088 51.23991254,-116.9318182 51.26534322,-116.9488313 51.29077192,-116.965866 51.31619863,-116.9829222 51.34162337,-117.022756 51.31619863))
557938|3|-116.8465909|51.26534322|POLYGON((-116.852086 51.31619863,-116.8919773 51.29077192,-116.9318182 51.26534322,-116.9148265 51.23991254,-116.8978562 51.21447988,-116.8809074 51.18904522,-116.8411097 51.21447988,-116.8012618 51.23991254,-116.7613636 51.26534322,-116.7782691 51.29077192,-116.795196 51.31619863,-116.8121442 51.34162337,-116.852086 51.31619863))
557939|3|-116.6761364|51.26534322|POLYGON((-116.6814159 51.31619863,-116.721415 51.29077192,-116.7613636 51.26534322,-116.7444795 51.23991254,-116.7276166 51.21447988,-116.710775 51.18904522,-116.6708701 51.21447988,-116.6309148 51.23991254,-116.5909091 51.26534322,-116.6077069 51.29077192,-116.6245259 51.31619863,-116.6413662 51.34162337,-116.6814159 51.31619863))
557943|3|-115.9943182|51.26534322|POLYGON((-115.9987358 51.31619863,-116.0391661 51.29077192,-116.0795455 51.26534322,-116.0630915 51.23991254,-116.0466583 51.21447988,-116.0302457 51.18904522,-115.9899117 51.21447988,-115.9495268 51.23991254,-115.9090909 51.26534322,-115.925458 51.29077192,-115.9418458 51.31619863,-115.9582543 51.34162337,-115.9987358 51.31619863))
557944|1|-115.8238636|51.26534322|POLYGON((-115.8280657 51.31619863,-115.8686039 51.29077192,-115.9090909 51.26534322,-115.8927445 51.23991254,-115.8764187 51.21447988,-115.8601134 51.18904522,-115.8196721 51.21447988,-115.7791798 51.23991254,-115.7386364 51.26534322,-115.7548958 51.29077192,-115.7711757 51.31619863,-115.7874763 51.34162337,-115.8280657 51.31619863))
557951|3|-114.6306818|51.26534322|POLYGON((-114.6333755 51.31619863,-114.6746684 51.29077192,-114.7159091 51.26534322,-114.7003155 51.23991254,-114.6847415 51.21447988,-114.6691871 51.18904522,-114.627995 51.21447988,-114.5867508 51.23991254,-114.5454545 51.26534322,-114.5609602 51.29077192,-114.5764855 51.31619863,-114.5920304 51.34162337,-114.6333755 51.31619863))
557952|3|-114.4602273|51.26534322|POLYGON((-114.4627054 51.31619863,-114.5041061 51.29077192,-114.5454545 51.26534322,-114.5299685 51.23991254,-114.5145019 51.21447988,-114.4990548 51.18904522,-114.4577554 51.21447988,-114.4164038 51.23991254,-114.375 51.26534322,-114.390398 51.29077192,-114.4058154 51.31619863,-114.4212524 51.34162337,-114.4627054 51.31619863))
557953|3|-114.2897727|51.26534322|POLYGON((-114.2920354 51.31619863,-114.3335439 51.29077192,-114.375 51.26534322,-114.3596215 51.23991254,-114.3442623 51.21447988,-114.3289225 51.18904522,-114.2875158 51.21447988,-114.2460568 51.23991254,-114.2045455 51.26534322,-114.2198358 51.29077192,-114.2351454 51.31619863,-114.2504744 51.34162337,-114.2920354 51.31619863))
557954|3|-114.1193182|51.26534322|POLYGON((-114.1213654 51.31619863,-114.1629817 51.29077192,-114.2045455 51.26534322,-114.1892744 51.23991254,-114.1740227 51.21447988,-114.1587902 51.18904522,-114.1172762 51.21447988,-114.0757098 51.23991254,-114.0340909 51.26534322,-114.0492735 51.29077192,-114.0644753 51.31619863,-114.0796964 51.34162337,-114.1213654 51.31619863))
557955|3|-113.9488636|51.26534322|POLYGON((-113.9506953 51.31619863,-113.9924195 51.29077192,-114.0340909 51.26534322,-114.0189274 51.23991254,-114.0037831 51.21447988,-113.9886578 51.18904522,-113.9470366 51.21447988,-113.9053628 51.23991254,-113.8636364 51.26534322,-113.8787113 51.29077192,-113.8938053 51.31619863,-113.9089184 51.34162337,-113.9506953 51.31619863))
557956|3|-113.7784091|51.26534322|POLYGON((-113.7800253 51.31619863,-113.8218572 51.29077192,-113.8636364 51.26534322,-113.8485804 51.23991254,-113.8335435 51.21447988,-113.8185255 51.18904522,-113.776797 51.21447988,-113.7350158 51.23991254,-113.6931818 51.26534322,-113.7081491 51.29077192,-113.7231353 51.31619863,-113.7381404 51.34162337,-113.7800253 51.31619863))
557957|3|-113.6079545|51.26534322|POLYGON((-113.6093552 51.31619863,-113.651295 51.29077192,-113.6931818 51.26534322,-113.6782334 51.23991254,-113.6633039 51.21447988,-113.6483932 51.18904522,-113.6065574 51.21447988,-113.5646688 51.23991254,-113.5227273 51.26534322,-113.5375869 51.29077192,-113.5524652 51.31619863,-113.5673624 51.34162337,-113.6093552 51.31619863))
557961|3|-112.9261364|51.26534322|POLYGON((-112.9266751 51.31619863,-112.9690461 51.29077192,-113.0113636 51.26534322,-112.9968454 51.23991254,-112.9823455 51.21447988,-112.9678639 51.18904522,-112.925599 51.21447988,-112.8832808 51.23991254,-112.8409091 51.26534322,-112.855338 51.29077192,-112.8697851 51.31619863,-112.8842505 51.34162337,-112.9266751 51.31619863))
557982|3|-109.3465909|51.26534322|POLYGON((-109.3426043 51.31619863,-109.3872394 51.29077192,-109.4318182 51.26534322,-109.4195584 51.23991254,-109.407314 51.21447988,-109.3950851 51.18904522,-109.3505675 51.21447988,-109.3059937 51.23991254,-109.2613636 51.26534322,-109.2735313 51.29077192,-109.2857143 51.31619863,-109.2979127 51.34162337,-109.3426043 51.31619863))
557990|3|-107.9829545|51.26534322|POLYGON((-107.977244 51.31619863,-108.0227416 51.29077192,-108.0681818 51.26534322,-108.0567823 51.23991254,-108.0453972 51.21447988,-108.0340265 51.18904522,-107.9886507 51.21447988,-107.9432177 51.23991254,-107.8977273 51.26534322,-107.9090335 51.29077192,-107.920354 51.31619863,-107.9316888 51.34162337,-107.977244 51.31619863))
558002|3|-105.9375|51.26534322|POLYGON((-105.9292035 51.31619863,-105.9759949 51.29077192,-106.0227273 51.26534322,-106.0126183 51.23991254,-106.0025221 51.21447988,-105.9924386 51.18904522,-105.9457755 51.21447988,-105.8990536 51.23991254,-105.8522727 51.26534322,-105.8622868 51.29077192,-105.8723135 51.31619863,-105.8823529 51.34162337,-105.9292035 51.31619863))
558010|3|-104.5738636|51.26534322|POLYGON((-104.5638432 51.31619863,-104.6114972 51.29077192,-104.6590909 51.26534322,-104.6498423 51.23991254,-104.6406053 51.21447988,-104.63138 51.18904522,-104.5838588 51.21447988,-104.5362776 51.23991254,-104.4886364 51.26534322,-104.497789 51.29077192,-104.5069532 51.31619863,-104.516129 51.34162337,-104.5638432 51.31619863))
558012|3|-104.2329545|51.26534322|POLYGON((-104.2225032 51.31619863,-104.2703727 51.29077192,-104.3181818 51.26534322,-104.3091483 51.23991254,-104.3001261 51.21447988,-104.2911153 51.18904522,-104.2433796 51.21447988,-104.1955836 51.23991254,-104.1477273 51.26534322,-104.1566646 51.29077192,-104.1656131 51.31619863,-104.1745731 51.34162337,-104.2225032 51.31619863))
558013|3|-104.0625|51.26534322|POLYGON((-104.0518331 51.31619863,-104.0998105 51.29077192,-104.1477273 51.26534322,-104.1388013 51.23991254,-104.1298865 51.21447988,-104.120983 51.18904522,-104.07314 51.21447988,-104.0252366 51.23991254,-103.9772727 51.26534322,-103.9861023 51.29077192,-103.9949431 51.31619863,-104.0037951 51.34162337,-104.0518331 51.31619863))
558023|3|-102.3579545|51.26534322|POLYGON((-102.3451327 51.31619863,-102.3941883 51.29077192,-102.4431818 51.26534322,-102.4353312 51.23991254,-102.4274905 51.21447988,-102.4196597 51.18904522,-102.370744 51.21447988,-102.3217666 51.23991254,-102.2727273 51.26534322,-102.2804801 51.29077192,-102.2882427 51.31619863,-102.2960152 51.34162337,-102.3451327 51.31619863))
558029|1|-101.3352273|51.26534322|POLYGON((-101.3211125 51.31619863,-101.3708149 51.29077192,-101.4204545 51.26534322,-101.4132492 51.23991254,-101.406053 51.21447988,-101.3988658 51.18904522,-101.3493064 51.21447988,-101.2996845 51.23991254,-101.25 51.26534322,-101.2571068 51.29077192,-101.2642225 51.31619863,-101.2713472 51.34162337,-101.3211125 51.31619863))
558051|7|-97.58522727|51.26534322|POLYGON((-97.56637168 51.31619863,-97.61844599 51.29077192,-97.67045455 51.26534322,-97.66561514 51.23991254,-97.66078184 51.21447988,-97.65595463 51.18904522,-97.60403531 51.21447988,-97.55205047 51.23991254,-97.5 51.26534322,-97.50473784 51.29077192,-97.50948167 51.31619863,-97.5142315 51.34162337,-97.56637168 51.31619863))
558057|7|-96.5625|51.26534322|POLYGON((-96.54235145 51.31619863,-96.59507265 51.29077192,-96.64772727 51.26534322,-96.64353312 51.23991254,-96.63934426 51.21447988,-96.63516068 51.18904522,-96.58259773 51.21447988,-96.52996845 51.23991254,-96.47727273 51.26534322,-96.4813645 51.29077192,-96.48546144 51.31619863,-96.48956357 51.34162337,-96.54235145 51.31619863))
558150|5|-80.71022727|51.26534322|POLYGON((-80.78381795 51.31619863,-80.78963992 51.29077192,-80.79545455 51.26534322,-80.7444795 51.23991254,-80.69356873 51.21447988,-80.64272212 51.18904522,-80.63682219 51.21447988,-80.63091483 51.23991254,-80.625 51.26534322,-80.67593178 51.29077192,-80.72692794 51.31619863,-80.77798861 51.34162337,-80.78381795 51.31619863))
560053|3|-116.7958412|51.18904522|POLYGON((-116.8012618 51.23991254,-116.8411097 51.21447988,-116.8809074 51.18904522,-116.8639798 51.16360858,-116.8470736 51.13816995,-116.8301887 51.11272932,-116.7904342 51.13816995,-116.7506297 51.16360858,-116.710775 51.18904522,-116.7276166 51.21447988,-116.7444795 51.23991254,-116.7613636 51.26534322,-116.8012618 51.23991254))
560060|3|-115.6049149|51.18904522|POLYGON((-115.6088328 51.23991254,-115.6494325 51.21447988,-115.6899811 51.18904522,-115.6738035 51.16360858,-115.6576463 51.13816995,-115.6415094 51.11272932,-115.6010069 51.13816995,-115.5604534 51.16360858,-115.5198488 51.18904522,-115.5359395 51.21447988,-115.5520505 51.23991254,-115.5681818 51.26534322,-115.6088328 51.23991254))
560064|3|-114.9243856|51.18904522|POLYGON((-114.9274448 51.23991254,-114.9684741 51.21447988,-115.0094518 51.18904522,-114.9937028 51.16360858,-114.9779736 51.13816995,-114.9622642 51.11272932,-114.9213342 51.13816995,-114.8803526 51.16360858,-114.8393195 51.18904522,-114.8549811 51.21447988,-114.8706625 51.23991254,-114.8863636 51.26534322,-114.9274448 51.23991254))
560065|1|-114.7542533|51.18904522|POLYGON((-114.7570978 51.23991254,-114.7982346 51.21447988,-114.8393195 51.18904522,-114.8236776 51.16360858,-114.8080554 51.13816995,-114.7924528 51.11272932,-114.751416 51.13816995,-114.7103275 51.16360858,-114.6691871 51.18904522,-114.6847415 51.21447988,-114.7003155 51.23991254,-114.7159091 51.26534322,-114.7570978 51.23991254))
560066|3|-114.584121|51.18904522|POLYGON((-114.5867508 51.23991254,-114.627995 51.21447988,-114.6691871 51.18904522,-114.6536524 51.16360858,-114.6381372 51.13816995,-114.6226415 51.11272932,-114.5814978 51.13816995,-114.5403023 51.16360858,-114.4990548 51.18904522,-114.5145019 51.21447988,-114.5299685 51.23991254,-114.5454545 51.26534322,-114.5867508 51.23991254))
560067|3|-114.4139887|51.18904522|POLYGON((-114.4164038 51.23991254,-114.4577554 51.21447988,-114.4990548 51.18904522,-114.4836272 51.16360858,-114.468219 51.13816995,-114.4528302 51.11272932,-114.4115796 51.13816995,-114.3702771 51.16360858,-114.3289225 51.18904522,-114.3442623 51.21447988,-114.3596215 51.23991254,-114.375 51.26534322,-114.4164038 51.23991254))
560068|3|-114.2438563|51.18904522|POLYGON((-114.2460568 51.23991254,-114.2875158 51.21447988,-114.3289225 51.18904522,-114.313602 51.16360858,-114.2983008 51.13816995,-114.2830189 51.11272932,-114.2416614 51.13816995,-114.2002519 51.16360858,-114.1587902 51.18904522,-114.1740227 51.21447988,-114.1892744 51.23991254,-114.2045455 51.26534322,-114.2460568 51.23991254))
560069|3|-114.073724|51.18904522|POLYGON((-114.0757098 51.23991254,-114.1172762 51.21447988,-114.1587902 51.18904522,-114.1435768 51.16360858,-114.1283826 51.13816995,-114.1132075 51.11272932,-114.0717432 51.13816995,-114.0302267 51.16360858,-113.9886578 51.18904522,-114.0037831 51.21447988,-114.0189274 51.23991254,-114.0340909 51.26534322,-114.0757098 51.23991254))
560070|3|-113.9035917|51.18904522|POLYGON((-113.9053628 51.23991254,-113.9470366 51.21447988,-113.9886578 51.18904522,-113.9735516 51.16360858,-113.9584644 51.13816995,-113.9433962 51.11272932,-113.901825 51.13816995,-113.8602015 51.16360858,-113.8185255 51.18904522,-113.8335435 51.21447988,-113.8485804 51.23991254,-113.8636364 51.26534322,-113.9053628 51.23991254))
560072|3|-113.563327|51.18904522|POLYGON((-113.5646688 51.23991254,-113.6065574 51.21447988,-113.6483932 51.18904522,-113.6335013 51.16360858,-113.6186281 51.13816995,-113.6037736 51.11272932,-113.5619887 51.13816995,-113.5201511 51.16360858,-113.4782609 51.18904522,-113.4930643 51.21447988,-113.5078864 51.23991254,-113.5227273 51.26534322,-113.5646688 51.23991254))
560119|3|-105.5671078|51.18904522|POLYGON((-105.5583596 51.23991254,-105.6052963 51.21447988,-105.6521739 51.18904522,-105.6423174 51.16360858,-105.6324733 51.13816995,-105.6226415 51.11272932,-105.5758339 51.13816995,-105.5289673 51.16360858,-105.4820416 51.18904522,-105.4918033 51.21447988,-105.5015773 51.23991254,-105.5113636 51.26534322,-105.5583596 51.23991254))
560131|3|-103.5255198|51.18904522|POLYGON((-103.5141956 51.23991254,-103.5624212 51.21447988,-103.610586 51.18904522,-103.6020151 51.16360858,-103.593455 51.13816995,-103.5849057 51.11272932,-103.5368156 51.13816995,-103.488665 51.16360858,-103.4404537 51.18904522,-103.4489281 51.21447988,-103.4574132 51.23991254,-103.4659091 51.26534322,-103.5141956 51.23991254))
560137|3|-102.5047259|51.18904522|POLYGON((-102.4921136 51.23991254,-102.5409836 51.21447988,-102.5897921 51.18904522,-102.581864 51.16360858,-102.5739459 51.13816995,-102.5660377 51.11272932,-102.5173065 51.13816995,-102.4685139 51.16360858,-102.4196597 51.18904522,-102.4274905 51.21447988,-102.4353312 51.23991254,-102.4431818 51.26534322,-102.4921136 51.23991254))
560143|1|-101.4839319|51.18904522|POLYGON((-101.4700315 51.23991254,-101.519546 51.21447988,-101.5689981 51.18904522,-101.5617128 51.16360858,-101.5544368 51.13816995,-101.5471698 51.11272932,-101.4977974 51.13816995,-101.4483627 51.16360858,-101.3988658 51.18904522,-101.406053 51.21447988,-101.4132492 51.23991254,-101.4204545 51.26534322,-101.4700315 51.23991254))
560151|7|-100.1228733|51.18904522|POLYGON((-100.1072555 51.23991254,-100.1576293 51.21447988,-100.2079395 51.18904522,-100.2015113 51.16360858,-100.1950913 51.13816995,-100.1886792 51.11272932,-100.1384519 51.13816995,-100.0881612 51.16360858,-100.0378072 51.18904522,-100.0441362 51.21447988,-100.0504732 51.23991254,-100.0568182 51.26534322,-100.1072555 51.23991254))
560152|7|-99.95274102|51.18904522|POLYGON((-99.93690852 51.23991254,-99.98738966 51.21447988,-100.0378072 51.18904522,-100.0314861 51.16360858,-100.0251731 51.13816995,-100.0188679 51.11272932,-99.96853367 51.13816995,-99.91813602 51.16360858,-99.86767486 51.18904522,-99.8738966 51.21447988,-99.88012618 51.23991254,-99.88636364 51.26534322,-99.93690852 51.23991254))
560266|8|-80.55765595|51.18904522|POLYGON((-80.63091483 51.23991254,-80.63682219 51.21447988,-80.64272212 51.18904522,-80.59193955 51.16360858,-80.54122089 51.13816995,-80.49056604 51.11272932,-80.4845815 51.13816995,-80.47858942 51.16360858,-80.47258979 51.18904522,-80.52332913 51.21447988,-80.57413249 51.23991254,-80.625 51.26534322,-80.63091483 51.23991254))
562178|4|-115.7264151|51.11272932|POLYGON((-115.7304786 51.16360858,-115.7709251 51.13816995,-115.8113208 51.11272932,-115.7950974 51.08728671,-115.7788945 51.06184209,-115.7627119 51.03639548,-115.7223618 51.06184209,-115.681961 51.08728671,-115.6415094 51.11272932,-115.6576463 51.13816995,-115.6738035 51.16360858,-115.6899811 51.18904522,-115.7304786 51.16360858))
562179|5|-115.5566038|51.11272932|POLYGON((-115.5604534 51.16360858,-115.6010069 51.13816995,-115.6415094 51.11272932,-115.6253928 51.08728671,-115.6092965 51.06184209,-115.5932203 51.03639548,-115.5527638 51.06184209,-115.5122564 51.08728671,-115.4716981 51.11272932,-115.4877281 51.13816995,-115.5037783 51.16360858,-115.5198488 51.18904522,-115.5604534 51.16360858))
562180|3|-115.3867925|51.11272932|POLYGON((-115.3904282 51.16360858,-115.4310887 51.13816995,-115.4716981 51.11272932,-115.4556882 51.08728671,-115.4396985 51.06184209,-115.4237288 51.03639548,-115.3831658 51.06184209,-115.3425519 51.08728671,-115.3018868 51.11272932,-115.3178099 51.13816995,-115.3337531 51.16360858,-115.3497164 51.18904522,-115.3904282 51.16360858))
562182|7|-115.0471698|51.11272932|POLYGON((-115.0503778 51.16360858,-115.0912524 51.13816995,-115.1320755 51.11272932,-115.1162791 51.08728671,-115.1005025 51.06184209,-115.0847458 51.03639548,-115.0439698 51.06184209,-115.0031427 51.08728671,-114.9622642 51.11272932,-114.9779736 51.13816995,-114.9937028 51.16360858,-115.0094518 51.18904522,-115.0503778 51.16360858))
562183|3|-114.8773585|51.11272932|POLYGON((-114.8803526 51.16360858,-114.9213342 51.13816995,-114.9622642 51.11272932,-114.9465745 51.08728671,-114.9309045 51.06184209,-114.9152542 51.03639548,-114.8743719 51.06184209,-114.8334381 51.08728671,-114.7924528 51.11272932,-114.8080554 51.13816995,-114.8236776 51.16360858,-114.8393195 51.18904522,-114.8803526 51.16360858))
562184|3|-114.7075472|51.11272932|POLYGON((-114.7103275 51.16360858,-114.751416 51.13816995,-114.7924528 51.11272932,-114.7768699 51.08728671,-114.7613065 51.06184209,-114.7457627 51.03639548,-114.7047739 51.06184209,-114.6637335 51.08728671,-114.6226415 51.11272932,-114.6381372 51.13816995,-114.6536524 51.16360858,-114.6691871 51.18904522,-114.7103275 51.16360858))
562185|3|-114.5377358|51.11272932|POLYGON((-114.5403023 51.16360858,-114.5814978 51.13816995,-114.6226415 51.11272932,-114.6071653 51.08728671,-114.5917085 51.06184209,-114.5762712 51.03639548,-114.5351759 51.06184209,-114.4940289 51.08728671,-114.4528302 51.11272932,-114.468219 51.13816995,-114.4836272 51.16360858,-114.4990548 51.18904522,-114.5403023 51.16360858))
562186|3|-114.3679245|51.11272932|POLYGON((-114.3702771 51.16360858,-114.4115796 51.13816995,-114.4528302 51.11272932,-114.4374607 51.08728671,-114.4221106 51.06184209,-114.4067797 51.03639548,-114.3655779 51.06184209,-114.3243243 51.08728671,-114.2830189 51.11272932,-114.2983008 51.13816995,-114.313602 51.16360858,-114.3289225 51.18904522,-114.3702771 51.16360858))
562187|3|-114.1981132|51.11272932|POLYGON((-114.2002519 51.16360858,-114.2416614 51.13816995,-114.2830189 51.11272932,-114.2677561 51.08728671,-114.2525126 51.06184209,-114.2372881 51.03639548,-114.1959799 51.06184209,-114.1546197 51.08728671,-114.1132075 51.11272932,-114.1283826 51.13816995,-114.1435768 51.16360858,-114.1587902 51.18904522,-114.2002519 51.16360858))
562188|3|-114.0283019|51.11272932|POLYGON((-114.0302267 51.16360858,-114.0717432 51.13816995,-114.1132075 51.11272932,-114.0980515 51.08728671,-114.0829146 51.06184209,-114.0677966 51.03639548,-114.0263819 51.06184209,-113.9849151 51.08728671,-113.9433962 51.11272932,-113.9584644 51.13816995,-113.9735516 51.16360858,-113.9886578 51.18904522,-114.0302267 51.16360858))
562189|3|-113.8584906|51.11272932|POLYGON((-113.8602015 51.16360858,-113.901825 51.13816995,-113.9433962 51.11272932,-113.928347 51.08728671,-113.9133166 51.06184209,-113.8983051 51.03639548,-113.8567839 51.06184209,-113.8152106 51.08728671,-113.7735849 51.11272932,-113.7885463 51.13816995,-113.8035264 51.16360858,-113.8185255 51.18904522,-113.8602015 51.16360858))
562190|3|-113.6886792|51.11272932|POLYGON((-113.6901763 51.16360858,-113.7319069 51.13816995,-113.7735849 51.11272932,-113.7586424 51.08728671,-113.7437186 51.06184209,-113.7288136 51.03639548,-113.6871859 51.06184209,-113.645506 51.08728671,-113.6037736 51.11272932,-113.6186281 51.13816995,-113.6335013 51.16360858,-113.6483932 51.18904522,-113.6901763 51.16360858))
562192|3|-113.3490566|51.11272932|POLYGON((-113.3501259 51.16360858,-113.3920705 51.13816995,-113.4339623 51.11272932,-113.4192332 51.08728671,-113.4045226 51.06184209,-113.3898305 51.03639548,-113.3479899 51.06184209,-113.3060968 51.08728671,-113.2641509 51.11272932,-113.2787917 51.13816995,-113.2934509 51.16360858,-113.3081285 51.18904522,-113.3501259 51.16360858))
562219|3|-108.7641509|51.11272932|POLYGON((-108.7594458 51.16360858,-108.8042794 51.13816995,-108.8490566 51.11272932,-108.8372093 51.08728671,-108.8253769 51.06184209,-108.8135593 51.03639548,-108.7688442 51.06184209,-108.7240729 51.08728671,-108.6792453 51.11272932,-108.6910006 51.13816995,-108.7027708 51.16360858,-108.7145558 51.18904522,-108.7594458 51.16360858))
562223|1|-108.0849057|51.11272932|POLYGON((-108.0793451 51.16360858,-108.1246067 51.13816995,-108.1698113 51.11272932,-108.1583909 51.08728671,-108.1469849 51.06184209,-108.1355932 51.03639548,-108.0904523 51.06184209,-108.0452546 51.08728671,-108 51.11272932,-108.0113279 51.13816995,-108.02267 51.16360858,-108.0340265 51.18904522,-108.0793451 51.16360858))
562232|4|-106.5566038|51.11272932|POLYGON((-106.5491184 51.16360858,-106.595343 51.13816995,-106.6415094 51.11272932,-106.6310497 51.08728671,-106.620603 51.06184209,-106.6101695 51.03639548,-106.5640704 51.06184209,-106.5179133 51.08728671,-106.4716981 51.11272932,-106.4820642 51.13816995,-106.4924433 51.16360858,-106.5028355 51.18904522,-106.5491184 51.16360858))
562241|3|-105.0283019|51.11272932|POLYGON((-105.0188917 51.16360858,-105.0660793 51.13816995,-105.1132075 51.11272932,-105.1037084 51.08728671,-105.0942211 51.06184209,-105.0847458 51.03639548,-105.0376884 51.06184209,-104.990572 51.08728671,-104.9433962 51.11272932,-104.9528005 51.13816995,-104.9622166 51.16360858,-104.9716446 51.18904522,-105.0188917 51.16360858))
562256|3|-102.4811321|51.11272932|POLYGON((-102.4685139 51.16360858,-102.5173065 51.13816995,-102.5660377 51.11272932,-102.5581395 51.08728671,-102.5502513 51.06184209,-102.5423729 51.03639548,-102.4937186 51.06184209,-102.4450031 51.08728671,-102.3962264 51.11272932,-102.4040277 51.13816995,-102.4118388 51.16360858,-102.4196597 51.18904522,-102.4685139 51.16360858))
562260|3|-101.8018868|51.11272932|POLYGON((-101.7884131 51.16360858,-101.8376337 51.13816995,-101.8867925 51.11272932,-101.8793212 51.08728671,-101.8718593 51.06184209,-101.8644068 51.03639548,-101.8153266 51.06184209,-101.7661848 51.08728671,-101.7169811 51.11272932,-101.7243549 51.13816995,-101.731738 51.16360858,-101.7391304 51.18904522,-101.7884131 51.16360858))
562270|7|-100.1037736|51.11272932|POLYGON((-100.0881612 51.16360858,-100.1384519 51.13816995,-100.1886792 51.11272932,-100.1822753 51.08728671,-100.1758794 51.06184209,-100.1694915 51.03639548,-100.1193467 51.06184209,-100.0691389 51.08728671,-100.0188679 51.11272932,-100.0251731 51.13816995,-100.0314861 51.16360858,-100.0378072 51.18904522,-100.0881612 51.16360858))
562287|7|-97.21698113|51.11272932|POLYGON((-97.197733 51.16360858,-97.24984267 51.13816995,-97.30188679 51.11272932,-97.2972973 51.08728671,-97.29271357 51.06184209,-97.28813559 51.03639548,-97.2361809 51.06184209,-97.18416091 51.08728671,-97.13207547 51.11272932,-97.13656388 51.13816995,-97.14105793 51.16360858,-97.14555766 51.18904522,-97.197733 51.16360858))
562288|7|-97.04716981|51.11272932|POLYGON((-97.02770781 51.16360858,-97.07992448 51.13816995,-97.13207547 51.11272932,-97.12759271 51.08728671,-97.12311558 51.06184209,-97.11864407 51.03639548,-97.06658291 51.06184209,-97.01445632 51.08728671,-96.96226415 51.11272932,-96.96664569 51.13816995,-96.97103275 51.16360858,-96.97542533 51.18904522,-97.02770781 51.16360858))
564266|1|-121.6101695|51.03639548|POLYGON((-121.6216216 51.08728671,-121.6582915 51.06184209,-121.6949153 51.03639548,-121.6750314 51.01094687,-121.6551724 50.98549626,-121.6353383 50.96004364,-121.5987461 50.98549626,-121.5621079 51.01094687,-121.5254237 51.03639548,-121.5452261 51.06184209,-121.5650534 51.08728671,-121.5849057 51.11272932,-121.6216216 51.08728671))
564281|1|-119.0677966|51.03639548|POLYGON((-119.0760528 51.08728671,-119.1143216 51.06184209,-119.1525424 51.03639548,-119.1342535 51.01094687,-119.1159875 50.98549626,-119.0977444 50.96004364,-119.0595611 50.98549626,-119.02133 51.01094687,-118.9830508 51.03639548,-119.0012563 51.06184209,-119.0194846 51.08728671,-119.0377358 51.11272932,-119.0760528 51.08728671))
564286|1|-118.220339|51.03639548|POLYGON((-118.2275299 51.08728671,-118.2663317 51.06184209,-118.3050847 51.03639548,-118.2873275 51.01094687,-118.2695925 50.98549626,-118.2518797 50.96004364,-118.2131661 50.98549626,-118.174404 51.01094687,-118.1355932 51.03639548,-118.1532663 51.06184209,-118.1709617 51.08728671,-118.1886792 51.11272932,-118.2275299 51.08728671))
564303|3|-115.3389831|51.03639548|POLYGON((-115.3425519 51.08728671,-115.3831658 51.06184209,-115.4237288 51.03639548,-115.4077792 51.01094687,-115.3918495 50.98549626,-115.3759398 50.96004364,-115.3354232 50.98549626,-115.2948557 51.01094687,-115.2542373 51.03639548,-115.2701005 51.06184209,-115.2859837 51.08728671,-115.3018868 51.11272932,-115.3425519 51.08728671))
564304|4|-115.1694915|51.03639548|POLYGON((-115.1728473 51.08728671,-115.2135678 51.06184209,-115.2542373 51.03639548,-115.238394 51.01094687,-115.2225705 50.98549626,-115.2067669 50.96004364,-115.1661442 50.98549626,-115.1254705 51.01094687,-115.0847458 51.03639548,-115.1005025 51.06184209,-115.1162791 51.08728671,-115.1320755 51.11272932,-115.1728473 51.08728671))
564308|3|-114.4915254|51.03639548|POLYGON((-114.4940289 51.08728671,-114.5351759 51.06184209,-114.5762712 51.03639548,-114.5608532 51.01094687,-114.5454545 50.98549626,-114.5300752 50.96004364,-114.4890282 50.98549626,-114.4479297 51.01094687,-114.4067797 51.03639548,-114.4221106 51.06184209,-114.4374607 51.08728671,-114.4528302 51.11272932,-114.4940289 51.08728671))
564309|3|-114.3220339|51.03639548|POLYGON((-114.3243243 51.08728671,-114.3655779 51.06184209,-114.4067797 51.03639548,-114.391468 51.01094687,-114.3761755 50.98549626,-114.3609023 50.96004364,-114.3197492 50.98549626,-114.2785445 51.01094687,-114.2372881 51.03639548,-114.2525126 51.06184209,-114.2677561 51.08728671,-114.2830189 51.11272932,-114.3243243 51.08728671))
564310|3|-114.1525424|51.03639548|POLYGON((-114.1546197 51.08728671,-114.1959799 51.06184209,-114.2372881 51.03639548,-114.2220828 51.01094687,-114.2068966 50.98549626,-114.1917293 50.96004364,-114.1504702 50.98549626,-114.1091593 51.01094687,-114.0677966 51.03639548,-114.0829146 51.06184209,-114.0980515 51.08728671,-114.1132075 51.11272932,-114.1546197 51.08728671))
564311|3|-113.9830508|51.03639548|POLYGON((-113.9849151 51.08728671,-114.0263819 51.06184209,-114.0677966 51.03639548,-114.0526976 51.01094687,-114.0376176 50.98549626,-114.0225564 50.96004364,-113.9811912 50.98549626,-113.9397742 51.01094687,-113.8983051 51.03639548,-113.9133166 51.06184209,-113.928347 51.08728671,-113.9433962 51.11272932,-113.9849151 51.08728671))
564312|3|-113.8135593|51.03639548|POLYGON((-113.8152106 51.08728671,-113.8567839 51.06184209,-113.8983051 51.03639548,-113.8833124 51.01094687,-113.8683386 50.98549626,-113.8533835 50.96004364,-113.8119122 50.98549626,-113.770389 51.01094687,-113.7288136 51.03639548,-113.7437186 51.06184209,-113.7586424 51.08728671,-113.7735849 51.11272932,-113.8152106 51.08728671))
564313|3|-113.6440678|51.03639548|POLYGON((-113.645506 51.08728671,-113.6871859 51.06184209,-113.7288136 51.03639548,-113.7139272 51.01094687,-113.6990596 50.98549626,-113.6842105 50.96004364,-113.6426332 50.98549626,-113.6010038 51.01094687,-113.559322 51.03639548,-113.5741206 51.06184209,-113.5889378 51.08728671,-113.6037736 51.11272932,-113.645506 51.08728671))
564314|3|-113.4745763|51.03639548|POLYGON((-113.4758014 51.08728671,-113.5175879 51.06184209,-113.559322 51.03639548,-113.544542 51.01094687,-113.5297806 50.98549626,-113.5150376 50.96004364,-113.4733542 50.98549626,-113.4316186 51.01094687,-113.3898305 51.03639548,-113.4045226 51.06184209,-113.4192332 51.08728671,-113.4339623 51.11272932,-113.4758014 51.08728671))
564315|3|-113.3050847|51.03639548|POLYGON((-113.3060968 51.08728671,-113.3479899 51.06184209,-113.3898305 51.03639548,-113.3751568 51.01094687,-113.3605016 50.98549626,-113.3458647 50.96004364,-113.3040752 50.98549626,-113.2622334 51.01094687,-113.220339 51.03639548,-113.2349246 51.06184209,-113.2495286 51.08728671,-113.2641509 51.11272932,-113.3060968 51.08728671))
564359|4|-105.8474576|51.03639548|POLYGON((-105.8390949 51.08728671,-105.8856784 51.06184209,-105.9322034 51.03639548,-105.9222083 51.01094687,-105.9122257 50.98549626,-105.9022556 50.96004364,-105.8557994 50.98549626,-105.8092848 51.01094687,-105.7627119 51.03639548,-105.7726131 51.06184209,-105.7825267 51.08728671,-105.7924528 51.11272932,-105.8390949 51.08728671))
564374|3|-103.3050847|51.03639548|POLYGON((-103.2935261 51.08728671,-103.3417085 51.06184209,-103.3898305 51.03639548,-103.3814304 51.01094687,-103.3730408 50.98549626,-103.3646617 50.96004364,-103.3166144 50.98549626,-103.2685069 51.01094687,-103.220339 51.03639548,-103.2286432 51.06184209,-103.2369579 51.08728671,-103.245283 51.11272932,-103.2935261 51.08728671))
564385|7|-101.440678|51.03639548|POLYGON((-101.4267756 51.08728671,-101.4761307 51.06184209,-101.5254237 51.03639548,-101.5181932 51.01094687,-101.5109718 50.98549626,-101.5037594 50.96004364,-101.4545455 50.98549626,-101.4052698 51.01094687,-101.3559322 51.03639548,-101.3630653 51.06184209,-101.3702074 51.08728671,-101.3773585 51.11272932,-101.4267756 51.08728671))
564396|7|-99.57627119|51.03639548|POLYGON((-99.56002514 51.08728671,-99.61055276 51.06184209,-99.66101695 51.03639548,-99.65495609 51.01094687,-99.64890282 50.98549626,-99.64285714 50.96004364,-99.59247649 50.98549626,-99.54203262 51.01094687,-99.49152542 51.03639548,-99.49748744 51.06184209,-99.50345695 51.08728671,-99.50943396 51.11272932,-99.56002514 51.08728671))
564399|7|-99.06779661|51.03639548|POLYGON((-99.05091138 51.08728671,-99.10175879 51.06184209,-99.15254237 51.03639548,-99.1468005 51.01094687,-99.14106583 50.98549626,-99.13533835 50.96004364,-99.0846395 50.98549626,-99.03387704 51.01094687,-98.98305085 51.03639548,-98.98869347 51.06184209,-98.99434318 51.08728671,-99 51.11272932,-99.05091138 51.08728671))
564430|2|-93.81355932|51.03639548|POLYGON((-93.79006914 51.08728671,-93.84422111 51.06184209,-93.89830508 51.03639548,-93.89585947 51.01094687,-93.89341693 50.98549626,-93.89097744 50.96004364,-93.8369906 50.98549626,-93.78293601 51.01094687,-93.72881356 51.03639548,-93.73115578 51.06184209,-93.73350094 51.08728671,-93.73584906 51.11272932,-93.79006914 51.08728671))
566401|1|-120.1973684|50.96004364|POLYGON((-120.2070263 51.01094687,-120.2445141 50.98549626,-120.2819549 50.96004364,-120.2629931 50.93458902,-120.2440551 50.9091324,-120.2251407 50.88367377,-120.1877347 50.9091324,-120.1502818 50.93458902,-120.112782 50.96004364,-120.1316614 50.98549626,-120.1505646 51.01094687,-120.1694915 51.03639548,-120.2070263 51.01094687))
566403|1|-119.8590226|50.96004364|POLYGON((-119.868256 51.01094687,-119.9059561 50.98549626,-119.943609 50.96004364,-119.9248591 50.93458902,-119.9061327 50.9091324,-119.8874296 50.88367377,-119.8498123 50.9091324,-119.8121478 50.93458902,-119.7744361 50.96004364,-119.7931034 50.98549626,-119.8117942 51.01094687,-119.8305085 51.03639548,-119.868256 51.01094687))
566406|3|-119.3515038|50.96004364|POLYGON((-119.3601004 51.01094687,-119.3981191 50.98549626,-119.4360902 50.96004364,-119.4176581 50.93458902,-119.3992491 50.9091324,-119.380863 50.88367377,-119.3429287 50.9091324,-119.3049468 50.93458902,-119.2669173 50.96004364,-119.2852665 50.98549626,-119.3036386 51.01094687,-119.3220339 51.03639548,-119.3601004 51.01094687))
566413|1|-118.1672932|50.96004364|POLYGON((-118.174404 51.01094687,-118.2131661 50.98549626,-118.2518797 50.96004364,-118.2341891 50.93458902,-118.2165207 50.9091324,-118.1988743 50.88367377,-118.1602003 50.9091324,-118.1214778 50.93458902,-118.0827068 50.96004364,-118.1003135 50.98549626,-118.1179423 51.01094687,-118.1355932 51.03639548,-118.174404 51.01094687))
566431|3|-115.1221805|50.96004364|POLYGON((-115.1254705 51.01094687,-115.1661442 50.98549626,-115.2067669 50.96004364,-115.1909831 50.93458902,-115.175219 50.9091324,-115.1594747 50.88367377,-115.1188986 50.9091324,-115.0782718 50.93458902,-115.037594 50.96004364,-115.0532915 50.98549626,-115.0690088 51.01094687,-115.0847458 51.03639548,-115.1254705 51.01094687))
566434|3|-114.6146617|50.96004364|POLYGON((-114.6173149 51.01094687,-114.6583072 50.98549626,-114.6992481 50.96004364,-114.6837821 50.93458902,-114.6683354 50.9091324,-114.6529081 50.88367377,-114.612015 50.9091324,-114.5710708 50.93458902,-114.5300752 50.96004364,-114.5454545 50.98549626,-114.5608532 51.01094687,-114.5762712 51.03639548,-114.6173149 51.01094687))
566436|3|-114.2763158|50.96004364|POLYGON((-114.2785445 51.01094687,-114.3197492 50.98549626,-114.3609023 50.96004364,-114.3456481 50.93458902,-114.330413 50.9091324,-114.315197 50.88367377,-114.2740926 50.9091324,-114.2329368 50.93458902,-114.1917293 50.96004364,-114.2068966 50.98549626,-114.2220828 51.01094687,-114.2372881 51.03639548,-114.2785445 51.01094687))
566437|3|-114.1071429|50.96004364|POLYGON((-114.1091593 51.01094687,-114.1504702 50.98549626,-114.1917293 50.96004364,-114.1765811 50.93458902,-114.1614518 50.9091324,-114.1463415 50.88367377,-114.1051314 50.9091324,-114.0638698 50.93458902,-114.0225564 50.96004364,-114.0376176 50.98549626,-114.0526976 51.01094687,-114.0677966 51.03639548,-114.1091593 51.01094687))
566438|3|-113.9379699|50.96004364|POLYGON((-113.9397742 51.01094687,-113.9811912 50.98549626,-114.0225564 50.96004364,-114.0075141 50.93458902,-113.9924906 50.9091324,-113.9774859 50.88367377,-113.9361702 50.9091324,-113.8948028 50.93458902,-113.8533835 50.96004364,-113.8683386 50.98549626,-113.8833124 51.01094687,-113.8983051 51.03639548,-113.9397742 51.01094687))
566439|3|-113.768797|50.96004364|POLYGON((-113.770389 51.01094687,-113.8119122 50.98549626,-113.8533835 50.96004364,-113.8384471 50.93458902,-113.8235294 50.9091324,-113.8086304 50.88367377,-113.767209 50.9091324,-113.7257358 50.93458902,-113.6842105 50.96004364,-113.6990596 50.98549626,-113.7139272 51.01094687,-113.7288136 51.03639548,-113.770389 51.01094687))
566440|4|-113.5996241|50.96004364|POLYGON((-113.6010038 51.01094687,-113.6426332 50.98549626,-113.6842105 50.96004364,-113.6693801 50.93458902,-113.6545682 50.9091324,-113.6397749 50.88367377,-113.5982478 50.9091324,-113.5566688 50.93458902,-113.5150376 50.96004364,-113.5297806 50.98549626,-113.544542 51.01094687,-113.559322 51.03639548,-113.6010038 51.01094687))
566442|3|-113.2612782|50.96004364|POLYGON((-113.2622334 51.01094687,-113.3040752 50.98549626,-113.3458647 50.96004364,-113.3312461 50.93458902,-113.3166458 50.9091324,-113.3020638 50.88367377,-113.2603254 50.9091324,-113.2185348 50.93458902,-113.1766917 50.96004364,-113.1912226 50.98549626,-113.2057716 51.01094687,-113.220339 51.03639548,-113.2622334 51.01094687))
566443|1|-113.0921053|50.96004364|POLYGON((-113.0928482 51.01094687,-113.1347962 50.98549626,-113.1766917 50.96004364,-113.1621791 50.93458902,-113.1476846 50.9091324,-113.1332083 50.88367377,-113.0913642 50.9091324,-113.0494678 50.93458902,-113.0075188 50.96004364,-113.0219436 50.98549626,-113.0363864 51.01094687,-113.0508475 51.03639548,-113.0928482 51.01094687))
566478|3|-107.1710526|50.96004364|POLYGON((-107.1643664 51.01094687,-107.2100313 50.98549626,-107.2556391 50.96004364,-107.2448341 50.93458902,-107.2340426 50.9091324,-107.2232645 50.88367377,-107.1777222 50.9091324,-107.1321227 50.93458902,-107.0864662 50.96004364,-107.0971787 50.98549626,-107.1079046 51.01094687,-107.1186441 51.03639548,-107.1643664 51.01094687))
566490|3|-105.1409774|50.96004364|POLYGON((-105.131744 51.01094687,-105.1786834 50.98549626,-105.2255639 50.96004364,-105.2160301 50.93458902,-105.2065081 50.9091324,-105.1969981 50.88367377,-105.1501877 50.9091324,-105.1033187 50.93458902,-105.056391 50.96004364,-105.0658307 50.98549626,-105.0752823 51.01094687,-105.0847458 51.03639548,-105.131744 51.01094687))
566493|3|-104.6334586|50.96004364|POLYGON((-104.6235885 51.01094687,-104.6708464 50.98549626,-104.7180451 50.96004364,-104.7088291 50.93458902,-104.6996245 50.9091324,-104.6904315 50.88367377,-104.6433041 50.9091324,-104.5961177 50.93458902,-104.5488722 50.96004364,-104.5579937 50.98549626,-104.5671267 51.01094687,-104.5762712 51.03639548,-104.6235885 51.01094687))
566494|3|-104.4642857|50.96004364|POLYGON((-104.4542033 51.01094687,-104.5015674 50.98549626,-104.5488722 50.96004364,-104.5397621 50.93458902,-104.5306633 50.9091324,-104.521576 50.88367377,-104.4743429 50.9091324,-104.4270507 50.93458902,-104.3796992 50.96004364,-104.3887147 50.98549626,-104.3977415 51.01094687,-104.4067797 51.03639548,-104.4542033 51.01094687))
566501|3|-103.2800752|50.96004364|POLYGON((-103.2685069 51.01094687,-103.3166144 50.98549626,-103.3646617 50.96004364,-103.356293 50.93458902,-103.3479349 50.9091324,-103.3395872 50.88367377,-103.2916145 50.9091324,-103.2435817 50.93458902,-103.1954887 50.96004364,-103.2037618 50.98549626,-103.2120452 51.01094687,-103.220339 51.03639548,-103.2685069 51.01094687))
566504|3|-102.7725564|50.96004364|POLYGON((-102.7603513 51.01094687,-102.8087774 50.98549626,-102.8571429 50.96004364,-102.849092 50.93458902,-102.8410513 50.9091324,-102.8330206 50.88367377,-102.7847309 50.9091324,-102.7363807 50.93458902,-102.6879699 50.96004364,-102.6959248 50.98549626,-102.7038896 51.01094687,-102.7118644 51.03639548,-102.7603513 51.01094687))
566537|7|-97.18984962|50.96004364|POLYGON((-97.1706399 51.01094687,-97.22257053 50.98549626,-97.27443609 50.96004364,-97.26988103 50.93458902,-97.26533166 50.9091324,-97.26078799 50.88367377,-97.20901126 50.9091324,-97.15716969 50.93458902,-97.10526316 50.96004364,-97.10971787 50.98549626,-97.11417817 51.01094687,-97.11864407 51.03639548,-97.1706399 51.01094687))
566538|7|-97.02067669|50.96004364|POLYGON((-97.00125471 51.01094687,-97.05329154 50.98549626,-97.10526316 50.96004364,-97.10081403 50.93458902,-97.09637046 50.9091324,-97.09193246 50.88367377,-97.04005006 50.9091324,-96.98810269 50.93458902,-96.93609023 50.96004364,-96.94043887 50.98549626,-96.94479297 51.01094687,-96.94915254 51.03639548,-97.00125471 51.01094687))
568520|1|-122.1669794|50.88367377|POLYGON((-122.1790858 50.93458902,-122.2152691 50.9091324,-122.2514071 50.88367377,-122.23125 50.85821312,-122.2111181 50.83275047,-122.1910112 50.8072858,-122.1549032 50.83275047,-122.11875 50.85821312,-122.0825516 50.88367377,-122.1026283 50.9091324,-122.1227301 50.93458902,-122.1428571 50.96004364,-122.1790858 50.93458902))
568522|1|-121.8292683|50.88367377|POLYGON((-121.8409518 50.93458902,-121.8773467 50.9091324,-121.9136961 50.88367377,-121.89375 50.85821312,-121.8738289 50.83275047,-121.8539326 50.8072858,-121.817614 50.83275047,-121.78125 50.85821312,-121.7448405 50.88367377,-121.7647059 50.9091324,-121.7845961 50.93458902,-121.8045113 50.96004364,-121.8409518 50.93458902))
568532|1|-120.1407129|50.88367377|POLYGON((-120.1502818 50.93458902,-120.1877347 50.9091324,-120.2251407 50.88367377,-120.20625 50.85821312,-120.1873829 50.83275047,-120.1685393 50.8072858,-120.131168 50.83275047,-120.09375 50.85821312,-120.0562852 50.88367377,-120.0750939 50.9091324,-120.0939261 50.93458902,-120.112782 50.96004364,-120.1502818 50.93458902))
568533|3|-119.9718574|50.88367377|POLYGON((-119.9812148 50.93458902,-120.0187735 50.9091324,-120.0562852 50.88367377,-120.0375 50.85821312,-120.0187383 50.83275047,-120 50.8072858,-119.9625234 50.83275047,-119.925 50.85821312,-119.8874296 50.88367377,-119.9061327 50.9091324,-119.9248591 50.93458902,-119.943609 50.96004364,-119.9812148 50.93458902))
568534|8|-119.8030019|50.88367377|POLYGON((-119.8121478 50.93458902,-119.8498123 50.9091324,-119.8874296 50.88367377,-119.86875 50.85821312,-119.8500937 50.83275047,-119.8314607 50.8072858,-119.7938788 50.83275047,-119.75625 50.85821312,-119.7185741 50.88367377,-119.7371715 50.9091324,-119.7557921 50.93458902,-119.7744361 50.96004364,-119.8121478 50.93458902))
568535|3|-119.6341463|50.88367377|POLYGON((-119.6430808 50.93458902,-119.6808511 50.9091324,-119.7185741 50.88367377,-119.7 50.85821312,-119.6814491 50.83275047,-119.6629213 50.8072858,-119.6252342 50.83275047,-119.5875 50.85821312,-119.5497186 50.88367377,-119.5682103 50.9091324,-119.5867251 50.93458902,-119.6052632 50.96004364,-119.6430808 50.93458902))
568536|1|-119.4652908|50.88367377|POLYGON((-119.4740138 50.93458902,-119.5118899 50.9091324,-119.5497186 50.88367377,-119.53125 50.85821312,-119.5128045 50.83275047,-119.494382 50.8072858,-119.4565896 50.83275047,-119.41875 50.85821312,-119.380863 50.88367377,-119.3992491 50.9091324,-119.4176581 50.93458902,-119.4360902 50.96004364,-119.4740138 50.93458902))
568537|1|-119.2964353|50.88367377|POLYGON((-119.3049468 50.93458902,-119.3429287 50.9091324,-119.380863 50.88367377,-119.3625 50.85821312,-119.3441599 50.83275047,-119.3258427 50.8072858,-119.287945 50.83275047,-119.25 50.85821312,-119.2120075 50.88367377,-119.2302879 50.9091324,-119.2485911 50.93458902,-119.2669173 50.96004364,-119.3049468 50.93458902))
568539|1|-118.9587242|50.88367377|POLYGON((-118.9668128 50.93458902,-119.0050063 50.9091324,-119.043152 50.88367377,-119.025 50.85821312,-119.0068707 50.83275047,-118.988764 50.8072858,-118.9506558 50.83275047,-118.9125 50.85821312,-118.8742964 50.88367377,-118.8923655 50.9091324,-118.9104571 50.93458902,-118.9285714 50.96004364,-118.9668128 50.93458902))
568564|2|-114.7373358|50.88367377|POLYGON((-114.7401378 50.93458902,-114.7809762 50.9091324,-114.8217636 50.88367377,-114.80625 50.85821312,-114.7907558 50.83275047,-114.7752809 50.8072858,-114.7345409 50.83275047,-114.69375 50.85821312,-114.6529081 50.88367377,-114.6683354 50.9091324,-114.6837821 50.93458902,-114.6992481 50.96004364,-114.7401378 50.93458902))
568566|3|-114.3996248|50.88367377|POLYGON((-114.4020038 50.93458902,-114.4430538 50.9091324,-114.4840525 50.88367377,-114.46875 50.85821312,-114.4534666 50.83275047,-114.4382022 50.8072858,-114.3972517 50.83275047,-114.35625 50.85821312,-114.315197 50.88367377,-114.330413 50.9091324,-114.3456481 50.93458902,-114.3609023 50.96004364,-114.4020038 50.93458902))
568567|3|-114.2307692|50.88367377|POLYGON((-114.2329368 50.93458902,-114.2740926 50.9091324,-114.315197 50.88367377,-114.3 50.85821312,-114.284822 50.83275047,-114.2696629 50.8072858,-114.2286071 50.83275047,-114.1875 50.85821312,-114.1463415 50.88367377,-114.1614518 50.9091324,-114.1765811 50.93458902,-114.1917293 50.96004364,-114.2329368 50.93458902))
568568|3|-114.0619137|50.88367377|POLYGON((-114.0638698 50.93458902,-114.1051314 50.9091324,-114.1463415 50.88367377,-114.13125 50.85821312,-114.1161774 50.83275047,-114.1011236 50.8072858,-114.0599625 50.83275047,-114.01875 50.85821312,-113.9774859 50.88367377,-113.9924906 50.9091324,-114.0075141 50.93458902,-114.0225564 50.96004364,-114.0638698 50.93458902))
568569|3|-113.8930582|50.88367377|POLYGON((-113.8948028 50.93458902,-113.9361702 50.9091324,-113.9774859 50.88367377,-113.9625 50.85821312,-113.9475328 50.83275047,-113.9325843 50.8072858,-113.8913179 50.83275047,-113.85 50.85821312,-113.8086304 50.88367377,-113.8235294 50.9091324,-113.8384471 50.93458902,-113.8533835 50.96004364,-113.8948028 50.93458902))
568570|3|-113.7242026|50.88367377|POLYGON((-113.7257358 50.93458902,-113.767209 50.9091324,-113.8086304 50.88367377,-113.79375 50.85821312,-113.7788882 50.83275047,-113.7640449 50.8072858,-113.7226733 50.83275047,-113.68125 50.85821312,-113.6397749 50.88367377,-113.6545682 50.9091324,-113.6693801 50.93458902,-113.6842105 50.96004364,-113.7257358 50.93458902))
568572|3|-113.3864916|50.88367377|POLYGON((-113.3876018 50.93458902,-113.4292866 50.9091324,-113.4709193 50.88367377,-113.45625 50.85821312,-113.441599 50.83275047,-113.4269663 50.8072858,-113.3853841 50.83275047,-113.34375 50.85821312,-113.3020638 50.88367377,-113.3166458 50.9091324,-113.3312461 50.93458902,-113.3458647 50.96004364,-113.3876018 50.93458902))
568574|3|-113.0487805|50.88367377|POLYGON((-113.0494678 50.93458902,-113.0913642 50.9091324,-113.1332083 50.88367377,-113.11875 50.85821312,-113.1043098 50.83275047,-113.0898876 50.8072858,-113.0480949 50.83275047,-113.00625 50.85821312,-112.9643527 50.88367377,-112.9787234 50.9091324,-112.9931121 50.93458902,-113.0075188 50.96004364,-113.0494678 50.93458902))
568595|3|-109.5028143|50.88367377|POLYGON((-109.4990607 50.93458902,-109.543179 50.9091324,-109.587242 50.88367377,-109.575 50.85821312,-109.5627733 50.83275047,-109.5505618 50.8072858,-109.5065584 50.83275047,-109.4625 50.85821312,-109.4183865 50.88367377,-109.4305382 50.9091324,-109.4427051 50.93458902,-109.4548872 50.96004364,-109.4990607 50.93458902))
568604|3|-107.9831144|50.88367377|POLYGON((-107.9774577 50.93458902,-108.0225282 50.9091324,-108.0675422 50.88367377,-108.05625 50.85821312,-108.0449719 50.83275047,-108.0337079 50.8072858,-107.988757 50.83275047,-107.94375 50.85821312,-107.8986867 50.88367377,-107.9098874 50.9091324,-107.9211021 50.93458902,-107.9323308 50.96004364,-107.9774577 50.93458902))
568607|3|-107.4765478|50.88367377|POLYGON((-107.4702567 50.93458902,-107.5156446 50.9091324,-107.5609756 50.88367377,-107.55 50.85821312,-107.5390381 50.83275047,-107.5280899 50.8072858,-107.4828232 50.83275047,-107.4375 50.85821312,-107.3921201 50.88367377,-107.4030038 50.9091324,-107.4139011 50.93458902,-107.424812 50.96004364,-107.4702567 50.93458902))
568617|4|-105.7879925|50.88367377|POLYGON((-105.7795867 50.93458902,-105.8260325 50.9091324,-105.8724203 50.88367377,-105.8625 50.85821312,-105.8525921 50.83275047,-105.8426966 50.8072858,-105.7963773 50.83275047,-105.75 50.85821312,-105.7035647 50.88367377,-105.7133917 50.9091324,-105.7232311 50.93458902,-105.7330827 50.96004364,-105.7795867 50.93458902))
568621|8|-105.1125704|50.88367377|POLYGON((-105.1033187 50.93458902,-105.1501877 50.9091324,-105.1969981 50.88367377,-105.1875 50.85821312,-105.1780137 50.83275047,-105.1685393 50.8072858,-105.1217989 50.83275047,-105.075 50.85821312,-105.0281426 50.88367377,-105.0375469 50.9091324,-105.0469631 50.93458902,-105.056391 50.96004364,-105.1033187 50.93458902))
568626|3|-104.2682927|50.88367377|POLYGON((-104.2579837 50.93458902,-104.3053817 50.9091324,-104.3527205 50.88367377,-104.34375 50.85821312,-104.3347908 50.83275047,-104.3258427 50.8072858,-104.2785759 50.83275047,-104.23125 50.85821312,-104.1838649 50.88367377,-104.1927409 50.9091324,-104.2016281 50.93458902,-104.2105263 50.96004364,-104.2579837 50.93458902))
568630|3|-103.5928705|50.88367377|POLYGON((-103.5817157 50.93458902,-103.6295369 50.9091324,-103.6772983 50.88367377,-103.66875 50.85821312,-103.6602124 50.83275047,-103.6516854 50.8072858,-103.6039975 50.83275047,-103.55625 50.85821312,-103.5084428 50.88367377,-103.5168961 50.9091324,-103.5253601 50.93458902,-103.5338346 50.96004364,-103.5817157 50.93458902))
568640|3|-101.9043152|50.88367377|POLYGON((-101.8910457 50.93458902,-101.9399249 50.9091324,-101.988743 50.88367377,-101.98125 50.85821312,-101.9737664 50.83275047,-101.9662921 50.8072858,-101.9175515 50.83275047,-101.86875 50.85821312,-101.8198874 50.88367377,-101.8272841 50.9091324,-101.83469 50.93458902,-101.8421053 50.96004364,-101.8910457 50.93458902))
570662|1|-120.9269663|50.8072858|POLYGON((-120.9375 50.85821312,-120.974391 50.83275047,-121.011236 50.8072858,-120.9918902 50.78181912,-120.9725686 50.75635042,-120.953271 50.73087971,-120.9164589 50.75635042,-120.8796007 50.78181912,-120.8426966 50.8072858,-120.8619613 50.83275047,-120.88125 50.85821312,-120.9005629 50.88367377,-120.9375 50.85821312))
570666|1|-120.252809|50.8072858|POLYGON((-120.2625 50.85821312,-120.2998126 50.83275047,-120.3370787 50.8072858,-120.3181535 50.78181912,-120.2992519 50.75635042,-120.2803738 50.73087971,-120.2431421 50.75635042,-120.205864 50.78181912,-120.1685393 50.8072858,-120.1873829 50.83275047,-120.20625 50.85821312,-120.2251407 50.88367377,-120.2625 50.85821312))
570668|1|-119.9157303|50.8072858|POLYGON((-119.925 50.85821312,-119.9625234 50.83275047,-120 50.8072858,-119.9812851 50.78181912,-119.9625935 50.75635042,-119.9439252 50.73087971,-119.9064838 50.75635042,-119.8689956 50.78181912,-119.8314607 50.8072858,-119.8500937 50.83275047,-119.86875 50.85821312,-119.8874296 50.88367377,-119.925 50.85821312))
570669|1|-119.747191|50.8072858|POLYGON((-119.75625 50.85821312,-119.7938788 50.83275047,-119.8314607 50.8072858,-119.8128509 50.78181912,-119.7942643 50.75635042,-119.7757009 50.73087971,-119.7381546 50.75635042,-119.7005614 50.78181912,-119.6629213 50.8072858,-119.6814491 50.83275047,-119.7 50.85821312,-119.7185741 50.88367377,-119.75625 50.85821312))
570672|3|-119.241573|50.8072858|POLYGON((-119.25 50.85821312,-119.287945 50.83275047,-119.3258427 50.8072858,-119.3075483 50.78181912,-119.2892768 50.75635042,-119.271028 50.73087971,-119.2331671 50.75635042,-119.1952589 50.78181912,-119.1573034 50.8072858,-119.1755153 50.83275047,-119.19375 50.85821312,-119.2120075 50.88367377,-119.25 50.85821312))
570674|1|-118.9044944|50.8072858|POLYGON((-118.9125 50.85821312,-118.9506558 50.83275047,-118.988764 50.8072858,-118.97068 50.78181912,-118.9526185 50.75635042,-118.9345794 50.73087971,-118.8965087 50.75635042,-118.8583905 50.78181912,-118.8202247 50.8072858,-118.8382261 50.83275047,-118.85625 50.85821312,-118.8742964 50.88367377,-118.9125 50.85821312))
570703|3|-114.0168539|50.8072858|POLYGON((-114.01875 50.85821312,-114.0599625 50.83275047,-114.1011236 50.8072858,-114.0860886 50.78181912,-114.0710723 50.75635042,-114.0560748 50.73087971,-114.0149626 50.75635042,-113.9737991 50.78181912,-113.9325843 50.8072858,-113.9475328 50.83275047,-113.9625 50.85821312,-113.9774859 50.88367377,-114.01875 50.85821312))
570704|3|-113.8483146|50.8072858|POLYGON((-113.85 50.85821312,-113.8913179 50.83275047,-113.9325843 50.8072858,-113.9176544 50.78181912,-113.9027431 50.75635042,-113.8878505 50.73087971,-113.8466334 50.75635042,-113.8053649 50.78181912,-113.7640449 50.8072858,-113.7788882 50.83275047,-113.79375 50.85821312,-113.8086304 50.88367377,-113.85 50.85821312))
570706|3|-113.511236|50.8072858|POLYGON((-113.5125 50.85821312,-113.5540287 50.83275047,-113.5955056 50.8072858,-113.580786 50.78181912,-113.5660848 50.75635042,-113.5514019 50.73087971,-113.5099751 50.75635042,-113.4684966 50.78181912,-113.4269663 50.8072858,-113.441599 50.83275047,-113.45625 50.85821312,-113.4709193 50.88367377,-113.5125 50.85821312))
570710|3|-112.8370787|50.8072858|POLYGON((-112.8375 50.85821312,-112.8794503 50.83275047,-112.9213483 50.8072858,-112.9070493 50.78181912,-112.8927681 50.75635042,-112.8785047 50.73087971,-112.8366584 50.75635042,-112.7947598 50.78181912,-112.752809 50.8072858,-112.7670206 50.83275047,-112.78125 50.85821312,-112.7954972 50.88367377,-112.8375 50.85821312))
570712|3|-112.5|50.8072858|POLYGON((-112.5 50.85821312,-112.5421611 50.83275047,-112.5842697 50.8072858,-112.5701809 50.78181912,-112.5561097 50.75635042,-112.5420561 50.73087971,-112.5 50.75635042,-112.4578915 50.78181912,-112.4157303 50.8072858,-112.4297314 50.83275047,-112.44375 50.85821312,-112.4577861 50.88367377,-112.5 50.85821312))
570713|3|-112.3314607|50.8072858|POLYGON((-112.33125 50.85821312,-112.3735166 50.83275047,-112.4157303 50.8072858,-112.4017467 50.78181912,-112.3877805 50.75635042,-112.3738318 50.73087971,-112.3316708 50.75635042,-112.2894573 50.78181912,-112.247191 50.8072858,-112.2610868 50.83275047,-112.275 50.85821312,-112.2889306 50.88367377,-112.33125 50.85821312))
570718|1|-111.488764|50.8072858|POLYGON((-111.4875 50.85821312,-111.5302936 50.83275047,-111.5730337 50.8072858,-111.5595758 50.78181912,-111.5461347 50.75635042,-111.5327103 50.73087971,-111.4900249 50.75635042,-111.4472863 50.78181912,-111.4044944 50.8072858,-111.4178638 50.83275047,-111.43125 50.85821312,-111.4446529 50.88367377,-111.4875 50.85821312))
570756|3|-105.0842697|50.8072858|POLYGON((-105.075 50.85821312,-105.1217989 50.83275047,-105.1685393 50.8072858,-105.1590767 50.78181912,-105.1496259 50.75635042,-105.1401869 50.73087971,-105.0935162 50.75635042,-105.0467873 50.78181912,-105 50.8072858,-105.0093691 50.83275047,-105.01875 50.85821312,-105.0281426 50.88367377,-105.075 50.85821312))
570757|3|-104.9157303|50.8072858|POLYGON((-104.90625 50.85821312,-104.9531543 50.83275047,-105 50.8072858,-104.9906425 50.78181912,-104.9812968 50.75635042,-104.9719626 50.73087971,-104.925187 50.75635042,-104.8783531 50.78181912,-104.8314607 50.8072858,-104.8407245 50.83275047,-104.85 50.85821312,-104.8592871 50.88367377,-104.90625 50.85821312))
570763|6|-103.9044944|50.8072858|POLYGON((-103.89375 50.85821312,-103.9412867 50.83275047,-103.988764 50.8072858,-103.9800374 50.78181912,-103.9713217 50.75635042,-103.9626168 50.73087971,-103.915212 50.75635042,-103.867748 50.78181912,-103.8202247 50.8072858,-103.828857 50.83275047,-103.8375 50.85821312,-103.8461538 50.88367377,-103.89375 50.85821312))
570764|5|-103.7359551|50.8072858|POLYGON((-103.725 50.85821312,-103.7726421 50.83275047,-103.8202247 50.8072858,-103.8116032 50.78181912,-103.8029925 50.75635042,-103.7943925 50.73087971,-103.7468828 50.75635042,-103.6993138 50.78181912,-103.6516854 50.8072858,-103.6602124 50.83275047,-103.66875 50.85821312,-103.6772983 50.88367377,-103.725 50.85821312))
570765|3|-103.5674157|50.8072858|POLYGON((-103.55625 50.85821312,-103.6039975 50.83275047,-103.6516854 50.8072858,-103.6431691 50.78181912,-103.6346633 50.75635042,-103.6261682 50.73087971,-103.5785536 50.75635042,-103.5308796 50.78181912,-103.4831461 50.8072858,-103.4915678 50.83275047,-103.5 50.85821312,-103.5084428 50.88367377,-103.55625 50.85821312))
570766|3|-103.3988764|50.8072858|POLYGON((-103.3875 50.85821312,-103.4353529 50.83275047,-103.4831461 50.8072858,-103.4747349 50.78181912,-103.4663342 50.75635042,-103.4579439 50.73087971,-103.4102244 50.75635042,-103.3624454 50.78181912,-103.3146067 50.8072858,-103.3229232 50.83275047,-103.33125 50.85821312,-103.3395872 50.88367377,-103.3875 50.85821312))
570776|3|-101.7134831|50.8072858|POLYGON((-101.7 50.85821312,-101.7489069 50.83275047,-101.7977528 50.8072858,-101.790393 50.78181912,-101.7830424 50.75635042,-101.7757009 50.73087971,-101.7269327 50.75635042,-101.6781036 50.78181912,-101.6292135 50.8072858,-101.6364772 50.83275047,-101.64375 50.85821312,-101.6510319 50.88367377,-101.7 50.85821312))
570779|7|-101.2078652|50.8072858|POLYGON((-101.19375 50.85821312,-101.2429731 50.83275047,-101.2921348 50.8072858,-101.2850905 50.78181912,-101.2780549 50.75635042,-101.271028 50.73087971,-101.2219451 50.75635042,-101.172801 50.78181912,-101.1235955 50.8072858,-101.1305434 50.83275047,-101.1375 50.85821312,-101.1444653 50.88367377,-101.19375 50.85821312))
572762|1|-127.4299065|50.73087971|POLYGON((-127.448534 50.78181912,-127.4812968 50.75635042,-127.5140187 50.73087971,-127.49066 50.70540697,-127.4673304 50.67993221,-127.4440299 50.65445543,-127.4113255 50.67993221,-127.3785803 50.70540697,-127.3457944 50.73087971,-127.3690773 50.75635042,-127.3923893 50.78181912,-127.4157303 50.8072858,-127.448534 50.78181912))
572795|1|-121.8785047|50.73087971|POLYGON((-121.8902059 50.78181912,-121.9264339 50.75635042,-121.9626168 50.73087971,-121.9427148 50.70540697,-121.9228376 50.67993221,-121.9029851 50.65445543,-121.8668326 50.67993221,-121.8306351 50.70540697,-121.7943925 50.73087971,-121.8142145 50.75635042,-121.8340611 50.78181912,-121.8539326 50.8072858,-121.8902059 50.78181912))
572799|1|-121.2056075|50.73087971|POLYGON((-121.2164691 50.78181912,-121.2531172 50.75635042,-121.2897196 50.73087971,-121.2702366 50.70540697,-121.2507778 50.67993221,-121.2313433 50.65445543,-121.1947729 50.67993221,-121.1581569 50.70540697,-121.1214953 50.73087971,-121.1408978 50.75635042,-121.1603244 50.78181912,-121.1797753 50.8072858,-121.2164691 50.78181912))
572803|3|-120.5327103|50.73087971|POLYGON((-120.5427324 50.78181912,-120.5798005 50.75635042,-120.6168224 50.73087971,-120.5977584 50.70540697,-120.5787181 50.67993221,-120.5597015 50.65445543,-120.5227131 50.67993221,-120.4856787 50.70540697,-120.4485981 50.73087971,-120.467581 50.75635042,-120.4865876 50.78181912,-120.505618 50.8072858,-120.5427324 50.78181912))
572804|1|-120.364486|50.73087971|POLYGON((-120.3742982 50.78181912,-120.4114713 50.75635042,-120.4485981 50.73087971,-120.4296389 50.70540697,-120.4107032 50.67993221,-120.391791 50.65445543,-120.3546982 50.67993221,-120.3175592 50.70540697,-120.2803738 50.73087971,-120.2992519 50.75635042,-120.3181535 50.78181912,-120.3370787 50.8072858,-120.3742982 50.78181912))
572805|1|-120.1962617|50.73087971|POLYGON((-120.205864 50.78181912,-120.2431421 50.75635042,-120.2803738 50.73087971,-120.2615193 50.70540697,-120.2426882 50.67993221,-120.2238806 50.65445543,-120.1866833 50.67993221,-120.1494396 50.70540697,-120.1121495 50.73087971,-120.1309227 50.75635042,-120.1497193 50.78181912,-120.1685393 50.8072858,-120.205864 50.78181912))
572810|1|-119.3551402|50.73087971|POLYGON((-119.3636931 50.78181912,-119.4014963 50.75635042,-119.4392523 50.73087971,-119.4209215 50.70540697,-119.4026136 50.67993221,-119.3843284 50.65445543,-119.3466086 50.67993221,-119.3088418 50.70540697,-119.271028 50.73087971,-119.2892768 50.75635042,-119.3075483 50.78181912,-119.3258427 50.8072858,-119.3636931 50.78181912))
572811|3|-119.1869159|50.73087971|POLYGON((-119.1952589 50.78181912,-119.2331671 50.75635042,-119.271028 50.73087971,-119.252802 50.70540697,-119.2345986 50.67993221,-119.2164179 50.65445543,-119.1785937 50.67993221,-119.1407223 50.70540697,-119.1028037 50.73087971,-119.1209476 50.75635042,-119.1391142 50.78181912,-119.1573034 50.8072858,-119.1952589 50.78181912))
572812|3|-119.0186916|50.73087971|POLYGON((-119.0268247 50.78181912,-119.0648379 50.75635042,-119.1028037 50.73087971,-119.0846824 50.70540697,-119.0665837 50.67993221,-119.0485075 50.65445543,-119.0105787 50.67993221,-118.9726027 50.70540697,-118.9345794 50.73087971,-118.9526185 50.75635042,-118.97068 50.78181912,-118.988764 50.8072858,-119.0268247 50.78181912))
572829|3|-116.1588785|50.73087971|POLYGON((-116.1634435 50.78181912,-116.2032419 50.75635042,-116.2429907 50.73087971,-116.2266501 50.70540697,-116.2103298 50.67993221,-116.1940299 50.65445543,-116.1543248 50.67993221,-116.1145704 50.70540697,-116.0747664 50.73087971,-116.0910224 50.75635042,-116.1072988 50.78181912,-116.1235955 50.8072858,-116.1634435 50.78181912))
572840|8|-114.3084112|50.73087971|POLYGON((-114.3106675 50.78181912,-114.3516209 50.75635042,-114.3925234 50.73087971,-114.377335 50.70540697,-114.3621655 50.67993221,-114.3470149 50.65445543,-114.3061605 50.67993221,-114.2652553 50.70540697,-114.2242991 50.73087971,-114.2394015 50.75635042,-114.2545228 50.78181912,-114.2696629 50.8072858,-114.3106675 50.78181912))
572842|3|-113.9719626|50.73087971|POLYGON((-113.9737991 50.78181912,-114.0149626 50.75635042,-114.0560748 50.73087971,-114.0410959 50.70540697,-114.0261357 50.67993221,-114.011194 50.65445543,-113.9701307 50.67993221,-113.9290162 50.70540697,-113.8878505 50.73087971,-113.9027431 50.75635042,-113.9176544 50.78181912,-113.9325843 50.8072858,-113.9737991 50.78181912))
572844|3|-113.635514|50.73087971|POLYGON((-113.6369308 50.78181912,-113.6783042 50.75635042,-113.7196262 50.73087971,-113.7048568 50.70540697,-113.6901058 50.67993221,-113.6753731 50.65445543,-113.6341008 50.67993221,-113.5927771 50.70540697,-113.5514019 50.73087971,-113.5660848 50.75635042,-113.580786 50.78181912,-113.5955056 50.8072858,-113.6369308 50.78181912))
572853|3|-112.1214953|50.73087971|POLYGON((-112.1210231 50.78181912,-112.1633416 50.75635042,-112.2056075 50.73087971,-112.1917808 50.70540697,-112.1779714 50.67993221,-112.1641791 50.65445543,-112.1219664 50.67993221,-112.0797011 50.70540697,-112.0373832 50.73087971,-112.0511222 50.75635042,-112.0648784 50.78181912,-112.0786517 50.8072858,-112.1210231 50.78181912))
572856|3|-111.6168224|50.73087971|POLYGON((-111.6157205 50.78181912,-111.6583541 50.75635042,-111.7009346 50.73087971,-111.6874222 50.70540697,-111.6739266 50.67993221,-111.6604478 50.65445543,-111.6179216 50.67993221,-111.5753425 50.70540697,-111.5327103 50.73087971,-111.5461347 50.75635042,-111.5595758 50.78181912,-111.5730337 50.8072858,-111.6157205 50.78181912))
572878|1|-107.9158879|50.73087971|POLYGON((-107.9101684 50.78181912,-107.9551122 50.75635042,-108 50.73087971,-107.988792 50.70540697,-107.977598 50.67993221,-107.9664179 50.65445543,-107.921593 50.67993221,-107.8767123 50.70540697,-107.8317757 50.73087971,-107.8428928 50.75635042,-107.8540237 50.78181912,-107.8651685 50.8072858,-107.9101684 50.78181912))
572895|3|-105.0560748|50.73087971|POLYGON((-105.0467873 50.78181912,-105.0935162 50.75635042,-105.1401869 50.73087971,-105.1307597 50.70540697,-105.1213441 50.67993221,-105.1119403 50.65445543,-105.0653391 50.67993221,-105.01868 50.70540697,-104.9719626 50.73087971,-104.9812968 50.75635042,-104.9906425 50.78181912,-105 50.8072858,-105.0467873 50.78181912))
572896|3|-104.8878505|50.73087971|POLYGON((-104.8783531 50.78181912,-104.925187 50.75635042,-104.9719626 50.73087971,-104.9626401 50.70540697,-104.9533292 50.67993221,-104.9440299 50.65445543,-104.8973242 50.67993221,-104.8505604 50.70540697,-104.8037383 50.73087971,-104.8129676 50.75635042,-104.8222084 50.78181912,-104.8314607 50.8072858,-104.8783531 50.78181912))
572900|3|-104.2149533|50.73087971|POLYGON((-104.2046163 50.78181912,-104.2518703 50.75635042,-104.2990654 50.73087971,-104.2901619 50.70540697,-104.2812694 50.67993221,-104.2723881 50.65445543,-104.2252645 50.67993221,-104.1780822 50.70540697,-104.1308411 50.73087971,-104.1396509 50.75635042,-104.1484716 50.78181912,-104.1573034 50.8072858,-104.2046163 50.78181912))
572903|1|-103.7102804|50.73087971|POLYGON((-103.6993138 50.78181912,-103.7468828 50.75635042,-103.7943925 50.73087971,-103.7858032 50.70540697,-103.7772246 50.67993221,-103.7686567 50.65445543,-103.7212197 50.67993221,-103.6737235 50.70540697,-103.6261682 50.73087971,-103.6346633 50.75635042,-103.6431691 50.78181912,-103.6516854 50.8072858,-103.6993138 50.78181912))
572920|7|-100.8504673|50.73087971|POLYGON((-100.8359326 50.78181912,-100.8852868 50.75635042,-100.9345794 50.73087971,-100.9277709 50.70540697,-100.9209708 50.67993221,-100.9141791 50.65445543,-100.8649658 50.67993221,-100.8156912 50.70540697,-100.7663551 50.73087971,-100.7730673 50.75635042,-100.7797879 50.78181912,-100.7865169 50.8072858,-100.8359326 50.78181912))
572928|7|-99.5046729|50.73087971|POLYGON((-99.48845914 50.78181912,-99.53865337 50.75635042,-99.58878505 50.73087971,-99.58281445 50.70540697,-99.57685128 50.67993221,-99.57089552 50.65445543,-99.5208463 50.67993221,-99.47073474 50.70540697,-99.42056075 50.73087971,-99.42643392 50.75635042,-99.43231441 50.78181912,-99.43820225 50.8072858,-99.48845914 50.78181912))
572938|1|-97.82242991|50.73087971|POLYGON((-97.80411728 50.78181912,-97.8553616 50.75635042,-97.90654206 50.73087971,-97.90161893 50.70540697,-97.89670193 50.67993221,-97.89179104 50.65445543,-97.84069695 50.67993221,-97.78953923 50.70540697,-97.73831776 50.73087971,-97.74314214 50.75635042,-97.74797255 50.78181912,-97.75280899 50.8072858,-97.80411728 50.78181912))
572943|7|-96.98130841|50.73087971|POLYGON((-96.96194635 50.78181912,-97.01371571 50.75635042,-97.06542056 50.73087971,-97.06102117 50.70540697,-97.05662726 50.67993221,-97.05223881 50.65445543,-97.00062228 50.67993221,-96.94894147 50.70540697,-96.89719626 50.73087971,-96.90149626 50.75635042,-96.90580162 50.78181912,-96.91011236 50.8072858,-96.96194635 50.78181912))
572946|7|-96.47663551|50.73087971|POLYGON((-96.45664379 50.78181912,-96.50872818 50.75635042,-96.56074766 50.73087971,-96.55666252 50.70540697,-96.55258245 50.67993221,-96.54850746 50.65445543,-96.49657747 50.67993221,-96.44458281 50.70540697,-96.39252336 50.73087971,-96.39650873 50.75635042,-96.40049906 50.78181912,-96.40449438 50.8072858,-96.45664379 50.78181912))
573186|4|-56.10280374|50.73087971|POLYGON((-56.14472863 50.78181912,-56.16583541 50.75635042,-56.18691589 50.73087971,-56.15193026 50.70540697,-56.11698818 50.67993221,-56.08208955 50.65445543,-56.0609832 50.67993221,-56.03985056 50.70540697,-56.01869159 50.73087971,-56.05361596 50.75635042,-56.08858391 50.78181912,-56.12359551 50.8072858,-56.14472863 50.78181912))
574905|1|-127.3600746|50.65445543|POLYGON((-127.3785803 50.70540697,-127.4113255 50.67993221,-127.4440299 50.65445543,-127.4207582 50.62897663,-127.3975155 50.60349579,-127.3743017 50.57801293,-127.3416149 50.60349579,-127.3088875 50.62897663,-127.2761194 50.65445543,-127.2993155 50.67993221,-127.3225405 50.70540697,-127.3457944 50.73087971,-127.3785803 50.70540697))
574937|3|-121.9869403|50.65445543|POLYGON((-121.9987547 50.70540697,-122.0348475 50.67993221,-122.0708955 50.65445543,-122.0509633 50.62897663,-122.0310559 50.60349579,-122.0111732 50.57801293,-121.9751553 50.60349579,-121.9390926 50.62897663,-121.9029851 50.65445543,-121.9228376 50.67993221,-121.9427148 50.70540697,-121.9626168 50.73087971,-121.9987547 50.70540697))
574941|4|-121.3152985|50.65445543|POLYGON((-121.3262765 50.70540697,-121.3627878 50.67993221,-121.3992537 50.65445543,-121.379739 50.62897663,-121.3602484 50.60349579,-121.3407821 50.57801293,-121.3043478 50.60349579,-121.2678682 50.62897663,-121.2313433 50.65445543,-121.2507778 50.67993221,-121.2702366 50.70540697,-121.2897196 50.73087971,-121.3262765 50.70540697))
574946|1|-120.4757463|50.65445543|POLYGON((-120.4856787 50.70540697,-120.5227131 50.67993221,-120.5597015 50.65445543,-120.5407085 50.62897663,-120.5217391 50.60349579,-120.5027933 50.57801293,-120.4658385 50.60349579,-120.4288378 50.62897663,-120.391791 50.65445543,-120.4107032 50.67993221,-120.4296389 50.70540697,-120.4485981 50.73087971,-120.4856787 50.70540697))
574947|1|-120.3078358|50.65445543|POLYGON((-120.3175592 50.70540697,-120.3546982 50.67993221,-120.391791 50.65445543,-120.3729024 50.62897663,-120.3540373 50.60349579,-120.3351955 50.57801293,-120.2981366 50.60349579,-120.2610317 50.62897663,-120.2238806 50.65445543,-120.2426882 50.67993221,-120.2615193 50.70540697,-120.2803738 50.73087971,-120.3175592 50.70540697))
574948|1|-120.1399254|50.65445543|POLYGON((-120.1494396 50.70540697,-120.1866833 50.67993221,-120.2238806 50.65445543,-120.2050963 50.62897663,-120.1863354 50.60349579,-120.1675978 50.57801293,-120.1304348 50.60349579,-120.0932256 50.62897663,-120.0559701 50.65445543,-120.0746733 50.67993221,-120.0933998 50.70540697,-120.1121495 50.73087971,-120.1494396 50.70540697))
574949|1|-119.9720149|50.65445543|POLYGON((-119.98132 50.70540697,-120.0186683 50.67993221,-120.0559701 50.65445543,-120.0372902 50.62897663,-120.0186335 50.60349579,-120 50.57801293,-119.9627329 50.60349579,-119.9254195 50.62897663,-119.8880597 50.65445543,-119.9066584 50.67993221,-119.9252802 50.70540697,-119.9439252 50.73087971,-119.98132 50.70540697))
574953|1|-119.3003731|50.65445543|POLYGON((-119.3088418 50.70540697,-119.3466086 50.67993221,-119.3843284 50.65445543,-119.3660659 50.62897663,-119.3478261 50.60349579,-119.3296089 50.57801293,-119.2919255 50.60349579,-119.2541952 50.62897663,-119.2164179 50.65445543,-119.2345986 50.67993221,-119.252802 50.70540697,-119.271028 50.73087971,-119.3088418 50.70540697))
574954|1|-119.1324627|50.65445543|POLYGON((-119.1407223 50.70540697,-119.1785937 50.67993221,-119.2164179 50.65445543,-119.1982598 50.62897663,-119.1801242 50.60349579,-119.1620112 50.57801293,-119.1242236 50.60349579,-119.0863891 50.62897663,-119.0485075 50.65445543,-119.0665837 50.67993221,-119.0846824 50.70540697,-119.1028037 50.73087971,-119.1407223 50.70540697))
574972|3|-116.1100746|50.65445543|POLYGON((-116.1145704 50.70540697,-116.1543248 50.67993221,-116.1940299 50.65445543,-116.1777502 50.62897663,-116.1614907 50.60349579,-116.1452514 50.57801293,-116.1055901 50.60349579,-116.0658794 50.62897663,-116.0261194 50.65445543,-116.0423149 50.67993221,-116.0585305 50.70540697,-116.0747664 50.73087971,-116.1145704 50.70540697))
574983|3|-114.2630597|50.65445543|POLYGON((-114.2652553 50.70540697,-114.3061605 50.67993221,-114.3470149 50.65445543,-114.3318832 50.62897663,-114.3167702 50.60349579,-114.301676 50.57801293,-114.2608696 50.60349579,-114.2200124 50.62897663,-114.1791045 50.65445543,-114.1941506 50.67993221,-114.2092154 50.70540697,-114.2242991 50.73087971,-114.2652553 50.70540697))
574984|3|-114.0951493|50.65445543|POLYGON((-114.0971357 50.70540697,-114.1381456 50.67993221,-114.1791045 50.65445543,-114.1640771 50.62897663,-114.1490683 50.60349579,-114.1340782 50.57801293,-114.0931677 50.60349579,-114.0522063 50.62897663,-114.011194 50.65445543,-114.0261357 50.67993221,-114.0410959 50.70540697,-114.0560748 50.73087971,-114.0971357 50.70540697))
574985|4|-113.9272388|50.65445543|POLYGON((-113.9290162 50.70540697,-113.9701307 50.67993221,-114.011194 50.65445543,-113.996271 50.62897663,-113.9813665 50.60349579,-113.9664804 50.57801293,-113.9254658 50.60349579,-113.8844002 50.62897663,-113.8432836 50.65445543,-113.8581207 50.67993221,-113.8729763 50.70540697,-113.8878505 50.73087971,-113.9290162 50.70540697))
574996|3|-112.0802239|50.65445543|POLYGON((-112.0797011 50.70540697,-112.1219664 50.67993221,-112.1641791 50.65445543,-112.150404 50.62897663,-112.136646 50.60349579,-112.122905 50.57801293,-112.0807453 50.60349579,-112.0385333 50.62897663,-111.9962687 50.65445543,-112.0099564 50.67993221,-112.0236613 50.70540697,-112.0373832 50.73087971,-112.0797011 50.70540697))
574997|3|-111.9123134|50.65445543|POLYGON((-111.9115816 50.70540697,-111.9539515 50.67993221,-111.9962687 50.65445543,-111.9825979 50.62897663,-111.9689441 50.60349579,-111.9553073 50.57801293,-111.9130435 50.60349579,-111.8707272 50.62897663,-111.8283582 50.65445543,-111.8419415 50.67993221,-111.8555417 50.70540697,-111.8691589 50.73087971,-111.9115816 50.70540697))
575035|3|-105.5317164|50.65445543|POLYGON((-105.5230386 50.70540697,-105.5693839 50.67993221,-105.6156716 50.65445543,-105.6059664 50.62897663,-105.5962733 50.60349579,-105.5865922 50.57801293,-105.5403727 50.60349579,-105.4940957 50.62897663,-105.4477612 50.65445543,-105.457374 50.67993221,-105.4669988 50.70540697,-105.4766355 50.73087971,-105.5230386 50.70540697))
575039|3|-104.8600746|50.65445543|POLYGON((-104.8505604 50.70540697,-104.8973242 50.67993221,-104.9440299 50.65445543,-104.9347421 50.62897663,-104.9254658 50.60349579,-104.9162011 50.57801293,-104.8695652 50.60349579,-104.8228713 50.62897663,-104.7761194 50.65445543,-104.7853143 50.67993221,-104.7945205 50.70540697,-104.8037383 50.73087971,-104.8505604 50.70540697))
575043|3|-104.1884328|50.65445543|POLYGON((-104.1780822 50.70540697,-104.2252645 50.67993221,-104.2723881 50.65445543,-104.2635177 50.62897663,-104.2546584 50.60349579,-104.2458101 50.57801293,-104.1987578 50.60349579,-104.151647 50.62897663,-104.1044776 50.65445543,-104.1132545 50.67993221,-104.1220423 50.70540697,-104.1308411 50.73087971,-104.1780822 50.70540697))
575046|3|-103.6847015|50.65445543|POLYGON((-103.6737235 50.70540697,-103.7212197 50.67993221,-103.7686567 50.65445543,-103.7600994 50.62897663,-103.7515528 50.60349579,-103.7430168 50.57801293,-103.6956522 50.60349579,-103.6482287 50.62897663,-103.6007463 50.65445543,-103.6092097 50.67993221,-103.6176837 50.70540697,-103.6261682 50.73087971,-103.6737235 50.70540697))
575054|3|-102.3414179|50.65445543|POLYGON((-102.3287671 50.70540697,-102.3771002 50.67993221,-102.4253731 50.65445543,-102.4176507 50.62897663,-102.4099379 50.60349579,-102.4022346 50.57801293,-102.3540373 50.60349579,-102.30578 50.62897663,-102.2574627 50.65445543,-102.2650902 50.67993221,-102.2727273 50.70540697,-102.2803738 50.73087971,-102.3287671 50.70540697))
575057|3|-101.8376866|50.65445543|POLYGON((-101.8244085 50.70540697,-101.8730554 50.67993221,-101.9216418 50.65445543,-101.9142324 50.62897663,-101.9068323 50.60349579,-101.8994413 50.57801293,-101.8509317 50.60349579,-101.8023617 50.62897663,-101.7537313 50.65445543,-101.7610454 50.67993221,-101.7683686 50.70540697,-101.7757009 50.73087971,-101.8244085 50.70540697))
575061|7|-101.1660448|50.65445543|POLYGON((-101.1519303 50.70540697,-101.2009956 50.67993221,-101.25 50.65445543,-101.2430081 50.62897663,-101.2360248 50.60349579,-101.2290503 50.57801293,-101.1801242 50.60349579,-101.1311374 50.62897663,-101.0820896 50.65445543,-101.0889857 50.67993221,-101.0958904 50.70540697,-101.1028037 50.73087971,-101.1519303 50.70540697))
575068|8|-99.99067164|50.65445543|POLYGON((-99.9750934 50.70540697,-100.0248911 50.67993221,-100.0746269 50.65445543,-100.0683654 50.62897663,-100.0621118 50.60349579,-100.0558659 50.57801293,-100.0062112 50.60349579,-99.95649472 50.62897663,-99.90671642 50.65445543,-99.91288114 50.67993221,-99.91905355 50.70540697,-99.92523364 50.73087971,-99.9750934 50.70540697))
575071|7|-99.4869403|50.65445543|POLYGON((-99.47073474 50.70540697,-99.5208463 50.67993221,-99.57089552 50.65445543,-99.56494717 50.62897663,-99.55900621 50.60349579,-99.55307263 50.57801293,-99.50310559 50.60349579,-99.45307644 50.62897663,-99.40298507 50.65445543,-99.40883634 50.67993221,-99.41469489 50.70540697,-99.42056075 50.73087971,-99.47073474 50.70540697))
575086|7|-96.96828358|50.65445543|POLYGON((-96.94894147 50.70540697,-97.00062228 50.67993221,-97.05223881 50.65445543,-97.04785581 50.62897663,-97.04347826 50.60349579,-97.03910615 50.57801293,-96.98757764 50.60349579,-96.93598508 50.62897663,-96.88432836 50.65445543,-96.88861232 50.67993221,-96.89290162 50.70540697,-96.89719626 50.73087971,-96.94894147 50.70540697))
575088|8|-96.63246269|50.65445543|POLYGON((-96.61270237 50.70540697,-96.66459241 50.67993221,-96.71641791 50.65445543,-96.71224363 50.62897663,-96.70807453 50.60349579,-96.70391061 50.57801293,-96.65217391 50.60349579,-96.6003729 50.62897663,-96.54850746 50.65445543,-96.55258245 50.67993221,-96.55666252 50.70540697,-96.56074766 50.73087971,-96.61270237 50.70540697))
575090|7|-96.29664179|50.65445543|POLYGON((-96.27646326 50.70540697,-96.32856254 50.67993221,-96.38059701 50.65445543,-96.37663145 50.62897663,-96.37267081 50.60349579,-96.36871508 50.57801293,-96.31677019 50.60349579,-96.26476072 50.62897663,-96.21268657 50.65445543,-96.21655258 50.67993221,-96.22042341 50.70540697,-96.22429907 50.73087971,-96.27646326 50.70540697))
577050|1|-127.6256983|50.57801293|POLYGON((-127.6444997 50.62897663,-127.6770186 50.60349579,-127.7094972 50.57801293,-127.6861042 50.55252804,-127.6627402 50.52704111,-127.6394052 50.50155215,-127.6069436 50.52704111,-127.5744417 50.55252804,-127.5418994 50.57801293,-127.5652174 50.60349579,-127.5885643 50.62897663,-127.6119403 50.65445543,-127.6444997 50.62897663))
577053|1|-127.122905|50.57801293|POLYGON((-127.1410814 50.62897663,-127.173913 50.60349579,-127.2067039 50.57801293,-127.1836228 50.55252804,-127.1605704 50.52704111,-127.1375465 50.50155215,-127.1047737 50.52704111,-127.0719603 50.55252804,-127.0391061 50.57801293,-127.0621118 50.60349579,-127.0851461 50.62897663,-127.108209 50.65445543,-127.1410814 50.62897663))
577054|1|-126.9553073|50.57801293|POLYGON((-126.9732753 50.62897663,-127.0062112 50.60349579,-127.0391061 50.57801293,-127.016129 50.55252804,-126.9931804 50.52704111,-126.9702602 50.50155215,-126.9373838 50.52704111,-126.9044665 50.55252804,-126.8715084 50.57801293,-126.8944099 50.60349579,-126.91734 50.62897663,-126.9402985 50.65445543,-126.9732753 50.62897663))
577090|1|-120.9217877|50.57801293|POLYGON((-120.9322561 50.62897663,-120.9689441 50.60349579,-121.0055866 50.57801293,-120.9863524 50.55252804,-120.967142 50.52704111,-120.9479554 50.50155215,-120.9113453 50.52704111,-120.8746898 50.55252804,-120.8379888 50.57801293,-120.8571429 50.60349579,-120.8763207 50.62897663,-120.8955224 50.65445543,-120.9322561 50.62897663))
577093|1|-120.4189944|50.57801293|POLYGON((-120.4288378 50.62897663,-120.4658385 50.60349579,-120.5027933 50.57801293,-120.483871 50.55252804,-120.4649721 50.52704111,-120.4460967 50.50155215,-120.4091754 50.52704111,-120.3722084 50.55252804,-120.3351955 50.57801293,-120.3540373 50.60349579,-120.3729024 50.62897663,-120.391791 50.65445543,-120.4288378 50.62897663))
577100|1|-119.2458101|50.57801293|POLYGON((-119.2541952 50.62897663,-119.2919255 50.60349579,-119.3296089 50.57801293,-119.3114144 50.55252804,-119.2932424 50.52704111,-119.2750929 50.50155215,-119.2374458 50.52704111,-119.1997519 50.55252804,-119.1620112 50.57801293,-119.1801242 50.60349579,-119.1982598 50.62897663,-119.2164179 50.65445543,-119.2541952 50.62897663))
577101|6|-119.0782123|50.57801293|POLYGON((-119.0863891 50.62897663,-119.1242236 50.60349579,-119.1620112 50.57801293,-119.1439206 50.55252804,-119.1258524 50.52704111,-119.1078067 50.50155215,-119.0700558 50.52704111,-119.0322581 50.55252804,-118.9944134 50.57801293,-119.0124224 50.60349579,-119.0304537 50.62897663,-119.0485075 50.65445543,-119.0863891 50.62897663))
577119|3|-116.0614525|50.57801293|POLYGON((-116.0658794 50.62897663,-116.1055901 50.60349579,-116.1452514 50.57801293,-116.1290323 50.55252804,-116.1128332 50.52704111,-116.0966543 50.50155215,-116.0570366 50.52704111,-116.0173697 50.55252804,-115.9776536 50.57801293,-115.9937888 50.60349579,-116.0099441 50.62897663,-116.0261194 50.65445543,-116.0658794 50.62897663))
577132|3|-113.8826816|50.57801293|POLYGON((-113.8844002 50.62897663,-113.9254658 50.60349579,-113.9664804 50.57801293,-113.9516129 50.55252804,-113.9367638 50.52704111,-113.9219331 50.50155215,-113.8809671 50.52704111,-113.8399504 50.55252804,-113.7988827 50.57801293,-113.8136646 50.60349579,-113.8284649 50.62897663,-113.8432836 50.65445543,-113.8844002 50.62897663))
577144|3|-111.8715084|50.57801293|POLYGON((-111.8707272 50.62897663,-111.9130435 50.60349579,-111.9553073 50.57801293,-111.9416873 50.55252804,-111.9280843 50.52704111,-111.9144981 50.50155215,-111.8722877 50.52704111,-111.8300248 50.55252804,-111.7877095 50.57801293,-111.8012422 50.60349579,-111.8147918 50.62897663,-111.8283582 50.65445543,-111.8707272 50.62897663))
577168|3|-107.849162|50.57801293|POLYGON((-107.843381 50.62897663,-107.8881988 50.60349579,-107.9329609 50.57801293,-107.9218362 50.55252804,-107.9107254 50.52704111,-107.8996283 50.50155215,-107.8549287 50.52704111,-107.8101737 50.55252804,-107.7653631 50.57801293,-107.7763975 50.60349579,-107.7874456 50.62897663,-107.7985075 50.65445543,-107.843381 50.62897663))
577186|3|-104.8324022|50.57801293|POLYGON((-104.8228713 50.62897663,-104.8695652 50.60349579,-104.9162011 50.57801293,-104.9069479 50.55252804,-104.8977061 50.52704111,-104.8884758 50.50155215,-104.8419095 50.52704111,-104.7952854 50.55252804,-104.7486034 50.57801293,-104.757764 50.60349579,-104.766936 50.62897663,-104.7761194 50.65445543,-104.8228713 50.62897663))
577187|3|-104.6648045|50.57801293|POLYGON((-104.6550653 50.62897663,-104.7018634 50.60349579,-104.7486034 50.57801293,-104.7394541 50.55252804,-104.7303162 50.52704111,-104.7211896 50.50155215,-104.6745195 50.52704111,-104.6277916 50.55252804,-104.5810056 50.57801293,-104.5900621 50.60349579,-104.5991299 50.62897663,-104.608209 50.65445543,-104.6550653 50.62897663))
577192|3|-103.8268156|50.57801293|POLYGON((-103.8160348 50.62897663,-103.863354 50.60349579,-103.9106145 50.57801293,-103.9019851 50.55252804,-103.8933664 50.52704111,-103.8847584 50.50155215,-103.8375697 50.52704111,-103.7903226 50.55252804,-103.7430168 50.57801293,-103.7515528 50.60349579,-103.7600994 50.62897663,-103.7686567 50.65445543,-103.8160348 50.62897663))
577193|3|-103.6592179|50.57801293|POLYGON((-103.6482287 50.62897663,-103.6956522 50.60349579,-103.7430168 50.57801293,-103.7344913 50.55252804,-103.7259764 50.52704111,-103.7174721 50.50155215,-103.6701798 50.52704111,-103.6228288 50.55252804,-103.575419 50.57801293,-103.5838509 50.60349579,-103.5922933 50.62897663,-103.6007463 50.65445543,-103.6482287 50.62897663))
577199|3|-102.6536313|50.57801293|POLYGON((-102.6413922 50.62897663,-102.689441 50.60349579,-102.7374302 50.57801293,-102.7295285 50.55252804,-102.7216367 50.52704111,-102.7137546 50.50155215,-102.66584 50.52704111,-102.617866 50.55252804,-102.5698324 50.57801293,-102.5776398 50.60349579,-102.5854568 50.62897663,-102.5932836 50.65445543,-102.6413922 50.62897663))
577207|7|-101.3128492|50.57801293|POLYGON((-101.2989434 50.62897663,-101.3478261 50.60349579,-101.396648 50.57801293,-101.3895782 50.55252804,-101.382517 50.52704111,-101.3754647 50.50155215,-101.3267204 50.52704111,-101.2779156 50.55252804,-101.2290503 50.57801293,-101.2360248 50.60349579,-101.2430081 50.62897663,-101.25 50.65445543,-101.2989434 50.62897663))
577213|3|-100.3072626|50.57801293|POLYGON((-100.2921069 50.62897663,-100.3416149 50.60349579,-100.3910615 50.57801293,-100.3846154 50.55252804,-100.3781773 50.52704111,-100.3717472 50.50155215,-100.3223807 50.52704111,-100.2729529 50.55252804,-100.2234637 50.57801293,-100.2298137 50.60349579,-100.2361715 50.62897663,-100.2425373 50.65445543,-100.2921069 50.62897663))
577218|3|-99.46927374|50.57801293|POLYGON((-99.45307644 50.62897663,-99.50310559 50.60349579,-99.55307263 50.57801293,-99.5471464 50.55252804,-99.54122753 50.52704111,-99.53531599 50.50155215,-99.48543087 50.52704111,-99.43548387 50.55252804,-99.38547486 50.57801293,-99.39130435 50.60349579,-99.39714108 50.62897663,-99.40298507 50.65445543,-99.45307644 50.62897663))
577222|7|-98.79888268|50.57801293|POLYGON((-98.78185208 50.62897663,-98.83229814 50.60349579,-98.88268156 50.57801293,-98.87717122 50.55252804,-98.8716677 50.52704111,-98.866171 50.50155215,-98.81587105 50.52704111,-98.76550868 50.55252804,-98.7150838 50.57801293,-98.72049689 50.60349579,-98.72591672 50.62897663,-98.73134328 50.65445543,-98.78185208 50.62897663))
577223|7|-98.63128492|50.57801293|POLYGON((-98.61404599 50.62897663,-98.66459627 50.60349579,-98.7150838 50.57801293,-98.70967742 50.55252804,-98.70427774 50.52704111,-98.69888476 50.50155215,-98.64848109 50.52704111,-98.59801489 50.55252804,-98.54748603 50.57801293,-98.55279503 50.60349579,-98.55811063 50.62897663,-98.56343284 50.65445543,-98.61404599 50.62897663))
577231|7|-97.29050279|50.57801293|POLYGON((-97.27159727 50.62897663,-97.32298137 50.60349579,-97.37430168 50.57801293,-97.36972705 50.55252804,-97.36515809 50.52704111,-97.3605948 50.50155215,-97.30936144 50.52704111,-97.25806452 50.55252804,-97.20670391 50.57801293,-97.21118012 50.60349579,-97.2156619 50.62897663,-97.22014925 50.65445543,-97.27159727 50.62897663))
577233|7|-96.95530726|50.57801293|POLYGON((-96.93598508 50.62897663,-96.98757764 50.60349579,-97.03910615 50.57801293,-97.03473945 50.55252804,-97.03037818 50.52704111,-97.0260223 50.50155215,-96.97458153 50.52704111,-96.92307692 50.55252804,-96.87150838 50.57801293,-96.8757764 50.60349579,-96.88004972 50.62897663,-96.88432836 50.65445543,-96.93598508 50.62897663))
577237|7|-96.2849162|50.57801293|POLYGON((-96.26476072 50.62897663,-96.31677019 50.60349579,-96.36871508 50.57801293,-96.36476427 50.55252804,-96.36081835 50.52704111,-96.35687732 50.50155215,-96.3050217 50.52704111,-96.25310174 50.55252804,-96.20111732 50.57801293,-96.20496894 50.60349579,-96.20882536 50.62897663,-96.21268657 50.65445543,-96.26476072 50.62897663))
577238|7|-96.11731844|50.57801293|POLYGON((-96.09695463 50.62897663,-96.14906832 50.60349579,-96.20111732 50.57801293,-96.19727047 50.55252804,-96.19342839 50.52704111,-96.18959108 50.50155215,-96.13763174 50.52704111,-96.08560794 50.55252804,-96.03351955 50.57801293,-96.03726708 50.60349579,-96.04101927 50.62897663,-96.04477612 50.65445543,-96.09695463 50.62897663))
579204|1|-127.0539033|50.50155215|POLYGON((-127.0719603 50.55252804,-127.1047737 50.52704111,-127.1375465 50.50155215,-127.1145511 50.47606116,-127.0915842 50.45056813,-127.0686456 50.42507306,-127.0358911 50.45056813,-127.003096 50.47606116,-126.9702602 50.50155215,-126.9931804 50.52704111,-127.016129 50.55252804,-127.0391061 50.57801293,-127.0719603 50.55252804))
579236|3|-121.7007435|50.50155215|POLYGON((-121.7121588 50.55252804,-121.7482951 50.52704111,-121.7843866 50.50155215,-121.7647059 50.47606116,-121.7450495 50.45056813,-121.7254174 50.42507306,-121.6893564 50.45056813,-121.6532508 50.47606116,-121.6171004 50.50155215,-121.6367018 50.52704111,-121.6563275 50.55252804,-121.6759777 50.57801293,-121.7121588 50.55252804))
579241|1|-120.8643123|50.50155215|POLYGON((-120.8746898 50.55252804,-120.9113453 50.52704111,-120.9479554 50.50155215,-120.9287926 50.47606116,-120.9096535 50.45056813,-120.890538 50.42507306,-120.8539604 50.45056813,-120.8173375 50.47606116,-120.7806691 50.50155215,-120.799752 50.52704111,-120.8188586 50.55252804,-120.8379888 50.57801293,-120.8746898 50.55252804))
579243|1|-120.5297398|50.50155215|POLYGON((-120.5397022 50.55252804,-120.5765654 50.52704111,-120.6133829 50.50155215,-120.5944272 50.47606116,-120.575495 50.45056813,-120.5565863 50.42507306,-120.519802 50.45056813,-120.4829721 50.47606116,-120.4460967 50.50155215,-120.4649721 50.52704111,-120.483871 50.55252804,-120.5027933 50.57801293,-120.5397022 50.55252804))
579251|1|-119.1914498|50.50155215|POLYGON((-119.1997519 50.55252804,-119.2374458 50.52704111,-119.2750929 50.50155215,-119.2569659 50.47606116,-119.2388614 50.45056813,-119.2207792 50.42507306,-119.1831683 50.45056813,-119.1455108 50.47606116,-119.1078067 50.50155215,-119.1258524 50.52704111,-119.1439206 50.55252804,-119.1620112 50.57801293,-119.1997519 50.55252804))
579269|3|-116.1802974|50.50155215|POLYGON((-116.1848635 50.55252804,-116.2244265 50.52704111,-116.2639405 50.50155215,-116.247678 50.47606116,-116.2314356 50.45056813,-116.2152134 50.42507306,-116.1757426 50.45056813,-116.1362229 50.47606116,-116.0966543 50.50155215,-116.1128332 50.52704111,-116.1290323 50.55252804,-116.1452514 50.57801293,-116.1848635 50.55252804))
579270|3|-116.0130112|50.50155215|POLYGON((-116.0173697 50.55252804,-116.0570366 50.52704111,-116.0966543 50.50155215,-116.0804954 50.47606116,-116.0643564 50.45056813,-116.0482375 50.42507306,-116.0086634 50.45056813,-115.9690402 50.47606116,-115.929368 50.50155215,-115.9454433 50.52704111,-115.9615385 50.55252804,-115.9776536 50.57801293,-116.0173697 50.55252804))
579309|3|-109.4888476|50.50155215|POLYGON((-109.4851117 50.55252804,-109.5288283 50.52704111,-109.5724907 50.50155215,-109.5603715 50.47606116,-109.5482673 50.45056813,-109.5361781 50.42507306,-109.4925743 50.45056813,-109.4489164 50.47606116,-109.4052045 50.50155215,-109.417235 50.52704111,-109.4292804 50.55252804,-109.4413408 50.57801293,-109.4851117 50.55252804))
579322|3|-107.3141264|50.50155215|POLYGON((-107.3076923 50.55252804,-107.3527588 50.52704111,-107.3977695 50.50155215,-107.3869969 50.47606116,-107.3762376 50.45056813,-107.3654917 50.42507306,-107.3205446 50.45056813,-107.2755418 50.47606116,-107.2304833 50.50155215,-107.2411655 50.52704111,-107.251861 50.55252804,-107.2625698 50.57801293,-107.3076923 50.55252804))
579331|3|-105.8085502|50.50155215|POLYGON((-105.8002481 50.55252804,-105.8462492 50.52704111,-105.8921933 50.50155215,-105.8823529 50.47606116,-105.8725248 50.45056813,-105.8627087 50.42507306,-105.8168317 50.45056813,-105.7708978 50.47606116,-105.7249071 50.50155215,-105.7346559 50.52704111,-105.7444169 50.55252804,-105.7541899 50.57801293,-105.8002481 50.55252804))
579338|3|-104.6375465|50.50155215|POLYGON((-104.6277916 50.55252804,-104.6745195 50.52704111,-104.7211896 50.50155215,-104.7120743 50.47606116,-104.7029703 50.45056813,-104.6938776 50.42507306,-104.6472772 50.45056813,-104.6006192 50.47606116,-104.5539033 50.50155215,-104.5629262 50.52704111,-104.5719603 50.55252804,-104.5810056 50.57801293,-104.6277916 50.55252804))
579339|3|-104.4702602|50.50155215|POLYGON((-104.4602978 50.55252804,-104.5071296 50.52704111,-104.5539033 50.50155215,-104.5448916 50.47606116,-104.5358911 50.45056813,-104.5269017 50.42507306,-104.480198 50.45056813,-104.4334365 50.47606116,-104.3866171 50.50155215,-104.3955363 50.52704111,-104.4044665 50.55252804,-104.4134078 50.57801293,-104.4602978 50.55252804))
579340|3|-104.302974|50.50155215|POLYGON((-104.292804 50.55252804,-104.3397396 50.52704111,-104.3866171 50.50155215,-104.377709 50.47606116,-104.3688119 50.45056813,-104.3599258 50.42507306,-104.3131188 50.45056813,-104.2662539 50.47606116,-104.2193309 50.50155215,-104.2281463 50.52704111,-104.2369727 50.55252804,-104.2458101 50.57801293,-104.292804 50.55252804))
579358|7|-101.2918216|50.50155215|POLYGON((-101.2779156 50.55252804,-101.3267204 50.52704111,-101.3754647 50.50155215,-101.3684211 50.47606116,-101.3613861 50.45056813,-101.3543599 50.42507306,-101.3056931 50.45056813,-101.2569659 50.47606116,-101.2081784 50.50155215,-101.2151271 50.52704111,-101.2220844 50.55252804,-101.2290503 50.57801293,-101.2779156 50.55252804))
579360|7|-100.9572491|50.50155215|POLYGON((-100.942928 50.55252804,-100.9919405 50.52704111,-101.0408922 50.50155215,-101.0340557 50.47606116,-101.0272277 50.45056813,-101.0204082 50.42507306,-100.9715347 50.45056813,-100.9226006 50.47606116,-100.8736059 50.50155215,-100.8803472 50.52704111,-100.8870968 50.55252804,-100.8938547 50.57801293,-100.942928 50.55252804))
579366|7|-99.9535316|50.50155215|POLYGON((-99.93796526 50.55252804,-99.98760074 50.52704111,-100.0371747 50.50155215,-100.0309598 50.47606116,-100.0247525 50.45056813,-100.0185529 50.42507306,-99.96905941 50.45056813,-99.91950464 50.47606116,-99.86988848 50.50155215,-99.87600744 50.52704111,-99.882134 50.55252804,-99.88826816 50.57801293,-99.93796526 50.55252804))
579369|7|-99.45167286|50.50155215|POLYGON((-99.43548387 50.55252804,-99.48543087 50.52704111,-99.53531599 50.50155215,-99.52941176 50.47606116,-99.52351485 50.45056813,-99.51762523 50.42507306,-99.46782178 50.45056813,-99.41795666 50.47606116,-99.36802974 50.50155215,-99.37383757 50.52704111,-99.37965261 50.55252804,-99.38547486 50.57801293,-99.43548387 50.55252804))
579384|7|-96.94237918|50.50155215|POLYGON((-96.92307692 50.55252804,-96.97458153 50.52704111,-97.0260223 50.50155215,-97.02167183 50.47606116,-97.01732673 50.45056813,-97.01298701 50.42507306,-96.96163366 50.45056813,-96.91021672 50.47606116,-96.85873606 50.50155215,-96.86298822 50.52704111,-96.86724566 50.55252804,-96.87150838 50.57801293,-96.92307692 50.55252804))
579386|7|-96.60780669|50.50155215|POLYGON((-96.58808933 50.55252804,-96.63980161 50.52704111,-96.69144981 50.50155215,-96.6873065 50.47606116,-96.68316832 50.45056813,-96.67903525 50.42507306,-96.62747525 50.45056813,-96.57585139 50.47606116,-96.52416357 50.50155215,-96.52820831 50.52704111,-96.53225806 50.55252804,-96.53631285 50.57801293,-96.58808933 50.55252804))
581365|8|-125.9833024|50.42507306|POLYGON((-126 50.47606116,-126.0334158 50.45056813,-126.0667904 50.42507306,-126.0444994 50.39957595,-126.0222359 50.37407679,-126 50.34857559,-125.9666461 50.37407679,-125.9332509 50.39957595,-125.8998145 50.42507306,-125.9220297 50.45056813,-125.9442724 50.47606116,-125.9665428 50.50155215,-126 50.47606116))
581406|1|-119.1372913|50.42507306|POLYGON((-119.1455108 50.47606116,-119.1831683 50.45056813,-119.2207792 50.42507306,-119.2027194 50.39957595,-119.1846819 50.37407679,-119.1666667 50.34857559,-119.129092 50.37407679,-119.091471 50.39957595,-119.0538033 50.42507306,-119.0717822 50.45056813,-119.0897833 50.47606116,-119.1078067 50.50155215,-119.1455108 50.47606116))
581423|3|-116.2987013|50.42507306|POLYGON((-116.3034056 50.47606116,-116.3428218 50.45056813,-116.3821892 50.42507306,-116.3658838 50.39957595,-116.3495985 50.37407679,-116.3333333 50.34857559,-116.2940086 50.37407679,-116.2546354 50.39957595,-116.2152134 50.42507306,-116.2314356 50.45056813,-116.247678 50.47606116,-116.2639405 50.50155215,-116.3034056 50.47606116))
581434|3|-114.4619666|50.42507306|POLYGON((-114.4643963 50.47606116,-114.5049505 50.45056813,-114.5454545 50.42507306,-114.5302843 50.39957595,-114.5151328 50.37407679,-114.5 50.34857559,-114.4595429 50.37407679,-114.4190358 50.39957595,-114.3784787 50.42507306,-114.3935644 50.45056813,-114.4086687 50.47606116,-114.4237918 50.50155215,-114.4643963 50.47606116))
581438|3|-113.7940631|50.42507306|POLYGON((-113.7956656 50.47606116,-113.8366337 50.45056813,-113.877551 50.42507306,-113.8627936 50.39957595,-113.8480544 50.37407679,-113.8333333 50.34857559,-113.7924645 50.37407679,-113.7515451 50.39957595,-113.7105751 50.42507306,-113.7252475 50.45056813,-113.7399381 50.47606116,-113.7546468 50.50155215,-113.7956656 50.47606116))
581441|3|-113.2931354|50.42507306|POLYGON((-113.2941176 50.47606116,-113.335396 50.45056813,-113.3766234 50.42507306,-113.3621755 50.39957595,-113.3477455 50.37407679,-113.3333333 50.34857559,-113.2921557 50.37407679,-113.2509271 50.39957595,-113.2096475 50.42507306,-113.2240099 50.45056813,-113.2383901 50.47606116,-113.2527881 50.50155215,-113.2941176 50.47606116))
581449|3|-111.9573284|50.42507306|POLYGON((-111.9566563 50.47606116,-111.9987624 50.45056813,-112.0408163 50.42507306,-112.0271941 50.39957595,-112.0135886 50.37407679,-112 50.34857559,-111.9579988 50.37407679,-111.9159456 50.39957595,-111.8738404 50.42507306,-111.8873762 50.45056813,-111.9009288 50.47606116,-111.9144981 50.50155215,-111.9566563 50.47606116))
581477|3|-107.2820037|50.42507306|POLYGON((-107.2755418 50.47606116,-107.3205446 50.45056813,-107.3654917 50.42507306,-107.354759 50.39957595,-107.3440395 50.37407679,-107.3333333 50.34857559,-107.2884497 50.37407679,-107.2435105 50.39957595,-107.1985158 50.42507306,-107.2091584 50.45056813,-107.2198142 50.47606116,-107.2304833 50.50155215,-107.2755418 50.47606116))
581487|3|-105.6122449|50.42507306|POLYGON((-105.6037152 50.47606116,-105.6497525 50.45056813,-105.6957328 50.42507306,-105.6860321 50.39957595,-105.6763434 50.37407679,-105.6666667 50.34857559,-105.6207536 50.37407679,-105.5747837 50.39957595,-105.528757 50.42507306,-105.5383663 50.45056813,-105.5479876 50.47606116,-105.5576208 50.50155215,-105.6037152 50.47606116))
581488|3|-105.445269|50.42507306|POLYGON((-105.4365325 50.47606116,-105.4826733 50.45056813,-105.528757 50.42507306,-105.5191595 50.39957595,-105.5095738 50.37407679,-105.5 50.34857559,-105.4539839 50.37407679,-105.407911 50.39957595,-105.3617811 50.42507306,-105.3712871 50.45056813,-105.380805 50.47606116,-105.3903346 50.50155215,-105.4365325 50.47606116))
581492|3|-104.7773655|50.42507306|POLYGON((-104.7678019 50.47606116,-104.8143564 50.45056813,-104.8608534 50.42507306,-104.8516687 50.39957595,-104.8424954 50.37407679,-104.8333333 50.34857559,-104.7869055 50.37407679,-104.7404203 50.39957595,-104.6938776 50.42507306,-104.7029703 50.45056813,-104.7120743 50.47606116,-104.7211896 50.50155215,-104.7678019 50.47606116))
581493|3|-104.6103896|50.42507306|POLYGON((-104.6006192 50.47606116,-104.6472772 50.45056813,-104.6938776 50.42507306,-104.684796 50.39957595,-104.6757258 50.37407679,-104.6666667 50.34857559,-104.6201359 50.37407679,-104.5735476 50.39957595,-104.5269017 50.42507306,-104.5358911 50.45056813,-104.5448916 50.47606116,-104.5539033 50.50155215,-104.6006192 50.47606116))
581494|3|-104.4434137|50.42507306|POLYGON((-104.4334365 50.47606116,-104.480198 50.45056813,-104.5269017 50.42507306,-104.5179234 50.39957595,-104.5089561 50.37407679,-104.5 50.34857559,-104.4533663 50.37407679,-104.4066749 50.39957595,-104.3599258 50.42507306,-104.3688119 50.45056813,-104.377709 50.47606116,-104.3866171 50.50155215,-104.4334365 50.47606116))
581501|3|-103.2745826|50.42507306|POLYGON((-103.2631579 50.47606116,-103.3106436 50.45056813,-103.3580705 50.42507306,-103.3498146 50.39957595,-103.3415689 50.37407679,-103.3333333 50.34857559,-103.285979 50.37407679,-103.2385661 50.39957595,-103.1910946 50.42507306,-103.1992574 50.45056813,-103.2074303 50.47606116,-103.2156134 50.50155215,-103.2631579 50.47606116))
581503|3|-102.9406308|50.42507306|POLYGON((-102.9287926 50.47606116,-102.9764851 50.45056813,-103.0241187 50.42507306,-103.0160692 50.39957595,-103.0080296 50.37407679,-103 50.34857559,-102.9524398 50.37407679,-102.9048208 50.39957595,-102.8571429 50.42507306,-102.865099 50.45056813,-102.873065 50.47606116,-102.8810409 50.50155215,-102.9287926 50.47606116))
581504|3|-102.7736549|50.42507306|POLYGON((-102.7616099 50.47606116,-102.8094059 50.45056813,-102.8571429 50.42507306,-102.8491965 50.39957595,-102.84126 50.37407679,-102.8333333 50.34857559,-102.7856702 50.37407679,-102.7379481 50.39957595,-102.690167 50.42507306,-102.6980198 50.45056813,-102.7058824 50.47606116,-102.7137546 50.50155215,-102.7616099 50.47606116))
581511|3|-101.6048237|50.42507306|POLYGON((-101.5913313 50.47606116,-101.6398515 50.45056813,-101.6883117 50.42507306,-101.6810878 50.39957595,-101.6738728 50.37407679,-101.6666667 50.34857559,-101.6182829 50.37407679,-101.5698393 50.39957595,-101.5213358 50.42507306,-101.5284653 50.45056813,-101.5356037 50.47606116,-101.5427509 50.50155215,-101.5913313 50.47606116))
581517|6|-100.6029685|50.42507306|POLYGON((-100.5882353 50.47606116,-100.6373762 50.45056813,-100.6864564 50.42507306,-100.6798517 50.39957595,-100.6732551 50.37407679,-100.6666667 50.34857559,-100.6176652 50.37407679,-100.5686032 50.39957595,-100.5194805 50.42507306,-100.5259901 50.45056813,-100.5325077 50.47606116,-100.5390335 50.50155215,-100.5882353 50.47606116))
581537|8|-97.26345083|50.42507306|POLYGON((-97.24458204 50.47606116,-97.29579208 50.45056813,-97.34693878 50.42507306,-97.34239802 50.39957595,-97.33786288 50.37407679,-97.33333333 50.34857559,-97.28227301 50.37407679,-97.23114957 50.39957595,-97.17996289 50.42507306,-97.18440594 50.45056813,-97.18885449 50.47606116,-97.19330855 50.50155215,-97.24458204 50.47606116))
581539|7|-96.92949907|50.42507306|POLYGON((-96.91021672 50.47606116,-96.96163366 50.45056813,-97.01298701 50.42507306,-97.00865266 50.39957595,-97.00432366 50.37407679,-97 50.34857559,-96.94873379 50.37407679,-96.8974042 50.39957595,-96.84601113 50.42507306,-96.85024752 50.45056813,-96.85448916 50.47606116,-96.85873606 50.50155215,-96.91021672 50.47606116))
581542|3|-96.42857143|50.42507306|POLYGON((-96.40866873 50.47606116,-96.46039604 50.45056813,-96.51205937 50.42507306,-96.50803461 50.39957595,-96.50401482 50.37407679,-96.5 50.34857559,-96.44842495 50.37407679,-96.39678616 50.39957595,-96.34508349 50.42507306,-96.3490099 50.45056813,-96.35294118 50.47606116,-96.35687732 50.50155215,-96.40866873 50.47606116))
581677|2|-73.88682746|50.42507306|POLYGON((-73.9504644 50.47606116,-73.96039604 50.45056813,-73.9703154 50.42507306,-73.92459827 50.39957595,-73.87893762 50.37407679,-73.83333333 50.34857559,-73.82334775 50.37407679,-73.81334981 50.39957595,-73.80333952 50.42507306,-73.8490099 50.45056813,-73.89473684 50.47606116,-73.94052045 50.50155215,-73.9504644 50.47606116))
583543|1|-122.75|50.34857559|POLYGON((-122.76267 50.39957595,-122.7980235 50.37407679,-122.8333333 50.34857559,-122.8130783 50.32307235,-122.7928483 50.29756705,-122.7726433 50.27205971,-122.7373613 50.29756705,-122.7020358 50.32307235,-122.6666667 50.34857559,-122.6868437 50.37407679,-122.7070457 50.39957595,-122.7272727 50.42507306,-122.76267 50.39957595))
583555|1|-120.75|50.34857559|POLYGON((-120.7601978 50.39957595,-120.7967881 50.37407679,-120.8333333 50.34857559,-120.8143122 50.32307235,-120.7953144 50.29756705,-120.7763401 50.27205971,-120.7398274 50.29756705,-120.7032696 50.32307235,-120.6666667 50.34857559,-120.6856084 50.37407679,-120.7045735 50.39957595,-120.7235622 50.42507306,-120.7601978 50.39957595))
583564|1|-119.25|50.34857559|POLYGON((-119.2583436 50.39957595,-119.2958616 50.37407679,-119.3333333 50.34857559,-119.3152375 50.32307235,-119.297164 50.29756705,-119.2791128 50.27205971,-119.2416769 50.29756705,-119.2041949 50.32307235,-119.1666667 50.34857559,-119.1846819 50.37407679,-119.2027194 50.39957595,-119.2207792 50.42507306,-119.2583436 50.39957595))
583565|1|-119.0833333|50.34857559|POLYGON((-119.091471 50.39957595,-119.129092 50.37407679,-119.1666667 50.34857559,-119.1486737 50.32307235,-119.1307028 50.29756705,-119.1127542 50.27205971,-119.0752158 50.29756705,-119.0376311 50.32307235,-119 50.34857559,-119.0179123 50.37407679,-119.0358467 50.39957595,-119.0538033 50.42507306,-119.091471 50.39957595))
583584|3|-115.9166667|50.34857559|POLYGON((-115.92089 50.39957595,-115.9604694 50.37407679,-116 50.34857559,-115.9839605 50.32307235,-115.9679408 50.29756705,-115.9519409 50.27205971,-115.9124538 50.29756705,-115.872918 50.32307235,-115.8333333 50.34857559,-115.8492897 50.37407679,-115.8652658 50.39957595,-115.8812616 50.42507306,-115.92089 50.39957595))
583595|3|-114.0833333|50.34857559|POLYGON((-114.0852905 50.39957595,-114.1260037 50.37407679,-114.1666667 50.34857559,-114.1517582 50.32307235,-114.1368681 50.29756705,-114.1219963 50.27205971,-114.081381 50.29756705,-114.0407156 50.32307235,-114 50.34857559,-114.014824 50.37407679,-114.0296663 50.39957595,-114.0445269 50.42507306,-114.0852905 50.39957595))
583597|3|-113.75|50.34857559|POLYGON((-113.7515451 50.39957595,-113.7924645 50.37407679,-113.8333333 50.34857559,-113.8186305 50.32307235,-113.8039457 50.29756705,-113.7892791 50.27205971,-113.7484587 50.29756705,-113.7075879 50.32307235,-113.6666667 50.34857559,-113.6812847 50.37407679,-113.6959209 50.39957595,-113.7105751 50.42507306,-113.7515451 50.39957595))
583600|3|-113.25|50.34857559|POLYGON((-113.2509271 50.39957595,-113.2921557 50.37407679,-113.3333333 50.34857559,-113.3189389 50.32307235,-113.3045623 50.29756705,-113.2902033 50.27205971,-113.2490752 50.29756705,-113.2078964 50.32307235,-113.1666667 50.34857559,-113.1809759 50.37407679,-113.1953028 50.39957595,-113.2096475 50.42507306,-113.2509271 50.39957595))
583602|3|-112.9166667|50.34857559|POLYGON((-112.9171817 50.39957595,-112.9586164 50.37407679,-113 50.34857559,-112.9858112 50.32307235,-112.97164 50.29756705,-112.9574861 50.27205971,-112.9161529 50.29756705,-112.8747687 50.32307235,-112.8333333 50.34857559,-112.8474367 50.37407679,-112.8615575 50.39957595,-112.8756957 50.42507306,-112.9171817 50.39957595))
583609|3|-111.75|50.34857559|POLYGON((-111.7490729 50.39957595,-111.7912292 50.37407679,-111.8333333 50.34857559,-111.8198643 50.32307235,-111.8064118 50.29756705,-111.792976 50.27205971,-111.7509248 50.29756705,-111.7088217 50.32307235,-111.6666667 50.34857559,-111.6800494 50.37407679,-111.6934487 50.39957595,-111.7068646 50.42507306,-111.7490729 50.39957595))
583633|3|-107.75|50.34857559|POLYGON((-107.7441286 50.39957595,-107.7887585 50.37407679,-107.8333333 50.34857559,-107.8223319 50.32307235,-107.811344 50.29756705,-107.8003697 50.27205971,-107.755857 50.29756705,-107.7112893 50.32307235,-107.6666667 50.34857559,-107.6775788 50.37407679,-107.6885043 50.39957595,-107.6994434 50.42507306,-107.7441286 50.39957595))
583634|3|-107.5833333|50.34857559|POLYGON((-107.5772559 50.39957595,-107.6219889 50.37407679,-107.6666667 50.34857559,-107.655768 50.32307235,-107.6448829 50.29756705,-107.6340111 50.27205971,-107.5893958 50.29756705,-107.5447255 50.32307235,-107.5 50.34857559,-107.5108091 50.37407679,-107.5216316 50.39957595,-107.5324675 50.42507306,-107.5772559 50.39957595))
583643|3|-106.0833333|50.34857559|POLYGON((-106.0754017 50.39957595,-106.1210624 50.37407679,-106.1666667 50.34857559,-106.1566934 50.32307235,-106.1467324 50.29756705,-106.1367837 50.27205971,-106.0912454 50.29756705,-106.0456508 50.32307235,-106 50.34857559,-106.0098826 50.37407679,-106.0197775 50.39957595,-106.0296846 50.42507306,-106.0754017 50.39957595))
583646|3|-105.5833333|50.34857559|POLYGON((-105.5747837 50.39957595,-105.6207536 50.37407679,-105.6666667 50.34857559,-105.6570019 50.32307235,-105.647349 50.29756705,-105.6377079 50.27205971,-105.5918619 50.29756705,-105.5459593 50.32307235,-105.5 50.34857559,-105.5095738 50.37407679,-105.5191595 50.39957595,-105.528757 50.42507306,-105.5747837 50.39957595))
[truncated: 969,579 more chars]
