# Supplementary material for: Spatial Fingerprints of Community Structure in Human Interaction Network for an Extensive Set of Large-Scale Regions
Source: PLoS One. 2015 May 20;10(5):e0126713. doi: 10.1371/journal.pone.0126713 (PMC4439170; doi:10.1371/journal.pone.0126713)
Supplement: S2 File — After decompression, one file per region: <region>.dat in S2 File contains in a multicolumn text format the data sets necessary for reproduction of the presented community projection results. Additional two-column files: <region>-hist.dat in S2 File contain data sets corresponding to the histograms of number of users per pixel in each region considered in the main text. (These histograms are depicted on Figures C-E of S1 File. S2 File data structure is described in the last section of S1 File.) (ZIP) [file pone.0126713.s002.zip › S2_File/graphdata/EU.dat]

healpix_id|cluster_id|L2_cluster_id|center_lon|center_lat|polygon
168867|1|1|27.06185567|68.93775193|POLYGON((26.96900115 68.98655339,26.93807339 68.96215314,26.90721649 68.93775193,26.97940503 68.91334975,27.05142857 68.8889466,27.12328767 68.86454248,27.15428571 68.8889466,27.18535469 68.91334975,27.21649485 68.93775193,27.14449541 68.96215314,27.07233065 68.98655339,27 69.01095268,26.96900115 68.98655339))
175899|2|2|22.87878788|68.49836367|POLYGON((22.7784027 68.54720027,22.75280899 68.52278246,22.72727273 68.49836367,22.80269058 68.4739439,22.87793953 68.44952313,22.95302013 68.42510137,22.9787234 68.44952313,23.0044843 68.4739439,23.03030303 68.49836367,22.95505618 68.52278246,22.87964004 68.54720027,22.80405405 68.57161709,22.7784027 68.54720027))
177071|1|1|17.96979866|68.42510137|POLYGON((17.85874439 68.4739439,17.8387458 68.44952313,17.81879195 68.42510137,17.89944134 68.40067862,17.97991071 68.37625487,18.06020067 68.35183014,18.08035714 68.37625487,18.10055866 68.40067862,18.12080537 68.42510137,18.04031355 68.44952313,17.95964126 68.4739439,17.87878788 68.49836367,17.85874439 68.4739439))
177072|1|1|18.27181208|68.42510137|POLYGON((18.16143498 68.4739439,18.14109742 68.44952313,18.12080537 68.42510137,18.20111732 68.40067862,18.28125 68.37625487,18.36120401 68.35183014,18.38169643 68.37625487,18.40223464 68.40067862,18.42281879 68.42510137,18.34266517 68.44952313,18.26233184 68.4739439,18.18181818 68.49836367,18.16143498 68.4739439))
177086|1|1|22.5|68.42510137|POLYGON((22.39910314 68.4739439,22.37402016 68.44952313,22.34899329 68.42510137,22.42458101 68.40067862,22.5 68.37625487,22.57525084 68.35183014,22.60044643 68.37625487,22.62569832 68.40067862,22.65100671 68.42510137,22.57558791 68.44952313,22.5 68.4739439,22.42424242 68.49836367,22.39910314 68.4739439))
177102|3|3|27.33221477|68.42510137|POLYGON((27.24215247 68.4739439,27.21164614 68.44952313,27.18120805 68.42510137,27.25139665 68.40067862,27.32142857 68.37625487,27.39130435 68.35183014,27.421875 68.37625487,27.45251397 68.40067862,27.48322148 68.42510137,27.41321389 68.44952313,27.34304933 68.4739439,27.27272727 68.49836367,27.24215247 68.4739439))
178266|4|4|18.81270903|68.35183014|POLYGON((18.70391061 68.40067862,18.68303571 68.37625487,18.66220736 68.35183014,18.74164811 68.3274044,18.82091212 68.30297768,18.9 68.27854995,18.92102336 68.30297768,18.94209354 68.3274044,18.9632107 68.35183014,18.88392857 68.37625487,18.80446927 68.40067862,18.72483221 68.42510137,18.70391061 68.40067862))
178270|1|1|20.01672241|68.35183014|POLYGON((19.91061453 68.40067862,19.88839286 68.37625487,19.86622074 68.35183014,19.94432071 68.3274044,20.02224694 68.30297768,20.1 68.27854995,20.12235818 68.30297768,20.14476615 68.3274044,20.16722408 68.35183014,20.08928571 68.37625487,20.01117318 68.40067862,19.93288591 68.42510137,19.91061453 68.40067862))
178277|1|1|22.12374582|68.35183014|POLYGON((22.02234637 68.40067862,21.99776786 68.37625487,21.97324415 68.35183014,22.04899777 68.3274044,22.12458287 68.30297768,22.2 68.27854995,22.2246941 68.30297768,22.24944321 68.3274044,22.27424749 68.35183014,22.19866071 68.37625487,22.12290503 68.40067862,22.04697987 68.42510137,22.02234637 68.40067862))
178282|1|1|23.62876254|68.35183014|POLYGON((23.53072626 68.40067862,23.50446429 68.37625487,23.47826087 68.35183014,23.55233853 68.3274044,23.62625139 68.30297768,23.7 68.27854995,23.72636263 68.30297768,23.75278396 68.3274044,23.77926421 68.35183014,23.70535714 68.37625487,23.63128492 68.40067862,23.55704698 68.42510137,23.53072626 68.40067862))
185508|1|1|20.21311475|67.91201345|POLYGON((20.10952903 67.96089812,20.08752735 67.9364563,20.06557377 67.91201345,20.1419214 67.88756959,20.21810251 67.86312471,20.29411765 67.83867881,20.31624864 67.86312471,20.33842795 67.88756959,20.36065574 67.91201345,20.28446389 67.9364563,20.20810515 67.96089812,20.13157895 67.98533894,20.10952903 67.96089812))
185509|1|1|20.50819672|67.91201345|POLYGON((20.40525739 67.96089812,20.38293217 67.9364563,20.36065574 67.91201345,20.43668122 67.88756959,20.51254089 67.86312471,20.58823529 67.83867881,20.61068702 67.86312471,20.63318777 67.88756959,20.6557377 67.91201345,20.57986871 67.9364563,20.50383352 67.96089812,20.42763158 67.98533894,20.40525739 67.96089812))
186723|1|1|18.67647059|67.83867881|POLYGON((18.569869 67.88756959,18.54961832 67.86312471,18.52941176 67.83867881,18.60718172 67.81423189,18.68478261 67.78978395,18.76221498 67.76533498,18.7826087 67.78978395,18.80304679 67.81423189,18.82352941 67.83867881,18.74591058 67.86312471,18.66812227 67.88756959,18.59016393 67.91201345,18.569869 67.88756959))
186727|1|1|19.85294118|67.83867881|POLYGON((19.7489083 67.88756959,19.72737186 67.86312471,19.70588235 67.83867881,19.78237214 67.81423189,19.85869565 67.78978395,19.93485342 67.76533498,19.95652174 67.78978395,19.97823721 67.81423189,20 67.83867881,19.92366412 67.86312471,19.84716157 67.88756959,19.7704918 67.91201345,19.7489083 67.88756959))
186728|1|1|20.14705882|67.83867881|POLYGON((20.04366812 67.88756959,20.02181025 67.86312471,20 67.83867881,20.07616975 67.81423189,20.15217391 67.78978395,20.22801303 67.76533498,20.25 67.78978395,20.27203482 67.81423189,20.29411765 67.83867881,20.21810251 67.86312471,20.1419214 67.88756959,20.06557377 67.91201345,20.04366812 67.88756959))
186744|1|1|24.85294118|67.83867881|POLYGON((24.75982533 67.88756959,24.73282443 67.86312471,24.70588235 67.83867881,24.77693145 67.81423189,24.84782609 67.78978395,24.91856678 67.76533498,24.94565217 67.78978395,24.97279652 67.81423189,25 67.83867881,24.92911668 67.86312471,24.8580786 67.88756959,24.78688525 67.91201345,24.75982533 67.88756959))
187968|1|1|24.77198697|67.76533498|POLYGON((24.67899891 67.81423189,24.65217391 67.78978395,24.62540717 67.76533498,24.69631236 67.74088498,24.76706392 67.71643396,24.83766234 67.69198192,24.86457205 67.71643396,24.89154013 67.74088498,24.91856678 67.76533498,24.84782609 67.78978395,24.77693145 67.81423189,24.70588235 67.83867881,24.67899891 67.81423189))
190416|1|1|21.11650485|67.6186196|POLYGON((21.01621622 67.66752884,20.99352052 67.64307474,20.97087379 67.6186196,21.04525862 67.59416343,21.11948332 67.56970622,21.19354839 67.54524799,21.21636168 67.56970622,21.23922414 67.59416343,21.26213592 67.6186196,21.18790497 67.64307474,21.11351351 67.66752884,21.03896104 67.69198192,21.01621622 67.66752884))
190426|1|1|24.02912621|67.6186196|POLYGON((23.93513514 67.66752884,23.90928726 67.64307474,23.88349515 67.6186196,23.95474138 67.59416343,24.02583423 67.56970622,24.09677419 67.54524799,24.12271259 67.56970622,24.1487069 67.59416343,24.17475728 67.6186196,24.10367171 67.64307474,24.03243243 67.66752884,23.96103896 67.69198192,23.93513514 67.66752884))
190429|1|1|24.90291262|67.6186196|POLYGON((24.81081081 67.66752884,24.78401728 67.64307474,24.75728155 67.6186196,24.82758621 67.59416343,24.8977395 67.56970622,24.96774194 67.54524799,24.99461787 67.56970622,25.02155172 67.59416343,25.04854369 67.6186196,24.97840173 67.64307474,24.90810811 67.66752884,24.83766234 67.69198192,24.81081081 67.66752884))
191652|4|4|21.0483871|67.54524799|POLYGON((20.94827586 67.59416343,20.92572659 67.56970622,20.90322581 67.54524799,20.97744361 67.52078871,21.05150215 67.4963284,21.12540193 67.47186705,21.14806867 67.4963284,21.1707841 67.52078871,21.19354839 67.54524799,21.11948332 67.56970622,21.04525862 67.59416343,20.97087379 67.6186196,20.94827586 67.59416343))
191663|5|5|24.24193548|67.54524799|POLYGON((24.1487069 67.59416343,24.12271259 67.56970622,24.09677419 67.54524799,24.16756176 67.52078871,24.23819742 67.4963284,24.30868167 67.47186705,24.33476395 67.4963284,24.36090226 67.52078871,24.38709677 67.54524799,24.31646932 67.56970622,24.24568966 67.59416343,24.17475728 67.6186196,24.1487069 67.59416343))
191678|4|4|28.59677419|67.54524799|POLYGON((28.51293103 67.59416343,28.48223897 67.56970622,28.4516129 67.54524799,28.51772288 67.52078871,28.58369099 67.4963284,28.64951768 67.47186705,28.68025751 67.4963284,28.71106337 67.52078871,28.74193548 67.54524799,28.67599569 67.56970622,28.60991379 67.59416343,28.54368932 67.6186196,28.51293103 67.59416343))
196645|1|1|23.35987261|67.25166793|POLYGON((23.26595745 67.3006084,23.24123273 67.27613869,23.21656051 67.25166793,23.2873807 67.22719613,23.35805085 67.20272327,23.42857143 67.17824935,23.45338983 67.20272327,23.47826087 67.22719613,23.50318471 67.25166793,23.4325186 67.27613869,23.36170213 67.3006084,23.29073482 67.32507705,23.26595745 67.3006084))
197892|1|1|20.71428571|67.17824935|POLYGON((20.61505832 67.22719613,20.59322034 67.20272327,20.57142857 67.17824935,20.6448203 67.15377438,20.71805702 67.12929836,20.79113924 67.10482127,20.81309398 67.12929836,20.83509514 67.15377438,20.85714286 67.17824935,20.78389831 67.20272327,20.71049841 67.22719613,20.63694268 67.25166793,20.61505832 67.22719613))
199152|1|1|20.64873418|67.10482127|POLYGON((20.54968288 67.15377438,20.5279831 67.12929836,20.50632911 67.10482127,20.57955743 67.08034313,20.65263158 67.05586393,20.72555205 67.03138367,20.74736842 67.05586393,20.76923077 67.08034313,20.79113924 67.10482127,20.71805702 67.12929836,20.6448203 67.15377438,20.57142857 67.17824935,20.54968288 67.15377438))
201682|1|1|19.95283019|66.9579365|POLYGON((19.85294118 67.00690234,19.83210913 66.98241995,19.81132075 66.9579365,19.88481675 66.93345198,19.958159 66.90896639,20.03134796 66.88447973,20.05230126 66.90896639,20.07329843 66.93345198,20.09433962 66.9579365,20.02098636 66.98241995,19.94747899 67.00690234,19.87381703 67.03138367,19.85294118 67.00690234))
206786|1|1|17.4689441|66.66405151|POLYGON((17.36514523 66.7130431,17.34715026 66.68854784,17.32919255 66.66405151,17.40434333 66.63955409,17.47933884 66.6150556,17.55417957 66.59055602,17.57231405 66.6150556,17.59048604 66.63955409,17.60869565 66.66405151,17.53367876 66.68854784,17.45850622 66.7130431,17.38317757 66.73753727,17.36514523 66.7130431))
206794|1|1|19.70496894|66.66405151|POLYGON((19.60580913 66.7130431,19.58549223 66.68854784,19.56521739 66.66405151,19.63805584 66.63955409,19.7107438 66.6150556,19.78328173 66.59055602,19.80371901 66.6150556,19.82419855 66.63955409,19.8447205 66.66405151,19.77202073 66.68854784,19.69917012 66.7130431,19.62616822 66.73753727,19.60580913 66.7130431))
206809|4|4|23.89751553|66.66405151|POLYGON((23.80705394 66.7130431,23.78238342 66.68854784,23.75776398 66.66405151,23.8262668 66.63955409,23.8946281 66.6150556,23.9628483 66.59055602,23.98760331 66.6150556,24.01240951 66.63955409,24.03726708 66.66405151,23.96891192 66.68854784,23.90041494 66.7130431,23.8317757 66.73753727,23.80705394 66.7130431))
208083|1|1|19.92260062|66.59055602|POLYGON((19.82419855 66.63955409,19.80371901 66.6150556,19.78328173 66.59055602,19.8556701 66.56605535,19.92790937 66.54155359,20 66.51705075,20.02059732 66.54155359,20.04123711 66.56605535,20.0619195 66.59055602,19.98966942 66.6150556,19.91726991 66.63955409,19.8447205 66.66405151,19.82419855 66.63955409))
208103|1|1|25.49535604|66.59055602|POLYGON((25.40847983 66.63955409,25.3822314 66.6150556,25.35603715 66.59055602,25.42268041 66.56605535,25.48918641 66.54155359,25.55555556 66.51705075,25.58187436 66.54155359,25.60824742 66.56605535,25.63467492 66.59055602,25.56818182 66.6150556,25.50155119 66.63955409,25.43478261 66.66405151,25.40847983 66.63955409))
208104|6|10|25.77399381|66.59055602|POLYGON((25.6876939 66.63955409,25.66115702 66.6150556,25.63467492 66.59055602,25.70103093 66.56605535,25.76725026 66.54155359,25.83333333 66.51705075,25.85993821 66.54155359,25.88659794 66.56605535,25.91331269 66.59055602,25.84710744 66.6150556,25.78076525 66.63955409,25.71428571 66.66405151,25.6876939 66.63955409))
209396|1|1|25.69444444|66.51705075|POLYGON((25.60824742 66.56605535,25.58187436 66.54155359,25.55555556 66.51705075,25.62178828 66.49254682,25.68788501 66.4680418,25.75384615 66.44353569,25.78028747 66.4680418,25.80678314 66.49254682,25.83333333 66.51705075,25.76725026 66.54155359,25.70103093 66.56605535,25.63467492 66.59055602,25.60824742 66.56605535))
210675|1|1|20.90769231|66.44353569|POLYGON((20.81192189 66.49254682,20.79055441 66.4680418,20.76923077 66.44353569,20.84016393 66.41902849,20.91095189 66.39452019,20.98159509 66.37001079,21.00307062 66.39452019,21.02459016 66.41902849,21.04615385 66.44353569,20.97535934 66.4680418,20.90441932 66.49254682,20.83333333 66.51705075,20.81192189 66.49254682))
210682|1|1|22.84615385|66.44353569|POLYGON((22.75436793 66.49254682,22.73100616 66.4680418,22.70769231 66.44353569,22.77663934 66.41902849,22.84544524 66.39452019,22.91411043 66.37001079,22.93756397 66.39452019,22.96106557 66.41902849,22.98461538 66.44353569,22.91581109 66.4680418,22.84686536 66.49254682,22.77777778 66.51705075,22.75436793 66.49254682))
210693|1|1|25.89230769|66.44353569|POLYGON((25.80678314 66.49254682,25.78028747 66.4680418,25.75384615 66.44353569,25.81967213 66.41902849,25.88536336 66.39452019,25.95092025 66.37001079,25.97748209 66.39452019,26.00409836 66.41902849,26.03076923 66.44353569,25.9650924 66.4680418,25.89928058 66.49254682,25.83333333 66.51705075,25.80678314 66.49254682))
213266|1|1|17.20183486|66.29647602|POLYGON((17.09908069 66.3455003,17.08163265 66.32098871,17.06422018 66.29647602,17.13849287 66.27196224,17.21261445 66.24744735,17.28658537 66.22293135,17.30417091 66.24744735,17.32179226 66.27196224,17.33944954 66.29647602,17.26530612 66.32098871,17.19101124 66.3455003,17.11656442 66.37001079,17.09908069 66.3455003))
213276|1|1|19.95412844|66.29647602|POLYGON((19.85699694 66.3455003,19.83673469 66.32098871,19.81651376 66.29647602,19.88798371 66.27196224,19.95930824 66.24744735,20.0304878 66.22293135,20.0508647 66.24744735,20.0712831 66.27196224,20.09174312 66.29647602,20.02040816 66.32098871,19.94892748 66.3455003,19.87730061 66.37001079,19.85699694 66.3455003))
215903|1|1|21.74772036|66.14937674|POLYGON((21.65482234 66.19841426,21.63286004 66.17389605,21.61094225 66.14937674,21.68016194 66.12485633,21.74924166 66.1003348,21.81818182 66.07581216,21.84024267 66.1003348,21.86234818 66.12485633,21.88449848 66.14937674,21.81541582 66.17389605,21.74619289 66.19841426,21.67682927 66.22293135,21.65482234 66.19841426))
215930|1|1|29.1337386|66.14937674|POLYGON((29.05583756 66.19841426,29.02636917 66.17389605,28.99696049 66.14937674,29.05870445 66.12485633,29.12032356 66.1003348,29.18181818 66.07581216,29.21132457 66.1003348,29.24089069 66.12485633,29.27051672 66.14937674,29.20892495 66.17389605,29.14720812 66.19841426,29.08536585 66.22293135,29.05583756 66.19841426))
217205|1|1|17.86363636|66.07581216|POLYGON((17.76315789 66.12485633,17.74519717 66.1003348,17.72727273 66.07581216,17.80020182 66.05128841,17.87298387 66.02676355,17.94561934 66.00223757,17.96370968 66.02676355,17.98183653 66.05128841,18 66.07581216,17.92719919 66.1003348,17.85425101 66.12485633,17.78115502 66.14937674,17.76315789 66.12485633))
217230|1|1|24.68181818|66.07581216|POLYGON((24.5951417 66.12485633,24.570273 66.1003348,24.54545455 66.07581216,24.61150353 66.05128841,24.67741935 66.02676355,24.74320242 66.00223757,24.76814516 66.02676355,24.79313824 66.05128841,24.81818182 66.07581216,24.75227503 66.1003348,24.68623482 66.12485633,24.62006079 66.14937674,24.5951417 66.12485633))
217243|1|1|28.22727273|66.07581216|POLYGON((28.14777328 66.12485633,28.11931244 66.1003348,28.09090909 66.07581216,28.15338042 66.05128841,28.21572581 66.02676355,28.27794562 66.00223757,28.30645161 66.02676355,28.33501514 66.05128841,28.36363636 66.07581216,28.30131446 66.1003348,28.2388664 66.12485633,28.17629179 66.14937674,28.14777328 66.12485633))
218541|1|1|22.16012085|66.00223757|POLYGON((22.06861756 66.05128841,22.04637097 66.02676355,22.02416918 66.00223757,22.09255533 65.97771048,22.16080402 65.95318227,22.22891566 65.92865294,22.25125628 65.95318227,22.27364185 65.97771048,22.29607251 66.00223757,22.22782258 66.02676355,22.15943491 66.05128841,22.09090909 66.07581216,22.06861756 66.05128841))
218567|1|1|29.22960725|66.00223757|POLYGON((29.15237134 66.05128841,29.12298387 66.02676355,29.09365559 66.00223757,29.15492958 65.97771048,29.2160804 65.95318227,29.27710843 65.92865294,29.30653266 65.95318227,29.3360161 65.97771048,29.36555891 66.00223757,29.30443548 66.02676355,29.2431887 66.05128841,29.18181818 66.07581216,29.15237134 66.05128841))
219862|1|1|21.28012048|65.92865294|POLYGON((21.18712274 65.97771048,21.16582915 65.95318227,21.14457831 65.92865294,21.21364092 65.90412249,21.28256513 65.87959092,21.35135135 65.85505823,21.37274549 65.87959092,21.39418255 65.90412249,21.41566265 65.92865294,21.34673367 65.95318227,21.277666 65.97771048,21.20845921 66.00223757,21.18712274 65.97771048))
219866|1|1|22.36445783|65.92865294|POLYGON((22.27364185 65.97771048,22.25125628 65.95318227,22.22891566 65.92865294,22.29689067 65.90412249,22.36472946 65.87959092,22.43243243 65.85505823,22.45490982 65.87959092,22.4774323 65.90412249,22.5 65.92865294,22.4321608 65.95318227,22.36418511 65.97771048,22.29607251 66.00223757,22.27364185 65.97771048))
219868|1|1|22.90662651|65.92865294|POLYGON((22.81690141 65.97771048,22.79396985 65.95318227,22.77108434 65.92865294,22.83851555 65.90412249,22.90581162 65.87959092,22.97297297 65.85505823,22.99599198 65.87959092,23.01905717 65.90412249,23.04216867 65.92865294,22.97487437 65.95318227,22.90744467 65.97771048,22.83987915 66.00223757,22.81690141 65.97771048))
219891|1|1|29.14156627|65.92865294|POLYGON((29.06438632 65.97771048,29.03517588 65.95318227,29.0060241 65.92865294,29.0672016 65.90412249,29.12825651 65.87959092,29.18918919 65.85505823,29.21843687 65.87959092,29.24774323 65.90412249,29.27710843 65.92865294,29.2160804 65.95318227,29.15492958 65.97771048,29.09365559 66.00223757,29.06438632 65.97771048))
221167|1|1|15|65.85505823|POLYGON((14.89468405 65.90412249,14.87975952 65.87959092,14.86486486 65.85505823,14.94 65.83052442,15.01498501 65.80598948,15.08982036 65.78145342,15.1048951 65.80598948,15.12 65.83052442,15.13513514 65.85505823,15.06012024 65.87959092,14.98495486 65.90412249,14.90963855 65.92865294,14.89468405 65.90412249))
221192|1|1|21.75675676|65.85505823|POLYGON((21.66499498 65.90412249,21.64328657 65.87959092,21.62162162 65.85505823,21.69 65.83052442,21.75824176 65.80598948,21.82634731 65.78145342,21.84815185 65.80598948,21.87 65.83052442,21.89189189 65.85505823,21.82364729 65.87959092,21.7552658 65.90412249,21.68674699 65.92865294,21.66499498 65.90412249))
221195|1|1|22.56756757|65.85505823|POLYGON((22.4774323 65.90412249,22.45490982 65.87959092,22.43243243 65.85505823,22.5 65.83052442,22.56743257 65.80598948,22.63473054 65.78145342,22.65734266 65.80598948,22.68 65.83052442,22.7027027 65.85505823,22.63527054 65.87959092,22.56770311 65.90412249,22.5 65.92865294,22.4774323 65.90412249))
221196|1|1|22.83783784|65.85505823|POLYGON((22.74824473 65.90412249,22.7254509 65.87959092,22.7027027 65.85505823,22.77 65.83052442,22.83716284 65.80598948,22.90419162 65.78145342,22.92707293 65.80598948,22.95 65.83052442,22.97297297 65.85505823,22.90581162 65.87959092,22.83851555 65.90412249,22.77108434 65.92865294,22.74824473 65.90412249))
221197|1|1|23.10810811|65.85505823|POLYGON((23.01905717 65.90412249,22.99599198 65.87959092,22.97297297 65.85505823,23.04 65.83052442,23.10689311 65.80598948,23.17365269 65.78145342,23.1968032 65.80598948,23.22 65.83052442,23.24324324 65.85505823,23.17635271 65.87959092,23.10932798 65.90412249,23.04216867 65.92865294,23.01905717 65.90412249))
221199|1|1|23.64864865|65.85505823|POLYGON((23.56068205 65.90412249,23.53707415 65.87959092,23.51351351 65.85505823,23.58 65.83052442,23.64635365 65.80598948,23.71257485 65.78145342,23.73626374 65.80598948,23.76 65.83052442,23.78378378 65.85505823,23.71743487 65.87959092,23.65095286 65.90412249,23.58433735 65.92865294,23.56068205 65.90412249))
221201|1|1|24.18918919|65.85505823|POLYGON((24.10230692 65.90412249,24.07815631 65.87959092,24.05405405 65.85505823,24.12 65.83052442,24.18581419 65.80598948,24.25149701 65.78145342,24.27572428 65.80598948,24.3 65.83052442,24.32432432 65.85505823,24.25851703 65.87959092,24.19257773 65.90412249,24.12650602 65.92865294,24.10230692 65.90412249))
221202|1|1|24.45945946|65.85505823|POLYGON((24.37311936 65.90412249,24.34869739 65.87959092,24.32432432 65.85505823,24.39 65.83052442,24.45554446 65.80598948,24.52095808 65.78145342,24.54545455 65.80598948,24.57 65.83052442,24.59459459 65.85505823,24.52905812 65.87959092,24.46339017 65.90412249,24.39759036 65.92865294,24.37311936 65.90412249))
222500|1|1|15.2245509|65.78145342|POLYGON((15.12 65.83052442,15.1048951 65.80598948,15.08982036 65.78145342,15.16450648 65.75691622,15.23904382 65.7323779,15.31343284 65.70783845,15.32868526 65.7323779,15.3439681 65.75691622,15.35928144 65.78145342,15.28471528 65.80598948,15.21 65.83052442,15.13513514 65.85505823,15.12 65.83052442))
222524|1|1|21.69161677|65.78145342|POLYGON((21.6 65.83052442,21.57842158 65.80598948,21.55688623 65.78145342,21.62512463 65.75691622,21.69322709 65.7323779,21.76119403 65.70783845,21.78286853 65.7323779,21.80458624 65.75691622,21.82634731 65.78145342,21.75824176 65.80598948,21.69 65.83052442,21.62162162 65.85505823,21.6 65.83052442))
222535|1|1|24.65568862|65.78145342|POLYGON((24.57 65.83052442,24.54545455 65.80598948,24.52095808 65.78145342,24.58624128 65.75691622,24.65139442 65.7323779,24.71641791 65.70783845,24.74103586 65.7323779,24.76570289 65.75691622,24.79041916 65.78145342,24.72527473 65.80598948,24.66 65.83052442,24.59459459 65.85505823,24.57 65.83052442))
223836|1|1|15.17910448|65.70783845|POLYGON((15.07477567 65.75691622,15.05976096 65.7323779,15.04477612 65.70783845,15.11928429 65.68329787,15.19364449 65.65875616,15.26785714 65.63421331,15.28301887 65.65875616,15.29821074 65.68329787,15.31343284 65.70783845,15.23904382 65.7323779,15.16450648 65.75691622,15.08982036 65.78145342,15.07477567 65.75691622))
223858|1|1|21.08955224|65.70783845|POLYGON((20.99700897 65.75691622,20.97609562 65.7323779,20.95522388 65.70783845,21.02385686 65.68329787,21.09235353 65.65875616,21.16071429 65.63421331,21.1817279 65.65875616,21.2027833 65.68329787,21.2238806 65.70783845,21.15537849 65.7323779,21.08673978 65.75691622,21.01796407 65.78145342,20.99700897 65.75691622))
223861|1|1|21.89552239|65.70783845|POLYGON((21.80458624 65.75691622,21.78286853 65.7323779,21.76119403 65.70783845,21.82902584 65.68329787,21.89672294 65.65875616,21.96428571 65.63421331,21.98609732 65.65875616,22.00795229 65.68329787,22.02985075 65.70783845,21.96215139 65.7323779,21.89431705 65.75691622,21.82634731 65.78145342,21.80458624 65.75691622))
223862|1|1|22.1641791|65.70783845|POLYGON((22.07377866 65.75691622,22.05179283 65.7323779,22.02985075 65.70783845,22.09741551 65.68329787,22.16484608 65.65875616,22.23214286 65.63421331,22.25422046 65.65875616,22.27634195 65.68329787,22.29850746 65.70783845,22.2310757 65.7323779,22.16350947 65.75691622,22.09580838 65.78145342,22.07377866 65.75691622))
223863|1|1|22.43283582|65.70783845|POLYGON((22.34297109 65.75691622,22.32071713 65.7323779,22.29850746 65.70783845,22.36580517 65.68329787,22.43296922 65.65875616,22.5 65.63421331,22.52234359 65.65875616,22.54473161 65.68329787,22.56716418 65.70783845,22.5 65.7323779,22.43270189 65.75691622,22.36526946 65.78145342,22.34297109 65.75691622))
223871|1|1|24.58208955|65.70783845|POLYGON((24.49651047 65.75691622,24.47211155 65.7323779,24.44776119 65.70783845,24.51292247 65.68329787,24.57795432 65.65875616,24.64285714 65.63421331,24.6673287 65.65875616,24.69184891 65.68329787,24.71641791 65.70783845,24.65139442 65.7323779,24.58624128 65.75691622,24.52095808 65.78145342,24.49651047 65.75691622))
225191|1|1|19.15178571|65.63421331|POLYGON((19.055666 65.68329787,19.0367428 65.65875616,19.01785714 65.63421331,19.08820614 65.60966933,19.15841584 65.58512421,19.22848665 65.56057796,19.24752475 65.58512421,19.26660059 65.60966933,19.28571429 65.63421331,19.21549156 65.65875616,19.14512922 65.68329787,19.07462687 65.70783845,19.055666 65.68329787))
225198|1|1|21.02678571|65.63421331|POLYGON((20.93439364 65.68329787,20.91360477 65.65875616,20.89285714 65.63421331,20.96134787 65.60966933,21.02970297 65.58512421,21.09792285 65.56057796,21.11881188 65.58512421,21.13974232 65.60966933,21.16071429 65.63421331,21.09235353 65.65875616,21.02385686 65.68329787,20.95522388 65.70783845,20.93439364 65.68329787))
225199|1|1|21.29464286|65.63421331|POLYGON((21.2027833 65.68329787,21.1817279 65.65875616,21.16071429 65.63421331,21.22893954 65.60966933,21.2970297 65.58512421,21.36498516 65.56057796,21.38613861 65.58512421,21.40733399 65.60966933,21.42857143 65.63421331,21.36047666 65.65875616,21.29224652 65.68329787,21.2238806 65.70783845,21.2027833 65.68329787))
225202|1|1|22.09821429|65.63421331|POLYGON((22.00795229 65.68329787,21.98609732 65.65875616,21.96428571 65.63421331,22.03171457 65.60966933,22.0990099 65.58512421,22.16617211 65.56057796,22.18811881 65.58512421,22.21010902 65.60966933,22.23214286 65.63421331,22.16484608 65.65875616,22.09741551 65.68329787,22.02985075 65.70783845,22.00795229 65.68329787))
225203|1|1|22.36607143|65.63421331|POLYGON((22.27634195 65.68329787,22.25422046 65.65875616,22.23214286 65.63421331,22.29930624 65.60966933,22.36633663 65.58512421,22.43323442 65.56057796,22.45544554 65.58512421,22.47770069 65.60966933,22.5 65.63421331,22.43296922 65.65875616,22.36580517 65.68329787,22.29850746 65.70783845,22.27634195 65.68329787))
226529|1|1|17.4925816|65.56057796|POLYGON((17.39345887 65.60966933,17.37623762 65.58512421,17.35905045 65.56057796,17.43083004 65.53603056,17.50246792 65.51148203,17.5739645 65.48693235,17.59131293 65.51148203,17.60869565 65.53603056,17.62611276 65.56057796,17.55445545 65.58512421,17.4826561 65.60966933,17.41071429 65.63421331,17.39345887 65.60966933))
226530|1|1|17.75964392|65.56057796|POLYGON((17.66105055 65.60966933,17.64356436 65.58512421,17.62611276 65.56057796,17.69762846 65.53603056,17.76900296 65.51148203,17.84023669 65.48693235,17.85784798 65.51148203,17.87549407 65.53603056,17.89317507 65.56057796,17.82178218 65.58512421,17.75024777 65.60966933,17.67857143 65.63421331,17.66105055 65.60966933))
226542|1|1|20.96439169|65.56057796|POLYGON((20.87215064 65.60966933,20.85148515 65.58512421,20.83086053 65.56057796,20.89920949 65.53603056,20.96742349 65.51148203,21.03550296 65.48693235,21.05626851 65.51148203,21.0770751 65.53603056,21.09792285 65.56057796,21.02970297 65.58512421,20.96134787 65.60966933,20.89285714 65.63421331,20.87215064 65.60966933))
226545|1|1|21.76557864|65.56057796|POLYGON((21.67492567 65.60966933,21.65346535 65.58512421,21.63204748 65.56057796,21.69960474 65.53603056,21.76702863 65.51148203,21.83431953 65.48693235,21.85587364 65.51148203,21.87747036 65.53603056,21.89910979 65.56057796,21.83168317 65.58512421,21.76412289 65.60966933,21.69642857 65.63421331,21.67492567 65.60966933))
226546|1|1|22.03264095|65.56057796|POLYGON((21.94251734 65.60966933,21.92079208 65.58512421,21.89910979 65.56057796,21.96640316 65.53603056,22.03356367 65.51148203,22.10059172 65.48693235,22.12240869 65.51148203,22.14426877 65.53603056,22.16617211 65.56057796,22.0990099 65.58512421,22.03171457 65.60966933,21.96428571 65.63421331,21.94251734 65.60966933))
226547|1|1|22.29970326|65.56057796|POLYGON((22.21010902 65.60966933,22.18811881 65.58512421,22.16617211 65.56057796,22.23320158 65.53603056,22.30009872 65.51148203,22.36686391 65.48693235,22.38894373 65.51148203,22.41106719 65.53603056,22.43323442 65.56057796,22.36633663 65.58512421,22.29930624 65.60966933,22.23214286 65.63421331,22.21010902 65.60966933))
227894|1|1|21.96745562|65.48693235|POLYGON((21.87747036 65.53603056,21.85587364 65.51148203,21.83431953 65.48693235,21.90147783 65.46238153,21.96850394 65.43782957,22.03539823 65.41327646,22.05708661 65.43782957,22.07881773 65.46238153,22.10059172 65.48693235,22.03356367 65.51148203,21.96640316 65.53603056,21.89910979 65.56057796,21.87747036 65.53603056))
227919|1|1|28.62426036|65.48693235|POLYGON((28.54743083 65.53603056,28.51924975 65.51148203,28.49112426 65.48693235,28.55172414 65.46238153,28.61220472 65.43782957,28.67256637 65.41327646,28.7007874 65.43782957,28.72906404 65.46238153,28.75739645 65.48693235,28.69693978 65.51148203,28.63636364 65.53603056,28.57566766 65.56057796,28.54743083 65.53603056))
229225|1|1|16.32743363|65.41327646|POLYGON((16.22660099 65.46238153,16.21062992 65.43782957,16.19469027 65.41327646,16.26719057 65.38872221,16.33954858 65.36416681,16.41176471 65.33961026,16.42787046 65.36416681,16.44400786 65.38872221,16.46017699 65.41327646,16.38779528 65.43782957,16.31527094 65.46238153,16.24260355 65.48693235,16.22660099 65.46238153))
229245|1|1|21.63716814|65.41327646|POLYGON((21.54679803 65.46238153,21.52559055 65.43782957,21.50442478 65.41327646,21.57170923 65.38872221,21.63886163 65.36416681,21.70588235 65.33961026,21.72718351 65.36416681,21.74852652 65.38872221,21.7699115 65.41327646,21.70275591 65.43782957,21.63546798 65.46238153,21.56804734 65.48693235,21.54679803 65.46238153))
229261|1|1|25.88495575|65.41327646|POLYGON((25.80295567 65.46238153,25.77755906 65.43782957,25.75221239 65.41327646,25.81532417 65.38872221,25.87831207 65.36416681,25.94117647 65.33961026,25.96663395 65.36416681,25.99214145 65.38872221,26.01769912 65.41327646,25.95472441 65.43782957,25.89162562 65.46238153,25.82840237 65.48693235,25.80295567 65.46238153))
229265|5|5|26.94690265|65.41327646|POLYGON((26.86699507 65.46238153,26.84055118 65.43782957,26.81415929 65.41327646,26.8762279 65.38872221,26.93817468 65.36416681,27 65.33961026,27.02649657 65.36416681,27.05304519 65.38872221,27.07964602 65.41327646,27.01771654 65.43782957,26.95566502 65.46238153,26.89349112 65.48693235,26.86699507 65.46238153))
229270|4|4|28.27433628|65.41327646|POLYGON((28.19704433 65.46238153,28.16929134 65.43782957,28.14159292 65.41327646,28.20235756 65.38872221,28.26300294 65.36416681,28.32352941 65.33961026,28.35132483 65.36416681,28.37917485 65.38872221,28.40707965 65.41327646,28.34645669 65.43782957,28.28571429 65.46238153,28.22485207 65.48693235,28.19704433 65.46238153))
230600|1|1|21.30882353|65.33961026|POLYGON((21.21807466 65.38872221,21.19725221 65.36416681,21.17647059 65.33961026,21.24387855 65.31505255,21.3111546 65.2904937,21.37829912 65.2659337,21.39921722 65.2904937,21.4201763 65.31505255,21.44117647 65.33961026,21.37389598 65.36416681,21.3064833 65.38872221,21.23893805 65.41327646,21.21807466 65.38872221))
230601|1|1|21.57352941|65.33961026|POLYGON((21.48330059 65.38872221,21.46221786 65.36416681,21.44117647 65.33961026,21.50832517 65.31505255,21.57534247 65.2904937,21.64222874 65.2659337,21.66340509 65.2904937,21.68462292 65.31505255,21.70588235 65.33961026,21.63886163 65.36416681,21.57170923 65.38872221,21.50442478 65.41327646,21.48330059 65.38872221))
230615|1|1|25.27941176|65.33961026|POLYGON((25.19646365 65.38872221,25.171737 65.36416681,25.14705882 65.33961026,25.21057786 65.31505255,25.2739726 65.2904937,25.3372434 65.2659337,25.36203523 65.2904937,25.38687561 65.31505255,25.41176471 65.33961026,25.34838077 65.36416681,25.2848723 65.38872221,25.22123894 65.41327646,25.19646365 65.38872221))
231938|1|1|15.4398827|65.2659337|POLYGON((15.33790402 65.31505255,15.32289628 65.2904937,15.30791789 65.2659337,15.38085937 65.24137254,15.45365854 65.21681022,15.52631579 65.19224675,15.54146341 65.21681022,15.55664063 65.24137254,15.57184751 65.2659337,15.49902153 65.2904937,15.42605289 65.31505255,15.35294118 65.33961026,15.33790402 65.31505255))
231956|1|1|20.19061584|65.2659337|POLYGON((20.09794319 65.31505255,20.07827789 65.2904937,20.05865103 65.2659337,20.12695312 65.24137254,20.19512195 65.21681022,20.26315789 65.19224675,20.28292683 65.21681022,20.30273438 65.24137254,20.32258065 65.2659337,20.25440313 65.2904937,20.18609207 65.31505255,20.11764706 65.33961026,20.09794319 65.31505255))
231960|1|1|21.24633431|65.2659337|POLYGON((21.15572968 65.31505255,21.13502935 65.2904937,21.1143695 65.2659337,21.18164062 65.24137254,21.24878049 65.21681022,21.31578947 65.19224675,21.33658537 65.21681022,21.35742188 65.24137254,21.37829912 65.2659337,21.3111546 65.2904937,21.24387855 65.31505255,21.17647059 65.33961026,21.15572968 65.31505255))
231961|1|1|21.51026393|65.2659337|POLYGON((21.4201763 65.31505255,21.39921722 65.2904937,21.37829912 65.2659337,21.4453125 65.24137254,21.51219512 65.21681022,21.57894737 65.19224675,21.6 65.21681022,21.62109375 65.24137254,21.64222874 65.2659337,21.57534247 65.2904937,21.50832517 65.31505255,21.44117647 65.33961026,21.4201763 65.31505255))
231976|1|1|25.46920821|65.2659337|POLYGON((25.38687561 65.31505255,25.36203523 65.2904937,25.3372434 65.2659337,25.40039062 65.24137254,25.46341463 65.21681022,25.52631579 65.19224675,25.55121951 65.21681022,25.57617188 65.24137254,25.60117302 65.2659337,25.53816047 65.2904937,25.47502449 65.31505255,25.41176471 65.33961026,25.38687561 65.31505255))
233315|1|1|18.81578947|65.19224675|POLYGON((18.72070312 65.24137254,18.70243902 65.21681022,18.68421053 65.19224675,18.75365141 65.16768212,18.8229572 65.14311633,18.89212828 65.11854938,18.91050584 65.14311633,18.92891918 65.16768212,18.94736842 65.19224675,18.87804878 65.21681022,18.80859375 65.24137254,18.73900293 65.2659337,18.72070312 65.24137254))
233318|1|1|19.60526316|65.19224675|POLYGON((19.51171875 65.24137254,19.49268293 65.21681022,19.47368421 65.19224675,19.54235638 65.16768212,19.61089494 65.14311633,19.67930029 65.11854938,19.69844358 65.14311633,19.71762415 65.16768212,19.73684211 65.19224675,19.66829268 65.21681022,19.59960938 65.24137254,19.53079179 65.2659337,19.51171875 65.24137254))
233325|1|1|21.44736842|65.19224675|POLYGON((21.35742188 65.24137254,21.33658537 65.21681022,21.31578947 65.19224675,21.38266796 65.16768212,21.44941634 65.14311633,21.51603499 65.11854938,21.53696498 65.14311633,21.55793574 65.16768212,21.57894737 65.19224675,21.51219512 65.21681022,21.4453125 65.24137254,21.37829912 65.2659337,21.35742188 65.24137254))
233340|1|1|25.39473684|65.19224675|POLYGON((25.3125 65.24137254,25.28780488 65.21681022,25.26315789 65.19224675,25.32619279 65.16768212,25.38910506 65.14311633,25.45189504 65.11854938,25.4766537 65.14311633,25.50146056 65.16768212,25.52631579 65.19224675,25.46341463 65.21681022,25.40039062 65.24137254,25.3372434 65.2659337,25.3125 65.24137254))
234682|1|1|18.49854227|65.11854938|POLYGON((18.40311587 65.16768212,18.38521401 65.14311633,18.36734694 65.11854938,18.4368932 65.09398126,18.50630456 65.06941199,18.5755814 65.04484155,18.59359845 65.06941199,18.61165049 65.09398126,18.62973761 65.11854938,18.56031128 65.14311633,18.49074976 65.16768212,18.42105263 65.19224675,18.40311587 65.16768212))
234691|1|1|20.86005831|65.11854938|POLYGON((20.76923077 65.16768212,20.74902724 65.14311633,20.72886297 65.11854938,20.7961165 65.09398126,20.86323957 65.06941199,20.93023256 65.04484155,20.95053346 65.06941199,20.97087379 65.09398126,20.99125364 65.11854938,20.92412451 65.14311633,20.85686465 65.16768212,20.78947368 65.19224675,20.76923077 65.16768212))
234692|1|1|21.12244898|65.11854938|POLYGON((21.03213242 65.16768212,21.01167315 65.14311633,20.99125364 65.11854938,21.05825243 65.09398126,21.12512124 65.06941199,21.19186047 65.04484155,21.21241513 65.06941199,21.23300971 65.09398126,21.25364431 65.11854938,21.18677043 65.14311633,21.11976631 65.16768212,21.05263158 65.19224675,21.03213242 65.16768212))
234693|1|1|21.38483965|65.11854938|POLYGON((21.29503408 65.16768212,21.27431907 65.14311633,21.25364431 65.11854938,21.32038835 65.09398126,21.38700291 65.06941199,21.45348837 65.04484155,21.4742968 65.06941199,21.49514563 65.09398126,21.51603499 65.11854938,21.44941634 65.14311633,21.38266796 65.16768212,21.31578947 65.19224675,21.29503408 65.16768212))
234708|1|1|25.32069971|65.11854938|POLYGON((25.23855891 65.16768212,25.21400778 65.14311633,25.18950437 65.11854938,25.25242718 65.09398126,25.31522793 65.06941199,25.37790698 65.04484155,25.40252182 65.06941199,25.42718447 65.09398126,25.45189504 65.11854938,25.38910506 65.14311633,25.32619279 65.16768212,25.26315789 65.19224675,25.23855891 65.16768212))
234710|1|1|25.84548105|65.11854938|POLYGON((25.76436222 65.16768212,25.73929961 65.14311633,25.71428571 65.11854938,25.77669903 65.09398126,25.83899127 65.06941199,25.90116279 65.04484155,25.92628516 65.06941199,25.95145631 65.09398126,25.97667638 65.11854938,25.91439689 65.14311633,25.85199611 65.16768212,25.78947368 65.19224675,25.76436222 65.16768212))
236049|1|1|17.13662791|65.04484155|POLYGON((17.03883495 65.09398126,17.02230844 65.06941199,17.00581395 65.04484155,17.07647628 65.02026994,17.14700193 64.99569717,17.2173913 64.97112323,17.23404255 64.99569717,17.25072604 65.02026994,17.26744186 65.04484155,17.19689622 65.06941199,17.12621359 65.09398126,17.05539359 65.11854938,17.03883495 65.09398126))
236055|1|1|18.70639535|65.04484155|POLYGON((18.61165049 65.09398126,18.59359845 65.06941199,18.5755814 65.04484155,18.6447241 65.02026994,18.71373308 64.99569717,18.7826087 64.97112323,18.80077369 64.99569717,18.81897386 65.02026994,18.8372093 65.04484155,18.76818623 65.06941199,18.69902913 65.09398126,18.62973761 65.11854938,18.61165049 65.09398126))
236081|1|1|25.50872093|65.04484155|POLYGON((25.42718447 65.09398126,25.40252182 65.06941199,25.37790698 65.04484155,25.44046467 65.02026994,25.50290135 64.99569717,25.56521739 64.97112323,25.58994197 64.99569717,25.61471442 65.02026994,25.63953488 65.04484155,25.5771096 65.06941199,25.51456311 65.09398126,25.45189504 65.11854938,25.42718447 65.09398126))
236082|1|1|25.77034884|65.04484155|POLYGON((25.68932039 65.09398126,25.66440349 65.06941199,25.63953488 65.04484155,25.7018393 65.02026994,25.76402321 64.99569717,25.82608696 64.97112323,25.85106383 64.99569717,25.87608906 65.02026994,25.90116279 65.04484155,25.83899127 65.06941199,25.77669903 65.09398126,25.71428571 65.11854938,25.68932039 65.09398126))
237434|1|1|19.43478261|64.97112323|POLYGON((19.34172314 65.02026994,19.32301741 64.99569717,19.30434783 64.97112323,19.37258687 64.94654812,19.44069431 64.92197183,19.50867052 64.89739438,19.52748312 64.92197183,19.54633205 64.94654812,19.56521739 64.97112323,19.49709865 64.99569717,19.42884802 65.02026994,19.36046512 65.04484155,19.34172314 65.02026994))
237435|1|1|19.69565217|64.97112323|POLYGON((19.60309777 65.02026994,19.58413926 64.99569717,19.56521739 64.97112323,19.63320463 64.94654812,19.70106075 64.92197183,19.76878613 64.89739438,19.78784957 64.92197183,19.80694981 64.94654812,19.82608696 64.97112323,19.7582205 64.99569717,19.69022265 65.02026994,19.62209302 65.04484155,19.60309777 65.02026994))
237441|1|1|21.26086957|64.97112323|POLYGON((21.1713456 65.02026994,21.15087041 64.99569717,21.13043478 64.97112323,21.1969112 64.94654812,21.2632594 64.92197183,21.32947977 64.89739438,21.35004822 64.92197183,21.37065637 64.94654812,21.39130435 64.97112323,21.32495164 64.99569717,21.25847047 65.02026994,21.19186047 65.04484155,21.1713456 65.02026994))
237457|1|1|25.43478261|64.97112323|POLYGON((25.35333979 65.02026994,25.32882012 64.99569717,25.30434783 64.97112323,25.36679537 64.94654812,25.42912247 64.92197183,25.49132948 64.89739438,25.51591128 64.92197183,25.54054054 64.94654812,25.56521739 64.97112323,25.50290135 64.99569717,25.44046467 65.02026994,25.37790698 65.04484155,25.35333979 65.02026994))
237458|1|1|25.69565217|64.97112323|POLYGON((25.61471442 65.02026994,25.58994197 64.99569717,25.56521739 64.97112323,25.62741313 64.94654812,25.68948891 64.92197183,25.75144509 64.89739438,25.77627772 64.92197183,25.8011583 64.94654812,25.82608696 64.97112323,25.76402321 64.99569717,25.7018393 65.02026994,25.63953488 65.04484155,25.61471442 65.02026994))
238814|1|1|19.37861272|64.89739438|POLYGON((19.28571429 64.94654812,19.26711668 64.92197183,19.24855491 64.89739438,19.31665063 64.87281575,19.38461538 64.84823595,19.45244957 64.82365497,19.47115385 64.84823595,19.48989413 64.87281575,19.50867052 64.89739438,19.44069431 64.92197183,19.37258687 64.94654812,19.30434783 64.97112323,19.28571429 64.94654812))
238818|1|1|20.41907514|64.89739438|POLYGON((20.32818533 64.94654812,20.30858245 64.92197183,20.28901734 64.89739438,20.35611165 64.87281575,20.42307692 64.84823595,20.48991354 64.82365497,20.50961538 64.84823595,20.52935515 64.87281575,20.54913295 64.89739438,20.48216008 64.92197183,20.41505792 64.94654812,20.34782609 64.97112323,20.32818533 64.94654812))
238820|1|1|20.93930636|64.89739438|POLYGON((20.84942085 64.94654812,20.82931533 64.92197183,20.80924855 64.89739438,20.87584216 64.87281575,20.94230769 64.84823595,21.00864553 64.82365497,21.02884615 64.84823595,21.04908566 64.87281575,21.06936416 64.89739438,21.00289296 64.92197183,20.93629344 64.94654812,20.86956522 64.97112323,20.84942085 64.94654812))
238837|1|1|25.36127168|64.89739438|POLYGON((25.27992278 64.94654812,25.25554484 64.92197183,25.23121387 64.89739438,25.29355149 64.87281575,25.35576923 64.84823595,25.41786744 64.82365497,25.44230769 64.84823595,25.466795 64.87281575,25.49132948 64.89739438,25.42912247 64.92197183,25.36679537 64.94654812,25.30434783 64.97112323,25.27992278 64.94654812))
238838|1|1|25.62138728|64.89739438|POLYGON((25.54054054 64.94654812,25.51591128 64.92197183,25.49132948 64.89739438,25.55341675 64.87281575,25.61538462 64.84823595,25.67723343 64.82365497,25.70192308 64.84823595,25.72666025 64.87281575,25.75144509 64.89739438,25.68948891 64.92197183,25.62741313 64.94654812,25.56521739 64.97112323,25.54054054 64.94654812))
240182|1|1|15.17291066|64.82365497|POLYGON((15.07218479 64.87281575,15.05769231 64.84823595,15.04322767 64.82365497,15.11516315 64.79907281,15.18696069 64.77448948,15.25862069 64.74990496,15.27325024 64.77448948,15.28790787 64.79907281,15.30259366 64.82365497,15.23076923 64.84823595,15.15880654 64.87281575,15.0867052 64.89739438,15.07218479 64.87281575))
240202|1|1|20.36023055|64.82365497|POLYGON((20.26948989 64.87281575,20.25 64.84823595,20.23054755 64.82365497,20.2975048 64.79907281,20.36433365 64.77448948,20.43103448 64.74990496,20.4506232 64.77448948,20.47024952 64.79907281,20.48991354 64.82365497,20.42307692 64.84823595,20.35611165 64.87281575,20.28901734 64.89739438,20.26948989 64.87281575))
240203|1|1|20.61959654|64.82365497|POLYGON((20.52935515 64.87281575,20.50961538 64.84823595,20.48991354 64.82365497,20.55662188 64.79907281,20.6232023 64.77448948,20.68965517 64.74990496,20.70949185 64.77448948,20.7293666 64.79907281,20.74927954 64.82365497,20.68269231 64.84823595,20.6159769 64.87281575,20.54913295 64.89739438,20.52935515 64.87281575))
240204|1|1|20.87896254|64.82365497|POLYGON((20.7892204 64.87281575,20.76923077 64.84823595,20.74927954 64.82365497,20.81573896 64.79907281,20.88207095 64.77448948,20.94827586 64.74990496,20.9683605 64.77448948,20.98848369 64.79907281,21.00864553 64.82365497,20.94230769 64.84823595,20.87584216 64.87281575,20.80924855 64.89739438,20.7892204 64.87281575))
240219|1|1|24.76945245|64.82365497|POLYGON((24.68719923 64.87281575,24.66346154 64.84823595,24.63976945 64.82365497,24.7024952 64.79907281,24.76510067 64.77448948,24.82758621 64.74990496,24.85139022 64.77448948,24.87523992 64.79907281,24.89913545 64.82365497,24.83653846 64.84823595,24.77382098 64.87281575,24.71098266 64.89739438,24.68719923 64.87281575))
240222|1|1|25.54755043|64.82365497|POLYGON((25.466795 64.87281575,25.44230769 64.84823595,25.41786744 64.82365497,25.47984645 64.79907281,25.54170662 64.77448948,25.60344828 64.74990496,25.62799616 64.77448948,25.65259117 64.79907281,25.67723343 64.82365497,25.61538462 64.84823595,25.55341675 64.87281575,25.49132948 64.89739438,25.466795 64.87281575))
240235|1|1|28.91930836|64.82365497|POLYGON((28.84504331 64.87281575,28.81730769 64.84823595,28.78962536 64.82365497,28.84836852 64.79907281,28.90699904 64.77448948,28.96551724 64.74990496,28.99328859 64.77448948,29.02111324 64.79907281,29.04899135 64.82365497,28.99038462 64.84823595,28.93166506 64.87281575,28.87283237 64.89739438,28.84504331 64.87281575))
241575|1|1|16.42241379|64.74990496|POLYGON((16.3243762 64.79907281,16.30872483 64.77448948,16.29310345 64.74990496,16.36363636 64.72531926,16.43403442 64.70073238,16.50429799 64.67614432,16.52007648 64.70073238,16.53588517 64.72531926,16.55172414 64.74990496,16.48130393 64.77448948,16.41074856 64.79907281,16.34005764 64.82365497,16.3243762 64.79907281))
241592|1|1|20.81896552|64.74990496|POLYGON((20.7293666 64.79907281,20.70949185 64.77448948,20.68965517 64.74990496,20.75598086 64.72531926,20.82217973 64.70073238,20.88825215 64.67614432,20.9082218 64.70073238,20.92822967 64.72531926,20.94827586 64.74990496,20.88207095 64.77448948,20.81573896 64.79907281,20.74927954 64.82365497,20.7293666 64.79907281))
241593|1|1|21.07758621|64.74990496|POLYGON((20.98848369 64.79907281,20.9683605 64.77448948,20.94827586 64.74990496,21.01435407 64.72531926,21.08030593 64.70073238,21.14613181 64.67614432,21.16634799 64.70073238,21.18660287 64.72531926,21.20689655 64.74990496,21.1409396 64.77448948,21.07485605 64.79907281,21.00864553 64.82365497,20.98848369 64.79907281))
241606|1|1|24.43965517|64.74990496|POLYGON((24.35700576 64.79907281,24.33365292 64.77448948,24.31034483 64.74990496,24.37320574 64.72531926,24.43594646 64.70073238,24.49856734 64.67614432,24.52198853 64.70073238,24.54545455 64.72531926,24.56896552 64.74990496,24.50623202 64.77448948,24.44337812 64.79907281,24.38040346 64.82365497,24.35700576 64.79907281))
241612|1|1|25.99137931|64.74990496|POLYGON((25.91170825 64.79907281,25.88686481 64.77448948,25.86206897 64.74990496,25.92344498 64.72531926,25.98470363 64.70073238,26.04584527 64.67614432,26.0707457 64.70073238,26.09569378 64.72531926,26.12068966 64.74990496,26.05944391 64.77448948,25.99808061 64.79907281,25.93659942 64.82365497,25.91170825 64.79907281))
242968|1|1|16.63323782|64.67614432|POLYGON((16.53588517 64.72531926,16.52007648 64.70073238,16.50429799 64.67614432,16.57442748 64.65155507,16.64442326 64.62696463,16.71428571 64.60237301,16.73021926 64.62696463,16.74618321 64.65155507,16.76217765 64.67614432,16.69216061 64.70073238,16.62200957 64.72531926,16.55172414 64.74990496,16.53588517 64.72531926))
242985|1|1|21.01719198|64.67614432|POLYGON((20.92822967 64.72531926,20.9082218 64.70073238,20.88825215 64.67614432,20.95419847 64.65155507,21.02001907 64.62696463,21.08571429 64.60237301,21.10581506 64.62696463,21.1259542 64.65155507,21.14613181 64.67614432,21.08030593 64.70073238,21.01435407 64.72531926,20.94827586 64.74990496,20.92822967 64.72531926))
242986|1|1|21.27507163|64.67614432|POLYGON((21.18660287 64.72531926,21.16634799 64.70073238,21.14613181 64.67614432,21.21183206 64.65155507,21.27740705 64.62696463,21.34285714 64.60237301,21.36320305 64.62696463,21.38358779 64.65155507,21.40401146 64.67614432,21.33843212 64.70073238,21.27272727 64.72531926,21.20689655 64.74990496,21.18660287 64.72531926))
242999|6|11|24.62750716|64.67614432|POLYGON((24.54545455 64.72531926,24.52198853 64.70073238,24.49856734 64.67614432,24.5610687 64.65155507,24.62345091 64.62696463,24.68571429 64.60237301,24.7092469 64.62696463,24.73282443 64.65155507,24.75644699 64.67614432,24.69407266 64.70073238,24.63157895 64.72531926,24.56896552 64.74990496,24.54545455 64.72531926))
244364|1|1|16.58571429|64.60237301|POLYGON((16.48854962 64.65155507,16.47283127 64.62696463,16.45714286 64.60237301,16.52711703 64.57778019,16.59695817 64.55318619,16.66666667 64.52859099,16.68250951 64.55318619,16.69838249 64.57778019,16.71428571 64.60237301,16.64442326 64.62696463,16.57442748 64.65155507,16.50429799 64.67614432,16.48854962 64.65155507))
244372|1|1|18.64285714|64.60237301|POLYGON((18.54961832 64.65155507,18.53193518 64.62696463,18.51428571 64.60237301,18.58230257 64.57778019,18.65019011 64.55318619,18.71794872 64.52859099,18.73574144 64.55318619,18.75356803 64.57778019,18.77142857 64.60237301,18.70352717 64.62696463,18.63549618 64.65155507,18.56733524 64.67614432,18.54961832 64.65155507))
244380|1|1|20.7|64.60237301|POLYGON((20.61068702 64.65155507,20.59103908 64.62696463,20.57142857 64.60237301,20.63748811 64.57778019,20.70342205 64.55318619,20.76923077 64.52859099,20.78897338 64.55318619,20.80875357 64.57778019,20.82857143 64.60237301,20.76263108 64.62696463,20.69656489 64.65155507,20.63037249 64.67614432,20.61068702 64.65155507))
244382|1|1|21.21428571|64.60237301|POLYGON((21.1259542 64.65155507,21.10581506 64.62696463,21.08571429 64.60237301,21.15128449 64.57778019,21.21673004 64.55318619,21.28205128 64.52859099,21.30228137 64.55318619,21.32254995 64.57778019,21.34285714 64.60237301,21.27740705 64.62696463,21.21183206 64.65155507,21.14613181 64.67614432,21.1259542 64.65155507))
244398|1|1|25.32857143|64.60237301|POLYGON((25.2480916 64.65155507,25.22402288 64.62696463,25.2 64.60237301,25.26165557 64.57778019,25.32319392 64.55318619,25.38461538 64.52859099,25.40874525 64.55318619,25.43292103 64.57778019,25.45714286 64.60237301,25.39561487 64.62696463,25.33396947 64.65155507,25.2722063 64.67614432,25.2480916 64.65155507))
245780|1|1|20.64102564|64.52859099|POLYGON((20.55185538 64.57778019,20.53231939 64.55318619,20.51282051 64.52859099,20.57874763 64.5039946,20.64454976 64.47939702,20.71022727 64.45479824,20.72985782 64.47939702,20.74952562 64.5039946,20.76923077 64.52859099,20.70342205 64.55318619,20.63748811 64.57778019,20.57142857 64.60237301,20.55185538 64.57778019))
247187|1|1|21.34943182|64.45479824|POLYGON((21.26185958 64.5039946,21.24170616 64.47939702,21.22159091 64.45479824,21.28666036 64.43019826,21.35160681 64.40559709,21.41643059 64.38099471,21.43667297 64.40559709,21.45695364 64.43019826,21.47727273 64.45479824,21.41232227 64.47939702,21.34724858 64.5039946,21.28205128 64.52859099,21.26185958 64.5039946))
247204|6|12|25.69602273|64.45479824|POLYGON((25.61669829 64.5039946,25.59241706 64.47939702,25.56818182 64.45479824,25.62913907 64.43019826,25.6899811 64.40559709,25.75070822 64.38099471,25.77504726 64.40559709,25.79943236 64.43019826,25.82386364 64.45479824,25.76303318 64.47939702,25.70208729 64.5039946,25.64102564 64.52859099,25.61669829 64.5039946))
247213|7|6|27.99715909|64.45479824|POLYGON((27.92220114 64.5039946,27.8957346 64.47939702,27.86931818 64.45479824,27.92809839 64.43019826,27.98676749 64.40559709,28.04532578 64.38099471,28.07183365 64.40559709,28.09839167 64.43019826,28.125 64.45479824,28.06635071 64.47939702,28.00759013 64.5039946,27.94871795 64.52859099,27.92220114 64.5039946))
247221|2|2|30.04261364|64.45479824|POLYGON((29.971537 64.5039946,29.94312796 64.47939702,29.91477273 64.45479824,29.97161779 64.43019826,30.02835539 64.40559709,30.08498584 64.38099471,30.11342155 64.40559709,30.14191107 64.43019826,30.17045455 64.45479824,30.11374408 64.47939702,30.056926 64.5039946,30 64.52859099,29.971537 64.5039946))
249988|1|1|16.39830508|64.30718038|POLYGON((16.30188679 64.35639114,16.28652215 64.33178636,16.27118644 64.30718038,16.34054563 64.28257319,16.40977444 64.2579648,16.47887324 64.2333552,16.4943609 64.2579648,16.5098777 64.28257319,16.52542373 64.30718038,16.45617342 64.33178636,16.38679245 64.35639114,16.31728045 64.38099471,16.30188679 64.35639114))
250021|1|1|24.78813559|64.30718038|POLYGON((24.70754717 64.35639114,24.68426013 64.33178636,24.66101695 64.30718038,24.72248354 64.28257319,24.78383459 64.2579648,24.84507042 64.2333552,24.86842105 64.2579648,24.89181562 64.28257319,24.91525424 64.30718038,24.8539114 64.33178636,24.79245283 64.35639114,24.73087819 64.38099471,24.70754717 64.35639114))
251417|1|1|19.64788732|64.2333552|POLYGON((19.55785513 64.28257319,19.53947368 64.2579648,19.52112676 64.2333552,19.58724203 64.20874439,19.65323336 64.18413237,19.71910112 64.15951914,19.73758201 64.18413237,19.75609756 64.20874439,19.77464789 64.2333552,19.70864662 64.2579648,19.64252117 64.28257319,19.57627119 64.30718038,19.55785513 64.28257319))
251418|4|4|19.90140845|64.2333552|POLYGON((19.81185325 64.28257319,19.79323308 64.2579648,19.77464789 64.2333552,19.84052533 64.20874439,19.90627929 64.18413237,19.97191011 64.15951914,19.99062793 64.18413237,20.00938086 64.20874439,20.02816901 64.2333552,19.96240602 64.2579648,19.89651929 64.28257319,19.83050847 64.30718038,19.81185325 64.28257319))
251433|2|2|23.70422535|64.2333552|POLYGON((23.62182502 64.28257319,23.59962406 64.2579648,23.57746479 64.2333552,23.63977486 64.20874439,23.70196813 64.18413237,23.76404494 64.15951914,23.78631678 64.18413237,23.80863039 64.20874439,23.83098592 64.2333552,23.76879699 64.2579648,23.70649106 64.28257319,23.6440678 64.30718038,23.62182502 64.28257319))
251434|1|1|23.95774648|64.2333552|POLYGON((23.87582314 64.28257319,23.85338346 64.2579648,23.83098592 64.2333552,23.89305816 64.20874439,23.95501406 64.18413237,24.01685393 64.15951914,24.0393627 64.18413237,24.0619137 64.20874439,24.08450704 64.2333552,24.02255639 64.2579648,23.96048918 64.28257319,23.89830508 64.30718038,23.87582314 64.28257319))
251449|1|1|27.76056338|64.2333552|POLYGON((27.68579492 64.28257319,27.65977444 64.2579648,27.63380282 64.2333552,27.69230769 64.20874439,27.75070291 64.18413237,27.80898876 64.15951914,27.83505155 64.18413237,27.86116323 64.20874439,27.88732394 64.2333552,27.82894737 64.2579648,27.77046096 64.28257319,27.71186441 64.30718038,27.68579492 64.28257319))
252828|1|1|17.31741573|64.15951914|POLYGON((17.22326454 64.20874439,17.20712277 64.18413237,17.19101124 64.15951914,17.25912067 64.13490469,17.3271028 64.11028904,17.39495798 64.08567216,17.41121495 64.11028904,17.42750234 64.13490469,17.44382022 64.15951914,17.37582006 64.18413237,17.30769231 64.20874439,17.23943662 64.2333552,17.22326454 64.20874439))
252837|1|1|19.59269663|64.15951914|POLYGON((19.50281426 64.20874439,19.48453608 64.18413237,19.46629213 64.15951914,19.53227315 64.13490469,19.59813084 64.11028904,19.66386555 64.08567216,19.68224299 64.11028904,19.70065482 64.13490469,19.71910112 64.15951914,19.65323336 64.18413237,19.58724203 64.20874439,19.52112676 64.2333552,19.50281426 64.20874439))
252860|1|1|25.40730337|64.15951914|POLYGON((25.32833021 64.20874439,25.30459231 64.18413237,25.28089888 64.15951914,25.3414406 64.13490469,25.40186916 64.11028904,25.46218487 64.08567216,25.48598131 64.11028904,25.50982226 64.13490469,25.53370787 64.15951914,25.4732896 64.18413237,25.41275797 64.20874439,25.35211268 64.2333552,25.32833021 64.20874439))
252871|1|1|28.18820225|64.15951914|POLYGON((28.11444653 64.20874439,28.08809747 64.18413237,28.06179775 64.15951914,28.11973807 64.13490469,28.17757009 64.11028904,28.23529412 64.08567216,28.26168224 64.11028904,28.28811974 64.13490469,28.31460674 64.15951914,28.25679475 64.18413237,28.1988743 64.20874439,28.14084507 64.2333552,28.11444653 64.20874439))
252872|1|1|28.44101124|64.15951914|POLYGON((28.36772983 64.20874439,28.34114339 64.18413237,28.31460674 64.15951914,28.37231057 64.13490469,28.42990654 64.11028904,28.48739496 64.08567216,28.51401869 64.11028904,28.54069224 64.13490469,28.56741573 64.15951914,28.50984067 64.18413237,28.4521576 64.20874439,28.3943662 64.2333552,28.36772983 64.20874439))
252876|4|4|29.45224719|64.15951914|POLYGON((29.38086304 64.20874439,29.35332709 64.18413237,29.3258427 64.15951914,29.38260056 64.13490469,29.43925234 64.11028904,29.49579832 64.08567216,29.52336449 64.11028904,29.55098223 64.13490469,29.57865169 64.15951914,29.52202437 64.18413237,29.46529081 64.20874439,29.4084507 64.2333552,29.38086304 64.20874439))
254261|1|1|19.53781513|64.08567216|POLYGON((19.44808232 64.13490469,19.42990654 64.11028904,19.41176471 64.08567216,19.47761194 64.06105407,19.54333644 64.03643476,19.60893855 64.01181424,19.62721342 64.03643476,19.64552239 64.06105407,19.66386555 64.08567216,19.59813084 64.11028904,19.53227315 64.13490469,19.46629213 64.15951914,19.44808232 64.13490469))
254263|1|1|20.04201681|64.08567216|POLYGON((19.95322732 64.13490469,19.93457944 64.11028904,19.91596639 64.08567216,19.98134328 64.06105407,20.04659832 64.03643476,20.11173184 64.01181424,20.1304753 64.03643476,20.14925373 64.06105407,20.16806723 64.08567216,20.10280374 64.11028904,20.03741815 64.13490469,19.97191011 64.15951914,19.95322732 64.13490469))
254266|1|1|20.79831933|64.08567216|POLYGON((20.71094481 64.13490469,20.69158879 64.11028904,20.67226891 64.08567216,20.7369403 64.06105407,20.80149115 64.03643476,20.86592179 64.01181424,20.88536813 64.03643476,20.90485075 64.06105407,20.92436975 64.08567216,20.85981308 64.11028904,20.79513564 64.13490469,20.73033708 64.15951914,20.71094481 64.13490469))
254281|1|1|24.57983193|64.08567216|POLYGON((24.49953227 64.13490469,24.47663551 64.11028904,24.45378151 64.08567216,24.51492537 64.06105407,24.57595527 64.03643476,24.63687151 64.01181424,24.65983225 64.03643476,24.68283582 64.06105407,24.70588235 64.08567216,24.64485981 64.11028904,24.58372311 64.13490469,24.52247191 64.15951914,24.49953227 64.13490469))
254296|1|1|28.36134454|64.08567216|POLYGON((28.28811974 64.13490469,28.26168224 64.11028904,28.23529412 64.08567216,28.29291045 64.06105407,28.35041938 64.03643476,28.40782123 64.01181424,28.43429637 64.03643476,28.4608209 64.06105407,28.48739496 64.08567216,28.42990654 64.11028904,28.37231057 64.13490469,28.31460674 64.15951914,28.28811974 64.13490469))
255685|1|1|18.47765363|64.01181424|POLYGON((18.38619403 64.06105407,18.36905871 64.03643476,18.35195531 64.01181424,18.41860465 63.98719249,18.48513011 63.96256952,18.55153203 63.93794532,18.56877323 63.96256952,18.58604651 63.98719249,18.60335196 64.01181424,18.53681267 64.03643476,18.47014925 64.06105407,18.40336134 64.08567216,18.38619403 64.06105407))
255688|1|1|19.23184358|64.01181424|POLYGON((19.14179104 64.06105407,19.12395154 64.03643476,19.10614525 64.01181424,19.17209302 63.98719249,19.23791822 63.96256952,19.30362117 63.93794532,19.32156134 63.96256952,19.33953488 63.98719249,19.3575419 64.01181424,19.2917055 64.03643476,19.22574627 64.06105407,19.15966387 64.08567216,19.14179104 64.06105407))
255691|1|1|19.98603352|64.01181424|POLYGON((19.89738806 64.06105407,19.87884436 64.03643476,19.8603352 64.01181424,19.9255814 63.98719249,19.99070632 63.96256952,20.05571031 63.93794532,20.07434944 63.96256952,20.09302326 63.98719249,20.11173184 64.01181424,20.04659832 64.03643476,19.98134328 64.06105407,19.91596639 64.08567216,19.89738806 64.06105407))
255692|1|1|20.23743017|64.01181424|POLYGON((20.14925373 64.06105407,20.1304753 64.03643476,20.11173184 64.01181424,20.17674419 63.98719249,20.24163569 63.96256952,20.30640669 63.93794532,20.32527881 63.96256952,20.34418605 63.98719249,20.36312849 64.01181424,20.29822926 64.03643476,20.23320896 64.06105407,20.16806723 64.08567216,20.14925373 64.06105407))
255694|1|1|20.74022346|64.01181424|POLYGON((20.65298507 64.06105407,20.63373719 64.03643476,20.61452514 64.01181424,20.67906977 63.98719249,20.74349442 63.96256952,20.80779944 63.93794532,20.82713755 63.96256952,20.84651163 63.98719249,20.86592179 64.01181424,20.80149115 64.03643476,20.7369403 64.06105407,20.67226891 64.08567216,20.65298507 64.06105407))
257105|1|1|15.4178273|63.93794532|POLYGON((15.32093023 63.98719249,15.30669145 63.96256952,15.29247911 63.93794532,15.36178108 63.9133199,15.43095459 63.88869326,15.5 63.86406539,15.51436515 63.88869326,15.52875696 63.9133199,15.54317549 63.93794532,15.4739777 63.96256952,15.40465116 63.98719249,15.33519553 64.01181424,15.32093023 63.98719249))
257122|1|1|19.67966574|63.93794532|POLYGON((19.59069767 63.98719249,19.57249071 63.96256952,19.55431755 63.93794532,19.61966605 63.9133199,19.68489342 63.88869326,19.75 63.86406539,19.76830399 63.88869326,19.78664193 63.9133199,19.80501393 63.93794532,19.73977695 63.96256952,19.6744186 63.98719249,19.60893855 64.01181424,19.59069767 63.98719249))
257123|1|1|19.93036212|63.93794532|POLYGON((19.84186047 63.98719249,19.82342007 63.96256952,19.80501393 63.93794532,19.87012987 63.9133199,19.93512512 63.88869326,20 63.86406539,20.01853568 63.88869326,20.03710575 63.9133199,20.05571031 63.93794532,19.99070632 63.96256952,19.9255814 63.98719249,19.8603352 64.01181424,19.84186047 63.98719249))
257126|1|1|20.68245125|63.93794532|POLYGON((20.59534884 63.98719249,20.57620818 63.96256952,20.55710306 63.93794532,20.62152134 63.9133199,20.6858202 63.88869326,20.75 63.86406539,20.76923077 63.88869326,20.78849722 63.9133199,20.80779944 63.93794532,20.74349442 63.96256952,20.67906977 63.98719249,20.61452514 64.01181424,20.59534884 63.98719249))
257143|1|1|24.94428969|63.93794532|POLYGON((24.86511628 63.98719249,24.84200743 63.96256952,24.8189415 63.93794532,24.87940631 63.9133199,24.93975904 63.88869326,25 63.86406539,25.0231696 63.88869326,25.04638219 63.9133199,25.06963788 63.93794532,25.00929368 63.96256952,24.94883721 63.98719249,24.88826816 64.01181424,24.86511628 63.98719249))
258542|1|1|15.625|63.86406539|POLYGON((15.52875696 63.9133199,15.51436515 63.88869326,15.5 63.86406539,15.56891767 63.83943629,15.63770795 63.81480596,15.70637119 63.79017439,15.72088725 63.81480596,15.73543016 63.83943629,15.75 63.86406539,15.68118628 63.88869326,15.6122449 63.9133199,15.54317549 63.93794532,15.52875696 63.9133199))
258545|1|1|16.375|63.86406539|POLYGON((16.28014842 63.9133199,16.26506024 63.88869326,16.25 63.86406539,16.31822387 63.83943629,16.38632163 63.81480596,16.45429363 63.79017439,16.46950092 63.81480596,16.48473636 63.83943629,16.5 63.86406539,16.43188137 63.88869326,16.36363636 63.9133199,16.29526462 63.93794532,16.28014842 63.9133199))
258559|1|1|19.875|63.86406539|POLYGON((19.78664193 63.9133199,19.76830399 63.88869326,19.75 63.86406539,19.81498612 63.83943629,19.87985213 63.81480596,19.94459834 63.79017439,19.96303142 63.81480596,19.98149861 63.83943629,20 63.86406539,19.93512512 63.88869326,19.87012987 63.9133199,19.80501393 63.93794532,19.78664193 63.9133199))
258560|1|1|20.125|63.86406539|POLYGON((20.03710575 63.9133199,20.01853568 63.88869326,20 63.86406539,20.06475486 63.83943629,20.12939002 63.81480596,20.19390582 63.79017439,20.21256932 63.81480596,20.23126735 63.83943629,20.25 63.86406539,20.18535681 63.88869326,20.12059369 63.9133199,20.05571031 63.93794532,20.03710575 63.9133199))
258561|1|1|20.375|63.86406539|POLYGON((20.28756957 63.9133199,20.26876738 63.88869326,20.25 63.86406539,20.31452359 63.83943629,20.37892791 63.81480596,20.4432133 63.79017439,20.46210721 63.81480596,20.48103608 63.83943629,20.5 63.86406539,20.43558851 63.88869326,20.37105751 63.9133199,20.30640669 63.93794532,20.28756957 63.9133199))
258562|2|2|20.625|63.86406539|POLYGON((20.5380334 63.9133199,20.51899907 63.88869326,20.5 63.86406539,20.56429232 63.83943629,20.6284658 63.81480596,20.69252078 63.79017439,20.7116451 63.81480596,20.73080481 63.83943629,20.75 63.86406539,20.6858202 63.88869326,20.62152134 63.9133199,20.55710306 63.93794532,20.5380334 63.9133199))
258572|1|1|23.125|63.86406539|POLYGON((23.04267161 63.9133199,23.02131603 63.88869326,23 63.86406539,23.06197965 63.83943629,23.12384473 63.81480596,23.18559557 63.79017439,23.20702403 63.81480596,23.22849214 63.83943629,23.25 63.86406539,23.18813716 63.88869326,23.12615955 63.9133199,23.06406685 63.93794532,23.04267161 63.9133199))
259979|1|1|14.83379501|63.79017439|POLYGON((14.73635523 63.83943629,14.72273567 63.81480596,14.70914127 63.79017439,14.77859779 63.7655416,14.84792627 63.74090757,14.91712707 63.71627231,14.93087558 63.74090757,14.94464945 63.7655416,14.95844875 63.79017439,14.88909427 63.81480596,14.81961147 63.83943629,14.75 63.86406539,14.73635523 63.83943629))
260000|1|1|20.06925208|63.79017439|POLYGON((19.98149861 63.83943629,19.96303142 63.81480596,19.94459834 63.79017439,20.00922509 63.7655416,20.07373272 63.74090757,20.13812155 63.71627231,20.15668203 63.74090757,20.17527675 63.7655416,20.19390582 63.79017439,20.12939002 63.81480596,20.06475486 63.83943629,20 63.86406539,19.98149861 63.83943629))
260001|1|1|20.31855956|63.79017439|POLYGON((20.23126735 63.83943629,20.21256932 63.81480596,20.19390582 63.79017439,20.25830258 63.7655416,20.32258065 63.74090757,20.38674033 63.71627231,20.40552995 63.74090757,20.42435424 63.7655416,20.4432133 63.79017439,20.37892791 63.81480596,20.31452359 63.83943629,20.25 63.86406539,20.23126735 63.83943629))
260002|1|1|20.56786704|63.79017439|POLYGON((20.48103608 63.83943629,20.46210721 63.81480596,20.4432133 63.79017439,20.50738007 63.7655416,20.57142857 63.74090757,20.63535912 63.71627231,20.65437788 63.74090757,20.67343173 63.7655416,20.69252078 63.79017439,20.6284658 63.81480596,20.56429232 63.83943629,20.5 63.86406539,20.48103608 63.83943629))
261431|4|4|16.78176796|63.71627231|POLYGON((16.68819188 63.7655416,16.67281106 63.74090757,16.65745856 63.71627231,16.724931 63.6916358,16.79227941 63.66699807,16.85950413 63.64235909,16.875 63.66699807,16.89052438 63.6916358,16.90607735 63.71627231,16.83870968 63.74090757,16.77121771 63.7655416,16.70360111 63.79017439,16.68819188 63.7655416))
261439|1|1|18.77071823|63.71627231|POLYGON((18.68081181 63.7655416,18.66359447 63.74090757,18.64640884 63.71627231,18.71205152 63.6916358,18.77757353 63.66699807,18.84297521 63.64235909,18.86029412 63.66699807,18.87764489 63.6916358,18.89502762 63.71627231,18.82949309 63.74090757,18.76383764 63.7655416,18.69806094 63.79017439,18.68081181 63.7655416))
261444|1|1|20.01381215|63.71627231|POLYGON((19.92619926 63.7655416,19.9078341 63.74090757,19.88950276 63.71627231,19.95400184 63.6916358,20.01838235 63.66699807,20.08264463 63.64235909,20.10110294 63.66699807,20.11959522 63.6916358,20.13812155 63.71627231,20.07373272 63.74090757,20.00922509 63.7655416,19.94459834 63.79017439,19.92619926 63.7655416))
261445|1|1|20.26243094|63.71627231|POLYGON((20.17527675 63.7655416,20.15668203 63.74090757,20.13812155 63.71627231,20.2023919 63.6916358,20.26654412 63.66699807,20.33057851 63.64235909,20.34926471 63.66699807,20.36798528 63.6916358,20.38674033 63.71627231,20.32258065 63.74090757,20.25830258 63.7655416,20.19390582 63.79017439,20.17527675 63.7655416))
261455|1|1|22.74861878|63.71627231|POLYGON((22.66605166 63.7655416,22.64516129 63.74090757,22.62430939 63.71627231,22.68629255 63.6916358,22.74816176 63.66699807,22.80991736 63.64235909,22.83088235 63.66699807,22.85188592 63.6916358,22.87292818 63.71627231,22.81105991 63.74090757,22.74907749 63.7655416,22.68698061 63.79017439,22.66605166 63.7655416))
261456|1|1|22.99723757|63.71627231|POLYGON((22.91512915 63.7655416,22.89400922 63.74090757,22.87292818 63.71627231,22.93468261 63.6916358,22.99632353 63.66699807,23.05785124 63.64235909,23.07904412 63.66699807,23.10027599 63.6916358,23.12154696 63.71627231,23.05990783 63.74090757,22.99815498 63.7655416,22.93628809 63.79017439,22.91512915 63.7655416))
262871|1|1|14.75206612|63.64235909|POLYGON((14.6550138 63.6916358,14.64154412 63.66699807,14.62809917 63.64235909,14.69724771 63.61771887,14.76626948 63.59307741,14.83516484 63.56843471,14.8487626 63.59307741,14.86238532 63.61771887,14.87603306 63.64235909,14.80698529 63.66699807,14.73781049 63.6916358,14.66850829 63.71627231,14.6550138 63.6916358))
262892|1|1|19.95867769|63.64235909|POLYGON((19.87120515 63.6916358,19.85294118 63.66699807,19.83471074 63.64235909,19.89908257 63.61771887,19.96333639 63.59307741,20.02747253 63.56843471,20.04582951 63.59307741,20.06422018 63.61771887,20.08264463 63.64235909,20.01838235 63.66699807,19.95400184 63.6916358,19.88950276 63.71627231,19.87120515 63.6916358))
262894|1|1|20.45454545|63.64235909|POLYGON((20.36798528 63.6916358,20.34926471 63.66699807,20.33057851 63.64235909,20.39449541 63.61771887,20.45829514 63.59307741,20.52197802 63.56843471,20.54078827 63.59307741,20.55963303 63.61771887,20.5785124 63.64235909,20.51470588 63.66699807,20.45078197 63.6916358,20.38674033 63.71627231,20.36798528 63.6916358))
262903|1|1|22.68595041|63.64235909|POLYGON((22.60349586 63.6916358,22.58272059 63.66699807,22.56198347 63.64235909,22.62385321 63.61771887,22.68560953 63.59307741,22.74725275 63.56843471,22.76810266 63.59307741,22.78899083 63.61771887,22.80991736 63.64235909,22.74816176 63.66699807,22.68629255 63.6916358,22.62430939 63.71627231,22.60349586 63.6916358))
262904|1|1|22.9338843|63.64235909|POLYGON((22.85188592 63.6916358,22.83088235 63.66699807,22.80991736 63.64235909,22.87155963 63.61771887,22.93308891 63.59307741,22.99450549 63.56843471,23.01558203 63.59307741,23.03669725 63.61771887,23.05785124 63.64235909,22.99632353 63.66699807,22.93468261 63.6916358,22.87292818 63.71627231,22.85188592 63.6916358))
264331|1|1|16.68956044|63.56843471|POLYGON((16.59633028 63.61771887,16.58111824 63.59307741,16.56593407 63.56843471,16.63311985 63.54379076,16.70018282 63.51914556,16.76712329 63.49449912,16.78244973 63.51914556,16.79780421 63.54379076,16.81318681 63.56843471,16.74610449 63.59307741,16.67889908 63.61771887,16.61157025 63.64235909,16.59633028 63.61771887))
264339|1|1|18.66758242|63.56843471|POLYGON((18.57798165 63.61771887,18.56095325 63.59307741,18.54395604 63.56843471,18.60933211 63.54379076,18.67458867 63.51914556,18.73972603 63.49449912,18.75685558 63.51914556,18.77401647 63.54379076,18.79120879 63.56843471,18.72593951 63.59307741,18.66055046 63.61771887,18.59504132 63.64235909,18.57798165 63.61771887))
264342|1|1|19.40934066|63.56843471|POLYGON((19.32110092 63.61771887,19.30339138 63.59307741,19.28571429 63.56843471,19.35041171 63.54379076,19.41499086 63.51914556,19.47945205 63.49449912,19.49725777 63.51914556,19.51509607 63.54379076,19.53296703 63.56843471,19.46837764 63.59307741,19.40366972 63.61771887,19.33884298 63.64235909,19.32110092 63.61771887))
264356|1|1|22.87087912|63.56843471|POLYGON((22.78899083 63.61771887,22.76810266 63.59307741,22.74725275 63.56843471,22.80878317 63.54379076,22.8702011 63.51914556,22.93150685 63.49449912,22.95246801 63.51914556,22.97346752 63.54379076,22.99450549 63.56843471,22.93308891 63.59307741,22.87155963 63.61771887,22.80991736 63.64235909,22.78899083 63.61771887))
264359|1|1|23.61263736|63.56843471|POLYGON((23.53211009 63.61771887,23.51054079 63.59307741,23.48901099 63.56843471,23.54986276 63.54379076,23.61060329 63.51914556,23.67123288 63.49449912,23.6928702 63.51914556,23.71454712 63.54379076,23.73626374 63.56843471,23.67552704 63.59307741,23.6146789 63.61771887,23.55371901 63.64235909,23.53211009 63.61771887))
264362|1|1|24.3543956|63.56843471|POLYGON((24.27522936 63.61771887,24.25297892 63.59307741,24.23076923 63.56843471,24.29094236 63.54379076,24.35100548 63.51914556,24.4109589 63.49449912,24.43327239 63.51914556,24.45562672 63.54379076,24.47802198 63.56843471,24.41796517 63.59307741,24.35779817 63.61771887,24.29752066 63.64235909,24.27522936 63.61771887))
264373|1|1|27.07417582|63.56843471|POLYGON((27 63.61771887,26.97525206 63.59307741,26.95054945 63.56843471,27.00823422 63.54379076,27.06581353 63.51914556,27.12328767 63.49449912,27.14808044 63.51914556,27.17291857 63.54379076,27.1978022 63.56843471,27.14023831 63.59307741,27.08256881 63.61771887,27.02479339 63.64235909,27 63.61771887))
264381|1|1|29.0521978|63.56843471|POLYGON((28.98165138 63.61771887,28.95508708 63.59307741,28.92857143 63.56843471,28.98444648 63.54379076,29.04021938 63.51914556,29.09589041 63.49449912,29.12248629 63.51914556,29.14913083 63.54379076,29.17582418 63.56843471,29.12007333 63.59307741,29.06422018 63.61771887,29.00826446 63.64235909,28.98165138 63.61771887))
265773|4|4|13.19178082|63.49449912|POLYGON((13.09240622 63.54379076,13.08043876 63.51914556,13.06849315 63.49449912,13.13868613 63.46985143,13.20875114 63.44520249,13.27868852 63.4205523,13.29079307 63.44520249,13.30291971 63.46985143,13.31506849 63.49449912,13.24497258 63.51914556,13.1747484 63.54379076,13.1043956 63.56843471,13.09240622 63.54379076))
265788|1|1|16.89041096|63.49449912|POLYGON((16.79780421 63.54379076,16.78244973 63.51914556,16.76712329 63.49449912,16.83394161 63.46985143,16.9006381 63.44520249,16.96721311 63.4205523,16.98268004 63.44520249,16.99817518 63.46985143,17.01369863 63.49449912,16.94698355 63.51914556,16.88014639 63.54379076,16.81318681 63.56843471,16.79780421 63.54379076))
265792|1|1|17.87671233|63.49449912|POLYGON((17.78591034 63.54379076,17.76965265 63.51914556,17.75342466 63.49449912,17.81934307 63.46985143,17.88514129 63.44520249,17.95081967 63.4205523,17.96718323 63.44520249,17.98357664 63.46985143,18 63.49449912,17.93418647 63.51914556,17.86825252 63.54379076,17.8021978 63.56843471,17.78591034 63.54379076))
265793|1|1|18.12328767|63.49449912|POLYGON((18.03293687 63.54379076,18.01645338 63.51914556,18 63.49449912,18.06569343 63.46985143,18.13126709 63.44520249,18.19672131 63.4205523,18.21330902 63.44520249,18.22992701 63.46985143,18.24657534 63.49449912,18.1809872 63.51914556,18.11527905 63.54379076,18.04945055 63.56843471,18.03293687 63.54379076))
265795|1|1|18.61643836|63.49449912|POLYGON((18.52698994 63.54379076,18.51005484 63.51914556,18.49315068 63.49449912,18.55839416 63.46985143,18.62351869 63.44520249,18.68852459 63.4205523,18.70556062 63.44520249,18.72262774 63.46985143,18.73972603 63.49449912,18.67458867 63.51914556,18.60933211 63.54379076,18.54395604 63.56843471,18.52698994 63.54379076))
265796|1|1|18.8630137|63.49449912|POLYGON((18.77401647 63.54379076,18.75685558 63.51914556,18.73972603 63.49449912,18.80474453 63.46985143,18.86964448 63.44520249,18.93442623 63.4205523,18.95168642 63.44520249,18.9689781 63.46985143,18.98630137 63.49449912,18.9213894 63.51914556,18.85635865 63.54379076,18.79120879 63.56843471,18.77401647 63.54379076))
265811|1|1|22.56164384|63.49449912|POLYGON((22.47941446 63.54379076,22.45886654 63.51914556,22.43835616 63.49449912,22.5 63.46985143,22.56153145 63.44520249,22.62295082 63.4205523,22.64357338 63.44520249,22.66423358 63.46985143,22.68493151 63.49449912,22.62340037 63.51914556,22.56175663 63.54379076,22.5 63.56843471,22.47941446 63.54379076))
265813|1|1|23.05479452|63.49449912|POLYGON((22.97346752 63.54379076,22.95246801 63.51914556,22.93150685 63.49449912,22.99270073 63.46985143,23.05378304 63.44520249,23.1147541 63.4205523,23.13582498 63.44520249,23.15693431 63.46985143,23.17808219 63.49449912,23.11700183 63.51914556,23.0558097 63.54379076,22.99450549 63.56843471,22.97346752 63.54379076))
265830|1|1|27.24657534|63.49449912|POLYGON((27.17291857 63.54379076,27.14808044 63.51914556,27.12328767 63.49449912,27.18065693 63.46985143,27.2379216 63.44520249,27.29508197 63.4205523,27.31996354 63.44520249,27.34489051 63.46985143,27.36986301 63.49449912,27.31261426 63.51914556,27.25526075 63.54379076,27.1978022 63.56843471,27.17291857 63.54379076))
267231|1|1|12.66393443|63.4205523|POLYGON((12.56386861 63.46985143,12.55241568 63.44520249,12.54098361 63.4205523,12.61146497 63.39590086,12.68181818 63.37124816,12.7520436 63.34659421,12.76363636 63.37124816,12.77525023 63.39590086,12.78688525 63.4205523,12.71649954 63.44520249,12.6459854 63.46985143,12.57534247 63.49449912,12.56386861 63.46985143))
267232|1|1|12.90983607|63.4205523|POLYGON((12.81021898 63.46985143,12.79854148 63.44520249,12.78688525 63.4205523,12.85714286 63.39590086,12.92727273 63.37124816,12.9972752 63.34659421,13.00909091 63.37124816,13.02092812 63.39590086,13.03278689 63.4205523,12.96262534 63.44520249,12.89233577 63.46985143,12.82191781 63.49449912,12.81021898 63.46985143))
267233|1|1|13.1557377|63.4205523|POLYGON((13.05656934 63.46985143,13.04466727 63.44520249,13.03278689 63.4205523,13.10282075 63.39590086,13.17272727 63.37124816,13.24250681 63.34659421,13.25454545 63.37124816,13.26660601 63.39590086,13.27868852 63.4205523,13.20875114 63.44520249,13.13868613 63.46985143,13.06849315 63.49449912,13.05656934 63.46985143))
267236|1|1|13.89344262|63.4205523|POLYGON((13.79562044 63.46985143,13.78304467 63.44520249,13.7704918 63.4205523,13.83985441 63.39590086,13.90909091 63.37124816,13.97820163 63.34659421,13.99090909 63.37124816,14.00363967 63.39590086,14.01639344 63.4205523,13.94712853 63.44520249,13.87773723 63.46985143,13.80821918 63.49449912,13.79562044 63.46985143))
267237|6|10|14.13934426|63.4205523|POLYGON((14.0419708 63.46985143,14.02917046 63.44520249,14.01639344 63.4205523,14.0855323 63.39590086,14.15454545 63.37124816,14.22343324 63.34659421,14.23636364 63.37124816,14.24931756 63.39590086,14.26229508 63.4205523,14.19325433 63.44520249,14.12408759 63.46985143,14.05479452 63.49449912,14.0419708 63.46985143))
267248|1|1|16.8442623|63.4205523|POLYGON((16.75182482 63.46985143,16.73655424 63.44520249,16.72131148 63.4205523,16.78798908 63.39590086,16.85454545 63.37124816,16.92098093 63.34659421,16.93636364 63.37124816,16.95177434 63.39590086,16.96721311 63.4205523,16.9006381 63.44520249,16.83394161 63.46985143,16.76712329 63.49449912,16.75182482 63.46985143))
267253|1|1|18.07377049|63.4205523|POLYGON((17.98357664 63.46985143,17.96718323 63.44520249,17.95081967 63.4205523,18.01637853 63.39590086,18.08181818 63.37124816,18.14713896 63.34659421,18.16363636 63.37124816,18.18016379 63.39590086,18.19672131 63.4205523,18.13126709 63.44520249,18.06569343 63.46985143,18 63.49449912,17.98357664 63.46985143))
267254|1|1|18.31967213|63.4205523|POLYGON((18.22992701 63.46985143,18.21330902 63.44520249,18.19672131 63.4205523,18.26205641 63.39590086,18.32727273 63.37124816,18.39237057 63.34659421,18.40909091 63.37124816,18.42584167 63.39590086,18.44262295 63.4205523,18.37739289 63.44520249,18.3120438 63.46985143,18.24657534 63.49449912,18.22992701 63.46985143))
267255|1|1|18.56557377|63.4205523|POLYGON((18.47627737 63.46985143,18.45943482 63.44520249,18.44262295 63.4205523,18.5077343 63.39590086,18.57272727 63.37124816,18.63760218 63.34659421,18.65454545 63.37124816,18.67151956 63.39590086,18.68852459 63.4205523,18.62351869 63.44520249,18.55839416 63.46985143,18.49315068 63.49449912,18.47627737 63.46985143))
268697|1|1|13.11989101|63.34659421|POLYGON((13.02092812 63.39590086,13.00909091 63.37124816,12.9972752 63.34659421,13.06715064 63.321939,13.13689937 63.29728254,13.20652174 63.27262481,13.21849501 63.29728254,13.23049002 63.321939,13.24250681 63.34659421,13.17272727 63.37124816,13.10282075 63.39590086,13.03278689 63.4205523,13.02092812 63.39590086))
268698|1|1|13.36512262|63.34659421|POLYGON((13.26660601 63.39590086,13.25454545 63.37124816,13.24250681 63.34659421,13.31215971 63.321939,13.38168631 63.29728254,13.45108696 63.27262481,13.46328196 63.29728254,13.47549909 63.321939,13.48773842 63.34659421,13.41818182 63.37124816,13.34849864 63.39590086,13.27868852 63.4205523,13.26660601 63.39590086))
268702|1|1|14.34604905|63.34659421|POLYGON((14.24931756 63.39590086,14.23636364 63.37124816,14.22343324 63.34659421,14.29219601 63.321939,14.36083409 63.29728254,14.42934783 63.27262481,14.44242974 63.29728254,14.45553539 63.321939,14.46866485 63.34659421,14.4 63.37124816,14.33121019 63.39590086,14.26229508 63.4205523,14.24931756 63.39590086))
268703|1|1|14.59128065|63.34659421|POLYGON((14.49499545 63.39590086,14.48181818 63.37124816,14.46866485 63.34659421,14.53720508 63.321939,14.60562103 63.29728254,14.67391304 63.27262481,14.68721668 63.29728254,14.70054446 63.321939,14.71389646 63.34659421,14.64545455 63.37124816,14.57688808 63.39590086,14.50819672 63.4205523,14.49499545 63.39590086))
268704|1|1|14.83651226|63.34659421|POLYGON((14.74067334 63.39590086,14.72727273 63.37124816,14.71389646 63.34659421,14.78221416 63.321939,14.85040798 63.29728254,14.91847826 63.27262481,14.93200363 63.29728254,14.94555354 63.321939,14.95912807 63.34659421,14.89090909 63.37124816,14.82256597 63.39590086,14.75409836 63.4205523,14.74067334 63.39590086))
268707|1|1|15.57220708|63.34659421|POLYGON((15.47770701 63.39590086,15.46363636 63.37124816,15.44959128 63.34659421,15.51724138 63.321939,15.58476881 63.29728254,15.65217391 63.27262481,15.66636446 63.29728254,15.68058076 63.321939,15.69482289 63.34659421,15.62727273 63.37124816,15.55959964 63.39590086,15.49180328 63.4205523,15.47770701 63.39590086))
268713|1|1|17.04359673|63.34659421|POLYGON((16.95177434 63.39590086,16.93636364 63.37124816,16.92098093 63.34659421,16.98729583 63.321939,17.05349048 63.29728254,17.11956522 63.27262481,17.13508613 63.29728254,17.15063521 63.321939,17.16621253 63.34659421,17.1 63.37124816,17.03366697 63.39590086,16.96721311 63.4205523,16.95177434 63.39590086))
268718|1|1|18.26975477|63.34659421|POLYGON((18.18016379 63.39590086,18.16363636 63.37124816,18.14713896 63.34659421,18.2123412 63.321939,18.2774252 63.29728254,18.3423913 63.27262481,18.35902085 63.29728254,18.37568058 63.321939,18.39237057 63.34659421,18.32727273 63.37124816,18.26205641 63.39590086,18.19672131 63.4205523,18.18016379 63.39590086))
268719|1|1|18.51498638|63.34659421|POLYGON((18.42584167 63.39590086,18.40909091 63.37124816,18.39237057 63.34659421,18.45735027 63.321939,18.52221215 63.29728254,18.58695652 63.27262481,18.6038078 63.29728254,18.62068966 63.321939,18.63760218 63.34659421,18.57272727 63.37124816,18.5077343 63.39590086,18.44262295 63.4205523,18.42584167 63.39590086))
268720|1|1|18.76021798|63.34659421|POLYGON((18.67151956 63.39590086,18.65454545 63.37124816,18.63760218 63.34659421,18.70235935 63.321939,18.76699909 63.29728254,18.83152174 63.27262481,18.84859474 63.29728254,18.86569873 63.321939,18.88283379 63.34659421,18.81818182 63.37124816,18.75341219 63.39590086,18.68852459 63.4205523,18.67151956 63.39590086))
268722|1|1|19.2506812|63.34659421|POLYGON((19.16287534 63.39590086,19.14545455 63.37124816,19.1280654 63.34659421,19.1923775 63.321939,19.25657298 63.29728254,19.32065217 63.27262481,19.33816863 63.29728254,19.35571688 63.321939,19.373297 63.34659421,19.30909091 63.37124816,19.24476797 63.39590086,19.18032787 63.4205523,19.16287534 63.39590086))
270161|1|1|12.10597826|63.27262481|POLYGON((12.00544465 63.321939,11.99456029 63.29728254,11.98369565 63.27262481,12.05429864 63.24796582,12.12477396 63.22330557,12.19512195 63.19864406,12.20614828 63.22330557,12.21719457 63.24796582,12.22826087 63.27262481,12.15775159 63.29728254,12.08711434 63.321939,12.01634877 63.34659421,12.00544465 63.321939))
270170|4|4|14.30706522|63.27262481|POLYGON((14.21052632 63.321939,14.19764279 63.29728254,14.18478261 63.27262481,14.25339367 63.24796582,14.32188065 63.22330557,14.3902439 63.19864406,14.40325497 63.22330557,14.41628959 63.24796582,14.42934783 63.27262481,14.36083409 63.29728254,14.29219601 63.321939,14.22343324 63.34659421,14.21052632 63.321939))
270171|1|1|14.55163043|63.27262481|POLYGON((14.45553539 63.321939,14.44242974 63.29728254,14.42934783 63.27262481,14.49773756 63.24796582,14.56600362 63.22330557,14.63414634 63.19864406,14.64737794 63.22330557,14.66063348 63.24796582,14.67391304 63.27262481,14.60562103 63.29728254,14.53720508 63.321939,14.46866485 63.34659421,14.45553539 63.321939))
270188|1|1|18.70923913|63.27262481|POLYGON((18.62068966 63.321939,18.6038078 63.29728254,18.58695652 63.27262481,18.65158371 63.24796582,18.71609403 63.22330557,18.7804878 63.19864406,18.79746835 63.22330557,18.81447964 63.24796582,18.83152174 63.27262481,18.76699909 63.29728254,18.70235935 63.321939,18.63760218 63.34659421,18.62068966 63.321939))
270189|1|1|18.95380435|63.27262481|POLYGON((18.86569873 63.321939,18.84859474 63.29728254,18.83152174 63.27262481,18.8959276 63.24796582,18.960217 63.22330557,19.02439024 63.19864406,19.04159132 63.22330557,19.05882353 63.24796582,19.07608696 63.27262481,19.01178604 63.29728254,18.94736842 63.321939,18.88283379 63.34659421,18.86569873 63.321939))
270190|1|1|19.19836957|63.27262481|POLYGON((19.1107078 63.321939,19.09338169 63.29728254,19.07608696 63.27262481,19.14027149 63.24796582,19.20433996 63.22330557,19.26829268 63.19864406,19.28571429 63.22330557,19.30316742 63.24796582,19.32065217 63.27262481,19.25657298 63.29728254,19.1923775 63.321939,19.1280654 63.34659421,19.1107078 63.321939))
270199|1|1|21.39945652|63.27262481|POLYGON((21.31578947 63.321939,21.29646419 63.29728254,21.27717391 63.27262481,21.33936652 63.24796582,21.40144665 63.22330557,21.46341463 63.19864406,21.48282098 63.22330557,21.50226244 63.24796582,21.52173913 63.27262481,21.45965549 63.29728254,21.39745917 63.321939,21.33514986 63.34659421,21.31578947 63.321939))
270203|1|1|22.37771739|63.27262481|POLYGON((22.29582577 63.321939,22.27561197 63.29728254,22.25543478 63.27262481,22.31674208 63.24796582,22.37793852 63.22330557,22.43902439 63.19864406,22.45931284 63.22330557,22.47963801 63.24796582,22.5 63.27262481,22.43880326 63.29728254,22.37749546 63.321939,22.31607629 63.34659421,22.29582577 63.321939))
270226|1|1|28.00271739|63.27262481|POLYGON((27.93103448 63.321939,27.9057117 63.29728254,27.88043478 63.27262481,27.93665158 63.24796582,27.99276673 63.22330557,28.04878049 63.19864406,28.07414105 63.22330557,28.09954751 63.24796582,28.125 63.27262481,28.06890299 63.29728254,28.01270417 63.321939,27.95640327 63.34659421,27.93103448 63.321939))
271641|1|1|14.02439024|63.19864406|POLYGON((13.92760181 63.24796582,13.91500904 63.22330557,13.90243902 63.19864406,13.97111913 63.17398129,14.03967538 63.14931724,14.10810811 63.12465194,14.12082958 63.14931724,14.13357401 63.17398129,14.14634146 63.19864406,14.07775769 63.22330557,14.00904977 63.24796582,13.94021739 63.27262481,13.92760181 63.24796582))
271643|1|1|14.51219512|63.19864406|POLYGON((14.41628959 63.24796582,14.40325497 63.22330557,14.3902439 63.19864406,14.45848375 63.17398129,14.52660054 63.14931724,14.59459459 63.12465194,14.60775473 63.14931724,14.62093863 63.17398129,14.63414634 63.19864406,14.56600362 63.22330557,14.49773756 63.24796582,14.42934783 63.27262481,14.41628959 63.24796582))
271644|1|1|14.75609756|63.19864406|POLYGON((14.66063348 63.24796582,14.64737794 63.22330557,14.63414634 63.19864406,14.70216606 63.17398129,14.77006312 63.14931724,14.83783784 63.12465194,14.85121731 63.14931724,14.86462094 63.17398129,14.87804878 63.19864406,14.81012658 63.22330557,14.74208145 63.24796582,14.67391304 63.27262481,14.66063348 63.24796582))
271647|1|1|15.48780488|63.19864406|POLYGON((15.39366516 63.24796582,15.37974684 63.22330557,15.36585366 63.19864406,15.433213 63.17398129,15.50045086 63.14931724,15.56756757 63.12465194,15.58160505 63.14931724,15.59566787 63.17398129,15.6097561 63.19864406,15.54249548 63.22330557,15.47511312 63.24796582,15.4076087 63.27262481,15.39366516 63.24796582))
271650|1|1|16.2195122|63.19864406|POLYGON((16.12669683 63.24796582,16.11211573 63.22330557,16.09756098 63.19864406,16.16425993 63.17398129,16.23083859 63.14931724,16.2972973 63.12465194,16.31199279 63.14931724,16.3267148 63.17398129,16.34146341 63.19864406,16.27486438 63.22330557,16.2081448 63.24796582,16.14130435 63.27262481,16.12669683 63.24796582))
271653|1|1|16.95121951|63.19864406|POLYGON((16.85972851 63.24796582,16.84448463 63.22330557,16.82926829 63.19864406,16.89530686 63.17398129,16.96122633 63.14931724,17.02702703 63.12465194,17.04238052 63.14931724,17.05776173 63.17398129,17.07317073 63.19864406,17.00723327 63.22330557,16.94117647 63.24796582,16.875 63.27262481,16.85972851 63.24796582))
271654|1|1|17.19512195|63.19864406|POLYGON((17.1040724 63.24796582,17.08860759 63.22330557,17.07317073 63.19864406,17.13898917 63.17398129,17.20468891 63.14931724,17.27027027 63.12465194,17.2858431 63.14931724,17.30144404 63.17398129,17.31707317 63.19864406,17.25135624 63.22330557,17.18552036 63.24796582,17.11956522 63.27262481,17.1040724 63.24796582))
271656|1|1|17.68292683|63.19864406|POLYGON((17.59276018 63.24796582,17.57685353 63.22330557,17.56097561 63.19864406,17.62635379 63.17398129,17.69161407 63.14931724,17.75675676 63.12465194,17.77276826 63.14931724,17.78880866 63.17398129,17.80487805 63.19864406,17.73960217 63.22330557,17.67420814 63.24796582,17.60869565 63.27262481,17.59276018 63.24796582))
271659|1|1|18.41463415|63.19864406|POLYGON((18.32579186 63.24796582,18.30922242 63.22330557,18.29268293 63.19864406,18.35740072 63.17398129,18.4220018 63.14931724,18.48648649 63.12465194,18.503156 63.14931724,18.5198556 63.17398129,18.53658537 63.19864406,18.47197107 63.22330557,18.40723982 63.24796582,18.3423913 63.27262481,18.32579186 63.24796582))
273116|1|1|13.74324324|63.12465194|POLYGON((13.64620939 63.17398129,13.63390442 63.14931724,13.62162162 63.12465194,13.69036904 63.09998536,13.75899281 63.07531751,13.82749326 63.05064839,13.83992806 63.07531751,13.85238524 63.09998536,13.86486486 63.12465194,13.7962128 63.14931724,13.72743682 63.17398129,13.65853659 63.19864406,13.64620939 63.17398129))
273119|1|1|14.47297297|63.12465194|POLYGON((14.37725632 63.17398129,14.36429216 63.14931724,14.35135135 63.12465194,14.41944194 63.09998536,14.48741007 63.07531751,14.55525606 63.05064839,14.56834532 63.07531751,14.58145815 63.09998536,14.59459459 63.12465194,14.52660054 63.14931724,14.45848375 63.17398129,14.3902439 63.19864406,14.37725632 63.17398129))
273120|1|1|14.71621622|63.12465194|POLYGON((14.62093863 63.17398129,14.60775473 63.14931724,14.59459459 63.12465194,14.66246625 63.09998536,14.73021583 63.07531751,14.79784367 63.05064839,14.81115108 63.07531751,14.82448245 63.09998536,14.83783784 63.12465194,14.77006312 63.14931724,14.70216606 63.17398129,14.63414634 63.19864406,14.62093863 63.17398129))
273124|1|1|15.68918919|63.12465194|POLYGON((15.59566787 63.17398129,15.58160505 63.14931724,15.56756757 63.12465194,15.63456346 63.09998536,15.70143885 63.07531751,15.76819407 63.05064839,15.7823741 63.07531751,15.79657966 63.09998536,15.81081081 63.12465194,15.74391344 63.14931724,15.67689531 63.17398129,15.6097561 63.19864406,15.59566787 63.17398129))
273129|1|1|16.90540541|63.12465194|POLYGON((16.81407942 63.17398129,16.79891794 63.14931724,16.78378378 63.12465194,16.84968497 63.09998536,16.91546763 63.07531751,16.98113208 63.05064839,16.99640288 63.07531751,17.01170117 63.09998536,17.02702703 63.12465194,16.96122633 63.14931724,16.89530686 63.17398129,16.82926829 63.19864406,16.81407942 63.17398129))
273130|1|1|17.14864865|63.12465194|POLYGON((17.05776173 63.17398129,17.04238052 63.14931724,17.02702703 63.12465194,17.09270927 63.09998536,17.15827338 63.07531751,17.22371968 63.05064839,17.23920863 63.07531751,17.25472547 63.09998536,17.27027027 63.12465194,17.20468891 63.14931724,17.13898917 63.17398129,17.07317073 63.19864406,17.05776173 63.17398129))
273131|1|1|17.39189189|63.12465194|POLYGON((17.30144404 63.17398129,17.2858431 63.14931724,17.27027027 63.12465194,17.33573357 63.09998536,17.40107914 63.07531751,17.46630728 63.05064839,17.48201439 63.07531751,17.49774977 63.09998536,17.51351351 63.12465194,17.44815149 63.14931724,17.38267148 63.17398129,17.31707317 63.19864406,17.30144404 63.17398129))
273132|1|1|17.63513514|63.12465194|POLYGON((17.54512635 63.17398129,17.52930568 63.14931724,17.51351351 63.12465194,17.57875788 63.09998536,17.64388489 63.07531751,17.70889488 63.05064839,17.72482014 63.07531751,17.74077408 63.09998536,17.75675676 63.12465194,17.69161407 63.14931724,17.62635379 63.17398129,17.56097561 63.19864406,17.54512635 63.17398129))
273136|1|1|18.60810811|63.12465194|POLYGON((18.5198556 63.17398129,18.503156 63.14931724,18.48648649 63.12465194,18.55085509 63.09998536,18.61510791 63.07531751,18.67924528 63.05064839,18.69604317 63.07531751,18.71287129 63.09998536,18.72972973 63.12465194,18.66546438 63.14931724,18.60108303 63.17398129,18.53658537 63.19864406,18.5198556 63.17398129))
273148|1|1|21.52702703|63.12465194|POLYGON((21.44404332 63.17398129,21.42470694 63.14931724,21.40540541 63.12465194,21.46714671 63.09998536,21.52877698 63.07531751,21.5902965 63.05064839,21.60971223 63.07531751,21.62916292 63.09998536,21.64864865 63.12465194,21.58701533 63.14931724,21.52527076 63.17398129,21.46341463 63.19864406,21.44404332 63.17398129))
273149|1|1|21.77027027|63.12465194|POLYGON((21.68772563 63.17398129,21.66816952 63.14931724,21.64864865 63.12465194,21.71017102 63.09998536,21.77158273 63.07531751,21.8328841 63.05064839,21.85251799 63.07531751,21.87218722 63.09998536,21.89189189 63.12465194,21.83047791 63.14931724,21.76895307 63.17398129,21.70731707 63.19864406,21.68772563 63.17398129))
273151|1|1|22.25675676|63.12465194|POLYGON((22.17509025 63.17398129,22.15509468 63.14931724,22.13513514 63.12465194,22.19621962 63.09998536,22.25719424 63.07531751,22.3180593 63.05064839,22.3381295 63.07531751,22.35823582 63.09998536,22.37837838 63.12465194,22.31740307 63.14931724,22.25631769 63.17398129,22.19512195 63.19864406,22.17509025 63.17398129))
273153|1|1|22.74324324|63.12465194|POLYGON((22.66245487 63.17398129,22.64201984 63.14931724,22.62162162 63.12465194,22.68226823 63.09998536,22.74280576 63.07531751,22.8032345 63.05064839,22.82374101 63.07531751,22.84428443 63.09998536,22.86486486 63.12465194,22.80432822 63.14931724,22.74368231 63.17398129,22.68292683 63.19864406,22.66245487 63.17398129))
273154|1|1|22.98648649|63.12465194|POLYGON((22.90613718 63.17398129,22.88548242 63.14931724,22.86486486 63.12465194,22.92529253 63.09998536,22.98561151 63.07531751,23.0458221 63.05064839,23.06654676 63.07531751,23.08730873 63.09998536,23.10810811 63.12465194,23.0477908 63.14931724,22.98736462 63.17398129,22.92682927 63.19864406,22.90613718 63.17398129))
273173|1|1|27.60810811|63.12465194|POLYGON((27.53610108 63.17398129,27.51127142 63.14931724,27.48648649 63.12465194,27.54275428 63.09998536,27.59892086 63.07531751,27.65498652 63.05064839,27.67985612 63.07531751,27.70477048 63.09998536,27.72972973 63.12465194,27.6735798 63.14931724,27.61732852 63.17398129,27.56097561 63.19864406,27.53610108 63.17398129))
273174|1|1|27.85135135|63.12465194|POLYGON((27.77978339 63.17398129,27.75473399 63.14931724,27.72972973 63.12465194,27.78577858 63.09998536,27.84172662 63.07531751,27.89757412 63.05064839,27.92266187 63.07531751,27.94779478 63.09998536,27.97297297 63.12465194,27.91704238 63.14931724,27.86101083 63.17398129,27.80487805 63.19864406,27.77978339 63.17398129))
274598|1|1|14.19137466|63.05064839|POLYGON((14.09540954 63.09998536,14.08273381 63.07531751,14.07008086 63.05064839,14.13824057 63.025978,14.20627803 63.00130633,14.27419355 62.97663339,14.28699552 63.00130633,14.29982047 63.025978,14.31266846 63.05064839,14.24460432 63.07531751,14.17641764 63.09998536,14.10810811 63.12465194,14.09540954 63.09998536))
274599|1|1|14.43396226|63.05064839|POLYGON((14.33843384 63.09998536,14.32553957 63.07531751,14.31266846 63.05064839,14.38061041 63.025978,14.44843049 63.00130633,14.51612903 62.97663339,14.52914798 63.00130633,14.54219031 63.025978,14.55525606 63.05064839,14.48741007 63.07531751,14.41944194 63.09998536,14.35135135 63.12465194,14.33843384 63.09998536))
274601|1|1|14.91913747|63.05064839|POLYGON((14.82448245 63.09998536,14.81115108 63.07531751,14.79784367 63.05064839,14.86535009 63.025978,14.93273543 63.00130633,15 62.97663339,15.01345291 63.00130633,15.02692998 63.025978,15.04043127 63.05064839,14.97302158 63.07531751,14.90549055 63.09998536,14.83783784 63.12465194,14.82448245 63.09998536))
274603|1|1|15.40431267|63.05064839|POLYGON((15.31053105 63.09998536,15.29676259 63.07531751,15.28301887 63.05064839,15.35008977 63.025978,15.41704036 63.00130633,15.48387097 62.97663339,15.49775785 63.00130633,15.51166966 63.025978,15.52560647 63.05064839,15.45863309 63.07531751,15.39153915 63.09998536,15.32432432 63.12465194,15.31053105 63.09998536))
274608|1|1|16.61725067|63.05064839|POLYGON((16.52565257 63.09998536,16.51079137 63.07531751,16.49595687 63.05064839,16.56193896 63.025978,16.62780269 63.00130633,16.69354839 62.97663339,16.70852018 63.00130633,16.72351885 63.025978,16.73854447 63.05064839,16.67266187 63.07531751,16.60666067 63.09998536,16.54054054 63.12465194,16.52565257 63.09998536))
274612|1|1|17.58760108|63.05064839|POLYGON((17.49774977 63.09998536,17.48201439 63.07531751,17.46630728 63.05064839,17.53141831 63.025978,17.59641256 63.00130633,17.66129032 62.97663339,17.67713004 63.00130633,17.6929982 63.025978,17.70889488 63.05064839,17.64388489 63.07531751,17.57875788 63.09998536,17.51351351 63.12465194,17.49774977 63.09998536))
274613|1|1|17.83018868|63.05064839|POLYGON((17.74077408 63.09998536,17.72482014 63.07531751,17.70889488 63.05064839,17.77378815 63.025978,17.83856502 63.00130633,17.90322581 62.97663339,17.91928251 63.00130633,17.93536804 63.025978,17.95148248 63.05064839,17.88669065 63.07531751,17.82178218 63.09998536,17.75675676 63.12465194,17.74077408 63.09998536))
274615|1|1|18.31536388|63.05064839|POLYGON((18.22682268 63.09998536,18.21043165 63.07531751,18.19407008 63.05064839,18.25852783 63.025978,18.32286996 63.00130633,18.38709677 62.97663339,18.40358744 63.00130633,18.42010772 63.025978,18.43665768 63.05064839,18.37230216 63.07531751,18.30783078 63.09998536,18.24324324 63.12465194,18.22682268 63.09998536))
274628|1|1|21.4690027|63.05064839|POLYGON((21.38613861 63.09998536,21.36690647 63.07531751,21.34770889 63.05064839,21.40933573 63.025978,21.47085202 63.00130633,21.53225806 62.97663339,21.55156951 63.00130633,21.57091562 63.025978,21.5902965 63.05064839,21.52877698 63.07531751,21.46714671 63.09998536,21.40540541 63.12465194,21.38613861 63.09998536))
274629|1|1|21.7115903|63.05064839|POLYGON((21.62916292 63.09998536,21.60971223 63.07531751,21.5902965 63.05064839,21.65170557 63.025978,21.71300448 63.00130633,21.77419355 62.97663339,21.79372197 63.00130633,21.81328546 63.025978,21.8328841 63.05064839,21.77158273 63.07531751,21.71017102 63.09998536,21.64864865 63.12465194,21.62916292 63.09998536))
276075|1|1|12.45967742|62.97663339|POLYGON((12.36086176 63.025978,12.34977578 63.00130633,12.33870968 62.97663339,12.40823635 62.95195918,12.47763864 62.92728368,12.54691689 62.90260691,12.55813953 62.92728368,12.56938227 62.95195918,12.58064516 62.97663339,12.51121076 63.00130633,12.44165171 63.025978,12.37196765 63.05064839,12.36086176 63.025978))
276083|1|1|14.39516129|62.97663339|POLYGON((14.29982047 63.025978,14.28699552 63.00130633,14.27419355 62.97663339,14.34198747 62.95195918,14.40966011 62.92728368,14.4772118 62.90260691,14.490161 62.92728368,14.50313339 62.95195918,14.51612903 62.97663339,14.44843049 63.00130633,14.38061041 63.025978,14.31266846 63.05064839,14.29982047 63.025978))
276084|1|1|14.63709677|62.97663339|POLYGON((14.54219031 63.025978,14.52914798 63.00130633,14.51612903 62.97663339,14.58370636 62.95195918,14.65116279 62.92728368,14.71849866 62.90260691,14.73166369 62.92728368,14.74485228 62.95195918,14.75806452 62.97663339,14.69058296 63.00130633,14.62298025 63.025978,14.55525606 63.05064839,14.54219031 63.025978))
276086|1|1|15.12096774|62.97663339|POLYGON((15.02692998 63.025978,15.01345291 63.00130633,15 62.97663339,15.06714414 62.95195918,15.13416816 62.92728368,15.20107239 62.90260691,15.21466905 62.92728368,15.22829006 62.95195918,15.24193548 62.97663339,15.17488789 63.00130633,15.10771993 63.025978,15.04043127 63.05064839,15.02692998 63.025978))
276094|1|1|17.05645161|62.97663339|POLYGON((16.96588869 63.025978,16.95067265 63.00130633,16.93548387 62.97663339,17.00089526 62.95195918,17.06618962 62.92728368,17.13136729 62.90260691,17.14669052 62.92728368,17.16204118 62.95195918,17.17741935 62.97663339,17.11210762 63.00130633,17.04667864 63.025978,16.98113208 63.05064839,16.96588869 63.025978))
276096|1|1|17.54032258|62.97663339|POLYGON((17.45062837 63.025978,17.43497758 63.00130633,17.41935484 62.97663339,17.48433303 62.95195918,17.54919499 62.92728368,17.61394102 62.90260691,17.62969589 62.92728368,17.64547896 62.95195918,17.66129032 62.97663339,17.59641256 63.00130633,17.53141831 63.025978,17.46630728 63.05064839,17.45062837 63.025978))
276097|1|1|17.78225806|62.97663339|POLYGON((17.6929982 63.025978,17.67713004 63.00130633,17.66129032 62.97663339,17.72605192 62.95195918,17.79069767 62.92728368,17.85522788 62.90260691,17.87119857 62.92728368,17.88719785 62.95195918,17.90322581 62.97663339,17.83856502 63.00130633,17.77378815 63.025978,17.70889488 63.05064839,17.6929982 63.025978))
276099|1|1|18.26612903|62.97663339|POLYGON((18.17773788 63.025978,18.16143498 63.00130633,18.14516129 62.97663339,18.2094897 62.95195918,18.27370304 62.92728368,18.33780161 62.90260691,18.35420394 62.92728368,18.37063563 62.95195918,18.38709677 62.97663339,18.32286996 63.00130633,18.25852783 63.025978,18.19407008 63.05064839,18.17773788 63.025978))
276100|1|1|18.50806452|62.97663339|POLYGON((18.42010772 63.025978,18.40358744 63.00130633,18.38709677 62.97663339,18.45120859 62.95195918,18.51520572 62.92728368,18.57908847 62.90260691,18.59570662 62.92728368,18.61235452 62.95195918,18.62903226 62.97663339,18.56502242 63.00130633,18.50089767 63.025978,18.43665768 63.05064839,18.42010772 63.025978))
276113|1|1|21.65322581|62.97663339|POLYGON((21.57091562 63.025978,21.55156951 63.00130633,21.53225806 62.97663339,21.59355416 62.95195918,21.65474061 62.92728368,21.71581769 62.90260691,21.7352415 62.92728368,21.75470009 62.95195918,21.77419355 62.97663339,21.71300448 63.00130633,21.65170557 63.025978,21.5902965 63.05064839,21.57091562 63.025978))
276115|1|1|22.13709677|62.97663339|POLYGON((22.0556553 63.025978,22.03587444 63.00130633,22.01612903 62.97663339,22.07699194 62.95195918,22.13774597 62.92728368,22.19839142 62.90260691,22.21824687 62.92728368,22.23813787 62.95195918,22.25806452 62.97663339,22.19730942 63.00130633,22.13644524 63.025978,22.0754717 63.05064839,22.0556553 63.025978))
276116|1|1|22.37903226|62.97663339|POLYGON((22.29802513 63.025978,22.27802691 63.00130633,22.25806452 62.97663339,22.31871083 62.95195918,22.37924866 62.92728368,22.43967828 62.90260691,22.45974955 62.92728368,22.47985676 62.95195918,22.5 62.97663339,22.43946188 63.00130633,22.37881508 63.025978,22.3180593 63.05064839,22.29802513 63.025978))
276119|1|1|23.10483871|62.97663339|POLYGON((23.02513465 63.025978,23.0044843 63.00130633,22.98387097 62.97663339,23.0438675 62.95195918,23.10375671 62.92728368,23.16353887 62.90260691,23.1842576 62.92728368,23.20501343 62.95195918,23.22580645 62.97663339,23.16591928 63.00130633,23.1059246 63.025978,23.0458221 63.05064839,23.02513465 63.025978))
276122|4|4|23.83064516|62.97663339|POLYGON((23.75224417 63.025978,23.7309417 63.00130633,23.70967742 62.97663339,23.76902417 62.95195918,23.82826476 62.92728368,23.88739946 62.90260691,23.90876565 62.92728368,23.9301701 62.95195918,23.9516129 62.97663339,23.89237668 63.00130633,23.83303411 63.025978,23.77358491 63.05064839,23.75224417 63.025978))
276138|1|1|27.7016129|62.97663339|POLYGON((27.63016158 63.025978,27.60538117 63.00130633,27.58064516 62.97663339,27.63652641 62.95195918,27.69230769 62.92728368,27.74798928 62.90260691,27.77280859 62.92728368,27.79767234 62.95195918,27.82258065 62.97663339,27.76681614 63.00130633,27.71095153 63.025978,27.65498652 63.05064839,27.63016158 63.025978))
277571|1|1|14.35656836|62.90260691|POLYGON((14.2614145 62.95195918,14.24865832 62.92728368,14.23592493 62.90260691,14.30357143 62.87792885,14.37109723 62.85324951,14.43850267 62.82856889,14.45138269 62.85324951,14.46428571 62.87792885,14.4772118 62.90260691,14.40966011 62.92728368,14.34198747 62.95195918,14.27419355 62.97663339,14.2614145 62.95195918))
277574|1|1|15.08042895|62.90260691|POLYGON((14.98657117 62.95195918,14.97316637 62.92728368,14.95978552 62.90260691,15.02678571 62.87792885,15.09366637 62.85324951,15.16042781 62.82856889,15.17395183 62.85324951,15.1875 62.87792885,15.20107239 62.90260691,15.13416816 62.92728368,15.06714414 62.95195918,15 62.97663339,14.98657117 62.95195918))
277575|1|1|15.32171582|62.90260691|POLYGON((15.22829006 62.95195918,15.21466905 62.92728368,15.20107239 62.90260691,15.26785714 62.87792885,15.33452275 62.85324951,15.40106952 62.82856889,15.41480821 62.85324951,15.42857143 62.87792885,15.44235925 62.90260691,15.37567084 62.92728368,15.30886303 62.95195918,15.24193548 62.97663339,15.22829006 62.95195918))
277585|1|1|17.73458445|62.90260691|POLYGON((17.64547896 62.95195918,17.62969589 62.92728368,17.61394102 62.90260691,17.67857143 62.87792885,17.74308653 62.85324951,17.80748663 62.82856889,17.82337199 62.85324951,17.83928571 62.87792885,17.85522788 62.90260691,17.79069767 62.92728368,17.72605192 62.95195918,17.66129032 62.97663339,17.64547896 62.95195918))
277586|1|1|17.97587131|62.90260691|POLYGON((17.88719785 62.95195918,17.87119857 62.92728368,17.85522788 62.90260691,17.91964286 62.87792885,17.98394291 62.85324951,18.04812834 62.82856889,18.06422837 62.85324951,18.08035714 62.87792885,18.09651475 62.90260691,18.03220036 62.92728368,17.96777081 62.95195918,17.90322581 62.97663339,17.88719785 62.95195918))
277588|1|1|18.45844504|62.90260691|POLYGON((18.37063563 62.95195918,18.35420394 62.92728368,18.33780161 62.90260691,18.40178571 62.87792885,18.46565566 62.85324951,18.52941176 62.82856889,18.54594112 62.85324951,18.5625 62.87792885,18.57908847 62.90260691,18.51520572 62.92728368,18.45120859 62.95195918,18.38709677 62.97663339,18.37063563 62.95195918))
277601|1|1|21.59517426|62.90260691|POLYGON((21.5129812 62.95195918,21.49373882 62.92728368,21.47453083 62.90260691,21.53571429 62.87792885,21.59678858 62.85324951,21.65775401 62.82856889,21.67707404 62.85324951,21.69642857 62.87792885,21.71581769 62.90260691,21.65474061 62.92728368,21.59355416 62.95195918,21.53225806 62.97663339,21.5129812 62.95195918))
277605|2|2|22.56032172|62.90260691|POLYGON((22.47985676 62.95195918,22.45974955 62.92728368,22.43967828 62.90260691,22.5 62.87792885,22.56021409 62.85324951,22.62032086 62.82856889,22.64049955 62.85324951,22.66071429 62.87792885,22.68096515 62.90260691,22.62075134 62.92728368,22.56042972 62.95195918,22.5 62.97663339,22.47985676 62.95195918))
277607|1|1|23.04289544|62.90260691|POLYGON((22.96329454 62.95195918,22.94275492 62.92728368,22.92225201 62.90260691,22.98214286 62.87792885,23.04192685 62.85324951,23.10160428 62.82856889,23.12221231 62.85324951,23.14285714 62.87792885,23.16353887 62.90260691,23.10375671 62.92728368,23.0438675 62.95195918,22.98387097 62.97663339,22.96329454 62.95195918))
277614|1|1|24.73190349|62.90260691|POLYGON((24.65532677 62.95195918,24.6332737 62.92728368,24.61126005 62.90260691,24.66964286 62.87792885,24.7279215 62.85324951,24.78609626 62.82856889,24.80820696 62.85324951,24.83035714 62.87792885,24.85254692 62.90260691,24.79427549 62.92728368,24.73589973 62.95195918,24.67741935 62.97663339,24.65532677 62.95195918))
277623|1|1|26.90348525|62.90260691|POLYGON((26.83079678 62.95195918,26.80679785 62.92728368,26.78284182 62.90260691,26.83928571 62.87792885,26.8956289 62.85324951,26.95187166 62.82856889,26.97591436 62.85324951,27 62.87792885,27.02412869 62.90260691,26.96779964 62.92728368,26.91136974 62.95195918,26.85483871 62.97663339,26.83079678 62.95195918))
277626|1|1|27.62734584|62.90260691|POLYGON((27.55595345 62.95195918,27.5313059 62.92728368,27.50670241 62.90260691,27.5625 62.87792885,27.61819804 62.85324951,27.67379679 62.82856889,27.6984835 62.85324951,27.72321429 62.87792885,27.74798928 62.90260691,27.69230769 62.92728368,27.63652641 62.95195918,27.58064516 62.97663339,27.55595345 62.95195918))
277628|2|2|28.10991957|62.90260691|POLYGON((28.03939123 62.95195918,28.01431127 62.92728368,27.98927614 62.90260691,28.04464286 62.87792885,28.09991079 62.85324951,28.15508021 62.82856889,28.18019625 62.85324951,28.20535714 62.87792885,28.230563 62.90260691,28.17531306 62.92728368,28.11996419 62.95195918,28.06451613 62.97663339,28.03939123 62.95195918))
279066|1|1|15.04010695|62.82856889|POLYGON((14.94642857 62.87792885,14.93309545 62.85324951,14.9197861 62.82856889,14.98664292 62.80388699,15.05338078 62.7792038,15.12 62.75451932,15.13345196 62.7792038,15.14692787 62.80388699,15.16042781 62.82856889,15.09366637 62.85324951,15.02678571 62.87792885,14.95978552 62.90260691,14.94642857 62.87792885))
279077|1|1|17.68716578|62.82856889|POLYGON((17.59821429 62.87792885,17.58251561 62.85324951,17.56684492 62.82856889,17.63134461 62.80388699,17.69572954 62.7792038,17.76 62.75451932,17.77580071 62.7792038,17.79162956 62.80388699,17.80748663 62.82856889,17.74308653 62.85324951,17.67857143 62.87792885,17.61394102 62.90260691,17.59821429 62.87792885))
279078|1|1|17.92780749|62.82856889|POLYGON((17.83928571 62.87792885,17.82337199 62.85324951,17.80748663 62.82856889,17.87177204 62.80388699,17.93594306 62.7792038,18 62.75451932,18.01601423 62.7792038,18.03205699 62.80388699,18.04812834 62.82856889,17.98394291 62.85324951,17.91964286 62.87792885,17.85522788 62.90260691,17.83928571 62.87792885))
279093|1|1|21.53743316|62.82856889|POLYGON((21.45535714 62.87792885,21.43621766 62.85324951,21.4171123 62.82856889,21.47818344 62.80388699,21.53914591 62.7792038,21.6 62.75451932,21.61921708 62.7792038,21.63846839 62.80388699,21.65775401 62.82856889,21.59678858 62.85324951,21.53571429 62.87792885,21.47453083 62.90260691,21.45535714 62.87792885))
279119|1|1|27.79411765|62.82856889|POLYGON((27.72321429 62.87792885,27.6984835 62.85324951,27.67379679 62.82856889,27.72929653 62.80388699,27.78469751 62.7792038,27.84 62.75451932,27.86476868 62.7792038,27.88958148 62.80388699,27.9144385 62.82856889,27.85905442 62.85324951,27.80357143 62.87792885,27.74798928 62.90260691,27.72321429 62.87792885))
280564|1|1|15.48|62.75451932|POLYGON((15.3873553 62.80388699,15.37366548 62.7792038,15.36 62.75451932,15.42628774 62.72983355,15.49245785 62.70514649,15.55851064 62.68045815,15.57231588 62.70514649,15.58614565 62.72983355,15.6 62.75451932,15.53380783 62.7792038,15.46749777 62.80388699,15.40106952 62.82856889,15.3873553 62.80388699))
280574|1|1|17.88|62.75451932|POLYGON((17.79162956 62.80388699,17.77580071 62.7792038,17.76 62.75451932,17.82415631 62.72983355,17.88819876 62.70514649,17.95212766 62.68045815,17.96805679 62.70514649,17.98401421 62.72983355,18 62.75451932,17.93594306 62.7792038,17.87177204 62.80388699,17.80748663 62.82856889,17.79162956 62.80388699))
280588|1|1|21.24|62.75451932|POLYGON((21.15761354 62.80388699,21.13879004 62.7792038,21.12 62.75451932,21.18117229 62.72983355,21.24223602 62.70514649,21.30319149 62.68045815,21.32209406 62.70514649,21.3410302 62.72983355,21.36 62.75451932,21.29893238 62.7792038,21.23775601 62.80388699,21.17647059 62.82856889,21.15761354 62.80388699))
280589|1|1|21.48|62.75451932|POLYGON((21.39804096 62.80388699,21.37900356 62.7792038,21.36 62.75451932,21.42095915 62.72983355,21.48181012 62.70514649,21.54255319 62.68045815,21.56166815 62.70514649,21.58081705 62.72983355,21.6 62.75451932,21.53914591 62.7792038,21.47818344 62.80388699,21.4171123 62.82856889,21.39804096 62.80388699))
280593|1|1|22.44|62.75451932|POLYGON((22.35975067 62.80388699,22.33985765 62.7792038,22.32 62.75451932,22.38010657 62.72983355,22.44010648 62.70514649,22.5 62.68045815,22.51996451 62.70514649,22.53996448 62.72983355,22.56 62.75451932,22.5 62.7792038,22.43989314 62.80388699,22.37967914 62.82856889,22.35975067 62.80388699))
280595|1|1|22.92|62.75451932|POLYGON((22.84060552 62.80388699,22.8202847 62.7792038,22.8 62.75451932,22.85968028 62.72983355,22.91925466 62.70514649,22.9787234 62.68045815,22.99911269 62.70514649,23.01953819 62.72983355,23.04 62.75451932,22.98042705 62.7792038,22.920748 62.80388699,22.86096257 62.82856889,22.84060552 62.80388699))
280608|8|7|26.04|62.75451932|POLYGON((25.96616207 62.80388699,25.9430605 62.7792038,25.92 62.75451932,25.97690941 62.72983355,26.03371783 62.70514649,26.09042553 62.68045815,26.11357587 62.70514649,26.13676732 62.72983355,26.16 62.75451932,26.10320285 62.7792038,26.04630454 62.80388699,25.98930481 62.82856889,25.96616207 62.80388699))
280614|1|1|27.48|62.75451932|POLYGON((27.40872663 62.80388699,27.38434164 62.7792038,27.36 62.75451932,27.41563055 62.72983355,27.47116238 62.70514649,27.52659574 62.68045815,27.55102041 62.70514649,27.57548845 62.72983355,27.6 62.75451932,27.54448399 62.7792038,27.4888691 62.80388699,27.43315508 62.82856889,27.40872663 62.80388699))
280620|7|6|28.92|62.75451932|POLYGON((28.85129118 62.80388699,28.82562278 62.7792038,28.8 62.75451932,28.85435169 62.72983355,28.90860692 62.70514649,28.96276596 62.68045815,28.98846495 62.70514649,29.01420959 62.72983355,29.04 62.75451932,28.98576512 62.7792038,28.93143366 62.80388699,28.87700535 62.82856889,28.85129118 62.80388699))
280624|1|1|29.88|62.75451932|POLYGON((29.81300089 62.80388699,29.78647687 62.7792038,29.76 62.75451932,29.81349911 62.72983355,29.86690328 62.70514649,29.92021277 62.68045815,29.94676131 62.70514649,29.97335702 62.72983355,30 62.75451932,29.94661922 62.7792038,29.89314337 62.80388699,29.83957219 62.82856889,29.81300089 62.80388699))
282051|1|1|12.32712766|62.68045815|POLYGON((12.22912966 62.72983355,12.21827862 62.70514649,12.20744681 62.68045815,12.27635075 62.6557685,12.34513274 62.63107757,12.4137931 62.60638534,12.42477876 62.63107757,12.43578388 62.6557685,12.44680851 62.68045815,12.37799468 62.70514649,12.30905861 62.72983355,12.24 62.75451932,12.22912966 62.72983355))
282062|1|1|14.96010638|62.68045815|POLYGON((14.86678508 62.72983355,14.85359361 62.70514649,14.84042553 62.68045815,14.90699734 62.6557685,14.97345133 62.63107757,15.0397878 62.60638534,15.05309735 62.63107757,15.06643047 62.6557685,15.07978723 62.68045815,15.01330967 62.70514649,14.94671403 62.72983355,14.88 62.75451932,14.86678508 62.72983355))
282069|1|1|16.6356383|62.68045815|POLYGON((16.54529307 62.72983355,16.53061224 62.70514649,16.51595745 62.68045815,16.58104517 62.6557685,16.6460177 62.63107757,16.71087533 62.60638534,16.72566372 62.63107757,16.7404783 62.6557685,16.75531915 62.68045815,16.69032831 62.70514649,16.62522202 62.72983355,16.56 62.75451932,16.54529307 62.72983355))
282073|1|1|17.59308511|62.68045815|POLYGON((17.5044405 62.72983355,17.48890861 62.70514649,17.47340426 62.68045815,17.53764393 62.6557685,17.60176991 62.63107757,17.66578249 62.60638534,17.68141593 62.63107757,17.69707706 62.6557685,17.71276596 62.68045815,17.64862467 62.70514649,17.58436945 62.72983355,17.52 62.75451932,17.5044405 62.72983355))
282074|1|1|17.83244681|62.68045815|POLYGON((17.74422735 62.72983355,17.7284827 62.70514649,17.71276596 62.68045815,17.77679362 62.6557685,17.84070796 62.63107757,17.90450928 62.60638534,17.92035398 62.63107757,17.93622675 62.6557685,17.95212766 62.68045815,17.88819876 62.70514649,17.82415631 62.72983355,17.76 62.75451932,17.74422735 62.72983355))
282093|1|1|22.38031915|62.68045815|POLYGON((22.30017762 62.72983355,22.28039042 62.70514649,22.2606383 62.68045815,22.32063773 62.6557685,22.38053097 62.63107757,22.4403183 62.60638534,22.46017699 62.63107757,22.48007086 62.6557685,22.5 62.68045815,22.44010648 62.70514649,22.38010657 62.72983355,22.32 62.75451932,22.30017762 62.72983355))
282094|1|1|22.61968085|62.68045815|POLYGON((22.53996448 62.72983355,22.51996451 62.70514649,22.5 62.68045815,22.55978742 62.6557685,22.61946903 62.63107757,22.67904509 62.60638534,22.69911504 62.63107757,22.71922055 62.6557685,22.7393617 62.68045815,22.67968057 62.70514649,22.61989343 62.72983355,22.56 62.75451932,22.53996448 62.72983355))
282108|1|1|25.97074468|62.68045815|POLYGON((25.89698046 62.72983355,25.87400177 62.70514649,25.85106383 62.68045815,25.90788308 62.6557685,25.96460177 62.63107757,26.02122016 62.60638534,26.04424779 62.63107757,26.06731621 62.6557685,26.09042553 62.68045815,26.03371783 62.70514649,25.97690941 62.72983355,25.92 62.75451932,25.89698046 62.72983355))
282112|1|1|26.92819149|62.68045815|POLYGON((26.85612789 62.72983355,26.83229814 62.70514649,26.80851064 62.68045815,26.86448184 62.6557685,26.92035398 62.63107757,26.97612732 62.60638534,27 62.63107757,27.02391497 62.6557685,27.04787234 62.68045815,26.9920142 62.70514649,26.93605684 62.72983355,26.88 62.75451932,26.85612789 62.72983355))
282121|1|1|29.08244681|62.68045815|POLYGON((29.01420959 62.72983355,28.98846495 62.70514649,28.96276596 62.68045815,29.01682905 62.6557685,29.07079646 62.63107757,29.12466844 62.60638534,29.15044248 62.63107757,29.17626218 62.6557685,29.20212766 62.68045815,29.14818101 62.70514649,29.09413854 62.72983355,29.04 62.75451932,29.01420959 62.72983355))
282123|6|13|29.56117021|62.68045815|POLYGON((29.4937833 62.72983355,29.46761313 62.70514649,29.44148936 62.68045815,29.49512843 62.6557685,29.54867257 62.63107757,29.60212202 62.60638534,29.62831858 62.63107757,29.65456156 62.6557685,29.68085106 62.68045815,29.62732919 62.70514649,29.57371226 62.72983355,29.52 62.75451932,29.4937833 62.72983355))
282124|1|1|29.80053191|62.68045815|POLYGON((29.73357016 62.72983355,29.70718722 62.70514649,29.68085106 62.68045815,29.73427812 62.6557685,29.78761062 62.63107757,29.84084881 62.60638534,29.86725664 62.63107757,29.89371125 62.6557685,29.92021277 62.68045815,29.86690328 62.70514649,29.81349911 62.72983355,29.76 62.75451932,29.73357016 62.72983355))
282129|1|1|30.99734043|62.68045815|POLYGON((30.93250444 62.72983355,30.90505768 62.70514649,30.87765957 62.68045815,30.93002657 62.6557685,30.98230088 62.63107757,31.03448276 62.60638534,31.0619469 62.63107757,31.0894597 62.6557685,31.11702128 62.68045815,31.06477374 62.70514649,31.01243339 62.72983355,30.96 62.75451932,30.93250444 62.72983355))
283555|1|1|12.29442971|62.60638534|POLYGON((12.19663419 62.6557685,12.18584071 62.63107757,12.17506631 62.60638534,12.24381625 62.58169181,12.31244484 62.55699698,12.38095238 62.53230086,12.39187996 62.55699698,12.40282686 62.58169181,12.4137931 62.60638534,12.34513274 62.63107757,12.27635075 62.6557685,12.20744681 62.68045815,12.19663419 62.6557685))
283556|1|1|12.5331565|62.60638534|POLYGON((12.43578388 62.6557685,12.42477876 62.63107757,12.4137931 62.60638534,12.48233216 62.58169181,12.55075022 62.55699698,12.61904762 62.53230086,12.63018535 62.55699698,12.64134276 62.58169181,12.65251989 62.60638534,12.5840708 62.63107757,12.51550044 62.6557685,12.44680851 62.68045815,12.43578388 62.6557685))
283564|1|1|14.44297082|62.60638534|POLYGON((14.3489814 62.6557685,14.33628319 62.63107757,14.32360743 62.60638534,14.39045936 62.58169181,14.45719329 62.55699698,14.52380952 62.53230086,14.53662842 62.55699698,14.54946996 62.58169181,14.56233422 62.60638534,14.49557522 62.63107757,14.42869796 62.6557685,14.36170213 62.68045815,14.3489814 62.6557685))
283575|1|1|17.06896552|62.60638534|POLYGON((16.97962799 62.6557685,16.96460177 62.63107757,16.94960212 62.60638534,17.01413428 62.58169181,17.07855252 62.55699698,17.14285714 62.53230086,17.15798764 62.55699698,17.17314488 62.58169181,17.18832891 62.60638534,17.12389381 62.63107757,17.05934455 62.6557685,16.99468085 62.68045815,16.97962799 62.6557685))
283578|2|2|17.78514589|62.60638534|POLYGON((17.69707706 62.6557685,17.68141593 62.63107757,17.66578249 62.60638534,17.72968198 62.58169181,17.79346867 62.55699698,17.85714286 62.53230086,17.8729038 62.55699698,17.88869258 62.58169181,17.90450928 62.60638534,17.84070796 62.63107757,17.77679362 62.6557685,17.71276596 62.68045815,17.69707706 62.6557685))
283579|1|1|18.02387268|62.60638534|POLYGON((17.93622675 62.6557685,17.92035398 62.63107757,17.90450928 62.60638534,17.96819788 62.58169181,18.03177405 62.55699698,18.0952381 62.53230086,18.11120918 62.55699698,18.12720848 62.58169181,18.14323607 62.60638534,18.07964602 62.63107757,18.01594331 62.6557685,17.95212766 62.68045815,17.93622675 62.6557685))
283594|1|1|21.60477454|62.60638534|POLYGON((21.5234721 62.6557685,21.50442478 62.63107757,21.48541114 62.60638534,21.5459364 62.58169181,21.60635481 62.55699698,21.66666667 62.53230086,21.68578994 62.55699698,21.704947 62.58169181,21.72413793 62.60638534,21.66371681 62.63107757,21.60318866 62.6557685,21.54255319 62.68045815,21.5234721 62.6557685))
283597|1|1|22.32095491|62.60638534|POLYGON((22.24092117 62.6557685,22.22123894 62.63107757,22.20159151 62.60638534,22.2614841 62.58169181,22.32127096 62.55699698,22.38095238 62.53230086,22.40070609 62.55699698,22.4204947 62.58169181,22.4403183 62.60638534,22.38053097 62.63107757,22.32063773 62.6557685,22.2606383 62.68045815,22.24092117 62.6557685))
283602|1|1|23.51458886|62.60638534|POLYGON((23.43666962 62.6557685,23.4159292 62.63107757,23.39522546 62.60638534,23.4540636 62.58169181,23.51279788 62.55699698,23.57142857 62.53230086,23.59223301 62.55699698,23.6130742 62.58169181,23.63395225 62.60638534,23.57522124 62.63107757,23.51638618 62.6557685,23.45744681 62.68045815,23.43666962 62.6557685))
283603|4|4|23.75331565|62.60638534|POLYGON((23.67581931 62.6557685,23.65486726 62.63107757,23.63395225 62.60638534,23.69257951 62.58169181,23.75110327 62.55699698,23.80952381 62.53230086,23.83053839 62.55699698,23.85159011 62.58169181,23.87267905 62.60638534,23.81415929 62.63107757,23.75553587 62.6557685,23.69680851 62.68045815,23.67581931 62.6557685))
283605|1|1|24.23076923|62.60638534|POLYGON((24.15411869 62.6557685,24.13274336 62.63107757,24.11140584 62.60638534,24.16961131 62.58169181,24.22771403 62.55699698,24.28571429 62.53230086,24.30714916 62.55699698,24.32862191 62.58169181,24.35013263 62.60638534,24.2920354 62.63107757,24.23383525 62.6557685,24.17553191 62.68045815,24.15411869 62.6557685))
283611|1|1|25.66312997|62.60638534|POLYGON((25.58901683 62.6557685,25.56637168 62.63107757,25.54376658 62.60638534,25.60070671 62.58169181,25.65754634 62.55699698,25.71428571 62.53230086,25.73698147 62.55699698,25.75971731 62.58169181,25.78249337 62.60638534,25.72566372 62.63107757,25.66873339 62.6557685,25.61170213 62.68045815,25.58901683 62.6557685))
283617|1|1|27.09549072|62.60638534|POLYGON((27.02391497 62.6557685,27 62.63107757,26.97612732 62.60638534,27.03180212 62.58169181,27.08737864 62.55699698,27.14285714 62.53230086,27.16681377 62.55699698,27.19081272 62.58169181,27.21485411 62.60638534,27.15929204 62.63107757,27.10363153 62.6557685,27.04787234 62.68045815,27.02391497 62.6557685))
283628|1|1|29.72148541|62.60638534|POLYGON((29.65456156 62.6557685,29.62831858 62.63107757,29.60212202 62.60638534,29.65547703 62.58169181,29.70873786 62.55699698,29.76190476 62.53230086,29.78817299 62.55699698,29.81448763 62.58169181,29.84084881 62.60638534,29.78761062 62.63107757,29.73427812 62.6557685,29.68085106 62.68045815,29.65456156 62.6557685))
285063|1|1|12.26190476|62.53230086|POLYGON((12.16431095 62.58169181,12.15357458 62.55699698,12.14285714 62.53230086,12.21145374 62.50760343,12.27992958 62.4829047,12.34828496 62.45820467,12.35915493 62.4829047,12.37004405 62.50760343,12.38095238 62.53230086,12.31244484 62.55699698,12.24381625 62.58169181,12.17506631 62.60638534,12.16431095 62.58169181))
285064|1|1|12.5|62.53230086|POLYGON((12.40282686 62.58169181,12.39187996 62.55699698,12.38095238 62.53230086,12.44933921 62.50760343,12.51760563 62.4829047,12.58575198 62.45820467,12.59683099 62.4829047,12.60792952 62.50760343,12.61904762 62.53230086,12.55075022 62.55699698,12.48233216 62.58169181,12.4137931 62.60638534,12.40282686 62.58169181))
285070|1|1|13.92857143|62.53230086|POLYGON((13.83392226 62.58169181,13.82171227 62.55699698,13.80952381 62.53230086,13.87665198 62.50760343,13.94366197 62.4829047,14.01055409 62.45820467,14.02288732 62.4829047,14.03524229 62.50760343,14.04761905 62.53230086,13.98058252 62.55699698,13.91342756 62.58169181,13.84615385 62.60638534,13.83392226 62.58169181))
285071|1|1|14.16666667|62.53230086|POLYGON((14.07243816 62.58169181,14.06001765 62.55699698,14.04761905 62.53230086,14.11453744 62.50760343,14.18133803 62.4829047,14.24802111 62.45820467,14.26056338 62.4829047,14.27312775 62.50760343,14.28571429 62.53230086,14.21888791 62.55699698,14.15194346 62.58169181,14.08488064 62.60638534,14.07243816 62.58169181))
285077|1|1|15.5952381|62.53230086|POLYGON((15.50353357 62.58169181,15.48984996 62.55699698,15.47619048 62.53230086,15.54185022 62.50760343,15.60739437 62.4829047,15.67282322 62.45820467,15.68661972 62.4829047,15.70044053 62.50760343,15.71428571 62.53230086,15.64872021 62.55699698,15.58303887 62.58169181,15.51724138 62.60638534,15.50353357 62.58169181))
285079|1|1|16.07142857|62.53230086|POLYGON((15.98056537 62.58169181,15.96646072 62.55699698,15.95238095 62.53230086,16.01762115 62.50760343,16.08274648 62.4829047,16.14775726 62.45820467,16.16197183 62.4829047,16.17621145 62.50760343,16.19047619 62.53230086,16.12533098 62.55699698,16.06007067 62.58169181,15.99469496 62.60638534,15.98056537 62.58169181))
285083|1|1|17.02380952|62.53230086|POLYGON((16.93462898 62.58169181,16.91968226 62.55699698,16.9047619 62.53230086,16.969163 62.50760343,17.0334507 62.4829047,17.09762533 62.45820467,17.11267606 62.4829047,17.1277533 62.50760343,17.14285714 62.53230086,17.07855252 62.55699698,17.01413428 62.58169181,16.94960212 62.60638534,16.93462898 62.58169181))
285084|1|1|17.26190476|62.53230086|POLYGON((17.17314488 62.58169181,17.15798764 62.55699698,17.14285714 62.53230086,17.20704846 62.50760343,17.27112676 62.4829047,17.33509235 62.45820467,17.35035211 62.4829047,17.36563877 62.50760343,17.38095238 62.53230086,17.3168579 62.55699698,17.25265018 62.58169181,17.18832891 62.60638534,17.17314488 62.58169181))
285085|1|1|17.5|62.53230086|POLYGON((17.41166078 62.58169181,17.39629303 62.55699698,17.38095238 62.53230086,17.44493392 62.50760343,17.50880282 62.4829047,17.57255937 62.45820467,17.58802817 62.4829047,17.60352423 62.50760343,17.61904762 62.53230086,17.55516328 62.55699698,17.49116608 62.58169181,17.4270557 62.60638534,17.41166078 62.58169181))
285086|1|1|17.73809524|62.53230086|POLYGON((17.65017668 62.58169181,17.63459841 62.55699698,17.61904762 62.53230086,17.68281938 62.50760343,17.74647887 62.4829047,17.81002639 62.45820467,17.82570423 62.4829047,17.84140969 62.50760343,17.85714286 62.53230086,17.79346867 62.55699698,17.72968198 62.58169181,17.66578249 62.60638534,17.65017668 62.58169181))
285087|1|1|17.97619048|62.53230086|POLYGON((17.88869258 62.58169181,17.8729038 62.55699698,17.85714286 62.53230086,17.92070485 62.50760343,17.98415493 62.4829047,18.0474934 62.45820467,18.06338028 62.4829047,18.07929515 62.50760343,18.0952381 62.53230086,18.03177405 62.55699698,17.96819788 62.58169181,17.90450928 62.60638534,17.88869258 62.58169181))
285107|1|1|22.73809524|62.53230086|POLYGON((22.6590106 62.58169181,22.63901147 62.55699698,22.61904762 62.53230086,22.6784141 62.50760343,22.73767606 62.4829047,22.79683377 62.45820467,22.81690141 62.4829047,22.83700441 62.50760343,22.85714286 62.53230086,22.79788173 62.55699698,22.7385159 62.58169181,22.67904509 62.60638534,22.6590106 62.58169181))
285111|1|1|23.69047619|62.53230086|POLYGON((23.6130742 62.58169181,23.59223301 62.55699698,23.57142857 62.53230086,23.62995595 62.50760343,23.68838028 62.4829047,23.74670185 62.45820467,23.76760563 62.4829047,23.78854626 62.50760343,23.80952381 62.53230086,23.75110327 62.55699698,23.69257951 62.58169181,23.63395225 62.60638534,23.6130742 62.58169181))
285113|7|6|24.16666667|62.53230086|POLYGON((24.09010601 62.58169181,24.06884378 62.55699698,24.04761905 62.53230086,24.10572687 62.50760343,24.16373239 62.4829047,24.22163588 62.45820467,24.24295775 62.4829047,24.26431718 62.50760343,24.28571429 62.53230086,24.22771403 62.55699698,24.16961131 62.58169181,24.11140584 62.60638534,24.09010601 62.58169181))
285121|7|6|26.07142857|62.53230086|POLYGON((25.99823322 62.58169181,25.97528685 62.55699698,25.95238095 62.53230086,26.00881057 62.50760343,26.06514085 62.4829047,26.12137203 62.45820467,26.1443662 62.4829047,26.16740088 62.50760343,26.19047619 62.53230086,26.13415711 62.55699698,26.07773852 62.58169181,26.02122016 62.60638534,25.99823322 62.58169181))
285128|1|1|27.73809524|62.53230086|POLYGON((27.66784452 62.58169181,27.64342454 62.55699698,27.61904762 62.53230086,27.67400881 62.50760343,27.72887324 62.4829047,27.78364116 62.45820467,27.80809859 62.4829047,27.83259912 62.50760343,27.85714286 62.53230086,27.80229479 62.55699698,27.74734982 62.58169181,27.69230769 62.60638534,27.66784452 62.58169181))
285132|1|1|28.69047619|62.53230086|POLYGON((28.62190813 62.58169181,28.59664607 62.55699698,28.57142857 62.53230086,28.62555066 62.50760343,28.67957746 62.4829047,28.73350923 62.45820467,28.75880282 62.4829047,28.78414097 62.50760343,28.80952381 62.53230086,28.75551633 62.55699698,28.70141343 62.58169181,28.64721485 62.60638534,28.62190813 62.58169181))
285137|1|1|29.88095238|62.53230086|POLYGON((29.81448763 62.58169181,29.78817299 62.55699698,29.76190476 62.53230086,29.81497797 62.50760343,29.86795775 62.4829047,29.92084433 62.45820467,29.9471831 62.4829047,29.97356828 62.50760343,30 62.53230086,29.94704325 62.55699698,29.89399293 62.58169181,29.84084881 62.60638534,29.81448763 62.58169181))
286582|1|1|13.89182058|62.45820467|POLYGON((13.79735683 62.50760343,13.78521127 62.4829047,13.77308707 62.45820467,13.8400703 62.43350334,13.90693591 62.40880069,13.97368421 62.38409674,13.98595259 62.40880069,13.99824253 62.43350334,14.01055409 62.45820467,13.94366197 62.4829047,13.87665198 62.50760343,13.80952381 62.53230086,13.79735683 62.50760343))
286585|1|1|14.60422164|62.45820467|POLYGON((14.51101322 62.50760343,14.49823944 62.4829047,14.48548813 62.45820467,14.55184534 62.43350334,14.61808604 62.40880069,14.68421053 62.38409674,14.69710272 62.40880069,14.71001757 62.43350334,14.72295515 62.45820467,14.65669014 62.4829047,14.59030837 62.50760343,14.52380952 62.53230086,14.51101322 62.50760343))
286589|6|14|15.55408971|62.45820467|POLYGON((15.46255507 62.50760343,15.44894366 62.4829047,15.4353562 62.45820467,15.50087873 62.43350334,15.56628622 62.40880069,15.63157895 62.38409674,15.6453029 62.40880069,15.65905097 62.43350334,15.67282322 62.45820467,15.60739437 62.4829047,15.54185022 62.50760343,15.47619048 62.53230086,15.46255507 62.50760343))
286591|1|1|16.02902375|62.45820467|POLYGON((15.93832599 62.50760343,15.92429577 62.4829047,15.91029024 62.45820467,15.97539543 62.43350334,16.0403863 62.40880069,16.10526316 62.38409674,16.11940299 62.40880069,16.13356766 62.43350334,16.14775726 62.45820467,16.08274648 62.4829047,16.01762115 62.50760343,15.95238095 62.53230086,15.93832599 62.50760343))
286592|1|1|16.26649077|62.45820467|POLYGON((16.17621145 62.50760343,16.16197183 62.4829047,16.14775726 62.45820467,16.21265378 62.43350334,16.27743635 62.40880069,16.34210526 62.38409674,16.35645303 62.40880069,16.37082601 62.43350334,16.38522427 62.45820467,16.32042254 62.4829047,16.25550661 62.50760343,16.19047619 62.53230086,16.17621145 62.50760343))
286593|1|1|16.50395778|62.45820467|POLYGON((16.41409692 62.50760343,16.39964789 62.4829047,16.38522427 62.45820467,16.44991213 62.43350334,16.51448639 62.40880069,16.57894737 62.38409674,16.59350307 62.40880069,16.60808436 62.43350334,16.62269129 62.45820467,16.55809859 62.4829047,16.49339207 62.50760343,16.42857143 62.53230086,16.41409692 62.50760343))
286596|1|1|17.21635884|62.45820467|POLYGON((17.1277533 62.50760343,17.11267606 62.4829047,17.09762533 62.45820467,17.16168717 62.43350334,17.22563652 62.40880069,17.28947368 62.38409674,17.3046532 62.40880069,17.3198594 62.43350334,17.33509235 62.45820467,17.27112676 62.4829047,17.20704846 62.50760343,17.14285714 62.53230086,17.1277533 62.50760343))
286597|1|1|17.45382586|62.45820467|POLYGON((17.36563877 62.50760343,17.35035211 62.4829047,17.33509235 62.45820467,17.39894552 62.43350334,17.46268657 62.40880069,17.52631579 62.38409674,17.54170325 62.40880069,17.55711775 62.43350334,17.57255937 62.45820467,17.50880282 62.4829047,17.44493392 62.50760343,17.38095238 62.53230086,17.36563877 62.50760343))
286598|1|1|17.69129288|62.45820467|POLYGON((17.60352423 62.50760343,17.58802817 62.4829047,17.57255937 62.45820467,17.63620387 62.43350334,17.69973661 62.40880069,17.76315789 62.38409674,17.77875329 62.40880069,17.7943761 62.43350334,17.81002639 62.45820467,17.74647887 62.4829047,17.68281938 62.50760343,17.61904762 62.53230086,17.60352423 62.50760343))
286615|1|1|21.72823219|62.45820467|POLYGON((21.64757709 62.50760343,21.62852113 62.4829047,21.60949868 62.45820467,21.66959578 62.43350334,21.72958736 62.40880069,21.78947368 62.38409674,21.80860404 62.40880069,21.82776801 62.43350334,21.8469657 62.45820467,21.78697183 62.4829047,21.72687225 62.50760343,21.66666667 62.53230086,21.64757709 62.50760343))
286619|1|1|22.67810026|62.45820467|POLYGON((22.59911894 62.50760343,22.57922535 62.4829047,22.55936675 62.45820467,22.61862917 62.43350334,22.67778753 62.40880069,22.73684211 62.38409674,22.75680421 62.40880069,22.77680141 62.43350334,22.79683377 62.45820467,22.73767606 62.4829047,22.6784141 62.50760343,22.61904762 62.53230086,22.59911894 62.50760343))
286630|1|1|25.29023747|62.45820467|POLYGON((25.21585903 62.50760343,25.19366197 62.4829047,25.17150396 62.45820467,25.228471 62.43350334,25.28533802 62.40880069,25.34210526 62.38409674,25.3643547 62.40880069,25.38664323 62.43350334,25.40897098 62.45820467,25.35211268 62.4829047,25.29515419 62.50760343,25.23809524 62.53230086,25.21585903 62.50760343))
286650|1|1|30.03957784|62.45820467|POLYGON((29.97356828 62.50760343,29.9471831 62.4829047,29.92084433 62.45820467,29.97363796 62.43350334,30.02633889 62.40880069,30.07894737 62.38409674,30.10535558 62.40880069,30.13181019 62.43350334,30.15831135 62.45820467,30.1056338 62.4829047,30.05286344 62.50760343,30 62.53230086,29.97356828 62.50760343))
288097|1|1|13.61842105|62.38409674|POLYGON((13.52372583 62.43350334,13.5118525 62.40880069,13.5 62.38409674,13.56704645 62.35939148,13.63397548 62.33468491,13.7007874 62.30997703,13.71278459 62.33468491,13.7248028 62.35939148,13.73684211 62.38409674,13.66988586 62.40880069,13.60281195 62.43350334,13.53562005 62.45820467,13.52372583 62.43350334))
288109|1|1|16.46052632|62.38409674|POLYGON((16.37082601 62.43350334,16.35645303 62.40880069,16.34210526 62.38409674,16.40666082 62.35939148,16.47110333 62.33468491,16.53543307 62.30997703,16.54991243 62.33468491,16.56441718 62.35939148,16.57894737 62.38409674,16.51448639 62.40880069,16.44991213 62.43350334,16.38522427 62.45820467,16.37082601 62.43350334))
288111|1|1|16.93421053|62.38409674|POLYGON((16.84534271 62.43350334,16.83055312 62.40880069,16.81578947 62.38409674,16.87992989 62.35939148,16.94395797 62.33468491,17.00787402 62.30997703,17.02276708 62.33468491,17.03768624 62.35939148,17.05263158 62.38409674,16.98858648 62.40880069,16.92442882 62.43350334,16.86015831 62.45820467,16.84534271 62.43350334))
288112|1|1|17.17105263|62.38409674|POLYGON((17.08260105 62.43350334,17.06760316 62.40880069,17.05263158 62.38409674,17.11656442 62.35939148,17.18038529 62.33468491,17.24409449 62.30997703,17.2591944 62.33468491,17.27432077 62.35939148,17.28947368 62.38409674,17.22563652 62.40880069,17.16168717 62.43350334,17.09762533 62.45820467,17.08260105 62.43350334))
288113|1|1|17.40789474|62.38409674|POLYGON((17.3198594 62.43350334,17.3046532 62.40880069,17.28947368 62.38409674,17.35319895 62.35939148,17.41681261 62.33468491,17.48031496 62.30997703,17.49562172 62.33468491,17.5109553 62.35939148,17.52631579 62.38409674,17.46268657 62.40880069,17.39894552 62.43350334,17.33509235 62.45820467,17.3198594 62.43350334))
288133|1|1|22.14473684|62.38409674|POLYGON((22.06502636 62.43350334,22.04565408 62.40880069,22.02631579 62.38409674,22.08588957 62.35939148,22.14535902 62.33468491,22.20472441 62.30997703,22.22416813 62.33468491,22.24364592 62.35939148,22.26315789 62.38409674,22.20368745 62.40880069,22.14411248 62.43350334,22.08443272 62.45820467,22.06502636 62.43350334))
288148|1|1|25.69736842|62.38409674|POLYGON((25.62390158 62.43350334,25.60140474 62.40880069,25.57894737 62.38409674,25.63540754 62.35939148,25.69176883 62.33468491,25.7480315 62.30997703,25.77057793 62.33468491,25.79316389 62.35939148,25.81578947 62.38409674,25.7594381 62.40880069,25.7029877 62.43350334,25.64643799 62.45820467,25.62390158 62.43350334))
288149|1|1|25.93421053|62.38409674|POLYGON((25.86115993 62.43350334,25.83845478 62.40880069,25.81578947 62.38409674,25.87204207 62.35939148,25.92819615 62.33468491,25.98425197 62.30997703,26.00700525 62.33468491,26.02979842 62.35939148,26.05263158 62.38409674,25.99648815 62.40880069,25.94024605 62.43350334,25.88390501 62.45820467,25.86115993 62.43350334))
288155|1|1|27.35526316|62.38409674|POLYGON((27.28471002 62.43350334,27.26075505 62.40880069,27.23684211 62.38409674,27.29184926 62.35939148,27.34676007 62.33468491,27.4015748 62.30997703,27.42556918 62.33468491,27.44960561 62.35939148,27.47368421 62.38409674,27.41878841 62.40880069,27.36379613 62.43350334,27.30870712 62.45820467,27.28471002 62.43350334))
288157|7|6|27.82894737|62.38409674|POLYGON((27.75922671 62.43350334,27.73485514 62.40880069,27.71052632 62.38409674,27.76511832 62.35939148,27.81961471 62.33468491,27.87401575 62.30997703,27.89842382 62.33468491,27.92287467 62.35939148,27.94736842 62.38409674,27.8928885 62.40880069,27.83831283 62.43350334,27.78364116 62.45820467,27.75922671 62.43350334))
288166|1|1|29.96052632|62.38409674|POLYGON((29.89455185 62.43350334,29.86830553 62.40880069,29.84210526 62.38409674,29.8948291 62.35939148,29.9474606 62.33468491,30 62.30997703,30.0262697 62.33468491,30.05258545 62.35939148,30.07894737 62.38409674,30.02633889 62.40880069,29.97363796 62.43350334,29.92084433 62.45820467,29.89455185 62.43350334))
289631|1|1|16.88976378|62.30997703|POLYGON((16.80105171 62.35939148,16.78633975 62.33468491,16.77165354 62.30997703,16.83566434 62.28526783,16.89956332 62.26055733,16.96335079 62.2358455,16.97816594 62.26055733,16.99300699 62.28526783,17.00787402 62.30997703,16.94395797 62.33468491,16.87992989 62.35939148,16.81578947 62.38409674,16.80105171 62.35939148))
289632|1|1|17.12598425|62.30997703|POLYGON((17.03768624 62.35939148,17.02276708 62.33468491,17.00787402 62.30997703,17.07167832 62.28526783,17.13537118 62.26055733,17.19895288 62.2358455,17.2139738 62.26055733,17.22902098 62.28526783,17.24409449 62.30997703,17.18038529 62.33468491,17.11656442 62.35939148,17.05263158 62.38409674,17.03768624 62.35939148))
289633|1|1|17.36220472|62.30997703|POLYGON((17.27432077 62.35939148,17.2591944 62.33468491,17.24409449 62.30997703,17.30769231 62.28526783,17.37117904 62.26055733,17.43455497 62.2358455,17.44978166 62.26055733,17.46503497 62.28526783,17.48031496 62.30997703,17.41681261 62.33468491,17.35319895 62.35939148,17.28947368 62.38409674,17.27432077 62.35939148))
289650|1|1|21.37795276|62.30997703|POLYGON((21.2971078 62.35939148,21.27845884 62.33468491,21.25984252 62.30997703,21.31993007 62.28526783,21.37991266 62.26055733,21.43979058 62.2358455,21.45851528 62.26055733,21.47727273 62.28526783,21.49606299 62.30997703,21.43607706 62.33468491,21.37598598 62.35939148,21.31578947 62.38409674,21.2971078 62.35939148))
289656|4|4|22.79527559|62.30997703|POLYGON((22.71691499 62.35939148,22.69702277 62.33468491,22.67716535 62.30997703,22.73601399 62.28526783,22.79475983 62.26055733,22.85340314 62.2358455,22.87336245 62.26055733,22.89335664 62.28526783,22.91338583 62.30997703,22.85464098 62.33468491,22.79579316 62.35939148,22.73684211 62.38409674,22.71691499 62.35939148))
289664|1|1|24.68503937|62.30997703|POLYGON((24.60999124 62.35939148,24.58844133 62.33468491,24.56692913 62.30997703,24.62412587 62.28526783,24.68122271 62.26055733,24.7382199 62.2358455,24.75982533 62.26055733,24.78146853 62.28526783,24.80314961 62.30997703,24.74605954 62.33468491,24.68886941 62.35939148,24.63157895 62.38409674,24.60999124 62.35939148))
289668|1|1|25.62992126|62.30997703|POLYGON((25.55652936 62.35939148,25.53415061 62.33468491,25.51181102 62.30997703,25.56818182 62.28526783,25.62445415 62.26055733,25.68062827 62.2358455,25.70305677 62.26055733,25.72552448 62.28526783,25.7480315 62.30997703,25.69176883 62.33468491,25.63540754 62.35939148,25.57894737 62.38409674,25.55652936 62.35939148))
289669|1|1|25.86614173|62.30997703|POLYGON((25.79316389 62.35939148,25.77057793 62.33468491,25.7480315 62.30997703,25.8041958 62.28526783,25.86026201 62.26055733,25.91623037 62.2358455,25.93886463 62.26055733,25.96153846 62.28526783,25.98425197 62.30997703,25.92819615 62.33468491,25.87204207 62.35939148,25.81578947 62.38409674,25.79316389 62.35939148))
289674|1|1|27.04724409|62.30997703|POLYGON((26.97633655 62.35939148,26.95271454 62.33468491,26.92913386 62.30997703,26.98426573 62.28526783,27.03930131 62.26055733,27.09424084 62.2358455,27.11790393 62.26055733,27.14160839 62.28526783,27.16535433 62.30997703,27.11033275 62.33468491,27.05521472 62.35939148,27 62.38409674,26.97633655 62.35939148))
289675|2|2|27.28346457|62.30997703|POLYGON((27.21297108 62.35939148,27.18914186 62.33468491,27.16535433 62.30997703,27.22027972 62.28526783,27.27510917 62.26055733,27.32984293 62.2358455,27.35371179 62.26055733,27.37762238 62.28526783,27.4015748 62.30997703,27.34676007 62.33468491,27.29184926 62.35939148,27.23684211 62.38409674,27.21297108 62.35939148))
289677|1|1|27.75590551|62.30997703|POLYGON((27.68624014 62.35939148,27.6619965 62.33468491,27.63779528 62.30997703,27.69230769 62.28526783,27.74672489 62.26055733,27.80104712 62.2358455,27.82532751 62.26055733,27.84965035 62.28526783,27.87401575 62.30997703,27.81961471 62.33468491,27.76511832 62.35939148,27.71052632 62.38409674,27.68624014 62.35939148))
289683|7|6|29.17322835|62.30997703|POLYGON((29.10604733 62.35939148,29.08056042 62.33468491,29.05511811 62.30997703,29.10839161 62.28526783,29.16157205 62.26055733,29.21465969 62.2358455,29.24017467 62.26055733,29.26573427 62.28526783,29.29133858 62.30997703,29.23817863 62.33468491,29.1849255 62.35939148,29.13157895 62.38409674,29.10604733 62.35939148))
291156|1|1|17.08115183|62.2358455|POLYGON((16.99300699 62.28526783,16.97816594 62.26055733,16.96335079 62.2358455,17.02702703 62.21113236,17.09059233 62.1864179,17.154047 62.16170212,17.16898955 62.1864179,17.18395815 62.21113236,17.19895288 62.2358455,17.13537118 62.26055733,17.07167832 62.28526783,17.00787402 62.30997703,16.99300699 62.28526783))
291157|1|1|17.31675393|62.2358455|POLYGON((17.22902098 62.28526783,17.2139738 62.26055733,17.19895288 62.2358455,17.26242371 62.21113236,17.32578397 62.1864179,17.38903394 62.16170212,17.40418118 62.1864179,17.41935484 62.21113236,17.43455497 62.2358455,17.37117904 62.26055733,17.30769231 62.28526783,17.24409449 62.30997703,17.22902098 62.28526783))
291158|1|1|17.55235602|62.2358455|POLYGON((17.46503497 62.28526783,17.44978166 62.26055733,17.43455497 62.2358455,17.4978204 62.21113236,17.56097561 62.1864179,17.62402089 62.16170212,17.63937282 62.1864179,17.65475153 62.21113236,17.67015707 62.2358455,17.6069869 62.26055733,17.54370629 62.28526783,17.48031496 62.30997703,17.46503497 62.28526783))
291176|1|1|21.79319372|62.2358455|POLYGON((21.71328671 62.28526783,21.69432314 62.26055733,21.67539267 62.2358455,21.73496077 62.21113236,21.79442509 62.1864179,21.8537859 62.16170212,21.8728223 62.1864179,21.89189189 62.21113236,21.91099476 62.2358455,21.85152838 62.26055733,21.79195804 62.28526783,21.73228346 62.30997703,21.71328671 62.28526783))
291184|4|4|23.67801047|62.2358455|POLYGON((23.6013986 62.28526783,23.58078603 62.26055733,23.56020942 62.2358455,23.61813426 62.21113236,23.67595819 62.1864179,23.73368146 62.16170212,23.7543554 62.1864179,23.77506539 62.21113236,23.79581152 62.2358455,23.73799127 62.26055733,23.68006993 62.28526783,23.62204724 62.30997703,23.6013986 62.28526783))
291192|1|1|25.56282723|62.2358455|POLYGON((25.48951049 62.28526783,25.46724891 62.26055733,25.44502618 62.2358455,25.50130776 62.21113236,25.55749129 62.1864179,25.61357702 62.16170212,25.6358885 62.1864179,25.65823888 62.21113236,25.68062827 62.2358455,25.62445415 62.26055733,25.56818182 62.28526783,25.51181102 62.30997703,25.48951049 62.28526783))
291193|1|1|25.79842932|62.2358455|POLYGON((25.72552448 62.28526783,25.70305677 62.26055733,25.68062827 62.2358455,25.73670445 62.21113236,25.79268293 62.1864179,25.84856397 62.16170212,25.87108014 62.1864179,25.89363557 62.21113236,25.91623037 62.2358455,25.86026201 62.26055733,25.8041958 62.28526783,25.7480315 62.30997703,25.72552448 62.28526783))
292717|1|1|24.79112272|62.16170212|POLYGON((24.71665214 62.21113236,24.69512195 62.1864179,24.67362924 62.16170212,24.73043478 62.13698502,24.78714162 62.11226659,24.84375 62.08754684,24.86533449 62.11226659,24.88695652 62.13698502,24.90861619 62.16170212,24.85191638 62.1864179,24.7951177 62.21113236,24.7382199 62.2358455,24.71665214 62.21113236))
292721|1|1|25.7310705|62.16170212|POLYGON((25.65823888 62.21113236,25.6358885 62.1864179,25.61357702 62.16170212,25.66956522 62.13698502,25.72545613 62.11226659,25.78125 62.08754684,25.803649 62.11226659,25.82608696 62.13698502,25.84856397 62.16170212,25.79268293 62.1864179,25.73670445 62.21113236,25.68062827 62.2358455,25.65823888 62.21113236))
294196|1|1|12.3046875|62.08754684|POLYGON((12.20869565 62.13698502,12.19808862 62.11226659,12.1875 62.08754684,12.25498699 62.06282577,12.32235702 62.03810337,12.38961039 62.01337964,12.40034662 62.03810337,12.41110147 62.06282577,12.421875 62.08754684,12.35447437 62.11226659,12.28695652 62.13698502,12.21932115 62.16170212,12.20869565 62.13698502))
294200|1|1|13.2421875|62.08754684|POLYGON((13.14782609 62.13698502,13.13640313 62.11226659,13.125 62.08754684,13.19167389 62.06282577,13.25823224 62.03810337,13.32467532 62.01337964,13.33622184 62.03810337,13.34778838 62.06282577,13.359375 62.08754684,13.29278888 62.11226659,13.22608696 62.13698502,13.15926893 62.16170212,13.14782609 62.13698502))
294211|1|1|15.8203125|62.08754684|POLYGON((15.73043478 62.13698502,15.71676803 62.11226659,15.703125 62.08754684,15.76756288 62.06282577,15.83188908 62.03810337,15.8961039 62.01337964,15.90987868 62.03810337,15.92367736 62.06282577,15.9375 62.08754684,15.87315378 62.11226659,15.80869565 62.13698502,15.74412533 62.16170212,15.73043478 62.13698502))
294217|1|1|17.2265625|62.08754684|POLYGON((17.13913043 62.13698502,17.12423979 62.11226659,17.109375 62.08754684,17.17259324 62.06282577,17.23570191 62.03810337,17.2987013 62.01337964,17.31369151 62.03810337,17.32870772 62.06282577,17.34375 62.08754684,17.28062554 62.11226659,17.2173913 62.13698502,17.154047 62.16170212,17.13913043 62.13698502))
294253|1|1|25.6640625|62.08754684|POLYGON((25.59130435 62.13698502,25.56907037 62.11226659,25.546875 62.08754684,25.60277537 62.06282577,25.65857886 62.03810337,25.71428571 62.01337964,25.73656846 62.03810337,25.75888985 62.06282577,25.78125 62.08754684,25.72545613 62.11226659,25.66956522 62.13698502,25.61357702 62.16170212,25.59130435 62.13698502))
294272|1|1|30.1171875|62.08754684|POLYGON((30.05217391 62.13698502,30.02606429 62.11226659,30 62.08754684,30.05203816 62.06282577,30.10398614 62.03810337,30.15584416 62.01337964,30.18197574 62.03810337,30.20815265 62.06282577,30.234375 62.08754684,30.18245004 62.11226659,30.13043478 62.13698502,30.07832898 62.16170212,30.05217391 62.13698502))
295741|1|1|14.37662338|62.01337964|POLYGON((14.28447528 62.06282577,14.27209705 62.03810337,14.25974026 62.01337964,14.32525952 61.98865458,14.39066551 61.96392819,14.45595855 61.93920047,14.4684529 61.96392819,14.48096886 61.98865458,14.49350649 62.01337964,14.42807626 62.03810337,14.36253252 62.06282577,14.296875 62.08754684,14.28447528 62.06282577))
295744|4|4|15.07792208|62.01337964|POLYGON((14.98699046 62.06282577,14.97400347 62.03810337,14.96103896 62.01337964,15.02595156 61.98865458,15.09075194 61.96392819,15.15544041 61.93920047,15.16853933 61.96392819,15.1816609 61.98865458,15.19480519 62.01337964,15.12998267 62.03810337,15.0650477 62.06282577,15 62.08754684,14.98699046 62.06282577))
295751|1|1|16.71428571|62.01337964|POLYGON((16.62619254 62.06282577,16.6117851 62.03810337,16.5974026 62.01337964,16.66089965 61.98865458,16.72428695 61.96392819,16.78756477 61.93920047,16.80207433 61.96392819,16.816609 61.98865458,16.83116883 62.01337964,16.7677643 62.03810337,16.70424978 62.06282577,16.640625 62.08754684,16.62619254 62.06282577))
295752|1|1|16.94805195|62.01337964|POLYGON((16.86036427 62.06282577,16.8457539 62.03810337,16.83116883 62.01337964,16.89446367 61.98865458,16.95764909 61.96392819,17.02072539 61.93920047,17.03543647 61.96392819,17.05017301 61.98865458,17.06493506 62.01337964,17.0017331 62.03810337,16.93842151 62.06282577,16.875 62.08754684,16.86036427 62.06282577))
295753|1|1|17.18181818|62.01337964|POLYGON((17.09453599 62.06282577,17.0797227 62.03810337,17.06493506 62.01337964,17.12802768 61.98865458,17.19101124 61.96392819,17.25388601 61.93920047,17.26879862 61.96392819,17.28373702 61.98865458,17.2987013 62.01337964,17.23570191 62.03810337,17.17259324 62.06282577,17.109375 62.08754684,17.09453599 62.06282577))
295775|1|1|22.32467532|62.01337964|POLYGON((22.24631396 62.06282577,22.2270364 62.03810337,22.20779221 62.01337964,22.26643599 61.98865458,22.32497839 61.96392819,22.38341969 61.93920047,22.40276577 61.96392819,22.42214533 61.98865458,22.44155844 62.01337964,22.3830156 62.03810337,22.32437121 62.06282577,22.265625 62.08754684,22.24631396 62.06282577))
295778|1|1|23.02597403|62.01337964|POLYGON((22.94882914 62.06282577,22.92894281 62.03810337,22.90909091 62.01337964,22.96712803 61.98865458,23.02506482 61.96392819,23.08290155 61.93920047,23.1028522 61.96392819,23.12283737 61.98865458,23.14285714 62.01337964,23.08492201 62.03810337,23.02688638 62.06282577,22.96875 62.08754684,22.94882914 62.06282577))
295785|1|1|24.66233766|62.01337964|POLYGON((24.58803122 62.06282577,24.56672444 62.03810337,24.54545455 62.01337964,24.60207612 61.98865458,24.65859983 61.96392819,24.71502591 61.93920047,24.73638721 61.96392819,24.75778547 61.98865458,24.77922078 62.01337964,24.72270364 62.03810337,24.66608846 62.06282577,24.609375 62.08754684,24.58803122 62.06282577))
295788|1|1|25.36363636|62.01337964|POLYGON((25.2905464 62.06282577,25.26863085 62.03810337,25.24675325 62.01337964,25.30276817 61.98865458,25.35868626 61.96392819,25.41450777 61.93920047,25.43647364 61.96392819,25.45847751 61.98865458,25.48051948 62.01337964,25.42461005 62.03810337,25.36860364 62.06282577,25.3125 62.08754684,25.2905464 62.06282577))
295807|1|1|29.80519481|62.01337964|POLYGON((29.73980919 62.06282577,29.71403813 62.03810337,29.68831169 62.01337964,29.74048443 61.98865458,29.79256698 61.96392819,29.84455959 61.93920047,29.87035436 61.96392819,29.89619377 61.98865458,29.92207792 62.01337964,29.87001733 62.03810337,29.81786644 62.06282577,29.765625 62.08754684,29.73980919 62.06282577))
297291|1|1|16.67098446|61.93920047|POLYGON((16.58304498 61.98865458,16.56871219 61.96392819,16.55440415 61.93920047,16.61777394 61.91447142,16.68103448 61.88974103,16.74418605 61.86500931,16.75862069 61.88974103,16.77308024 61.91447142,16.78756477 61.93920047,16.72428695 61.96392819,16.66089965 61.98865458,16.5974026 62.01337964,16.58304498 61.98865458))
297293|1|1|17.1373057|61.93920047|POLYGON((17.05017301 61.98865458,17.03543647 61.96392819,17.02072539 61.93920047,17.08369284 61.91447142,17.14655172 61.88974103,17.20930233 61.86500931,17.22413793 61.88974103,17.23899914 61.91447142,17.25388601 61.93920047,17.19101124 61.96392819,17.12802768 61.98865458,17.06493506 62.01337964,17.05017301 61.98865458))
297318|1|1|22.96632124|61.93920047|POLYGON((22.88927336 61.98865458,22.86949006 61.96392819,22.84974093 61.93920047,22.90767903 61.91447142,22.96551724 61.88974103,23.02325581 61.86500931,23.04310345 61.88974103,23.06298533 61.91447142,23.08290155 61.93920047,23.02506482 61.96392819,22.96712803 61.98865458,22.90909091 62.01337964,22.88927336 61.98865458))
297321|1|1|23.66580311|61.93920047|POLYGON((23.5899654 61.98865458,23.56957649 61.96392819,23.5492228 61.93920047,23.60655738 61.91447142,23.6637931 61.88974103,23.72093023 61.86500931,23.74137931 61.88974103,23.76186368 61.91447142,23.78238342 61.93920047,23.72515125 61.96392819,23.66782007 61.98865458,23.61038961 62.01337964,23.5899654 61.98865458))
297323|1|1|24.13212435|61.93920047|POLYGON((24.05709343 61.98865458,24.03630078 61.96392819,24.01554404 61.93920047,24.07247627 61.91447142,24.12931034 61.88974103,24.18604651 61.86500931,24.20689655 61.88974103,24.22778257 61.91447142,24.24870466 61.93920047,24.19187554 61.96392819,24.1349481 61.98865458,24.07792208 62.01337964,24.05709343 61.98865458))
297334|1|1|26.69689119|61.93920047|POLYGON((26.62629758 61.98865458,26.60328436 61.96392819,26.58031088 61.93920047,26.6350302 61.91447142,26.68965517 61.88974103,26.74418605 61.86500931,26.76724138 61.88974103,26.7903365 61.91447142,26.8134715 61.93920047,26.75885912 61.96392819,26.70415225 61.98865458,26.64935065 62.01337964,26.62629758 61.98865458))
297339|1|1|27.8626943|61.93920047|POLYGON((27.79411765 61.98865458,27.77009507 61.96392819,27.74611399 61.93920047,27.79982744 61.91447142,27.85344828 61.88974103,27.90697674 61.86500931,27.93103448 61.88974103,27.95513374 61.91447142,27.97927461 61.93920047,27.92566984 61.96392819,27.87197232 61.98865458,27.81818182 62.01337964,27.79411765 61.98865458))
297343|1|1|28.79533679|61.93920047|POLYGON((28.7283737 61.98865458,28.70354365 61.96392819,28.67875648 61.93920047,28.73166523 61.91447142,28.78448276 61.88974103,28.8372093 61.86500931,28.86206897 61.88974103,28.88697153 61.91447142,28.9119171 61.93920047,28.85911841 61.96392819,28.80622837 61.98865458,28.75324675 62.01337964,28.7283737 61.98865458))
298818|1|1|12.6744186|61.86500931|POLYGON((12.57981018 61.91447142,12.56896552 61.88974103,12.55813953 61.86500931,12.62478485 61.84027624,12.69131556 61.81554184,12.75773196 61.7908061,12.76870163 61.81554184,12.77969019 61.84027624,12.79069767 61.86500931,12.72413793 61.88974103,12.65746333 61.91447142,12.59067358 61.93920047,12.57981018 61.91447142))
298819|8|7|12.90697674|61.86500931|POLYGON((12.81276963 61.91447142,12.80172414 61.88974103,12.79069767 61.86500931,12.85714286 61.84027624,12.92347377 61.81554184,12.98969072 61.7908061,13.00085985 61.81554184,13.01204819 61.84027624,13.02325581 61.86500931,12.95689655 61.88974103,12.89042278 61.91447142,12.8238342 61.93920047,12.81276963 61.91447142))
298824|1|1|14.06976744|61.86500931|POLYGON((13.97756687 61.91447142,13.96551724 61.88974103,13.95348837 61.86500931,14.01893287 61.84027624,14.08426483 61.81554184,14.14948454 61.7908061,14.1616509 61.81554184,14.17383821 61.84027624,14.18604651 61.86500931,14.12068966 61.88974103,14.05522002 61.91447142,13.98963731 61.93920047,13.97756687 61.91447142))
298832|1|1|15.93023256|61.86500931|POLYGON((15.84124245 61.91447142,15.82758621 61.88974103,15.81395349 61.86500931,15.8777969 61.84027624,15.94153052 61.81554184,16.00515464 61.7908061,16.0189166 61.81554184,16.03270224 61.84027624,16.04651163 61.86500931,15.98275862 61.88974103,15.9188956 61.91447142,15.85492228 61.93920047,15.84124245 61.91447142))
298833|1|1|16.1627907|61.86500931|POLYGON((16.0742019 61.91447142,16.06034483 61.88974103,16.04651163 61.86500931,16.11015491 61.84027624,16.17368874 61.81554184,16.2371134 61.7908061,16.25107481 61.81554184,16.26506024 61.84027624,16.27906977 61.86500931,16.21551724 61.88974103,16.15185505 61.91447142,16.0880829 61.93920047,16.0742019 61.91447142))
298834|1|1|16.39534884|61.86500931|POLYGON((16.30716135 61.91447142,16.29310345 61.88974103,16.27906977 61.86500931,16.34251291 61.84027624,16.40584695 61.81554184,16.46907216 61.7908061,16.48323302 61.81554184,16.49741824 61.84027624,16.51162791 61.86500931,16.44827586 61.88974103,16.3848145 61.91447142,16.32124352 61.93920047,16.30716135 61.91447142))
298835|1|1|16.62790698|61.86500931|POLYGON((16.54012079 61.91447142,16.52586207 61.88974103,16.51162791 61.86500931,16.57487091 61.84027624,16.63800516 61.81554184,16.70103093 61.7908061,16.71539123 61.81554184,16.72977625 61.84027624,16.74418605 61.86500931,16.68103448 61.88974103,16.61777394 61.91447142,16.55440415 61.93920047,16.54012079 61.91447142))
298856|4|4|21.51162791|61.86500931|POLYGON((21.4322692 61.91447142,21.4137931 61.88974103,21.39534884 61.86500931,21.45438898 61.84027624,21.5133276 61.81554184,21.57216495 61.7908061,21.59071367 61.81554184,21.60929432 61.84027624,21.62790698 61.86500931,21.56896552 61.88974103,21.50992235 61.91447142,21.4507772 61.93920047,21.4322692 61.91447142))
298870|1|1|24.76744186|61.86500931|POLYGON((24.69370147 61.91447142,24.67241379 61.88974103,24.65116279 61.86500931,24.70740103 61.84027624,24.76354256 61.81554184,24.81958763 61.7908061,24.84092863 61.81554184,24.86230637 61.84027624,24.88372093 61.86500931,24.82758621 61.88974103,24.77135462 61.91447142,24.71502591 61.93920047,24.69370147 61.91447142))
298872|4|4|25.23255814|61.86500931|POLYGON((25.15962036 61.91447142,25.13793103 61.88974103,25.11627907 61.86500931,25.17211704 61.84027624,25.22785899 61.81554184,25.28350515 61.7908061,25.30524506 61.81554184,25.32702238 61.84027624,25.34883721 61.86500931,25.29310345 61.88974103,25.23727351 61.91447142,25.18134715 61.93920047,25.15962036 61.91447142))
298880|1|1|27.09302326|61.86500931|POLYGON((27.02329594 61.91447142,27 61.88974103,26.97674419 61.86500931,27.03098107 61.84027624,27.08512468 61.81554184,27.13917526 61.7908061,27.16251075 61.81554184,27.1858864 61.84027624,27.20930233 61.86500931,27.15517241 61.88974103,27.10094909 61.91447142,27.04663212 61.93920047,27.02329594 61.91447142))
298883|4|4|27.79069767|61.86500931|POLYGON((27.72217429 61.91447142,27.69827586 61.88974103,27.6744186 61.86500931,27.72805508 61.84027624,27.78159931 61.81554184,27.83505155 61.7908061,27.85898538 61.81554184,27.88296041 61.84027624,27.90697674 61.86500931,27.85344828 61.88974103,27.79982744 61.91447142,27.74611399 61.93920047,27.72217429 61.91447142))
298888|1|1|28.95348837|61.86500931|POLYGON((28.88697153 61.91447142,28.86206897 61.88974103,28.8372093 61.86500931,28.88984509 61.84027624,28.94239037 61.81554184,28.99484536 61.7908061,29.01977644 61.81554184,29.04475043 61.84027624,29.06976744 61.86500931,29.01724138 61.88974103,28.96462468 61.91447142,28.9119171 61.93920047,28.88697153 61.91447142))
300365|1|1|12.40979381|61.7908061|POLYGON((12.31497418 61.84027624,12.30438521 61.81554184,12.29381443 61.7908061,12.36051502 61.76606902,12.4271012 61.74133059,12.49357326 61.71659082,12.50428816 61.74133059,12.51502146 61.76606902,12.5257732 61.7908061,12.45915735 61.81554184,12.39242685 61.84027624,12.3255814 61.86500931,12.31497418 61.84027624))
300380|1|1|15.88917526|61.7908061|POLYGON((15.80034423 61.84027624,15.78675838 61.81554184,15.77319588 61.7908061,15.83690987 61.76606902,15.90051458 61.74133059,15.96401028 61.71659082,15.97770154 61.74133059,15.99141631 61.76606902,16.00515464 61.7908061,15.94153052 61.81554184,15.8777969 61.84027624,15.81395349 61.86500931,15.80034423 61.84027624))
300381|1|1|16.12113402|61.7908061|POLYGON((16.03270224 61.84027624,16.0189166 61.81554184,16.00515464 61.7908061,16.06866953 61.76606902,16.13207547 61.74133059,16.19537275 61.71659082,16.20926244 61.74133059,16.22317597 61.76606902,16.2371134 61.7908061,16.17368874 61.81554184,16.11015491 61.84027624,16.04651163 61.86500931,16.03270224 61.84027624))
300382|1|1|16.35309278|61.7908061|POLYGON((16.26506024 61.84027624,16.25107481 61.81554184,16.2371134 61.7908061,16.30042918 61.76606902,16.36363636 61.74133059,16.42673522 61.71659082,16.44082333 61.74133059,16.45493562 61.76606902,16.46907216 61.7908061,16.40584695 61.81554184,16.34251291 61.84027624,16.27906977 61.86500931,16.26506024 61.84027624))
300383|1|1|16.58505155|61.7908061|POLYGON((16.49741824 61.84027624,16.48323302 61.81554184,16.46907216 61.7908061,16.53218884 61.76606902,16.59519726 61.74133059,16.65809769 61.71659082,16.67238422 61.74133059,16.68669528 61.76606902,16.70103093 61.7908061,16.63800516 61.81554184,16.57487091 61.84027624,16.51162791 61.86500931,16.49741824 61.84027624))
300384|1|1|16.81701031|61.7908061|POLYGON((16.72977625 61.84027624,16.71539123 61.81554184,16.70103093 61.7908061,16.7639485 61.76606902,16.82675815 61.74133059,16.88946015 61.71659082,16.90394511 61.74133059,16.91845494 61.76606902,16.93298969 61.7908061,16.87016337 61.81554184,16.80722892 61.84027624,16.74418605 61.86500931,16.72977625 61.84027624))
300385|1|1|17.04896907|61.7908061|POLYGON((16.96213425 61.84027624,16.94754944 61.81554184,16.93298969 61.7908061,16.99570815 61.76606902,17.05831904 61.74133059,17.12082262 61.71659082,17.135506 61.74133059,17.15021459 61.76606902,17.16494845 61.7908061,17.10232158 61.81554184,17.03958692 61.84027624,16.97674419 61.86500931,16.96213425 61.84027624))
300386|1|1|17.28092784|61.7908061|POLYGON((17.19449225 61.84027624,17.17970765 61.81554184,17.16494845 61.7908061,17.22746781 61.76606902,17.28987993 61.74133059,17.35218509 61.71659082,17.3670669 61.74133059,17.38197425 61.76606902,17.39690722 61.7908061,17.33447979 61.81554184,17.27194492 61.84027624,17.20930233 61.86500931,17.19449225 61.84027624))
300408|1|1|22.38402062|61.7908061|POLYGON((22.30636833 61.84027624,22.28718831 61.81554184,22.26804124 61.7908061,22.32618026 61.76606902,22.38421955 61.74133059,22.44215938 61.71659082,22.46140652 61.74133059,22.4806867 61.76606902,22.5 61.7908061,22.44196045 61.81554184,22.383821 61.84027624,22.3255814 61.86500931,22.30636833 61.84027624))
300413|9|8|23.54381443|61.7908061|POLYGON((23.46815835 61.84027624,23.44797936 61.81554184,23.42783505 61.7908061,23.48497854 61.76606902,23.54202401 61.74133059,23.59897172 61.71659082,23.61921098 61.74133059,23.63948498 61.76606902,23.65979381 61.7908061,23.6027515 61.81554184,23.54561102 61.84027624,23.48837209 61.86500931,23.46815835 61.84027624))
300419|1|1|24.93556701|61.7908061|POLYGON((24.86230637 61.84027624,24.84092863 61.81554184,24.81958763 61.7908061,24.87553648 61.76606902,24.93138937 61.74133059,24.98714653 61.71659082,25.00857633 61.74133059,25.03004292 61.76606902,25.05154639 61.7908061,24.99570077 61.81554184,24.93975904 61.84027624,24.88372093 61.86500931,24.86230637 61.84027624))
300424|1|1|26.09536082|61.7908061|POLYGON((26.02409639 61.84027624,26.00171969 61.81554184,25.97938144 61.7908061,26.03433476 61.76606902,26.08919383 61.74133059,26.14395887 61.71659082,26.16638079 61.74133059,26.1888412 61.76606902,26.21134021 61.7908061,26.15649183 61.81554184,26.10154905 61.84027624,26.04651163 61.86500931,26.02409639 61.84027624))
300438|7|6|29.34278351|61.7908061|POLYGON((29.27710843 61.84027624,29.25193465 61.81554184,29.22680412 61.7908061,29.27896996 61.76606902,29.33104631 61.74133059,29.38303342 61.71659082,29.40823328 61.74133059,29.43347639 61.76606902,29.45876289 61.7908061,29.40670679 61.81554184,29.3545611 61.84027624,29.30232558 61.86500931,29.27710843 61.84027624))
301932|1|1|15.84832905|61.71659082|POLYGON((15.75965665 61.76606902,15.74614065 61.74133059,15.73264781 61.71659082,15.79623288 61.6918497,15.85970915 61.66710724,15.92307692 61.64236342,15.93669803 61.66710724,15.95034247 61.6918497,15.96401028 61.71659082,15.90051458 61.74133059,15.83690987 61.76606902,15.77319588 61.7908061,15.75965665 61.76606902))
301933|1|1|16.07969152|61.71659082|POLYGON((15.99141631 61.76606902,15.97770154 61.74133059,15.96401028 61.71659082,16.02739726 61.6918497,16.09067579 61.66710724,16.15384615 61.64236342,16.16766467 61.66710724,16.18150685 61.6918497,16.19537275 61.71659082,16.13207547 61.74133059,16.06866953 61.76606902,16.00515464 61.7908061,15.99141631 61.76606902))
301935|1|1|16.54241645|61.71659082|POLYGON((16.45493562 61.76606902,16.44082333 61.74133059,16.42673522 61.71659082,16.48972603 61.6918497,16.55260907 61.66710724,16.61538462 61.64236342,16.62959795 61.66710724,16.64383562 61.6918497,16.65809769 61.71659082,16.59519726 61.74133059,16.53218884 61.76606902,16.46907216 61.7908061,16.45493562 61.76606902))
301937|1|1|17.00514139|61.71659082|POLYGON((16.91845494 61.76606902,16.90394511 61.74133059,16.88946015 61.71659082,16.95205479 61.6918497,17.01454234 61.66710724,17.07692308 61.64236342,17.09153122 61.66710724,17.10616438 61.6918497,17.12082262 61.71659082,17.05831904 61.74133059,16.99570815 61.76606902,16.93298969 61.7908061,16.91845494 61.76606902))
301938|1|1|17.23650386|61.71659082|POLYGON((17.15021459 61.76606902,17.135506 61.74133059,17.12082262 61.71659082,17.18321918 61.6918497,17.24550898 61.66710724,17.30769231 61.64236342,17.32249786 61.66710724,17.33732877 61.6918497,17.35218509 61.71659082,17.28987993 61.74133059,17.22746781 61.76606902,17.16494845 61.7908061,17.15021459 61.76606902))
301969|4|4|24.40874036|61.71659082|POLYGON((24.33476395 61.76606902,24.31389365 61.74133059,24.29305913 61.71659082,24.34931507 61.6918497,24.40547476 61.66710724,24.46153846 61.64236342,24.48246364 61.66710724,24.50342466 61.6918497,24.52442159 61.71659082,24.46826758 61.74133059,24.41201717 61.76606902,24.3556701 61.7908061,24.33476395 61.76606902))
301981|1|1|27.18508997|61.71659082|POLYGON((27.11587983 61.76606902,27.09262436 61.74133059,27.06940874 61.71659082,27.12328767 61.6918497,27.17707442 61.66710724,27.23076923 61.64236342,27.2540633 61.66710724,27.27739726 61.6918497,27.30077121 61.71659082,27.24699828 61.74133059,27.19313305 61.76606902,27.13917526 61.7908061,27.11587983 61.76606902))
303490|1|1|16.26923077|61.64236342|POLYGON((16.18150685 61.6918497,16.16766467 61.66710724,16.15384615 61.64236342,16.21690863 61.61761826,16.27986348 61.59287175,16.342711 61.56812388,16.35665529 61.59287175,16.3706234 61.61761826,16.38461538 61.64236342,16.32164243 61.66710724,16.25856164 61.6918497,16.19537275 61.71659082,16.18150685 61.6918497))
303493|1|1|16.96153846|61.64236342|POLYGON((16.875 61.6918497,16.86056459 61.66710724,16.84615385 61.64236342,16.90862511 61.61761826,16.97098976 61.59287175,17.03324808 61.56812388,17.04778157 61.59287175,17.06233988 61.61761826,17.07692308 61.64236342,17.01454234 61.66710724,16.95205479 61.6918497,16.88946015 61.71659082,16.875 61.6918497))
303494|1|1|17.19230769|61.64236342|POLYGON((17.10616438 61.6918497,17.09153122 61.66710724,17.07692308 61.64236342,17.13919727 61.61761826,17.20136519 61.59287175,17.26342711 61.56812388,17.278157 61.59287175,17.29291204 61.61761826,17.30769231 61.64236342,17.24550898 61.66710724,17.18321918 61.6918497,17.12082262 61.71659082,17.10616438 61.6918497))
303495|1|1|17.42307692|61.64236342|POLYGON((17.33732877 61.6918497,17.32249786 61.66710724,17.30769231 61.64236342,17.36976943 61.61761826,17.43174061 61.59287175,17.49360614 61.56812388,17.50853242 61.59287175,17.5234842 61.61761826,17.53846154 61.64236342,17.47647562 61.66710724,17.41438356 61.6918497,17.35218509 61.71659082,17.33732877 61.6918497))
303520|1|1|23.19230769|61.64236342|POLYGON((23.11643836 61.6918497,23.09666382 61.66710724,23.07692308 61.64236342,23.13407344 61.61761826,23.19112628 61.59287175,23.24808184 61.56812388,23.26791809 61.59287175,23.28778822 61.61761826,23.30769231 61.64236342,23.25064157 61.66710724,23.19349315 61.6918497,23.13624679 61.71659082,23.11643836 61.6918497))
303522|1|1|23.65384615|61.64236342|POLYGON((23.57876712 61.6918497,23.55859709 61.66710724,23.53846154 61.64236342,23.59521776 61.61761826,23.65187713 61.59287175,23.7084399 61.56812388,23.72866894 61.59287175,23.74893254 61.61761826,23.76923077 61.64236342,23.71257485 61.66710724,23.65582192 61.6918497,23.59897172 61.71659082,23.57876712 61.6918497))
303525|1|1|24.34615385|61.64236342|POLYGON((24.27226027 61.6918497,24.25149701 61.66710724,24.23076923 61.64236342,24.28693424 61.61761826,24.34300341 61.59287175,24.39897698 61.56812388,24.41979522 61.59287175,24.44064902 61.61761826,24.46153846 61.64236342,24.40547476 61.66710724,24.34931507 61.6918497,24.29305913 61.71659082,24.27226027 61.6918497))
303537|4|4|27.11538462|61.64236342|POLYGON((27.04623288 61.6918497,27.02309666 61.66710724,27 61.64236342,27.05380017 61.61761826,27.10750853 61.59287175,27.16112532 61.56812388,27.18430034 61.59287175,27.20751494 61.61761826,27.23076923 61.64236342,27.17707442 61.66710724,27.12328767 61.6918497,27.06940874 61.71659082,27.04623288 61.6918497))
303538|1|1|27.34615385|61.64236342|POLYGON((27.27739726 61.6918497,27.2540633 61.66710724,27.23076923 61.64236342,27.28437233 61.61761826,27.33788396 61.59287175,27.39130435 61.56812388,27.41467577 61.59287175,27.43808711 61.61761826,27.46153846 61.64236342,27.40804106 61.66710724,27.35445205 61.6918497,27.30077121 61.71659082,27.27739726 61.6918497))
305051|1|1|16.45780051|61.56812388|POLYGON((16.3706234 61.61761826,16.35665529 61.59287175,16.342711 61.56812388,16.40545145 61.54337466,16.46808511 61.51862408,16.53061224 61.49387215,16.54468085 61.51862408,16.55877342 61.54337466,16.57289003 61.56812388,16.51023891 61.59287175,16.44748079 61.61761826,16.38461538 61.64236342,16.3706234 61.61761826))
305053|1|1|16.91815857|61.56812388|POLYGON((16.83176772 61.61761826,16.81740614 61.59287175,16.80306905 61.56812388,16.86541738 61.54337466,16.92765957 61.51862408,16.98979592 61.49387215,17.00425532 61.51862408,17.01873935 61.54337466,17.03324808 61.56812388,16.97098976 61.59287175,16.90862511 61.61761826,16.84615385 61.64236342,16.83176772 61.61761826))
305054|1|1|17.1483376|61.56812388|POLYGON((17.06233988 61.61761826,17.04778157 61.59287175,17.03324808 61.56812388,17.09540034 61.54337466,17.15744681 61.51862408,17.21938776 61.49387215,17.23404255 61.51862408,17.24872232 61.54337466,17.26342711 61.56812388,17.20136519 61.59287175,17.13919727 61.61761826,17.07692308 61.64236342,17.06233988 61.61761826))
305073|1|1|21.52173913|61.56812388|POLYGON((21.44321093 61.61761826,21.42491468 61.59287175,21.40664962 61.56812388,21.46507666 61.54337466,21.52340426 61.51862408,21.58163265 61.49387215,21.6 61.51862408,21.61839864 61.54337466,21.63682864 61.56812388,21.57849829 61.59287175,21.52006832 61.61761826,21.46153846 61.64236342,21.44321093 61.61761826))
305078|1|1|22.67263427|61.56812388|POLYGON((22.59607173 61.61761826,22.57679181 61.59287175,22.55754476 61.56812388,22.61499148 61.54337466,22.67234043 61.51862408,22.72959184 61.49387215,22.74893617 61.51862408,22.76831346 61.54337466,22.78772379 61.56812388,22.73037543 61.59287175,22.67292912 61.61761826,22.61538462 61.64236342,22.59607173 61.61761826))
305082|1|1|23.59335038|61.56812388|POLYGON((23.51836038 61.61761826,23.49829352 61.59287175,23.47826087 61.56812388,23.53492334 61.54337466,23.59148936 61.51862408,23.64795918 61.49387215,23.66808511 61.51862408,23.68824532 61.54337466,23.7084399 61.56812388,23.65187713 61.59287175,23.59521776 61.61761826,23.53846154 61.64236342,23.51836038 61.61761826))
305083|1|1|23.82352941|61.56812388|POLYGON((23.74893254 61.61761826,23.72866894 61.59287175,23.7084399 61.56812388,23.7649063 61.54337466,23.8212766 61.51862408,23.87755102 61.49387215,23.89787234 61.51862408,23.91822828 61.54337466,23.93861893 61.56812388,23.88225256 61.59287175,23.82578992 61.61761826,23.76923077 61.64236342,23.74893254 61.61761826))
306615|1|1|16.41581633|61.49387215|POLYGON((16.32879046 61.54337466,16.31489362 61.51862408,16.30102041 61.49387215,16.36363636 61.46911886,16.42614601 61.44436421,16.48854962 61.4196082,16.50254669 61.44436421,16.51656754 61.46911886,16.53061224 61.49387215,16.46808511 61.51862408,16.40545145 61.54337466,16.342711 61.56812388,16.32879046 61.54337466))
306617|9|8|16.875|61.49387215|POLYGON((16.78875639 61.54337466,16.77446809 61.51862408,16.76020408 61.49387215,16.82242991 61.46911886,16.88455008 61.44436421,16.94656489 61.4196082,16.96095076 61.44436421,16.97536109 61.46911886,16.98979592 61.49387215,16.92765957 61.51862408,16.86541738 61.54337466,16.80306905 61.56812388,16.78875639 61.54337466))
306618|1|1|17.10459184|61.49387215|POLYGON((17.01873935 61.54337466,17.00425532 61.51862408,16.98979592 61.49387215,17.05182668 61.46911886,17.11375212 61.44436421,17.17557252 61.4196082,17.1901528 61.44436421,17.20475786 61.46911886,17.21938776 61.49387215,17.15744681 61.51862408,17.09540034 61.54337466,17.03324808 61.56812388,17.01873935 61.54337466))
306638|1|1|21.69642857|61.49387215|POLYGON((21.61839864 61.54337466,21.6 61.51862408,21.58163265 61.49387215,21.63976211 61.46911886,21.69779287 61.44436421,21.75572519 61.4196082,21.77419355 61.44436421,21.79269329 61.46911886,21.81122449 61.49387215,21.75319149 61.51862408,21.69505963 61.54337466,21.63682864 61.56812388,21.61839864 61.54337466))
306639|4|4|21.92602041|61.49387215|POLYGON((21.8483816 61.54337466,21.82978723 61.51862408,21.81122449 61.49387215,21.86915888 61.46911886,21.92699491 61.44436421,21.98473282 61.4196082,22.00339559 61.44436421,22.02209006 61.46911886,22.04081633 61.49387215,21.98297872 61.51862408,21.92504259 61.54337466,21.86700767 61.56812388,21.8483816 61.54337466))
306644|1|1|23.07397959|61.49387215|POLYGON((22.99829642 61.54337466,22.9787234 61.51862408,22.95918367 61.49387215,23.01614274 61.46911886,23.07300509 61.44436421,23.12977099 61.4196082,23.14940577 61.44436421,23.16907392 61.46911886,23.18877551 61.49387215,23.13191489 61.51862408,23.07495741 61.54337466,23.01790281 61.56812388,22.99829642 61.54337466))
306646|1|1|23.53316327|61.49387215|POLYGON((23.45826235 61.54337466,23.43829787 61.51862408,23.41836735 61.49387215,23.47493628 61.46911886,23.53140917 61.44436421,23.58778626 61.4196082,23.60780985 61.44436421,23.62786746 61.46911886,23.64795918 61.49387215,23.59148936 61.51862408,23.53492334 61.54337466,23.47826087 61.56812388,23.45826235 61.54337466))
306647|1|1|23.7627551|61.49387215|POLYGON((23.68824532 61.54337466,23.66808511 61.51862408,23.64795918 61.49387215,23.70433305 61.46911886,23.76061121 61.44436421,23.81679389 61.4196082,23.83701188 61.44436421,23.85726423 61.46911886,23.87755102 61.49387215,23.8212766 61.51862408,23.7649063 61.54337466,23.7084399 61.56812388,23.68824532 61.54337466))
306648|1|1|23.99234694|61.49387215|POLYGON((23.91822828 61.54337466,23.89787234 61.51862408,23.87755102 61.49387215,23.93372982 61.46911886,23.98981324 61.44436421,24.04580153 61.4196082,24.06621392 61.44436421,24.086661 61.46911886,24.10714286 61.49387215,24.05106383 61.51862408,23.99488927 61.54337466,23.93861893 61.56812388,23.91822828 61.54337466))
306655|1|1|25.5994898|61.49387215|POLYGON((25.52810903 61.54337466,25.50638298 61.51862408,25.48469388 61.49387215,25.53950722 61.46911886,25.5942275 61.44436421,25.64885496 61.4196082,25.67062818 61.44436421,25.6924384 61.46911886,25.71428571 61.49387215,25.65957447 61.51862408,25.60477002 61.54337466,25.54987212 61.56812388,25.52810903 61.54337466))
308180|1|1|15.6870229|61.4196082|POLYGON((15.59898046 61.46911886,15.58573854 61.44436421,15.57251908 61.4196082,15.63559322 61.39485082,15.69856054 61.37009208,15.76142132 61.34533198,15.77476715 61.37009208,15.78813559 61.39485082,15.80152672 61.4196082,15.7385399 61.44436421,15.67544605 61.46911886,15.6122449 61.49387215,15.59898046 61.46911886))
308181|10|9|15.91603053|61.4196082|POLYGON((15.82837723 61.46911886,15.81494058 61.44436421,15.80152672 61.4196082,15.86440678 61.39485082,15.92718036 61.37009208,15.98984772 61.34533198,16.00338696 61.37009208,16.01694915 61.39485082,16.03053435 61.4196082,15.96774194 61.44436421,15.90484282 61.46911886,15.84183673 61.49387215,15.82837723 61.46911886))
308183|10|9|16.3740458|61.4196082|POLYGON((16.28717077 61.46911886,16.27334465 61.44436421,16.25954198 61.4196082,16.3220339 61.39485082,16.38441998 61.37009208,16.44670051 61.34533198,16.46062659 61.37009208,16.47457627 61.39485082,16.48854962 61.4196082,16.42614601 61.44436421,16.36363636 61.46911886,16.30102041 61.49387215,16.28717077 61.46911886))
308185|1|1|16.83206107|61.4196082|POLYGON((16.74596432 61.46911886,16.73174873 61.44436421,16.71755725 61.4196082,16.77966102 61.39485082,16.84165961 61.37009208,16.9035533 61.34533198,16.91786622 61.37009208,16.93220339 61.39485082,16.94656489 61.4196082,16.88455008 61.44436421,16.82242991 61.46911886,16.76020408 61.49387215,16.74596432 61.46911886))
308207|1|1|21.87022901|61.4196082|POLYGON((21.79269329 61.46911886,21.77419355 61.44436421,21.75572519 61.4196082,21.81355932 61.39485082,21.87129551 61.37009208,21.92893401 61.34533198,21.94750212 61.37009208,21.96610169 61.39485082,21.98473282 61.4196082,21.92699491 61.44436421,21.86915888 61.46911886,21.81122449 61.49387215,21.79269329 61.46911886))
308214|1|1|23.47328244|61.4196082|POLYGON((23.39847069 61.46911886,23.37860781 61.44436421,23.35877863 61.4196082,23.41525424 61.39485082,23.47163421 61.37009208,23.52791878 61.34533198,23.54784081 61.37009208,23.56779661 61.39485082,23.58778626 61.4196082,23.53140917 61.44436421,23.47493628 61.46911886,23.41836735 61.49387215,23.39847069 61.46911886))
308215|1|1|23.70229008|61.4196082|POLYGON((23.62786746 61.46911886,23.60780985 61.44436421,23.58778626 61.4196082,23.6440678 61.39485082,23.70025402 61.37009208,23.75634518 61.34533198,23.77646063 61.37009208,23.79661017 61.39485082,23.81679389 61.4196082,23.76061121 61.44436421,23.70433305 61.46911886,23.64795918 61.49387215,23.62786746 61.46911886))
308216|1|1|23.93129771|61.4196082|POLYGON((23.85726423 61.46911886,23.83701188 61.44436421,23.81679389 61.4196082,23.87288136 61.39485082,23.92887384 61.37009208,23.98477157 61.34533198,24.00508044 61.37009208,24.02542373 61.39485082,24.04580153 61.4196082,23.98981324 61.44436421,23.93372982 61.46911886,23.87755102 61.49387215,23.85726423 61.46911886))
308217|1|1|24.16030534|61.4196082|POLYGON((24.086661 61.46911886,24.06621392 61.44436421,24.04580153 61.4196082,24.10169492 61.39485082,24.15749365 61.37009208,24.21319797 61.34533198,24.23370025 61.37009208,24.25423729 61.39485082,24.27480916 61.4196082,24.21901528 61.44436421,24.16312659 61.46911886,24.10714286 61.49387215,24.086661 61.46911886))
308220|1|1|24.84732824|61.4196082|POLYGON((24.77485132 61.46911886,24.75382003 61.44436421,24.73282443 61.4196082,24.78813559 61.39485082,24.84335309 61.37009208,24.89847716 61.34533198,24.9195597 61.37009208,24.94067797 61.39485082,24.96183206 61.4196082,24.90662139 61.44436421,24.85131691 61.46911886,24.79591837 61.49387215,24.77485132 61.46911886))
308232|9|8|27.59541985|61.4196082|POLYGON((27.52761257 61.46911886,27.50424448 61.44436421,27.48091603 61.4196082,27.53389831 61.39485082,27.58679086 61.37009208,27.63959391 61.34533198,27.66299746 61.37009208,27.68644068 61.39485082,27.70992366 61.4196082,27.65704584 61.44436421,27.60407816 61.46911886,27.55102041 61.49387215,27.52761257 61.46911886))
309753|1|1|15.87563452|61.34533198|POLYGON((15.78813559 61.39485082,15.77476715 61.37009208,15.76142132 61.34533198,15.82417582 61.32057051,15.88682432 61.29580767,15.94936709 61.27104347,15.96283784 61.29580767,15.97633136 61.32057051,15.98984772 61.34533198,15.92718036 61.37009208,15.86440678 61.39485082,15.80152672 61.4196082,15.78813559 61.39485082))
309754|6|15|16.10406091|61.34533198|POLYGON((16.01694915 61.39485082,16.00338696 61.37009208,15.98984772 61.34533198,16.05240913 61.32057051,16.11486486 61.29580767,16.17721519 61.27104347,16.19087838 61.29580767,16.20456467 61.32057051,16.21827411 61.34533198,16.15580017 61.37009208,16.09322034 61.39485082,16.03053435 61.4196082,16.01694915 61.39485082))
309755|10|9|16.33248731|61.34533198|POLYGON((16.24576271 61.39485082,16.23200677 61.37009208,16.21827411 61.34533198,16.28064243 61.32057051,16.34290541 61.29580767,16.40506329 61.27104347,16.41891892 61.29580767,16.43279797 61.32057051,16.44670051 61.34533198,16.38441998 61.37009208,16.3220339 61.39485082,16.25954198 61.4196082,16.24576271 61.39485082))
309756|1|1|16.56091371|61.34533198|POLYGON((16.47457627 61.39485082,16.46062659 61.37009208,16.44670051 61.34533198,16.50887574 61.32057051,16.57094595 61.29580767,16.63291139 61.27104347,16.64695946 61.29580767,16.66103128 61.32057051,16.6751269 61.34533198,16.6130398 61.37009208,16.55084746 61.39485082,16.48854962 61.4196082,16.47457627 61.39485082))
309758|1|1|17.0177665|61.34533198|POLYGON((16.93220339 61.39485082,16.91786622 61.37009208,16.9035533 61.34533198,16.96534235 61.32057051,17.02702703 61.29580767,17.08860759 61.27104347,17.10304054 61.29580767,17.11749789 61.32057051,17.1319797 61.34533198,17.07027942 61.37009208,17.00847458 61.39485082,16.94656489 61.4196082,16.93220339 61.39485082))
309778|1|1|21.58629442|61.34533198|POLYGON((21.50847458 61.39485082,21.49026249 61.37009208,21.47208122 61.34533198,21.53000845 61.32057051,21.58783784 61.29580767,21.64556962 61.27104347,21.66385135 61.29580767,21.68216399 61.32057051,21.70050761 61.34533198,21.6426757 61.37009208,21.58474576 61.39485082,21.52671756 61.4196082,21.50847458 61.39485082))
309780|1|1|22.04314721|61.34533198|POLYGON((21.96610169 61.39485082,21.94750212 61.37009208,21.92893401 61.34533198,21.98647506 61.32057051,22.04391892 61.29580767,22.10126582 61.27104347,22.11993243 61.29580767,22.1386306 61.32057051,22.15736041 61.34533198,22.09991533 61.37009208,22.04237288 61.39485082,21.98473282 61.4196082,21.96610169 61.39485082))
309784|1|1|22.95685279|61.34533198|POLYGON((22.88135593 61.39485082,22.86198137 61.37009208,22.84263959 61.34533198,22.89940828 61.32057051,22.95608108 61.29580767,23.01265823 61.27104347,23.03209459 61.29580767,23.05156382 61.32057051,23.07106599 61.34533198,23.01439458 61.37009208,22.95762712 61.39485082,22.90076336 61.4196082,22.88135593 61.39485082))
309785|1|1|23.18527919|61.34533198|POLYGON((23.11016949 61.39485082,23.09060119 61.37009208,23.07106599 61.34533198,23.12764159 61.32057051,23.18412162 61.29580767,23.24050633 61.27104347,23.26013514 61.29580767,23.27979713 61.32057051,23.29949239 61.34533198,23.24301439 61.37009208,23.18644068 61.39485082,23.12977099 61.4196082,23.11016949 61.39485082))
309786|4|4|23.41370558|61.34533198|POLYGON((23.33898305 61.39485082,23.319221 61.37009208,23.29949239 61.34533198,23.35587489 61.32057051,23.41216216 61.29580767,23.46835443 61.27104347,23.48817568 61.29580767,23.50803043 61.32057051,23.52791878 61.34533198,23.47163421 61.37009208,23.41525424 61.39485082,23.35877863 61.4196082,23.33898305 61.39485082))
309788|1|1|23.87055838|61.34533198|POLYGON((23.79661017 61.39485082,23.77646063 61.37009208,23.75634518 61.34533198,23.8123415 61.32057051,23.86824324 61.29580767,23.92405063 61.27104347,23.94425676 61.29580767,23.96449704 61.32057051,23.98477157 61.34533198,23.92887384 61.37009208,23.87288136 61.39485082,23.81679389 61.4196082,23.79661017 61.39485082))
309798|1|1|26.15482234|61.34533198|POLYGON((26.08474576 61.39485082,26.06265876 61.37009208,26.04060914 61.34533198,26.09467456 61.32057051,26.14864865 61.29580767,26.20253165 61.27104347,26.22466216 61.29580767,26.24683009 61.32057051,26.26903553 61.34533198,26.21507197 61.37009208,26.16101695 61.39485082,26.10687023 61.4196082,26.08474576 61.39485082))
311316|1|1|12.87341772|61.27104347|POLYGON((12.78106509 61.32057051,12.77027027 61.29580767,12.75949367 61.27104347,12.82462057 61.24627789,12.88963774 61.22151094,12.95454545 61.19674262,12.96545914 61.22151094,12.97639123 61.24627789,12.98734177 61.27104347,12.9222973 61.29580767,12.85714286 61.32057051,12.79187817 61.34533198,12.78106509 61.32057051))
311321|1|1|14.01265823|61.27104347|POLYGON((13.92223161 61.32057051,13.91047297 61.29580767,13.89873418 61.27104347,13.96290051 61.24627789,14.02695872 61.22151094,14.09090909 61.19674262,14.10278012 61.22151094,14.11467116 61.24627789,14.12658228 61.27104347,14.0625 61.29580767,13.99830938 61.32057051,13.93401015 61.34533198,13.92223161 61.32057051))
311332|10|9|16.51898734|61.27104347|POLYGON((16.43279797 61.32057051,16.41891892 61.29580767,16.40506329 61.27104347,16.46711636 61.24627789,16.52906487 61.22151094,16.59090909 61.19674262,16.60488627 61.22151094,16.61888702 61.24627789,16.63291139 61.27104347,16.57094595 61.29580767,16.50887574 61.32057051,16.44670051 61.34533198,16.43279797 61.32057051))
311333|1|1|16.74683544|61.27104347|POLYGON((16.66103128 61.32057051,16.64695946 61.29580767,16.63291139 61.27104347,16.69477234 61.24627789,16.75652906 61.22151094,16.81818182 61.19674262,16.83235046 61.22151094,16.846543 61.24627789,16.86075949 61.27104347,16.79898649 61.29580767,16.73710904 61.32057051,16.6751269 61.34533198,16.66103128 61.32057051))
311334|1|1|16.97468354|61.27104347|POLYGON((16.88926458 61.32057051,16.875 61.29580767,16.86075949 61.27104347,16.92242833 61.24627789,16.98399326 61.22151094,17.04545455 61.19674262,17.05981466 61.22151094,17.07419899 61.24627789,17.08860759 61.27104347,17.02702703 61.29580767,16.96534235 61.32057051,16.9035533 61.34533198,16.88926458 61.32057051))
311335|1|1|17.20253165|61.27104347|POLYGON((17.11749789 61.32057051,17.10304054 61.29580767,17.08860759 61.27104347,17.15008432 61.24627789,17.21145746 61.22151094,17.27272727 61.19674262,17.28727885 61.22151094,17.30185497 61.24627789,17.3164557 61.27104347,17.25506757 61.29580767,17.19357566 61.32057051,17.1319797 61.34533198,17.11749789 61.32057051))
311357|1|1|22.21518987|61.27104347|POLYGON((22.1386306 61.32057051,22.11993243 61.29580767,22.10126582 61.27104347,22.15851602 61.24627789,22.21566976 61.22151094,22.27272727 61.19674262,22.29149115 61.22151094,22.31028668 61.24627789,22.32911392 61.27104347,22.27195946 61.29580767,22.21470837 61.32057051,22.15736041 61.34533198,22.1386306 61.32057051))
311359|4|4|22.67088608|61.27104347|POLYGON((22.59509721 61.32057051,22.57601351 61.29580767,22.55696203 61.27104347,22.61382799 61.24627789,22.67059815 61.22151094,22.72727273 61.19674262,22.74641955 61.22151094,22.76559865 61.24627789,22.78481013 61.27104347,22.72804054 61.29580767,22.67117498 61.32057051,22.6142132 61.34533198,22.59509721 61.32057051))
311362|1|1|23.35443038|61.27104347|POLYGON((23.27979713 61.32057051,23.26013514 61.29580767,23.24050633 61.27104347,23.29679595 61.24627789,23.35299073 61.22151094,23.40909091 61.19674262,23.42881213 61.22151094,23.44856661 61.24627789,23.46835443 61.27104347,23.41216216 61.29580767,23.35587489 61.32057051,23.29949239 61.34533198,23.27979713 61.32057051))
311364|1|1|23.81012658|61.27104347|POLYGON((23.73626374 61.32057051,23.71621622 61.29580767,23.69620253 61.27104347,23.75210793 61.24627789,23.80791912 61.22151094,23.86363636 61.19674262,23.88374052 61.22151094,23.90387858 61.24627789,23.92405063 61.27104347,23.86824324 61.29580767,23.8123415 61.32057051,23.75634518 61.34533198,23.73626374 61.32057051))
311365|1|1|24.03797468|61.27104347|POLYGON((23.96449704 61.32057051,23.94425676 61.29580767,23.92405063 61.27104347,23.97976391 61.24627789,24.03538332 61.22151094,24.09090909 61.19674262,24.11120472 61.22151094,24.13153457 61.24627789,24.15189873 61.27104347,24.09628378 61.29580767,24.04057481 61.32057051,23.98477157 61.34533198,23.96449704 61.32057051))
312897|1|1|13.06818182|61.19674262|POLYGON((12.97639123 61.24627789,12.96545914 61.22151094,12.95454545 61.19674262,13.01934399 61.17197292,13.08403361 61.14720185,13.14861461 61.12242939,13.15966387 61.14720185,13.17073171 61.17197292,13.18181818 61.19674262,13.11710194 61.22151094,13.05227656 61.24627789,12.98734177 61.27104347,12.97639123 61.24627789))
312898|1|1|13.29545455|61.19674262|POLYGON((13.20404722 61.24627789,13.19292334 61.22151094,13.18181818 61.19674262,13.24642557 61.17197292,13.31092437 61.14720185,13.37531486 61.12242939,13.38655462 61.14720185,13.39781329 61.17197292,13.40909091 61.19674262,13.34456613 61.22151094,13.27993255 61.24627789,13.21518987 61.27104347,13.20404722 61.24627789))
312901|1|1|13.97727273|61.19674262|POLYGON((13.88701518 61.24627789,13.87531592 61.22151094,13.86363636 61.19674262,13.92767031 61.17197292,13.99159664 61.14720185,14.05541562 61.12242939,14.06722689 61.14720185,14.07905803 61.17197292,14.09090909 61.19674262,14.02695872 61.22151094,13.96290051 61.24627789,13.89873418 61.27104347,13.88701518 61.24627789))
312906|1|1|15.11363636|61.19674262|POLYGON((15.02529511 61.24627789,15.0126369 61.22151094,15 61.19674262,15.06307822 61.17197292,15.12605042 61.14720185,15.18891688 61.12242939,15.20168067 61.14720185,15.21446594 61.17197292,15.22727273 61.19674262,15.1642797 61.22151094,15.10118044 61.24627789,15.03797468 61.27104347,15.02529511 61.24627789))
312912|1|1|16.47727273|61.19674262|POLYGON((16.39123103 61.24627789,16.37742207 61.22151094,16.36363636 61.19674262,16.4255677 61.17197292,16.48739496 61.14720185,16.54911839 61.12242939,16.56302521 61.14720185,16.57695542 61.17197292,16.59090909 61.19674262,16.52906487 61.22151094,16.46711636 61.24627789,16.40506329 61.27104347,16.39123103 61.24627789))
312915|1|1|17.15909091|61.19674262|POLYGON((17.07419899 61.24627789,17.05981466 61.22151094,17.04545455 61.19674262,17.10681245 61.17197292,17.16806723 61.14720185,17.22921914 61.12242939,17.24369748 61.14720185,17.25820017 61.17197292,17.27272727 61.19674262,17.21145746 61.22151094,17.15008432 61.24627789,17.08860759 61.27104347,17.07419899 61.24627789))
312934|1|1|21.47727273|61.19674262|POLYGON((21.39966273 61.24627789,21.38163437 61.22151094,21.36363636 61.19674262,21.42136249 61.17197292,21.4789916 61.14720185,21.53652393 61.12242939,21.55462185 61.14720185,21.57275021 61.17197292,21.59090909 61.19674262,21.53327717 61.22151094,21.47554806 61.24627789,21.41772152 61.27104347,21.39966273 61.24627789))
312935|1|1|21.70454545|61.19674262|POLYGON((21.62731872 61.24627789,21.60909857 61.22151094,21.59090909 61.19674262,21.64844407 61.17197292,21.70588235 61.14720185,21.76322418 61.12242939,21.78151261 61.14720185,21.79983179 61.17197292,21.81818182 61.19674262,21.76074136 61.22151094,21.70320405 61.24627789,21.64556962 61.27104347,21.62731872 61.24627789))
312939|8|7|22.61363636|61.19674262|POLYGON((22.53794266 61.24627789,22.51895535 61.22151094,22.5 61.19674262,22.5567704 61.17197292,22.61344538 61.14720185,22.67002519 61.12242939,22.68907563 61.14720185,22.70815812 61.17197292,22.72727273 61.19674262,22.67059815 61.22151094,22.61382799 61.24627789,22.55696203 61.27104347,22.53794266 61.24627789))
312944|1|1|23.75|61.19674262|POLYGON((23.6762226 61.24627789,23.65627633 61.22151094,23.63636364 61.19674262,23.6921783 61.17197292,23.74789916 61.14720185,23.80352645 61.12242939,23.82352941 61.14720185,23.84356602 61.17197292,23.86363636 61.19674262,23.80791912 61.22151094,23.75210793 61.24627789,23.69620253 61.27104347,23.6762226 61.24627789))
312950|1|1|25.11363636|61.19674262|POLYGON((25.04215852 61.24627789,25.0210615 61.22151094,25 61.19674262,25.05466779 61.17197292,25.1092437 61.14720185,25.16372796 61.12242939,25.18487395 61.14720185,25.20605551 61.17197292,25.22727273 61.19674262,25.1727043 61.22151094,25.11804384 61.24627789,25.06329114 61.27104347,25.04215852 61.24627789))
312952|1|1|25.56818182|61.19674262|POLYGON((25.49747049 61.24627789,25.47598989 61.22151094,25.45454545 61.19674262,25.50883095 61.17197292,25.56302521 61.14720185,25.61712846 61.12242939,25.63865546 61.14720185,25.66021867 61.17197292,25.68181818 61.19674262,25.62763269 61.22151094,25.57335582 61.24627789,25.51898734 61.27104347,25.49747049 61.24627789))
312954|1|1|26.02272727|61.19674262|POLYGON((25.95278246 61.24627789,25.93091828 61.22151094,25.90909091 61.19674262,25.96299411 61.17197292,26.01680672 61.14720185,26.07052897 61.12242939,26.09243697 61.14720185,26.11438183 61.17197292,26.13636364 61.19674262,26.08256108 61.22151094,26.02866779 61.24627789,25.97468354 61.27104347,25.95278246 61.24627789))
312966|1|1|28.75|61.19674262|POLYGON((28.6846543 61.24627789,28.66048863 61.22151094,28.63636364 61.19674262,28.68797309 61.17197292,28.7394958 61.14720185,28.79093199 61.12242939,28.81512605 61.14720185,28.83936081 61.17197292,28.86363636 61.19674262,28.81213142 61.22151094,28.76053963 61.24627789,28.70886076 61.27104347,28.6846543 61.24627789))
314481|1|1|13.03526448|61.12242939|POLYGON((12.94365013 61.17197292,12.93277311 61.14720185,12.92191436 61.12242939,12.98657718 61.09765556,13.0511316 61.07288035,13.11557789 61.04810376,13.12657167 61.07288035,13.13758389 61.09765556,13.14861461 61.12242939,13.08403361 61.14720185,13.01934399 61.17197292,12.95454545 61.19674262,12.94365013 61.17197292))
314482|1|1|13.26196474|61.12242939|POLYGON((13.17073171 61.17197292,13.15966387 61.14720185,13.14861461 61.12242939,13.21308725 61.09765556,13.2774518 61.07288035,13.34170854 61.04810376,13.35289187 61.07288035,13.36409396 61.09765556,13.37531486 61.12242939,13.31092437 61.14720185,13.24642557 61.17197292,13.18181818 61.19674262,13.17073171 61.17197292))
314487|1|1|14.39546599|61.12242939|POLYGON((14.30613961 61.17197292,14.29411765 61.14720185,14.28211587 61.12242939,14.34563758 61.09765556,14.40905281 61.07288035,14.47236181 61.04810376,14.48449288 61.07288035,14.4966443 61.09765556,14.50881612 61.12242939,14.44537815 61.14720185,14.38183347 61.17197292,14.31818182 61.19674262,14.30613961 61.17197292))
314488|1|1|14.62216625|61.12242939|POLYGON((14.53322119 61.17197292,14.5210084 61.14720185,14.50881612 61.12242939,14.57214765 61.09765556,14.63537301 61.07288035,14.69849246 61.04810376,14.71081308 61.07288035,14.72315436 61.09765556,14.73551637 61.12242939,14.67226891 61.14720185,14.60891505 61.17197292,14.54545455 61.19674262,14.53322119 61.17197292))
314489|1|1|14.8488665|61.12242939|POLYGON((14.76030278 61.17197292,14.74789916 61.14720185,14.73551637 61.12242939,14.79865772 61.09765556,14.86169321 61.07288035,14.92462312 61.04810376,14.93713328 61.07288035,14.94966443 61.09765556,14.96221662 61.12242939,14.89915966 61.14720185,14.83599664 61.17197292,14.77272727 61.19674262,14.76030278 61.17197292))
314497|1|1|16.66246851|61.12242939|POLYGON((16.57695542 61.17197292,16.56302521 61.14720185,16.54911839 61.12242939,16.61073826 61.09765556,16.67225482 61.07288035,16.73366834 61.04810376,16.74769489 61.07288035,16.76174497 61.09765556,16.77581864 61.12242939,16.71428571 61.14720185,16.65264929 61.17197292,16.59090909 61.19674262,16.57695542 61.17197292))
314498|1|1|16.88916877|61.12242939|POLYGON((16.80403701 61.17197292,16.78991597 61.14720185,16.77581864 61.12242939,16.83724832 61.09765556,16.89857502 61.07288035,16.95979899 61.04810376,16.97401509 61.07288035,16.98825503 61.09765556,17.00251889 61.12242939,16.94117647 61.14720185,16.87973087 61.17197292,16.81818182 61.19674262,16.80403701 61.17197292))
314518|1|1|21.4231738|61.12242939|POLYGON((21.34566863 61.17197292,21.32773109 61.14720185,21.30982368 61.12242939,21.36744966 61.09765556,21.42497904 61.07288035,21.48241206 61.04810376,21.50041911 61.07288035,21.51845638 61.09765556,21.53652393 61.12242939,21.4789916 61.14720185,21.42136249 61.17197292,21.36363636 61.19674262,21.34566863 61.17197292))
314520|1|1|21.87657431|61.12242939|POLYGON((21.79983179 61.17197292,21.78151261 61.14720185,21.76322418 61.12242939,21.8204698 61.09765556,21.87761945 61.07288035,21.93467337 61.04810376,21.95305951 61.07288035,21.97147651 61.09765556,21.98992443 61.12242939,21.93277311 61.14720185,21.87552565 61.17197292,21.81818182 61.19674262,21.79983179 61.17197292))
314521|4|4|22.10327456|61.12242939|POLYGON((22.02691337 61.17197292,22.00840336 61.14720185,21.98992443 61.12242939,22.04697987 61.09765556,22.10393965 61.07288035,22.16080402 61.04810376,22.17937972 61.07288035,22.19798658 61.09765556,22.21662469 61.12242939,22.15966387 61.14720185,22.10260723 61.17197292,22.04545455 61.19674262,22.02691337 61.17197292))
314524|1|1|22.78337531|61.12242939|POLYGON((22.70815812 61.17197292,22.68907563 61.14720185,22.67002519 61.12242939,22.72651007 61.09765556,22.78290025 61.07288035,22.83919598 61.04810376,22.85834032 61.07288035,22.87751678 61.09765556,22.89672544 61.12242939,22.84033613 61.14720185,22.78385198 61.17197292,22.72727273 61.19674262,22.70815812 61.17197292))
314527|3|3|23.46347607|61.12242939|POLYGON((23.38940286 61.17197292,23.3697479 61.14720185,23.35012594 61.12242939,23.40604027 61.09765556,23.46186085 61.07288035,23.51758794 61.04810376,23.53730092 61.07288035,23.55704698 61.09765556,23.5768262 61.12242939,23.5210084 61.14720185,23.46509672 61.17197292,23.40909091 61.19674262,23.38940286 61.17197292))
314529|1|1|23.91687657|61.12242939|POLYGON((23.84356602 61.17197292,23.82352941 61.14720185,23.80352645 61.12242939,23.8590604 61.09765556,23.91450126 61.07288035,23.96984925 61.04810376,23.98994132 61.07288035,24.01006711 61.09765556,24.0302267 61.12242939,23.97478992 61.14720185,23.91925988 61.17197292,23.86363636 61.19674262,23.84356602 61.17197292))
314533|4|4|24.82367758|61.12242939|POLYGON((24.75189235 61.17197292,24.73109244 61.14720185,24.71032746 61.12242939,24.76510067 61.09765556,24.81978206 61.07288035,24.87437186 61.04810376,24.89522213 61.07288035,24.91610738 61.09765556,24.93702771 61.12242939,24.88235294 61.14720185,24.82758621 61.17197292,24.77272727 61.19674262,24.75189235 61.17197292))
314538|4|4|25.95717884|61.12242939|POLYGON((25.88730025 61.17197292,25.86554622 61.14720185,25.84382872 61.12242939,25.89765101 61.09765556,25.95138307 61.07288035,26.00502513 61.04810376,26.02682313 61.07288035,26.04865772 61.09765556,26.07052897 61.12242939,26.01680672 61.14720185,25.96299411 61.17197292,25.90909091 61.19674262,25.88730025 61.17197292))
314542|1|1|26.86397985|61.12242939|POLYGON((26.79562658 61.17197292,26.77310924 61.14720185,26.75062972 61.12242939,26.80369128 61.09765556,26.85666387 61.07288035,26.90954774 61.04810376,26.93210394 61.07288035,26.95469799 61.09765556,26.97732997 61.12242939,26.92436975 61.14720185,26.87132044 61.17197292,26.81818182 61.19674262,26.79562658 61.17197292))
314546|1|1|27.77078086|61.12242939|POLYGON((27.7039529 61.17197292,27.68067227 61.14720185,27.65743073 61.12242939,27.70973154 61.09765556,27.76194468 61.07288035,27.81407035 61.04810376,27.83738474 61.07288035,27.86073826 61.09765556,27.88413098 61.12242939,27.83193277 61.14720185,27.77964676 61.17197292,27.72727273 61.19674262,27.7039529 61.17197292))
314548|5|5|28.22418136|61.12242939|POLYGON((28.15811606 61.17197292,28.13445378 61.14720185,28.11083123 61.12242939,28.16275168 61.09765556,28.21458508 61.07288035,28.26633166 61.04810376,28.29002515 61.07288035,28.31375839 61.09765556,28.33753149 61.12242939,28.28571429 61.14720185,28.23380992 61.17197292,28.18181818 61.19674262,28.15811606 61.17197292))
314549|4|4|28.45088161|61.12242939|POLYGON((28.38519765 61.17197292,28.36134454 61.14720185,28.33753149 61.12242939,28.38926174 61.09765556,28.44090528 61.07288035,28.49246231 61.04810376,28.51634535 61.07288035,28.54026846 61.09765556,28.56423174 61.12242939,28.51260504 61.14720185,28.46089151 61.17197292,28.40909091 61.19674262,28.38519765 61.17197292))
316076|1|1|14.58542714|61.04810376|POLYGON((14.4966443 61.09765556,14.48449288 61.07288035,14.47236181 61.04810376,14.53556485 61.02332579,14.59866221 60.99854643,14.66165414 60.97376568,14.67391304 60.99854643,14.68619247 61.02332579,14.69849246 61.04810376,14.63537301 61.07288035,14.57214765 61.09765556,14.50881612 61.12242939,14.4966443 61.09765556))
316107|4|4|21.59547739|61.04810376|POLYGON((21.51845638 61.09765556,21.50041911 61.07288035,21.48241206 61.04810376,21.53974895 61.02332579,21.59698997 60.99854643,21.65413534 60.97376568,21.6722408 60.99854643,21.69037657 61.02332579,21.70854271 61.04810376,21.65129925 61.07288035,21.59395973 61.09765556,21.53652393 61.12242939,21.51845638 61.09765556))
316110|1|1|22.27386935|61.04810376|POLYGON((22.19798658 61.09765556,22.17937972 61.07288035,22.16080402 61.04810376,22.21757322 61.02332579,22.27424749 60.99854643,22.33082707 60.97376568,22.34949833 60.99854643,22.36820084 61.02332579,22.38693467 61.04810376,22.33025985 61.07288035,22.27348993 61.09765556,22.21662469 61.12242939,22.19798658 61.09765556))
316111|1|1|22.5|61.04810376|POLYGON((22.42449664 61.09765556,22.40569992 61.07288035,22.38693467 61.04810376,22.44351464 61.02332579,22.5 60.99854643,22.55639098 60.97376568,22.57525084 60.99854643,22.59414226 61.02332579,22.61306533 61.04810376,22.55658005 61.07288035,22.5 61.09765556,22.44332494 61.12242939,22.42449664 61.09765556))
316112|1|1|22.72613065|61.04810376|POLYGON((22.65100671 61.09765556,22.63202012 61.07288035,22.61306533 61.04810376,22.66945607 61.02332579,22.72575251 60.99854643,22.78195489 60.97376568,22.80100334 60.99854643,22.82008368 61.02332579,22.83919598 61.04810376,22.78290025 61.07288035,22.72651007 61.09765556,22.67002519 61.12242939,22.65100671 61.09765556))
316114|6|10|23.17839196|61.04810376|POLYGON((23.10402685 61.09765556,23.08466052 61.07288035,23.06532663 61.04810376,23.12133891 61.02332579,23.17725753 60.99854643,23.23308271 60.97376568,23.25250836 60.99854643,23.27196653 61.02332579,23.29145729 61.04810376,23.23554065 61.07288035,23.1795302 61.09765556,23.12342569 61.12242939,23.10402685 61.09765556))
316119|4|4|24.30904523|61.04810376|POLYGON((24.23657718 61.09765556,24.21626153 61.07288035,24.1959799 61.04810376,24.25104603 61.02332579,24.30602007 60.99854643,24.36090226 60.97376568,24.3812709 60.99854643,24.40167364 61.02332579,24.42211055 61.04810376,24.36714166 61.07288035,24.31208054 61.09765556,24.25692695 61.12242939,24.23657718 61.09765556))
316122|1|1|24.98743719|61.04810376|POLYGON((24.91610738 61.09765556,24.89522213 61.07288035,24.87437186 61.04810376,24.92887029 61.02332579,24.98327759 60.99854643,25.03759398 60.97376568,25.05852843 60.99854643,25.07949791 61.02332579,25.10050251 61.04810376,25.04610226 61.07288035,24.99161074 61.09765556,24.93702771 61.12242939,24.91610738 61.09765556))
316123|1|1|25.21356784|61.04810376|POLYGON((25.14261745 61.09765556,25.12154233 61.07288035,25.10050251 61.04810376,25.15481172 61.02332579,25.2090301 60.99854643,25.26315789 60.97376568,25.28428094 60.99854643,25.30543933 61.02332579,25.32663317 61.04810376,25.27242246 61.07288035,25.21812081 61.09765556,25.16372796 61.12242939,25.14261745 61.09765556))
316125|1|1|25.66582915|61.04810376|POLYGON((25.59563758 61.09765556,25.57418273 61.07288035,25.55276382 61.04810376,25.60669456 61.02332579,25.66053512 60.99854643,25.71428571 60.97376568,25.73578595 60.99854643,25.75732218 61.02332579,25.77889447 61.04810376,25.72506287 61.07288035,25.67114094 61.09765556,25.61712846 61.12242939,25.59563758 61.09765556))
316127|1|1|26.11809045|61.04810376|POLYGON((26.04865772 61.09765556,26.02682313 61.07288035,26.00502513 61.04810376,26.05857741 61.02332579,26.11204013 60.99854643,26.16541353 60.97376568,26.18729097 60.99854643,26.20920502 61.02332579,26.23115578 61.04810376,26.17770327 61.07288035,26.12416107 61.09765556,26.07052897 61.12242939,26.04865772 61.09765556))
316129|1|1|26.57035176|61.04810376|POLYGON((26.50167785 61.09765556,26.47946354 61.07288035,26.45728643 61.04810376,26.51046025 61.02332579,26.56354515 60.99854643,26.61654135 60.97376568,26.63879599 60.99854643,26.66108787 61.02332579,26.68341709 61.04810376,26.63034367 61.07288035,26.57718121 61.09765556,26.52392947 61.12242939,26.50167785 61.09765556))
316131|1|1|27.02261307|61.04810376|POLYGON((26.95469799 61.09765556,26.93210394 61.07288035,26.90954774 61.04810376,26.9623431 61.02332579,27.01505017 60.99854643,27.06766917 60.97376568,27.090301 60.99854643,27.11297071 61.02332579,27.13567839 61.04810376,27.08298407 61.07288035,27.03020134 61.09765556,26.97732997 61.12242939,26.95469799 61.09765556))
316136|1|1|28.15326633|61.04810376|POLYGON((28.08724832 61.09765556,28.06370495 61.07288035,28.04020101 61.04810376,28.09205021 61.02332579,28.14381271 60.99854643,28.19548872 60.97376568,28.21906355 60.99854643,28.24267782 61.02332579,28.26633166 61.04810376,28.21458508 61.07288035,28.16275168 61.09765556,28.11083123 61.12242939,28.08724832 61.09765556))
316137|1|1|28.37939698|61.04810376|POLYGON((28.31375839 61.09765556,28.29002515 61.07288035,28.26633166 61.04810376,28.31799163 61.02332579,28.36956522 60.99854643,28.42105263 60.97376568,28.44481605 60.99854643,28.46861925 61.02332579,28.49246231 61.04810376,28.44090528 61.07288035,28.38926174 61.09765556,28.33753149 61.12242939,28.31375839 61.09765556))
317663|1|1|13.42105263|60.97376568|POLYGON((13.33054393 61.02332579,13.31939799 60.99854643,13.30827068 60.97376568,13.37228715 60.94898355,13.43619683 60.92420003,13.5 60.89941511,13.51125938 60.92420003,13.52253756 60.94898355,13.53383459 60.97376568,13.46989967 60.99854643,13.40585774 61.02332579,13.34170854 61.04810376,13.33054393 61.02332579))
317668|1|1|14.54887218|60.97376568|POLYGON((14.46025105 61.02332579,14.44816054 60.99854643,14.43609023 60.97376568,14.49916528 60.94898355,14.56213511 60.92420003,14.625 60.89941511,14.63719766 60.92420003,14.64941569 60.94898355,14.66165414 60.97376568,14.59866221 60.99854643,14.53556485 61.02332579,14.47236181 61.04810376,14.46025105 61.02332579))
317670|1|1|15|60.97376568|POLYGON((14.91213389 61.02332579,14.89966555 60.99854643,14.88721805 60.97376568,14.94991653 60.94898355,15.01251043 60.92420003,15.075 60.89941511,15.08757298 60.92420003,15.10016694 60.94898355,15.11278195 60.97376568,15.05016722 60.99854643,14.9874477 61.02332579,14.92462312 61.04810376,14.91213389 61.02332579))
317671|1|1|15.22556391|60.97376568|POLYGON((15.13807531 61.02332579,15.12541806 60.99854643,15.11278195 60.97376568,15.17529215 60.94898355,15.23769808 60.92420003,15.3 60.89941511,15.31276063 60.92420003,15.32554257 60.94898355,15.33834586 60.97376568,15.27591973 60.99854643,15.21338912 61.02332579,15.15075377 61.04810376,15.13807531 61.02332579))
317679|1|1|17.03007519|60.97376568|POLYGON((16.94560669 61.02332579,16.93143813 60.99854643,16.91729323 60.97376568,16.97829716 60.94898355,17.03919933 60.92420003,17.1 60.89941511,17.11426188 60.92420003,17.12854758 60.94898355,17.14285714 60.97376568,17.0819398 60.99854643,17.0209205 61.02332579,16.95979899 61.04810376,16.94560669 61.02332579))
317712|1|1|24.47368421|60.97376568|POLYGON((24.40167364 61.02332579,24.3812709 60.99854643,24.36090226 60.97376568,24.41569282 60.94898355,24.47039199 60.92420003,24.525 60.89941511,24.54545455 60.92420003,24.56594324 60.94898355,24.58646617 60.97376568,24.53177258 60.99854643,24.47698745 61.02332579,24.42211055 61.04810376,24.40167364 61.02332579))
317716|4|4|25.37593985|60.97376568|POLYGON((25.30543933 61.02332579,25.28428094 60.99854643,25.26315789 60.97376568,25.31719533 60.94898355,25.37114262 60.92420003,25.425 60.89941511,25.44620517 60.92420003,25.46744574 60.94898355,25.4887218 60.97376568,25.43478261 60.99854643,25.38075314 61.02332579,25.32663317 61.04810376,25.30543933 61.02332579))
317717|1|1|25.60150376|60.97376568|POLYGON((25.53138075 61.02332579,25.51003344 60.99854643,25.4887218 60.97376568,25.54257095 60.94898355,25.59633028 60.92420003,25.65 60.89941511,25.67139283 60.92420003,25.69282137 60.94898355,25.71428571 60.97376568,25.66053512 60.99854643,25.60669456 61.02332579,25.55276382 61.04810376,25.53138075 61.02332579))
317718|1|1|25.82706767|60.97376568|POLYGON((25.75732218 61.02332579,25.73578595 60.99854643,25.71428571 60.97376568,25.76794658 60.94898355,25.82151793 60.92420003,25.875 60.89941511,25.89658048 60.92420003,25.91819699 60.94898355,25.93984962 60.97376568,25.88628763 60.99854643,25.83263598 61.02332579,25.77889447 61.04810376,25.75732218 61.02332579))
317719|1|1|26.05263158|60.97376568|POLYGON((25.9832636 61.02332579,25.96153846 60.99854643,25.93984962 60.97376568,25.9933222 60.94898355,26.04670559 60.92420003,26.1 60.89941511,26.12176814 60.92420003,26.14357262 60.94898355,26.16541353 60.97376568,26.11204013 60.99854643,26.05857741 61.02332579,26.00502513 61.04810376,25.9832636 61.02332579))
317721|1|1|26.5037594|60.97376568|POLYGON((26.43514644 61.02332579,26.41304348 60.99854643,26.39097744 60.97376568,26.44407346 60.94898355,26.4970809 60.92420003,26.55 60.89941511,26.57214345 60.92420003,26.59432387 60.94898355,26.61654135 60.97376568,26.56354515 60.99854643,26.51046025 61.02332579,26.45728643 61.04810376,26.43514644 61.02332579))
317722|1|1|26.72932331|60.97376568|POLYGON((26.66108787 61.02332579,26.63879599 60.99854643,26.61654135 60.97376568,26.66944908 60.94898355,26.72226856 60.92420003,26.775 60.89941511,26.79733111 60.92420003,26.8196995 60.94898355,26.84210526 60.97376568,26.78929766 60.99854643,26.73640167 61.02332579,26.68341709 61.04810376,26.66108787 61.02332579))
317729|1|1|28.30827068|60.97376568|POLYGON((28.24267782 61.02332579,28.21906355 60.99854643,28.19548872 60.97376568,28.24707846 60.94898355,28.29858215 60.92420003,28.35 60.89941511,28.3736447 60.92420003,28.39732888 60.94898355,28.42105263 60.97376568,28.36956522 60.99854643,28.31799163 61.02332579,28.26633166 61.04810376,28.24267782 61.02332579))
319259|2|2|13.3875|60.89941511|POLYGON((13.29716194 60.94898355,13.28607173 60.92420003,13.275 60.89941511,13.33888426 60.87462881,13.40266223 60.84984111,13.46633416 60.82505202,13.47753744 60.84984111,13.48875937 60.87462881,13.5 60.89941511,13.43619683 60.92420003,13.37228715 60.94898355,13.30827068 60.97376568,13.29716194 60.94898355))
319263|1|1|14.2875|60.89941511|POLYGON((14.19866444 60.94898355,14.18682235 60.92420003,14.175 60.89941511,14.23813489 60.87462881,14.30116473 60.84984111,14.36408978 60.82505202,14.37603993 60.84984111,14.38800999 60.87462881,14.4 60.89941511,14.33694746 60.92420003,14.27378965 60.94898355,14.21052632 60.97376568,14.19866444 60.94898355))
319264|1|1|14.5125|60.89941511|POLYGON((14.42404007 60.94898355,14.41201001 60.92420003,14.4 60.89941511,14.46294754 60.87462881,14.52579035 60.84984111,14.58852868 60.82505202,14.60066556 60.84984111,14.61282265 60.87462881,14.625 60.89941511,14.56213511 60.92420003,14.49916528 60.94898355,14.43609023 60.97376568,14.42404007 60.94898355))
319266|1|1|14.9625|60.89941511|POLYGON((14.87479132 60.94898355,14.86238532 60.92420003,14.85 60.89941511,14.91257286 60.87462881,14.9750416 60.84984111,15.03740648 60.82505202,15.04991681 60.84984111,15.06244796 60.87462881,15.075 60.89941511,15.01251043 60.92420003,14.94991653 60.94898355,14.88721805 60.97376568,14.87479132 60.94898355))
319267|1|1|15.1875|60.89941511|POLYGON((15.10016694 60.94898355,15.08757298 60.92420003,15.075 60.89941511,15.13738551 60.87462881,15.19966722 60.84984111,15.26184539 60.82505202,15.27454243 60.84984111,15.28726062 60.87462881,15.3 60.89941511,15.23769808 60.92420003,15.17529215 60.94898355,15.11278195 60.97376568,15.10016694 60.94898355))
319271|1|1|16.0875|60.89941511|POLYGON((16.00166945 60.94898355,15.9883236 60.92420003,15.975 60.89941511,16.03663614 60.87462881,16.09816972 60.84984111,16.159601 60.82505202,16.17304493 60.84984111,16.18651124 60.87462881,16.2 60.89941511,16.13844871 60.92420003,16.07679466 60.94898355,16.01503759 60.97376568,16.00166945 60.94898355))
319274|1|1|16.7625|60.89941511|POLYGON((16.67779633 60.94898355,16.66388657 60.92420003,16.65 60.89941511,16.7110741 60.87462881,16.77204659 60.84984111,16.83291771 60.82505202,16.8469218 60.84984111,16.86094921 60.87462881,16.875 60.89941511,16.81401168 60.92420003,16.75292154 60.94898355,16.69172932 60.97376568,16.67779633 60.94898355))
319275|1|1|16.9875|60.89941511|POLYGON((16.90317195 60.94898355,16.88907423 60.92420003,16.875 60.89941511,16.93588676 60.87462881,16.99667221 60.84984111,17.05735661 60.82505202,17.07154742 60.84984111,17.08576187 60.87462881,17.1 60.89941511,17.03919933 60.92420003,16.97829716 60.94898355,16.91729323 60.97376568,16.90317195 60.94898355))
319276|1|1|17.2125|60.89941511|POLYGON((17.12854758 60.94898355,17.11426188 60.92420003,17.1 60.89941511,17.16069942 60.87462881,17.22129784 60.84984111,17.28179551 60.82505202,17.29617304 60.84984111,17.31057452 60.87462881,17.325 60.89941511,17.26438699 60.92420003,17.20367279 60.94898355,17.14285714 60.97376568,17.12854758 60.94898355))
319295|4|4|21.4875|60.89941511|POLYGON((21.41068447 60.94898355,21.39282736 60.92420003,21.375 60.89941511,21.43213988 60.87462881,21.48918469 60.84984111,21.54613466 60.82505202,21.5640599 60.84984111,21.58201499 60.87462881,21.6 60.89941511,21.54295246 60.92420003,21.48580968 60.94898355,21.42857143 60.97376568,21.41068447 60.94898355))
319296|1|1|21.7125|60.89941511|POLYGON((21.6360601 60.94898355,21.61801501 60.92420003,21.6 60.89941511,21.65695254 60.87462881,21.71381032 60.84984111,21.77057357 60.82505202,21.78868552 60.84984111,21.80682764 60.87462881,21.825 60.89941511,21.76814012 60.92420003,21.71118531 60.94898355,21.65413534 60.97376568,21.6360601 60.94898355))
319305|1|1|23.7375|60.89941511|POLYGON((23.66444073 60.94898355,23.64470392 60.92420003,23.625 60.89941511,23.68026644 60.87462881,23.73544093 60.84984111,23.79052369 60.82505202,23.81031614 60.84984111,23.83014155 60.87462881,23.85 60.89941511,23.79482902 60.92420003,23.73956594 60.94898355,23.68421053 60.97376568,23.66444073 60.94898355))
319309|1|1|24.6375|60.89941511|POLYGON((24.56594324 60.94898355,24.54545455 60.92420003,24.525 60.89941511,24.57951707 60.87462881,24.63394343 60.84984111,24.6882793 60.82505202,24.70881864 60.84984111,24.72939217 60.87462881,24.75 60.89941511,24.69557965 60.92420003,24.64106845 60.94898355,24.58646617 60.97376568,24.56594324 60.94898355))
319316|1|1|26.2125|60.89941511|POLYGON((26.14357262 60.94898355,26.12176814 60.92420003,26.1 60.89941511,26.15320566 60.87462881,26.2063228 60.84984111,26.25935162 60.82505202,26.281198 60.84984111,26.30308077 60.87462881,26.325 60.89941511,26.27189324 60.92420003,26.21869783 60.94898355,26.16541353 60.97376568,26.14357262 60.94898355))
319318|1|1|26.6625|60.89941511|POLYGON((26.59432387 60.94898355,26.57214345 60.92420003,26.55 60.89941511,26.60283097 60.87462881,26.65557404 60.84984111,26.70822943 60.82505202,26.73044925 60.84984111,26.75270608 60.87462881,26.775 60.89941511,26.72226856 60.92420003,26.66944908 60.94898355,26.61654135 60.97376568,26.59432387 60.94898355))
319325|1|1|28.2375|60.89941511|POLYGON((28.17195326 60.94898355,28.14845705 60.92420003,28.125 60.89941511,28.17651957 60.87462881,28.22795341 60.84984111,28.27930175 60.82505202,28.30282862 60.84984111,28.32639467 60.87462881,28.35 60.89941511,28.29858215 60.92420003,28.24707846 60.94898355,28.19548872 60.97376568,28.17195326 60.94898355))
320857|1|1|12.90523691|60.82505202|POLYGON((12.8143214 60.87462881,12.80366057 60.84984111,12.79301746 60.82505202,12.85714286 60.80026154,12.92116183 60.77546965,12.98507463 60.75067637,12.99585062 60.77546965,13.00664452 60.80026154,13.01745636 60.82505202,12.95341098 60.84984111,12.88925895 60.87462881,12.825 60.89941511,12.8143214 60.87462881))
320859|1|1|13.35411471|60.82505202|POLYGON((13.26394671 60.87462881,13.25291181 60.84984111,13.24189526 60.82505202,13.30564784 60.80026154,13.36929461 60.77546965,13.43283582 60.75067637,13.4439834 60.77546965,13.4551495 60.80026154,13.46633416 60.82505202,13.40266223 60.84984111,13.33888426 60.87462881,13.275 60.89941511,13.26394671 60.87462881))
320862|1|1|14.02743142|60.82505202|POLYGON((13.93838468 60.87462881,13.92678869 60.84984111,13.91521197 60.82505202,13.97840532 60.80026154,14.04149378 60.77546965,14.10447761 60.75067637,14.11618257 60.77546965,14.12790698 60.80026154,14.13965087 60.82505202,14.0765391 60.84984111,14.01332223 60.87462881,13.95 60.89941511,13.93838468 60.87462881))
320863|1|1|14.25187032|60.82505202|POLYGON((14.16319734 60.87462881,14.15141431 60.84984111,14.13965087 60.82505202,14.20265781 60.80026154,14.26556017 60.77546965,14.32835821 60.75067637,14.34024896 60.77546965,14.35215947 60.80026154,14.36408978 60.82505202,14.30116473 60.84984111,14.23813489 60.87462881,14.175 60.89941511,14.16319734 60.87462881))
320866|1|1|14.92518703|60.82505202|POLYGON((14.8376353 60.87462881,14.82529118 60.84984111,14.81296758 60.82505202,14.87541528 60.80026154,14.93775934 60.77546965,15 60.75067637,15.01244813 60.77546965,15.02491694 60.80026154,15.03740648 60.82505202,14.9750416 60.84984111,14.91257286 60.87462881,14.85 60.89941511,14.8376353 60.87462881))
320867|1|1|15.14962594|60.82505202|POLYGON((15.06244796 60.87462881,15.04991681 60.84984111,15.03740648 60.82505202,15.09966777 60.80026154,15.16182573 60.77546965,15.2238806 60.75067637,15.23651452 60.77546965,15.24916944 60.80026154,15.26184539 60.82505202,15.19966722 60.84984111,15.13738551 60.87462881,15.075 60.89941511,15.06244796 60.87462881))
320870|1|1|15.82294264|60.82505202|POLYGON((15.73688593 60.87462881,15.72379368 60.84984111,15.71072319 60.82505202,15.77242525 60.80026154,15.8340249 60.77546965,15.89552239 60.75067637,15.90871369 60.77546965,15.92192691 60.80026154,15.93516209 60.82505202,15.87354409 60.84984111,15.81182348 60.87462881,15.75 60.89941511,15.73688593 60.87462881))
320895|1|1|21.43391521|60.82505202|POLYGON((21.35720233 60.87462881,21.33943428 60.84984111,21.32169576 60.82505202,21.37873754 60.80026154,21.43568465 60.77546965,21.49253731 60.75067637,21.51037344 60.77546965,21.5282392 60.80026154,21.54613466 60.82505202,21.48918469 60.84984111,21.43213988 60.87462881,21.375 60.89941511,21.35720233 60.87462881))
320902|1|1|23.00498753|60.82505202|POLYGON((22.93089092 60.87462881,22.91181364 60.84984111,22.89276808 60.82505202,22.94850498 60.80026154,23.00414938 60.77546965,23.05970149 60.75067637,23.07883817 60.77546965,23.09800664 60.80026154,23.11720698 60.82505202,23.06156406 60.84984111,23.00582848 60.87462881,22.95 60.89941511,22.93089092 60.87462881))
320903|4|4|23.22942643|60.82505202|POLYGON((23.15570358 60.87462881,23.13643927 60.84984111,23.11720698 60.82505202,23.17275748 60.80026154,23.22821577 60.77546965,23.28358209 60.75067637,23.30290456 60.77546965,23.32225914 60.80026154,23.34164589 60.82505202,23.28618968 60.84984111,23.23064113 60.87462881,23.175 60.89941511,23.15570358 60.87462881))
320905|1|1|23.67830424|60.82505202|POLYGON((23.60532889 60.87462881,23.58569052 60.84984111,23.56608479 60.82505202,23.62126246 60.80026154,23.67634855 60.77546965,23.73134328 60.75067637,23.75103734 60.77546965,23.77076412 60.80026154,23.79052369 60.82505202,23.73544093 60.84984111,23.68026644 60.87462881,23.625 60.89941511,23.60532889 60.87462881))
320909|1|1|24.57605985|60.82505202|POLYGON((24.50457952 60.87462881,24.48419301 60.84984111,24.4638404 60.82505202,24.51827243 60.80026154,24.57261411 60.77546965,24.62686567 60.75067637,24.6473029 60.77546965,24.66777409 60.80026154,24.6882793 60.82505202,24.63394343 60.84984111,24.57951707 60.87462881,24.525 60.89941511,24.50457952 60.87462881))
320910|1|1|24.80049875|60.82505202|POLYGON((24.72939217 60.87462881,24.70881864 60.84984111,24.6882793 60.82505202,24.74252492 60.80026154,24.7966805 60.77546965,24.85074627 60.75067637,24.87136929 60.77546965,24.89202658 60.80026154,24.9127182 60.82505202,24.85856905 60.84984111,24.80432973 60.87462881,24.75 60.89941511,24.72939217 60.87462881))
320918|1|1|26.59600998|60.82505202|POLYGON((26.52789342 60.87462881,26.50582363 60.84984111,26.48379052 60.82505202,26.53654485 60.80026154,26.58921162 60.77546965,26.64179104 60.75067637,26.66390041 60.77546965,26.68604651 60.80026154,26.70822943 60.82505202,26.65557404 60.84984111,26.60283097 60.87462881,26.55 60.89941511,26.52789342 60.87462881))
322470|1|1|14.8880597|60.75067637|POLYGON((14.80066445 60.80026154,14.78838174 60.77546965,14.7761194 60.75067637,14.83844242 60.72588169,14.90066225 60.70108561,14.96277916 60.67628812,14.97516556 60.70108561,14.98757249 60.72588169,15 60.75067637,14.93775934 60.77546965,14.87541528 60.80026154,14.81296758 60.82505202,14.80066445 60.80026154))
322471|1|1|15.1119403|60.75067637|POLYGON((15.02491694 60.80026154,15.01244813 60.77546965,15 60.75067637,15.06213753 60.72588169,15.12417219 60.70108561,15.18610422 60.67628812,15.1986755 60.70108561,15.21126761 60.72588169,15.2238806 60.75067637,15.16182573 60.77546965,15.09966777 60.80026154,15.03740648 60.82505202,15.02491694 60.80026154))
322472|1|1|15.3358209|60.75067637|POLYGON((15.24916944 60.80026154,15.23651452 60.77546965,15.2238806 60.75067637,15.28583264 60.72588169,15.34768212 60.70108561,15.40942928 60.67628812,15.42218543 60.70108561,15.43496272 60.72588169,15.44776119 60.75067637,15.38589212 60.77546965,15.32392027 60.80026154,15.26184539 60.82505202,15.24916944 60.80026154))
322474|1|1|15.78358209|60.75067637|POLYGON((15.69767442 60.80026154,15.6846473 60.77546965,15.67164179 60.75067637,15.73322287 60.72588169,15.79470199 60.70108561,15.8560794 60.67628812,15.8692053 60.70108561,15.88235294 60.72588169,15.89552239 60.75067637,15.8340249 60.77546965,15.77242525 60.80026154,15.71072319 60.82505202,15.69767442 60.80026154))
322475|1|1|16.00746269|60.75067637|POLYGON((15.92192691 60.80026154,15.90871369 60.77546965,15.89552239 60.75067637,15.95691798 60.72588169,16.01821192 60.70108561,16.07940447 60.67628812,16.09271523 60.70108561,16.10604805 60.72588169,16.11940299 60.75067637,16.05809129 60.77546965,15.99667774 60.80026154,15.93516209 60.82505202,15.92192691 60.80026154))
322480|1|1|17.12686567|60.75067637|POLYGON((17.04318937 60.80026154,17.02904564 60.77546965,17.01492537 60.75067637,17.07539354 60.72588169,17.13576159 60.70108561,17.19602978 60.67628812,17.2102649 60.70108561,17.22452361 60.72588169,17.23880597 60.75067637,17.17842324 60.77546965,17.1179402 60.80026154,17.05735661 60.82505202,17.04318937 60.80026154))
322481|1|1|17.35074627|60.75067637|POLYGON((17.26744186 60.80026154,17.25311203 60.77546965,17.23880597 60.75067637,17.29908865 60.72588169,17.35927152 60.70108561,17.41935484 60.67628812,17.43377483 60.70108561,17.44821872 60.72588169,17.46268657 60.75067637,17.40248963 60.77546965,17.34219269 60.80026154,17.28179551 60.82505202,17.26744186 60.80026154))
322500|1|1|21.60447761|60.75067637|POLYGON((21.5282392 60.80026154,21.51037344 60.77546965,21.49253731 60.75067637,21.54929577 60.72588169,21.60596026 60.70108561,21.66253102 60.67628812,21.68046358 60.70108561,21.69842585 60.72588169,21.71641791 60.75067637,21.65975104 60.77546965,21.60299003 60.80026154,21.54613466 60.82505202,21.5282392 60.80026154))
322504|1|1|22.5|60.75067637|POLYGON((22.42524917 60.80026154,22.406639 60.77546965,22.3880597 60.75067637,22.44407622 60.72588169,22.5 60.70108561,22.55583127 60.67628812,22.57450331 60.70108561,22.5932063 60.72588169,22.6119403 60.75067637,22.5560166 60.77546965,22.5 60.80026154,22.44389027 60.82505202,22.42524917 60.80026154))
322505|4|4|22.7238806|60.75067637|POLYGON((22.64950166 60.80026154,22.63070539 60.77546965,22.6119403 60.75067637,22.66777133 60.72588169,22.72350993 60.70108561,22.77915633 60.67628812,22.79801325 60.70108561,22.81690141 60.72588169,22.8358209 60.75067637,22.78008299 60.77546965,22.72425249 60.80026154,22.66832918 60.82505202,22.64950166 60.80026154))
322508|4|4|23.39552239|60.75067637|POLYGON((23.32225914 60.80026154,23.30290456 60.77546965,23.28358209 60.75067637,23.33885667 60.72588169,23.39403974 60.70108561,23.44913151 60.67628812,23.46854305 60.70108561,23.48798674 60.72588169,23.50746269 60.75067637,23.45228216 60.77546965,23.39700997 60.80026154,23.34164589 60.82505202,23.32225914 60.80026154))
322510|1|1|23.84328358|60.75067637|POLYGON((23.77076412 60.80026154,23.75103734 60.77546965,23.73134328 60.75067637,23.78624689 60.72588169,23.8410596 60.70108561,23.89578164 60.67628812,23.91556291 60.70108561,23.93537697 60.72588169,23.95522388 60.75067637,23.90041494 60.77546965,23.84551495 60.80026154,23.79052369 60.82505202,23.77076412 60.80026154))
322514|1|1|24.73880597|60.75067637|POLYGON((24.66777409 60.80026154,24.6473029 60.77546965,24.62686567 60.75067637,24.68102734 60.72588169,24.73509934 60.70108561,24.78908189 60.67628812,24.80960265 60.70108561,24.83015742 60.72588169,24.85074627 60.75067637,24.7966805 60.77546965,24.74252492 60.80026154,24.6882793 60.82505202,24.66777409 60.80026154))
322515|1|1|24.96268657|60.75067637|POLYGON((24.89202658 60.80026154,24.87136929 60.77546965,24.85074627 60.75067637,24.90472245 60.72588169,24.95860927 60.70108561,25.01240695 60.67628812,25.03311258 60.70108561,25.05385253 60.72588169,25.07462687 60.75067637,25.02074689 60.77546965,24.96677741 60.80026154,24.9127182 60.82505202,24.89202658 60.80026154))
322523|1|1|26.75373134|60.75067637|POLYGON((26.68604651 60.80026154,26.66390041 60.77546965,26.64179104 60.75067637,26.69428335 60.72588169,26.74668874 60.70108561,26.79900744 60.67628812,26.82119205 60.70108561,26.84341342 60.72588169,26.86567164 60.75067637,26.81327801 60.77546965,26.76079734 60.80026154,26.70822943 60.82505202,26.68604651 60.80026154))
324073|1|1|13.73449132|60.67628812|POLYGON((13.64540182 60.72588169,13.63410596 60.70108561,13.62282878 60.67628812,13.68595041 60.65148923,13.7489678 60.62668894,13.81188119 60.60188724,13.82328654 60.62668894,13.83471074 60.65148923,13.84615385 60.67628812,13.78311258 60.70108561,13.71996686 60.72588169,13.65671642 60.75067637,13.64540182 60.72588169))
324079|1|1|15.07444169|60.67628812|POLYGON((14.98757249 60.72588169,14.97516556 60.70108561,14.96277916 60.67628812,15.02479339 60.65148923,15.0867052 60.62668894,15.14851485 60.60188724,15.16102395 60.62668894,15.17355372 60.65148923,15.18610422 60.67628812,15.12417219 60.70108561,15.06213753 60.72588169,15 60.75067637,14.98757249 60.72588169))
324080|1|1|15.29776675|60.67628812|POLYGON((15.21126761 60.72588169,15.1986755 60.70108561,15.18610422 60.67628812,15.24793388 60.65148923,15.30966144 60.62668894,15.37128713 60.60188724,15.38398018 60.62668894,15.39669421 60.65148923,15.40942928 60.67628812,15.34768212 60.70108561,15.28583264 60.72588169,15.2238806 60.75067637,15.21126761 60.72588169))
324081|1|1|15.52109181|60.67628812|POLYGON((15.43496272 60.72588169,15.42218543 60.70108561,15.40942928 60.67628812,15.47107438 60.65148923,15.53261767 60.62668894,15.59405941 60.60188724,15.60693642 60.62668894,15.61983471 60.65148923,15.63275434 60.67628812,15.57119205 60.70108561,15.50952775 60.72588169,15.44776119 60.75067637,15.43496272 60.72588169))
324082|1|1|15.74441687|60.67628812|POLYGON((15.65865783 60.72588169,15.64569536 60.70108561,15.63275434 60.67628812,15.69421488 60.65148923,15.75557391 60.62668894,15.81683168 60.60188724,15.82989265 60.62668894,15.84297521 60.65148923,15.8560794 60.67628812,15.79470199 60.70108561,15.73322287 60.72588169,15.67164179 60.75067637,15.65865783 60.72588169))
324085|1|1|16.41439206|60.67628812|POLYGON((16.32974316 60.72588169,16.31622517 60.70108561,16.30272953 60.67628812,16.36363636 60.65148923,16.42444261 60.62668894,16.48514851 60.60188724,16.49876135 60.62668894,16.51239669 60.65148923,16.52605459 60.67628812,16.46523179 60.70108561,16.4043082 60.72588169,16.34328358 60.75067637,16.32974316 60.72588169))
324086|1|1|16.63771712|60.67628812|POLYGON((16.55343828 60.72588169,16.5397351 60.70108561,16.52605459 60.67628812,16.58677686 60.65148923,16.64739884 60.62668894,16.70792079 60.60188724,16.72171759 60.62668894,16.73553719 60.65148923,16.74937965 60.67628812,16.68874172 60.70108561,16.62800331 60.72588169,16.56716418 60.75067637,16.55343828 60.72588169))
324087|1|1|16.86104218|60.67628812|POLYGON((16.77713339 60.72588169,16.76324503 60.70108561,16.74937965 60.67628812,16.80991736 60.65148923,16.87035508 60.62668894,16.93069307 60.60188724,16.94467382 60.62668894,16.95867769 60.65148923,16.97270471 60.67628812,16.91225166 60.70108561,16.85169843 60.72588169,16.79104478 60.75067637,16.77713339 60.72588169))
324088|1|1|17.08436725|60.67628812|POLYGON((17.0008285 60.72588169,16.98675497 60.70108561,16.97270471 60.67628812,17.03305785 60.65148923,17.09331131 60.62668894,17.15346535 60.60188724,17.16763006 60.62668894,17.18181818 60.65148923,17.19602978 60.67628812,17.13576159 60.70108561,17.07539354 60.72588169,17.01492537 60.75067637,17.0008285 60.72588169))
324089|1|1|17.30769231|60.67628812|POLYGON((17.22452361 60.72588169,17.2102649 60.70108561,17.19602978 60.67628812,17.25619835 60.65148923,17.31626755 60.62668894,17.37623762 60.60188724,17.39058629 60.62668894,17.40495868 60.65148923,17.41935484 60.67628812,17.35927152 60.70108561,17.29908865 60.72588169,17.23880597 60.75067637,17.22452361 60.72588169))
324109|1|1|21.77419355|60.67628812|POLYGON((21.69842585 60.72588169,21.68046358 60.70108561,21.66253102 60.67628812,21.71900826 60.65148923,21.77539224 60.62668894,21.83168317 60.60188724,21.84971098 60.62668894,21.8677686 60.65148923,21.88585608 60.67628812,21.8294702 60.70108561,21.77299089 60.72588169,21.71641791 60.75067637,21.69842585 60.72588169))
324110|1|1|21.99751861|60.67628812|POLYGON((21.92212096 60.72588169,21.90397351 60.70108561,21.88585608 60.67628812,21.94214876 60.65148923,21.99834847 60.62668894,22.05445545 60.60188724,22.07266722 60.62668894,22.09090909 60.65148923,22.10918114 60.67628812,22.05298013 60.70108561,21.996686 60.72588169,21.94029851 60.75067637,21.92212096 60.72588169))
324112|1|1|22.44416873|60.67628812|POLYGON((22.36951118 60.72588169,22.35099338 60.70108561,22.3325062 60.67628812,22.38842975 60.65148923,22.44426094 60.62668894,22.5 60.60188724,22.51857969 60.62668894,22.53719008 60.65148923,22.55583127 60.67628812,22.5 60.70108561,22.44407622 60.72588169,22.3880597 60.75067637,22.36951118 60.72588169))
324113|1|1|22.6674938|60.67628812|POLYGON((22.5932063 60.72588169,22.57450331 60.70108561,22.55583127 60.67628812,22.61157025 60.65148923,22.66721718 60.62668894,22.72277228 60.60188724,22.74153592 60.62668894,22.76033058 60.65148923,22.77915633 60.67628812,22.72350993 60.70108561,22.66777133 60.72588169,22.6119403 60.75067637,22.5932063 60.72588169))
324118|1|1|23.78411911|60.67628812|POLYGON((23.71168186 60.72588169,23.69205298 60.70108561,23.67245658 60.67628812,23.72727273 60.65148923,23.78199835 60.62668894,23.83663366 60.60188724,23.85631709 60.62668894,23.87603306 60.65148923,23.89578164 60.67628812,23.8410596 60.70108561,23.78624689 60.72588169,23.73134328 60.75067637,23.71168186 60.72588169))
324119|1|1|24.00744417|60.67628812|POLYGON((23.93537697 60.72588169,23.91556291 60.70108561,23.89578164 60.67628812,23.95041322 60.65148923,24.00495458 60.62668894,24.05940594 60.60188724,24.07927333 60.62668894,24.09917355 60.65148923,24.1191067 60.67628812,24.06456954 60.70108561,24.009942 60.72588169,23.95522388 60.75067637,23.93537697 60.72588169))
324121|1|1|24.45409429|60.67628812|POLYGON((24.38276719 60.72588169,24.36258278 60.70108561,24.34243176 60.67628812,24.39669421 60.65148923,24.45086705 60.62668894,24.5049505 60.60188724,24.5251858 60.62668894,24.54545455 60.65148923,24.56575682 60.67628812,24.5115894 60.70108561,24.45733223 60.72588169,24.40298507 60.75067637,24.38276719 60.72588169))
324126|1|1|25.5707196|60.67628812|POLYGON((25.50124275 60.72588169,25.48013245 60.70108561,25.45905707 60.67628812,25.51239669 60.65148923,25.56564822 60.62668894,25.61881188 60.60188724,25.63996697 60.62668894,25.66115702 60.65148923,25.68238213 60.67628812,25.62913907 60.70108561,25.57580779 60.72588169,25.52238806 60.75067637,25.50124275 60.72588169))
324132|4|4|26.91066998|60.67628812|POLYGON((26.84341342 60.72588169,26.82119205 60.70108561,26.79900744 60.67628812,26.85123967 60.65148923,26.90338563 60.62668894,26.95544554 60.60188724,26.97770438 60.62668894,27 60.65148923,27.02233251 60.67628812,26.97019868 60.70108561,26.91797846 60.72588169,26.86567164 60.75067637,26.84341342 60.72588169))
324136|2|2|27.80397022|60.67628812|POLYGON((27.73819387 60.72588169,27.71523179 60.70108561,27.69230769 60.67628812,27.74380165 60.65148923,27.79521057 60.62668894,27.84653465 60.60188724,27.86952931 60.62668894,27.89256198 60.65148923,27.91563275 60.67628812,27.86423841 60.70108561,27.81275891 60.72588169,27.76119403 60.75067637,27.73819387 60.72588169))
325619|4|4|-1.004962779|60.67628812|POLYGON((-0.9693454847 60.72588169,-1.043046358 60.70108561,-1.11662531 60.67628812,-1.115702479 60.65148923,-1.114781173 60.62668894,-1.113861386 60.60188724,-1.040462428 60.62668894,-0.9669421488 60.65148923,-0.8933002481 60.67628812,-0.8940397351 60.70108561,-0.8947804474 60.72588169,-0.8955223881 60.75067637,-0.9693454847 60.72588169))
325682|1|1|13.03217822|60.60188724|POLYGON((12.94214876 60.65148923,12.9314616 60.62668894,12.92079208 60.60188724,12.98433636 60.57708413,13.04777595 60.55227961,13.11111111 60.52747368,13.12191104 60.55227961,13.13272877 60.57708413,13.14356436 60.60188724,13.08009909 60.62668894,13.01652893 60.65148923,12.9528536 60.67628812,12.94214876 60.65148923))
325691|1|1|15.03712871|60.60188724|POLYGON((14.95041322 60.65148923,14.93806771 60.62668894,14.92574257 60.60188724,14.98763397 60.57708413,15.04942339 60.55227961,15.11111111 60.52747368,15.12355848 60.55227961,15.13602638 60.57708413,15.14851485 60.60188724,15.0867052 60.62668894,15.02479339 60.65148923,14.96277916 60.67628812,14.95041322 60.65148923))
325693|1|1|15.48267327|60.60188724|POLYGON((15.39669421 60.65148923,15.38398018 60.62668894,15.37128713 60.60188724,15.43281121 60.57708413,15.49423394 60.55227961,15.55555556 60.52747368,15.56836903 60.55227961,15.58120363 60.57708413,15.59405941 60.60188724,15.53261767 60.62668894,15.47107438 60.65148923,15.40942928 60.67628812,15.39669421 60.65148923))
325694|1|1|15.70544554|60.60188724|POLYGON((15.61983471 60.65148923,15.60693642 60.62668894,15.59405941 60.60188724,15.65539984 60.57708413,15.71663921 60.55227961,15.77777778 60.52747368,15.7907743 60.55227961,15.80379225 60.57708413,15.81683168 60.60188724,15.75557391 60.62668894,15.69421488 60.65148923,15.63275434 60.67628812,15.61983471 60.65148923))
325695|1|1|15.92821782|60.60188724|POLYGON((15.84297521 60.65148923,15.82989265 60.62668894,15.81683168 60.60188724,15.87798846 60.57708413,15.93904448 60.55227961,16 60.52747368,16.01317957 60.55227961,16.02638087 60.57708413,16.03960396 60.60188724,15.97853014 60.62668894,15.91735537 60.65148923,15.8560794 60.67628812,15.84297521 60.65148923))
325696|1|1|16.1509901|60.60188724|POLYGON((16.0661157 60.65148923,16.05284889 60.62668894,16.03960396 60.60188724,16.10057708 60.57708413,16.16144975 60.55227961,16.22222222 60.52747368,16.23558484 60.55227961,16.2489695 60.57708413,16.26237624 60.60188724,16.20148637 60.62668894,16.14049587 60.65148923,16.07940447 60.67628812,16.0661157 60.65148923))
325698|1|1|16.59653465|60.60188724|POLYGON((16.51239669 60.65148923,16.49876135 60.62668894,16.48514851 60.60188724,16.54575433 60.57708413,16.6062603 60.55227961,16.66666667 60.52747368,16.68039539 60.55227961,16.69414674 60.57708413,16.70792079 60.60188724,16.64739884 60.62668894,16.58677686 60.65148923,16.52605459 60.67628812,16.51239669 60.65148923))
325699|1|1|16.81930693|60.60188724|POLYGON((16.73553719 60.65148923,16.72171759 60.62668894,16.70792079 60.60188724,16.76834295 60.57708413,16.82866557 60.55227961,16.88888889 60.52747368,16.90280066 60.55227961,16.91673537 60.57708413,16.93069307 60.60188724,16.87035508 60.62668894,16.80991736 60.65148923,16.74937965 60.67628812,16.73553719 60.65148923))
325700|1|1|17.04207921|60.60188724|POLYGON((16.95867769 60.65148923,16.94467382 60.62668894,16.93069307 60.60188724,16.99093157 60.57708413,17.05107084 60.55227961,17.11111111 60.52747368,17.12520593 60.55227961,17.13932399 60.57708413,17.15346535 60.60188724,17.09331131 60.62668894,17.03305785 60.65148923,16.97270471 60.67628812,16.95867769 60.65148923))
325701|1|1|17.26485149|60.60188724|POLYGON((17.18181818 60.65148923,17.16763006 60.62668894,17.15346535 60.60188724,17.2135202 60.57708413,17.27347611 60.55227961,17.33333333 60.52747368,17.3476112 60.55227961,17.36191261 60.57708413,17.37623762 60.60188724,17.31626755 60.62668894,17.25619835 60.65148923,17.19602978 60.67628812,17.18181818 60.65148923))
325702|1|1|17.48762376|60.60188724|POLYGON((17.40495868 60.65148923,17.39058629 60.62668894,17.37623762 60.60188724,17.43610882 60.57708413,17.49588138 60.55227961,17.55555556 60.52747368,17.57001647 60.55227961,17.58450124 60.57708413,17.5990099 60.60188724,17.53922378 60.62668894,17.47933884 60.65148923,17.41935484 60.67628812,17.40495868 60.65148923))
325724|1|1|22.38861386|60.60188724|POLYGON((22.31404959 60.65148923,22.29562345 60.62668894,22.27722772 60.60188724,22.33305853 60.57708413,22.38879736 60.55227961,22.44444444 60.52747368,22.46293245 60.55227961,22.48145095 60.57708413,22.5 60.60188724,22.44426094 60.62668894,22.38842975 60.65148923,22.3325062 60.67628812,22.31404959 60.65148923))
325727|1|1|23.05693069|60.60188724|POLYGON((22.98347107 60.65148923,22.96449216 60.62668894,22.94554455 60.60188724,23.0008244 60.57708413,23.05601318 60.55227961,23.11111111 60.52747368,23.13014827 60.55227961,23.14921682 60.57708413,23.16831683 60.60188724,23.11312964 60.62668894,23.05785124 60.65148923,23.00248139 60.67628812,22.98347107 60.65148923))
325729|1|1|23.50247525|60.60188724|POLYGON((23.42975207 60.65148923,23.41040462 60.62668894,23.39108911 60.60188724,23.44600165 60.57708413,23.50082372 60.55227961,23.55555556 60.52747368,23.57495881 60.55227961,23.59439406 60.57708413,23.61386139 60.60188724,23.55904211 60.62668894,23.50413223 60.65148923,23.44913151 60.67628812,23.42975207 60.65148923))
325732|1|1|24.17079208|60.60188724|POLYGON((24.09917355 60.65148923,24.07927333 60.62668894,24.05940594 60.60188724,24.11376752 60.57708413,24.16803954 60.55227961,24.22222222 60.52747368,24.24217463 60.55227961,24.26215993 60.57708413,24.28217822 60.60188724,24.22791082 60.62668894,24.17355372 60.65148923,24.1191067 60.67628812,24.09917355 60.65148923))
325733|1|1|24.39356436|60.60188724|POLYGON((24.32231405 60.65148923,24.30222956 60.62668894,24.28217822 60.60188724,24.33635614 60.57708413,24.39044481 60.55227961,24.44444444 60.52747368,24.4645799 60.55227961,24.48474856 60.57708413,24.5049505 60.60188724,24.45086705 60.62668894,24.39669421 60.65148923,24.34243176 60.67628812,24.32231405 60.65148923))
325735|1|1|24.83910891|60.60188724|POLYGON((24.76859504 60.65148923,24.74814203 60.62668894,24.72772277 60.60188724,24.78153339 60.57708413,24.83525535 60.55227961,24.88888889 60.52747368,24.90939044 60.55227961,24.9299258 60.57708413,24.95049505 60.60188724,24.89677952 60.62668894,24.84297521 60.65148923,24.78908189 60.67628812,24.76859504 60.65148923))
325736|3|3|25.06188119|60.60188724|POLYGON((24.99173554 60.65148923,24.97109827 60.62668894,24.95049505 60.60188724,25.00412201 60.57708413,25.05766063 60.55227961,25.11111111 60.52747368,25.13179572 60.55227961,25.15251443 60.57708413,25.17326733 60.60188724,25.11973576 60.62668894,25.0661157 60.65148923,25.01240695 60.67628812,24.99173554 60.65148923))
325741|1|1|26.17574257|60.60188724|POLYGON((26.10743802 60.65148923,26.08587944 60.62668894,26.06435644 60.60188724,26.11706513 60.57708413,26.16968699 60.55227961,26.22222222 60.52747368,26.24382208 60.55227961,26.26545754 60.57708413,26.28712871 60.60188724,26.23451693 60.62668894,26.18181818 60.65148923,26.12903226 60.67628812,26.10743802 60.65148923))
325743|1|1|26.62128713|60.60188724|POLYGON((26.55371901 60.65148923,26.53179191 60.62668894,26.50990099 60.60188724,26.56224237 60.57708413,26.61449753 60.55227961,26.66666667 60.52747368,26.68863262 60.55227961,26.71063479 60.57708413,26.73267327 60.60188724,26.6804294 60.62668894,26.62809917 60.65148923,26.57568238 60.67628812,26.55371901 60.65148923))
327235|4|4|-1.002475248|60.60188724|POLYGON((-0.9669421488 60.65148923,-1.040462428 60.62668894,-1.113861386 60.60188724,-1.112943116 60.57708413,-1.112026359 60.55227961,-1.111111111 60.52747368,-1.037891269 60.55227961,-0.9645507007 60.57708413,-0.8910891089 60.60188724,-0.8918249381 60.62668894,-0.8925619835 60.65148923,-0.8933002481 60.67628812,-0.9669421488 60.65148923))
327304|1|1|14.33333333|60.52747368|POLYGON((14.24567189 60.57708413,14.2339374 60.55227961,14.22222222 60.52747368,14.28453947 60.50266633,14.34675431 60.47785758,14.408867 60.4530474,14.42070666 60.47785758,14.43256579 60.50266633,14.44444444 60.52747368,14.38220758 60.55227961,14.3198681 60.57708413,14.25742574 60.60188724,14.24567189 60.57708413))
327306|1|1|14.77777778|60.52747368|POLYGON((14.69084913 60.57708413,14.67874794 60.55227961,14.66666667 60.52747368,14.72861842 60.50266633,14.79046836 60.47785758,14.85221675 60.4530474,14.86442071 60.47785758,14.87664474 60.50266633,14.88888889 60.52747368,14.82701812 60.55227961,14.76504534 60.57708413,14.7029703 60.60188724,14.69084913 60.57708413))
327307|1|1|15|60.52747368|POLYGON((14.91343776 60.57708413,14.90115321 60.55227961,14.88888889 60.52747368,14.95065789 60.50266633,15.01232539 60.47785758,15.07389163 60.4530474,15.08627773 60.47785758,15.09868421 60.50266633,15.11111111 60.52747368,15.04942339 60.55227961,14.98763397 60.57708413,14.92574257 60.60188724,14.91343776 60.57708413))
327308|1|1|15.22222222|60.52747368|POLYGON((15.13602638 60.57708413,15.12355848 60.55227961,15.11111111 60.52747368,15.17269737 60.50266633,15.23418242 60.47785758,15.2955665 60.4530474,15.30813476 60.47785758,15.32072368 60.50266633,15.33333333 60.52747368,15.27182867 60.55227961,15.21022259 60.57708413,15.14851485 60.60188724,15.13602638 60.57708413))
327309|1|1|15.44444444|60.52747368|POLYGON((15.358615 60.57708413,15.34596376 60.55227961,15.33333333 60.52747368,15.39473684 60.50266633,15.45603944 60.47785758,15.51724138 60.4530474,15.52999178 60.47785758,15.54276316 60.50266633,15.55555556 60.52747368,15.49423394 60.55227961,15.43281121 60.57708413,15.37128713 60.60188724,15.358615 60.57708413))
327310|1|1|15.66666667|60.52747368|POLYGON((15.58120363 60.57708413,15.56836903 60.55227961,15.55555556 60.52747368,15.61677632 60.50266633,15.67789647 60.47785758,15.73891626 60.4530474,15.75184881 60.47785758,15.76480263 60.50266633,15.77777778 60.52747368,15.71663921 60.55227961,15.65539984 60.57708413,15.59405941 60.60188724,15.58120363 60.57708413))
327313|1|1|16.33333333|60.52747368|POLYGON((16.2489695 60.57708413,16.23558484 60.55227961,16.22222222 60.52747368,16.28289474 60.50266633,16.34346754 60.47785758,16.40394089 60.4530474,16.41741988 60.47785758,16.43092105 60.50266633,16.44444444 60.52747368,16.38385502 60.55227961,16.3231657 60.57708413,16.26237624 60.60188724,16.2489695 60.57708413))
327314|1|1|16.55555556|60.52747368|POLYGON((16.47155812 60.57708413,16.45799012 60.55227961,16.44444444 60.52747368,16.50493421 60.50266633,16.56532457 60.47785758,16.62561576 60.4530474,16.63927691 60.47785758,16.65296053 60.50266633,16.66666667 60.52747368,16.6062603 60.55227961,16.54575433 60.57708413,16.48514851 60.60188724,16.47155812 60.57708413))
327315|1|1|16.77777778|60.52747368|POLYGON((16.69414674 60.57708413,16.68039539 60.55227961,16.66666667 60.52747368,16.72697368 60.50266633,16.78718159 60.47785758,16.84729064 60.4530474,16.86113394 60.47785758,16.875 60.50266633,16.88888889 60.52747368,16.82866557 60.55227961,16.76834295 60.57708413,16.70792079 60.60188724,16.69414674 60.57708413))
327317|1|1|17.22222222|60.52747368|POLYGON((17.13932399 60.57708413,17.12520593 60.55227961,17.11111111 60.52747368,17.17105263 60.50266633,17.23089565 60.47785758,17.29064039 60.4530474,17.30484799 60.47785758,17.31907895 60.50266633,17.33333333 60.52747368,17.27347611 60.55227961,17.2135202 60.57708413,17.15346535 60.60188724,17.13932399 60.57708413))
327318|1|1|17.44444444|60.52747368|POLYGON((17.36191261 60.57708413,17.3476112 60.55227961,17.33333333 60.52747368,17.39309211 60.50266633,17.45275267 60.47785758,17.51231527 60.4530474,17.52670501 60.47785758,17.54111842 60.50266633,17.55555556 60.52747368,17.49588138 60.55227961,17.43610882 60.57708413,17.37623762 60.60188724,17.36191261 60.57708413))
327319|1|1|17.66666667|60.52747368|POLYGON((17.58450124 60.57708413,17.57001647 60.55227961,17.55555556 60.52747368,17.61513158 60.50266633,17.6746097 60.47785758,17.73399015 60.4530474,17.74856204 60.47785758,17.76315789 60.50266633,17.77777778 60.52747368,17.71828666 60.55227961,17.65869744 60.57708413,17.5990099 60.60188724,17.58450124 60.57708413))
327336|4|4|21.44444444|60.52747368|POLYGON((21.36850783 60.57708413,21.3509061 60.55227961,21.33333333 60.52747368,21.38980263 60.50266633,21.44617913 60.47785758,21.50246305 60.4530474,21.52013147 60.47785758,21.53782895 60.50266633,21.55555556 60.52747368,21.49917628 60.55227961,21.44270404 60.57708413,21.38613861 60.60188724,21.36850783 60.57708413))
327339|1|1|22.11111111|60.52747368|POLYGON((22.0362737 60.57708413,22.01812191 60.55227961,22 60.52747368,22.05592105 60.50266633,22.11175021 60.47785758,22.16748768 60.4530474,22.18570255 60.47785758,22.20394737 60.50266633,22.22222222 60.52747368,22.16639209 60.55227961,22.11046991 60.57708413,22.05445545 60.60188724,22.0362737 60.57708413))
327340|1|1|22.33333333|60.52747368|POLYGON((22.25886232 60.57708413,22.24052718 60.55227961,22.22222222 60.52747368,22.27796053 60.50266633,22.33360723 60.47785758,22.38916256 60.4530474,22.40755957 60.47785758,22.42598684 60.50266633,22.44444444 60.52747368,22.38879736 60.55227961,22.33305853 60.57708413,22.27722772 60.60188724,22.25886232 60.57708413))
327341|1|1|22.55555556|60.52747368|POLYGON((22.48145095 60.57708413,22.46293245 60.55227961,22.44444444 60.52747368,22.5 60.50266633,22.55546426 60.47785758,22.61083744 60.4530474,22.6294166 60.47785758,22.64802632 60.50266633,22.66666667 60.52747368,22.61120264 60.55227961,22.55564716 60.57708413,22.5 60.60188724,22.48145095 60.57708413))
327348|1|1|24.11111111|60.52747368|POLYGON((24.03957131 60.57708413,24.01976936 60.55227961,24 60.52747368,24.05427632 60.50266633,24.10846343 60.47785758,24.16256158 60.4530474,24.18241578 60.47785758,24.20230263 60.50266633,24.22222222 60.52747368,24.16803954 60.55227961,24.11376752 60.57708413,24.05940594 60.60188724,24.03957131 60.57708413))
327350|1|1|24.55555556|60.52747368|POLYGON((24.48474856 60.57708413,24.4645799 60.55227961,24.44444444 60.52747368,24.49835526 60.50266633,24.55217749 60.47785758,24.60591133 60.4530474,24.62612983 60.47785758,24.64638158 60.50266633,24.66666667 60.52747368,24.61285008 60.55227961,24.55894477 60.57708413,24.5049505 60.60188724,24.48474856 60.57708413))
327351|1|1|24.77777778|60.52747368|POLYGON((24.70733718 60.57708413,24.68698517 60.55227961,24.66666667 60.52747368,24.72039474 60.50266633,24.77403451 60.47785758,24.82758621 60.4530474,24.84798685 60.47785758,24.86842105 60.50266633,24.88888889 60.52747368,24.83525535 60.55227961,24.78153339 60.57708413,24.72772277 60.60188724,24.70733718 60.57708413))
327352|1|1|25|60.52747368|POLYGON((24.9299258 60.57708413,24.90939044 60.55227961,24.88888889 60.52747368,24.94243421 60.50266633,24.99589154 60.47785758,25.04926108 60.4530474,25.06984388 60.47785758,25.09046053 60.50266633,25.11111111 60.52747368,25.05766063 60.55227961,25.00412201 60.57708413,24.95049505 60.60188724,24.9299258 60.57708413))
327353|1|1|25.22222222|60.52747368|POLYGON((25.15251443 60.57708413,25.13179572 60.55227961,25.11111111 60.52747368,25.16447368 60.50266633,25.21774856 60.47785758,25.27093596 60.4530474,25.2917009 60.47785758,25.3125 60.50266633,25.33333333 60.52747368,25.2800659 60.55227961,25.22671063 60.57708413,25.17326733 60.60188724,25.15251443 60.57708413))
327359|10|9|26.55555556|60.52747368|POLYGON((26.48804617 60.57708413,26.46622735 60.55227961,26.44444444 60.52747368,26.49671053 60.50266633,26.54889071 60.47785758,26.60098522 60.4530474,26.62284306 60.47785758,26.64473684 60.50266633,26.66666667 60.52747368,26.61449753 60.55227961,26.56224237 60.57708413,26.50990099 60.60188724,26.48804617 60.57708413))
327360|1|1|26.77777778|60.52747368|POLYGON((26.71063479 60.57708413,26.68863262 60.55227961,26.66666667 60.52747368,26.71875 60.50266633,26.77074774 60.47785758,26.8226601 60.4530474,26.84470008 60.47785758,26.86677632 60.50266633,26.88888889 60.52747368,26.8369028 60.55227961,26.784831 60.57708413,26.73267327 60.60188724,26.71063479 60.57708413))
327361|7|6|27|60.52747368|POLYGON((26.93322341 60.57708413,26.91103789 60.55227961,26.88888889 60.52747368,26.94078947 60.50266633,26.99260477 60.47785758,27.04433498 60.4530474,27.06655711 60.47785758,27.08881579 60.50266633,27.11111111 60.52747368,27.05930807 60.55227961,27.00741962 60.57708413,26.95544554 60.60188724,26.93322341 60.57708413))
327362|4|4|27.22222222|60.52747368|POLYGON((27.15581204 60.57708413,27.13344316 60.55227961,27.11111111 60.52747368,27.16282895 60.50266633,27.21446179 60.47785758,27.26600985 60.4530474,27.28841413 60.47785758,27.31085526 60.50266633,27.33333333 60.52747368,27.28171334 60.55227961,27.23000824 60.57708413,27.17821782 60.60188724,27.15581204 60.57708413))
328853|4|4|-1.444444444|60.52747368|POLYGON((-1.409727947 60.57708413,-1.482701812 60.55227961,-1.555555556 60.52747368,-1.554276316 60.50266633,-1.552999178 60.47785758,-1.551724138 60.4530474,-1.479046836 60.47785758,-1.40625 60.50266633,-1.333333333 60.52747368,-1.334431631 60.55227961,-1.335531739 60.57708413,-1.336633663 60.60188724,-1.409727947 60.57708413))
328855|4|4|-1|60.52747368|POLYGON((-0.9645507007 60.57708413,-1.037891269 60.55227961,-1.111111111 60.52747368,-1.110197368 60.50266633,-1.109285127 60.47785758,-1.108374384 60.4530474,-1.035332786 60.47785758,-0.9621710526 60.50266633,-0.8888888889 60.52747368,-0.8896210873 60.55227961,-0.890354493 60.57708413,-0.8910891089 60.60188724,-0.9645507007 60.57708413))
328919|1|1|13.18965517|60.4530474|POLYGON((13.10032895 60.50266633,13.0895645 60.47785758,13.07881773 60.4530474,13.14191961 60.42823581,13.20491803 60.40342281,13.26781327 60.37860838,13.27868852 60.40342281,13.28958162 60.42823581,13.30049261 60.4530474,13.23746919 60.47785758,13.17434211 60.50266633,13.11111111 60.52747368,13.10032895 60.50266633))
328921|1|1|13.63300493|60.4530474|POLYGON((13.54440789 60.50266633,13.53327855 60.47785758,13.52216749 60.4530474,13.58490566 60.42823581,13.64754098 60.40342281,13.71007371 60.37860838,13.72131148 60.40342281,13.73256768 60.42823581,13.74384236 60.4530474,13.68118324 60.47785758,13.61842105 60.50266633,13.55555556 60.52747368,13.54440789 60.50266633))
328923|1|1|14.07635468|60.4530474|POLYGON((13.98848684 60.50266633,13.9769926 60.47785758,13.96551724 60.4530474,14.02789171 60.42823581,14.09016393 60.40342281,14.15233415 60.37860838,14.16393443 60.40342281,14.17555373 60.42823581,14.18719212 60.4530474,14.12489729 60.47785758,14.0625 60.50266633,14 60.52747368,13.98848684 60.50266633))
328924|1|1|14.29802956|60.4530474|POLYGON((14.21052632 60.50266633,14.19884963 60.47785758,14.18719212 60.4530474,14.24938474 60.42823581,14.31147541 60.40342281,14.37346437 60.37860838,14.3852459 60.40342281,14.39704676 60.42823581,14.408867 60.4530474,14.34675431 60.47785758,14.28453947 60.50266633,14.22222222 60.52747368,14.21052632 60.50266633))
328926|1|1|14.74137931|60.4530474|POLYGON((14.65460526 60.50266633,14.64256368 60.47785758,14.63054187 60.4530474,14.6923708 60.42823581,14.75409836 60.40342281,14.81572482 60.37860838,14.82786885 60.40342281,14.84003281 60.42823581,14.85221675 60.4530474,14.79046836 60.47785758,14.72861842 60.50266633,14.66666667 60.52747368,14.65460526 60.50266633))
328927|1|1|14.96305419|60.4530474|POLYGON((14.87664474 60.50266633,14.86442071 60.47785758,14.85221675 60.4530474,14.91386382 60.42823581,14.97540984 60.40342281,15.03685504 60.37860838,15.04918033 60.40342281,15.06152584 60.42823581,15.07389163 60.4530474,15.01232539 60.47785758,14.95065789 60.50266633,14.88888889 60.52747368,14.87664474 60.50266633))
328929|1|1|15.40640394|60.4530474|POLYGON((15.32072368 60.50266633,15.30813476 60.47785758,15.2955665 60.4530474,15.35684988 60.42823581,15.41803279 60.40342281,15.47911548 60.37860838,15.49180328 60.40342281,15.50451189 60.42823581,15.51724138 60.4530474,15.45603944 60.47785758,15.39473684 60.50266633,15.33333333 60.52747368,15.32072368 60.50266633))
328930|1|1|15.62807882|60.4530474|POLYGON((15.54276316 60.50266633,15.52999178 60.47785758,15.51724138 60.4530474,15.5783429 60.42823581,15.63934426 60.40342281,15.7002457 60.37860838,15.71311475 60.40342281,15.72600492 60.42823581,15.73891626 60.4530474,15.67789647 60.47785758,15.61677632 60.50266633,15.55555556 60.52747368,15.54276316 60.50266633))
328932|1|1|16.07142857|60.4530474|POLYGON((15.98684211 60.50266633,15.97370583 60.47785758,15.96059113 60.4530474,16.02132896 60.42823581,16.08196721 60.40342281,16.14250614 60.37860838,16.1557377 60.40342281,16.16899098 60.42823581,16.18226601 60.4530474,16.12161052 60.47785758,16.06085526 60.50266633,16 60.52747368,15.98684211 60.50266633))
328933|1|1|16.29310345|60.4530474|POLYGON((16.20888158 60.50266633,16.19556286 60.47785758,16.18226601 60.4530474,16.24282199 60.42823581,16.30327869 60.40342281,16.36363636 60.37860838,16.37704918 60.40342281,16.390484 60.42823581,16.40394089 60.4530474,16.34346754 60.47785758,16.28289474 60.50266633,16.22222222 60.52747368,16.20888158 60.50266633))
328934|1|1|16.51477833|60.4530474|POLYGON((16.43092105 60.50266633,16.41741988 60.47785758,16.40394089 60.4530474,16.46431501 60.42823581,16.52459016 60.40342281,16.58476658 60.37860838,16.59836066 60.40342281,16.61197703 60.42823581,16.62561576 60.4530474,16.56532457 60.47785758,16.50493421 60.50266633,16.44444444 60.52747368,16.43092105 60.50266633))
328935|1|1|16.7364532|60.4530474|POLYGON((16.65296053 60.50266633,16.63927691 60.47785758,16.62561576 60.4530474,16.68580804 60.42823581,16.74590164 60.40342281,16.80589681 60.37860838,16.81967213 60.40342281,16.83347006 60.42823581,16.84729064 60.4530474,16.78718159 60.47785758,16.72697368 60.50266633,16.66666667 60.52747368,16.65296053 60.50266633))
328936|1|1|16.95812808|60.4530474|POLYGON((16.875 60.50266633,16.86113394 60.47785758,16.84729064 60.4530474,16.90730107 60.42823581,16.96721311 60.40342281,17.02702703 60.37860838,17.04098361 60.40342281,17.05496308 60.42823581,17.06896552 60.4530474,17.00903862 60.47785758,16.94901316 60.50266633,16.88888889 60.52747368,16.875 60.50266633))
328937|1|1|17.17980296|60.4530474|POLYGON((17.09703947 60.50266633,17.08299096 60.47785758,17.06896552 60.4530474,17.12879409 60.42823581,17.18852459 60.40342281,17.24815725 60.37860838,17.26229508 60.40342281,17.27645611 60.42823581,17.29064039 60.4530474,17.23089565 60.47785758,17.17105263 60.50266633,17.11111111 60.52747368,17.09703947 60.50266633))
328938|1|1|17.40147783|60.4530474|POLYGON((17.31907895 60.50266633,17.30484799 60.47785758,17.29064039 60.4530474,17.35028712 60.42823581,17.40983607 60.40342281,17.46928747 60.37860838,17.48360656 60.40342281,17.49794914 60.42823581,17.51231527 60.4530474,17.45275267 60.47785758,17.39309211 60.50266633,17.33333333 60.52747368,17.31907895 60.50266633))
328940|4|4|17.84482759|60.4530474|POLYGON((17.76315789 60.50266633,17.74856204 60.47785758,17.73399015 60.4530474,17.79327317 60.42823581,17.85245902 60.40342281,17.91154791 60.37860838,17.92622951 60.40342281,17.94093519 60.42823581,17.95566502 60.4530474,17.89646672 60.47785758,17.83717105 60.50266633,17.77777778 60.52747368,17.76315789 60.50266633))
328941|1|1|18.06650246|60.4530474|POLYGON((17.98519737 60.50266633,17.97041906 60.47785758,17.95566502 60.4530474,18.0147662 60.42823581,18.07377049 60.40342281,18.13267813 60.37860838,18.14754098 60.40342281,18.16242822 60.42823581,18.1773399 60.4530474,18.11832375 60.47785758,18.05921053 60.50266633,18 60.52747368,17.98519737 60.50266633))
328958|10|9|21.83497537|60.4530474|POLYGON((21.75986842 60.50266633,21.7419885 60.47785758,21.72413793 60.4530474,21.78014766 60.42823581,21.83606557 60.40342281,21.89189189 60.37860838,21.90983607 60.40342281,21.92780968 60.42823581,21.94581281 60.4530474,21.88989318 60.47785758,21.83388158 60.50266633,21.77777778 60.52747368,21.75986842 60.50266633))
328959|1|1|22.05665025|60.4530474|POLYGON((21.98190789 60.50266633,21.96384552 60.47785758,21.94581281 60.4530474,22.00164069 60.42823581,22.05737705 60.40342281,22.11302211 60.37860838,22.13114754 60.40342281,22.14930271 60.42823581,22.16748768 60.4530474,22.11175021 60.47785758,22.05592105 60.50266633,22 60.52747368,21.98190789 60.50266633))
328960|1|1|22.27832512|60.4530474|POLYGON((22.20394737 60.50266633,22.18570255 60.47785758,22.16748768 60.4530474,22.22313372 60.42823581,22.27868852 60.40342281,22.33415233 60.37860838,22.35245902 60.40342281,22.37079573 60.42823581,22.38916256 60.4530474,22.33360723 60.47785758,22.27796053 60.50266633,22.22222222 60.52747368,22.20394737 60.50266633))
328961|1|1|22.5|60.4530474|POLYGON((22.42598684 60.50266633,22.40755957 60.47785758,22.38916256 60.4530474,22.44462674 60.42823581,22.5 60.40342281,22.55528256 60.37860838,22.57377049 60.40342281,22.59228876 60.42823581,22.61083744 60.4530474,22.55546426 60.47785758,22.5 60.50266633,22.44444444 60.52747368,22.42598684 60.50266633))
328962|1|1|22.72167488|60.4530474|POLYGON((22.64802632 60.50266633,22.6294166 60.47785758,22.61083744 60.4530474,22.66611977 60.42823581,22.72131148 60.40342281,22.77641278 60.37860838,22.79508197 60.40342281,22.81378179 60.42823581,22.83251232 60.4530474,22.77732128 60.47785758,22.72203947 60.50266633,22.66666667 60.52747368,22.64802632 60.50266633))
328964|1|1|23.16502463|60.4530474|POLYGON((23.09210526 60.50266633,23.07313065 60.47785758,23.05418719 60.4530474,23.10910582 60.42823581,23.16393443 60.40342281,23.21867322 60.37860838,23.23770492 60.40342281,23.25676784 60.42823581,23.27586207 60.4530474,23.22103533 60.47785758,23.16611842 60.50266633,23.11111111 60.52747368,23.09210526 60.50266633))
328969|1|1|24.27339901|60.4530474|POLYGON((24.20230263 60.50266633,24.18241578 60.47785758,24.16256158 60.4530474,24.21657096 60.42823581,24.2704918 60.40342281,24.32432432 60.37860838,24.3442623 60.40342281,24.36423298 60.42823581,24.38423645 60.4530474,24.33032046 60.47785758,24.27631579 60.50266633,24.22222222 60.52747368,24.20230263 60.50266633))
328970|1|1|24.49507389|60.4530474|POLYGON((24.42434211 60.50266633,24.4042728 60.47785758,24.38423645 60.4530474,24.43806399 60.42823581,24.49180328 60.40342281,24.54545455 60.37860838,24.56557377 60.40342281,24.585726 60.42823581,24.60591133 60.4530474,24.55217749 60.47785758,24.49835526 60.50266633,24.44444444 60.52747368,24.42434211 60.50266633))
328971|1|1|24.71674877|60.4530474|POLYGON((24.64638158 60.50266633,24.62612983 60.47785758,24.60591133 60.4530474,24.65955701 60.42823581,24.71311475 60.40342281,24.76658477 60.37860838,24.78688525 60.40342281,24.80721903 60.42823581,24.82758621 60.4530474,24.77403451 60.47785758,24.72039474 60.50266633,24.66666667 60.52747368,24.64638158 60.50266633))
328973|1|1|25.16009852|60.4530474|POLYGON((25.09046053 60.50266633,25.06984388 60.47785758,25.04926108 60.4530474,25.10254307 60.42823581,25.1557377 60.40342281,25.20884521 60.37860838,25.2295082 60.40342281,25.25020509 60.42823581,25.27093596 60.4530474,25.21774856 60.47785758,25.16447368 60.50266633,25.11111111 60.52747368,25.09046053 60.50266633))
328974|1|1|25.3817734|60.4530474|POLYGON((25.3125 60.50266633,25.2917009 60.47785758,25.27093596 60.4530474,25.3240361 60.42823581,25.37704918 60.40342281,25.42997543 60.37860838,25.45081967 60.40342281,25.47169811 60.42823581,25.49261084 60.4530474,25.43960559 60.47785758,25.38651316 60.50266633,25.33333333 60.52747368,25.3125 60.50266633))
328975|1|1|25.60344828|60.4530474|POLYGON((25.53453947 60.50266633,25.51355793 60.47785758,25.49261084 60.4530474,25.54552912 60.42823581,25.59836066 60.40342281,25.65110565 60.37860838,25.67213115 60.40342281,25.69319114 60.42823581,25.71428571 60.4530474,25.66146261 60.47785758,25.60855263 60.50266633,25.55555556 60.52747368,25.53453947 60.50266633))
328978|1|1|26.26847291|60.4530474|POLYGON((26.20065789 60.50266633,26.17912901 60.47785758,26.15763547 60.4530474,26.2100082 60.42823581,26.26229508 60.40342281,26.31449631 60.37860838,26.33606557 60.40342281,26.35767022 60.42823581,26.37931034 60.4530474,26.32703369 60.47785758,26.27467105 60.50266633,26.22222222 60.52747368,26.20065789 60.50266633))
328981|1|1|26.93349754|60.4530474|POLYGON((26.86677632 60.50266633,26.84470008 60.47785758,26.8226601 60.4530474,26.87448728 60.42823581,26.92622951 60.40342281,26.97788698 60.37860838,27 60.40342281,27.0221493 60.42823581,27.04433498 60.4530474,26.99260477 60.47785758,26.94078947 60.50266633,26.88888889 60.52747368,26.86677632 60.50266633))
330477|4|4|-1.4408867|60.4530474|POLYGON((-1.40625 60.50266633,-1.479046836 60.47785758,-1.551724138 60.4530474,-1.550451189 60.42823581,-1.549180328 60.40342281,-1.547911548 60.37860838,-1.475409836 60.40342281,-1.402789171 60.42823581,-1.330049261 60.4530474,-1.331142153 60.47785758,-1.332236842 60.50266633,-1.333333333 60.52747368,-1.40625 60.50266633))
330478|4|4|-1.219211823|60.4530474|POLYGON((-1.184210526 60.50266633,-1.257189811 60.47785758,-1.330049261 60.4530474,-1.328958162 60.42823581,-1.327868852 60.40342281,-1.326781327 60.37860838,-1.254098361 60.40342281,-1.181296144 60.42823581,-1.108374384 60.4530474,-1.109285127 60.47785758,-1.110197368 60.50266633,-1.111111111 60.52747368,-1.184210526 60.50266633))
330553|1|1|15.36855037|60.37860838|POLYGON((15.28301887 60.42823581,15.2704918 60.40342281,15.25798526 60.37860838,15.31914894 60.35379253,15.38021259 60.32897526,15.44117647 60.30415657,15.45380213 60.32897526,15.46644845 60.35379253,15.47911548 60.37860838,15.41803279 60.40342281,15.35684988 60.42823581,15.2955665 60.4530474,15.28301887 60.42823581))
330554|1|1|15.58968059|60.37860838|POLYGON((15.50451189 60.42823581,15.49180328 60.40342281,15.47911548 60.37860838,15.5400982 60.35379253,15.60098119 60.32897526,15.66176471 60.30415657,15.67457073 60.32897526,15.68739771 60.35379253,15.7002457 60.37860838,15.63934426 60.40342281,15.5783429 60.42823581,15.51724138 60.4530474,15.50451189 60.42823581))
330555|1|1|15.81081081|60.37860838|POLYGON((15.72600492 60.42823581,15.71311475 60.40342281,15.7002457 60.37860838,15.76104746 60.35379253,15.8217498 60.32897526,15.88235294 60.30415657,15.89533933 60.32897526,15.90834697 60.35379253,15.92137592 60.37860838,15.86065574 60.40342281,15.79983593 60.42823581,15.73891626 60.4530474,15.72600492 60.42823581))
330556|1|1|16.03194103|60.37860838|POLYGON((15.94749795 60.42823581,15.93442623 60.40342281,15.92137592 60.37860838,15.98199673 60.35379253,16.0425184 60.32897526,16.10294118 60.30415657,16.11610793 60.32897526,16.12929624 60.35379253,16.14250614 60.37860838,16.08196721 60.40342281,16.02132896 60.42823581,15.96059113 60.4530474,15.94749795 60.42823581))
330558|1|1|16.47420147|60.37860838|POLYGON((16.390484 60.42823581,16.37704918 60.40342281,16.36363636 60.37860838,16.42389525 60.35379253,16.4840556 60.32897526,16.54411765 60.30415657,16.55764513 60.32897526,16.57119476 60.35379253,16.58476658 60.37860838,16.52459016 60.40342281,16.46431501 60.42823581,16.40394089 60.4530474,16.390484 60.42823581))
330560|1|1|16.91646192|60.37860838|POLYGON((16.83347006 60.42823581,16.81967213 60.40342281,16.80589681 60.37860838,16.86579378 60.35379253,16.9255928 60.32897526,16.98529412 60.30415657,16.99918234 60.32897526,17.01309329 60.35379253,17.02702703 60.37860838,16.96721311 60.40342281,16.90730107 60.42823581,16.84729064 60.4530474,16.83347006 60.42823581))
330561|1|1|17.13759214|60.37860838|POLYGON((17.05496308 60.42823581,17.04098361 60.40342281,17.02702703 60.37860838,17.08674304 60.35379253,17.14636141 60.32897526,17.20588235 60.30415657,17.21995094 60.32897526,17.23404255 60.35379253,17.24815725 60.37860838,17.18852459 60.40342281,17.12879409 60.42823581,17.06896552 60.4530474,17.05496308 60.42823581))
330562|1|1|17.35872236|60.37860838|POLYGON((17.27645611 60.42823581,17.26229508 60.40342281,17.24815725 60.37860838,17.30769231 60.35379253,17.36713001 60.32897526,17.42647059 60.30415657,17.44071954 60.32897526,17.45499182 60.35379253,17.46928747 60.37860838,17.40983607 60.40342281,17.35028712 60.42823581,17.29064039 60.4530474,17.27645611 60.42823581))
330563|1|1|17.57985258|60.37860838|POLYGON((17.49794914 60.42823581,17.48360656 60.40342281,17.46928747 60.37860838,17.52864157 60.35379253,17.58789861 60.32897526,17.64705882 60.30415657,17.66148814 60.32897526,17.67594108 60.35379253,17.69041769 60.37860838,17.63114754 60.40342281,17.57178015 60.42823581,17.51231527 60.4530474,17.49794914 60.42823581))
330583|4|4|22.002457|60.37860838|POLYGON((21.92780968 60.42823581,21.90983607 60.40342281,21.89189189 60.37860838,21.94762684 60.35379253,22.00327065 60.32897526,22.05882353 60.30415657,22.07686018 60.32897526,22.09492635 60.35379253,22.11302211 60.37860838,22.05737705 60.40342281,22.00164069 60.42823581,21.94581281 60.4530474,21.92780968 60.42823581))
330584|1|1|22.22358722|60.37860838|POLYGON((22.14930271 60.42823581,22.13114754 60.40342281,22.11302211 60.37860838,22.1685761 60.35379253,22.22403925 60.32897526,22.27941176 60.30415657,22.29762878 60.32897526,22.31587561 60.35379253,22.33415233 60.37860838,22.27868852 60.40342281,22.22313372 60.42823581,22.16748768 60.4530474,22.14930271 60.42823581))
330585|1|1|22.44471744|60.37860838|POLYGON((22.37079573 60.42823581,22.35245902 60.40342281,22.33415233 60.37860838,22.38952537 60.35379253,22.44480785 60.32897526,22.5 60.30415657,22.51839738 60.32897526,22.53682488 60.35379253,22.55528256 60.37860838,22.5 60.40342281,22.44462674 60.42823581,22.38916256 60.4530474,22.37079573 60.42823581))
330586|1|1|22.66584767|60.37860838|POLYGON((22.59228876 60.42823581,22.57377049 60.40342281,22.55528256 60.37860838,22.61047463 60.35379253,22.66557645 60.32897526,22.72058824 60.30415657,22.73916599 60.32897526,22.75777414 60.35379253,22.77641278 60.37860838,22.72131148 60.40342281,22.66611977 60.42823581,22.61083744 60.4530474,22.59228876 60.42823581))
330588|1|1|23.10810811|60.37860838|POLYGON((23.03527482 60.42823581,23.01639344 60.40342281,22.997543 60.37860838,23.05237316 60.35379253,23.10711365 60.32897526,23.16176471 60.30415657,23.18070319 60.32897526,23.19967267 60.35379253,23.21867322 60.37860838,23.16393443 60.40342281,23.10910582 60.42823581,23.05418719 60.4530474,23.03527482 60.42823581))
330593|1|1|24.21375921|60.37860838|POLYGON((24.14273995 60.42823581,24.12295082 60.40342281,24.1031941 60.37860838,24.15711948 60.35379253,24.21095666 60.32897526,24.26470588 60.30415657,24.2845462 60.32897526,24.30441899 60.35379253,24.32432432 60.37860838,24.2704918 60.40342281,24.21657096 60.42823581,24.16256158 60.4530474,24.14273995 60.42823581))
330594|1|1|24.43488943|60.37860838|POLYGON((24.36423298 60.42823581,24.3442623 60.40342281,24.32432432 60.37860838,24.37806874 60.35379253,24.43172527 60.32897526,24.48529412 60.30415657,24.5053148 60.32897526,24.52536825 60.35379253,24.54545455 60.37860838,24.49180328 60.40342281,24.43806399 60.42823581,24.38423645 60.4530474,24.36423298 60.42823581))
330595|1|1|24.65601966|60.37860838|POLYGON((24.585726 60.42823581,24.56557377 60.40342281,24.54545455 60.37860838,24.599018 60.35379253,24.65249387 60.32897526,24.70588235 60.30415657,24.7260834 60.32897526,24.74631751 60.35379253,24.76658477 60.37860838,24.71311475 60.40342281,24.65955701 60.42823581,24.60591133 60.4530474,24.585726 60.42823581))
330597|1|1|25.0982801|60.37860838|POLYGON((25.02871206 60.42823581,25.00819672 60.40342281,24.98771499 60.37860838,25.04091653 60.35379253,25.09403107 60.32897526,25.14705882 60.30415657,25.16762061 60.32897526,25.18821604 60.35379253,25.20884521 60.37860838,25.1557377 60.40342281,25.10254307 60.42823581,25.04926108 60.4530474,25.02871206 60.42823581))
330598|1|1|25.31941032|60.37860838|POLYGON((25.25020509 60.42823581,25.2295082 60.40342281,25.20884521 60.37860838,25.26186579 60.35379253,25.31479967 60.32897526,25.36764706 60.30415657,25.38838921 60.32897526,25.4091653 60.35379253,25.42997543 60.37860838,25.37704918 60.40342281,25.3240361 60.42823581,25.27093596 60.4530474,25.25020509 60.42823581))
330599|1|1|25.54054054|60.37860838|POLYGON((25.47169811 60.42823581,25.45081967 60.40342281,25.42997543 60.37860838,25.48281506 60.35379253,25.53556827 60.32897526,25.58823529 60.30415657,25.60915781 60.32897526,25.63011457 60.35379253,25.65110565 60.37860838,25.59836066 60.40342281,25.54552912 60.42823581,25.49261084 60.4530474,25.47169811 60.42823581))
330600|1|1|25.76167076|60.37860838|POLYGON((25.69319114 60.42823581,25.67213115 60.40342281,25.65110565 60.37860838,25.70376432 60.35379253,25.75633688 60.32897526,25.80882353 60.30415657,25.82992641 60.32897526,25.85106383 60.35379253,25.87223587 60.37860838,25.81967213 60.40342281,25.76702215 60.42823581,25.71428571 60.4530474,25.69319114 60.42823581))
332105|4|4|-1.437346437|60.37860838|POLYGON((-1.402789171 60.42823581,-1.475409836 60.40342281,-1.547911548 60.37860838,-1.546644845 60.35379253,-1.545380213 60.32897526,-1.544117647 60.30415657,-1.471790679 60.32897526,-1.399345336 60.35379253,-1.326781327 60.37860838,-1.327868852 60.40342281,-1.328958162 60.42823581,-1.330049261 60.4530474,-1.402789171 60.42823581))
332106|4|4|-1.216216216|60.37860838|POLYGON((-1.181296144 60.42823581,-1.254098361 60.40342281,-1.326781327 60.37860838,-1.325695581 60.35379253,-1.324611611 60.32897526,-1.323529412 60.30415657,-1.251022077 60.32897526,-1.178396072 60.35379253,-1.105651106 60.37860838,-1.106557377 60.40342281,-1.107465135 60.42823581,-1.108374384 60.4530474,-1.181296144 60.42823581))
332107|4|4|-0.9950859951|60.37860838|POLYGON((-0.9598031173 60.42823581,-1.032786885 60.40342281,-1.105651106 60.37860838,-1.104746318 60.35379253,-1.103843009 60.32897526,-1.102941176 60.30415657,-1.030253475 60.32897526,-0.9574468085 60.35379253,-0.8845208845 60.37860838,-0.8852459016 60.40342281,-0.8859721083 60.42823581,-0.8866995074 60.4530474,-0.9598031173 60.42823581))
332179|1|1|14.88970588|60.30415657|POLYGON((14.80360065 60.35379253,14.79149632 60.32897526,14.77941176 60.30415657,14.84081633 60.27933645,14.90212072 60.25451491,14.96332518 60.22969193,14.97553018 60.25451491,14.9877551 60.27933645,15 60.30415657,14.93867539 60.32897526,14.87725041 60.35379253,14.81572482 60.37860838,14.80360065 60.35379253))
332180|1|1|15.11029412|60.30415657|POLYGON((15.02454992 60.35379253,15.01226492 60.32897526,15 60.30415657,15.06122449 60.27933645,15.1223491 60.25451491,15.18337408 60.22969193,15.19575856 60.25451491,15.20816327 60.27933645,15.22058824 60.30415657,15.15944399 60.32897526,15.09819967 60.35379253,15.03685504 60.37860838,15.02454992 60.35379253))
332183|1|1|15.77205882|60.30415657|POLYGON((15.68739771 60.35379253,15.67457073 60.32897526,15.66176471 60.30415657,15.72244898 60.27933645,15.78303426 60.25451491,15.84352078 60.22969193,15.85644372 60.25451491,15.86938776 60.27933645,15.88235294 60.30415657,15.8217498 60.32897526,15.76104746 60.35379253,15.7002457 60.37860838,15.68739771 60.35379253))
332184|1|1|15.99264706|60.30415657|POLYGON((15.90834697 60.35379253,15.89533933 60.32897526,15.88235294 60.30415657,15.94285714 60.27933645,16.00326264 60.25451491,16.06356968 60.22969193,16.0766721 60.25451491,16.08979592 60.27933645,16.10294118 60.30415657,16.0425184 60.32897526,15.98199673 60.35379253,15.92137592 60.37860838,15.90834697 60.35379253))
332185|1|1|16.21323529|60.30415657|POLYGON((16.12929624 60.35379253,16.11610793 60.32897526,16.10294118 60.30415657,16.16326531 60.27933645,16.22349103 60.25451491,16.28361858 60.22969193,16.29690049 60.25451491,16.31020408 60.27933645,16.32352941 60.30415657,16.263287 60.32897526,16.20294599 60.35379253,16.14250614 60.37860838,16.12929624 60.35379253))
332186|1|1|16.43382353|60.30415657|POLYGON((16.3502455 60.35379253,16.33687653 60.32897526,16.32352941 60.30415657,16.38367347 60.27933645,16.44371941 60.25451491,16.50366748 60.22969193,16.51712887 60.25451491,16.53061224 60.27933645,16.54411765 60.30415657,16.4840556 60.32897526,16.42389525 60.35379253,16.36363636 60.37860838,16.3502455 60.35379253))
332188|1|1|16.875|60.30415657|POLYGON((16.79214403 60.35379253,16.77841374 60.32897526,16.76470588 60.30415657,16.8244898 60.27933645,16.88417618 60.25451491,16.94376528 60.22969193,16.95758564 60.25451491,16.97142857 60.27933645,16.98529412 60.30415657,16.9255928 60.32897526,16.86579378 60.35379253,16.80589681 60.37860838,16.79214403 60.35379253))
332189|1|1|17.09558824|60.30415657|POLYGON((17.01309329 60.35379253,16.99918234 60.32897526,16.98529412 60.30415657,17.04489796 60.27933645,17.10440457 60.25451491,17.16381418 60.22969193,17.17781403 60.25451491,17.19183673 60.27933645,17.20588235 60.30415657,17.14636141 60.32897526,17.08674304 60.35379253,17.02702703 60.37860838,17.01309329 60.35379253))
332190|1|1|17.31617647|60.30415657|POLYGON((17.23404255 60.35379253,17.21995094 60.32897526,17.20588235 60.30415657,17.26530612 60.27933645,17.32463295 60.25451491,17.38386308 60.22969193,17.39804241 60.25451491,17.4122449 60.27933645,17.42647059 60.30415657,17.36713001 60.32897526,17.30769231 60.35379253,17.24815725 60.37860838,17.23404255 60.35379253))
332191|1|1|17.53676471|60.30415657|POLYGON((17.45499182 60.35379253,17.44071954 60.32897526,17.42647059 60.30415657,17.48571429 60.27933645,17.54486134 60.25451491,17.60391198 60.22969193,17.6182708 60.25451491,17.63265306 60.27933645,17.64705882 60.30415657,17.58789861 60.32897526,17.52864157 60.35379253,17.46928747 60.37860838,17.45499182 60.35379253))
332195|1|1|18.41911765|60.30415657|POLYGON((18.33878887 60.35379253,18.32379395 60.32897526,18.30882353 60.30415657,18.36734694 60.27933645,18.42577488 60.25451491,18.48410758 60.22969193,18.49918434 60.25451491,18.51428571 60.27933645,18.52941176 60.30415657,18.47097302 60.32897526,18.41243863 60.35379253,18.35380835 60.37860838,18.33878887 60.35379253))
332196|1|1|18.63970588|60.30415657|POLYGON((18.55973813 60.35379253,18.54456255 60.32897526,18.52941176 60.30415657,18.5877551 60.27933645,18.64600326 60.25451491,18.70415648 60.22969193,18.71941272 60.25451491,18.73469388 60.27933645,18.75 60.30415657,18.69174162 60.32897526,18.63338789 60.35379253,18.57493857 60.37860838,18.55973813 60.35379253))
332209|1|1|21.50735294|60.30415657|POLYGON((21.43207856 60.35379253,21.41455437 60.32897526,21.39705882 60.30415657,21.45306122 60.27933645,21.50897227 60.25451491,21.56479218 60.22969193,21.58238173 60.25451491,21.6 60.27933645,21.61764706 60.30415657,21.56173344 60.32897526,21.50572831 60.35379253,21.44963145 60.37860838,21.43207856 60.35379253))
332213|1|1|22.38970588|60.30415657|POLYGON((22.31587561 60.35379253,22.29762878 60.32897526,22.27941176 60.30415657,22.33469388 60.27933645,22.38988581 60.25451491,22.44498778 60.22969193,22.46329527 60.25451491,22.48163265 60.27933645,22.5 60.30415657,22.44480785 60.32897526,22.38952537 60.35379253,22.33415233 60.37860838,22.31587561 60.35379253))
332214|1|1|22.61029412|60.30415657|POLYGON((22.53682488 60.35379253,22.51839738 60.32897526,22.5 60.30415657,22.55510204 60.27933645,22.61011419 60.25451491,22.66503667 60.22969193,22.68352365 60.25451491,22.70204082 60.27933645,22.72058824 60.30415657,22.66557645 60.32897526,22.61047463 60.35379253,22.55528256 60.37860838,22.53682488 60.35379253))
332217|1|1|23.27205882|60.30415657|POLYGON((23.19967267 60.35379253,23.18070319 60.32897526,23.16176471 60.30415657,23.21632653 60.27933645,23.27079935 60.25451491,23.32518337 60.22969193,23.34420881 60.25451491,23.36326531 60.27933645,23.38235294 60.30415657,23.32788226 60.32897526,23.27332242 60.35379253,23.21867322 60.37860838,23.19967267 60.35379253))
332221|1|1|24.15441176|60.30415657|POLYGON((24.08346972 60.35379253,24.0637776 60.32897526,24.04411765 60.30415657,24.09795918 60.27933645,24.15171289 60.25451491,24.20537897 60.22969193,24.22512235 60.25451491,24.24489796 60.27933645,24.26470588 60.30415657,24.21095666 60.32897526,24.15711948 60.35379253,24.1031941 60.37860838,24.08346972 60.35379253))
332222|1|1|24.375|60.30415657|POLYGON((24.30441899 60.35379253,24.2845462 60.32897526,24.26470588 60.30415657,24.31836735 60.27933645,24.37194127 60.25451491,24.42542787 60.22969193,24.44535073 60.25451491,24.46530612 60.27933645,24.48529412 60.30415657,24.43172527 60.32897526,24.37806874 60.35379253,24.32432432 60.37860838,24.30441899 60.35379253))
332223|1|1|24.59558824|60.30415657|POLYGON((24.52536825 60.35379253,24.5053148 60.32897526,24.48529412 60.30415657,24.53877551 60.27933645,24.59216966 60.25451491,24.64547677 60.22969193,24.66557912 60.25451491,24.68571429 60.27933645,24.70588235 60.30415657,24.65249387 60.32897526,24.599018 60.35379253,24.54545455 60.37860838,24.52536825 60.35379253))
332224|1|1|24.81617647|60.30415657|POLYGON((24.74631751 60.35379253,24.7260834 60.32897526,24.70588235 60.30415657,24.75918367 60.27933645,24.81239804 60.25451491,24.86552567 60.22969193,24.8858075 60.25451491,24.90612245 60.27933645,24.92647059 60.30415657,24.87326247 60.32897526,24.81996727 60.35379253,24.76658477 60.37860838,24.74631751 60.35379253))
332225|1|1|25.03676471|60.30415657|POLYGON((24.96726678 60.35379253,24.946852 60.32897526,24.92647059 60.30415657,24.97959184 60.27933645,25.03262643 60.25451491,25.08557457 60.22969193,25.10603589 60.25451491,25.12653061 60.27933645,25.14705882 60.30415657,25.09403107 60.32897526,25.04091653 60.35379253,24.98771499 60.37860838,24.96726678 60.35379253))
332226|1|1|25.25735294|60.30415657|POLYGON((25.18821604 60.35379253,25.16762061 60.32897526,25.14705882 60.30415657,25.2 60.27933645,25.25285481 60.25451491,25.30562347 60.22969193,25.32626427 60.25451491,25.34693878 60.27933645,25.36764706 60.30415657,25.31479967 60.32897526,25.26186579 60.35379253,25.20884521 60.37860838,25.18821604 60.35379253))
332227|1|1|25.47794118|60.30415657|POLYGON((25.4091653 60.35379253,25.38838921 60.32897526,25.36764706 60.30415657,25.42040816 60.27933645,25.4730832 60.25451491,25.52567237 60.22969193,25.54649266 60.25451491,25.56734694 60.27933645,25.58823529 60.30415657,25.53556827 60.32897526,25.48281506 60.35379253,25.42997543 60.37860838,25.4091653 60.35379253))
332228|1|1|25.69852941|60.30415657|POLYGON((25.63011457 60.35379253,25.60915781 60.32897526,25.58823529 60.30415657,25.64081633 60.27933645,25.69331158 60.25451491,25.74572127 60.22969193,25.76672104 60.25451491,25.7877551 60.27933645,25.80882353 60.30415657,25.75633688 60.32897526,25.70376432 60.35379253,25.65110565 60.37860838,25.63011457 60.35379253))
333737|4|4|-1.433823529|60.30415657|POLYGON((-1.399345336 60.35379253,-1.471790679 60.32897526,-1.544117647 60.30415657,-1.542857143 60.27933645,-1.541598695 60.25451491,-1.540342298 60.22969193,-1.468189233 60.25451491,-1.395918367 60.27933645,-1.323529412 60.30415657,-1.324611611 60.32897526,-1.325695581 60.35379253,-1.326781327 60.37860838,-1.399345336 60.35379253))
333739|4|4|-0.9926470588|60.30415657|POLYGON((-0.9574468085 60.35379253,-1.030253475 60.32897526,-1.102941176 60.30415657,-1.102040816 60.27933645,-1.101141925 60.25451491,-1.100244499 60.22969193,-1.027732463 60.25451491,-0.9551020408 60.27933645,-0.8823529412 60.30415657,-0.8830744072 60.32897526,-0.883797054 60.35379253,-0.8845208845 60.37860838,-0.9574468085 60.35379253))
333803|1|1|13.09290954|60.22969193|POLYGON((13.00408163 60.27933645,12.99347471 60.25451491,12.98288509 60.22969193,13.04560261 60.20486753,13.10821806 60.1800417,13.17073171 60.15521443,13.18144833 60.1800417,13.19218241 60.20486753,13.20293399 60.22969193,13.14029364 60.25451491,13.07755102 60.27933645,13.01470588 60.30415657,13.00408163 60.27933645))
333807|4|4|13.97310513|60.22969193|POLYGON((13.88571429 60.27933645,13.87438825 60.25451491,13.86308068 60.22969193,13.92508143 60.20486753,13.98698129 60.1800417,14.04878049 60.15521443,14.06021155 60.1800417,14.07166124 60.20486753,14.08312958 60.22969193,14.02120718 60.25451491,13.95918367 60.27933645,13.89705882 60.30415657,13.88571429 60.27933645))
333812|1|1|15.07334963|60.22969193|POLYGON((14.9877551 60.27933645,14.97553018 60.25451491,14.96332518 60.22969193,15.02442997 60.20486753,15.08543531 60.1800417,15.14634146 60.15521443,15.15866558 60.1800417,15.17100977 60.20486753,15.18337408 60.22969193,15.1223491 60.25451491,15.06122449 60.27933645,15 60.30415657,14.9877551 60.27933645))
333814|1|1|15.51344743|60.22969193|POLYGON((15.42857143 60.27933645,15.41598695 60.25451491,15.40342298 60.22969193,15.46416938 60.20486753,15.52481692 60.1800417,15.58536585 60.15521443,15.59804719 60.1800417,15.61074919 60.20486753,15.62347188 60.22969193,15.56280587 60.25451491,15.50204082 60.27933645,15.44117647 60.30415657,15.42857143 60.27933645))
333816|2|2|15.95354523|60.22969193|POLYGON((15.86938776 60.27933645,15.85644372 60.25451491,15.84352078 60.22969193,15.90390879 60.20486753,15.96419854 60.1800417,16.02439024 60.15521443,16.0374288 60.1800417,16.0504886 60.20486753,16.06356968 60.22969193,16.00326264 60.25451491,15.94285714 60.27933645,15.88235294 60.30415657,15.86938776 60.27933645))
333819|1|1|16.61369193|60.22969193|POLYGON((16.53061224 60.27933645,16.51712887 60.25451491,16.50366748 60.22969193,16.56351792 60.20486753,16.62327095 60.1800417,16.68292683 60.15521443,16.69650122 60.1800417,16.71009772 60.20486753,16.72371638 60.22969193,16.6639478 60.25451491,16.60408163 60.27933645,16.54411765 60.30415657,16.53061224 60.27933645))
333823|1|1|17.49388753|60.22969193|POLYGON((17.4122449 60.27933645,17.39804241 60.25451491,17.38386308 60.22969193,17.44299674 60.20486753,17.50203417 60.1800417,17.56097561 60.15521443,17.57526444 60.1800417,17.58957655 60.20486753,17.60391198 60.22969193,17.54486134 60.25451491,17.48571429 60.27933645,17.42647059 60.30415657,17.4122449 60.27933645))
333824|1|1|17.71393643|60.22969193|POLYGON((17.63265306 60.27933645,17.6182708 60.25451491,17.60391198 60.22969193,17.66286645 60.20486753,17.72172498 60.1800417,17.7804878 60.15521443,17.79495525 60.1800417,17.80944625 60.20486753,17.82396088 60.22969193,17.76508972 60.25451491,17.70612245 60.27933645,17.64705882 60.30415657,17.63265306 60.27933645))
333826|1|1|18.15403423|60.22969193|POLYGON((18.07346939 60.27933645,18.05872757 60.25451491,18.04400978 60.22969193,18.10260586 60.20486753,18.16110659 60.1800417,18.2195122 60.15521443,18.23433686 60.1800417,18.24918567 60.20486753,18.26405868 60.22969193,18.20554649 60.25451491,18.14693878 60.27933645,18.08823529 60.30415657,18.07346939 60.27933645))
333827|1|1|18.37408313|60.22969193|POLYGON((18.29387755 60.27933645,18.27895595 60.25451491,18.26405868 60.22969193,18.32247557 60.20486753,18.3807974 60.1800417,18.43902439 60.15521443,18.45402766 60.1800417,18.46905537 60.20486753,18.48410758 60.22969193,18.42577488 60.25451491,18.36734694 60.27933645,18.30882353 60.30415657,18.29387755 60.27933645))
333828|1|1|18.59413203|60.22969193|POLYGON((18.51428571 60.27933645,18.49918434 60.25451491,18.48410758 60.22969193,18.54234528 60.20486753,18.6004882 60.1800417,18.65853659 60.15521443,18.67371847 60.1800417,18.68892508 60.20486753,18.70415648 60.22969193,18.64600326 60.25451491,18.5877551 60.27933645,18.52941176 60.30415657,18.51428571 60.27933645))
333843|1|1|21.89486553|60.22969193|POLYGON((21.82040816 60.27933645,21.80261011 60.25451491,21.78484108 60.22969193,21.84039088 60.20486753,21.89585028 60.1800417,21.95121951 60.15521443,21.96908055 60.1800417,21.98697068 60.20486753,22.00488998 60.22969193,21.94942904 60.25451491,21.89387755 60.27933645,21.83823529 60.30415657,21.82040816 60.27933645))
333852|4|4|23.87530562|60.22969193|POLYGON((23.80408163 60.27933645,23.78466558 60.25451491,23.76528117 60.22969193,23.81921824 60.20486753,23.87306753 60.1800417,23.92682927 60.15521443,23.9462978 60.1800417,23.96579805 60.20486753,23.98533007 60.22969193,23.9314845 60.25451491,23.87755102 60.27933645,23.82352941 60.30415657,23.80408163 60.27933645))
333853|1|1|24.09535452|60.22969193|POLYGON((24.0244898 60.27933645,24.00489396 60.25451491,23.98533007 60.22969193,24.03908795 60.20486753,24.09275834 60.1800417,24.14634146 60.15521443,24.16598861 60.1800417,24.18566775 60.20486753,24.20537897 60.22969193,24.15171289 60.25451491,24.09795918 60.27933645,24.04411765 60.30415657,24.0244898 60.27933645))
333854|1|1|24.31540342|60.22969193|POLYGON((24.24489796 60.27933645,24.22512235 60.25451491,24.20537897 60.22969193,24.25895765 60.20486753,24.31244915 60.1800417,24.36585366 60.15521443,24.38567941 60.1800417,24.40553746 60.20486753,24.42542787 60.22969193,24.37194127 60.25451491,24.31836735 60.27933645,24.26470588 60.30415657,24.24489796 60.27933645))
333855|1|1|24.53545232|60.22969193|POLYGON((24.46530612 60.27933645,24.44535073 60.25451491,24.42542787 60.22969193,24.47882736 60.20486753,24.53213995 60.1800417,24.58536585 60.15521443,24.60537022 60.1800417,24.62540717 60.20486753,24.64547677 60.22969193,24.59216966 60.25451491,24.53877551 60.27933645,24.48529412 60.30415657,24.46530612 60.27933645))
333856|1|1|24.75550122|60.22969193|POLYGON((24.68571429 60.27933645,24.66557912 60.25451491,24.64547677 60.22969193,24.69869707 60.20486753,24.75183076 60.1800417,24.80487805 60.15521443,24.82506103 60.1800417,24.84527687 60.20486753,24.86552567 60.22969193,24.81239804 60.25451491,24.75918367 60.27933645,24.70588235 60.30415657,24.68571429 60.27933645))
333857|1|1|24.97555012|60.22969193|POLYGON((24.90612245 60.27933645,24.8858075 60.25451491,24.86552567 60.22969193,24.91856678 60.20486753,24.97152156 60.1800417,25.02439024 60.15521443,25.04475183 60.1800417,25.06514658 60.20486753,25.08557457 60.22969193,25.03262643 60.25451491,24.97959184 60.27933645,24.92647059 60.30415657,24.90612245 60.27933645))
333858|1|1|25.19559902|60.22969193|POLYGON((25.12653061 60.27933645,25.10603589 60.25451491,25.08557457 60.22969193,25.13843648 60.20486753,25.19121237 60.1800417,25.24390244 60.15521443,25.26444264 60.1800417,25.28501629 60.20486753,25.30562347 60.22969193,25.25285481 60.25451491,25.2 60.27933645,25.14705882 60.30415657,25.12653061 60.27933645))
333859|1|1|25.41564792|60.22969193|POLYGON((25.34693878 60.27933645,25.32626427 60.25451491,25.30562347 60.22969193,25.35830619 60.20486753,25.41090317 60.1800417,25.46341463 60.15521443,25.48413344 60.1800417,25.50488599 60.20486753,25.52567237 60.22969193,25.4730832 60.25451491,25.42040816 60.27933645,25.36764706 60.30415657,25.34693878 60.27933645))
333860|1|1|25.63569682|60.22969193|POLYGON((25.56734694 60.27933645,25.54649266 60.25451491,25.52567237 60.22969193,25.5781759 60.20486753,25.63059398 60.1800417,25.68292683 60.15521443,25.70382425 60.1800417,25.7247557 60.20486753,25.74572127 60.22969193,25.69331158 60.25451491,25.64081633 60.27933645,25.58823529 60.30415657,25.56734694 60.27933645))
335373|4|4|-1.430317848|60.22969193|POLYGON((-1.395918367 60.27933645,-1.468189233 60.25451491,-1.540342298 60.22969193,-1.539087948 60.20486753,-1.537835639 60.1800417,-1.536585366 60.15521443,-1.46460537 60.1800417,-1.392508143 60.20486753,-1.320293399 60.22969193,-1.32137031 60.25451491,-1.32244898 60.27933645,-1.323529412 60.30415657,-1.395918367 60.27933645))
335374|4|4|-1.210268949|60.22969193|POLYGON((-1.175510204 60.27933645,-1.247960848 60.25451491,-1.320293399 60.22969193,-1.319218241 60.20486753,-1.318144833 60.1800417,-1.317073171 60.15521443,-1.244914565 60.1800417,-1.172638436 60.20486753,-1.100244499 60.22969193,-1.101141925 60.25451491,-1.102040816 60.27933645,-1.102941176 60.30415657,-1.175510204 60.27933645))
335439|1|1|13.06097561|60.15521443|POLYGON((12.9723127 60.20486753,12.96175753 60.1800417,12.95121951 60.15521443,13.01380991 60.13038573,13.0762987 60.1055556,13.13868613 60.08072403,13.14935065 60.1055556,13.16003249 60.13038573,13.17073171 60.15521443,13.10821806 60.1800417,13.04560261 60.20486753,12.98288509 60.22969193,12.9723127 60.20486753))
335441|1|1|13.5|60.15521443|POLYGON((13.41205212 60.20486753,13.40113914 60.1800417,13.3902439 60.15521443,13.45247766 60.13038573,13.51461039 60.1055556,13.57664234 60.08072403,13.58766234 60.1055556,13.59870024 60.13038573,13.6097561 60.15521443,13.54759967 60.1800417,13.48534202 60.20486753,13.42298289 60.22969193,13.41205212 60.20486753))
335445|1|1|14.37804878|60.15521443|POLYGON((14.29153094 60.20486753,14.27990236 60.1800417,14.26829268 60.15521443,14.32981316 60.13038573,14.39123377 60.1055556,14.45255474 60.08072403,14.46428571 60.1055556,14.47603574 60.13038573,14.48780488 60.15521443,14.4263629 60.1800417,14.36482085 60.20486753,14.30317848 60.22969193,14.29153094 60.20486753))
335447|1|1|14.81707317|60.15521443|POLYGON((14.73127036 60.20486753,14.71928397 60.1800417,14.70731707 60.15521443,14.76848091 60.13038573,14.82954545 60.1055556,14.89051095 60.08072403,14.9025974 60.1055556,14.91470349 60.13038573,14.92682927 60.15521443,14.86574451 60.1800417,14.80456026 60.20486753,14.74327628 60.22969193,14.73127036 60.20486753))
335448|1|1|15.03658537|60.15521443|POLYGON((14.95114007 60.20486753,14.93897478 60.1800417,14.92682927 60.15521443,14.98781478 60.13038573,15.0487013 60.1055556,15.10948905 60.08072403,15.12175325 60.1055556,15.13403737 60.13038573,15.14634146 60.15521443,15.08543531 60.1800417,15.02442997 60.20486753,14.96332518 60.22969193,14.95114007 60.20486753))
335449|1|1|15.25609756|60.15521443|POLYGON((15.17100977 60.20486753,15.15866558 60.1800417,15.14634146 60.15521443,15.20714866 60.13038573,15.26785714 60.1055556,15.32846715 60.08072403,15.34090909 60.1055556,15.35337124 60.13038573,15.36585366 60.15521443,15.30512612 60.1800417,15.24429967 60.20486753,15.18337408 60.22969193,15.17100977 60.20486753))
335450|1|1|15.47560976|60.15521443|POLYGON((15.39087948 60.20486753,15.37835639 60.1800417,15.36585366 60.15521443,15.42648253 60.13038573,15.48701299 60.1055556,15.54744526 60.08072403,15.56006494 60.1055556,15.57270512 60.13038573,15.58536585 60.15521443,15.52481692 60.1800417,15.46416938 60.20486753,15.40342298 60.22969193,15.39087948 60.20486753))
335453|1|1|16.13414634|60.15521443|POLYGON((16.0504886 60.20486753,16.0374288 60.1800417,16.02439024 60.15521443,16.08448416 60.13038573,16.14448052 60.1055556,16.20437956 60.08072403,16.21753247 60.1055556,16.23070674 60.13038573,16.24390244 60.15521443,16.18388934 60.1800417,16.1237785 60.20486753,16.06356968 60.22969193,16.0504886 60.20486753))
335454|1|1|16.35365854|60.15521443|POLYGON((16.27035831 60.20486753,16.25711961 60.1800417,16.24390244 60.15521443,16.30381803 60.13038573,16.36363636 60.1055556,16.42335766 60.08072403,16.43668831 60.1055556,16.45004062 60.13038573,16.46341463 60.15521443,16.40358015 60.1800417,16.34364821 60.20486753,16.28361858 60.22969193,16.27035831 60.20486753))
335457|1|1|17.01219512|60.15521443|POLYGON((16.92996743 60.20486753,16.91619203 60.1800417,16.90243902 60.15521443,16.96181966 60.13038573,17.0211039 60.1055556,17.08029197 60.08072403,17.09415584 60.1055556,17.10804224 60.13038573,17.12195122 60.15521443,17.06265256 60.1800417,17.00325733 60.20486753,16.94376528 60.22969193,16.92996743 60.20486753))
335458|1|1|17.23170732|60.15521443|POLYGON((17.14983713 60.20486753,17.13588283 60.1800417,17.12195122 60.15521443,17.18115353 60.13038573,17.24025974 60.1055556,17.29927007 60.08072403,17.31331169 60.1055556,17.32737612 60.13038573,17.34146341 60.15521443,17.28234337 60.1800417,17.22312704 60.20486753,17.16381418 60.22969193,17.14983713 60.20486753))
335461|1|1|17.8902439|60.15521443|POLYGON((17.80944625 60.20486753,17.79495525 60.1800417,17.7804878 60.15521443,17.83915516 60.13038573,17.89772727 60.1055556,17.95620438 60.08072403,17.97077922 60.1055556,17.98537774 60.13038573,18 60.15521443,17.94141579 60.1800417,17.88273616 60.20486753,17.82396088 60.22969193,17.80944625 60.20486753))
335462|1|1|18.1097561|60.15521443|POLYGON((18.02931596 60.20486753,18.01464605 60.1800417,18 60.15521443,18.05848903 60.13038573,18.11688312 60.1055556,18.17518248 60.08072403,18.18993506 60.1055556,18.20471162 60.13038573,18.2195122 60.15521443,18.16110659 60.1800417,18.10260586 60.20486753,18.04400978 60.22969193,18.02931596 60.20486753))
335482|1|1|22.5|60.15521443|POLYGON((22.4267101 60.20486753,22.40846216 60.1800417,22.3902439 60.15521443,22.44516653 60.13038573,22.5 60.1055556,22.55474453 60.08072403,22.57305195 60.1055556,22.59138911 60.13038573,22.6097561 60.15521443,22.5549227 60.1800417,22.5 60.20486753,22.44498778 60.22969193,22.4267101 60.20486753))
335483|3|3|22.7195122|60.15521443|POLYGON((22.6465798 60.20486753,22.62815297 60.1800417,22.6097561 60.15521443,22.66450041 60.13038573,22.71915584 60.1055556,22.77372263 60.08072403,22.79220779 60.1055556,22.81072299 60.13038573,22.82926829 60.15521443,22.77461351 60.1800417,22.71986971 60.20486753,22.66503667 60.22969193,22.6465798 60.20486753))
335485|1|1|23.15853659|60.15521443|POLYGON((23.08631922 60.20486753,23.06753458 60.1800417,23.04878049 60.15521443,23.10316816 60.13038573,23.15746753 60.1055556,23.21167883 60.08072403,23.23051948 60.1055556,23.24939074 60.13038573,23.26829268 60.15521443,23.21399512 60.1800417,23.15960912 60.20486753,23.10513447 60.22969193,23.08631922 60.20486753))
335486|1|1|23.37804878|60.15521443|POLYGON((23.30618893 60.20486753,23.28722539 60.1800417,23.26829268 60.15521443,23.32250203 60.13038573,23.37662338 60.1055556,23.43065693 60.08072403,23.44967532 60.1055556,23.46872461 60.13038573,23.48780488 60.15521443,23.43368592 60.1800417,23.37947883 60.20486753,23.32518337 60.22969193,23.30618893 60.20486753))
335487|4|4|23.59756098|60.15521443|POLYGON((23.52605863 60.20486753,23.50691619 60.1800417,23.48780488 60.15521443,23.54183591 60.13038573,23.59577922 60.1055556,23.64963504 60.08072403,23.66883117 60.1055556,23.68805849 60.13038573,23.70731707 60.15521443,23.65337673 60.1800417,23.59934853 60.20486753,23.54523227 60.22969193,23.52605863 60.20486753))
335488|1|1|23.81707317|60.15521443|POLYGON((23.74592834 60.20486753,23.726607 60.1800417,23.70731707 60.15521443,23.76116978 60.13038573,23.81493506 60.1055556,23.86861314 60.08072403,23.88798701 60.1055556,23.90739236 60.13038573,23.92682927 60.15521443,23.87306753 60.1800417,23.81921824 60.20486753,23.76528117 60.22969193,23.74592834 60.20486753))
335489|1|1|24.03658537|60.15521443|POLYGON((23.96579805 60.20486753,23.9462978 60.1800417,23.92682927 60.15521443,23.98050366 60.13038573,24.03409091 60.1055556,24.08759124 60.08072403,24.10714286 60.1055556,24.12672624 60.13038573,24.14634146 60.15521443,24.09275834 60.1800417,24.03908795 60.20486753,23.98533007 60.22969193,23.96579805 60.20486753))
335491|1|1|24.47560976|60.15521443|POLYGON((24.40553746 60.20486753,24.38567941 60.1800417,24.36585366 60.15521443,24.41917141 60.13038573,24.4724026 60.1055556,24.52554745 60.08072403,24.54545455 60.1055556,24.56539399 60.13038573,24.58536585 60.15521443,24.53213995 60.1800417,24.47882736 60.20486753,24.42542787 60.22969193,24.40553746 60.20486753))
335492|1|1|24.69512195|60.15521443|POLYGON((24.62540717 60.20486753,24.60537022 60.1800417,24.58536585 60.15521443,24.63850528 60.13038573,24.69155844 60.1055556,24.74452555 60.08072403,24.76461039 60.1055556,24.78472786 60.13038573,24.80487805 60.15521443,24.75183076 60.1800417,24.69869707 60.20486753,24.64547677 60.22969193,24.62540717 60.20486753))
335493|1|1|24.91463415|60.15521443|POLYGON((24.84527687 60.20486753,24.82506103 60.1800417,24.80487805 60.15521443,24.85783916 60.13038573,24.91071429 60.1055556,24.96350365 60.08072403,24.98376623 60.1055556,25.00406174 60.13038573,25.02439024 60.15521443,24.97152156 60.1800417,24.91856678 60.20486753,24.86552567 60.22969193,24.84527687 60.20486753))
335494|1|1|25.13414634|60.15521443|POLYGON((25.06514658 60.20486753,25.04475183 60.1800417,25.02439024 60.15521443,25.07717303 60.13038573,25.12987013 60.1055556,25.18248175 60.08072403,25.20292208 60.1055556,25.22339561 60.13038573,25.24390244 60.15521443,25.19121237 60.1800417,25.13843648 60.20486753,25.08557457 60.22969193,25.06514658 60.20486753))
337014|4|4|-1.207317073|60.15521443|POLYGON((-1.172638436 60.20486753,-1.244914565 60.1800417,-1.317073171 60.15521443,-1.316003249 60.13038573,-1.314935065 60.1055556,-1.313868613 60.08072403,-1.241883117 60.1055556,-1.169780666 60.13038573,-1.097560976 60.15521443,-1.098454028 60.1800417,-1.099348534 60.20486753,-1.100244499 60.22969193,-1.172638436 60.20486753))
337079|1|1|13.02919708|60.08072403|POLYGON((12.94069862 60.13038573,12.93019481 60.1055556,12.91970803 60.08072403,12.9821718 60.05589102,13.04453441 60.03105658,13.10679612 60.00622069,13.11740891 60.03105658,13.1280389 60.05589102,13.13868613 60.08072403,13.0762987 60.1055556,13.01380991 60.13038573,12.95121951 60.15521443,12.94069862 60.13038573))
337082|1|1|13.68613139|60.08072403|POLYGON((13.59870024 60.13038573,13.58766234 60.1055556,13.57664234 60.08072403,13.63857374 60.05589102,13.70040486 60.03105658,13.76213592 60.00622069,13.77327935 60.03105658,13.78444084 60.05589102,13.79562044 60.08072403,13.73376623 60.1055556,13.67181154 60.13038573,13.6097561 60.15521443,13.59870024 60.13038573))
337088|1|1|15|60.08072403|POLYGON((14.91470349 60.13038573,14.9025974 60.1055556,14.89051095 60.08072403,14.95137763 60.05589102,15.01214575 60.03105658,15.07281553 60.00622069,15.08502024 60.03105658,15.09724473 60.05589102,15.10948905 60.08072403,15.0487013 60.1055556,14.98781478 60.13038573,14.92682927 60.15521443,14.91470349 60.13038573))
337089|1|1|15.2189781|60.08072403|POLYGON((15.13403737 60.13038573,15.12175325 60.1055556,15.10948905 60.08072403,15.17017828 60.05589102,15.23076923 60.03105658,15.29126214 60.00622069,15.30364372 60.03105658,15.31604538 60.05589102,15.32846715 60.08072403,15.26785714 60.1055556,15.20714866 60.13038573,15.14634146 60.15521443,15.13403737 60.13038573))
337092|1|1|15.87591241|60.08072403|POLYGON((15.79203899 60.13038573,15.77922078 60.1055556,15.76642336 60.08072403,15.82658023 60.05589102,15.88663968 60.03105658,15.94660194 60.00622069,15.95951417 60.03105658,15.97244733 60.05589102,15.98540146 60.08072403,15.92532468 60.1055556,15.86515028 60.13038573,15.80487805 60.15521443,15.79203899 60.13038573))
337094|1|1|16.31386861|60.08072403|POLYGON((16.23070674 60.13038573,16.21753247 60.1055556,16.20437956 60.08072403,16.26418152 60.05589102,16.32388664 60.03105658,16.38349515 60.00622069,16.39676113 60.03105658,16.41004862 60.05589102,16.42335766 60.08072403,16.36363636 60.1055556,16.30381803 60.13038573,16.24390244 60.15521443,16.23070674 60.13038573))
337098|1|1|17.18978102|60.08072403|POLYGON((17.10804224 60.13038573,17.09415584 60.1055556,17.08029197 60.08072403,17.13938412 60.05589102,17.19838057 60.03105658,17.25728155 60.00622069,17.27125506 60.03105658,17.28525122 60.05589102,17.29927007 60.08072403,17.24025974 60.1055556,17.18115353 60.13038573,17.12195122 60.15521443,17.10804224 60.13038573))
337099|1|1|17.40875912|60.08072403|POLYGON((17.32737612 60.13038573,17.31331169 60.1055556,17.29927007 60.08072403,17.35818476 60.05589102,17.41700405 60.03105658,17.47572816 60.00622069,17.48987854 60.03105658,17.50405186 60.05589102,17.51824818 60.08072403,17.45941558 60.1055556,17.40048741 60.13038573,17.34146341 60.15521443,17.32737612 60.13038573))
337100|1|1|17.62773723|60.08072403|POLYGON((17.54670999 60.13038573,17.53246753 60.1055556,17.51824818 60.08072403,17.57698541 60.05589102,17.63562753 60.03105658,17.69417476 60.00622069,17.70850202 60.03105658,17.72285251 60.05589102,17.73722628 60.08072403,17.67857143 60.1055556,17.61982128 60.13038573,17.56097561 60.15521443,17.54670999 60.13038573))
337101|1|1|17.84671533|60.08072403|POLYGON((17.76604387 60.13038573,17.75162338 60.1055556,17.73722628 60.08072403,17.79578606 60.05589102,17.85425101 60.03105658,17.91262136 60.00622069,17.92712551 60.03105658,17.94165316 60.05589102,17.95620438 60.08072403,17.89772727 60.1055556,17.83915516 60.13038573,17.7804878 60.15521443,17.76604387 60.13038573))
337102|1|1|18.06569343|60.08072403|POLYGON((17.98537774 60.13038573,17.97077922 60.1055556,17.95620438 60.08072403,18.01458671 60.05589102,18.07287449 60.03105658,18.13106796 60.00622069,18.14574899 60.03105658,18.16045381 60.05589102,18.17518248 60.08072403,18.11688312 60.1055556,18.05848903 60.13038573,18 60.15521443,17.98537774 60.13038573))
337104|1|1|18.50364964|60.08072403|POLYGON((18.42404549 60.13038573,18.40909091 60.1055556,18.39416058 60.08072403,18.45218801 60.05589102,18.51012146 60.03105658,18.56796117 60.00622069,18.58299595 60.03105658,18.59805511 60.05589102,18.61313869 60.08072403,18.55519481 60.1055556,18.49715678 60.13038573,18.43902439 60.15521443,18.42404549 60.13038573))
337105|1|1|18.72262774|60.08072403|POLYGON((18.64337937 60.13038573,18.62824675 60.1055556,18.61313869 60.08072403,18.67098865 60.05589102,18.72874494 60.03105658,18.78640777 60.00622069,18.80161943 60.03105658,18.81685575 60.05589102,18.83211679 60.08072403,18.77435065 60.1055556,18.71649066 60.13038573,18.65853659 60.15521443,18.64337937 60.13038573))
337119|1|1|21.78832117|60.08072403|POLYGON((21.71405361 60.13038573,21.69642857 60.1055556,21.67883212 60.08072403,21.73419773 60.05589102,21.78947368 60.03105658,21.84466019 60.00622069,21.86234818 60.03105658,21.88006483 60.05589102,21.89781022 60.08072403,21.84253247 60.1055556,21.78716491 60.13038573,21.73170732 60.15521443,21.71405361 60.13038573))
337122|1|1|22.44525547|60.08072403|POLYGON((22.37205524 60.13038573,22.3538961 60.1055556,22.33576642 60.08072403,22.39059968 60.05589102,22.44534413 60.03105658,22.5 60.00622069,22.51821862 60.03105658,22.53646677 60.05589102,22.55474453 60.08072403,22.5 60.1055556,22.44516653 60.13038573,22.3902439 60.15521443,22.37205524 60.13038573))
337124|1|1|22.88321168|60.08072403|POLYGON((22.81072299 60.13038573,22.79220779 60.1055556,22.77372263 60.08072403,22.82820097 60.05589102,22.88259109 60.03105658,22.9368932 60.00622069,22.95546559 60.03105658,22.97406807 60.05589102,22.99270073 60.08072403,22.93831169 60.1055556,22.88383428 60.13038573,22.82926829 60.15521443,22.81072299 60.13038573))
337126|1|1|23.32116788|60.08072403|POLYGON((23.24939074 60.13038573,23.23051948 60.1055556,23.21167883 60.08072403,23.26580227 60.05589102,23.31983806 60.03105658,23.37378641 60.00622069,23.39271255 60.03105658,23.41166937 60.05589102,23.43065693 60.08072403,23.37662338 60.1055556,23.32250203 60.13038573,23.26829268 60.15521443,23.24939074 60.13038573))
337127|1|1|23.54014599|60.08072403|POLYGON((23.46872461 60.13038573,23.44967532 60.1055556,23.43065693 60.08072403,23.48460292 60.05589102,23.53846154 60.03105658,23.59223301 60.00622069,23.61133603 60.03105658,23.63047002 60.05589102,23.64963504 60.08072403,23.59577922 60.1055556,23.54183591 60.13038573,23.48780488 60.15521443,23.46872461 60.13038573))
337130|4|4|24.19708029|60.08072403|POLYGON((24.12672624 60.13038573,24.10714286 60.1055556,24.08759124 60.08072403,24.14100486 60.05589102,24.19433198 60.03105658,24.24757282 60.00622069,24.26720648 60.03105658,24.28687196 60.05589102,24.30656934 60.08072403,24.25324675 60.1055556,24.19983753 60.13038573,24.14634146 60.15521443,24.12672624 60.13038573))
337131|1|1|24.41605839|60.08072403|POLYGON((24.34606011 60.13038573,24.3262987 60.1055556,24.30656934 60.08072403,24.35980551 60.05589102,24.41295547 60.03105658,24.46601942 60.00622069,24.48582996 60.03105658,24.50567261 60.05589102,24.52554745 60.08072403,24.4724026 60.1055556,24.41917141 60.13038573,24.36585366 60.15521443,24.34606011 60.13038573))
338657|4|4|-1.423357664|60.08072403|POLYGON((-1.389114541 60.13038573,-1.461038961 60.1055556,-1.532846715 60.08072403,-1.531604538 60.05589102,-1.530364372 60.03105658,-1.529126214 60.00622069,-1.457489879 60.03105658,-1.385737439 60.05589102,-1.313868613 60.08072403,-1.314935065 60.1055556,-1.316003249 60.13038573,-1.317073171 60.15521443,-1.389114541 60.13038573))
338658|4|4|-1.204379562|60.08072403|POLYGON((-1.169780666 60.13038573,-1.241883117 60.1055556,-1.313868613 60.08072403,-1.31280389 60.05589102,-1.311740891 60.03105658,-1.310679612 60.00622069,-1.238866397 60.03105658,-1.166936791 60.05589102,-1.094890511 60.08072403,-1.095779221 60.1055556,-1.096669374 60.13038573,-1.097560976 60.15521443,-1.169780666 60.13038573))
338726|1|1|13.65291262|60.00622069|POLYGON((13.56564019 60.05589102,13.55465587 60.03105658,13.54368932 60.00622069,13.60549717 59.98138336,13.66720517 59.95654458,13.72881356 59.93170437,13.73990307 59.95654458,13.75101051 59.98138336,13.76213592 60.00622069,13.70040486 60.03105658,13.63857374 60.05589102,13.57664234 60.08072403,13.56564019 60.05589102))
338728|1|1|14.08980583|60.00622069|POLYGON((14.00324149 60.05589102,13.99190283 60.03105658,13.98058252 60.00622069,14.04203719 59.98138336,14.10339257 59.95654458,14.16464891 59.93170437,14.17609047 59.95654458,14.18755053 59.98138336,14.19902913 60.00622069,14.13765182 60.03105658,14.07617504 60.05589102,14.01459854 60.08072403,14.00324149 60.05589102))
338735|1|1|15.61893204|60.00622069|POLYGON((15.53484603 60.05589102,15.52226721 60.03105658,15.50970874 60.00622069,15.56992724 59.98138336,15.63004847 59.95654458,15.69007264 59.93170437,15.70274637 59.95654458,15.71544058 59.98138336,15.72815534 60.00622069,15.66801619 60.03105658,15.60777958 60.05589102,15.54744526 60.08072403,15.53484603 60.05589102))
338736|1|1|15.83737864|60.00622069|POLYGON((15.75364668 60.05589102,15.74089069 60.03105658,15.72815534 60.00622069,15.78819725 59.98138336,15.84814216 59.95654458,15.90799031 59.93170437,15.92084006 59.95654458,15.93371059 59.98138336,15.94660194 60.00622069,15.88663968 60.03105658,15.82658023 60.05589102,15.76642336 60.08072403,15.75364668 60.05589102))
338740|1|1|16.71116505|60.00622069|POLYGON((16.62884927 60.05589102,16.61538462 60.03105658,16.60194175 60.00622069,16.66127728 59.98138336,16.72051696 59.95654458,16.77966102 59.93170437,16.79321486 59.95654458,16.80679062 59.98138336,16.82038835 60.00622069,16.7611336 60.03105658,16.70178282 60.05589102,16.64233577 60.08072403,16.62884927 60.05589102))
338743|2|2|17.36650485|60.00622069|POLYGON((17.28525122 60.05589102,17.27125506 60.03105658,17.25728155 60.00622069,17.31608731 59.98138336,17.37479806 59.95654458,17.43341404 59.93170437,17.44749596 59.95654458,17.46160065 59.98138336,17.47572816 60.00622069,17.41700405 60.03105658,17.35818476 60.05589102,17.29927007 60.08072403,17.28525122 60.05589102))
338744|1|1|17.58495146|60.00622069|POLYGON((17.50405186 60.05589102,17.48987854 60.03105658,17.47572816 60.00622069,17.53435732 59.98138336,17.59289176 59.95654458,17.65133172 59.93170437,17.66558966 59.95654458,17.67987065 59.98138336,17.69417476 60.00622069,17.63562753 60.03105658,17.57698541 60.05589102,17.51824818 60.08072403,17.50405186 60.05589102))
338745|1|1|17.80339806|60.00622069|POLYGON((17.72285251 60.05589102,17.70850202 60.03105658,17.69417476 60.00622069,17.75262732 59.98138336,17.81098546 59.95654458,17.86924939 59.93170437,17.88368336 59.95654458,17.89814066 59.98138336,17.91262136 60.00622069,17.85425101 60.03105658,17.79578606 60.05589102,17.73722628 60.08072403,17.72285251 60.05589102))
338749|1|1|18.67718447|60.00622069|POLYGON((18.59805511 60.05589102,18.58299595 60.03105658,18.56796117 60.00622069,18.62570736 59.98138336,18.68336026 59.95654458,18.7409201 59.93170437,18.75605816 59.95654458,18.7712207 59.98138336,18.78640777 60.00622069,18.72874494 60.03105658,18.67098865 60.05589102,18.61313869 60.08072403,18.59805511 60.05589102))
338750|1|1|18.89563107|60.00622069|POLYGON((18.81685575 60.05589102,18.80161943 60.03105658,18.78640777 60.00622069,18.84397736 59.98138336,18.90145396 59.95654458,18.95883777 59.93170437,18.97415186 59.95654458,18.9894907 59.98138336,19.00485437 60.00622069,18.94736842 60.03105658,18.8897893 60.05589102,18.83211679 60.08072403,18.81685575 60.05589102))
338771|1|1|23.48300971|60.00622069|POLYGON((23.41166937 60.05589102,23.39271255 60.03105658,23.37378641 60.00622069,23.42764753 59.98138336,23.48142165 59.95654458,23.53510896 59.93170437,23.55411955 59.95654458,23.57316087 59.98138336,23.59223301 60.00622069,23.53846154 60.03105658,23.48460292 60.05589102,23.43065693 60.08072403,23.41166937 60.05589102))
338772|1|1|23.70145631|60.00622069|POLYGON((23.63047002 60.05589102,23.61133603 60.03105658,23.59223301 60.00622069,23.64591754 59.98138336,23.69951535 59.95654458,23.75302663 59.93170437,23.77221325 59.95654458,23.79143088 59.98138336,23.81067961 60.00622069,23.75708502 60.03105658,23.70340357 60.05589102,23.64963504 60.08072403,23.63047002 60.05589102))
338776|1|1|24.57524272|60.00622069|POLYGON((24.50567261 60.05589102,24.48582996 60.03105658,24.46601942 60.00622069,24.51899757 59.98138336,24.57189015 59.95654458,24.62469734 59.93170437,24.64458805 59.95654458,24.66451091 59.98138336,24.68446602 60.00622069,24.63157895 60.03105658,24.57860616 60.05589102,24.52554745 60.08072403,24.50567261 60.05589102))
340306|4|4|-1.201456311|60.00622069|POLYGON((-1.166936791 60.05589102,-1.238866397 60.03105658,-1.310679612 60.00622069,-1.309620049 59.98138336,-1.308562197 59.95654458,-1.307506053 59.93170437,-1.235864297 59.95654458,-1.16410671 59.98138336,-1.09223301 60.00622069,-1.093117409 60.03105658,-1.094003241 60.05589102,-1.094890511 60.08072403,-1.166936791 60.05589102))
340368|1|1|12.31234867|59.93170437|POLYGON((12.22312045 59.98138336,12.21324717 59.95654458,12.20338983 59.93170437,12.26612903 59.9068627,12.32876712 59.88201959,12.39130435 59.85717503,12.40128928 59.88201959,12.41129032 59.9068627,12.42130751 59.93170437,12.35864297 59.95654458,12.29587712 59.98138336,12.23300971 60.00622069,12.22312045 59.98138336))
340372|1|1|13.18401937|59.93170437|POLYGON((13.09620049 59.98138336,13.08562197 59.95654458,13.07506053 59.93170437,13.13709677 59.9068627,13.19903304 59.88201959,13.26086957 59.85717503,13.2715552 59.88201959,13.28225806 59.9068627,13.29297821 59.93170437,13.23101777 59.95654458,13.16895715 59.98138336,13.10679612 60.00622069,13.09620049 59.98138336))
340380|1|1|14.92736077|59.93170437|POLYGON((14.84236055 59.98138336,14.83037157 59.95654458,14.81840194 59.93170437,14.87903226 59.9068627,14.93956487 59.88201959,15 59.85717503,15.01208703 59.88201959,15.02419355 59.9068627,15.03631961 59.93170437,14.97576737 59.95654458,14.91511722 59.98138336,14.85436893 60.00622069,14.84236055 59.98138336))
340387|1|1|16.4527845|59.93170437|POLYGON((16.37025061 59.98138336,16.35702746 59.95654458,16.34382567 59.93170437,16.40322581 59.9068627,16.46253022 59.88201959,16.52173913 59.85717503,16.53505238 59.88201959,16.5483871 59.9068627,16.56174334 59.93170437,16.50242326 59.95654458,16.44300728 59.98138336,16.38349515 60.00622069,16.37025061 59.98138336))
340388|1|1|16.67070218|59.93170437|POLYGON((16.58852061 59.98138336,16.57512116 59.95654458,16.56174334 59.93170437,16.62096774 59.9068627,16.6800967 59.88201959,16.73913043 59.85717503,16.75261886 59.88201959,16.76612903 59.9068627,16.77966102 59.93170437,16.72051696 59.95654458,16.66127728 59.98138336,16.60194175 60.00622069,16.58852061 59.98138336))
340389|1|1|16.88861985|59.93170437|POLYGON((16.80679062 59.98138336,16.79321486 59.95654458,16.77966102 59.93170437,16.83870968 59.9068627,16.89766317 59.88201959,16.95652174 59.85717503,16.97018533 59.88201959,16.98387097 59.9068627,16.99757869 59.93170437,16.93861066 59.95654458,16.87954729 59.98138336,16.82038835 60.00622069,16.80679062 59.98138336))
340390|1|1|17.10653753|59.93170437|POLYGON((17.02506063 59.98138336,17.01130856 59.95654458,16.99757869 59.93170437,17.05645161 59.9068627,17.11522965 59.88201959,17.17391304 59.85717503,17.18775181 59.88201959,17.2016129 59.9068627,17.21549637 59.93170437,17.15670436 59.95654458,17.0978173 59.98138336,17.03883495 60.00622069,17.02506063 59.98138336))
340391|1|1|17.32445521|59.93170437|POLYGON((17.24333064 59.98138336,17.22940226 59.95654458,17.21549637 59.93170437,17.27419355 59.9068627,17.33279613 59.88201959,17.39130435 59.85717503,17.40531829 59.88201959,17.41935484 59.9068627,17.43341404 59.93170437,17.37479806 59.95654458,17.31608731 59.98138336,17.25728155 60.00622069,17.24333064 59.98138336))
340392|1|1|17.54237288|59.93170437|POLYGON((17.46160065 59.98138336,17.44749596 59.95654458,17.43341404 59.93170437,17.49193548 59.9068627,17.55036261 59.88201959,17.60869565 59.85717503,17.62288477 59.88201959,17.63709677 59.9068627,17.65133172 59.93170437,17.59289176 59.95654458,17.53435732 59.98138336,17.47572816 60.00622069,17.46160065 59.98138336))
340393|1|1|17.76029056|59.93170437|POLYGON((17.67987065 59.98138336,17.66558966 59.95654458,17.65133172 59.93170437,17.70967742 59.9068627,17.76792909 59.88201959,17.82608696 59.85717503,17.84045125 59.88201959,17.85483871 59.9068627,17.86924939 59.93170437,17.81098546 59.95654458,17.75262732 59.98138336,17.69417476 60.00622069,17.67987065 59.98138336))
340394|1|1|17.97820823|59.93170437|POLYGON((17.89814066 59.98138336,17.88368336 59.95654458,17.86924939 59.93170437,17.92741935 59.9068627,17.98549557 59.88201959,18.04347826 59.85717503,18.05801773 59.88201959,18.07258065 59.9068627,18.08716707 59.93170437,18.02907916 59.95654458,17.97089733 59.98138336,17.91262136 60.00622069,17.89814066 59.98138336))
340396|1|1|18.41404358|59.93170437|POLYGON((18.33468068 59.98138336,18.31987076 59.95654458,18.30508475 59.93170437,18.36290323 59.9068627,18.42062853 59.88201959,18.47826087 59.85717503,18.49315068 59.88201959,18.50806452 59.9068627,18.52300242 59.93170437,18.46526656 59.95654458,18.40743735 59.98138336,18.34951456 60.00622069,18.33468068 59.98138336))
340397|1|1|18.63196126|59.93170437|POLYGON((18.55295069 59.98138336,18.53796446 59.95654458,18.52300242 59.93170437,18.58064516 59.9068627,18.638195 59.88201959,18.69565217 59.85717503,18.71071716 59.88201959,18.72580645 59.9068627,18.7409201 59.93170437,18.68336026 59.95654458,18.62570736 59.98138336,18.56796117 60.00622069,18.55295069 59.98138336))
340398|1|1|18.84987893|59.93170437|POLYGON((18.7712207 59.98138336,18.75605816 59.95654458,18.7409201 59.93170437,18.7983871 59.9068627,18.85576148 59.88201959,18.91304348 59.85717503,18.92828364 59.88201959,18.94354839 59.9068627,18.95883777 59.93170437,18.90145396 59.95654458,18.84397736 59.98138336,18.78640777 60.00622069,18.7712207 59.98138336))
340419|1|1|23.42615012|59.93170437|POLYGON((23.35489086 59.98138336,23.33602585 59.95654458,23.31719128 59.93170437,23.37096774 59.9068627,23.42465753 59.88201959,23.47826087 59.85717503,23.49717969 59.88201959,23.51612903 59.9068627,23.53510896 59.93170437,23.48142165 59.95654458,23.42764753 59.98138336,23.37378641 60.00622069,23.35489086 59.98138336))
340424|1|1|24.5157385|59.93170437|POLYGON((24.44624091 59.98138336,24.42649435 59.95654458,24.40677966 59.93170437,24.45967742 59.9068627,24.51248993 59.88201959,24.56521739 59.85717503,24.58501209 59.88201959,24.60483871 59.9068627,24.62469734 59.93170437,24.57189015 59.95654458,24.51899757 59.98138336,24.46601942 60.00622069,24.44624091 59.98138336))
341958|4|4|-1.198547215|59.93170437|POLYGON((-1.16410671 59.98138336,-1.235864297 59.95654458,-1.307506053 59.93170437,-1.306451613 59.9068627,-1.305398872 59.88201959,-1.304347826 59.85717503,-1.232876712 59.88201959,-1.161290323 59.9068627,-1.089588378 59.93170437,-1.090468498 59.95654458,-1.09135004 59.98138336,-1.09223301 60.00622069,-1.16410671 59.98138336))
342020|1|1|12.2826087|59.85717503|POLYGON((12.19354839 59.9068627,12.1837228 59.88201959,12.17391304 59.85717503,12.23652454 59.83232901,12.29903537 59.80748155,12.36144578 59.78263263,12.37138264 59.80748155,12.38133548 59.83232901,12.39130435 59.85717503,12.32876712 59.88201959,12.26612903 59.9068627,12.20338983 59.93170437,12.19354839 59.9068627))
342024|1|1|13.15217391|59.85717503|POLYGON((13.06451613 59.9068627,13.05398872 59.88201959,13.04347826 59.85717503,13.10539019 59.83232901,13.16720257 59.80748155,13.22891566 59.78263263,13.23954984 59.80748155,13.25020113 59.83232901,13.26086957 59.85717503,13.19903304 59.88201959,13.13709677 59.9068627,13.07506053 59.93170437,13.06451613 59.9068627))
342026|1|1|13.58695652|59.85717503|POLYGON((13.5 59.9068627,13.48912168 59.88201959,13.47826087 59.85717503,13.53982301 59.83232901,13.60128617 59.80748155,13.6626506 59.78263263,13.67363344 59.80748155,13.68463395 59.83232901,13.69565217 59.85717503,13.634166 59.88201959,13.57258065 59.9068627,13.51089588 59.93170437,13.5 59.9068627))
342027|1|1|13.80434783|59.85717503|POLYGON((13.71774194 59.9068627,13.70668815 59.88201959,13.69565217 59.85717503,13.75703942 59.83232901,13.81832797 59.80748155,13.87951807 59.78263263,13.89067524 59.80748155,13.90185036 59.83232901,13.91304348 59.85717503,13.85173247 59.88201959,13.79032258 59.9068627,13.72881356 59.93170437,13.71774194 59.9068627))
342030|1|1|14.45652174|59.85717503|POLYGON((14.37096774 59.9068627,14.35938759 59.88201959,14.34782609 59.85717503,14.40868866 59.83232901,14.46945338 59.80748155,14.53012048 59.78263263,14.54180064 59.80748155,14.5534996 59.83232901,14.56521739 59.85717503,14.50443191 59.88201959,14.44354839 59.9068627,14.38256659 59.93170437,14.37096774 59.9068627))
342035|1|1|15.54347826|59.85717503|POLYGON((15.45967742 59.9068627,15.44721998 59.88201959,15.43478261 59.85717503,15.49477072 59.83232901,15.55466238 59.80748155,15.61445783 59.78263263,15.62700965 59.80748155,15.63958166 59.83232901,15.65217391 59.85717503,15.5922643 59.88201959,15.53225806 59.9068627,15.47215496 59.93170437,15.45967742 59.9068627))
342037|1|1|15.97826087|59.85717503|POLYGON((15.89516129 59.9068627,15.88235294 59.88201959,15.86956522 59.85717503,15.92920354 59.83232901,15.98874598 59.80748155,16.04819277 59.78263263,16.06109325 59.80748155,16.07401448 59.83232901,16.08695652 59.85717503,16.02739726 59.88201959,15.96774194 59.9068627,15.90799031 59.93170437,15.89516129 59.9068627))
342039|1|1|16.41304348|59.85717503|POLYGON((16.33064516 59.9068627,16.3174859 59.88201959,16.30434783 59.85717503,16.36363636 59.83232901,16.42282958 59.80748155,16.48192771 59.78263263,16.49517685 59.80748155,16.5084473 59.83232901,16.52173913 59.85717503,16.46253022 59.88201959,16.40322581 59.9068627,16.34382567 59.93170437,16.33064516 59.9068627))
342040|1|1|16.63043478|59.85717503|POLYGON((16.5483871 59.9068627,16.53505238 59.88201959,16.52173913 59.85717503,16.58085278 59.83232901,16.63987138 59.80748155,16.69879518 59.78263263,16.71221865 59.80748155,16.72566372 59.83232901,16.73913043 59.85717503,16.6800967 59.88201959,16.62096774 59.9068627,16.56174334 59.93170437,16.5483871 59.9068627))
342041|1|1|16.84782609|59.85717503|POLYGON((16.76612903 59.9068627,16.75261886 59.88201959,16.73913043 59.85717503,16.79806919 59.83232901,16.85691318 59.80748155,16.91566265 59.78263263,16.92926045 59.80748155,16.94288013 59.83232901,16.95652174 59.85717503,16.89766317 59.88201959,16.83870968 59.9068627,16.77966102 59.93170437,16.76612903 59.9068627))
342042|1|1|17.06521739|59.85717503|POLYGON((16.98387097 59.9068627,16.97018533 59.88201959,16.95652174 59.85717503,17.0152856 59.83232901,17.07395498 59.80748155,17.13253012 59.78263263,17.14630225 59.80748155,17.16009654 59.83232901,17.17391304 59.85717503,17.11522965 59.88201959,17.05645161 59.9068627,16.99757869 59.93170437,16.98387097 59.9068627))
342043|1|1|17.2826087|59.85717503|POLYGON((17.2016129 59.9068627,17.18775181 59.88201959,17.17391304 59.85717503,17.23250201 59.83232901,17.29099678 59.80748155,17.34939759 59.78263263,17.36334405 59.80748155,17.37731295 59.83232901,17.39130435 59.85717503,17.33279613 59.88201959,17.27419355 59.9068627,17.21549637 59.93170437,17.2016129 59.9068627))
342044|1|1|17.5|59.85717503|POLYGON((17.41935484 59.9068627,17.40531829 59.88201959,17.39130435 59.85717503,17.44971842 59.83232901,17.50803859 59.80748155,17.56626506 59.78263263,17.58038585 59.80748155,17.59452936 59.83232901,17.60869565 59.85717503,17.55036261 59.88201959,17.49193548 59.9068627,17.43341404 59.93170437,17.41935484 59.9068627))
342045|1|1|17.7173913|59.85717503|POLYGON((17.63709677 59.9068627,17.62288477 59.88201959,17.60869565 59.85717503,17.66693484 59.83232901,17.72508039 59.80748155,17.78313253 59.78263263,17.79742765 59.80748155,17.81174578 59.83232901,17.82608696 59.85717503,17.76792909 59.88201959,17.70967742 59.9068627,17.65133172 59.93170437,17.63709677 59.9068627))
342046|1|1|17.93478261|59.85717503|POLYGON((17.85483871 59.9068627,17.84045125 59.88201959,17.82608696 59.85717503,17.88415125 59.83232901,17.94212219 59.80748155,18 59.78263263,18.01446945 59.80748155,18.02896219 59.83232901,18.04347826 59.85717503,17.98549557 59.88201959,17.92741935 59.9068627,17.86924939 59.93170437,17.85483871 59.9068627))
342047|1|1|18.15217391|59.85717503|POLYGON((18.07258065 59.9068627,18.05801773 59.88201959,18.04347826 59.85717503,18.10136766 59.83232901,18.15916399 59.80748155,18.21686747 59.78263263,18.23151125 59.80748155,18.2461786 59.83232901,18.26086957 59.85717503,18.20306205 59.88201959,18.14516129 59.9068627,18.08716707 59.93170437,18.07258065 59.9068627))
342048|1|1|18.36956522|59.85717503|POLYGON((18.29032258 59.9068627,18.27558421 59.88201959,18.26086957 59.85717503,18.31858407 59.83232901,18.37620579 59.80748155,18.43373494 59.78263263,18.44855305 59.80748155,18.46339501 59.83232901,18.47826087 59.85717503,18.42062853 59.88201959,18.36290323 59.9068627,18.30508475 59.93170437,18.29032258 59.9068627))
342049|1|1|18.58695652|59.85717503|POLYGON((18.50806452 59.9068627,18.49315068 59.88201959,18.47826087 59.85717503,18.53580048 59.83232901,18.59324759 59.80748155,18.65060241 59.78263263,18.66559486 59.80748155,18.68061142 59.83232901,18.69565217 59.85717503,18.638195 59.88201959,18.58064516 59.9068627,18.52300242 59.93170437,18.50806452 59.9068627))
342050|1|1|18.80434783|59.85717503|POLYGON((18.72580645 59.9068627,18.71071716 59.88201959,18.69565217 59.85717503,18.75301689 59.83232901,18.81028939 59.80748155,18.86746988 59.78263263,18.88263666 59.80748155,18.89782784 59.83232901,18.91304348 59.85717503,18.85576148 59.88201959,18.7983871 59.9068627,18.7409201 59.93170437,18.72580645 59.9068627))
342067|1|1|22.5|59.85717503|POLYGON((22.42741935 59.9068627,22.4093473 59.88201959,22.39130435 59.85717503,22.4456959 59.83232901,22.5 59.80748155,22.55421687 59.78263263,22.57234727 59.80748155,22.59050684 59.83232901,22.60869565 59.85717503,22.55439162 59.88201959,22.5 59.9068627,22.44552058 59.93170437,22.42741935 59.9068627))
342069|1|1|22.93478261|59.85717503|POLYGON((22.86290323 59.9068627,22.84448026 59.88201959,22.82608696 59.85717503,22.88012872 59.83232901,22.9340836 59.80748155,22.98795181 59.78263263,23.00643087 59.80748155,23.02493966 59.83232901,23.04347826 59.85717503,22.98952458 59.88201959,22.93548387 59.9068627,22.88135593 59.93170437,22.86290323 59.9068627))
342071|1|1|23.36956522|59.85717503|POLYGON((23.2983871 59.9068627,23.27961322 59.88201959,23.26086957 59.85717503,23.31456154 59.83232901,23.3681672 59.80748155,23.42168675 59.78263263,23.44051447 59.80748155,23.45937249 59.83232901,23.47826087 59.85717503,23.42465753 59.88201959,23.37096774 59.9068627,23.31719128 59.93170437,23.2983871 59.9068627))
343613|4|4|-1.413043478|59.85717503|POLYGON((-1.379032258 59.9068627,-1.450443191 59.88201959,-1.52173913 59.85717503,-1.520514883 59.83232901,-1.519292605 59.80748155,-1.518072289 59.78263263,-1.446945338 59.80748155,-1.375703942 59.83232901,-1.304347826 59.85717503,-1.305398872 59.88201959,-1.306451613 59.9068627,-1.307506053 59.93170437,-1.379032258 59.9068627))
343680|1|1|13.12048193|59.78263263|POLYGON((13.03298471 59.83232901,13.02250804 59.80748155,13.01204819 59.78263263,13.07383628 59.75778226,13.13552526 59.73293043,13.19711538 59.70807714,13.20769848 59.73293043,13.21829856 59.75778226,13.22891566 59.78263263,13.16720257 59.80748155,13.10539019 59.83232901,13.04347826 59.85717503,13.03298471 59.83232901))
343681|1|1|13.3373494|59.78263263|POLYGON((13.25020113 59.83232901,13.23954984 59.80748155,13.22891566 59.78263263,13.2905297 59.75778226,13.35204491 59.73293043,13.41346154 59.70807714,13.42421812 59.73293043,13.43499197 59.75778226,13.44578313 59.78263263,13.38424437 59.80748155,13.3226066 59.83232901,13.26086957 59.85717503,13.25020113 59.83232901))
343682|1|1|13.55421687|59.78263263|POLYGON((13.46741754 59.83232901,13.45659164 59.80748155,13.44578313 59.78263263,13.50722311 59.75778226,13.56856455 59.73293043,13.62980769 59.70807714,13.64073777 59.73293043,13.65168539 59.75778226,13.6626506 59.78263263,13.60128617 59.80748155,13.53982301 59.83232901,13.47826087 59.85717503,13.46741754 59.83232901))
343685|1|1|14.20481928|59.78263263|POLYGON((14.11906677 59.83232901,14.10771704 59.80748155,14.09638554 59.78263263,14.15730337 59.75778226,14.2181235 59.73293043,14.27884615 59.70807714,14.29029671 59.73293043,14.30176565 59.75778226,14.31325301 59.78263263,14.25241158 59.80748155,14.19147224 59.83232901,14.13043478 59.85717503,14.11906677 59.83232901))
343686|1|1|14.42168675|59.78263263|POLYGON((14.33628319 59.83232901,14.32475884 59.80748155,14.31325301 59.78263263,14.37399679 59.75778226,14.43464314 59.73293043,14.49519231 59.70807714,14.50681636 59.73293043,14.51845907 59.75778226,14.53012048 59.78263263,14.46945338 59.80748155,14.40868866 59.83232901,14.34782609 59.85717503,14.33628319 59.83232901))
343687|1|1|14.63855422|59.78263263|POLYGON((14.5534996 59.83232901,14.54180064 59.80748155,14.53012048 59.78263263,14.59069021 59.75778226,14.65116279 59.73293043,14.71153846 59.70807714,14.72333601 59.73293043,14.73515249 59.75778226,14.74698795 59.78263263,14.68649518 59.80748155,14.62590507 59.83232901,14.56521739 59.85717503,14.5534996 59.83232901))
343689|1|1|15.07228916|59.78263263|POLYGON((14.98793242 59.83232901,14.97588424 59.80748155,14.96385542 59.78263263,15.02407705 59.75778226,15.08420209 59.73293043,15.14423077 59.70807714,15.1563753 59.73293043,15.16853933 59.75778226,15.18072289 59.78263263,15.12057878 59.80748155,15.06033789 59.83232901,15 59.85717503,14.98793242 59.83232901))
343692|1|1|15.72289157|59.78263263|POLYGON((15.63958166 59.83232901,15.62700965 59.80748155,15.61445783 59.78263263,15.6741573 59.75778226,15.73376103 59.73293043,15.79326923 59.70807714,15.80593424 59.73293043,15.81861958 59.75778226,15.8313253 59.78263263,15.77170418 59.80748155,15.71198713 59.83232901,15.65217391 59.85717503,15.63958166 59.83232901))
343694|1|1|16.15662651|59.78263263|POLYGON((16.07401448 59.83232901,16.06109325 59.80748155,16.04819277 59.78263263,16.10754414 59.75778226,16.16680032 59.73293043,16.22596154 59.70807714,16.23897354 59.73293043,16.25200642 59.75778226,16.26506024 59.78263263,16.20578778 59.80748155,16.14641995 59.83232901,16.08695652 59.85717503,16.07401448 59.83232901))
343695|1|1|16.37349398|59.78263263|POLYGON((16.29123089 59.83232901,16.27813505 59.80748155,16.26506024 59.78263263,16.32423756 59.75778226,16.38331997 59.73293043,16.44230769 59.70807714,16.45549318 59.73293043,16.46869984 59.75778226,16.48192771 59.78263263,16.42282958 59.80748155,16.36363636 59.83232901,16.30434783 59.85717503,16.29123089 59.83232901))
343696|1|1|16.59036145|59.78263263|POLYGON((16.5084473 59.83232901,16.49517685 59.80748155,16.48192771 59.78263263,16.54093098 59.75778226,16.59983962 59.73293043,16.65865385 59.70807714,16.67201283 59.73293043,16.68539326 59.75778226,16.69879518 59.78263263,16.63987138 59.80748155,16.58085278 59.83232901,16.52173913 59.85717503,16.5084473 59.83232901))
343697|1|1|16.80722892|59.78263263|POLYGON((16.72566372 59.83232901,16.71221865 59.80748155,16.69879518 59.78263263,16.7576244 59.75778226,16.81635926 59.73293043,16.875 59.70807714,16.88853248 59.73293043,16.90208668 59.75778226,16.91566265 59.78263263,16.85691318 59.80748155,16.79806919 59.83232901,16.73913043 59.85717503,16.72566372 59.83232901))
343699|1|1|17.24096386|59.78263263|POLYGON((17.16009654 59.83232901,17.14630225 59.80748155,17.13253012 59.78263263,17.19101124 59.75778226,17.24939856 59.73293043,17.30769231 59.70807714,17.32157177 59.73293043,17.33547352 59.75778226,17.34939759 59.78263263,17.29099678 59.80748155,17.23250201 59.83232901,17.17391304 59.85717503,17.16009654 59.83232901))
343700|1|1|17.45783133|59.78263263|POLYGON((17.37731295 59.83232901,17.36334405 59.80748155,17.34939759 59.78263263,17.40770465 59.75778226,17.4659182 59.73293043,17.52403846 59.70807714,17.53809142 59.73293043,17.55216693 59.75778226,17.56626506 59.78263263,17.50803859 59.80748155,17.44971842 59.83232901,17.39130435 59.85717503,17.37731295 59.83232901))
343701|1|1|17.6746988|59.78263263|POLYGON((17.59452936 59.83232901,17.58038585 59.80748155,17.56626506 59.78263263,17.62439807 59.75778226,17.68243785 59.73293043,17.74038462 59.70807714,17.75461107 59.73293043,17.76886035 59.75778226,17.78313253 59.78263263,17.72508039 59.80748155,17.66693484 59.83232901,17.60869565 59.85717503,17.59452936 59.83232901))
343702|1|1|17.89156627|59.78263263|POLYGON((17.81174578 59.83232901,17.79742765 59.80748155,17.78313253 59.78263263,17.84109149 59.75778226,17.8989575 59.73293043,17.95673077 59.70807714,17.97113071 59.73293043,17.98555377 59.75778226,18 59.78263263,17.94212219 59.80748155,17.88415125 59.83232901,17.82608696 59.85717503,17.81174578 59.83232901))
343703|1|1|18.10843373|59.78263263|POLYGON((18.02896219 59.83232901,18.01446945 59.80748155,18 59.78263263,18.05778491 59.75778226,18.11547715 59.73293043,18.17307692 59.70807714,18.18765036 59.73293043,18.20224719 59.75778226,18.21686747 59.78263263,18.15916399 59.80748155,18.10136766 59.83232901,18.04347826 59.85717503,18.02896219 59.83232901))
343704|1|1|18.3253012|59.78263263|POLYGON((18.2461786 59.83232901,18.23151125 59.80748155,18.21686747 59.78263263,18.27447833 59.75778226,18.33199679 59.73293043,18.38942308 59.70807714,18.40417001 59.73293043,18.41894061 59.75778226,18.43373494 59.78263263,18.37620579 59.80748155,18.31858407 59.83232901,18.26086957 59.85717503,18.2461786 59.83232901))
343705|4|4|18.54216867|59.78263263|POLYGON((18.46339501 59.83232901,18.44855305 59.80748155,18.43373494 59.78263263,18.49117175 59.75778226,18.54851644 59.73293043,18.60576923 59.70807714,18.62068966 59.73293043,18.63563403 59.75778226,18.65060241 59.78263263,18.59324759 59.80748155,18.53580048 59.83232901,18.47826087 59.85717503,18.46339501 59.83232901))
343706|1|1|18.75903614|59.78263263|POLYGON((18.68061142 59.83232901,18.66559486 59.80748155,18.65060241 59.78263263,18.70786517 59.75778226,18.76503609 59.73293043,18.82211538 59.70807714,18.8372093 59.73293043,18.85232745 59.75778226,18.86746988 59.78263263,18.81028939 59.80748155,18.75301689 59.83232901,18.69565217 59.85717503,18.68061142 59.83232901))
343707|1|1|18.97590361|59.78263263|POLYGON((18.89782784 59.83232901,18.88263666 59.80748155,18.86746988 59.78263263,18.92455859 59.75778226,18.98155573 59.73293043,19.03846154 59.70807714,19.05372895 59.73293043,19.06902087 59.75778226,19.08433735 59.78263263,19.02733119 59.80748155,18.97023331 59.83232901,18.91304348 59.85717503,18.89782784 59.83232901))
343708|1|1|19.19277108|59.78263263|POLYGON((19.11504425 59.83232901,19.09967846 59.80748155,19.08433735 59.78263263,19.14125201 59.75778226,19.19807538 59.73293043,19.25480769 59.70807714,19.2702486 59.73293043,19.28571429 59.75778226,19.30120482 59.78263263,19.24437299 59.80748155,19.18744972 59.83232901,19.13043478 59.85717503,19.11504425 59.83232901))
345334|1|1|11.79086538|59.70807714|POLYGON((11.70144462 59.75778226,11.69206095 59.73293043,11.68269231 59.70807714,11.74539632 59.6832224,11.808 59.65836619,11.8705036 59.63350852,11.88 59.65836619,11.88951161 59.6832224,11.89903846 59.70807714,11.83640738 59.73293043,11.77367576 59.75778226,11.71084337 59.78263263,11.70144462 59.75778226))
345336|1|1|12.22355769|59.70807714|POLYGON((12.13483146 59.75778226,12.12510024 59.73293043,12.11538462 59.70807714,12.17774219 59.6832224,12.24 59.65836619,12.30215827 59.63350852,12.312 59.65836619,12.32185749 59.6832224,12.33173077 59.70807714,12.26944667 59.73293043,12.2070626 59.75778226,12.14457831 59.78263263,12.13483146 59.75778226))
345337|4|4|12.43990385|59.70807714|POLYGON((12.35152488 59.75778226,12.34161989 59.73293043,12.33173077 59.70807714,12.39391513 59.6832224,12.456 59.65836619,12.51798561 59.63350852,12.528 59.65836619,12.53803042 59.6832224,12.54807692 59.70807714,12.48596632 59.73293043,12.42375602 59.75778226,12.36144578 59.78263263,12.35152488 59.75778226))
345338|1|1|12.65625|59.70807714|POLYGON((12.5682183 59.75778226,12.55813953 59.73293043,12.54807692 59.70807714,12.61008807 59.6832224,12.672 59.65836619,12.73381295 59.63350852,12.744 59.65836619,12.75420336 59.6832224,12.76442308 59.70807714,12.70248597 59.73293043,12.64044944 59.75778226,12.57831325 59.78263263,12.5682183 59.75778226))
345339|1|1|12.87259615|59.70807714|POLYGON((12.78491172 59.75778226,12.77465918 59.73293043,12.76442308 59.70807714,12.82626101 59.6832224,12.888 59.65836619,12.94964029 59.63350852,12.96 59.65836619,12.9703763 59.6832224,12.98076923 59.70807714,12.91900561 59.73293043,12.85714286 59.75778226,12.79518072 59.78263263,12.78491172 59.75778226))
345340|1|1|13.08894231|59.70807714|POLYGON((13.00160514 59.75778226,12.99117883 59.73293043,12.98076923 59.70807714,13.04243395 59.6832224,13.104 59.65836619,13.16546763 59.63350852,13.176 59.65836619,13.18654924 59.6832224,13.19711538 59.70807714,13.13552526 59.73293043,13.07383628 59.75778226,13.01204819 59.78263263,13.00160514 59.75778226))
345344|1|1|13.95432692|59.70807714|POLYGON((13.86837881 59.75778226,13.85725742 59.73293043,13.84615385 59.70807714,13.9071257 59.6832224,13.968 59.65836619,14.02877698 59.63350852,14.04 59.65836619,14.05124099 59.6832224,14.0625 59.70807714,14.00160385 59.73293043,13.94060995 59.75778226,13.87951807 59.78263263,13.86837881 59.75778226))
345345|1|1|14.17067308|59.70807714|POLYGON((14.08507223 59.75778226,14.07377706 59.73293043,14.0625 59.70807714,14.12329864 59.6832224,14.184 59.65836619,14.24460432 59.63350852,14.256 59.65836619,14.26741393 59.6832224,14.27884615 59.70807714,14.2181235 59.73293043,14.15730337 59.75778226,14.09638554 59.78263263,14.08507223 59.75778226))
345347|1|1|14.60336538|59.70807714|POLYGON((14.51845907 59.75778226,14.50681636 59.73293043,14.49519231 59.70807714,14.55564452 59.6832224,14.616 59.65836619,14.67625899 59.63350852,14.688 59.65836619,14.69975981 59.6832224,14.71153846 59.70807714,14.65116279 59.73293043,14.59069021 59.75778226,14.53012048 59.78263263,14.51845907 59.75778226))
345348|1|1|14.81971154|59.70807714|POLYGON((14.73515249 59.75778226,14.72333601 59.73293043,14.71153846 59.70807714,14.77181745 59.6832224,14.832 59.65836619,14.89208633 59.63350852,14.904 59.65836619,14.91593275 59.6832224,14.92788462 59.70807714,14.86768244 59.73293043,14.80738363 59.75778226,14.74698795 59.78263263,14.73515249 59.75778226))
345349|1|1|15.03605769|59.70807714|POLYGON((14.95184591 59.75778226,14.93985565 59.73293043,14.92788462 59.70807714,14.98799039 59.6832224,15.048 59.65836619,15.10791367 59.63350852,15.12 59.65836619,15.13210568 59.6832224,15.14423077 59.70807714,15.08420209 59.73293043,15.02407705 59.75778226,14.96385542 59.78263263,14.95184591 59.75778226))
345350|1|1|15.25240385|59.70807714|POLYGON((15.16853933 59.75778226,15.1563753 59.73293043,15.14423077 59.70807714,15.20416333 59.6832224,15.264 59.65836619,15.32374101 59.63350852,15.336 59.65836619,15.34827862 59.6832224,15.36057692 59.70807714,15.30072173 59.73293043,15.24077047 59.75778226,15.18072289 59.78263263,15.16853933 59.75778226))
345352|1|1|15.68509615|59.70807714|POLYGON((15.60192616 59.75778226,15.5894146 59.73293043,15.57692308 59.70807714,15.63650921 59.6832224,15.696 59.65836619,15.75539568 59.63350852,15.768 59.65836619,15.7806245 59.6832224,15.79326923 59.70807714,15.73376103 59.73293043,15.6741573 59.75778226,15.61445783 59.78263263,15.60192616 59.75778226))
345354|1|1|16.11778846|59.70807714|POLYGON((16.035313 59.75778226,16.02245389 59.73293043,16.00961538 59.70807714,16.06885508 59.6832224,16.128 59.65836619,16.18705036 59.63350852,16.2 59.65836619,16.21297038 59.6832224,16.22596154 59.70807714,16.16680032 59.73293043,16.10754414 59.75778226,16.04819277 59.78263263,16.035313 59.75778226))
345355|1|1|16.33413462|59.70807714|POLYGON((16.25200642 59.75778226,16.23897354 59.73293043,16.22596154 59.70807714,16.28502802 59.6832224,16.344 59.65836619,16.4028777 59.63350852,16.416 59.65836619,16.42914331 59.6832224,16.44230769 59.70807714,16.38331997 59.73293043,16.32423756 59.75778226,16.26506024 59.78263263,16.25200642 59.75778226))
345356|1|1|16.55048077|59.70807714|POLYGON((16.46869984 59.75778226,16.45549318 59.73293043,16.44230769 59.70807714,16.50120096 59.6832224,16.56 59.65836619,16.61870504 59.63350852,16.632 59.65836619,16.64531625 59.6832224,16.65865385 59.70807714,16.59983962 59.73293043,16.54093098 59.75778226,16.48192771 59.78263263,16.46869984 59.75778226))
345358|1|1|16.98317308|59.70807714|POLYGON((16.90208668 59.75778226,16.88853248 59.73293043,16.875 59.70807714,16.93354684 59.6832224,16.992 59.65836619,17.05035971 59.63350852,17.064 59.65836619,17.07766213 59.6832224,17.09134615 59.70807714,17.03287891 59.73293043,16.97431782 59.75778226,16.91566265 59.78263263,16.90208668 59.75778226))
345359|1|1|17.19951923|59.70807714|POLYGON((17.1187801 59.75778226,17.10505213 59.73293043,17.09134615 59.70807714,17.14971978 59.6832224,17.208 59.65836619,17.26618705 59.63350852,17.28 59.65836619,17.29383507 59.6832224,17.30769231 59.70807714,17.24939856 59.73293043,17.19101124 59.75778226,17.13253012 59.78263263,17.1187801 59.75778226))
345360|1|1|17.41586538|59.70807714|POLYGON((17.33547352 59.75778226,17.32157177 59.73293043,17.30769231 59.70807714,17.36589271 59.6832224,17.424 59.65836619,17.48201439 59.63350852,17.496 59.65836619,17.51000801 59.6832224,17.52403846 59.70807714,17.4659182 59.73293043,17.40770465 59.75778226,17.34939759 59.78263263,17.33547352 59.75778226))
345361|1|1|17.63221154|59.70807714|POLYGON((17.55216693 59.75778226,17.53809142 59.73293043,17.52403846 59.70807714,17.58206565 59.6832224,17.64 59.65836619,17.69784173 59.63350852,17.712 59.65836619,17.72618094 59.6832224,17.74038462 59.70807714,17.68243785 59.73293043,17.62439807 59.75778226,17.56626506 59.78263263,17.55216693 59.75778226))
345362|1|1|17.84855769|59.70807714|POLYGON((17.76886035 59.75778226,17.75461107 59.73293043,17.74038462 59.70807714,17.79823859 59.6832224,17.856 59.65836619,17.91366906 59.63350852,17.928 59.65836619,17.94235388 59.6832224,17.95673077 59.70807714,17.8989575 59.73293043,17.84109149 59.75778226,17.78313253 59.78263263,17.76886035 59.75778226))
345363|1|1|18.06490385|59.70807714|POLYGON((17.98555377 59.75778226,17.97113071 59.73293043,17.95673077 59.70807714,18.01441153 59.6832224,18.072 59.65836619,18.1294964 59.63350852,18.144 59.65836619,18.15852682 59.6832224,18.17307692 59.70807714,18.11547715 59.73293043,18.05778491 59.75778226,18 59.78263263,17.98555377 59.75778226))
345365|1|1|18.49759615|59.70807714|POLYGON((18.41894061 59.75778226,18.40417001 59.73293043,18.38942308 59.70807714,18.44675741 59.6832224,18.504 59.65836619,18.56115108 59.63350852,18.576 59.65836619,18.5908727 59.6832224,18.60576923 59.70807714,18.54851644 59.73293043,18.49117175 59.75778226,18.43373494 59.78263263,18.41894061 59.75778226))
345366|1|1|18.71394231|59.70807714|POLYGON((18.63563403 59.75778226,18.62068966 59.73293043,18.60576923 59.70807714,18.66293034 59.6832224,18.72 59.65836619,18.77697842 59.63350852,18.792 59.65836619,18.80704564 59.6832224,18.82211538 59.70807714,18.76503609 59.73293043,18.70786517 59.75778226,18.65060241 59.78263263,18.63563403 59.75778226))
345367|1|1|18.93028846|59.70807714|POLYGON((18.85232745 59.75778226,18.8372093 59.73293043,18.82211538 59.70807714,18.87910328 59.6832224,18.936 59.65836619,18.99280576 59.63350852,19.008 59.65836619,19.02321857 59.6832224,19.03846154 59.70807714,18.98155573 59.73293043,18.92455859 59.75778226,18.86746988 59.78263263,18.85232745 59.75778226))
346998|1|1|11.76258993|59.63350852|POLYGON((11.67333867 59.6832224,11.664 59.65836619,11.65467626 59.63350852,11.7172524 59.60864939,11.77972865 59.58378879,11.84210526 59.55892673,11.85155626 59.58378879,11.86102236 59.60864939,11.8705036 59.63350852,11.808 59.65836619,11.74539632 59.6832224,11.68269231 59.70807714,11.67333867 59.6832224))
347002|1|1|12.62589928|59.63350852|POLYGON((12.53803042 59.6832224,12.528 59.65836619,12.51798561 59.63350852,12.5798722 59.60864939,12.64166002 59.58378879,12.70334928 59.55892673,12.71348763 59.58378879,12.72364217 59.60864939,12.73381295 59.63350852,12.672 59.65836619,12.61008807 59.6832224,12.54807692 59.70807714,12.53803042 59.6832224))
347006|1|1|13.48920863|59.63350852|POLYGON((13.40272218 59.6832224,13.392 59.65836619,13.38129496 59.63350852,13.44249201 59.60864939,13.50359138 59.58378879,13.5645933 59.55892673,13.57541899 59.58378879,13.58626198 59.60864939,13.5971223 59.63350852,13.536 59.65836619,13.47477982 59.6832224,13.41346154 59.70807714,13.40272218 59.6832224))
347007|1|1|13.70503597|59.63350852|POLYGON((13.61889512 59.6832224,13.608 59.65836619,13.5971223 59.63350852,13.65814696 59.60864939,13.71907422 59.58378879,13.77990431 59.55892673,13.79090184 59.58378879,13.80191693 59.60864939,13.81294964 59.63350852,13.752 59.65836619,13.69095276 59.6832224,13.62980769 59.70807714,13.61889512 59.6832224))
347008|1|1|13.92086331|59.63350852|POLYGON((13.83506805 59.6832224,13.824 59.65836619,13.81294964 59.63350852,13.87380192 59.60864939,13.93455706 59.58378879,13.99521531 59.55892673,14.00638468 59.58378879,14.01757188 59.60864939,14.02877698 59.63350852,13.968 59.65836619,13.9071257 59.6832224,13.84615385 59.70807714,13.83506805 59.6832224))
347010|1|1|14.35251799|59.63350852|POLYGON((14.26741393 59.6832224,14.256 59.65836619,14.24460432 59.63350852,14.30511182 59.60864939,14.36552275 59.58378879,14.42583732 59.55892673,14.43735036 59.58378879,14.44888179 59.60864939,14.46043165 59.63350852,14.4 59.65836619,14.33947158 59.6832224,14.27884615 59.70807714,14.26741393 59.6832224))
347011|1|1|14.56834532|59.63350852|POLYGON((14.48358687 59.6832224,14.472 59.65836619,14.46043165 59.63350852,14.52076677 59.60864939,14.58100559 59.58378879,14.64114833 59.55892673,14.6528332 59.58378879,14.66453674 59.60864939,14.67625899 59.63350852,14.616 59.65836619,14.55564452 59.6832224,14.49519231 59.70807714,14.48358687 59.6832224))
347014|1|1|15.21582734|59.63350852|POLYGON((15.13210568 59.6832224,15.12 59.65836619,15.10791367 59.63350852,15.16773163 59.60864939,15.22745411 59.58378879,15.28708134 59.55892673,15.29928172 59.58378879,15.3115016 59.60864939,15.32374101 59.63350852,15.264 59.65836619,15.20416333 59.6832224,15.14423077 59.70807714,15.13210568 59.6832224))
347017|1|1|15.86330935|59.63350852|POLYGON((15.7806245 59.6832224,15.768 59.65836619,15.75539568 59.63350852,15.81469649 59.60864939,15.87390263 59.58378879,15.93301435 59.55892673,15.94573025 59.58378879,15.95846645 59.60864939,15.97122302 59.63350852,15.912 59.65836619,15.85268215 59.6832224,15.79326923 59.70807714,15.7806245 59.6832224))
347019|1|1|16.29496403|59.63350852|POLYGON((16.21297038 59.6832224,16.2 59.65836619,16.18705036 59.63350852,16.24600639 59.60864939,16.30486832 59.58378879,16.36363636 59.55892673,16.37669593 59.58378879,16.38977636 59.60864939,16.4028777 59.63350852,16.344 59.65836619,16.28502802 59.6832224,16.22596154 59.70807714,16.21297038 59.6832224))
347020|1|1|16.51079137|59.63350852|POLYGON((16.42914331 59.6832224,16.416 59.65836619,16.4028777 59.63350852,16.46166134 59.60864939,16.52035116 59.58378879,16.57894737 59.55892673,16.59217877 59.58378879,16.60543131 59.60864939,16.61870504 59.63350852,16.56 59.65836619,16.50120096 59.6832224,16.44230769 59.70807714,16.42914331 59.6832224))
347021|1|1|16.72661871|59.63350852|POLYGON((16.64531625 59.6832224,16.632 59.65836619,16.61870504 59.63350852,16.67731629 59.60864939,16.735834 59.58378879,16.79425837 59.55892673,16.80766161 59.58378879,16.82108626 59.60864939,16.83453237 59.63350852,16.776 59.65836619,16.7173739 59.6832224,16.65865385 59.70807714,16.64531625 59.6832224))
347023|1|1|17.15827338|59.63350852|POLYGON((17.07766213 59.6832224,17.064 59.65836619,17.05035971 59.63350852,17.1086262 59.60864939,17.16679968 59.58378879,17.22488038 59.55892673,17.23862729 59.58378879,17.25239617 59.60864939,17.26618705 59.63350852,17.208 59.65836619,17.14971978 59.6832224,17.09134615 59.70807714,17.07766213 59.6832224))
347024|1|1|17.37410072|59.63350852|POLYGON((17.29383507 59.6832224,17.28 59.65836619,17.26618705 59.63350852,17.32428115 59.60864939,17.38228252 59.58378879,17.44019139 59.55892673,17.45411014 59.58378879,17.46805112 59.60864939,17.48201439 59.63350852,17.424 59.65836619,17.36589271 59.6832224,17.30769231 59.70807714,17.29383507 59.6832224))
347025|1|1|17.58992806|59.63350852|POLYGON((17.51000801 59.6832224,17.496 59.65836619,17.48201439 59.63350852,17.5399361 59.60864939,17.59776536 59.58378879,17.65550239 59.55892673,17.66959298 59.58378879,17.68370607 59.60864939,17.69784173 59.63350852,17.64 59.65836619,17.58206565 59.6832224,17.52403846 59.70807714,17.51000801 59.6832224))
347026|1|1|17.8057554|59.63350852|POLYGON((17.72618094 59.6832224,17.712 59.65836619,17.69784173 59.63350852,17.75559105 59.60864939,17.8132482 59.58378879,17.8708134 59.55892673,17.88507582 59.58378879,17.89936102 59.60864939,17.91366906 59.63350852,17.856 59.65836619,17.79823859 59.6832224,17.74038462 59.70807714,17.72618094 59.6832224))
347027|1|1|18.02158273|59.63350852|POLYGON((17.94235388 59.6832224,17.928 59.65836619,17.91366906 59.63350852,17.97124601 59.60864939,18.02873105 59.58378879,18.0861244 59.55892673,18.10055866 59.58378879,18.11501597 59.60864939,18.1294964 59.63350852,18.072 59.65836619,18.01441153 59.6832224,17.95673077 59.70807714,17.94235388 59.6832224))
347028|1|1|18.23741007|59.63350852|POLYGON((18.15852682 59.6832224,18.144 59.65836619,18.1294964 59.63350852,18.18690096 59.60864939,18.24421389 59.58378879,18.30143541 59.55892673,18.3160415 59.58378879,18.33067093 59.60864939,18.34532374 59.63350852,18.288 59.65836619,18.23058447 59.6832224,18.17307692 59.70807714,18.15852682 59.6832224))
347029|7|6|18.45323741|59.63350852|POLYGON((18.37469976 59.6832224,18.36 59.65836619,18.34532374 59.63350852,18.40255591 59.60864939,18.45969673 59.58378879,18.51674641 59.55892673,18.53152434 59.58378879,18.54632588 59.60864939,18.56115108 59.63350852,18.504 59.65836619,18.44675741 59.6832224,18.38942308 59.70807714,18.37469976 59.6832224))
347030|1|1|18.66906475|59.63350852|POLYGON((18.5908727 59.6832224,18.576 59.65836619,18.56115108 59.63350852,18.61821086 59.60864939,18.67517957 59.58378879,18.73205742 59.55892673,18.74700718 59.58378879,18.76198083 59.60864939,18.77697842 59.63350852,18.72 59.65836619,18.66293034 59.6832224,18.60576923 59.70807714,18.5908727 59.6832224))
347031|1|1|18.88489209|59.63350852|POLYGON((18.80704564 59.6832224,18.792 59.65836619,18.77697842 59.63350852,18.83386581 59.60864939,18.89066241 59.58378879,18.94736842 59.55892673,18.96249002 59.58378879,18.97763578 59.60864939,18.99280576 59.63350852,18.936 59.65836619,18.87910328 59.6832224,18.82211538 59.70807714,18.80704564 59.6832224))
348670|1|1|12.59569378|59.55892673|POLYGON((12.50798722 59.60864939,12.49800479 59.58378879,12.48803828 59.55892673,12.5498008 59.5340632,12.61146497 59.5091982,12.67303103 59.48433173,12.68312102 59.5091982,12.69322709 59.5340632,12.70334928 59.55892673,12.64166002 59.58378879,12.5798722 59.60864939,12.51798561 59.63350852,12.50798722 59.60864939))
348673|1|1|13.24162679|59.55892673|POLYGON((13.15495208 59.60864939,13.14445331 59.58378879,13.13397129 59.55892673,13.19521912 59.5340632,13.25636943 59.5091982,13.31742243 59.48433173,13.32802548 59.5091982,13.33864542 59.5340632,13.3492823 59.55892673,13.28810854 59.58378879,13.22683706 59.60864939,13.16546763 59.63350852,13.15495208 59.60864939))
348674|1|1|13.4569378|59.55892673|POLYGON((13.37060703 59.60864939,13.35993615 59.58378879,13.3492823 59.55892673,13.41035857 59.5340632,13.47133758 59.5091982,13.53221957 59.48433173,13.54299363 59.5091982,13.55378486 59.5340632,13.5645933 59.55892673,13.50359138 59.58378879,13.44249201 59.60864939,13.38129496 59.63350852,13.37060703 59.60864939))
348676|1|1|13.88755981|59.55892673|POLYGON((13.80191693 59.60864939,13.79090184 59.58378879,13.77990431 59.55892673,13.84063745 59.5340632,13.90127389 59.5091982,13.96181384 59.48433173,13.97292994 59.5091982,13.98406375 59.5340632,13.99521531 59.55892673,13.93455706 59.58378879,13.87380192 59.60864939,13.81294964 59.63350852,13.80191693 59.60864939))
348678|4|4|14.31818182|59.55892673|POLYGON((14.23322684 59.60864939,14.22186752 59.58378879,14.21052632 59.55892673,14.27091633 59.5340632,14.33121019 59.5091982,14.39140811 59.48433173,14.40286624 59.5091982,14.41434263 59.5340632,14.42583732 59.55892673,14.36552275 59.58378879,14.30511182 59.60864939,14.24460432 59.63350852,14.23322684 59.60864939))
348681|1|1|14.96411483|59.55892673|POLYGON((14.88019169 59.60864939,14.86831604 59.58378879,14.85645933 59.55892673,14.91633466 59.5340632,14.97611465 59.5091982,15.03579952 59.48433173,15.0477707 59.5091982,15.05976096 59.5340632,15.07177033 59.55892673,15.01197127 59.58378879,14.95207668 59.60864939,14.89208633 59.63350852,14.88019169 59.60864939))
348682|1|1|15.17942584|59.55892673|POLYGON((15.09584665 59.60864939,15.08379888 59.58378879,15.07177033 59.55892673,15.1314741 59.5340632,15.1910828 59.5091982,15.25059666 59.48433173,15.26273885 59.5091982,15.2749004 59.5340632,15.28708134 59.55892673,15.22745411 59.58378879,15.16773163 59.60864939,15.10791367 59.63350852,15.09584665 59.60864939))
348686|1|1|16.04066986|59.55892673|POLYGON((15.95846645 59.60864939,15.94573025 59.58378879,15.93301435 59.55892673,15.99203187 59.5340632,16.05095541 59.5091982,16.1097852 59.48433173,16.12261146 59.5091982,16.13545817 59.5340632,16.14832536 59.55892673,16.08938547 59.58378879,16.03035144 59.60864939,15.97122302 59.63350852,15.95846645 59.60864939))
348687|1|1|16.25598086|59.55892673|POLYGON((16.17412141 59.60864939,16.16121309 59.58378879,16.14832536 59.55892673,16.20717131 59.5340632,16.26592357 59.5091982,16.32458234 59.48433173,16.33757962 59.5091982,16.35059761 59.5340632,16.36363636 59.55892673,16.30486832 59.58378879,16.24600639 59.60864939,16.18705036 59.63350852,16.17412141 59.60864939))
348688|1|1|16.47129187|59.55892673|POLYGON((16.38977636 59.60864939,16.37669593 59.58378879,16.36363636 59.55892673,16.42231076 59.5340632,16.48089172 59.5091982,16.53937947 59.48433173,16.55254777 59.5091982,16.56573705 59.5340632,16.57894737 59.55892673,16.52035116 59.58378879,16.46166134 59.60864939,16.4028777 59.63350852,16.38977636 59.60864939))
348689|1|1|16.68660287|59.55892673|POLYGON((16.60543131 59.60864939,16.59217877 59.58378879,16.57894737 59.55892673,16.6374502 59.5340632,16.69585987 59.5091982,16.75417661 59.48433173,16.76751592 59.5091982,16.78087649 59.5340632,16.79425837 59.55892673,16.735834 59.58378879,16.67731629 59.60864939,16.61870504 59.63350852,16.60543131 59.60864939))
348691|1|1|17.11722488|59.55892673|POLYGON((17.03674121 59.60864939,17.02314445 59.58378879,17.00956938 59.55892673,17.06772908 59.5340632,17.12579618 59.5091982,17.18377088 59.48433173,17.19745223 59.5091982,17.21115538 59.5340632,17.22488038 59.55892673,17.16679968 59.58378879,17.1086262 59.60864939,17.05035971 59.63350852,17.03674121 59.60864939))
348692|1|1|17.33253589|59.55892673|POLYGON((17.25239617 59.60864939,17.23862729 59.58378879,17.22488038 59.55892673,17.28286853 59.5340632,17.34076433 59.5091982,17.39856802 59.48433173,17.41242038 59.5091982,17.42629482 59.5340632,17.44019139 59.55892673,17.38228252 59.58378879,17.32428115 59.60864939,17.26618705 59.63350852,17.25239617 59.60864939))
348693|1|1|17.54784689|59.55892673|POLYGON((17.46805112 59.60864939,17.45411014 59.58378879,17.44019139 59.55892673,17.49800797 59.5340632,17.55573248 59.5091982,17.61336516 59.48433173,17.62738854 59.5091982,17.64143426 59.5340632,17.65550239 59.55892673,17.59776536 59.58378879,17.5399361 59.60864939,17.48201439 59.63350852,17.46805112 59.60864939))
348694|1|1|17.76315789|59.55892673|POLYGON((17.68370607 59.60864939,17.66959298 59.58378879,17.65550239 59.55892673,17.71314741 59.5340632,17.77070064 59.5091982,17.82816229 59.48433173,17.84235669 59.5091982,17.85657371 59.5340632,17.8708134 59.55892673,17.8132482 59.58378879,17.75559105 59.60864939,17.69784173 59.63350852,17.68370607 59.60864939))
348695|1|1|17.9784689|59.55892673|POLYGON((17.89936102 59.60864939,17.88507582 59.58378879,17.8708134 59.55892673,17.92828685 59.5340632,17.98566879 59.5091982,18.04295943 59.48433173,18.05732484 59.5091982,18.07171315 59.5340632,18.0861244 59.55892673,18.02873105 59.58378879,17.97124601 59.60864939,17.91366906 59.63350852,17.89936102 59.60864939))
348696|1|1|18.1937799|59.55892673|POLYGON((18.11501597 59.60864939,18.10055866 59.58378879,18.0861244 59.55892673,18.14342629 59.5340632,18.20063694 59.5091982,18.25775656 59.48433173,18.27229299 59.5091982,18.28685259 59.5340632,18.30143541 59.55892673,18.24421389 59.58378879,18.18690096 59.60864939,18.1294964 59.63350852,18.11501597 59.60864939))
348697|1|1|18.40909091|59.55892673|POLYGON((18.33067093 59.60864939,18.3160415 59.58378879,18.30143541 59.55892673,18.35856574 59.5340632,18.4156051 59.5091982,18.4725537 59.48433173,18.48726115 59.5091982,18.50199203 59.5340632,18.51674641 59.55892673,18.45969673 59.58378879,18.40255591 59.60864939,18.34532374 59.63350852,18.33067093 59.60864939))
348698|1|1|18.62440191|59.55892673|POLYGON((18.54632588 59.60864939,18.53152434 59.58378879,18.51674641 59.55892673,18.57370518 59.5340632,18.63057325 59.5091982,18.68735084 59.48433173,18.7022293 59.5091982,18.71713147 59.5340632,18.73205742 59.55892673,18.67517957 59.58378879,18.61821086 59.60864939,18.56115108 59.63350852,18.54632588 59.60864939))
348727|1|1|24.86842105|59.55892673|POLYGON((24.80031949 59.60864939,24.78052674 59.58378879,24.76076555 59.55892673,24.812749 59.5340632,24.86464968 59.5091982,24.91646778 59.48433173,24.93630573 59.5091982,24.9561753 59.5340632,24.97607656 59.55892673,24.92418196 59.58378879,24.87220447 59.60864939,24.82014388 59.63350852,24.80031949 59.60864939))
350339|1|1|11.92124105|59.48433173|POLYGON((11.83266932 59.5340632,11.82324841 59.5091982,11.81384248 59.48433173,11.87599364 59.45946379,11.93804607 59.43459437,12 59.40972348,12.00953137 59.43459437,12.0190779 59.45946379,12.02863962 59.48433173,11.96656051 59.5091982,11.90438247 59.5340632,11.84210526 59.55892673,11.83266932 59.5340632))
350343|1|1|12.78042959|59.48433173|POLYGON((12.69322709 59.5340632,12.68312102 59.5091982,12.67303103 59.48433173,12.73449921 59.45946379,12.79586974 59.43459437,12.85714286 59.40972348,12.86735504 59.43459437,12.87758347 59.45946379,12.88782816 59.48433173,12.82643312 59.5091982,12.76494024 59.5340632,12.70334928 59.55892673,12.69322709 59.5340632))
350345|1|1|13.21002387|59.48433173|POLYGON((13.12350598 59.5340632,13.11305732 59.5091982,13.1026253 59.48433173,13.16375199 59.45946379,13.22478157 59.43459437,13.28571429 59.40972348,13.29626688 59.43459437,13.30683625 59.45946379,13.31742243 59.48433173,13.25636943 59.5091982,13.19521912 59.5340632,13.13397129 59.55892673,13.12350598 59.5340632))
350346|1|1|13.424821|59.48433173|POLYGON((13.33864542 59.5340632,13.32802548 59.5091982,13.31742243 59.48433173,13.37837838 59.45946379,13.43923749 59.43459437,13.5 59.40972348,13.5107228 59.43459437,13.52146264 59.45946379,13.53221957 59.48433173,13.47133758 59.5091982,13.41035857 59.5340632,13.3492823 59.55892673,13.33864542 59.5340632))
350347|1|1|13.63961814|59.48433173|POLYGON((13.55378486 59.5340632,13.54299363 59.5091982,13.53221957 59.48433173,13.59300477 59.45946379,13.65369341 59.43459437,13.71428571 59.40972348,13.72517871 59.43459437,13.73608903 59.45946379,13.74701671 59.48433173,13.68630573 59.5091982,13.62549801 59.5340632,13.5645933 59.55892673,13.55378486 59.5340632))
350351|1|1|14.49880668|59.48433173|POLYGON((14.41434263 59.5340632,14.40286624 59.5091982,14.39140811 59.48433173,14.45151033 59.45946379,14.51151708 59.43459437,14.57142857 59.40972348,14.58300238 59.43459437,14.59459459 59.45946379,14.60620525 59.48433173,14.54617834 59.5091982,14.48605578 59.5340632,14.42583732 59.55892673,14.41434263 59.5340632))
350353|4|4|14.92840095|59.48433173|POLYGON((14.84462151 59.5340632,14.83280255 59.5091982,14.82100239 59.48433173,14.88076312 59.45946379,14.94042891 59.43459437,15 59.40972348,15.01191422 59.43459437,15.02384738 59.45946379,15.03579952 59.48433173,14.97611465 59.5091982,14.91633466 59.5340632,14.85645933 59.55892673,14.84462151 59.5340632))
350354|1|1|15.14319809|59.48433173|POLYGON((15.05976096 59.5340632,15.0477707 59.5091982,15.03579952 59.48433173,15.09538951 59.45946379,15.15488483 59.43459437,15.21428571 59.40972348,15.22637014 59.43459437,15.23847377 59.45946379,15.25059666 59.48433173,15.1910828 59.5091982,15.1314741 59.5340632,15.07177033 59.55892673,15.05976096 59.5340632))
350355|1|1|15.35799523|59.48433173|POLYGON((15.2749004 59.5340632,15.26273885 59.5091982,15.25059666 59.48433173,15.3100159 59.45946379,15.36934075 59.43459437,15.42857143 59.40972348,15.44082605 59.43459437,15.45310016 59.45946379,15.46539379 59.48433173,15.40605096 59.5091982,15.34661355 59.5340632,15.28708134 59.55892673,15.2749004 59.5340632))
350356|1|1|15.57279236|59.48433173|POLYGON((15.49003984 59.5340632,15.47770701 59.5091982,15.46539379 59.48433173,15.52464229 59.45946379,15.58379666 59.43459437,15.64285714 59.40972348,15.65528197 59.43459437,15.66772655 59.45946379,15.68019093 59.48433173,15.62101911 59.5091982,15.56175299 59.5340632,15.50239234 59.55892673,15.49003984 59.5340632))
350357|1|1|15.7875895|59.48433173|POLYGON((15.70517928 59.5340632,15.69267516 59.5091982,15.68019093 59.48433173,15.73926868 59.45946379,15.79825258 59.43459437,15.85714286 59.40972348,15.86973789 59.43459437,15.88235294 59.45946379,15.89498807 59.48433173,15.83598726 59.5091982,15.77689243 59.5340632,15.71770335 59.55892673,15.70517928 59.5340632))
350358|1|1|16.00238663|59.48433173|POLYGON((15.92031873 59.5340632,15.90764331 59.5091982,15.89498807 59.48433173,15.95389507 59.45946379,16.0127085 59.43459437,16.07142857 59.40972348,16.0841938 59.43459437,16.09697933 59.45946379,16.1097852 59.48433173,16.05095541 59.5091982,15.99203187 59.5340632,15.93301435 59.55892673,15.92031873 59.5340632))
350359|1|1|16.21718377|59.48433173|POLYGON((16.13545817 59.5340632,16.12261146 59.5091982,16.1097852 59.48433173,16.16852146 59.45946379,16.22716442 59.43459437,16.28571429 59.40972348,16.29864972 59.43459437,16.31160572 59.45946379,16.32458234 59.48433173,16.26592357 59.5091982,16.20717131 59.5340632,16.14832536 59.55892673,16.13545817 59.5340632))
350360|1|1|16.43198091|59.48433173|POLYGON((16.35059761 59.5340632,16.33757962 59.5091982,16.32458234 59.48433173,16.38314785 59.45946379,16.44162033 59.43459437,16.5 59.40972348,16.51310564 59.43459437,16.52623211 59.45946379,16.53937947 59.48433173,16.48089172 59.5091982,16.42231076 59.5340632,16.36363636 59.55892673,16.35059761 59.5340632))
350361|1|1|16.64677804|59.48433173|POLYGON((16.56573705 59.5340632,16.55254777 59.5091982,16.53937947 59.48433173,16.59777424 59.45946379,16.65607625 59.43459437,16.71428571 59.40972348,16.72756156 59.43459437,16.74085851 59.45946379,16.75417661 59.48433173,16.69585987 59.5091982,16.6374502 59.5340632,16.57894737 59.55892673,16.56573705 59.5340632))
350362|1|1|16.86157518|59.48433173|POLYGON((16.78087649 59.5340632,16.76751592 59.5091982,16.75417661 59.48433173,16.81240064 59.45946379,16.87053217 59.43459437,16.92857143 59.40972348,16.94201747 59.43459437,16.9554849 59.45946379,16.96897375 59.48433173,16.91082803 59.5091982,16.85258964 59.5340632,16.79425837 59.55892673,16.78087649 59.5340632))
350364|1|1|17.29116945|59.48433173|POLYGON((17.21115538 59.5340632,17.19745223 59.5091982,17.18377088 59.48433173,17.24165342 59.45946379,17.299444 59.43459437,17.35714286 59.40972348,17.37092931 59.43459437,17.38473768 59.45946379,17.39856802 59.48433173,17.34076433 59.5091982,17.28286853 59.5340632,17.22488038 59.55892673,17.21115538 59.5340632))
350365|1|1|17.50596659|59.48433173|POLYGON((17.42629482 59.5340632,17.41242038 59.5091982,17.39856802 59.48433173,17.45627981 59.45946379,17.51389992 59.43459437,17.57142857 59.40972348,17.58538523 59.43459437,17.59936407 59.45946379,17.61336516 59.48433173,17.55573248 59.5091982,17.49800797 59.5340632,17.44019139 59.55892673,17.42629482 59.5340632))
350366|1|1|17.72076372|59.48433173|POLYGON((17.64143426 59.5340632,17.62738854 59.5091982,17.61336516 59.48433173,17.6709062 59.45946379,17.72835584 59.43459437,17.78571429 59.40972348,17.79984114 59.43459437,17.81399046 59.45946379,17.82816229 59.48433173,17.77070064 59.5091982,17.71314741 59.5340632,17.65550239 59.55892673,17.64143426 59.5340632))
350367|1|1|17.93556086|59.48433173|POLYGON((17.85657371 59.5340632,17.84235669 59.5091982,17.82816229 59.48433173,17.88553259 59.45946379,17.94281176 59.43459437,18 59.40972348,18.01429706 59.43459437,18.02861685 59.45946379,18.04295943 59.48433173,17.98566879 59.5091982,17.92828685 59.5340632,17.8708134 59.55892673,17.85657371 59.5340632))
350368|1|1|18.150358|59.48433173|POLYGON((18.07171315 59.5340632,18.05732484 59.5091982,18.04295943 59.48433173,18.10015898 59.45946379,18.15726767 59.43459437,18.21428571 59.40972348,18.22875298 59.43459437,18.24324324 59.45946379,18.25775656 59.48433173,18.20063694 59.5091982,18.14342629 59.5340632,18.0861244 59.55892673,18.07171315 59.5340632))
350369|1|1|18.36515513|59.48433173|POLYGON((18.28685259 59.5340632,18.27229299 59.5091982,18.25775656 59.48433173,18.31478537 59.45946379,18.37172359 59.43459437,18.42857143 59.40972348,18.4432089 59.43459437,18.45786963 59.45946379,18.4725537 59.48433173,18.4156051 59.5091982,18.35856574 59.5340632,18.30143541 59.55892673,18.28685259 59.5340632))
350370|1|1|18.57995227|59.48433173|POLYGON((18.50199203 59.5340632,18.48726115 59.5091982,18.4725537 59.48433173,18.52941176 59.45946379,18.58617951 59.43459437,18.64285714 59.40972348,18.65766481 59.43459437,18.67249603 59.45946379,18.68735084 59.48433173,18.63057325 59.5091982,18.57370518 59.5340632,18.51674641 59.55892673,18.50199203 59.5340632))
350371|1|1|18.7947494|59.48433173|POLYGON((18.71713147 59.5340632,18.7022293 59.5091982,18.68735084 59.48433173,18.74403816 59.45946379,18.80063542 59.43459437,18.85714286 59.40972348,18.87212073 59.43459437,18.88712242 59.45946379,18.90214797 59.48433173,18.8455414 59.5091982,18.78884462 59.5340632,18.73205742 59.55892673,18.71713147 59.5340632))
350397|1|1|24.37947494|59.48433173|POLYGON((24.31075697 59.5340632,24.29140127 59.5091982,24.27207637 59.48433173,24.32432432 59.45946379,24.37648928 59.43459437,24.42857143 59.40972348,24.44797458 59.43459437,24.46740859 59.45946379,24.48687351 59.48433173,24.43471338 59.5091982,24.38247012 59.5340632,24.33014354 59.55892673,24.31075697 59.5340632))
350398|1|1|24.59427208|59.48433173|POLYGON((24.52589641 59.5340632,24.50636943 59.5091982,24.48687351 59.48433173,24.53895072 59.45946379,24.59094519 59.43459437,24.64285714 59.40972348,24.6624305 59.43459437,24.68203498 59.45946379,24.70167064 59.48433173,24.64968153 59.5091982,24.59760956 59.5340632,24.54545455 59.55892673,24.52589641 59.5340632))
350399|1|1|24.80906921|59.48433173|POLYGON((24.74103586 59.5340632,24.72133758 59.5091982,24.70167064 59.48433173,24.75357711 59.45946379,24.80540111 59.43459437,24.85714286 59.40972348,24.87688642 59.43459437,24.89666137 59.45946379,24.91646778 59.48433173,24.86464968 59.5091982,24.812749 59.5340632,24.76076555 59.55892673,24.74103586 59.5340632))
350400|1|1|25.02386635|59.48433173|POLYGON((24.9561753 59.5340632,24.93630573 59.5091982,24.91646778 59.48433173,24.9682035 59.45946379,25.01985703 59.43459437,25.07142857 59.40972348,25.09134234 59.43459437,25.11128776 59.45946379,25.13126492 59.48433173,25.07961783 59.5091982,25.02788845 59.5340632,24.97607656 59.55892673,24.9561753 59.5340632))
350401|1|1|25.23866348|59.48433173|POLYGON((25.17131474 59.5340632,25.15127389 59.5091982,25.13126492 59.48433173,25.18282989 59.45946379,25.23431295 59.43459437,25.28571429 59.40972348,25.30579825 59.43459437,25.32591415 59.45946379,25.34606205 59.48433173,25.29458599 59.5091982,25.24302789 59.5340632,25.19138756 59.55892673,25.17131474 59.5340632))
350402|1|1|25.45346062|59.48433173|POLYGON((25.38645418 59.5340632,25.36624204 59.5091982,25.34606205 59.48433173,25.39745628 59.45946379,25.44876886 59.43459437,25.5 59.40972348,25.52025417 59.43459437,25.54054054 59.45946379,25.56085919 59.48433173,25.50955414 59.5091982,25.45816733 59.5340632,25.40669856 59.55892673,25.38645418 59.5340632))
350403|4|4|25.66825776|59.48433173|POLYGON((25.60159363 59.5340632,25.58121019 59.5091982,25.56085919 59.48433173,25.61208267 59.45946379,25.66322478 59.43459437,25.71428571 59.40972348,25.73471009 59.43459437,25.75516693 59.45946379,25.77565632 59.48433173,25.72452229 59.5091982,25.67330677 59.5340632,25.62200957 59.55892673,25.60159363 59.5340632))
350407|1|1|26.5274463|59.48433173|POLYGON((26.46215139 59.5340632,26.4410828 59.5091982,26.42004773 59.48433173,26.47058824 59.45946379,26.52104845 59.43459437,26.57142857 59.40972348,26.59253376 59.43459437,26.6136725 59.45946379,26.63484487 59.48433173,26.5843949 59.5091982,26.53386454 59.5340632,26.48325359 59.55892673,26.46215139 59.5340632))
350414|4|4|28.03102625|59.48433173|POLYGON((27.96812749 59.5340632,27.94585987 59.5091982,27.92362768 59.48433173,27.97297297 59.45946379,28.02223987 59.43459437,28.07142857 59.40972348,28.09372518 59.43459437,28.11605723 59.45946379,28.13842482 59.48433173,28.08917197 59.5091982,28.03984064 59.5340632,27.99043062 59.55892673,27.96812749 59.5340632))
352015|1|1|11.89285714|59.40972348|POLYGON((11.80445151 59.45946379,11.79507546 59.43459437,11.78571429 59.40972348,11.84773989 59.38485111,11.90966719 59.35997727,11.97149644 59.33510194,11.98098257 59.35997727,11.99048374 59.38485111,12 59.40972348,11.93804607 59.43459437,11.87599364 59.45946379,11.81384248 59.48433173,11.80445151 59.45946379))
352016|1|1|12.10714286|59.40972348|POLYGON((12.0190779 59.45946379,12.00953137 59.43459437,12 59.40972348,12.06185567 59.38485111,12.12361331 59.35997727,12.18527316 59.33510194,12.19492868 59.35997727,12.20459952 59.38485111,12.21428571 59.40972348,12.15250199 59.43459437,12.09062003 59.45946379,12.02863962 59.48433173,12.0190779 59.45946379))
352021|1|1|13.17857143|59.40972348|POLYGON((13.09220986 59.45946379,13.08181096 59.43459437,13.07142857 59.40972348,13.13243458 59.38485111,13.1933439 59.35997727,13.25415677 59.33510194,13.26465927 59.35997727,13.27517843 59.38485111,13.28571429 59.40972348,13.22478157 59.43459437,13.16375199 59.45946379,13.1026253 59.48433173,13.09220986 59.45946379))
352022|1|1|13.39285714|59.40972348|POLYGON((13.30683625 59.45946379,13.29626688 59.43459437,13.28571429 59.40972348,13.34655036 59.38485111,13.40729002 59.35997727,13.46793349 59.33510194,13.47860539 59.35997727,13.48929421 59.38485111,13.5 59.40972348,13.43923749 59.43459437,13.37837838 59.45946379,13.31742243 59.48433173,13.30683625 59.45946379))
352023|1|1|13.60714286|59.40972348|POLYGON((13.52146264 59.45946379,13.5107228 59.43459437,13.5 59.40972348,13.56066614 59.38485111,13.62123613 59.35997727,13.68171021 59.33510194,13.69255151 59.35997727,13.70340999 59.38485111,13.71428571 59.40972348,13.65369341 59.43459437,13.59300477 59.45946379,13.53221957 59.48433173,13.52146264 59.45946379))
352024|1|1|13.82142857|59.40972348|POLYGON((13.73608903 59.45946379,13.72517871 59.43459437,13.71428571 59.40972348,13.77478192 59.38485111,13.83518225 59.35997727,13.89548694 59.33510194,13.90649762 59.35997727,13.91752577 59.38485111,13.92857143 59.40972348,13.86814932 59.43459437,13.80763116 59.45946379,13.74701671 59.48433173,13.73608903 59.45946379))
352026|1|1|14.25|59.40972348|POLYGON((14.16534181 59.45946379,14.15409055 59.43459437,14.14285714 59.40972348,14.20301348 59.38485111,14.26307448 59.35997727,14.32304038 59.33510194,14.33438986 59.35997727,14.34575734 59.38485111,14.35714286 59.40972348,14.29706116 59.43459437,14.23688394 59.45946379,14.17661098 59.48433173,14.16534181 59.45946379))
352027|1|1|14.46428571|59.40972348|POLYGON((14.3799682 59.45946379,14.36854647 59.43459437,14.35714286 59.40972348,14.41712926 59.38485111,14.4770206 59.35997727,14.5368171 59.33510194,14.54833597 59.35997727,14.55987312 59.38485111,14.57142857 59.40972348,14.51151708 59.43459437,14.45151033 59.45946379,14.39140811 59.48433173,14.3799682 59.45946379))
352031|1|1|15.32142857|59.40972348|POLYGON((15.23847377 59.45946379,15.22637014 59.43459437,15.21428571 59.40972348,15.27359239 59.38485111,15.33280507 59.35997727,15.39192399 59.33510194,15.40412044 59.35997727,15.41633624 59.38485111,15.42857143 59.40972348,15.36934075 59.43459437,15.3100159 59.45946379,15.25059666 59.48433173,15.23847377 59.45946379))
352032|6|16|15.53571429|59.40972348|POLYGON((15.45310016 59.45946379,15.44082605 59.43459437,15.42857143 59.40972348,15.48770817 59.38485111,15.54675119 59.35997727,15.60570071 59.33510194,15.61806656 59.35997727,15.63045202 59.38485111,15.64285714 59.40972348,15.58379666 59.43459437,15.52464229 59.45946379,15.46539379 59.48433173,15.45310016 59.45946379))
352033|1|1|15.75|59.40972348|POLYGON((15.66772655 59.45946379,15.65528197 59.43459437,15.64285714 59.40972348,15.70182395 59.38485111,15.76069731 59.35997727,15.81947743 59.33510194,15.83201268 59.35997727,15.8445678 59.38485111,15.85714286 59.40972348,15.79825258 59.43459437,15.73926868 59.45946379,15.68019093 59.48433173,15.66772655 59.45946379))
352034|1|1|15.96428571|59.40972348|POLYGON((15.88235294 59.45946379,15.86973789 59.43459437,15.85714286 59.40972348,15.91593973 59.38485111,15.97464342 59.35997727,16.03325416 59.33510194,16.0459588 59.35997727,16.05868358 59.38485111,16.07142857 59.40972348,16.0127085 59.43459437,15.95389507 59.45946379,15.89498807 59.48433173,15.88235294 59.45946379))
352035|1|1|16.17857143|59.40972348|POLYGON((16.09697933 59.45946379,16.0841938 59.43459437,16.07142857 59.40972348,16.13005551 59.38485111,16.18858954 59.35997727,16.24703088 59.33510194,16.25990491 59.35997727,16.27279937 59.38485111,16.28571429 59.40972348,16.22716442 59.43459437,16.16852146 59.45946379,16.1097852 59.48433173,16.09697933 59.45946379))
352036|1|1|16.39285714|59.40972348|POLYGON((16.31160572 59.45946379,16.29864972 59.43459437,16.28571429 59.40972348,16.34417129 59.38485111,16.40253566 59.35997727,16.4608076 59.33510194,16.47385103 59.35997727,16.48691515 59.38485111,16.5 59.40972348,16.44162033 59.43459437,16.38314785 59.45946379,16.32458234 59.48433173,16.31160572 59.45946379))
352037|1|1|16.60714286|59.40972348|POLYGON((16.52623211 59.45946379,16.51310564 59.43459437,16.5 59.40972348,16.55828707 59.38485111,16.61648177 59.35997727,16.67458432 59.33510194,16.68779715 59.35997727,16.70103093 59.38485111,16.71428571 59.40972348,16.65607625 59.43459437,16.59777424 59.45946379,16.53937947 59.48433173,16.52623211 59.45946379))
352039|1|1|17.03571429|59.40972348|POLYGON((16.9554849 59.45946379,16.94201747 59.43459437,16.92857143 59.40972348,16.98651864 59.38485111,17.04437401 59.35997727,17.10213777 59.33510194,17.11568938 59.35997727,17.12926249 59.38485111,17.14285714 59.40972348,17.08498809 59.43459437,17.02702703 59.45946379,16.96897375 59.48433173,16.9554849 59.45946379))
352041|1|1|17.46428571|59.40972348|POLYGON((17.38473768 59.45946379,17.37092931 59.43459437,17.35714286 59.40972348,17.4147502 59.38485111,17.47226624 59.35997727,17.52969121 59.33510194,17.54358162 59.35997727,17.55749405 59.38485111,17.57142857 59.40972348,17.51389992 59.43459437,17.45627981 59.45946379,17.39856802 59.48433173,17.38473768 59.45946379))
352042|1|1|17.67857143|59.40972348|POLYGON((17.59936407 59.45946379,17.58538523 59.43459437,17.57142857 59.40972348,17.62886598 59.38485111,17.68621236 59.35997727,17.74346793 59.33510194,17.75752773 59.35997727,17.77160983 59.38485111,17.78571429 59.40972348,17.72835584 59.43459437,17.6709062 59.45946379,17.61336516 59.48433173,17.59936407 59.45946379))
352043|1|1|17.89285714|59.40972348|POLYGON((17.81399046 59.45946379,17.79984114 59.43459437,17.78571429 59.40972348,17.84298176 59.38485111,17.90015848 59.35997727,17.95724466 59.33510194,17.97147385 59.35997727,17.98572561 59.38485111,18 59.40972348,17.94281176 59.43459437,17.88553259 59.45946379,17.82816229 59.48433173,17.81399046 59.45946379))
352044|1|1|18.10714286|59.40972348|POLYGON((18.02861685 59.45946379,18.01429706 59.43459437,18 59.40972348,18.05709754 59.38485111,18.1141046 59.35997727,18.17102138 59.33510194,18.18541997 59.35997727,18.1998414 59.38485111,18.21428571 59.40972348,18.15726767 59.43459437,18.10015898 59.45946379,18.04295943 59.48433173,18.02861685 59.45946379))
352045|1|1|18.32142857|59.40972348|POLYGON((18.24324324 59.45946379,18.22875298 59.43459437,18.21428571 59.40972348,18.27121332 59.38485111,18.32805071 59.35997727,18.3847981 59.33510194,18.39936609 59.35997727,18.41395718 59.38485111,18.42857143 59.40972348,18.37172359 59.43459437,18.31478537 59.45946379,18.25775656 59.48433173,18.24324324 59.45946379))
352046|1|1|18.53571429|59.40972348|POLYGON((18.45786963 59.45946379,18.4432089 59.43459437,18.42857143 59.40972348,18.4853291 59.38485111,18.54199683 59.35997727,18.59857482 59.33510194,18.6133122 59.35997727,18.62807296 59.38485111,18.64285714 59.40972348,18.58617951 59.43459437,18.52941176 59.45946379,18.4725537 59.48433173,18.45786963 59.45946379))
352048|1|1|18.96428571|59.40972348|POLYGON((18.88712242 59.45946379,18.87212073 59.43459437,18.85714286 59.40972348,18.91356067 59.38485111,18.96988906 59.35997727,19.02612827 59.33510194,19.04120444 59.35997727,19.05630452 59.38485111,19.07142857 59.40972348,19.01509134 59.43459437,18.95866455 59.45946379,18.90214797 59.48433173,18.88712242 59.45946379))
352074|1|1|24.53571429|59.40972348|POLYGON((24.46740859 59.45946379,24.44797458 59.43459437,24.42857143 59.40972348,24.48057098 59.38485111,24.53248811 59.35997727,24.58432304 59.33510194,24.60380349 59.35997727,24.62331483 59.38485111,24.64285714 59.40972348,24.59094519 59.43459437,24.53895072 59.45946379,24.48687351 59.48433173,24.46740859 59.45946379))
352075|1|1|24.75|59.40972348|POLYGON((24.68203498 59.45946379,24.6624305 59.43459437,24.64285714 59.40972348,24.69468676 59.38485111,24.74643423 59.35997727,24.79809976 59.33510194,24.8177496 59.35997727,24.83743061 59.38485111,24.85714286 59.40972348,24.80540111 59.43459437,24.75357711 59.45946379,24.70167064 59.48433173,24.68203498 59.45946379))
352076|1|1|24.96428571|59.40972348|POLYGON((24.89666137 59.45946379,24.87688642 59.43459437,24.85714286 59.40972348,24.90880254 59.38485111,24.96038035 59.35997727,25.01187648 59.33510194,25.03169572 59.35997727,25.05154639 59.38485111,25.07142857 59.40972348,25.01985703 59.43459437,24.9682035 59.45946379,24.91646778 59.48433173,24.89666137 59.45946379))
352077|1|1|25.17857143|59.40972348|POLYGON((25.11128776 59.45946379,25.09134234 59.43459437,25.07142857 59.40972348,25.12291832 59.38485111,25.17432647 59.35997727,25.22565321 59.33510194,25.24564184 59.35997727,25.26566217 59.38485111,25.28571429 59.40972348,25.23431295 59.43459437,25.18282989 59.45946379,25.13126492 59.48433173,25.11128776 59.45946379))
352078|1|1|25.39285714|59.40972348|POLYGON((25.32591415 59.45946379,25.30579825 59.43459437,25.28571429 59.40972348,25.3370341 59.38485111,25.38827258 59.35997727,25.43942993 59.33510194,25.45958796 59.35997727,25.47977795 59.38485111,25.5 59.40972348,25.44876886 59.43459437,25.39745628 59.45946379,25.34606205 59.48433173,25.32591415 59.45946379))
352081|1|1|26.03571429|59.40972348|POLYGON((25.96979332 59.45946379,25.949166 59.43459437,25.92857143 59.40972348,25.97938144 59.38485111,26.03011094 59.35997727,26.0807601 59.33510194,26.10142631 59.35997727,26.1221253 59.38485111,26.14285714 59.40972348,26.09213662 59.43459437,26.04133545 59.45946379,25.99045346 59.48433173,25.96979332 59.45946379))
352082|1|1|26.25|59.40972348|POLYGON((26.18441971 59.45946379,26.16362192 59.43459437,26.14285714 59.40972348,26.19349722 59.38485111,26.24405705 59.35997727,26.29453682 59.33510194,26.31537242 59.35997727,26.33624108 59.38485111,26.35714286 59.40972348,26.30659253 59.43459437,26.25596184 59.45946379,26.2052506 59.48433173,26.18441971 59.45946379))
352087|1|1|27.32142857|59.40972348|POLYGON((27.25755167 59.45946379,27.23590151 59.43459437,27.21428571 59.40972348,27.26407613 59.38485111,27.31378764 59.35997727,27.36342043 59.33510194,27.38510301 59.35997727,27.40681998 59.38485111,27.42857143 59.40972348,27.37887212 59.43459437,27.3290938 59.45946379,27.27923628 59.48433173,27.25755167 59.45946379))
352088|1|1|27.53571429|59.40972348|POLYGON((27.47217806 59.45946379,27.45035743 59.43459437,27.42857143 59.40972348,27.47819191 59.38485111,27.52773376 59.35997727,27.57719715 59.33510194,27.59904913 59.35997727,27.62093577 59.38485111,27.64285714 59.40972348,27.59332804 59.43459437,27.54372019 59.45946379,27.49403341 59.48433173,27.47217806 59.45946379))
352089|1|1|27.75|59.40972348|POLYGON((27.68680445 59.45946379,27.66481334 59.43459437,27.64285714 59.40972348,27.69230769 59.38485111,27.74167987 59.35997727,27.79097387 59.33510194,27.81299525 59.35997727,27.83505155 59.38485111,27.85714286 59.40972348,27.80778396 59.43459437,27.75834658 59.45946379,27.70883055 59.48433173,27.68680445 59.45946379))
352091|1|1|28.17857143|59.40972348|POLYGON((28.11605723 59.45946379,28.09372518 59.43459437,28.07142857 59.40972348,28.12053925 59.38485111,28.16957211 59.35997727,28.21852732 59.33510194,28.24088748 59.35997727,28.26328311 59.38485111,28.28571429 59.40972348,28.23669579 59.43459437,28.18759936 59.45946379,28.13842482 59.48433173,28.11605723 59.45946379))
353697|1|1|12.29216152|59.33510194|POLYGON((12.20459952 59.38485111,12.19492868 59.35997727,12.18527316 59.33510194,12.24683544 59.31022514,12.3083004 59.28534685,12.36966825 59.26046708,12.37944664 59.28534685,12.38924051 59.31022514,12.39904988 59.33510194,12.33755943 59.35997727,12.27597145 59.38485111,12.21428571 59.40972348,12.20459952 59.38485111))
353701|1|1|13.14726841|59.33510194|POLYGON((13.06106265 59.38485111,13.05071315 59.35997727,13.04038005 59.33510194,13.10126582 59.31022514,13.16205534 59.28534685,13.22274882 59.26046708,13.23320158 59.28534685,13.24367089 59.31022514,13.25415677 59.33510194,13.1933439 59.35997727,13.13243458 59.38485111,13.07142857 59.40972348,13.06106265 59.38485111))
353702|1|1|13.36104513|59.33510194|POLYGON((13.27517843 59.38485111,13.26465927 59.35997727,13.25415677 59.33510194,13.31487342 59.31022514,13.37549407 59.28534685,13.43601896 59.26046708,13.44664032 59.28534685,13.45727848 59.31022514,13.46793349 59.33510194,13.40729002 59.35997727,13.34655036 59.38485111,13.28571429 59.40972348,13.27517843 59.38485111))
353703|1|1|13.57482185|59.33510194|POLYGON((13.48929421 59.38485111,13.47860539 59.35997727,13.46793349 59.33510194,13.52848101 59.31022514,13.58893281 59.28534685,13.6492891 59.26046708,13.66007905 59.28534685,13.67088608 59.31022514,13.68171021 59.33510194,13.62123613 59.35997727,13.56066614 59.38485111,13.5 59.40972348,13.48929421 59.38485111))
353705|1|1|14.0023753|59.33510194|POLYGON((13.91752577 59.38485111,13.90649762 59.35997727,13.89548694 59.33510194,13.9556962 59.31022514,14.01581028 59.28534685,14.07582938 59.26046708,14.08695652 59.28534685,14.09810127 59.31022514,14.10926366 59.33510194,14.04912837 59.35997727,13.9888977 59.38485111,13.92857143 59.40972348,13.91752577 59.38485111))
353707|1|1|14.42992874|59.33510194|POLYGON((14.34575734 59.38485111,14.33438986 59.35997727,14.32304038 59.33510194,14.38291139 59.31022514,14.44268775 59.28534685,14.50236967 59.26046708,14.51383399 59.28534685,14.52531646 59.31022514,14.5368171 59.33510194,14.4770206 59.35997727,14.41712926 59.38485111,14.35714286 59.40972348,14.34575734 59.38485111))
353708|1|1|14.64370546|59.33510194|POLYGON((14.55987312 59.38485111,14.54833597 59.35997727,14.5368171 59.33510194,14.59651899 59.31022514,14.65612648 59.28534685,14.71563981 59.26046708,14.72727273 59.28534685,14.73892405 59.31022514,14.75059382 59.33510194,14.69096672 59.35997727,14.63124504 59.38485111,14.57142857 59.40972348,14.55987312 59.38485111))
353709|1|1|14.85748219|59.33510194|POLYGON((14.7739889 59.38485111,14.76228209 59.35997727,14.75059382 59.33510194,14.81012658 59.31022514,14.86956522 59.28534685,14.92890995 59.26046708,14.94071146 59.28534685,14.95253165 59.31022514,14.96437055 59.33510194,14.90491284 59.35997727,14.84536082 59.38485111,14.78571429 59.40972348,14.7739889 59.38485111))
353710|1|1|15.07125891|59.33510194|POLYGON((14.98810468 59.38485111,14.97622821 59.35997727,14.96437055 59.33510194,15.02373418 59.31022514,15.08300395 59.28534685,15.14218009 59.26046708,15.1541502 59.28534685,15.16613924 59.31022514,15.17814727 59.33510194,15.11885895 59.35997727,15.05947661 59.38485111,15 59.40972348,14.98810468 59.38485111))
353711|1|1|15.28503563|59.33510194|POLYGON((15.20222046 59.38485111,15.19017433 59.35997727,15.17814727 59.33510194,15.23734177 59.31022514,15.29644269 59.28534685,15.35545024 59.26046708,15.36758893 59.28534685,15.37974684 59.31022514,15.39192399 59.33510194,15.33280507 59.35997727,15.27359239 59.38485111,15.21428571 59.40972348,15.20222046 59.38485111))
353712|1|1|15.49881235|59.33510194|POLYGON((15.41633624 59.38485111,15.40412044 59.35997727,15.39192399 59.33510194,15.45094937 59.31022514,15.50988142 59.28534685,15.56872038 59.26046708,15.58102767 59.28534685,15.59335443 59.31022514,15.60570071 59.33510194,15.54675119 59.35997727,15.48770817 59.38485111,15.42857143 59.40972348,15.41633624 59.38485111))
353714|1|1|15.9263658|59.33510194|POLYGON((15.8445678 59.38485111,15.83201268 59.35997727,15.81947743 59.33510194,15.87816456 59.31022514,15.93675889 59.28534685,15.99526066 59.26046708,16.00790514 59.28534685,16.02056962 59.31022514,16.03325416 59.33510194,15.97464342 59.35997727,15.91593973 59.38485111,15.85714286 59.40972348,15.8445678 59.38485111))
353716|1|1|16.35391924|59.33510194|POLYGON((16.27279937 59.38485111,16.25990491 59.35997727,16.24703088 59.33510194,16.30537975 59.31022514,16.36363636 59.28534685,16.42180095 59.26046708,16.43478261 59.28534685,16.44778481 59.31022514,16.4608076 59.33510194,16.40253566 59.35997727,16.34417129 59.38485111,16.28571429 59.40972348,16.27279937 59.38485111))
353717|1|1|16.56769596|59.33510194|POLYGON((16.48691515 59.38485111,16.47385103 59.35997727,16.4608076 59.33510194,16.51898734 59.31022514,16.5770751 59.28534685,16.63507109 59.26046708,16.64822134 59.28534685,16.66139241 59.31022514,16.67458432 59.33510194,16.61648177 59.35997727,16.55828707 59.38485111,16.5 59.40972348,16.48691515 59.38485111))
353719|1|1|16.99524941|59.33510194|POLYGON((16.91514671 59.38485111,16.90174326 59.35997727,16.88836105 59.33510194,16.94620253 59.31022514,17.00395257 59.28534685,17.06161137 59.26046708,17.07509881 59.28534685,17.08860759 59.31022514,17.10213777 59.33510194,17.04437401 59.35997727,16.98651864 59.38485111,16.92857143 59.40972348,16.91514671 59.38485111))
353720|1|1|17.20902613|59.33510194|POLYGON((17.12926249 59.38485111,17.11568938 59.35997727,17.10213777 59.33510194,17.15981013 59.31022514,17.2173913 59.28534685,17.27488152 59.26046708,17.28853755 59.28534685,17.30221519 59.31022514,17.31591449 59.33510194,17.25832013 59.35997727,17.20063442 59.38485111,17.14285714 59.40972348,17.12926249 59.38485111))
353722|1|1|17.63657957|59.33510194|POLYGON((17.55749405 59.38485111,17.54358162 59.35997727,17.52969121 59.33510194,17.58702532 59.31022514,17.64426877 59.28534685,17.7014218 59.26046708,17.71541502 59.28534685,17.72943038 59.31022514,17.74346793 59.33510194,17.68621236 59.35997727,17.62886598 59.38485111,17.57142857 59.40972348,17.55749405 59.38485111))
353723|1|1|17.85035629|59.33510194|POLYGON((17.77160983 59.38485111,17.75752773 59.35997727,17.74346793 59.33510194,17.80063291 59.31022514,17.85770751 59.28534685,17.91469194 59.26046708,17.92885375 59.28534685,17.94303797 59.31022514,17.95724466 59.33510194,17.90015848 59.35997727,17.84298176 59.38485111,17.78571429 59.40972348,17.77160983 59.38485111))
353724|1|1|18.06413302|59.33510194|POLYGON((17.98572561 59.38485111,17.97147385 59.35997727,17.95724466 59.33510194,18.01424051 59.31022514,18.07114625 59.28534685,18.12796209 59.26046708,18.14229249 59.28534685,18.15664557 59.31022514,18.17102138 59.33510194,18.1141046 59.35997727,18.05709754 59.38485111,18 59.40972348,17.98572561 59.38485111))
353725|1|1|18.27790974|59.33510194|POLYGON((18.1998414 59.38485111,18.18541997 59.35997727,18.17102138 59.33510194,18.2278481 59.31022514,18.28458498 59.28534685,18.34123223 59.26046708,18.35573123 59.28534685,18.37025316 59.31022514,18.3847981 59.33510194,18.32805071 59.35997727,18.27121332 59.38485111,18.21428571 59.40972348,18.1998414 59.38485111))
353726|1|1|18.49168646|59.33510194|POLYGON((18.41395718 59.38485111,18.39936609 59.35997727,18.3847981 59.33510194,18.4414557 59.31022514,18.49802372 59.28534685,18.55450237 59.26046708,18.56916996 59.28534685,18.58386076 59.31022514,18.59857482 59.33510194,18.54199683 59.35997727,18.4853291 59.38485111,18.42857143 59.40972348,18.41395718 59.38485111))
353727|1|1|18.70546318|59.33510194|POLYGON((18.62807296 59.38485111,18.6133122 59.35997727,18.59857482 59.33510194,18.65506329 59.31022514,18.71146245 59.28534685,18.76777251 59.26046708,18.7826087 59.28534685,18.79746835 59.31022514,18.81235154 59.33510194,18.75594295 59.35997727,18.69944489 59.38485111,18.64285714 59.40972348,18.62807296 59.38485111))
353728|1|1|18.9192399|59.33510194|POLYGON((18.84218874 59.38485111,18.82725832 59.35997727,18.81235154 59.33510194,18.86867089 59.31022514,18.92490119 59.28534685,18.98104265 59.26046708,18.99604743 59.28534685,19.01107595 59.31022514,19.02612827 59.33510194,18.96988906 59.35997727,18.91356067 59.38485111,18.85714286 59.40972348,18.84218874 59.38485111))
353752|1|1|24.04988124|59.33510194|POLYGON((23.98096749 59.38485111,23.96196513 59.35997727,23.94299287 59.33510194,23.99525316 59.31022514,24.04743083 59.28534685,24.09952607 59.26046708,24.11857708 59.28534685,24.13765823 59.31022514,24.1567696 59.33510194,24.10459588 59.35997727,24.05233941 59.38485111,24 59.40972348,23.98096749 59.38485111))
353753|1|1|24.26365796|59.33510194|POLYGON((24.19508327 59.38485111,24.17591125 59.35997727,24.1567696 59.33510194,24.20886076 59.31022514,24.26086957 59.28534685,24.31279621 59.26046708,24.33201581 59.28534685,24.35126582 59.31022514,24.37054632 59.33510194,24.318542 59.35997727,24.26645519 59.38485111,24.21428571 59.40972348,24.19508327 59.38485111))
353754|1|1|24.47743468|59.33510194|POLYGON((24.40919905 59.38485111,24.38985737 59.35997727,24.37054632 59.33510194,24.42246835 59.31022514,24.4743083 59.28534685,24.52606635 59.26046708,24.54545455 59.28534685,24.56487342 59.31022514,24.58432304 59.33510194,24.53248811 59.35997727,24.48057098 59.38485111,24.42857143 59.40972348,24.40919905 59.38485111))
353755|1|1|24.6912114|59.33510194|POLYGON((24.62331483 59.38485111,24.60380349 59.35997727,24.58432304 59.33510194,24.63607595 59.31022514,24.68774704 59.28534685,24.73933649 59.26046708,24.75889328 59.28534685,24.77848101 59.31022514,24.79809976 59.33510194,24.74643423 59.35997727,24.69468676 59.38485111,24.64285714 59.40972348,24.62331483 59.38485111))
353756|1|1|24.90498812|59.33510194|POLYGON((24.83743061 59.38485111,24.8177496 59.35997727,24.79809976 59.33510194,24.84968354 59.31022514,24.90118577 59.28534685,24.95260664 59.26046708,24.97233202 59.28534685,24.99208861 59.31022514,25.01187648 59.33510194,24.96038035 59.35997727,24.90880254 59.38485111,24.85714286 59.40972348,24.83743061 59.38485111))
353758|1|1|25.33254157|59.33510194|POLYGON((25.26566217 59.38485111,25.24564184 59.35997727,25.22565321 59.33510194,25.27689873 59.31022514,25.32806324 59.28534685,25.37914692 59.26046708,25.39920949 59.28534685,25.4193038 59.31022514,25.43942993 59.33510194,25.38827258 59.35997727,25.3370341 59.38485111,25.28571429 59.40972348,25.26566217 59.38485111))
353762|1|1|26.18764846|59.33510194|POLYGON((26.1221253 59.38485111,26.10142631 59.35997727,26.0807601 59.33510194,26.13132911 59.31022514,26.18181818 59.28534685,26.23222749 59.26046708,26.25296443 59.28534685,26.27373418 59.31022514,26.29453682 59.33510194,26.24405705 59.35997727,26.19349722 59.38485111,26.14285714 59.40972348,26.1221253 59.38485111))
353763|1|1|26.40142518|59.33510194|POLYGON((26.33624108 59.38485111,26.31537242 59.35997727,26.29453682 59.33510194,26.34493671 59.31022514,26.39525692 59.28534685,26.44549763 59.26046708,26.46640316 59.28534685,26.48734177 59.31022514,26.50831354 59.33510194,26.45800317 59.35997727,26.40761301 59.38485111,26.35714286 59.40972348,26.33624108 59.38485111))
353765|1|1|26.82897862|59.33510194|POLYGON((26.76447264 59.38485111,26.74326466 59.35997727,26.72209026 59.33510194,26.7721519 59.31022514,26.82213439 59.28534685,26.87203791 59.26046708,26.89328063 59.28534685,26.91455696 59.31022514,26.93586698 59.33510194,26.8858954 59.35997727,26.83584457 59.38485111,26.78571429 59.40972348,26.76447264 59.38485111))
353766|1|1|27.04275534|59.33510194|POLYGON((26.97858842 59.38485111,26.95721078 59.35997727,26.93586698 59.33510194,26.98575949 59.31022514,27.03557312 59.28534685,27.08530806 59.26046708,27.10671937 59.28534685,27.12816456 59.31022514,27.14964371 59.33510194,27.09984152 59.35997727,27.04996035 59.38485111,27 59.40972348,26.97858842 59.38485111))
353767|1|1|27.25653207|59.33510194|POLYGON((27.1927042 59.38485111,27.17115689 59.35997727,27.14964371 59.33510194,27.19936709 59.31022514,27.24901186 59.28534685,27.2985782 59.26046708,27.3201581 59.28534685,27.34177215 59.31022514,27.36342043 59.33510194,27.31378764 59.35997727,27.26407613 59.38485111,27.21428571 59.40972348,27.1927042 59.38485111))
353768|1|1|27.47030879|59.33510194|POLYGON((27.40681998 59.38485111,27.38510301 59.35997727,27.36342043 59.33510194,27.41297468 59.31022514,27.46245059 59.28534685,27.51184834 59.26046708,27.53359684 59.28534685,27.55537975 59.31022514,27.57719715 59.33510194,27.52773376 59.35997727,27.47819191 59.38485111,27.42857143 59.40972348,27.40681998 59.38485111))
355310|4|4|-2.885985748|59.33510194|POLYGON((-2.854877082 59.38485111,-2.923930269 59.35997727,-2.992874109 59.33510194,-2.990506329 59.31022514,-2.988142292 59.28534685,-2.985781991 59.26046708,-2.916996047 59.28534685,-2.848101266 59.31022514,-2.779097387 59.33510194,-2.781299525 59.35997727,-2.783505155 59.38485111,-2.785714286 59.40972348,-2.854877082 59.38485111))
355380|1|1|12.04976303|59.26046708|POLYGON((11.96202532 59.31022514,11.95256917 59.28534685,11.94312796 59.26046708,12.0047356 59.23558583,12.06624606 59.21070309,12.12765957 59.18581886,12.13722397 59.21070309,12.14680347 59.23558583,12.1563981 59.26046708,12.09486166 59.28534685,12.03322785 59.31022514,11.97149644 59.33510194,11.96202532 59.31022514))
355382|3|3|12.47630332|59.26046708|POLYGON((12.38924051 59.31022514,12.37944664 59.28534685,12.36966825 59.26046708,12.43093923 59.23558583,12.49211356 59.21070309,12.55319149 59.18581886,12.56309148 59.21070309,12.5730071 59.23558583,12.58293839 59.26046708,12.52173913 59.28534685,12.46044304 59.31022514,12.39904988 59.33510194,12.38924051 59.31022514))
355385|1|1|13.11611374|59.26046708|POLYGON((13.03006329 59.31022514,13.01976285 59.28534685,13.00947867 59.26046708,13.07024467 59.23558583,13.13091483 59.21070309,13.19148936 59.18581886,13.20189274 59.21070309,13.21231255 59.23558583,13.22274882 59.26046708,13.16205534 59.28534685,13.10126582 59.31022514,13.04038005 59.33510194,13.03006329 59.31022514))
355386|1|1|13.32938389|59.26046708|POLYGON((13.24367089 59.31022514,13.23320158 59.28534685,13.22274882 59.26046708,13.28334649 59.23558583,13.34384858 59.21070309,13.40425532 59.18581886,13.4148265 59.21070309,13.42541436 59.23558583,13.43601896 59.26046708,13.37549407 59.28534685,13.31487342 59.31022514,13.25415677 59.33510194,13.24367089 59.31022514))
355387|1|1|13.54265403|59.26046708|POLYGON((13.45727848 59.31022514,13.44664032 59.28534685,13.43601896 59.26046708,13.4964483 59.23558583,13.55678233 59.21070309,13.61702128 59.18581886,13.62776025 59.21070309,13.63851618 59.23558583,13.6492891 59.26046708,13.58893281 59.28534685,13.52848101 59.31022514,13.46793349 59.33510194,13.45727848 59.31022514))
355390|1|1|14.18246445|59.26046708|POLYGON((14.09810127 59.31022514,14.08695652 59.28534685,14.07582938 59.26046708,14.13575375 59.23558583,14.1955836 59.21070309,14.25531915 59.18581886,14.26656151 59.21070309,14.27782163 59.23558583,14.28909953 59.26046708,14.22924901 59.28534685,14.1693038 59.31022514,14.10926366 59.33510194,14.09810127 59.31022514))
355391|1|1|14.3957346|59.26046708|POLYGON((14.31170886 59.31022514,14.30039526 59.28534685,14.28909953 59.26046708,14.34885556 59.23558583,14.40851735 59.21070309,14.46808511 59.18581886,14.47949527 59.21070309,14.49092344 59.23558583,14.50236967 59.26046708,14.44268775 59.28534685,14.38291139 59.31022514,14.32304038 59.33510194,14.31170886 59.31022514))
355392|1|1|14.60900474|59.26046708|POLYGON((14.52531646 59.31022514,14.51383399 59.28534685,14.50236967 59.26046708,14.56195738 59.23558583,14.6214511 59.21070309,14.68085106 59.18581886,14.69242902 59.21070309,14.70402526 59.23558583,14.71563981 59.26046708,14.65612648 59.28534685,14.59651899 59.31022514,14.5368171 59.33510194,14.52531646 59.31022514))
355393|1|1|14.82227488|59.26046708|POLYGON((14.73892405 59.31022514,14.72727273 59.28534685,14.71563981 59.26046708,14.77505919 59.23558583,14.83438486 59.21070309,14.89361702 59.18581886,14.90536278 59.21070309,14.91712707 59.23558583,14.92890995 59.26046708,14.86956522 59.28534685,14.81012658 59.31022514,14.75059382 59.33510194,14.73892405 59.31022514))
355394|1|1|15.03554502|59.26046708|POLYGON((14.95253165 59.31022514,14.94071146 59.28534685,14.92890995 59.26046708,14.98816101 59.23558583,15.04731861 59.21070309,15.10638298 59.18581886,15.11829653 59.21070309,15.13022889 59.23558583,15.14218009 59.26046708,15.08300395 59.28534685,15.02373418 59.31022514,14.96437055 59.33510194,14.95253165 59.31022514))
355395|1|1|15.24881517|59.26046708|POLYGON((15.16613924 59.31022514,15.1541502 59.28534685,15.14218009 59.26046708,15.20126283 59.23558583,15.26025237 59.21070309,15.31914894 59.18581886,15.33123028 59.21070309,15.3433307 59.23558583,15.35545024 59.26046708,15.29644269 59.28534685,15.23734177 59.31022514,15.17814727 59.33510194,15.16613924 59.31022514))
355396|1|1|15.46208531|59.26046708|POLYGON((15.37974684 59.31022514,15.36758893 59.28534685,15.35545024 59.26046708,15.41436464 59.23558583,15.47318612 59.21070309,15.53191489 59.18581886,15.54416404 59.21070309,15.55643252 59.23558583,15.56872038 59.26046708,15.50988142 59.28534685,15.45094937 59.31022514,15.39192399 59.33510194,15.37974684 59.31022514))
355399|1|1|16.10189573|59.26046708|POLYGON((16.02056962 59.31022514,16.00790514 59.28534685,15.99526066 59.26046708,16.05367009 59.23558583,16.11198738 59.21070309,16.17021277 59.18581886,16.1829653 59.21070309,16.19573796 59.23558583,16.20853081 59.26046708,16.15019763 59.28534685,16.09177215 59.31022514,16.03325416 59.33510194,16.02056962 59.31022514))
355401|1|1|16.52843602|59.26046708|POLYGON((16.44778481 59.31022514,16.43478261 59.28534685,16.42180095 59.26046708,16.47987372 59.23558583,16.53785489 59.21070309,16.59574468 59.18581886,16.60883281 59.21070309,16.62194159 59.23558583,16.63507109 59.26046708,16.5770751 59.28534685,16.51898734 59.31022514,16.4608076 59.33510194,16.44778481 59.31022514))
355402|1|1|16.74170616|59.26046708|POLYGON((16.66139241 59.31022514,16.64822134 59.28534685,16.63507109 59.26046708,16.69297553 59.23558583,16.75078864 59.21070309,16.80851064 59.18581886,16.82176656 59.21070309,16.83504341 59.23558583,16.84834123 59.26046708,16.79051383 59.28534685,16.73259494 59.31022514,16.67458432 59.33510194,16.66139241 59.31022514))
355404|1|1|17.16824645|59.26046708|POLYGON((17.08860759 59.31022514,17.07509881 59.28534685,17.06161137 59.26046708,17.11917916 59.23558583,17.17665615 59.21070309,17.23404255 59.18581886,17.24763407 59.21070309,17.26124704 59.23558583,17.27488152 59.26046708,17.2173913 59.28534685,17.15981013 59.31022514,17.10213777 59.33510194,17.08860759 59.31022514))
355405|1|1|17.38151659|59.26046708|POLYGON((17.30221519 59.31022514,17.28853755 59.28534685,17.27488152 59.26046708,17.33228098 59.23558583,17.38958991 59.21070309,17.44680851 59.18581886,17.46056782 59.21070309,17.47434886 59.23558583,17.48815166 59.26046708,17.43083004 59.28534685,17.37341772 59.31022514,17.31591449 59.33510194,17.30221519 59.31022514))
355406|1|1|17.59478673|59.26046708|POLYGON((17.51582278 59.31022514,17.50197628 59.28534685,17.48815166 59.26046708,17.54538279 59.23558583,17.60252366 59.21070309,17.65957447 59.18581886,17.67350158 59.21070309,17.68745067 59.23558583,17.7014218 59.26046708,17.64426877 59.28534685,17.58702532 59.31022514,17.52969121 59.33510194,17.51582278 59.31022514))
355407|1|1|17.80805687|59.26046708|POLYGON((17.72943038 59.31022514,17.71541502 59.28534685,17.7014218 59.26046708,17.75848461 59.23558583,17.81545741 59.21070309,17.87234043 59.18581886,17.88643533 59.21070309,17.90055249 59.23558583,17.91469194 59.26046708,17.85770751 59.28534685,17.80063291 59.31022514,17.74346793 59.33510194,17.72943038 59.31022514))
355408|1|1|18.02132701|59.26046708|POLYGON((17.94303797 59.31022514,17.92885375 59.28534685,17.91469194 59.26046708,17.97158642 59.23558583,18.02839117 59.21070309,18.08510638 59.18581886,18.09936909 59.21070309,18.1136543 59.23558583,18.12796209 59.26046708,18.07114625 59.28534685,18.01424051 59.31022514,17.95724466 59.33510194,17.94303797 59.31022514))
355409|1|1|18.23459716|59.26046708|POLYGON((18.15664557 59.31022514,18.14229249 59.28534685,18.12796209 59.26046708,18.18468824 59.23558583,18.24132492 59.21070309,18.29787234 59.18581886,18.31230284 59.21070309,18.32675612 59.23558583,18.34123223 59.26046708,18.28458498 59.28534685,18.2278481 59.31022514,18.17102138 59.33510194,18.15664557 59.31022514))
355410|1|1|18.4478673|59.26046708|POLYGON((18.37025316 59.31022514,18.35573123 59.28534685,18.34123223 59.26046708,18.39779006 59.23558583,18.45425868 59.21070309,18.5106383 59.18581886,18.52523659 59.21070309,18.53985793 59.23558583,18.55450237 59.26046708,18.49802372 59.28534685,18.4414557 59.31022514,18.3847981 59.33510194,18.37025316 59.31022514))
355411|1|1|18.66113744|59.26046708|POLYGON((18.58386076 59.31022514,18.56916996 59.28534685,18.55450237 59.26046708,18.61089187 59.23558583,18.66719243 59.21070309,18.72340426 59.18581886,18.73817035 59.21070309,18.75295975 59.23558583,18.76777251 59.26046708,18.71146245 59.28534685,18.65506329 59.31022514,18.59857482 59.33510194,18.58386076 59.31022514))
355412|1|1|18.87440758|59.26046708|POLYGON((18.79746835 59.31022514,18.7826087 59.28534685,18.76777251 59.26046708,18.82399369 59.23558583,18.88012618 59.21070309,18.93617021 59.18581886,18.9511041 59.21070309,18.96606156 59.23558583,18.98104265 59.26046708,18.92490119 59.28534685,18.86867089 59.31022514,18.81235154 59.33510194,18.79746835 59.31022514))
355438|1|1|24.41943128|59.26046708|POLYGON((24.35126582 59.31022514,24.33201581 59.28534685,24.31279621 59.26046708,24.36464088 59.23558583,24.41640379 59.21070309,24.46808511 59.18581886,24.4873817 59.21070309,24.50670876 59.23558583,24.52606635 59.26046708,24.4743083 59.28534685,24.42246835 59.31022514,24.37054632 59.33510194,24.35126582 59.31022514))
355439|1|1|24.63270142|59.26046708|POLYGON((24.56487342 59.31022514,24.54545455 59.28534685,24.52606635 59.26046708,24.5777427 59.23558583,24.62933754 59.21070309,24.68085106 59.18581886,24.70031546 59.21070309,24.71981058 59.23558583,24.73933649 59.26046708,24.68774704 59.28534685,24.63607595 59.31022514,24.58432304 59.33510194,24.56487342 59.31022514))
355441|1|1|25.05924171|59.26046708|POLYGON((24.99208861 59.31022514,24.97233202 59.28534685,24.95260664 59.26046708,25.00394633 59.23558583,25.05520505 59.21070309,25.10638298 59.18581886,25.12618297 59.21070309,25.14601421 59.23558583,25.16587678 59.26046708,25.11462451 59.28534685,25.06329114 59.31022514,25.01187648 59.33510194,24.99208861 59.31022514))
355444|1|1|25.69905213|59.26046708|POLYGON((25.63291139 59.31022514,25.61264822 59.28534685,25.59241706 59.26046708,25.64325178 59.23558583,25.69400631 59.21070309,25.74468085 59.18581886,25.76498423 59.21070309,25.78531965 59.23558583,25.8056872 59.26046708,25.75494071 59.28534685,25.70411392 59.31022514,25.65320665 59.33510194,25.63291139 59.31022514))
355448|1|1|26.5521327|59.26046708|POLYGON((26.48734177 59.31022514,26.46640316 59.28534685,26.44549763 59.26046708,26.49565904 59.23558583,26.54574132 59.21070309,26.59574468 59.18581886,26.61671924 59.21070309,26.63772691 59.23558583,26.65876777 59.26046708,26.60869565 59.28534685,26.5585443 59.31022514,26.50831354 59.33510194,26.48734177 59.31022514))
357000|4|4|-2.452606635|59.26046708|POLYGON((-2.420886076 59.31022514,-2.490118577 59.28534685,-2.559241706 59.26046708,-2.557221784 59.23558583,-2.555205047 59.21070309,-2.553191489 59.18581886,-2.484227129 59.21070309,-2.415153907 59.23558583,-2.345971564 59.26046708,-2.347826087 59.28534685,-2.349683544 59.31022514,-2.351543943 59.33510194,-2.420886076 59.31022514))
357072|1|1|12.87234043|59.18581886|POLYGON((12.78610892 59.23558583,12.77602524 59.21070309,12.76595745 59.18581886,12.82677165 59.16093314,12.88749017 59.13604593,12.94811321 59.11115723,12.95830055 59.13604593,12.96850394 59.16093314,12.9787234 59.18581886,12.91798107 59.21070309,12.85714286 59.23558583,12.79620853 59.26046708,12.78610892 59.23558583))
357073|1|1|13.08510638|59.18581886|POLYGON((12.99921073 59.23558583,12.98895899 59.21070309,12.9787234 59.18581886,13.03937008 59.16093314,13.09992132 59.13604593,13.16037736 59.11115723,13.17073171 59.13604593,13.18110236 59.16093314,13.19148936 59.18581886,13.13091483 59.21070309,13.07024467 59.23558583,13.00947867 59.26046708,12.99921073 59.23558583))
357079|1|1|14.36170213|59.18581886|POLYGON((14.27782163 59.23558583,14.26656151 59.21070309,14.25531915 59.18581886,14.31496063 59.16093314,14.37450826 59.13604593,14.43396226 59.11115723,14.44531865 59.13604593,14.45669291 59.16093314,14.46808511 59.18581886,14.40851735 59.21070309,14.34885556 59.23558583,14.28909953 59.26046708,14.27782163 59.23558583))
357080|1|1|14.57446809|59.18581886|POLYGON((14.49092344 59.23558583,14.47949527 59.21070309,14.46808511 59.18581886,14.52755906 59.16093314,14.58693942 59.13604593,14.64622642 59.11115723,14.6577498 59.13604593,14.66929134 59.16093314,14.68085106 59.18581886,14.6214511 59.21070309,14.56195738 59.23558583,14.50236967 59.26046708,14.49092344 59.23558583))
357081|1|1|14.78723404|59.18581886|POLYGON((14.70402526 59.23558583,14.69242902 59.21070309,14.68085106 59.18581886,14.74015748 59.16093314,14.79937057 59.13604593,14.85849057 59.11115723,14.87018096 59.13604593,14.88188976 59.16093314,14.89361702 59.18581886,14.83438486 59.21070309,14.77505919 59.23558583,14.71563981 59.26046708,14.70402526 59.23558583))
357082|1|1|15|59.18581886|POLYGON((14.91712707 59.23558583,14.90536278 59.21070309,14.89361702 59.18581886,14.95275591 59.16093314,15.01180173 59.13604593,15.07075472 59.11115723,15.08261212 59.13604593,15.09448819 59.16093314,15.10638298 59.18581886,15.04731861 59.21070309,14.98816101 59.23558583,14.92890995 59.26046708,14.91712707 59.23558583))
[truncated: 7,781,567 more chars]
