# Supplementary material for: Spatial Fingerprints of Community Structure in Human Interaction Network for an Extensive Set of Large-Scale Regions
Source: PLoS One. 2015 May 20;10(5):e0126713. doi: 10.1371/journal.pone.0126713 (PMC4439170; doi:10.1371/journal.pone.0126713)
Supplement: S2 File — After decompression, one file per region: <region>.dat in S2 File contains in a multicolumn text format the data sets necessary for reproduction of the presented community projection results. Additional two-column files: <region>-hist.dat in S2 File contain data sets corresponding to the histograms of number of users per pixel in each region considered in the main text. (These histograms are depicted on Figures C-E of S1 File. S2 File data structure is described in the last section of S1 File.) (ZIP) [file pone.0126713.s002.zip › S2_File/graphdata/Europe.dat]

healpix_id|cluster_id|L2_cluster_id|center_lon|center_lat|polygon
119800|1|1|88.34693878|72.29651712|POLYGON((88.40381992 72.34507522,88.28337875 72.32079657,88.16326531 72.29651712,88.16576087 72.27223687,88.16824966 72.24795582,88.17073171 72.22367397,88.29036635 72.24795582,88.41032609 72.27223687,88.53061224 72.29651712,88.52861035 72.32079657,88.526603 72.34507522,88.52459016 72.36935307,88.40381992 72.34507522))
123787|2|10|102.4698795|72.00510092|POLYGON((102.3221477 72.05367839,102.30563 72.02939006,102.2891566 72.00510092,102.3930481 71.98081097,102.4966622 71.9565202,102.6 71.93222861,102.6168224 71.9565202,102.6336898 71.98081097,102.6506024 72.00510092,102.5469169 72.02939006,102.442953 72.05367839,102.3387097 72.0779659,102.3221477 72.05367839))
137893|3|29|27.88973384|70.98420642|POLYGON((27.78907243 71.03285434,27.75380711 71.00853082,27.71863118 70.98420642,27.79746835 70.95988117,27.87610619 70.93555504,27.95454545 70.91122805,27.98988622 70.93555504,28.02531646 70.95988117,28.0608365 70.98420642,27.9822335 71.00853082,27.90343075 71.03285434,27.82442748 71.05717701,27.78907243 71.03285434))
140005|4|2|29.03773585|70.83824187|POLYGON((28.9407314 70.88690019,28.90428212 70.86257146,28.86792453 70.83824187,28.94472362 70.81391139,29.02132999 70.78958005,29.09774436 70.76524783,29.13425345 70.78958005,29.17085427 70.81391139,29.20754717 70.83824187,29.13098237 70.86257146,29.05422446 70.88690019,28.97727273 70.91122805,28.9407314 70.88690019))
142114|5|3|23.76404494|70.69224592|POLYGON((23.65456821 70.74091474,23.625 70.71658077,23.59550562 70.69224592,23.67830424 70.66791019,23.76089664 70.64357358,23.84328358 70.61923609,23.87297634 70.64357358,23.90274314 70.66791019,23.93258427 70.69224592,23.85 70.71658077,23.76720901 70.74091474,23.68421053 70.76524783,23.65456821 70.74091474))
143182|4|2|23.67537313|70.61923609|POLYGON((23.56608479 70.66791019,23.53673724 70.64357358,23.50746269 70.61923609,23.59006211 70.59489772,23.67245658 70.57055846,23.75464684 70.54621832,23.78411911 70.57055846,23.8136646 70.59489772,23.84328358 70.61923609,23.76089664 70.64357358,23.67830424 70.66791019,23.59550562 70.69224592,23.56608479 70.66791019))
143200|4|2|29.72014925|70.61923609|POLYGON((29.62593516 70.66791019,29.5890411 70.64357358,29.55223881 70.61923609,29.62732919 70.59489772,29.70223325 70.57055846,29.77695167 70.54621832,29.81389578 70.57055846,29.85093168 70.59489772,29.8880597 70.61923609,29.8132005 70.64357358,29.73815461 70.66791019,29.66292135 70.69224592,29.62593516 70.66791019))
146424|4|2|28.06273063|70.40015882|POLYGON((27.96547472 70.44884888,27.93103448 70.4245043,27.89667897 70.40015882,27.97297297 70.37581245,28.04907975 70.35146519,28.125 70.32711703,28.1595092 70.35146519,28.19410319 70.37581245,28.22878229 70.40015882,28.15270936 70.4245043,28.07644883 70.44884888,28 70.47319258,27.96547472 70.44884888))
146433|5|3|31.05166052|70.40015882|POLYGON((30.96177559 70.44884888,30.92364532 70.4245043,30.88560886 70.40015882,30.95823096 70.37581245,31.03067485 70.35146519,31.10294118 70.32711703,31.14110429 70.35146519,31.17936118 70.37581245,31.21771218 70.40015882,31.1453202 70.4245043,31.07274969 70.44884888,31 70.47319258,30.96177559 70.44884888))
147499|4|2|24.98161765|70.32711703|POLYGON((24.87714988 70.37581245,24.84662577 70.35146519,24.81617647 70.32711703,24.89596083 70.30276797,24.97555012 70.27841801,25.05494505 70.25406716,25.08557457 70.27841801,25.11627907 70.30276797,25.14705882 70.32711703,25.06748466 70.35146519,24.98771499 70.37581245,24.90774908 70.40015882,24.87714988 70.37581245))
147630|2|10|68.32720588|70.32711703|POLYGON((68.32923833 70.37581245,68.24539877 70.35146519,68.16176471 70.32711703,68.18849449 70.30276797,68.21515892 70.27841801,68.24175824 70.25406716,68.32518337 70.27841801,68.40881273 70.30276797,68.49264706 70.32711703,68.46625767 70.35146519,68.43980344 70.37581245,68.41328413 70.40015882,68.32923833 70.37581245))
147631|2|11|68.65808824|70.32711703|POLYGON((68.66093366 70.37581245,68.57668712 70.35146519,68.49264706 70.32711703,68.51897185 70.30276797,68.54523227 70.27841801,68.57142857 70.25406716,68.65525672 70.27841801,68.73929009 70.30276797,68.82352941 70.32711703,68.79754601 70.35146519,68.77149877 70.37581245,68.74538745 70.40015882,68.66093366 70.37581245))
148845|6|4|109.9450549|70.25406716|POLYGON((109.8286414 70.30276797,109.804401 70.27841801,109.7802198 70.25406716,109.8658537 70.2297154,109.9512789 70.20536274,110.0364964 70.18100918,110.0609013 70.20536274,110.0853659 70.2297154,110.1098901 70.25406716,110.0244499 70.27841801,109.9388005 70.30276797,109.8529412 70.32711703,109.8286414 70.30276797))
149663|4|2|19.54379562|70.18100918|POLYGON((19.42682927 70.2297154,19.40316687 70.20536274,19.37956204 70.18100918,19.4653706 70.15665472,19.55097087 70.13229935,19.63636364 70.10794307,19.66019417 70.13229935,19.68408262 70.15665472,19.7080292 70.18100918,19.62241169 70.20536274,19.53658537 70.2297154,19.45054945 70.25406716,19.42682927 70.2297154))
149824|2|12|72.4270073|70.18100918|POLYGON((72.43902439 70.2297154,72.35079172 70.20536274,72.26277372 70.18100918,72.28432564 70.15665472,72.30582524 70.13229935,72.32727273 70.10794307,72.41504854 70.13229935,72.50303767 70.15665472,72.59124088 70.18100918,72.57003654 70.20536274,72.54878049 70.2297154,72.52747253 70.25406716,72.43902439 70.2297154))
150776|2|13|25.03636364|70.10794307|POLYGON((24.93317132 70.15665472,24.90291262 70.13229935,24.87272727 70.10794307,24.95157385 70.08358589,25.03022975 70.05922779,25.10869565 70.03486879,25.13905683 70.05922779,25.16949153 70.08358589,25.2 70.10794307,25.12135922 70.13229935,25.04252734 70.15665472,24.96350365 70.18100918,24.93317132 70.15665472))
150789|4|2|29.29090909|70.10794307|POLYGON((29.19805589 70.15665472,29.16262136 70.13229935,29.12727273 70.10794307,29.20096852 70.08358589,29.27448609 70.05922779,29.34782609 70.03486879,29.38331318 70.05922779,29.4188862 70.08358589,29.45454545 70.10794307,29.38106796 70.13229935,29.30741191 70.15665472,29.23357664 70.18100918,29.19805589 70.15665472))
150790|4|2|29.61818182|70.10794307|POLYGON((29.52612394 70.15665472,29.49029126 70.13229935,29.45454545 70.10794307,29.52784504 70.08358589,29.60096735 70.05922779,29.67391304 70.03486879,29.70979444 70.05922779,29.74576271 70.08358589,29.78181818 70.10794307,29.70873786 70.13229935,29.63547995 70.15665472,29.5620438 70.18100918,29.52612394 70.15665472))
151864|4|2|21.0326087|70.03486879|POLYGON((20.92009685 70.08358589,20.89480048 70.05922779,20.86956522 70.03486879,20.95295537 70.01050887,21.03614458 69.98614804,21.11913357 69.9617863,21.14457831 69.98614804,21.17008444 70.01050887,21.19565217 70.03486879,21.11245466 70.05922779,21.02905569 70.08358589,20.94545455 70.10794307,20.92009685 70.08358589))
151871|4|2|23.31521739|70.03486879|POLYGON((23.20823245 70.08358589,23.18016929 70.05922779,23.15217391 70.03486879,23.23281062 70.01050887,23.31325301 69.98614804,23.39350181 69.9617863,23.42168675 69.98614804,23.44993969 70.01050887,23.47826087 70.03486879,23.39782346 70.05922779,23.31719128 70.08358589,23.23636364 70.10794307,23.20823245 70.08358589))
151876|4|2|24.94565217|70.03486879|POLYGON((24.84261501 70.08358589,24.81257557 70.05922779,24.7826087 70.03486879,24.86127865 70.01050887,24.93975904 69.98614804,25.01805054 69.9617863,25.04819277 69.98614804,25.07840772 70.01050887,25.10869565 70.03486879,25.03022975 70.05922779,24.95157385 70.08358589,24.87272727 70.10794307,24.84261501 70.08358589))
151891|4|2|29.83695652|70.03486879|POLYGON((29.74576271 70.08358589,29.70979444 70.05922779,29.67391304 70.03486879,29.74668275 70.01050887,29.81927711 69.98614804,29.89169675 69.9617863,29.92771084 69.98614804,29.96381182 70.01050887,30 70.03486879,29.92744861 70.05922779,29.85472155 70.08358589,29.78181818 70.10794307,29.74576271 70.08358589))
152971|4|2|21.93140794|69.9617863|POLYGON((21.82147165 70.01050887,21.79518072 69.98614804,21.76895307 69.9617863,21.85096154 69.93742364,21.93277311 69.91306007,22.01438849 69.88869558,22.04081633 69.91306007,22.06730769 69.93742364,22.09386282 69.9617863,22.01204819 69.98614804,21.93003619 70.01050887,21.84782609 70.03486879,21.82147165 70.01050887))
152975|4|2|23.23104693|69.9617863|POLYGON((23.12424608 70.01050887,23.09638554 69.98614804,23.06859206 69.9617863,23.14903846 69.93742364,23.22929172 69.91306007,23.30935252 69.88869558,23.33733493 69.91306007,23.36538462 69.93742364,23.39350181 69.9617863,23.31325301 69.98614804,23.23281062 70.01050887,23.15217391 70.03486879,23.12424608 70.01050887))
152976|4|2|23.55595668|69.9617863|POLYGON((23.44993969 70.01050887,23.42168675 69.98614804,23.39350181 69.9617863,23.47355769 69.93742364,23.55342137 69.91306007,23.63309353 69.88869558,23.66146459 69.91306007,23.68990385 69.93742364,23.71841155 69.9617863,23.63855422 69.98614804,23.55850422 70.01050887,23.47826087 70.03486879,23.44993969 70.01050887))
153002|2|14|32.00361011|69.9617863|POLYGON((31.91797346 70.01050887,31.87951807 69.98614804,31.84115523 69.9617863,31.91105769 69.93742364,31.98079232 69.91306007,32.05035971 69.88869558,32.08883553 69.91306007,32.12740385 69.93742364,32.16606498 69.9617863,32.09638554 69.98614804,32.026538 70.01050887,31.95652174 70.03486879,31.91797346 70.01050887))
154079|4|2|21.85251799|69.88869558|POLYGON((21.74278846 69.93742364,21.71668667 69.91306007,21.69064748 69.88869558,21.77245509 69.86433017,21.85406699 69.83996384,21.93548387 69.81559659,21.96172249 69.83996384,21.98802395 69.86433017,22.01438849 69.88869558,21.93277311 69.91306007,21.85096154 69.93742364,21.76895307 69.9617863,21.74278846 69.93742364))
154083|4|2|23.14748201|69.88869558|POLYGON((23.04086538 69.93742364,23.01320528 69.91306007,22.98561151 69.88869558,23.06586826 69.86433017,23.14593301 69.83996384,23.22580645 69.81559659,23.25358852 69.83996384,23.28143713 69.86433017,23.30935252 69.88869558,23.22929172 69.91306007,23.14903846 69.93742364,23.06859206 69.9617863,23.04086538 69.93742364))
154084|4|2|23.47122302|69.88869558|POLYGON((23.36538462 69.93742364,23.33733493 69.91306007,23.30935252 69.88869558,23.38922156 69.86433017,23.46889952 69.83996384,23.5483871 69.81559659,23.57655502 69.83996384,23.60479042 69.86433017,23.63309353 69.88869558,23.55342137 69.91306007,23.47355769 69.93742364,23.39350181 69.9617863,23.36538462 69.93742364))
154093|4|2|26.38489209|69.88869558|POLYGON((26.28605769 69.93742364,26.2545018 69.91306007,26.22302158 69.88869558,26.2994012 69.86433017,26.37559809 69.83996384,26.4516129 69.81559659,26.48325359 69.83996384,26.51497006 69.86433017,26.54676259 69.88869558,26.47058824 69.91306007,26.39423077 69.93742364,26.31768953 69.9617863,26.28605769 69.93742364))
155187|4|2|20.48387097|69.81559659|POLYGON((20.37125749 69.86433017,20.34688995 69.83996384,20.32258065 69.81559659,20.40572792 69.79122842,20.488677 69.76685932,20.57142857 69.7424893,20.59594756 69.76685932,20.62052506 69.79122842,20.64516129 69.81559659,20.56220096 69.83996384,20.47904192 69.86433017,20.39568345 69.88869558,20.37125749 69.86433017))
156298|4|2|18.80357143|69.7424893|POLYGON((18.68735084 69.79122842,18.66507747 69.76685932,18.64285714 69.7424893,18.72770511 69.71811835,18.81235154 69.69374648,18.89679715 69.66937368,18.9192399 69.69374648,18.94173603 69.71811835,18.96428571 69.7424893,18.87961859 69.76685932,18.7947494 69.79122842,18.70967742 69.81559659,18.68735084 69.79122842))
156299|4|2|19.125|69.7424893|POLYGON((19.00954654 69.79122842,18.98688915 69.76685932,18.96428571 69.7424893,19.04875149 69.71811835,19.13301663 69.69374648,19.21708185 69.66937368,19.23990499 69.69374648,19.2627824 69.71811835,19.28571429 69.7424893,19.20143027 69.76685932,19.11694511 69.79122842,19.03225806 69.81559659,19.00954654 69.79122842))
156304|4|2|20.73214286|69.7424893|POLYGON((20.62052506 69.79122842,20.59594756 69.76685932,20.57142857 69.7424893,20.65398335 69.71811835,20.73634204 69.69374648,20.81850534 69.66937368,20.8432304 69.69374648,20.86801427 69.71811835,20.89285714 69.7424893,20.81048868 69.76685932,20.72792363 69.79122842,20.64516129 69.81559659,20.62052506 69.79122842))
156305|4|2|21.05357143|69.7424893|POLYGON((20.94272076 69.79122842,20.91775924 69.76685932,20.89285714 69.7424893,20.97502973 69.71811835,21.05700713 69.69374648,21.13879004 69.66937368,21.16389549 69.69374648,21.18906064 69.71811835,21.21428571 69.7424893,21.13230036 69.76685932,21.05011933 69.79122842,20.96774194 69.81559659,20.94272076 69.79122842))
156308|4|2|22.01785714|69.7424893|POLYGON((21.90930788 69.79122842,21.88319428 69.76685932,21.85714286 69.7424893,21.93816885 69.71811835,22.01900238 69.69374648,22.09964413 69.66937368,22.12589074 69.69374648,22.15219976 69.71811835,22.17857143 69.7424893,22.0977354 69.76685932,22.01670644 69.79122842,21.93548387 69.81559659,21.90930788 69.79122842))
156333|2|15|30.05357143|69.7424893|POLYGON((29.96420048 69.79122842,29.92848629 69.76685932,29.89285714 69.7424893,29.96432818 69.71811835,30.03562945 69.69374648,30.10676157 69.66937368,30.14251781 69.69374648,30.1783591 69.71811835,30.21428571 69.7424893,30.14302741 69.76685932,30.07159905 69.79122842,30 69.81559659,29.96420048 69.79122842))
157418|4|2|18.7366548|69.66937368|POLYGON((18.62068966 69.71811835,18.59857482 69.69374648,18.57651246 69.66937368,18.66113744 69.64499994,18.74556213 69.62062528,18.82978723 69.59624969,18.85207101 69.62062528,18.87440758 69.64499994,18.89679715 69.66937368,18.81235154 69.69374648,18.72770511 69.71811835,18.64285714 69.7424893,18.62068966 69.71811835))
157419|4|2|19.0569395|69.66937368|POLYGON((18.94173603 69.71811835,18.9192399 69.69374648,18.89679715 69.66937368,18.98104265 69.64499994,19.06508876 69.62062528,19.14893617 69.59624969,19.17159763 69.62062528,19.1943128 69.64499994,19.21708185 69.66937368,19.13301663 69.69374648,19.04875149 69.71811835,18.96428571 69.7424893,18.94173603 69.71811835))
157420|5|3|19.3772242|69.66937368|POLYGON((19.2627824 69.71811835,19.23990499 69.69374648,19.21708185 69.66937368,19.30094787 69.64499994,19.38461538 69.62062528,19.46808511 69.59624969,19.49112426 69.62062528,19.51421801 69.64499994,19.53736655 69.66937368,19.45368171 69.69374648,19.36979786 69.71811835,19.28571429 69.7424893,19.2627824 69.71811835))
157423|5|3|20.33807829|69.66937368|POLYGON((20.22592152 69.71811835,20.20190024 69.69374648,20.17793594 69.66937368,20.26066351 69.64499994,20.34319527 69.62062528,20.42553191 69.59624969,20.44970414 69.62062528,20.47393365 69.64499994,20.49822064 69.66937368,20.41567696 69.69374648,20.33293698 69.71811835,20.25 69.7424893,20.22592152 69.71811835))
157453|4|2|29.94661922|69.66937368|POLYGON((29.85731272 69.71811835,29.82185273 69.69374648,29.78647687 69.66937368,29.85781991 69.64499994,29.92899408 69.62062528,30 69.59624969,30.03550296 69.62062528,30.07109005 69.64499994,30.10676157 69.66937368,30.03562945 69.69374648,29.96432818 69.71811835,29.89285714 69.7424893,29.85731272 69.71811835))
157577|4|2|69.66192171|69.66937368|POLYGON((69.66706302 69.71811835,69.58432304 69.69374648,69.50177936 69.66937368,69.52606635 69.64499994,69.55029586 69.62062528,69.57446809 69.59624969,69.65680473 69.62062528,69.73933649 69.64499994,69.82206406 69.66937368,69.79809976 69.69374648,69.77407848 69.71811835,69.75 69.7424893,69.66706302 69.71811835))
158541|3|29|18.35106383|69.59624969|POLYGON((18.23459716 69.64499994,18.21301775 69.62062528,18.19148936 69.59624969,18.27626919 69.57187316,18.36084906 69.5474957,18.44522968 69.5231173,18.46698113 69.5474957,18.48878394 69.57187316,18.5106383 69.59624969,18.4260355 69.62062528,18.34123223 69.64499994,18.25622776 69.66937368,18.23459716 69.64499994))
158542|4|2|18.67021277|69.59624969|POLYGON((18.55450237 69.64499994,18.53254438 69.62062528,18.5106383 69.59624969,18.59504132 69.57187316,18.67924528 69.5474957,18.76325088 69.5231173,18.78537736 69.5474957,18.80755608 69.57187316,18.82978723 69.59624969,18.74556213 69.62062528,18.66113744 69.64499994,18.57651246 69.66937368,18.55450237 69.64499994))
158543|4|2|18.9893617|69.59624969|POLYGON((18.87440758 69.64499994,18.85207101 69.62062528,18.82978723 69.59624969,18.91381346 69.57187316,18.99764151 69.5474957,19.08127208 69.5231173,19.10377358 69.5474957,19.12632822 69.57187316,19.14893617 69.59624969,19.06508876 69.62062528,18.98104265 69.64499994,18.89679715 69.66937368,18.87440758 69.64499994))
158547|4|2|20.26595745|69.59624969|POLYGON((20.15402844 69.64499994,20.13017751 69.62062528,20.10638298 69.59624969,20.18890201 69.57187316,20.27122642 69.5474957,20.35335689 69.5231173,20.37735849 69.5474957,20.40141677 69.57187316,20.42553191 69.59624969,20.34319527 69.62062528,20.26066351 69.64499994,20.17793594 69.66937368,20.15402844 69.64499994))
159669|4|2|18.28621908|69.5231173|POLYGON((18.17001181 69.57187316,18.14858491 69.5474957,18.12720848 69.5231173,18.21176471 69.49873797,18.29612221 69.47435769,18.38028169 69.44997648,18.40188014 69.47435769,18.42352941 69.49873797,18.44522968 69.5231173,18.36084906 69.5474957,18.27626919 69.57187316,18.19148936 69.59624969,18.17001181 69.57187316))
159671|4|2|18.92226148|69.5231173|POLYGON((18.80755608 69.57187316,18.78537736 69.5474957,18.76325088 69.5231173,18.84705882 69.49873797,18.9306698 69.47435769,19.01408451 69.44997648,19.03642773 69.47435769,19.05882353 69.49873797,19.08127208 69.5231173,18.99764151 69.5474957,18.91381346 69.57187316,18.82978723 69.59624969,18.80755608 69.57187316))
160807|5|3|20.12323944|69.44997648|POLYGON((20.01176471 69.49873797,19.98824912 69.47435769,19.96478873 69.44997648,20.04689332 69.42559433,20.12880562 69.40121124,20.21052632 69.3768272,20.23419204 69.40121124,20.25791325 69.42559433,20.28169014 69.44997648,20.19976498 69.47435769,20.11764706 69.49873797,20.03533569 69.5231173,20.01176471 69.49873797))
160824|4|2|25.51056338|69.44997648|POLYGON((25.41176471 69.49873797,25.38190364 69.47435769,25.35211268 69.44997648,25.42790152 69.42559433,25.50351288 69.40121124,25.57894737 69.3768272,25.6088993 69.40121124,25.63892145 69.42559433,25.66901408 69.44997648,25.59341951 69.47435769,25.51764706 69.49873797,25.44169611 69.5231173,25.41176471 69.49873797))
160838|7|5|29.9471831|69.44997648|POLYGON((29.85882353 69.49873797,29.82373678 69.47435769,29.78873239 69.44997648,29.85932005 69.42559433,29.92974239 69.40121124,30 69.3768272,30.03512881 69.40121124,30.07033998 69.42559433,30.1056338 69.44997648,30.03525264 69.47435769,29.96470588 69.49873797,29.89399293 69.5231173,29.85882353 69.49873797))
160841|2|15|30.89788732|69.44997648|POLYGON((30.81176471 69.49873797,30.77555817 69.47435769,30.73943662 69.44997648,30.80890973 69.42559433,30.87822014 69.40121124,30.94736842 69.3768272,30.98360656 69.40121124,31.01992966 69.42559433,31.05633803 69.44997648,30.98707403 69.47435769,30.91764706 69.49873797,30.84805654 69.5231173,30.81176471 69.49873797))
161022|2|13|88.25704225|69.44997648|POLYGON((88.30588235 69.49873797,88.20211516 69.47435769,88.09859155 69.44997648,88.10082063 69.42559433,88.1030445 69.40121124,88.10526316 69.3768272,88.20843091 69.40121124,88.31184056 69.42559433,88.41549296 69.44997648,88.41363102 69.47435769,88.41176471 69.49873797,88.40989399 69.5231173,88.30588235 69.49873797))
161941|4|2|19.42105263|69.3768272|POLYGON((19.30832356 69.42559433,19.28571429 69.40121124,19.26315789 69.3768272,19.34579439 69.35244222,19.42823804 69.32805629,19.51048951 69.30366942,19.53325554 69.32805629,19.55607477 69.35244222,19.57894737 69.3768272,19.49648712 69.40121124,19.41383353 69.42559433,19.33098592 69.44997648,19.30832356 69.42559433))
161944|4|2|20.36842105|69.3768272|POLYGON((20.25791325 69.42559433,20.23419204 69.40121124,20.21052632 69.3768272,20.29205607 69.35244222,20.37339557 69.32805629,20.45454545 69.30366942,20.47841307 69.32805629,20.50233645 69.35244222,20.52631579 69.3768272,20.44496487 69.40121124,20.36342321 69.42559433,20.28169014 69.44997648,20.25791325 69.42559433))
161975|2|16|30.15789474|69.3768272|POLYGON((30.07033998 69.42559433,30.03512881 69.40121124,30 69.3768272,30.07009346 69.35244222,30.14002334 69.32805629,30.20979021 69.30366942,30.24504084 69.32805629,30.28037383 69.35244222,30.31578947 69.3768272,30.24590164 69.40121124,30.17584994 69.42559433,30.1056338 69.44997648,30.07033998 69.42559433))
161982|2|17|32.36842105|69.3768272|POLYGON((32.28604924 69.42559433,32.24824356 69.40121124,32.21052632 69.3768272,32.27803738 69.35244222,32.3453909 69.32805629,32.41258741 69.30366942,32.4504084 69.32805629,32.48831776 69.35244222,32.52631579 69.3768272,32.45901639 69.40121124,32.3915592 69.42559433,32.32394366 69.44997648,32.28604924 69.42559433))
162152|2|13|86.05263158|69.3768272|POLYGON((86.0961313 69.42559433,85.99531616 69.40121124,85.89473684 69.3768272,85.89953271 69.35244222,85.90431739 69.32805629,85.90909091 69.30366942,86.00933489 69.32805629,86.10981308 69.35244222,86.21052632 69.3768272,86.20608899 69.40121124,86.20164127 69.42559433,86.1971831 69.44997648,86.0961313 69.42559433))
162159|2|13|88.26315789|69.3768272|POLYGON((88.31184056 69.42559433,88.20843091 69.40121124,88.10526316 69.3768272,88.10747664 69.35244222,88.10968495 69.32805629,88.11188811 69.30366942,88.21470245 69.32805629,88.31775701 69.35244222,88.42105263 69.3768272,88.41920375 69.40121124,88.41735053 69.42559433,88.41549296 69.44997648,88.31184056 69.42559433))
163070|4|2|15.89160839|69.30366942|POLYGON((15.77102804 69.35244222,15.75262544 69.32805629,15.73426573 69.30366942,15.82072177 69.2792816,15.90697674 69.25489283,15.99303136 69.23050311,16.01162791 69.25489283,16.03026775 69.2792816,16.04895105 69.30366942,15.96266044 69.32805629,15.87616822 69.35244222,15.78947368 69.3768272,15.77102804 69.35244222))
163071|4|2|16.20629371|69.30366942|POLYGON((16.0864486 69.35244222,16.06767795 69.32805629,16.04895105 69.30366942,16.13504075 69.2792816,16.22093023 69.25489283,16.30662021 69.23050311,16.3255814 69.25489283,16.34458673 69.2792816,16.36363636 69.30366942,16.27771295 69.32805629,16.19158879 69.35244222,16.10526316 69.3768272,16.0864486 69.35244222))
163078|4|2|18.40909091|69.30366942|POLYGON((18.29439252 69.35244222,18.27304551 69.32805629,18.25174825 69.30366942,18.33527357 69.2792816,18.41860465 69.25489283,18.50174216 69.23050311,18.52325581 69.25489283,18.54481956 69.2792816,18.56643357 69.30366942,18.48308051 69.32805629,18.39953271 69.35244222,18.31578947 69.3768272,18.29439252 69.35244222))
163083|4|2|19.98251748|69.30366942|POLYGON((19.87149533 69.35244222,19.84830805 69.32805629,19.82517483 69.30366942,19.90686845 69.2792816,19.98837209 69.25489283,20.06968641 69.23050311,20.09302326 69.25489283,20.11641444 69.2792816,20.13986014 69.30366942,20.05834306 69.32805629,19.97663551 69.35244222,19.89473684 69.3768272,19.87149533 69.35244222))
163236|2|15|68.12937063|69.30366942|POLYGON((68.13084112 69.35244222,68.05134189 69.32805629,67.97202797 69.30366942,67.99767171 69.2792816,68.02325581 69.25489283,68.04878049 69.23050311,68.12790698 69.25489283,68.20721769 69.2792816,68.28671329 69.30366942,68.2613769 69.32805629,68.23598131 69.35244222,68.21052632 69.3768272,68.13084112 69.35244222))
163298|2|13|87.63986014|69.30366942|POLYGON((87.68691589 69.35244222,87.58459743 69.32805629,87.48251748 69.30366942,87.4854482 69.2792816,87.48837209 69.25489283,87.4912892 69.23050311,87.59302326 69.25489283,87.69499418 69.2792816,87.7972028 69.30366942,87.79463244 69.32805629,87.79205607 69.35244222,87.78947368 69.3768272,87.68691589 69.35244222))
163300|2|13|88.26923077|69.30366942|POLYGON((88.31775701 69.35244222,88.21470245 69.32805629,88.11188811 69.30366942,88.11408615 69.2792816,88.11627907 69.25489283,88.1184669 69.23050311,88.22093023 69.25489283,88.32363213 69.2792816,88.42657343 69.30366942,88.42473746 69.32805629,88.4228972 69.35244222,88.42105263 69.3768272,88.31775701 69.35244222))
164220|4|2|17.71777003|69.23050311|POLYGON((17.60186263 69.2792816,17.58139535 69.25489283,17.56097561 69.23050311,17.6450116 69.20611244,17.72885284 69.18172082,17.8125 69.15732824,17.83314021 69.18172082,17.85382831 69.20611244,17.87456446 69.23050311,17.79069767 69.25489283,17.70663562 69.2792816,17.62237762 69.30366942,17.60186263 69.2792816))
164221|4|2|18.03135889|69.23050311|POLYGON((17.91618161 69.2792816,17.89534884 69.25489283,17.87456446 69.23050311,17.95823666 69.20611244,18.04171495 69.18172082,18.125 69.15732824,18.14600232 69.18172082,18.16705336 69.20611244,18.18815331 69.23050311,18.10465116 69.25489283,18.0209546 69.2792816,17.93706294 69.30366942,17.91618161 69.2792816))
164225|4|2|19.28571429|69.23050311|POLYGON((19.17345751 69.2792816,19.15116279 69.25489283,19.12891986 69.23050311,19.21113689 69.20611244,19.29316338 69.18172082,19.375 69.15732824,19.39745075 69.18172082,19.4199536 69.20611244,19.44250871 69.23050311,19.36046512 69.25489283,19.2782305 69.2792816,19.1958042 69.30366942,19.17345751 69.2792816))
164226|4|2|19.59930314|69.23050311|POLYGON((19.48777648 69.2792816,19.46511628 69.25489283,19.44250871 69.23050311,19.52436195 69.20611244,19.60602549 69.18172082,19.6875 69.15732824,19.71031286 69.18172082,19.73317865 69.20611244,19.75609756 69.23050311,19.6744186 69.25489283,19.59254948 69.2792816,19.51048951 69.30366942,19.48777648 69.2792816))
164227|4|2|19.91289199|69.23050311|POLYGON((19.80209546 69.2792816,19.77906977 69.25489283,19.75609756 69.23050311,19.83758701 69.20611244,19.9188876 69.18172082,20 69.15732824,20.02317497 69.18172082,20.04640371 69.20611244,20.06968641 69.23050311,19.98837209 69.25489283,19.90686845 69.2792816,19.82517483 69.30366942,19.80209546 69.2792816))
164270|2|18|33.39721254|69.23050311|POLYGON((33.31781141 69.2792816,33.27906977 69.25489283,33.24041812 69.23050311,33.3062645 69.20611244,33.37195829 69.18172082,33.4375 69.15732824,33.47624565 69.18172082,33.51508121 69.20611244,33.55400697 69.23050311,33.48837209 69.25489283,33.4225844 69.2792816,33.35664336 69.30366942,33.31781141 69.2792816))
165368|4|2|17.65625|69.15732824|POLYGON((17.54060325 69.20611244,17.5202781 69.18172082,17.5 69.15732824,17.58381503 69.13293471,17.66743649 69.10854022,17.75086505 69.08414478,17.77136259 69.10854022,17.79190751 69.13293471,17.8125 69.15732824,17.72885284 69.18172082,17.6450116 69.20611244,17.56097561 69.23050311,17.54060325 69.20611244))
165418|2|19|33.28125|69.15732824|POLYGON((33.20185615 69.20611244,33.16338355 69.18172082,33.125 69.15732824,33.19075145 69.13293471,33.25635104 69.10854022,33.32179931 69.08414478,33.36027714 69.10854022,33.39884393 69.13293471,33.4375 69.15732824,33.37195829 69.18172082,33.3062645 69.20611244,33.24041812 69.23050311,33.20185615 69.20611244))
165424|4|2|35.15625|69.15732824|POLYGON((35.0812065 69.20611244,35.0405562 69.18172082,35 69.15732824,35.06358382 69.13293471,35.12702079 69.10854022,35.19031142 69.08414478,35.23094688 69.10854022,35.2716763 69.13293471,35.3125 69.15732824,35.24913094 69.18172082,35.18561485 69.20611244,35.12195122 69.23050311,35.0812065 69.20611244))
166520|5|3|17.59515571|69.08414478|POLYGON((17.47976879 69.13293471,17.4595843 69.10854022,17.43944637 69.08414478,17.52304147 69.05974837,17.60644419 69.03535101,17.68965517 69.01095268,17.71001151 69.03535101,17.73041475 69.05974837,17.75086505 69.08414478,17.66743649 69.10854022,17.58381503 69.13293471,17.5 69.15732824,17.47976879 69.13293471))
166521|4|2|17.90657439|69.08414478|POLYGON((17.79190751 69.13293471,17.77136259 69.10854022,17.75086505 69.08414478,17.83410138 69.05974837,17.91714614 69.03535101,18 69.01095268,18.02071346 69.03535101,18.04147465 69.05974837,18.06228374 69.08414478,17.97921478 69.10854022,17.89595376 69.13293471,17.8125 69.15732824,17.79190751 69.13293471))
166522|4|2|18.21799308|69.08414478|POLYGON((18.10404624 69.13293471,18.08314088 69.10854022,18.06228374 69.08414478,18.14516129 69.05974837,18.2278481 69.03535101,18.31034483 69.01095268,18.33141542 69.03535101,18.35253456 69.05974837,18.37370242 69.08414478,18.29099307 69.10854022,18.20809249 69.13293471,18.125 69.15732824,18.10404624 69.13293471))
166523|4|2|18.52941176|69.08414478|POLYGON((18.41618497 69.13293471,18.39491917 69.10854022,18.37370242 69.08414478,18.4562212 69.05974837,18.53855006 69.03535101,18.62068966 69.01095268,18.64211738 69.03535101,18.66359447 69.05974837,18.68512111 69.08414478,18.60277136 69.10854022,18.52023121 69.13293471,18.4375 69.15732824,18.41618497 69.13293471))
166570|2|15|33.16608997|69.08414478|POLYGON((33.0867052 69.13293471,33.04849885 69.10854022,33.01038062 69.08414478,33.07603687 69.05974837,33.141542 69.03535101,33.20689655 69.01095268,33.24510932 69.03535101,33.28341014 69.05974837,33.32179931 69.08414478,33.25635104 69.10854022,33.19075145 69.13293471,33.125 69.15732824,33.0867052 69.13293471))
166571|2|15|33.47750865|69.08414478|POLYGON((33.39884393 69.13293471,33.36027714 69.10854022,33.32179931 69.08414478,33.38709677 69.05974837,33.45224396 69.03535101,33.51724138 69.01095268,33.55581128 69.03535101,33.59447005 69.05974837,33.63321799 69.08414478,33.56812933 69.10854022,33.50289017 69.13293471,33.4375 69.15732824,33.39884393 69.13293471))
167668|5|3|15.05172414|69.01095268|POLYGON((14.93087558 69.05974837,14.9136939 69.03535101,14.89655172 69.01095268,14.98277842 68.98655339,15.06880734 68.96215314,15.15463918 68.93775193,15.17201835 68.96215314,15.18943743 68.98655339,15.20689655 69.01095268,15.12082854 69.03535101,15.03456221 69.05974837,14.94809689 69.08414478,14.93087558 69.05974837))
167677|5|3|17.84482759|69.01095268|POLYGON((17.73041475 69.05974837,17.71001151 69.03535101,17.68965517 69.01095268,17.77267509 68.98655339,17.85550459 68.96215314,17.93814433 68.93775193,17.9587156 68.96215314,17.9793341 68.98655339,18 69.01095268,17.91714614 69.03535101,17.83410138 69.05974837,17.75086505 69.08414478,17.73041475 69.05974837))
167679|4|2|18.46551724|69.01095268|POLYGON((18.35253456 69.05974837,18.33141542 69.03535101,18.31034483 69.01095268,18.39265212 68.98655339,18.47477064 68.96215314,18.55670103 68.93775193,18.57798165 68.96215314,18.59931114 68.98655339,18.62068966 69.01095268,18.53855006 69.03535101,18.4562212 69.05974837,18.37370242 69.08414478,18.35253456 69.05974837))
167682|4|2|19.39655172|69.01095268|POLYGON((19.28571429 69.05974837,19.26352129 69.03535101,19.24137931 69.01095268,19.32261768 68.98655339,19.40366972 68.96215314,19.48453608 68.93775193,19.50688073 68.96215314,19.52927669 68.98655339,19.55172414 69.01095268,19.47065593 69.03535101,19.38940092 69.05974837,19.30795848 69.08414478,19.28571429 69.05974837))
167694|4|2|23.12068966|69.01095268|POLYGON((23.01843318 69.05974837,22.99194476 69.03535101,22.96551724 69.01095268,23.04247991 68.98655339,23.11926606 68.96215314,23.19587629 68.93775193,23.22247706 68.96215314,23.24913892 68.98655339,23.27586207 69.01095268,23.1990794 69.03535101,23.12211982 69.05974837,23.0449827 69.08414478,23.01843318 69.05974837))
167726|2|15|33.05172414|69.01095268|POLYGON((32.97235023 69.05974837,32.93440736 69.03535101,32.89655172 69.01095268,32.96211251 68.98655339,33.02752294 68.96215314,33.09278351 68.93775193,33.13073394 68.96215314,33.16877153 68.98655339,33.20689655 69.01095268,33.141542 69.03535101,33.07603687 69.05974837,33.01038062 69.08414478,32.97235023 69.05974837))
167727|2|15|33.36206897|69.01095268|POLYGON((33.28341014 69.05974837,33.24510932 69.03535101,33.20689655 69.01095268,33.27210103 68.98655339,33.33715596 68.96215314,33.40206186 68.93775193,33.44036697 68.96215314,33.47876005 68.98655339,33.51724138 69.01095268,33.45224396 69.03535101,33.38709677 69.05974837,33.32179931 69.08414478,33.28341014 69.05974837))
168828|4|2|15|68.93775193|POLYGON((14.87944891 68.98655339,14.86238532 68.96215314,14.84536082 68.93775193,14.93135011 68.91334975,15.01714286 68.8889466,15.10273973 68.86454248,15.12 68.8889466,15.13729977 68.91334975,15.15463918 68.93775193,15.06880734 68.96215314,14.98277842 68.98655339,14.89655172 69.01095268,14.87944891 68.98655339))
168830|4|2|15.6185567|68.93775193|POLYGON((15.49942595 68.98655339,15.48165138 68.96215314,15.46391753 68.93775193,15.54919908 68.91334975,15.63428571 68.8889466,15.71917808 68.86454248,15.73714286 68.8889466,15.75514874 68.91334975,15.77319588 68.93775193,15.68807339 68.96215314,15.60275545 68.98655339,15.51724138 69.01095268,15.49942595 68.98655339))
168837|4|2|17.78350515|68.93775193|POLYGON((17.66934558 68.98655339,17.64908257 68.96215314,17.62886598 68.93775193,17.71167048 68.91334975,17.79428571 68.8889466,17.87671233 68.86454248,17.89714286 68.8889466,17.91762014 68.91334975,17.93814433 68.93775193,17.85550459 68.96215314,17.77267509 68.98655339,17.68965517 69.01095268,17.66934558 68.98655339))
168854|4|2|23.04123711|68.93775193|POLYGON((22.9391504 68.98655339,22.91284404 68.96215314,22.88659794 68.93775193,22.96338673 68.91334975,23.04 68.8889466,23.11643836 68.86454248,23.14285714 68.8889466,23.16933638 68.91334975,23.19587629 68.93775193,23.11926606 68.96215314,23.04247991 68.98655339,22.96551724 69.01095268,22.9391504 68.98655339))
168867|4|2|27.06185567|68.93775193|POLYGON((26.96900115 68.98655339,26.93807339 68.96215314,26.90721649 68.93775193,26.97940503 68.91334975,27.05142857 68.8889466,27.12328767 68.86454248,27.15428571 68.8889466,27.18535469 68.91334975,27.21649485 68.93775193,27.14449541 68.96215314,27.07233065 68.98655339,27 69.01095268,26.96900115 68.98655339))
168886|2|15|32.93814433|68.93775193|POLYGON((32.85878301 68.98655339,32.82110092 68.96215314,32.78350515 68.93775193,32.84897025 68.91334975,32.91428571 68.8889466,32.97945205 68.86454248,33.01714286 68.8889466,33.05491991 68.91334975,33.09278351 68.93775193,33.02752294 68.96215314,32.96211251 68.98655339,32.89655172 69.01095268,32.85878301 68.98655339))
168887|2|15|33.24742268|68.93775193|POLYGON((33.16877153 68.98655339,33.13073394 68.96215314,33.09278351 68.93775193,33.15789474 68.91334975,33.22285714 68.8889466,33.28767123 68.86454248,33.32571429 68.8889466,33.36384439 68.91334975,33.40206186 68.93775193,33.33715596 68.96215314,33.27210103 68.98655339,33.20689655 69.01095268,33.16877153 68.98655339))
169997|4|2|16.48972603|68.86454248|POLYGON((16.37299771 68.91334975,16.35428571 68.8889466,16.33561644 68.86454248,16.41961231 68.84013739,16.50341686 68.81573133,16.58703072 68.7913243,16.60592255 68.81573133,16.62485747 68.84013739,16.64383562 68.86454248,16.56 68.8889466,16.47597254 68.91334975,16.39175258 68.93775193,16.37299771 68.91334975))
170003|4|2|18.3390411|68.86454248|POLYGON((18.22654462 68.91334975,18.20571429 68.8889466,18.18493151 68.86454248,18.2668187 68.84013739,18.34851936 68.81573133,18.43003413 68.7913243,18.45102506 68.81573133,18.47206385 68.84013739,18.49315068 68.86454248,18.41142857 68.8889466,18.32951945 68.91334975,18.24742268 68.93775193,18.22654462 68.91334975))
170050|2|15|32.82534247|68.86454248|POLYGON((32.74599542 68.91334975,32.70857143 68.8889466,32.67123288 68.86454248,32.73660205 68.84013739,32.80182232 68.81573133,32.8668942 68.7913243,32.90432802 68.81573133,32.94184721 68.84013739,32.97945205 68.86454248,32.91428571 68.8889466,32.84897025 68.91334975,32.78350515 68.93775193,32.74599542 68.91334975))
170051|2|15|33.13356164|68.86454248|POLYGON((33.05491991 68.91334975,33.01714286 68.8889466,32.97945205 68.86454248,33.04446978 68.84013739,33.10933941 68.81573133,33.17406143 68.7913243,33.2118451 68.81573133,33.24971494 68.84013739,33.28767123 68.86454248,33.22285714 68.8889466,33.15789474 68.91334975,33.09278351 68.93775193,33.05491991 68.91334975))
171161|4|2|15.20477816|68.7913243|POLYGON((15.08551881 68.84013739,15.06833713 68.81573133,15.05119454 68.7913243,15.13636364 68.7669163,15.22133939 68.74250732,15.30612245 68.71809737,15.32349603 68.74250732,15.34090909 68.7669163,15.35836177 68.7913243,15.27334852 68.81573133,15.18814139 68.84013739,15.10273973 68.86454248,15.08551881 68.84013739))
171164|4|2|16.12627986|68.7913243|POLYGON((16.00912201 68.84013739,15.99088838 68.81573133,15.97269625 68.7913243,16.05681818 68.7669163,16.14074915 68.74250732,16.2244898 68.71809737,16.24290579 68.74250732,16.26136364 68.7669163,16.27986348 68.7913243,16.19589977 68.81573133,16.11174458 68.84013739,16.02739726 68.86454248,16.00912201 68.84013739))
171165|4|2|16.4334471|68.7913243|POLYGON((16.31698974 68.84013739,16.29840547 68.81573133,16.27986348 68.7913243,16.36363636 68.7669163,16.44721907 68.74250732,16.53061224 68.71809737,16.54937571 68.74250732,16.56818182 68.7669163,16.58703072 68.7913243,16.50341686 68.81573133,16.41961231 68.84013739,16.33561644 68.86454248,16.31698974 68.84013739))
171167|4|2|17.04778157|68.7913243|POLYGON((16.9327252 68.84013739,16.91343964 68.81573133,16.89419795 68.7913243,16.97727273 68.7669163,17.06015891 68.74250732,17.14285714 68.71809737,17.16231555 68.74250732,17.18181818 68.7669163,17.20136519 68.7913243,17.11845103 68.81573133,17.03534778 68.84013739,16.95205479 68.86454248,16.9327252 68.84013739))
171218|2|15|32.71331058|68.7913243|POLYGON((32.63397948 68.84013739,32.59681093 68.81573133,32.55972696 68.7913243,32.625 68.7669163,32.69012486 68.74250732,32.75510204 68.71809737,32.7922815 68.74250732,32.82954545 68.7669163,32.8668942 68.7913243,32.80182232 68.81573133,32.73660205 68.84013739,32.67123288 68.86454248,32.63397948 68.84013739))
172333|4|2|15.15306122|68.71809737|POLYGON((15.03409091 68.7669163,15.01702611 68.74250732,15 68.71809737,15.08493771 68.69368644,15.16968326 68.66927453,15.25423729 68.64486164,15.27149321 68.66927453,15.28878822 68.69368644,15.30612245 68.71809737,15.22133939 68.74250732,15.13636364 68.7669163,15.05119454 68.7913243,15.03409091 68.7669163))
172334|4|2|15.45918367|68.71809737|POLYGON((15.34090909 68.7669163,15.32349603 68.74250732,15.30612245 68.71809737,15.39071348 68.69368644,15.47511312 68.66927453,15.55932203 68.64486164,15.57692308 68.66927453,15.59456399 68.69368644,15.6122449 68.71809737,15.52780931 68.74250732,15.44318182 68.7669163,15.35836177 68.7913243,15.34090909 68.7669163))
172337|4|2|16.37755102|68.71809737|POLYGON((16.26136364 68.7669163,16.24290579 68.74250732,16.2244898 68.71809737,16.30804077 68.69368644,16.39140271 68.66927453,16.47457627 68.64486164,16.49321267 68.66927453,16.51189128 68.69368644,16.53061224 68.71809737,16.44721907 68.74250732,16.36363636 68.7669163,16.27986348 68.7913243,16.26136364 68.7669163))
172338|4|2|16.68367347|68.71809737|POLYGON((16.56818182 68.7669163,16.54937571 68.74250732,16.53061224 68.71809737,16.61381653 68.69368644,16.69683258 68.66927453,16.77966102 68.64486164,16.79864253 68.66927453,16.81766704 68.69368644,16.83673469 68.71809737,16.75368899 68.74250732,16.67045455 68.7669163,16.58703072 68.7913243,16.56818182 68.7669163))
173507|4|2|14.49152542|68.64486164|POLYGON((14.37146093 68.69368644,14.35520362 68.66927453,14.33898305 68.64486164,14.42437923 68.62044777,14.50958286 68.59603292,14.59459459 68.57161709,14.61104848 68.59603292,14.6275395 68.62044777,14.6440678 68.64486164,14.55882353 68.66927453,14.47338618 68.69368644,14.3877551 68.71809737,14.37146093 68.69368644))
173508|4|2|14.79661017|68.64486164|POLYGON((14.67723669 68.69368644,14.66063348 68.66927453,14.6440678 68.64486164,14.72911964 68.62044777,14.81397971 68.59603292,14.89864865 68.57161709,14.91544532 68.59603292,14.93227991 68.62044777,14.94915254 68.64486164,14.86425339 68.66927453,14.77916195 68.69368644,14.69387755 68.71809737,14.67723669 68.69368644))
173510|4|2|15.40677966|68.64486164|POLYGON((15.28878822 68.69368644,15.27149321 68.66927453,15.25423729 68.64486164,15.33860045 68.62044777,15.42277339 68.59603292,15.50675676 68.57161709,15.52423901 68.59603292,15.54176072 68.62044777,15.55932203 68.64486164,15.47511312 68.66927453,15.39071348 68.69368644,15.30612245 68.71809737,15.28878822 68.69368644))
173787|2|18|99.91525424|68.64486164|POLYGON((99.78482446 68.69368644,99.77375566 68.66927453,99.76271186 68.64486164,99.85327314 68.62044777,99.94363021 68.59603292,100.0337838 68.57161709,100.0450958 68.59603292,100.0564334 68.62044777,100.0677966 68.64486164,99.97737557 68.66927453,99.88674972 68.69368644,99.79591837 68.71809737,99.78482446 68.69368644))
174689|4|2|15.05067568|68.57161709|POLYGON((14.93227991 68.62044777,14.91544532 68.59603292,14.89864865 68.57161709,14.98312711 68.54720027,15.06741573 68.52278246,15.15151515 68.49836367,15.16853933 68.52278246,15.1856018 68.54720027,15.2027027 68.57161709,15.11837655 68.59603292,15.03386005 68.62044777,14.94915254 68.64486164,14.93227991 68.62044777))
174694|4|2|16.57094595|68.57161709|POLYGON((16.45598194 68.62044777,16.43742954 68.59603292,16.41891892 68.57161709,16.50168729 68.54720027,16.58426966 68.52278246,16.66666667 68.49836367,16.68539326 68.52278246,16.70416198 68.54720027,16.72297297 68.57161709,16.64036077 68.59603292,16.55756208 68.62044777,16.47457627 68.64486164,16.45598194 68.62044777))
175872|4|2|14.6969697|68.49836367|POLYGON((14.57817773 68.54720027,14.56179775 68.52278246,14.54545455 68.49836367,14.63004484 68.4739439,14.71444569 68.44952313,14.79865772 68.42510137,14.81522956 68.44952313,14.83183857 68.4739439,14.84848485 68.49836367,14.76404494 68.52278246,14.67941507 68.54720027,14.59459459 68.57161709,14.57817773 68.54720027))
175873|4|2|15|68.49836367|POLYGON((14.88188976 68.54720027,14.86516854 68.52278246,14.84848485 68.49836367,14.93273543 68.4739439,15.01679731 68.44952313,15.10067114 68.42510137,15.11758119 68.44952313,15.13452915 68.4739439,15.15151515 68.49836367,15.06741573 68.52278246,14.98312711 68.54720027,14.89864865 68.57161709,14.88188976 68.54720027))
175899|7|5|22.87878788|68.49836367|POLYGON((22.7784027 68.54720027,22.75280899 68.52278246,22.72727273 68.49836367,22.80269058 68.4739439,22.87793953 68.44952313,22.95302013 68.42510137,22.9787234 68.44952313,23.0044843 68.4739439,23.03030303 68.49836367,22.95505618 68.52278246,22.87964004 68.54720027,22.80405405 68.57161709,22.7784027 68.54720027))
177067|4|2|16.76174497|68.42510137|POLYGON((16.64798206 68.4739439,16.62933931 68.44952313,16.61073826 68.42510137,16.69273743 68.40067862,16.77455357 68.37625487,16.85618729 68.35183014,16.875 68.37625487,16.89385475 68.40067862,16.91275168 68.42510137,16.83090705 68.44952313,16.74887892 68.4739439,16.66666667 68.49836367,16.64798206 68.4739439))
177068|4|2|17.06375839|68.42510137|POLYGON((16.95067265 68.4739439,16.93169093 68.44952313,16.91275168 68.42510137,16.99441341 68.40067862,17.07589286 68.37625487,17.15719064 68.35183014,17.17633929 68.37625487,17.19553073 68.40067862,17.2147651 68.42510137,17.13325868 68.44952313,17.05156951 68.4739439,16.96969697 68.49836367,16.95067265 68.4739439))
177069|4|2|17.36577181|68.42510137|POLYGON((17.25336323 68.4739439,17.23404255 68.44952313,17.2147651 68.42510137,17.29608939 68.40067862,17.37723214 68.37625487,17.45819398 68.35183014,17.47767857 68.37625487,17.4972067 68.40067862,17.51677852 68.42510137,17.4356103 68.44952313,17.35426009 68.4739439,17.27272727 68.49836367,17.25336323 68.4739439))
177070|5|3|17.66778523|68.42510137|POLYGON((17.55605381 68.4739439,17.53639418 68.44952313,17.51677852 68.42510137,17.59776536 68.40067862,17.67857143 68.37625487,17.75919732 68.35183014,17.77901786 68.37625487,17.79888268 68.40067862,17.81879195 68.42510137,17.73796193 68.44952313,17.65695067 68.4739439,17.57575758 68.49836367,17.55605381 68.4739439))
177071|4|2|17.96979866|68.42510137|POLYGON((17.85874439 68.4739439,17.8387458 68.44952313,17.81879195 68.42510137,17.89944134 68.40067862,17.97991071 68.37625487,18.06020067 68.35183014,18.08035714 68.37625487,18.10055866 68.40067862,18.12080537 68.42510137,18.04031355 68.44952313,17.95964126 68.4739439,17.87878788 68.49836367,17.85874439 68.4739439))
177072|4|2|18.27181208|68.42510137|POLYGON((18.16143498 68.4739439,18.14109742 68.44952313,18.12080537 68.42510137,18.20111732 68.40067862,18.28125 68.37625487,18.36120401 68.35183014,18.38169643 68.37625487,18.40223464 68.40067862,18.42281879 68.42510137,18.34266517 68.44952313,18.26233184 68.4739439,18.18181818 68.49836367,18.16143498 68.4739439))
177086|4|2|22.5|68.42510137|POLYGON((22.39910314 68.4739439,22.37402016 68.44952313,22.34899329 68.42510137,22.42458101 68.40067862,22.5 68.37625487,22.57525084 68.35183014,22.60044643 68.37625487,22.62569832 68.40067862,22.65100671 68.42510137,22.57558791 68.44952313,22.5 68.4739439,22.42424242 68.49836367,22.39910314 68.4739439))
177102|5|3|27.33221477|68.42510137|POLYGON((27.24215247 68.4739439,27.21164614 68.44952313,27.18120805 68.42510137,27.25139665 68.40067862,27.32142857 68.37625487,27.39130435 68.35183014,27.421875 68.37625487,27.45251397 68.40067862,27.48322148 68.42510137,27.41321389 68.44952313,27.34304933 68.4739439,27.27272727 68.49836367,27.24215247 68.4739439))
178262|4|2|17.60869565|68.35183014|POLYGON((17.4972067 68.40067862,17.47767857 68.37625487,17.45819398 68.35183014,17.5389755 68.3274044,17.61957731 68.30297768,17.7 68.27854995,17.71968854 68.30297768,17.73942094 68.3274044,17.75919732 68.35183014,17.67857143 68.37625487,17.59776536 68.40067862,17.51677852 68.42510137,17.4972067 68.40067862))
178266|5|3|18.81270903|68.35183014|POLYGON((18.70391061 68.40067862,18.68303571 68.37625487,18.66220736 68.35183014,18.74164811 68.3274044,18.82091212 68.30297768,18.9 68.27854995,18.92102336 68.30297768,18.94209354 68.3274044,18.9632107 68.35183014,18.88392857 68.37625487,18.80446927 68.40067862,18.72483221 68.42510137,18.70391061 68.40067862))
178270|4|2|20.01672241|68.35183014|POLYGON((19.91061453 68.40067862,19.88839286 68.37625487,19.86622074 68.35183014,19.94432071 68.3274044,20.02224694 68.30297768,20.1 68.27854995,20.12235818 68.30297768,20.14476615 68.3274044,20.16722408 68.35183014,20.08928571 68.37625487,20.01117318 68.40067862,19.93288591 68.42510137,19.91061453 68.40067862))
178277|4|2|22.12374582|68.35183014|POLYGON((22.02234637 68.40067862,21.99776786 68.37625487,21.97324415 68.35183014,22.04899777 68.3274044,22.12458287 68.30297768,22.2 68.27854995,22.2246941 68.30297768,22.24944321 68.3274044,22.27424749 68.35183014,22.19866071 68.37625487,22.12290503 68.40067862,22.04697987 68.42510137,22.02234637 68.40067862))
178282|4|2|23.62876254|68.35183014|POLYGON((23.53072626 68.40067862,23.50446429 68.37625487,23.47826087 68.35183014,23.55233853 68.3274044,23.62625139 68.30297768,23.7 68.27854995,23.72636263 68.30297768,23.75278396 68.3274044,23.77926421 68.35183014,23.70535714 68.37625487,23.63128492 68.40067862,23.55704698 68.42510137,23.53072626 68.40067862))
179448|4|2|14.55|68.27854995|POLYGON((14.43207127 68.3274044,14.4160178 68.30297768,14.4 68.27854995,14.48390677 68.25412122,14.56762749 68.22969149,14.65116279 68.20526077,14.66740576 68.22969149,14.68368479 68.25412122,14.7 68.27854995,14.61624027 68.30297768,14.53229399 68.3274044,14.44816054 68.35183014,14.43207127 68.3274044))
180646|4|2|13.90365449|68.20526077|POLYGON((13.78468368 68.25412122,13.76940133 68.22969149,13.75415282 68.20526077,13.83849558 68.18082904,13.92265193 68.1563963,14.00662252 68.13196256,14.02209945 68.1563963,14.03761062 68.18082904,14.05315615 68.20526077,13.96895787 68.22969149,13.8845727 68.25412122,13.8 68.27854995,13.78468368 68.25412122))
180648|4|2|14.50166113|68.20526077|POLYGON((14.38401776 68.25412122,14.36807095 68.22969149,14.35215947 68.20526077,14.43584071 68.18082904,14.51933702 68.1563963,14.60264901 68.13196256,14.61878453 68.1563963,14.63495575 68.18082904,14.65116279 68.20526077,14.56762749 68.22969149,14.48390677 68.25412122,14.4 68.27854995,14.38401776 68.25412122))
180652|4|2|15.69767442|68.20526077|POLYGON((15.5826859 68.25412122,15.5654102 68.22969149,15.54817276 68.20526077,15.63053097 68.18082904,15.71270718 68.1563963,15.79470199 68.13196256,15.8121547 68.1563963,15.82964602 68.18082904,15.84717608 68.20526077,15.76496674 68.22969149,15.68257492 68.25412122,15.6 68.27854995,15.5826859 68.25412122))
181849|4|2|13.55960265|68.13196256|POLYGON((13.44026549 68.18082904,13.42541436 68.1563963,13.41059603 68.13196256,13.49503859 68.10752781,13.57929515 68.08309206,13.66336634 68.05865529,13.6784141 68.08309206,13.69349504 68.10752781,13.70860927 68.13196256,13.62430939 68.1563963,13.53982301 68.18082904,13.4551495 68.20526077,13.44026549 68.18082904))
181853|4|2|14.75165563|68.13196256|POLYGON((14.63495575 68.18082904,14.61878453 68.1563963,14.60264901 68.13196256,14.68577729 68.10752781,14.76872247 68.08309206,14.85148515 68.05865529,14.86784141 68.08309206,14.88423374 68.10752781,14.90066225 68.13196256,14.81767956 68.1563963,14.73451327 68.18082904,14.65116279 68.20526077,14.63495575 68.18082904))
181858|2|20|16.24172185|68.13196256|POLYGON((16.12831858 68.18082904,16.11049724 68.1563963,16.09271523 68.13196256,16.17420066 68.10752781,16.25550661 68.08309206,16.33663366 68.05865529,16.35462555 68.08309206,16.37265711 68.10752781,16.39072848 68.13196256,16.30939227 68.1563963,16.22787611 68.18082904,16.1461794 68.20526077,16.12831858 68.18082904))
181915|2|12|33.22847682|68.13196256|POLYGON((33.15265487 68.18082904,33.1160221 68.1563963,33.0794702 68.13196256,33.14222712 68.10752781,33.20484581 68.08309206,33.26732673 68.05865529,33.30396476 68.08309206,33.34068357 68.10752781,33.37748344 68.13196256,33.31491713 68.1563963,33.25221239 68.18082904,33.18936877 68.20526077,33.15265487 68.18082904))
183057|4|2|13.51485149|68.05865529|POLYGON((13.39581036 68.10752781,13.38105727 68.08309206,13.36633663 68.05865529,13.45054945 68.03421752,13.53457739 68.00977873,13.61842105 67.98533894,13.63336992 68.00977873,13.64835165 68.03421752,13.66336634 68.05865529,13.57929515 68.08309206,13.49503859 68.10752781,13.41059603 68.13196256,13.39581036 68.10752781))
183063|4|2|15.2970297|68.05865529|POLYGON((15.18191841 68.10752781,15.16519824 68.08309206,15.14851485 68.05865529,15.23076923 68.03421752,15.31284303 68.00977873,15.39473684 67.98533894,15.41163557 68.00977873,15.42857143 68.03421752,15.44554455 68.05865529,15.36343612 68.08309206,15.28114664 68.10752781,15.1986755 68.13196256,15.18191841 68.10752781))
183124|2|11|33.41584158|68.05865529|POLYGON((33.34068357 68.10752781,33.30396476 68.08309206,33.26732673 68.05865529,33.32967033 68.03421752,33.39187706 68.00977873,33.45394737 67.98533894,33.49066959 68.00977873,33.52747253 68.03421752,33.56435644 68.05865529,33.50220264 68.08309206,33.4399118 68.10752781,33.37748344 68.13196256,33.34068357 68.10752781))
183572|2|17|166.4851485|68.05865529|POLYGON((166.5049614 68.10752781,166.4207048 68.08309206,166.3366337 68.05865529,166.3516484 68.03421752,166.3666301 68.00977873,166.3815789 67.98533894,166.4654226 68.00977873,166.5494505 68.03421752,166.6336634 68.05865529,166.6189427 68.08309206,166.6041896 68.10752781,166.589404 68.13196256,166.5049614 68.10752781))
184275|4|2|15.24671053|67.98533894|POLYGON((15.13186813 68.03421752,15.11525796 68.00977873,15.09868421 67.98533894,15.18072289 67.96089812,15.26258206 67.9364563,15.3442623 67.91201345,15.36105033 67.9364563,15.37787514 67.96089812,15.39473684 67.98533894,15.31284303 68.00977873,15.23076923 68.03421752,15.14851485 68.05865529,15.13186813 68.03421752))
185491|4|2|15.19672131|67.91201345|POLYGON((15.08214677 67.96089812,15.06564551 67.9364563,15.04918033 67.91201345,15.13100437 67.88756959,15.21264995 67.86312471,15.29411765 67.83867881,15.31079607 67.86312471,15.32751092 67.88756959,15.3442623 67.91201345,15.26258206 67.9364563,15.18072289 67.96089812,15.09868421 67.98533894,15.08214677 67.96089812))
185508|4|2|20.21311475|67.91201345|POLYGON((20.10952903 67.96089812,20.08752735 67.9364563,20.06557377 67.91201345,20.1419214 67.88756959,20.21810251 67.86312471,20.29411765 67.83867881,20.31624864 67.86312471,20.33842795 67.88756959,20.36065574 67.91201345,20.28446389 67.9364563,20.20810515 67.96089812,20.13157895 67.98533894,20.10952903 67.96089812))
185509|4|2|20.50819672|67.91201345|POLYGON((20.40525739 67.96089812,20.38293217 67.9364563,20.36065574 67.91201345,20.43668122 67.88756959,20.51254089 67.86312471,20.58823529 67.83867881,20.61068702 67.86312471,20.63318777 67.88756959,20.6557377 67.91201345,20.57986871 67.9364563,20.50383352 67.96089812,20.42763158 67.98533894,20.40525739 67.96089812))
185551|2|15|32.90163934|67.91201345|POLYGON((32.82584885 67.96089812,32.78993435 67.9364563,32.75409836 67.91201345,32.81659389 67.88756959,32.87895311 67.86312471,32.94117647 67.83867881,32.97709924 67.86312471,33.01310044 67.88756959,33.04918033 67.91201345,32.9868709 67.9364563,32.92442497 67.96089812,32.86184211 67.98533894,32.82584885 67.96089812))
185693|2|11|74.80327869|67.91201345|POLYGON((74.81927711 67.96089812,74.73741794 67.9364563,74.6557377 67.91201345,74.67248908 67.88756959,74.68920393 67.86312471,74.70588235 67.83867881,74.78735005 67.86312471,74.86899563 67.88756959,74.95081967 67.91201345,74.93435449 67.9364563,74.91785323 67.96089812,74.90131579 67.98533894,74.81927711 67.96089812))
186723|4|2|18.67647059|67.83867881|POLYGON((18.569869 67.88756959,18.54961832 67.86312471,18.52941176 67.83867881,18.60718172 67.81423189,18.68478261 67.78978395,18.76221498 67.76533498,18.7826087 67.78978395,18.80304679 67.81423189,18.82352941 67.83867881,18.74591058 67.86312471,18.66812227 67.88756959,18.59016393 67.91201345,18.569869 67.88756959))
186727|4|2|19.85294118|67.83867881|POLYGON((19.7489083 67.88756959,19.72737186 67.86312471,19.70588235 67.83867881,19.78237214 67.81423189,19.85869565 67.78978395,19.93485342 67.76533498,19.95652174 67.78978395,19.97823721 67.81423189,20 67.83867881,19.92366412 67.86312471,19.84716157 67.88756959,19.7704918 67.91201345,19.7489083 67.88756959))
186728|4|2|20.14705882|67.83867881|POLYGON((20.04366812 67.88756959,20.02181025 67.86312471,20 67.83867881,20.07616975 67.81423189,20.15217391 67.78978395,20.22801303 67.76533498,20.25 67.78978395,20.27203482 67.81423189,20.29411765 67.83867881,20.21810251 67.86312471,20.1419214 67.88756959,20.06557377 67.91201345,20.04366812 67.88756959))
186744|4|2|24.85294118|67.83867881|POLYGON((24.75982533 67.88756959,24.73282443 67.86312471,24.70588235 67.83867881,24.77693145 67.81423189,24.84782609 67.78978395,24.91856678 67.76533498,24.94565217 67.78978395,24.97279652 67.81423189,25 67.83867881,24.92911668 67.86312471,24.8580786 67.88756959,24.78688525 67.91201345,24.75982533 67.88756959))
187968|4|2|24.77198697|67.76533498|POLYGON((24.67899891 67.81423189,24.65217391 67.78978395,24.62540717 67.76533498,24.69631236 67.74088498,24.76706392 67.71643396,24.83766234 67.69198192,24.86457205 67.71643396,24.89154013 67.74088498,24.91856678 67.76533498,24.84782609 67.78978395,24.77693145 67.81423189,24.70588235 67.83867881,24.67899891 67.81423189))
188001|2|11|34.44625407|67.76533498|POLYGON((34.37431991 67.81423189,34.33695652 67.78978395,34.29967427 67.76533498,34.36008677 67.74088498,34.42036836 67.71643396,34.48051948 67.69198192,34.51787649 67.71643396,34.55531453 67.74088498,34.59283388 67.76533498,34.5326087 67.78978395,34.47225245 67.81423189,34.41176471 67.83867881,34.37431991 67.81423189))
188168|2|21|83.40390879|67.76533498|POLYGON((83.43852013 67.81423189,83.34782609 67.78978395,83.25732899 67.76533498,83.26464208 67.74088498,83.27193933 67.71643396,83.27922078 67.69198192,83.36944745 67.71643396,83.45986985 67.74088498,83.5504886 67.76533498,83.54347826 67.78978395,83.53645267 67.81423189,83.52941176 67.83867881,83.43852013 67.81423189))
189227|2|11|33.75|67.69198192|POLYGON((33.67678959 67.74088498,33.64030336 67.71643396,33.6038961 67.69198192,33.66486486 67.66752884,33.72570194 67.64307474,33.78640777 67.6186196,33.82289417 67.64307474,33.85945946 67.66752884,33.8961039 67.69198192,33.83531961 67.71643396,33.77440347 67.74088498,33.71335505 67.76533498,33.67678959 67.74088498))
189293|2|19|53.03571429|67.69198192|POLYGON((53.00433839 67.74088498,52.94691224 67.71643396,52.88961039 67.69198192,52.92972973 67.66752884,52.96976242 67.64307474,53.00970874 67.6186196,53.06695464 67.64307474,53.12432432 67.66752884,53.18181818 67.69198192,53.14192849 67.71643396,53.10195228 67.74088498,53.06188925 67.76533498,53.00433839 67.74088498))
190416|4|2|21.11650485|67.6186196|POLYGON((21.01621622 67.66752884,20.99352052 67.64307474,20.97087379 67.6186196,21.04525862 67.59416343,21.11948332 67.56970622,21.19354839 67.54524799,21.21636168 67.56970622,21.23922414 67.59416343,21.26213592 67.6186196,21.18790497 67.64307474,21.11351351 67.66752884,21.03896104 67.69198192,21.01621622 67.66752884))
190426|5|3|24.02912621|67.6186196|POLYGON((23.93513514 67.66752884,23.90928726 67.64307474,23.88349515 67.6186196,23.95474138 67.59416343,24.02583423 67.56970622,24.09677419 67.54524799,24.12271259 67.56970622,24.1487069 67.59416343,24.17475728 67.6186196,24.10367171 67.64307474,24.03243243 67.66752884,23.96103896 67.69198192,23.93513514 67.66752884))
190429|5|3|24.90291262|67.6186196|POLYGON((24.81081081 67.66752884,24.78401728 67.64307474,24.75728155 67.6186196,24.82758621 67.59416343,24.8977395 67.56970622,24.96774194 67.54524799,24.99461787 67.56970622,25.02155172 67.59416343,25.04854369 67.6186196,24.97840173 67.64307474,24.90810811 67.66752884,24.83766234 67.69198192,24.81081081 67.66752884))
190448|2|15|30.4368932|67.6186196|POLYGON((30.35675676 67.66752884,30.32397408 67.64307474,30.29126214 67.6186196,30.35560345 67.59416343,30.41980624 67.56970622,30.48387097 67.54524799,30.51668461 67.56970622,30.54956897 67.59416343,30.58252427 67.6186196,30.51835853 67.64307474,30.45405405 67.66752884,30.38961039 67.69198192,30.35675676 67.66752884))
190458|2|15|33.34951456|67.6186196|POLYGON((33.27567568 67.66752884,33.23974082 67.64307474,33.2038835 67.6186196,33.26508621 67.59416343,33.32615716 67.56970622,33.38709677 67.54524799,33.42303552 67.56970622,33.45905172 67.59416343,33.49514563 67.6186196,33.43412527 67.64307474,33.37297297 67.66752884,33.31168831 67.69198192,33.27567568 67.66752884))
190459|2|15|33.6407767|67.6186196|POLYGON((33.56756757 67.66752884,33.53131749 67.64307474,33.49514563 67.6186196,33.55603448 67.59416343,33.61679225 67.56970622,33.67741935 67.54524799,33.71367061 67.56970622,33.75 67.59416343,33.78640777 67.6186196,33.72570194 67.64307474,33.66486486 67.66752884,33.6038961 67.69198192,33.56756757 67.66752884))
190461|2|15|34.22330097|67.6186196|POLYGON((34.15135135 67.66752884,34.11447084 67.64307474,34.0776699 67.6186196,34.13793103 67.59416343,34.19806243 67.56970622,34.25806452 67.54524799,34.2949408 67.56970622,34.33189655 67.59416343,34.36893204 67.6186196,34.30885529 67.64307474,34.24864865 67.66752884,34.18831169 67.69198192,34.15135135 67.66752884))
190925|2|22|169.368932|67.6186196|POLYGON((169.3945946 67.66752884,169.3088553 67.64307474,169.223301 67.6186196,169.2349138 67.59416343,169.2465016 67.56970622,169.2580645 67.54524799,169.34338 67.56970622,169.4288793 67.59416343,169.5145631 67.6186196,169.5032397 67.64307474,169.4918919 67.66752884,169.4805195 67.69198192,169.3945946 67.66752884))
191630|4|2|14.66129032|67.54524799|POLYGON((14.54741379 67.59416343,14.53175457 67.56970622,14.51612903 67.54524799,14.5972073 67.52078871,14.67811159 67.4963284,14.75884244 67.47186705,14.77467811 67.4963284,14.7905478 67.52078871,14.80645161 67.54524799,14.7255113 67.56970622,14.64439655 67.59416343,14.5631068 67.6186196,14.54741379 67.59416343))
191652|5|3|21.0483871|67.54524799|POLYGON((20.94827586 67.59416343,20.92572659 67.56970622,20.90322581 67.54524799,20.97744361 67.52078871,21.05150215 67.4963284,21.12540193 67.47186705,21.14806867 67.4963284,21.1707841 67.52078871,21.19354839 67.54524799,21.11948332 67.56970622,21.04525862 67.59416343,20.97087379 67.6186196,20.94827586 67.59416343))
191663|2|20|24.24193548|67.54524799|POLYGON((24.1487069 67.59416343,24.12271259 67.56970622,24.09677419 67.54524799,24.16756176 67.52078871,24.23819742 67.4963284,24.30868167 67.47186705,24.33476395 67.4963284,24.36090226 67.52078871,24.38709677 67.54524799,24.31646932 67.56970622,24.24568966 67.59416343,24.17475728 67.6186196,24.1487069 67.59416343))
191678|5|3|28.59677419|67.54524799|POLYGON((28.51293103 67.59416343,28.48223897 67.56970622,28.4516129 67.54524799,28.51772288 67.52078871,28.58369099 67.4963284,28.64951768 67.47186705,28.68025751 67.4963284,28.71106337 67.52078871,28.74193548 67.54524799,28.67599569 67.56970622,28.60991379 67.59416343,28.54368932 67.6186196,28.51293103 67.59416343))
191695|2|15|33.53225806|67.54524799|POLYGON((33.45905172 67.59416343,33.42303552 67.56970622,33.38709677 67.54524799,33.44790548 67.52078871,33.50858369 67.4963284,33.56913183 67.47186705,33.60515021 67.4963284,33.64124597 67.52078871,33.67741935 67.54524799,33.61679225 67.56970622,33.55603448 67.59416343,33.49514563 67.6186196,33.45905172 67.59416343))
191800|2|14|64.01612903|67.54524799|POLYGON((64.00862069 67.59416343,63.93972013 67.56970622,63.87096774 67.54524799,63.8990333 67.52078871,63.92703863 67.4963284,63.95498392 67.47186705,64.02360515 67.4963284,64.09237379 67.52078871,64.16129032 67.54524799,64.13347686 67.56970622,64.10560345 67.59416343,64.0776699 67.6186196,64.00862069 67.59416343))
192932|2|15|32.5562701|67.47186705|POLYGON((32.48120301 67.52078871,32.44635193 67.4963284,32.41157556 67.47186705,32.4732334 67.44740466,32.53475936 67.42294122,32.59615385 67.39847675,32.63101604 67.42294122,32.66595289 67.44740466,32.70096463 67.47186705,32.63948498 67.4963284,32.57787325 67.52078871,32.51612903 67.54524799,32.48120301 67.52078871))
193041|2|14|64.09967846|67.47186705|POLYGON((64.09237379 67.52078871,64.02360515 67.4963284,63.95498392 67.47186705,63.98286938 67.44740466,64.01069519 67.42294122,64.03846154 67.39847675,64.10695187 67.42294122,64.17558887 67.44740466,64.24437299 67.47186705,64.2167382 67.4963284,64.18904404 67.52078871,64.16129032 67.54524799,64.09237379 67.52078871))
194176|2|11|32.45192308|67.39847675|POLYGON((32.37687366 67.44740466,32.34224599 67.42294122,32.30769231 67.39847675,32.36926361 67.37401123,32.43070362 67.34954466,32.49201278 67.32507705,32.52665245 67.34954466,32.56136606 67.37401123,32.59615385 67.39847675,32.53475936 67.42294122,32.4732334 67.44740466,32.41157556 67.47186705,32.37687366 67.44740466))
195362|4|2|14.52076677|67.32507705|POLYGON((14.4076841 67.37401123,14.39232409 67.34954466,14.37699681 67.32507705,14.45744681 67.3006084,14.53772582 67.27613869,14.61783439 67.25166793,14.63336876 67.27613869,14.64893617 67.3006084,14.66453674 67.32507705,14.58422175 67.34954466,14.50373533 67.37401123,14.42307692 67.39847675,14.4076841 67.37401123))
195363|4|2|14.80830671|67.32507705|POLYGON((14.69583778 67.37401123,14.68017058 67.34954466,14.66453674 67.32507705,14.74468085 67.3006084,14.82465462 67.27613869,14.9044586 67.25166793,14.92029756 67.27613869,14.93617021 67.3006084,14.95207668 67.32507705,14.87206823 67.34954466,14.79188901 67.37401123,14.71153846 67.39847675,14.69583778 67.37401123))
195366|4|2|15.67092652|67.32507705|POLYGON((15.56029883 67.37401123,15.54371002 67.34954466,15.52715655 67.32507705,15.60638298 67.3006084,15.68544102 67.27613869,15.76433121 67.25166793,15.78108395 67.27613869,15.79787234 67.3006084,15.81469649 67.32507705,15.73560768 67.34954466,15.65635005 67.37401123,15.57692308 67.39847675,15.56029883 67.37401123))
196614|4|2|14.47452229|67.25166793|POLYGON((14.36170213 67.3006084,14.34643996 67.27613869,14.33121019 67.25166793,14.41145281 67.22719613,14.49152542 67.20272327,14.57142857 67.17824935,14.58686441 67.20272327,14.60233298 67.22719613,14.61783439 67.25166793,14.53772582 67.27613869,14.45744681 67.3006084,14.37699681 67.32507705,14.36170213 67.3006084))
196615|4|2|14.7611465|67.25166793|POLYGON((14.64893617 67.3006084,14.63336876 67.27613869,14.61783439 67.25166793,14.69777306 67.22719613,14.77754237 67.20272327,14.85714286 67.17824935,14.87288136 67.20272327,14.88865323 67.22719613,14.9044586 67.25166793,14.82465462 67.27613869,14.74468085 67.3006084,14.66453674 67.32507705,14.64893617 67.3006084))
196616|4|2|15.0477707|67.25166793|POLYGON((14.93617021 67.3006084,14.92029756 67.27613869,14.9044586 67.25166793,14.98409332 67.22719613,15.06355932 67.20272327,15.14285714 67.17824935,15.15889831 67.20272327,15.17497349 67.22719613,15.1910828 67.25166793,15.11158342 67.27613869,15.03191489 67.3006084,14.95207668 67.32507705,14.93617021 67.3006084))
196617|4|2|15.3343949|67.25166793|POLYGON((15.22340426 67.3006084,15.20722635 67.27613869,15.1910828 67.25166793,15.27041357 67.22719613,15.34957627 67.20272327,15.42857143 67.17824935,15.44491525 67.20272327,15.46129374 67.22719613,15.47770701 67.25166793,15.39851222 67.27613869,15.31914894 67.3006084,15.23961661 67.32507705,15.22340426 67.3006084))
196645|4|2|23.35987261|67.25166793|POLYGON((23.26595745 67.3006084,23.24123273 67.27613869,23.21656051 67.25166793,23.2873807 67.22719613,23.35805085 67.20272327,23.42857143 67.17824935,23.45338983 67.20272327,23.47826087 67.22719613,23.50318471 67.25166793,23.4325186 67.27613869,23.36170213 67.3006084,23.29073482 67.32507705,23.26595745 67.3006084))
196745|2|14|52.02229299|67.25166793|POLYGON((51.9893617 67.3006084,51.93411265 67.27613869,51.87898089 67.25166793,51.91940615 67.22719613,51.95974576 67.20272327,52 67.17824935,52.05508475 67.20272327,52.11028632 67.22719613,52.1656051 67.25166793,52.12539851 67.27613869,52.08510638 67.3006084,52.04472843 67.32507705,51.9893617 67.3006084))
197870|4|2|14.42857143|67.17824935|POLYGON((14.31601273 67.22719613,14.30084746 67.20272327,14.28571429 67.17824935,14.36575053 67.15377438,14.44561774 67.12929836,14.52531646 67.10482127,14.5406547 67.12929836,14.55602537 67.15377438,14.57142857 67.17824935,14.49152542 67.20272327,14.41145281 67.22719613,14.33121019 67.25166793,14.31601273 67.22719613))
197871|4|2|14.71428571|67.17824935|POLYGON((14.60233298 67.22719613,14.58686441 67.20272327,14.57142857 67.17824935,14.65116279 67.15377438,14.73072862 67.12929836,14.81012658 67.10482127,14.82576558 67.12929836,14.84143763 67.15377438,14.85714286 67.17824935,14.77754237 67.20272327,14.69777306 67.22719613,14.61783439 67.25166793,14.60233298 67.22719613))
197892|5|3|20.71428571|67.17824935|POLYGON((20.61505832 67.22719613,20.59322034 67.20272327,20.57142857 67.17824935,20.6448203 67.15377438,20.71805702 67.12929836,20.79113924 67.10482127,20.81309398 67.12929836,20.83509514 67.15377438,20.85714286 67.17824935,20.78389831 67.20272327,20.71049841 67.22719613,20.63694268 67.25166793,20.61505832 67.22719613))
197933|2|11|32.42857143|67.17824935|POLYGON((32.35418876 67.22719613,32.31991525 67.20272327,32.28571429 67.17824935,32.34672304 67.15377438,32.40760296 67.12929836,32.46835443 67.10482127,32.50263992 67.12929836,32.53699789 67.15377438,32.57142857 67.17824935,32.51059322 67.20272327,32.44962884 67.22719613,32.38853503 67.25166793,32.35418876 67.22719613))
199134|4|2|15.5221519|67.10482127|POLYGON((15.41226216 67.15377438,15.39598733 67.12929836,15.37974684 67.10482127,15.45837724 67.08034313,15.53684211 67.05586393,15.61514196 67.03138367,15.63157895 67.05586393,15.64805058 67.08034313,15.66455696 67.10482127,15.58606125 67.12929836,15.50739958 67.15377438,15.42857143 67.17824935,15.41226216 67.15377438))
199152|4|2|20.64873418|67.10482127|POLYGON((20.54968288 67.15377438,20.5279831 67.12929836,20.50632911 67.10482127,20.57955743 67.08034313,20.65263158 67.05586393,20.72555205 67.03138367,20.74736842 67.05586393,20.76923077 67.08034313,20.79113924 67.10482127,20.71805702 67.12929836,20.6448203 67.15377438,20.57142857 67.17824935,20.54968288 67.15377438))
200398|4|2|15.47318612|67.03138367|POLYGON((15.36354057 67.08034313,15.34736842 67.05586393,15.33123028 67.03138367,15.40966387 67.00690234,15.48793284 66.98241995,15.56603774 66.9579365,15.58237146 66.98241995,15.5987395 67.00690234,15.61514196 67.03138367,15.53684211 67.05586393,15.45837724 67.08034313,15.37974684 67.10482127,15.36354057 67.08034313))
200485|2|11|40.17350158|67.03138367|POLYGON((40.11591149 67.08034313,40.07368421 67.05586393,40.03154574 67.03138367,40.08403361 67.00690234,40.13641133 66.98241995,40.18867925 66.9579365,40.23084995 66.98241995,40.27310924 67.00690234,40.31545741 67.03138367,40.26315789 67.05586393,40.21074816 67.08034313,40.15822785 67.10482127,40.11591149 67.08034313))
201666|3|30|15.4245283|66.9579365|POLYGON((15.31512605 67.00690234,15.29905561 66.98241995,15.28301887 66.9579365,15.36125654 66.93345198,15.43933054 66.90896639,15.51724138 66.88447973,15.5334728 66.90896639,15.54973822 66.93345198,15.56603774 66.9579365,15.48793284 66.98241995,15.40966387 67.00690234,15.33123028 67.03138367,15.31512605 67.00690234))
201682|4|2|19.95283019|66.9579365|POLYGON((19.85294118 67.00690234,19.83210913 66.98241995,19.81132075 66.9579365,19.88481675 66.93345198,19.958159 66.90896639,20.03134796 66.88447973,20.05230126 66.90896639,20.07329843 66.93345198,20.09433962 66.9579365,20.02098636 66.98241995,19.94747899 67.00690234,19.87381703 67.03138367,19.85294118 67.00690234))
201893|6|4|79.66981132|66.9579365|POLYGON((79.69537815 67.00690234,79.61175236 66.98241995,79.52830189 66.9579365,79.53926702 66.93345198,79.55020921 66.90896639,79.56112853 66.88447973,79.64435146 66.90896639,79.72774869 66.93345198,79.81132075 66.9579365,79.80062959 66.98241995,79.78991597 67.00690234,79.77917981 67.03138367,79.69537815 67.00690234))
202932|4|2|13.68338558|66.88447973|POLYGON((13.57068063 66.93345198,13.55648536 66.90896639,13.54231975 66.88447973,13.62212944 66.859992,13.70177268 66.8355032,13.78125 66.81101333,13.79562044 66.8355032,13.81002088 66.859992,13.82445141 66.88447973,13.74476987 66.90896639,13.66492147 66.93345198,13.58490566 66.9579365,13.57068063 66.93345198))
204209|4|2|13.921875|66.81101333|POLYGON((13.81002088 66.859992,13.79562044 66.8355032,13.78125 66.81101333,13.86056191 66.78652239,13.93970894 66.76203037,14.01869159 66.73753727,14.03326403 66.76203037,14.04786681 66.78652239,14.0625 66.81101333,13.98331595 66.8355032,13.9039666 66.859992,13.82445141 66.88447973,13.81002088 66.859992))
206786|4|2|17.4689441|66.66405151|POLYGON((17.36514523 66.7130431,17.34715026 66.68854784,17.32919255 66.66405151,17.40434333 66.63955409,17.47933884 66.6150556,17.55417957 66.59055602,17.57231405 66.6150556,17.59048604 66.63955409,17.60869565 66.66405151,17.53367876 66.68854784,17.45850622 66.7130431,17.38317757 66.73753727,17.36514523 66.7130431))
206794|4|2|19.70496894|66.66405151|POLYGON((19.60580913 66.7130431,19.58549223 66.68854784,19.56521739 66.66405151,19.63805584 66.63955409,19.7107438 66.6150556,19.78328173 66.59055602,19.80371901 66.6150556,19.82419855 66.63955409,19.8447205 66.66405151,19.77202073 66.68854784,19.69917012 66.7130431,19.62616822 66.73753727,19.60580913 66.7130431))
206809|5|3|23.89751553|66.66405151|POLYGON((23.80705394 66.7130431,23.78238342 66.68854784,23.75776398 66.66405151,23.8262668 66.63955409,23.8946281 66.6150556,23.9628483 66.59055602,23.98760331 66.6150556,24.01240951 66.63955409,24.03726708 66.66405151,23.96891192 66.68854784,23.90041494 66.7130431,23.8317757 66.73753727,23.80705394 66.7130431))
206961|2|15|66.38198758|66.66405151|POLYGON((66.37966805 66.7130431,66.31088083 66.68854784,66.24223602 66.66405151,66.26680455 66.63955409,66.29132231 66.6150556,66.31578947 66.59055602,66.38429752 66.6150556,66.45294726 66.63955409,66.52173913 66.66405151,66.49740933 66.68854784,66.47302905 66.7130431,66.44859813 66.73753727,66.37966805 66.7130431))
207000|2|23|77.2826087|66.66405151|POLYGON((77.30290456 66.7130431,77.22279793 66.68854784,77.14285714 66.66405151,77.15615305 66.63955409,77.16942149 66.6150556,77.18266254 66.59055602,77.26239669 66.6150556,77.34229576 66.63955409,77.42236025 66.66405151,77.40932642 66.68854784,77.39626556 66.7130431,77.38317757 66.73753727,77.30290456 66.7130431))
208083|4|2|19.92260062|66.59055602|POLYGON((19.82419855 66.63955409,19.80371901 66.6150556,19.78328173 66.59055602,19.8556701 66.56605535,19.92790937 66.54155359,20 66.51705075,20.02059732 66.54155359,20.04123711 66.56605535,20.0619195 66.59055602,19.98966942 66.6150556,19.91726991 66.63955409,19.8447205 66.66405151,19.82419855 66.63955409))
208103|4|2|25.49535604|66.59055602|POLYGON((25.40847983 66.63955409,25.3822314 66.6150556,25.35603715 66.59055602,25.42268041 66.56605535,25.48918641 66.54155359,25.55555556 66.51705075,25.58187436 66.54155359,25.60824742 66.56605535,25.63467492 66.59055602,25.56818182 66.6150556,25.50155119 66.63955409,25.43478261 66.66405151,25.40847983 66.63955409))
208104|3|29|25.77399381|66.59055602|POLYGON((25.6876939 66.63955409,25.66115702 66.6150556,25.63467492 66.59055602,25.70103093 66.56605535,25.76725026 66.54155359,25.83333333 66.51705075,25.85993821 66.54155359,25.88659794 66.56605535,25.91331269 66.59055602,25.84710744 66.6150556,25.78076525 66.63955409,25.71428571 66.66405151,25.6876939 66.63955409))
209239|7|5|-17.97213622|66.59055602|POLYGON((-17.96277146 66.63955409,-18.03719008 66.6150556,-18.11145511 66.59055602,-18.09278351 66.56605535,-18.07415036 66.54155359,-18.05555556 66.51705075,-17.98146241 66.54155359,-17.90721649 66.56605535,-17.83281734 66.59055602,-17.85123967 66.6150556,-17.8697001 66.63955409,-17.88819876 66.66405151,-17.96277146 66.63955409))
209396|4|2|25.69444444|66.51705075|POLYGON((25.60824742 66.56605535,25.58187436 66.54155359,25.55555556 66.51705075,25.62178828 66.49254682,25.68788501 66.4680418,25.75384615 66.44353569,25.78028747 66.4680418,25.80678314 66.49254682,25.83333333 66.51705075,25.76725026 66.54155359,25.70103093 66.56605535,25.63467492 66.59055602,25.60824742 66.56605535))
209543|2|11|66.52777778|66.51705075|POLYGON((66.5257732 66.56605535,66.45726056 66.54155359,66.38888889 66.51705075,66.41315519 66.49254682,66.43737166 66.4680418,66.46153846 66.44353569,66.52977413 66.4680418,66.59815005 66.49254682,66.66666667 66.51705075,66.64263646 66.54155359,66.6185567 66.56605535,66.59442724 66.59055602,66.5257732 66.56605535))
210652|4|2|14.53846154|66.44353569|POLYGON((14.42959918 66.49254682,14.41478439 66.4680418,14.4 66.44353569,14.47745902 66.41902849,14.55475947 66.39452019,14.63190184 66.37001079,14.6468782 66.39452019,14.66188525 66.41902849,14.67692308 66.44353569,14.59958932 66.4680418,14.52209661 66.49254682,14.44444444 66.51705075,14.42959918 66.49254682))
210675|4|2|20.90769231|66.44353569|POLYGON((20.81192189 66.49254682,20.79055441 66.4680418,20.76923077 66.44353569,20.84016393 66.41902849,20.91095189 66.39452019,20.98159509 66.37001079,21.00307062 66.39452019,21.02459016 66.41902849,21.04615385 66.44353569,20.97535934 66.4680418,20.90441932 66.49254682,20.83333333 66.51705075,20.81192189 66.49254682))
210682|4|2|22.84615385|66.44353569|POLYGON((22.75436793 66.49254682,22.73100616 66.4680418,22.70769231 66.44353569,22.77663934 66.41902849,22.84544524 66.39452019,22.91411043 66.37001079,22.93756397 66.39452019,22.96106557 66.41902849,22.98461538 66.44353569,22.91581109 66.4680418,22.84686536 66.49254682,22.77777778 66.51705075,22.75436793 66.49254682))
210693|4|2|25.89230769|66.44353569|POLYGON((25.80678314 66.49254682,25.78028747 66.4680418,25.75384615 66.44353569,25.81967213 66.41902849,25.88536336 66.39452019,25.95092025 66.37001079,25.97748209 66.39452019,26.00409836 66.41902849,26.03076923 66.44353569,25.9650924 66.4680418,25.89928058 66.49254682,25.83333333 66.51705075,25.80678314 66.49254682))
211945|4|2|12.56134969|66.37001079|POLYGON((12.44877049 66.41902849,12.43602866 66.39452019,12.42331288 66.37001079,12.50255363 66.3455003,12.58163265 66.32098871,12.66055046 66.29647602,12.67346939 66.32098871,12.68641471 66.3455003,12.6993865 66.37001079,12.62026612 66.39452019,12.54098361 66.41902849,12.46153846 66.44353569,12.44877049 66.41902849))
211947|8|6|13.11349693|66.37001079|POLYGON((13.00204918 66.41902849,12.98874104 66.39452019,12.97546012 66.37001079,13.05413687 66.3455003,13.13265306 66.32098871,13.21100917 66.29647602,13.2244898 66.32098871,13.23799796 66.3455003,13.25153374 66.37001079,13.17297851 66.39452019,13.0942623 66.41902849,13.01538462 66.44353569,13.00204918 66.41902849))
211951|4|2|14.21779141|66.37001079|POLYGON((14.10860656 66.41902849,14.09416581 66.39452019,14.0797546 66.37001079,14.15730337 66.3455003,14.23469388 66.32098871,14.31192661 66.29647602,14.32653061 66.32098871,14.34116445 66.3455003,14.35582822 66.37001079,14.27840328 66.39452019,14.20081967 66.41902849,14.12307692 66.44353569,14.10860656 66.41902849))
211952|4|2|14.49386503|66.37001079|POLYGON((14.3852459 66.41902849,14.37052201 66.39452019,14.35582822 66.37001079,14.43309499 66.3455003,14.51020408 66.32098871,14.58715596 66.29647602,14.60204082 66.32098871,14.61695608 66.3455003,14.63190184 66.37001079,14.55475947 66.39452019,14.47745902 66.41902849,14.4 66.44353569,14.3852459 66.41902849))
212167|2|11|73.84969325|66.37001079|POLYGON((73.86270492 66.41902849,73.78710338 66.39452019,73.71165644 66.37001079,73.72829418 66.3455003,73.74489796 66.32098871,73.76146789 66.29647602,73.83673469 66.32098871,73.91215526 66.3455003,73.98773006 66.37001079,73.97134084 66.39452019,73.95491803 66.41902849,73.93846154 66.44353569,73.86270492 66.41902849))
212306|2|11|112.2239264|66.37001079|POLYGON((112.1311475 66.41902849,112.1084954 66.39452019,112.0858896 66.37001079,112.1552605 66.3455003,112.2244898 66.32098871,112.293578 66.29647602,112.3163265 66.32098871,112.3391216 66.3455003,112.3619632 66.37001079,112.2927329 66.39452019,112.2233607 66.41902849,112.1538462 66.44353569,112.1311475 66.41902849))
213252|4|2|13.34862385|66.29647602|POLYGON((13.23799796 66.3455003,13.2244898 66.32098871,13.21100917 66.29647602,13.2892057 66.27196224,13.36724313 66.24744735,13.44512195 66.22293135,13.45879959 66.24744735,13.47250509 66.27196224,13.48623853 66.29647602,13.40816327 66.32098871,13.3299285 66.3455003,13.25153374 66.37001079,13.23799796 66.3455003))
213253|4|2|13.62385321|66.29647602|POLYGON((13.51378958 66.3455003,13.5 66.32098871,13.48623853 66.29647602,13.56415479 66.27196224,13.64191251 66.24744735,13.7195122 66.22293135,13.73346897 66.24744735,13.74745418 66.27196224,13.76146789 66.29647602,13.68367347 66.32098871,13.60572012 66.3455003,13.52760736 66.37001079,13.51378958 66.3455003))
213254|4|2|13.89908257|66.29647602|POLYGON((13.78958121 66.3455003,13.7755102 66.32098871,13.76146789 66.29647602,13.83910387 66.27196224,13.91658189 66.24744735,13.99390244 66.22293135,14.00813835 66.24744735,14.02240326 66.27196224,14.03669725 66.29647602,13.95918367 66.32098871,13.88151175 66.3455003,13.80368098 66.37001079,13.78958121 66.3455003))
213255|4|2|14.17431193|66.29647602|POLYGON((14.06537283 66.3455003,14.05102041 66.32098871,14.03669725 66.29647602,14.11405295 66.27196224,14.19125127 66.24744735,14.26829268 66.22293135,14.28280773 66.24744735,14.29735234 66.27196224,14.31192661 66.29647602,14.23469388 66.32098871,14.15730337 66.3455003,14.0797546 66.37001079,14.06537283 66.3455003))
213266|4|2|17.20183486|66.29647602|POLYGON((17.09908069 66.3455003,17.08163265 66.32098871,17.06422018 66.29647602,17.13849287 66.27196224,17.21261445 66.24744735,17.28658537 66.22293135,17.30417091 66.24744735,17.32179226 66.27196224,17.33944954 66.29647602,17.26530612 66.32098871,17.19101124 66.3455003,17.11656442 66.37001079,17.09908069 66.3455003))
213276|4|2|19.95412844|66.29647602|POLYGON((19.85699694 66.3455003,19.83673469 66.32098871,19.81651376 66.29647602,19.88798371 66.27196224,19.95930824 66.24744735,20.0304878 66.22293135,20.0508647 66.24744735,20.0712831 66.27196224,20.09174312 66.29647602,20.02040816 66.32098871,19.94892748 66.3455003,19.87730061 66.37001079,19.85699694 66.3455003))
214559|6|4|13.03353659|66.22293135|POLYGON((12.92260692 66.27196224,12.90946083 66.24744735,12.89634146 66.22293135,12.97461929 66.19841426,13.05273834 66.17389605,13.13069909 66.14937674,13.14401623 66.17389605,13.15736041 66.19841426,13.17073171 66.22293135,13.09257375 66.24744735,13.01425662 66.27196224,12.93577982 66.29647602,12.92260692 66.27196224))
214561|4|2|13.58231707|66.22293135|POLYGON((13.47250509 66.27196224,13.45879959 66.24744735,13.44512195 66.22293135,13.52284264 66.19841426,13.60040568 66.17389605,13.67781155 66.14937674,13.69168357 66.17389605,13.70558376 66.19841426,13.7195122 66.22293135,13.64191251 66.24744735,13.56415479 66.27196224,13.48623853 66.29647602,13.47250509 66.27196224))
214563|4|2|14.13109756|66.22293135|POLYGON((14.02240326 66.27196224,14.00813835 66.24744735,13.99390244 66.22293135,14.07106599 66.19841426,14.14807302 66.17389605,14.22492401 66.14937674,14.23935091 66.17389605,14.25380711 66.19841426,14.26829268 66.22293135,14.19125127 66.24744735,14.11405295 66.27196224,14.03669725 66.29647602,14.02240326 66.27196224))
214631|2|11|32.78963415|66.22293135|POLYGON((32.71894094 66.27196224,32.68565615 66.24744735,32.65243902 66.22293135,32.7106599 66.19841426,32.76876268 66.17389605,32.82674772 66.14937674,32.86004057 66.17389605,32.89340102 66.19841426,32.92682927 66.22293135,32.86876907 66.24744735,32.81059063 66.27196224,32.75229358 66.29647602,32.71894094 66.27196224))
215869|4|2|12.44680851|66.14937674|POLYGON((12.33502538 66.19841426,12.32251521 66.17389605,12.3100304 66.14937674,12.38866397 66.12485633,12.46713852 66.1003348,12.54545455 66.07581216,12.55813953 66.1003348,12.5708502 66.12485633,12.58358663 66.14937674,12.50507099 66.17389605,12.42639594 66.19841426,12.34756098 66.22293135,12.33502538 66.19841426))
215874|4|2|13.81458967|66.14937674|POLYGON((13.70558376 66.19841426,13.69168357 66.17389605,13.67781155 66.14937674,13.75506073 66.12485633,13.83215369 66.1003348,13.90909091 66.07581216,13.9231547 66.1003348,13.93724696 66.12485633,13.95136778 66.14937674,13.87423935 66.17389605,13.79695431 66.19841426,13.7195122 66.22293135,13.70558376 66.19841426))
215903|4|2|21.74772036|66.14937674|POLYGON((21.65482234 66.19841426,21.63286004 66.17389605,21.61094225 66.14937674,21.68016194 66.12485633,21.74924166 66.1003348,21.81818182 66.07581216,21.84024267 66.1003348,21.86234818 66.12485633,21.88449848 66.14937674,21.81541582 66.17389605,21.74619289 66.19841426,21.67682927 66.22293135,21.65482234 66.19841426))
215930|8|6|29.1337386|66.14937674|POLYGON((29.05583756 66.19841426,29.02636917 66.17389605,28.99696049 66.14937674,29.05870445 66.12485633,29.12032356 66.1003348,29.18181818 66.07581216,29.21132457 66.1003348,29.24089069 66.12485633,29.27051672 66.14937674,29.20892495 66.17389605,29.14720812 66.19841426,29.08536585 66.22293135,29.05583756 66.19841426))
216104|2|19|76.7325228|66.14937674|POLYGON((76.75126904 66.19841426,76.67342799 66.17389605,76.59574468 66.14937674,76.60931174 66.12485633,76.62285137 66.1003348,76.63636364 66.07581216,76.71385238 66.1003348,76.79149798 66.12485633,76.86930091 66.14937674,76.85598377 66.17389605,76.84263959 66.19841426,76.82926829 66.22293135,76.75126904 66.19841426))
217070|5|3|-19.01215805|66.14937674|POLYGON((-19.00507614 66.19841426,-19.07707911 66.17389605,-19.14893617 66.14937674,-19.12955466 66.12485633,-19.11021234 66.1003348,-19.09090909 66.07581216,-19.01921132 66.1003348,-18.94736842 66.12485633,-18.87537994 66.14937674,-18.89452333 66.17389605,-18.91370558 66.19841426,-18.93292683 66.22293135,-19.00507614 66.19841426))
217205|4|2|17.86363636|66.07581216|POLYGON((17.76315789 66.12485633,17.74519717 66.1003348,17.72727273 66.07581216,17.80020182 66.05128841,17.87298387 66.02676355,17.94561934 66.00223757,17.96370968 66.02676355,17.98183653 66.05128841,18 66.07581216,17.92719919 66.1003348,17.85425101 66.12485633,17.78115502 66.14937674,17.76315789 66.12485633))
217230|5|3|24.68181818|66.07581216|POLYGON((24.5951417 66.12485633,24.570273 66.1003348,24.54545455 66.07581216,24.61150353 66.05128841,24.67741935 66.02676355,24.74320242 66.00223757,24.76814516 66.02676355,24.79313824 66.05128841,24.81818182 66.07581216,24.75227503 66.1003348,24.68623482 66.12485633,24.62006079 66.14937674,24.5951417 66.12485633))
217243|4|2|28.22727273|66.07581216|POLYGON((28.14777328 66.12485633,28.11931244 66.1003348,28.09090909 66.07581216,28.15338042 66.05128841,28.21572581 66.02676355,28.27794562 66.00223757,28.30645161 66.02676355,28.33501514 66.05128841,28.36363636 66.07581216,28.30131446 66.1003348,28.2388664 66.12485633,28.17629179 66.14937674,28.14777328 66.12485633))
217360|2|15|60.13636364|66.07581216|POLYGON((60.12145749 66.12485633,60.06066734 66.1003348,60 66.07581216,60.03027245 66.05128841,60.06048387 66.02676355,60.09063444 66.00223757,60.15120968 66.02676355,60.21190716 66.05128841,60.27272727 66.07581216,60.24266936 66.1003348,60.21255061 66.12485633,60.18237082 66.14937674,60.12145749 66.12485633))
217420|2|19|76.5|66.07581216|POLYGON((76.51821862 66.12485633,76.44084934 66.1003348,76.36363636 66.07581216,76.37739657 66.05128841,76.39112903 66.02676355,76.40483384 66.00223757,76.48185484 66.02676355,76.55903128 66.05128841,76.63636364 66.07581216,76.62285137 66.1003348,76.60931174 66.12485633,76.59574468 66.14937674,76.51821862 66.12485633))
217421|2|19|76.77272727|66.07581216|POLYGON((76.79149798 66.12485633,76.71385238 66.1003348,76.63636364 66.07581216,76.64984864 66.05128841,76.66330645 66.02676355,76.67673716 66.00223757,76.75403226 66.02676355,76.83148335 66.05128841,76.90909091 66.07581216,76.8958544 66.1003348,76.88259109 66.12485633,76.86930091 66.14937674,76.79149798 66.12485633))
217422|2|19|77.04545455|66.07581216|POLYGON((77.06477733 66.12485633,76.98685541 66.1003348,76.90909091 66.07581216,76.92230071 66.05128841,76.93548387 66.02676355,76.94864048 66.00223757,77.02620968 66.02676355,77.10393542 66.05128841,77.18181818 66.07581216,77.16885743 66.1003348,77.15587045 66.12485633,77.14285714 66.14937674,77.06477733 66.12485633))
218375|4|2|-23.04545455|66.07581216|POLYGON((-23.0465587 66.12485633,-23.11425683 66.1003348,-23.18181818 66.07581216,-23.15842583 66.05128841,-23.13508065 66.02676355,-23.11178248 66.00223757,-23.04435484 66.02676355,-22.97679112 66.05128841,-22.90909091 66.07581216,-22.9322548 66.1003348,-22.95546559 66.12485633,-22.9787234 66.14937674,-23.0465587 66.12485633))
218396|4|2|-17.31818182|66.07581216|POLYGON((-17.30769231 66.12485633,-17.38119312 66.1003348,-17.45454545 66.07581216,-17.43693239 66.05128841,-17.41935484 66.02676355,-17.40181269 66.00223757,-17.32862903 66.02676355,-17.25529768 66.05128841,-17.18181818 66.07581216,-17.1991911 66.1003348,-17.21659919 66.12485633,-17.23404255 66.14937674,-17.30769231 66.12485633))
218506|4|2|12.64350453|66.00223757|POLYGON((12.53279516 66.05128841,12.52016129 66.02676355,12.50755287 66.00223757,12.58551308 65.97771048,12.66331658 65.95318227,12.74096386 65.92865294,12.75376884 65.95318227,12.7665996 65.97771048,12.77945619 66.00223757,12.7016129 66.02676355,12.62361251 66.05128841,12.54545455 66.07581216,12.53279516 66.05128841))
218541|4|2|22.16012085|66.00223757|POLYGON((22.06861756 66.05128841,22.04637097 66.02676355,22.02416918 66.00223757,22.09255533 65.97771048,22.16080402 65.95318227,22.22891566 65.92865294,22.25125628 65.95318227,22.27364185 65.97771048,22.29607251 66.00223757,22.22782258 66.02676355,22.15943491 66.05128841,22.09090909 66.07581216,22.06861756 66.05128841))
218567|4|2|29.22960725|66.00223757|POLYGON((29.15237134 66.05128841,29.12298387 66.02676355,29.09365559 66.00223757,29.15492958 65.97771048,29.2160804 65.95318227,29.27710843 65.92865294,29.30653266 65.95318227,29.3360161 65.97771048,29.36555891 66.00223757,29.30443548 66.02676355,29.2431887 66.05128841,29.18181818 66.07581216,29.15237134 66.05128841))
218671|2|15|57.50755287|66.00223757|POLYGON((57.48738648 66.05128841,57.42943548 66.02676355,57.37160121 66.00223757,57.40442656 65.97771048,57.43718593 65.95318227,57.46987952 65.92865294,57.52763819 65.95318227,57.58551308 65.97771048,57.64350453 66.00223757,57.6108871 66.02676355,57.57820383 66.05128841,57.54545455 66.07581216,57.48738648 66.05128841))
218741|2|11|76.5407855|66.00223757|POLYGON((76.55903128 66.05128841,76.48185484 66.02676355,76.40483384 66.00223757,76.41851107 65.97771048,76.4321608 65.95318227,76.44578313 65.92865294,76.52261307 65.95318227,76.59959759 65.97771048,76.67673716 66.00223757,76.66330645 66.02676355,76.64984864 66.05128841,76.63636364 66.07581216,76.55903128 66.05128841))
218748|2|11|78.44410876|66.00223757|POLYGON((78.46619576 66.05128841,78.38709677 66.02676355,78.3081571 66.00223757,78.31991952 65.97771048,78.33165829 65.95318227,78.34337349 65.92865294,78.42211055 65.95318227,78.50100604 65.97771048,78.58006042 66.00223757,78.56854839 66.02676355,78.55701312 66.05128841,78.54545455 66.07581216,78.46619576 66.05128841))
219698|4|2|-23.24773414|66.00223757|POLYGON((-23.24924319 66.05128841,-23.31653226 66.02676355,-23.3836858 66.00223757,-23.36016097 65.97771048,-23.33668342 65.95318227,-23.31325301 65.92865294,-23.24623116 65.95318227,-23.17907445 65.97771048,-23.11178248 66.00223757,-23.13508065 66.02676355,-23.15842583 66.05128841,-23.18181818 66.07581216,-23.24924319 66.05128841))
219829|4|2|12.33433735|65.92865294|POLYGON((12.22334004 65.97771048,12.21105528 65.95318227,12.19879518 65.92865294,12.27683049 65.90412249,12.35470942 65.87959092,12.43243243 65.85505823,12.44488978 65.87959092,12.45737212 65.90412249,12.46987952 65.92865294,12.3919598 65.95318227,12.3138833 65.97771048,12.23564955 66.00223757,12.22334004 65.97771048))
219862|4|2|21.28012048|65.92865294|POLYGON((21.18712274 65.97771048,21.16582915 65.95318227,21.14457831 65.92865294,21.21364092 65.90412249,21.28256513 65.87959092,21.35135135 65.85505823,21.37274549 65.87959092,21.39418255 65.90412249,21.41566265 65.92865294,21.34673367 65.95318227,21.277666 65.97771048,21.20845921 66.00223757,21.18712274 65.97771048))
219866|4|2|22.36445783|65.92865294|POLYGON((22.27364185 65.97771048,22.25125628 65.95318227,22.22891566 65.92865294,22.29689067 65.90412249,22.36472946 65.87959092,22.43243243 65.85505823,22.45490982 65.87959092,22.4774323 65.90412249,22.5 65.92865294,22.4321608 65.95318227,22.36418511 65.97771048,22.29607251 66.00223757,22.27364185 65.97771048))
219868|4|2|22.90662651|65.92865294|POLYGON((22.81690141 65.97771048,22.79396985 65.95318227,22.77108434 65.92865294,22.83851555 65.90412249,22.90581162 65.87959092,22.97297297 65.85505823,22.99599198 65.87959092,23.01905717 65.90412249,23.04216867 65.92865294,22.97487437 65.95318227,22.90744467 65.97771048,22.83987915 66.00223757,22.81690141 65.97771048))
219891|4|2|29.14156627|65.92865294|POLYGON((29.06438632 65.97771048,29.03517588 65.95318227,29.0060241 65.92865294,29.0672016 65.90412249,29.12825651 65.87959092,29.18918919 65.85505823,29.21843687 65.87959092,29.24774323 65.90412249,29.27710843 65.92865294,29.2160804 65.95318227,29.15492958 65.97771048,29.09365559 66.00223757,29.06438632 65.97771048))
221043|4|2|-18.56927711|65.92865294|POLYGON((-18.56136821 65.97771048,-18.63316583 65.95318227,-18.70481928 65.92865294,-18.68605817 65.90412249,-18.66733467 65.87959092,-18.64864865 65.85505823,-18.57715431 65.87959092,-18.50551655 65.90412249,-18.43373494 65.92865294,-18.45226131 65.95318227,-18.47082495 65.97771048,-18.48942598 66.00223757,-18.56136821 65.97771048))
221160|4|2|13.10810811|65.85505823|POLYGON((12.99899699 65.90412249,12.98597194 65.87959092,12.97297297 65.85505823,13.05 65.83052442,13.12687313 65.80598948,13.20359281 65.78145342,13.21678322 65.80598948,13.23 65.83052442,13.24324324 65.85505823,13.16633267 65.87959092,13.0892678 65.90412249,13.01204819 65.92865294,12.99899699 65.90412249))
221161|7|5|13.37837838|65.85505823|POLYGON((13.26980943 65.90412249,13.25651303 65.87959092,13.24324324 65.85505823,13.32 65.83052442,13.3966034 65.80598948,13.47305389 65.78145342,13.48651349 65.80598948,13.5 65.83052442,13.51351351 65.85505823,13.43687375 65.87959092,13.36008024 65.90412249,13.28313253 65.92865294,13.26980943 65.90412249))
221167|4|2|15|65.85505823|POLYGON((14.89468405 65.90412249,14.87975952 65.87959092,14.86486486 65.85505823,14.94 65.83052442,15.01498501 65.80598948,15.08982036 65.78145342,15.1048951 65.80598948,15.12 65.83052442,15.13513514 65.85505823,15.06012024 65.87959092,14.98495486 65.90412249,14.90963855 65.92865294,14.89468405 65.90412249))
221192|4|2|21.75675676|65.85505823|POLYGON((21.66499498 65.90412249,21.64328657 65.87959092,21.62162162 65.85505823,21.69 65.83052442,21.75824176 65.80598948,21.82634731 65.78145342,21.84815185 65.80598948,21.87 65.83052442,21.89189189 65.85505823,21.82364729 65.87959092,21.7552658 65.90412249,21.68674699 65.92865294,21.66499498 65.90412249))
221195|4|2|22.56756757|65.85505823|POLYGON((22.4774323 65.90412249,22.45490982 65.87959092,22.43243243 65.85505823,22.5 65.83052442,22.56743257 65.80598948,22.63473054 65.78145342,22.65734266 65.80598948,22.68 65.83052442,22.7027027 65.85505823,22.63527054 65.87959092,22.56770311 65.90412249,22.5 65.92865294,22.4774323 65.90412249))
221196|4|2|22.83783784|65.85505823|POLYGON((22.74824473 65.90412249,22.7254509 65.87959092,22.7027027 65.85505823,22.77 65.83052442,22.83716284 65.80598948,22.90419162 65.78145342,22.92707293 65.80598948,22.95 65.83052442,22.97297297 65.85505823,22.90581162 65.87959092,22.83851555 65.90412249,22.77108434 65.92865294,22.74824473 65.90412249))
221197|4|2|23.10810811|65.85505823|POLYGON((23.01905717 65.90412249,22.99599198 65.87959092,22.97297297 65.85505823,23.04 65.83052442,23.10689311 65.80598948,23.17365269 65.78145342,23.1968032 65.80598948,23.22 65.83052442,23.24324324 65.85505823,23.17635271 65.87959092,23.10932798 65.90412249,23.04216867 65.92865294,23.01905717 65.90412249))
221199|4|2|23.64864865|65.85505823|POLYGON((23.56068205 65.90412249,23.53707415 65.87959092,23.51351351 65.85505823,23.58 65.83052442,23.64635365 65.80598948,23.71257485 65.78145342,23.73626374 65.80598948,23.76 65.83052442,23.78378378 65.85505823,23.71743487 65.87959092,23.65095286 65.90412249,23.58433735 65.92865294,23.56068205 65.90412249))
221201|4|2|24.18918919|65.85505823|POLYGON((24.10230692 65.90412249,24.07815631 65.87959092,24.05405405 65.85505823,24.12 65.83052442,24.18581419 65.80598948,24.25149701 65.78145342,24.27572428 65.80598948,24.3 65.83052442,24.32432432 65.85505823,24.25851703 65.87959092,24.19257773 65.90412249,24.12650602 65.92865294,24.10230692 65.90412249))
221202|4|2|24.45945946|65.85505823|POLYGON((24.37311936 65.90412249,24.34869739 65.87959092,24.32432432 65.85505823,24.39 65.83052442,24.45554446 65.80598948,24.52095808 65.78145342,24.54545455 65.80598948,24.57 65.83052442,24.59459459 65.85505823,24.52905812 65.87959092,24.46339017 65.90412249,24.39759036 65.92865294,24.37311936 65.90412249))
222383|6|4|-16.35135135|65.85505823|POLYGON((-16.33901705 65.90412249,-16.41282565 65.87959092,-16.48648649 65.85505823,-16.47 65.83052442,-16.45354645 65.80598948,-16.43712575 65.78145342,-16.36363636 65.80598948,-16.29 65.83052442,-16.21621622 65.85505823,-16.23246493 65.87959092,-16.24874624 65.90412249,-16.26506024 65.92865294,-16.33901705 65.90412249))
222493|4|2|13.33832335|65.78145342|POLYGON((13.23 65.83052442,13.21678322 65.80598948,13.20359281 65.78145342,13.28015952 65.75691622,13.35657371 65.7323779,13.43283582 65.70783845,13.44621514 65.7323779,13.45962114 65.75691622,13.47305389 65.78145342,13.3966034 65.80598948,13.32 65.83052442,13.24324324 65.85505823,13.23 65.83052442))
222500|4|2|15.2245509|65.78145342|POLYGON((15.12 65.83052442,15.1048951 65.80598948,15.08982036 65.78145342,15.16450648 65.75691622,15.23904382 65.7323779,15.31343284 65.70783845,15.32868526 65.7323779,15.3439681 65.75691622,15.35928144 65.78145342,15.28471528 65.80598948,15.21 65.83052442,15.13513514 65.85505823,15.12 65.83052442))
222524|4|2|21.69161677|65.78145342|POLYGON((21.6 65.83052442,21.57842158 65.80598948,21.55688623 65.78145342,21.62512463 65.75691622,21.69322709 65.7323779,21.76119403 65.70783845,21.78286853 65.7323779,21.80458624 65.75691622,21.82634731 65.78145342,21.75824176 65.80598948,21.69 65.83052442,21.62162162 65.85505823,21.6 65.83052442))
222535|4|2|24.65568862|65.78145342|POLYGON((24.57 65.83052442,24.54545455 65.80598948,24.52095808 65.78145342,24.58624128 65.75691622,24.65139442 65.7323779,24.71641791 65.70783845,24.74103586 65.7323779,24.76570289 65.75691622,24.79041916 65.78145342,24.72527473 65.80598948,24.66 65.83052442,24.59459459 65.85505823,24.57 65.83052442))
223829|4|2|13.29850746|65.70783845|POLYGON((13.19042871 65.75691622,13.17729084 65.7323779,13.1641791 65.70783845,13.24055666 65.68329787,13.31678252 65.65875616,13.39285714 65.63421331,13.4061569 65.65875616,13.4194831 65.68329787,13.43283582 65.70783845,13.35657371 65.7323779,13.28015952 65.75691622,13.20359281 65.78145342,13.19042871 65.75691622))
223836|4|2|15.17910448|65.70783845|POLYGON((15.07477567 65.75691622,15.05976096 65.7323779,15.04477612 65.70783845,15.11928429 65.68329787,15.19364449 65.65875616,15.26785714 65.63421331,15.28301887 65.65875616,15.29821074 65.68329787,15.31343284 65.70783845,15.23904382 65.7323779,15.16450648 65.75691622,15.08982036 65.78145342,15.07477567 65.75691622))
223858|4|2|21.08955224|65.70783845|POLYGON((20.99700897 65.75691622,20.97609562 65.7323779,20.95522388 65.70783845,21.02385686 65.68329787,21.09235353 65.65875616,21.16071429 65.63421331,21.1817279 65.65875616,21.2027833 65.68329787,21.2238806 65.70783845,21.15537849 65.7323779,21.08673978 65.75691622,21.01796407 65.78145342,20.99700897 65.75691622))
223861|4|2|21.89552239|65.70783845|POLYGON((21.80458624 65.75691622,21.78286853 65.7323779,21.76119403 65.70783845,21.82902584 65.68329787,21.89672294 65.65875616,21.96428571 65.63421331,21.98609732 65.65875616,22.00795229 65.68329787,22.02985075 65.70783845,21.96215139 65.7323779,21.89431705 65.75691622,21.82634731 65.78145342,21.80458624 65.75691622))
223862|4|2|22.1641791|65.70783845|POLYGON((22.07377866 65.75691622,22.05179283 65.7323779,22.02985075 65.70783845,22.09741551 65.68329787,22.16484608 65.65875616,22.23214286 65.63421331,22.25422046 65.65875616,22.27634195 65.68329787,22.29850746 65.70783845,22.2310757 65.7323779,22.16350947 65.75691622,22.09580838 65.78145342,22.07377866 65.75691622))
223863|4|2|22.43283582|65.70783845|POLYGON((22.34297109 65.75691622,22.32071713 65.7323779,22.29850746 65.70783845,22.36580517 65.68329787,22.43296922 65.65875616,22.5 65.63421331,22.52234359 65.65875616,22.54473161 65.68329787,22.56716418 65.70783845,22.5 65.7323779,22.43270189 65.75691622,22.36526946 65.78145342,22.34297109 65.75691622))
223871|4|2|24.58208955|65.70783845|POLYGON((24.49651047 65.75691622,24.47211155 65.7323779,24.44776119 65.70783845,24.51292247 65.68329787,24.57795432 65.65875616,24.64285714 65.63421331,24.6673287 65.65875616,24.69184891 65.68329787,24.71641791 65.70783845,24.65139442 65.7323779,24.58624128 65.75691622,24.52095808 65.78145342,24.49651047 65.75691622))
225039|4|2|-21.62686567|65.70783845|POLYGON((-21.62512463 65.75691622,-21.69322709 65.7323779,-21.76119403 65.70783845,-21.73956262 65.68329787,-21.71797418 65.65875616,-21.69642857 65.63421331,-21.6285998 65.65875616,-21.56063618 65.68329787,-21.49253731 65.70783845,-21.51394422 65.7323779,-21.53539382 65.75691622,-21.55688623 65.78145342,-21.62512463 65.75691622))
225046|3|31|-19.74626866|65.70783845|POLYGON((-19.74077767 65.75691622,-19.81075697 65.7323779,-19.88059701 65.70783845,-19.86083499 65.68329787,-19.84111221 65.65875616,-19.82142857 65.63421331,-19.75173784 65.65875616,-19.68190855 65.68329787,-19.6119403 65.70783845,-19.6314741 65.7323779,-19.65104686 65.75691622,-19.67065868 65.78145342,-19.74077767 65.75691622))
225052|4|2|-18.13432836|65.70783845|POLYGON((-18.12562313 65.75691622,-18.19721116 65.7323779,-18.26865672 65.70783845,-18.25049702 65.68329787,-18.23237339 65.65875616,-18.21428571 65.63421331,-18.14299901 65.65875616,-18.07157058 65.68329787,-18 65.70783845,-18.01792829 65.7323779,-18.03589232 65.75691622,-18.05389222 65.78145342,-18.12562313 65.75691622))
225055|3|29|-17.32835821|65.70783845|POLYGON((-17.31804586 65.75691622,-17.39043825 65.7323779,-17.46268657 65.70783845,-17.44532803 65.68329787,-17.42800397 65.65875616,-17.41071429 65.63421331,-17.33862959 65.65875616,-17.26640159 65.68329787,-17.19402985 65.70783845,-17.21115538 65.7323779,-17.22831505 65.75691622,-17.24550898 65.78145342,-17.31804586 65.75691622))
225064|5|3|-14.91044776|65.70783845|POLYGON((-14.89531406 65.75691622,-14.97011952 65.7323779,-15.04477612 65.70783845,-15.02982107 65.68329787,-15.01489573 65.65875616,-15 65.63421331,-14.92552135 65.65875616,-14.85089463 65.68329787,-14.7761194 65.70783845,-14.79083665 65.7323779,-14.80558325 65.75691622,-14.82035928 65.78145342,-14.89531406 65.75691622))
225164|4|2|11.91964286|65.63421331|POLYGON((11.80914513 65.68329787,11.79741807 65.65875616,11.78571429 65.63421331,11.86323092 65.60966933,11.94059406 65.58512421,12.01780415 65.56057796,12.02970297 65.58512421,12.04162537 65.60966933,12.05357143 65.63421331,11.97616683 65.65875616,11.89860835 65.68329787,11.82089552 65.70783845,11.80914513 65.68329787))
225191|4|2|19.15178571|65.63421331|POLYGON((19.055666 65.68329787,19.0367428 65.65875616,19.01785714 65.63421331,19.08820614 65.60966933,19.15841584 65.58512421,19.22848665 65.56057796,19.24752475 65.58512421,19.26660059 65.60966933,19.28571429 65.63421331,19.21549156 65.65875616,19.14512922 65.68329787,19.07462687 65.70783845,19.055666 65.68329787))
225198|4|2|21.02678571|65.63421331|POLYGON((20.93439364 65.68329787,20.91360477 65.65875616,20.89285714 65.63421331,20.96134787 65.60966933,21.02970297 65.58512421,21.09792285 65.56057796,21.11881188 65.58512421,21.13974232 65.60966933,21.16071429 65.63421331,21.09235353 65.65875616,21.02385686 65.68329787,20.95522388 65.70783845,20.93439364 65.68329787))
225199|4|2|21.29464286|65.63421331|POLYGON((21.2027833 65.68329787,21.1817279 65.65875616,21.16071429 65.63421331,21.22893954 65.60966933,21.2970297 65.58512421,21.36498516 65.56057796,21.38613861 65.58512421,21.40733399 65.60966933,21.42857143 65.63421331,21.36047666 65.65875616,21.29224652 65.68329787,21.2238806 65.70783845,21.2027833 65.68329787))
225202|4|2|22.09821429|65.63421331|POLYGON((22.00795229 65.68329787,21.98609732 65.65875616,21.96428571 65.63421331,22.03171457 65.60966933,22.0990099 65.58512421,22.16617211 65.56057796,22.18811881 65.58512421,22.21010902 65.60966933,22.23214286 65.63421331,22.16484608 65.65875616,22.09741551 65.68329787,22.02985075 65.70783845,22.00795229 65.68329787))
225203|4|2|22.36607143|65.63421331|POLYGON((22.27634195 65.68329787,22.25422046 65.65875616,22.23214286 65.63421331,22.29930624 65.60966933,22.36633663 65.58512421,22.43323442 65.56057796,22.45544554 65.58512421,22.47770069 65.60966933,22.5 65.63421331,22.43296922 65.65875616,22.36580517 65.68329787,22.29850746 65.70783845,22.27634195 65.68329787))
226388|4|2|-20.22321429|65.63421331|POLYGON((-20.21868787 65.68329787,-20.28798411 65.65875616,-20.35714286 65.63421331,-20.33696729 65.60966933,-20.31683168 65.58512421,-20.29673591 65.56057796,-20.22772277 65.58512421,-20.15857284 65.60966933,-20.08928571 65.63421331,-20.10923535 65.65875616,-20.12922465 65.68329787,-20.14925373 65.70783845,-20.21868787 65.68329787))
226396|4|2|-18.08035714|65.63421331|POLYGON((-18.07157058 65.68329787,-18.14299901 65.65875616,-18.21428571 65.63421331,-18.19623389 65.60966933,-18.17821782 65.58512421,-18.16023739 65.56057796,-18.08910891 65.58512421,-18.01783944 65.60966933,-17.94642857 65.63421331,-17.96425025 65.65875616,-17.98210736 65.68329787,-18 65.70783845,-18.07157058 65.68329787))
226400|4|2|-17.00892857|65.63421331|POLYGON((-16.99801193 65.68329787,-17.07050645 65.65875616,-17.14285714 65.63421331,-17.1258672 65.60966933,-17.10891089 65.58512421,-17.09198813 65.56057796,-17.01980198 65.58512421,-16.94747275 65.60966933,-16.875 65.63421331,-16.8917577 65.65875616,-16.90854871 65.68329787,-16.92537313 65.70783845,-16.99801193 65.68329787))
226509|4|2|12.15133531|65.56057796|POLYGON((12.04162537 65.60966933,12.02970297 65.58512421,12.01780415 65.56057796,12.09486166 65.53603056,12.17176703 65.51148203,12.24852071 65.48693235,12.26061204 65.51148203,12.27272727 65.53603056,12.28486647 65.56057796,12.20792079 65.58512421,12.1308226 65.60966933,12.05357143 65.63421331,12.04162537 65.60966933))
226514|4|2|13.48664688|65.56057796|POLYGON((13.37958375 65.60966933,13.36633663 65.58512421,13.35311573 65.56057796,13.42885375 65.53603056,13.50444225 65.51148203,13.57988166 65.48693235,13.59328727 65.51148203,13.60671937 65.53603056,13.62017804 65.56057796,13.54455446 65.58512421,13.46878097 65.60966933,13.39285714 65.63421331,13.37958375 65.60966933))
226529|4|2|17.4925816|65.56057796|POLYGON((17.39345887 65.60966933,17.37623762 65.58512421,17.35905045 65.56057796,17.43083004 65.53603056,17.50246792 65.51148203,17.5739645 65.48693235,17.59131293 65.51148203,17.60869565 65.53603056,17.62611276 65.56057796,17.55445545 65.58512421,17.4826561 65.60966933,17.41071429 65.63421331,17.39345887 65.60966933))
226530|4|2|17.75964392|65.56057796|POLYGON((17.66105055 65.60966933,17.64356436 65.58512421,17.62611276 65.56057796,17.69762846 65.53603056,17.76900296 65.51148203,17.84023669 65.48693235,17.85784798 65.51148203,17.87549407 65.53603056,17.89317507 65.56057796,17.82178218 65.58512421,17.75024777 65.60966933,17.67857143 65.63421331,17.66105055 65.60966933))
226542|4|2|20.96439169|65.56057796|POLYGON((20.87215064 65.60966933,20.85148515 65.58512421,20.83086053 65.56057796,20.89920949 65.53603056,20.96742349 65.51148203,21.03550296 65.48693235,21.05626851 65.51148203,21.0770751 65.53603056,21.09792285 65.56057796,21.02970297 65.58512421,20.96134787 65.60966933,20.89285714 65.63421331,20.87215064 65.60966933))
226545|4|2|21.76557864|65.56057796|POLYGON((21.67492567 65.60966933,21.65346535 65.58512421,21.63204748 65.56057796,21.69960474 65.53603056,21.76702863 65.51148203,21.83431953 65.48693235,21.85587364 65.51148203,21.87747036 65.53603056,21.89910979 65.56057796,21.83168317 65.58512421,21.76412289 65.60966933,21.69642857 65.63421331,21.67492567 65.60966933))
226546|4|2|22.03264095|65.56057796|POLYGON((21.94251734 65.60966933,21.92079208 65.58512421,21.89910979 65.56057796,21.96640316 65.53603056,22.03356367 65.51148203,22.10059172 65.48693235,22.12240869 65.51148203,22.14426877 65.53603056,22.16617211 65.56057796,22.0990099 65.58512421,22.03171457 65.60966933,21.96428571 65.63421331,21.94251734 65.60966933))
226547|4|2|22.29970326|65.56057796|POLYGON((22.21010902 65.60966933,22.18811881 65.58512421,22.16617211 65.56057796,22.23320158 65.53603056,22.30009872 65.51148203,22.36686391 65.48693235,22.38894373 65.51148203,22.41106719 65.53603056,22.43323442 65.56057796,22.36633663 65.58512421,22.29930624 65.60966933,22.23214286 65.63421331,22.21010902 65.60966933))
226735|2|15|72.5074184|65.56057796|POLYGON((72.5173439 65.60966933,72.44554455 65.58512421,72.37388724 65.56057796,72.39130435 65.53603056,72.40868707 65.51148203,72.4260355 65.48693235,72.49753208 65.51148203,72.56916996 65.53603056,72.64094955 65.56057796,72.62376238 65.58512421,72.60654113 65.60966933,72.58928571 65.63421331,72.5173439 65.60966933))
227857|4|2|12.11538462|65.48693235|POLYGON((12.00592885 65.53603056,11.994077 65.51148203,11.98224852 65.48693235,12.0591133 65.46238153,12.13582677 65.43782957,12.21238938 65.41327646,12.22440945 65.43782957,12.2364532 65.46238153,12.24852071 65.48693235,12.17176703 65.51148203,12.09486166 65.53603056,12.01780415 65.56057796,12.00592885 65.53603056))
227894|4|2|21.96745562|65.48693235|POLYGON((21.87747036 65.53603056,21.85587364 65.51148203,21.83431953 65.48693235,21.90147783 65.46238153,21.96850394 65.43782957,22.03539823 65.41327646,22.05708661 65.43782957,22.07881773 65.46238153,22.10059172 65.48693235,22.03356367 65.51148203,21.96640316 65.53603056,21.89910979 65.56057796,21.87747036 65.53603056))
227919|3|32|28.62426036|65.48693235|POLYGON((28.54743083 65.53603056,28.51924975 65.51148203,28.49112426 65.48693235,28.55172414 65.46238153,28.61220472 65.43782957,28.67256637 65.41327646,28.7007874 65.43782957,28.72906404 65.46238153,28.75739645 65.48693235,28.69693978 65.51148203,28.63636364 65.53603056,28.57566766 65.56057796,28.54743083 65.53603056))
229209|4|2|12.07964602|65.41327646|POLYGON((11.97044335 65.46238153,11.95866142 65.43782957,11.94690265 65.41327646,12.02357564 65.38872221,12.10009814 65.36416681,12.17647059 65.33961026,12.18842002 65.36416681,12.20039293 65.38872221,12.21238938 65.41327646,12.13582677 65.43782957,12.0591133 65.46238153,11.98224852 65.48693235,11.97044335 65.46238153))
229211|4|2|12.61061947|65.41327646|POLYGON((12.50246305 65.46238153,12.49015748 65.43782957,12.47787611 65.41327646,12.5540275 65.38872221,12.63002944 65.36416681,12.70588235 65.33961026,12.71835132 65.36416681,12.73084479 65.38872221,12.74336283 65.41327646,12.66732283 65.43782957,12.591133 65.46238153,12.5147929 65.48693235,12.50246305 65.46238153))
229225|4|2|16.32743363|65.41327646|POLYGON((16.22660099 65.46238153,16.21062992 65.43782957,16.19469027 65.41327646,16.26719057 65.38872221,16.33954858 65.36416681,16.41176471 65.33961026,16.42787046 65.36416681,16.44400786 65.38872221,16.46017699 65.41327646,16.38779528 65.43782957,16.31527094 65.46238153,16.24260355 65.48693235,16.22660099 65.46238153))
229245|4|2|21.63716814|65.41327646|POLYGON((21.54679803 65.46238153,21.52559055 65.43782957,21.50442478 65.41327646,21.57170923 65.38872221,21.63886163 65.36416681,21.70588235 65.33961026,21.72718351 65.36416681,21.74852652 65.38872221,21.7699115 65.41327646,21.70275591 65.43782957,21.63546798 65.46238153,21.56804734 65.48693235,21.54679803 65.46238153))
229261|7|5|25.88495575|65.41327646|POLYGON((25.80295567 65.46238153,25.77755906 65.43782957,25.75221239 65.41327646,25.81532417 65.38872221,25.87831207 65.36416681,25.94117647 65.33961026,25.96663395 65.36416681,25.99214145 65.38872221,26.01769912 65.41327646,25.95472441 65.43782957,25.89162562 65.46238153,25.82840237 65.48693235,25.80295567 65.46238153))
229265|9|7|26.94690265|65.41327646|POLYGON((26.86699507 65.46238153,26.84055118 65.43782957,26.81415929 65.41327646,26.8762279 65.38872221,26.93817468 65.36416681,27 65.33961026,27.02649657 65.36416681,27.05304519 65.38872221,27.07964602 65.41327646,27.01771654 65.43782957,26.95566502 65.46238153,26.89349112 65.48693235,26.86699507 65.46238153))
229270|5|3|28.27433628|65.41327646|POLYGON((28.19704433 65.46238153,28.16929134 65.43782957,28.14159292 65.41327646,28.20235756 65.38872221,28.26300294 65.36416681,28.32352941 65.33961026,28.35132483 65.36416681,28.37917485 65.38872221,28.40707965 65.41327646,28.34645669 65.43782957,28.28571429 65.46238153,28.22485207 65.48693235,28.19704433 65.46238153))
230600|4|2|21.30882353|65.33961026|POLYGON((21.21807466 65.38872221,21.19725221 65.36416681,21.17647059 65.33961026,21.24387855 65.31505255,21.3111546 65.2904937,21.37829912 65.2659337,21.39921722 65.2904937,21.4201763 65.31505255,21.44117647 65.33961026,21.37389598 65.36416681,21.3064833 65.38872221,21.23893805 65.41327646,21.21807466 65.38872221))
230601|4|2|21.57352941|65.33961026|POLYGON((21.48330059 65.38872221,21.46221786 65.36416681,21.44117647 65.33961026,21.50832517 65.31505255,21.57534247 65.2904937,21.64222874 65.2659337,21.66340509 65.2904937,21.68462292 65.31505255,21.70588235 65.33961026,21.63886163 65.36416681,21.57170923 65.38872221,21.50442478 65.41327646,21.48330059 65.38872221))
230615|4|2|25.27941176|65.33961026|POLYGON((25.19646365 65.38872221,25.171737 65.36416681,25.14705882 65.33961026,25.21057786 65.31505255,25.2739726 65.2904937,25.3372434 65.2659337,25.36203523 65.2904937,25.38687561 65.31505255,25.41176471 65.33961026,25.34838077 65.36416681,25.2848723 65.38872221,25.22123894 65.41327646,25.19646365 65.38872221))
231926|4|2|12.27272727|65.2659337|POLYGON((12.16454456 65.31505255,12.15264188 65.2904937,12.14076246 65.2659337,12.21679688 65.24137254,12.29268293 65.21681022,12.36842105 65.19224675,12.3804878 65.21681022,12.39257812 65.24137254,12.40469208 65.2659337,12.32876712 65.2904937,12.25269344 65.31505255,12.17647059 65.33961026,12.16454456 65.31505255))
231938|4|2|15.4398827|65.2659337|POLYGON((15.33790402 65.31505255,15.32289628 65.2904937,15.30791789 65.2659337,15.38085937 65.24137254,15.45365854 65.21681022,15.52631579 65.19224675,15.54146341 65.21681022,15.55664063 65.24137254,15.57184751 65.2659337,15.49902153 65.2904937,15.42605289 65.31505255,15.35294118 65.33961026,15.33790402 65.31505255))
231956|4|2|20.19061584|65.2659337|POLYGON((20.09794319 65.31505255,20.07827789 65.2904937,20.05865103 65.2659337,20.12695312 65.24137254,20.19512195 65.21681022,20.26315789 65.19224675,20.28292683 65.21681022,20.30273438 65.24137254,20.32258065 65.2659337,20.25440313 65.2904937,20.18609207 65.31505255,20.11764706 65.33961026,20.09794319 65.31505255))
231960|4|2|21.24633431|65.2659337|POLYGON((21.15572968 65.31505255,21.13502935 65.2904937,21.1143695 65.2659337,21.18164062 65.24137254,21.24878049 65.21681022,21.31578947 65.19224675,21.33658537 65.21681022,21.35742188 65.24137254,21.37829912 65.2659337,21.3111546 65.2904937,21.24387855 65.31505255,21.17647059 65.33961026,21.15572968 65.31505255))
231961|4|2|21.51026393|65.2659337|POLYGON((21.4201763 65.31505255,21.39921722 65.2904937,21.37829912 65.2659337,21.4453125 65.24137254,21.51219512 65.21681022,21.57894737 65.19224675,21.6 65.21681022,21.62109375 65.24137254,21.64222874 65.2659337,21.57534247 65.2904937,21.50832517 65.31505255,21.44117647 65.33961026,21.4201763 65.31505255))
231976|4|2|25.46920821|65.2659337|POLYGON((25.38687561 65.31505255,25.36203523 65.2904937,25.3372434 65.2659337,25.40039062 65.24137254,25.46341463 65.21681022,25.52631579 65.19224675,25.55121951 65.21681022,25.57617188 65.24137254,25.60117302 65.2659337,25.53816047 65.2904937,25.47502449 65.31505255,25.41176471 65.33961026,25.38687561 65.31505255))
232174|2|15|77.72727273|65.2659337|POLYGON((77.74730656 65.31505255,77.67123288 65.2904937,77.59530792 65.2659337,77.60742188 65.24137254,77.6195122 65.21681022,77.63157895 65.19224675,77.70731707 65.21681022,77.78320312 65.24137254,77.85923754 65.2659337,77.84735812 65.2904937,77.83545544 65.31505255,77.82352941 65.33961026,77.74730656 65.31505255))
233189|4|2|-14.38416422|65.2659337|POLYGON((-14.36826641 65.31505255,-14.44227006 65.2904937,-14.51612903 65.2659337,-14.50195312 65.24137254,-14.48780488 65.21681022,-14.47368421 65.19224675,-14.4 65.21681022,-14.32617188 65.24137254,-14.25219941 65.2659337,-14.26614481 65.2904937,-14.28011753 65.31505255,-14.29411765 65.33961026,-14.36826641 65.31505255))
233190|4|2|-14.1202346|65.2659337|POLYGON((-14.10381978 65.31505255,-14.17808219 65.2904937,-14.25219941 65.2659337,-14.23828125 65.24137254,-14.22439024 65.21681022,-14.21052632 65.19224675,-14.13658537 65.21681022,-14.0625 65.24137254,-13.98826979 65.2659337,-14.00195695 65.2904937,-14.01567091 65.31505255,-14.02941176 65.33961026,-14.10381978 65.31505255))
233315|4|2|18.81578947|65.19224675|POLYGON((18.72070312 65.24137254,18.70243902 65.21681022,18.68421053 65.19224675,18.75365141 65.16768212,18.8229572 65.14311633,18.89212828 65.11854938,18.91050584 65.14311633,18.92891918 65.16768212,18.94736842 65.19224675,18.87804878 65.21681022,18.80859375 65.24137254,18.73900293 65.2659337,18.72070312 65.24137254))
233318|4|2|19.60526316|65.19224675|POLYGON((19.51171875 65.24137254,19.49268293 65.21681022,19.47368421 65.19224675,19.54235638 65.16768212,19.61089494 65.14311633,19.67930029 65.11854938,19.69844358 65.14311633,19.71762415 65.16768212,19.73684211 65.19224675,19.66829268 65.21681022,19.59960938 65.24137254,19.53079179 65.2659337,19.51171875 65.24137254))
233325|4|2|21.44736842|65.19224675|POLYGON((21.35742188 65.24137254,21.33658537 65.21681022,21.31578947 65.19224675,21.38266796 65.16768212,21.44941634 65.14311633,21.51603499 65.11854938,21.53696498 65.14311633,21.55793574 65.16768212,21.57894737 65.19224675,21.51219512 65.21681022,21.4453125 65.24137254,21.37829912 65.2659337,21.35742188 65.24137254))
233340|4|2|25.39473684|65.19224675|POLYGON((25.3125 65.24137254,25.28780488 65.21681022,25.26315789 65.19224675,25.32619279 65.16768212,25.38910506 65.14311633,25.45189504 65.11854938,25.4766537 65.14311633,25.50146056 65.16768212,25.52631579 65.19224675,25.46341463 65.21681022,25.40039062 65.24137254,25.3372434 65.2659337,25.3125 65.24137254))
233461|2|10|57.23684211|65.19224675|POLYGON((57.21679688 65.24137254,57.16097561 65.21681022,57.10526316 65.19224675,57.13729309 65.16768212,57.1692607 65.14311633,57.20116618 65.11854938,57.25680934 65.14311633,57.31256086 65.16768212,57.36842105 65.19224675,57.33658537 65.21681022,57.3046875 65.24137254,57.27272727 65.2659337,57.21679688 65.24137254))
234656|4|2|11.67638484|65.11854938|POLYGON((11.56767283 65.16768212,11.55642023 65.14311633,11.5451895 65.11854938,11.62135922 65.09398126,11.69738118 65.06941199,11.77325581 65.04484155,11.78467507 65.06941199,11.7961165 65.09398126,11.80758017 65.11854938,11.73151751 65.14311633,11.65530672 65.16768212,11.57894737 65.19224675,11.56767283 65.16768212))
234658|4|2|12.20116618|65.11854938|POLYGON((12.09347614 65.16768212,12.08171206 65.14311633,12.06997085 65.11854938,12.14563107 65.09398126,12.22114452 65.06941199,12.29651163 65.04484155,12.30843841 65.06941199,12.32038835 65.09398126,12.33236152 65.11854938,12.25680934 65.14311633,12.18111003 65.16768212,12.10526316 65.19224675,12.09347614 65.16768212))
234682|4|2|18.49854227|65.11854938|POLYGON((18.40311587 65.16768212,18.38521401 65.14311633,18.36734694 65.11854938,18.4368932 65.09398126,18.50630456 65.06941199,18.5755814 65.04484155,18.59359845 65.06941199,18.61165049 65.09398126,18.62973761 65.11854938,18.56031128 65.14311633,18.49074976 65.16768212,18.42105263 65.19224675,18.40311587 65.16768212))
234691|4|2|20.86005831|65.11854938|POLYGON((20.76923077 65.16768212,20.74902724 65.14311633,20.72886297 65.11854938,20.7961165 65.09398126,20.86323957 65.06941199,20.93023256 65.04484155,20.95053346 65.06941199,20.97087379 65.09398126,20.99125364 65.11854938,20.92412451 65.14311633,20.85686465 65.16768212,20.78947368 65.19224675,20.76923077 65.16768212))
234692|4|2|21.12244898|65.11854938|POLYGON((21.03213242 65.16768212,21.01167315 65.14311633,20.99125364 65.11854938,21.05825243 65.09398126,21.12512124 65.06941199,21.19186047 65.04484155,21.21241513 65.06941199,21.23300971 65.09398126,21.25364431 65.11854938,21.18677043 65.14311633,21.11976631 65.16768212,21.05263158 65.19224675,21.03213242 65.16768212))
234693|4|2|21.38483965|65.11854938|POLYGON((21.29503408 65.16768212,21.27431907 65.14311633,21.25364431 65.11854938,21.32038835 65.09398126,21.38700291 65.06941199,21.45348837 65.04484155,21.4742968 65.06941199,21.49514563 65.09398126,21.51603499 65.11854938,21.44941634 65.14311633,21.38266796 65.16768212,21.31578947 65.19224675,21.29503408 65.16768212))
234708|4|2|25.32069971|65.11854938|POLYGON((25.23855891 65.16768212,25.21400778 65.14311633,25.18950437 65.11854938,25.25242718 65.09398126,25.31522793 65.06941199,25.37790698 65.04484155,25.40252182 65.06941199,25.42718447 65.09398126,25.45189504 65.11854938,25.38910506 65.14311633,25.32619279 65.16768212,25.26315789 65.19224675,25.23855891 65.16768212))
234710|4|2|25.84548105|65.11854938|POLYGON((25.76436222 65.16768212,25.73929961 65.14311633,25.71428571 65.11854938,25.77669903 65.09398126,25.83899127 65.06941199,25.90116279 65.04484155,25.92628516 65.06941199,25.95145631 65.09398126,25.97667638 65.11854938,25.91439689 65.14311633,25.85199611 65.16768212,25.78947368 65.19224675,25.76436222 65.16768212))
234829|2|11|57.06997085|65.11854938|POLYGON((57.0496592 65.16768212,56.99416342 65.14311633,56.93877551 65.11854938,56.97087379 65.09398126,57.0029098 65.06941199,57.03488372 65.04484155,57.09020369 65.06941199,57.14563107 65.09398126,57.20116618 65.11854938,57.1692607 65.14311633,57.13729309 65.16768212,57.10526316 65.19224675,57.0496592 65.16768212))
235897|4|2|-22.696793|65.11854938|POLYGON((-22.69717624 65.16768212,-22.76264591 65.14311633,-22.82798834 65.11854938,-22.80582524 65.09398126,-22.78370514 65.06941199,-22.76162791 65.04484155,-22.69641125 65.06941199,-22.63106796 65.09398126,-22.56559767 65.11854938,-22.58754864 65.14311633,-22.60954236 65.16768212,-22.63157895 65.19224675,-22.69717624 65.16768212))
236028|4|2|11.64244186|65.04484155|POLYGON((11.53398058 65.09398126,11.5227934 65.06941199,11.51162791 65.04484155,11.58760891 65.02026994,11.66344294 64.99569717,11.73913043 64.97112323,11.75048356 64.99569717,11.76185866 65.02026994,11.77325581 65.04484155,11.69738118 65.06941199,11.62135922 65.09398126,11.5451895 65.11854938,11.53398058 65.09398126))
236029|4|2|11.90406977|65.04484155|POLYGON((11.7961165 65.09398126,11.78467507 65.06941199,11.77325581 65.04484155,11.84898354 65.02026994,11.9245648 64.99569717,12 64.97112323,12.01160542 64.99569717,12.0232333 65.02026994,12.03488372 65.04484155,11.95926285 65.06941199,11.88349515 65.09398126,11.80758017 65.11854938,11.7961165 65.09398126))
236031|4|2|12.42732558|65.04484155|POLYGON((12.32038835 65.09398126,12.30843841 65.06941199,12.29651163 65.04484155,12.37173282 65.02026994,12.44680851 64.99569717,12.52173913 64.97112323,12.53384913 64.99569717,12.54598258 65.02026994,12.55813953 65.04484155,12.48302619 65.06941199,12.40776699 65.09398126,12.33236152 65.11854938,12.32038835 65.09398126))
236049|4|2|17.13662791|65.04484155|POLYGON((17.03883495 65.09398126,17.02230844 65.06941199,17.00581395 65.04484155,17.07647628 65.02026994,17.14700193 64.99569717,17.2173913 64.97112323,17.23404255 64.99569717,17.25072604 65.02026994,17.26744186 65.04484155,17.19689622 65.06941199,17.12621359 65.09398126,17.05539359 65.11854938,17.03883495 65.09398126))
236055|4|2|18.70639535|65.04484155|POLYGON((18.61165049 65.09398126,18.59359845 65.06941199,18.5755814 65.04484155,18.6447241 65.02026994,18.71373308 64.99569717,18.7826087 64.97112323,18.80077369 64.99569717,18.81897386 65.02026994,18.8372093 65.04484155,18.76818623 65.06941199,18.69902913 65.09398126,18.62973761 65.11854938,18.61165049 65.09398126))
236081|4|2|25.50872093|65.04484155|POLYGON((25.42718447 65.09398126,25.40252182 65.06941199,25.37790698 65.04484155,25.44046467 65.02026994,25.50290135 64.99569717,25.56521739 64.97112323,25.58994197 64.99569717,25.61471442 65.02026994,25.63953488 65.04484155,25.5771096 65.06941199,25.51456311 65.09398126,25.45189504 65.11854938,25.42718447 65.09398126))
236082|4|2|25.77034884|65.04484155|POLYGON((25.68932039 65.09398126,25.66440349 65.06941199,25.63953488 65.04484155,25.7018393 65.02026994,25.76402321 64.99569717,25.82608696 64.97112323,25.85106383 64.99569717,25.87608906 65.02026994,25.90116279 65.04484155,25.83899127 65.06941199,25.77669903 65.09398126,25.71428571 65.11854938,25.68932039 65.09398126))
237305|4|2|-14.25872093|65.04484155|POLYGON((-14.24271845 65.09398126,-14.31619787 65.06941199,-14.38953488 65.04484155,-14.37560503 65.02026994,-14.36170213 64.99569717,-14.34782609 64.97112323,-14.27466151 64.99569717,-14.20135528 65.02026994,-14.12790698 65.04484155,-14.14161009 65.06941199,-14.15533981 65.09398126,-14.16909621 65.11854938,-14.24271845 65.09398126))
237403|4|2|11.34782609|64.97112323|POLYGON((11.23910939 65.02026994,11.22823985 64.99569717,11.2173913 64.97112323,11.29343629 64.94654812,11.36933462 64.92197183,11.44508671 64.89739438,11.45612343 64.92197183,11.46718147 64.94654812,11.47826087 64.97112323,11.40232108 64.99569717,11.32623427 65.02026994,11.25 65.04484155,11.23910939 65.02026994))
237406|4|2|12.13043478|64.97112323|POLYGON((12.0232333 65.02026994,12.01160542 64.99569717,12 64.97112323,12.07528958 64.94654812,12.15043394 64.92197183,12.22543353 64.89739438,12.23722276 64.92197183,12.24903475 64.94654812,12.26086957 64.97112323,12.18568665 64.99569717,12.11035818 65.02026994,12.03488372 65.04484155,12.0232333 65.02026994))
237434|4|2|19.43478261|64.97112323|POLYGON((19.34172314 65.02026994,19.32301741 64.99569717,19.30434783 64.97112323,19.37258687 64.94654812,19.44069431 64.92197183,19.50867052 64.89739438,19.52748312 64.92197183,19.54633205 64.94654812,19.56521739 64.97112323,19.49709865 64.99569717,19.42884802 65.02026994,19.36046512 65.04484155,19.34172314 65.02026994))
237435|4|2|19.69565217|64.97112323|POLYGON((19.60309777 65.02026994,19.58413926 64.99569717,19.56521739 64.97112323,19.63320463 64.94654812,19.70106075 64.92197183,19.76878613 64.89739438,19.78784957 64.92197183,19.80694981 64.94654812,19.82608696 64.97112323,19.7582205 64.99569717,19.69022265 65.02026994,19.62209302 65.04484155,19.60309777 65.02026994))
237441|4|2|21.26086957|64.97112323|POLYGON((21.1713456 65.02026994,21.15087041 64.99569717,21.13043478 64.97112323,21.1969112 64.94654812,21.2632594 64.92197183,21.32947977 64.89739438,21.35004822 64.92197183,21.37065637 64.94654812,21.39130435 64.97112323,21.32495164 64.99569717,21.25847047 65.02026994,21.19186047 65.04484155,21.1713456 65.02026994))
237457|4|2|25.43478261|64.97112323|POLYGON((25.35333979 65.02026994,25.32882012 64.99569717,25.30434783 64.97112323,25.36679537 64.94654812,25.42912247 64.92197183,25.49132948 64.89739438,25.51591128 64.92197183,25.54054054 64.94654812,25.56521739 64.97112323,25.50290135 64.99569717,25.44046467 65.02026994,25.37790698 65.04484155,25.35333979 65.02026994))
237458|4|2|25.69565217|64.97112323|POLYGON((25.61471442 65.02026994,25.58994197 64.99569717,25.56521739 64.97112323,25.62741313 64.94654812,25.68948891 64.92197183,25.75144509 64.89739438,25.77627772 64.92197183,25.8011583 64.94654812,25.82608696 64.97112323,25.76402321 64.99569717,25.7018393 65.02026994,25.63953488 65.04484155,25.61471442 65.02026994))
237658|2|11|77.86956522|64.97112323|POLYGON((77.88964182 65.02026994,77.81431335 64.99569717,77.73913043 64.97112323,77.75096525 64.94654812,77.76277724 64.92197183,77.77456647 64.89739438,77.84956606 64.92197183,77.92471042 64.94654812,78 64.97112323,77.98839458 64.99569717,77.9767667 65.02026994,77.96511628 65.04484155,77.88964182 65.02026994))
238783|4|2|11.3150289|64.89739438|POLYGON((11.20656371 64.94654812,11.19575699 64.92197183,11.1849711 64.89739438,11.26082772 64.87281575,11.33653846 64.84823595,11.41210375 64.82365497,11.42307692 64.84823595,11.43407122 64.87281575,11.44508671 64.89739438,11.36933462 64.92197183,11.29343629 64.94654812,11.2173913 64.97112323,11.20656371 64.94654812))
238784|4|2|11.57514451|64.89739438|POLYGON((11.46718147 64.94654812,11.45612343 64.92197183,11.44508671 64.89739438,11.52069297 64.87281575,11.59615385 64.84823595,11.67146974 64.82365497,11.68269231 64.84823595,11.69393648 64.87281575,11.70520231 64.89739438,11.62970106 64.92197183,11.55405405 64.94654812,11.47826087 64.97112323,11.46718147 64.94654812))
238787|4|2|12.35549133|64.89739438|POLYGON((12.24903475 64.94654812,12.23722276 64.92197183,12.22543353 64.89739438,12.30028874 64.87281575,12.375 64.84823595,12.44956772 64.82365497,12.46153846 64.84823595,12.47353224 64.87281575,12.48554913 64.89739438,12.41080039 64.92197183,12.33590734 64.94654812,12.26086957 64.97112323,12.24903475 64.94654812))
238790|4|2|13.13583815|64.89739438|POLYGON((13.03088803 64.94654812,13.01832208 64.92197183,13.00578035 64.89739438,13.0798845 64.87281575,13.15384615 64.84823595,13.22766571 64.82365497,13.24038462 64.84823595,13.25312801 64.87281575,13.26589595 64.89739438,13.19189971 64.92197183,13.11776062 64.94654812,13.04347826 64.97112323,13.03088803 64.94654812))
238792|4|2|13.65606936|64.89739438|POLYGON((13.55212355 64.94654812,13.53905497 64.92197183,13.52601156 64.89739438,13.59961501 64.87281575,13.67307692 64.84823595,13.74639769 64.82365497,13.75961538 64.84823595,13.77285852 64.87281575,13.78612717 64.89739438,13.71263259 64.92197183,13.63899614 64.94654812,13.56521739 64.97112323,13.55212355 64.94654812))
238814|4|2|19.37861272|64.89739438|POLYGON((19.28571429 64.94654812,19.26711668 64.92197183,19.24855491 64.89739438,19.31665063 64.87281575,19.38461538 64.84823595,19.45244957 64.82365497,19.47115385 64.84823595,19.48989413 64.87281575,19.50867052 64.89739438,19.44069431 64.92197183,19.37258687 64.94654812,19.30434783 64.97112323,19.28571429 64.94654812))
238818|6|4|20.41907514|64.89739438|POLYGON((20.32818533 64.94654812,20.30858245 64.92197183,20.28901734 64.89739438,20.35611165 64.87281575,20.42307692 64.84823595,20.48991354 64.82365497,20.50961538 64.84823595,20.52935515 64.87281575,20.54913295 64.89739438,20.48216008 64.92197183,20.41505792 64.94654812,20.34782609 64.97112323,20.32818533 64.94654812))
238820|4|2|20.93930636|64.89739438|POLYGON((20.84942085 64.94654812,20.82931533 64.92197183,20.80924855 64.89739438,20.87584216 64.87281575,20.94230769 64.84823595,21.00864553 64.82365497,21.02884615 64.84823595,21.04908566 64.87281575,21.06936416 64.89739438,21.00289296 64.92197183,20.93629344 64.94654812,20.86956522 64.97112323,20.84942085 64.94654812))
238837|4|2|25.36127168|64.89739438|POLYGON((25.27992278 64.94654812,25.25554484 64.92197183,25.23121387 64.89739438,25.29355149 64.87281575,25.35576923 64.84823595,25.41786744 64.82365497,25.44230769 64.84823595,25.466795 64.87281575,25.49132948 64.89739438,25.42912247 64.92197183,25.36679537 64.94654812,25.30434783 64.97112323,25.27992278 64.94654812))
238838|4|2|25.62138728|64.89739438|POLYGON((25.54054054 64.94654812,25.51591128 64.92197183,25.49132948 64.89739438,25.55341675 64.87281575,25.61538462 64.84823595,25.67723343 64.82365497,25.70192308 64.84823595,25.72666025 64.87281575,25.75144509 64.89739438,25.68948891 64.92197183,25.62741313 64.94654812,25.56521739 64.97112323,25.54054054 64.94654812))
239038|2|19|77.64450867|64.89739438|POLYGON((77.66409266 64.94654812,77.58919961 64.92197183,77.51445087 64.89739438,77.52646776 64.87281575,77.53846154 64.84823595,77.55043228 64.82365497,77.625 64.84823595,77.69971126 64.87281575,77.77456647 64.89739438,77.76277724 64.92197183,77.75096525 64.94654812,77.73913043 64.97112323,77.66409266 64.94654812))
240034|2|18|-23.28034682|64.89739438|POLYGON((-23.28185328 64.94654812,-23.34619094 64.92197183,-23.41040462 64.89739438,-23.38787295 64.87281575,-23.36538462 64.84823595,-23.34293948 64.82365497,-23.27884615 64.84823595,-23.21462945 64.87281575,-23.15028902 64.89739438,-23.17261331 64.92197183,-23.19498069 64.94654812,-23.2173913 64.97112323,-23.28185328 64.94654812))
240167|4|2|11.28242075|64.82365497|POLYGON((11.17420597 64.87281575,11.16346154 64.84823595,11.15273775 64.82365497,11.22840691 64.79907281,11.30393097 64.77448948,11.37931034 64.74990496,11.39022052 64.77448948,11.40115163 64.79907281,11.41210375 64.82365497,11.33653846 64.84823595,11.26082772 64.87281575,11.1849711 64.89739438,11.17420597 64.87281575))
240169|4|2|11.80115274|64.82365497|POLYGON((11.69393648 64.87281575,11.68269231 64.84823595,11.67146974 64.82365497,11.74664107 64.79907281,11.82166826 64.77448948,11.89655172 64.74990496,11.90795781 64.77448948,11.9193858 64.79907281,11.93083573 64.82365497,11.85576923 64.84823595,11.78055823 64.87281575,11.70520231 64.89739438,11.69393648 64.87281575))
240182|4|2|15.17291066|64.82365497|POLYGON((15.07218479 64.87281575,15.05769231 64.84823595,15.04322767 64.82365497,15.11516315 64.79907281,15.18696069 64.77448948,15.25862069 64.74990496,15.27325024 64.77448948,15.28790787 64.79907281,15.30259366 64.82365497,15.23076923 64.84823595,15.15880654 64.87281575,15.0867052 64.89739438,15.07218479 64.87281575))
240202|4|2|20.36023055|64.82365497|POLYGON((20.26948989 64.87281575,20.25 64.84823595,20.23054755 64.82365497,20.2975048 64.79907281,20.36433365 64.77448948,20.43103448 64.74990496,20.4506232 64.77448948,20.47024952 64.79907281,20.48991354 64.82365497,20.42307692 64.84823595,20.35611165 64.87281575,20.28901734 64.89739438,20.26948989 64.87281575))
240203|4|2|20.61959654|64.82365497|POLYGON((20.52935515 64.87281575,20.50961538 64.84823595,20.48991354 64.82365497,20.55662188 64.79907281,20.6232023 64.77448948,20.68965517 64.74990496,20.70949185 64.77448948,20.7293666 64.79907281,20.74927954 64.82365497,20.68269231 64.84823595,20.6159769 64.87281575,20.54913295 64.89739438,20.52935515 64.87281575))
240204|4|2|20.87896254|64.82365497|POLYGON((20.7892204 64.87281575,20.76923077 64.84823595,20.74927954 64.82365497,20.81573896 64.79907281,20.88207095 64.77448948,20.94827586 64.74990496,20.9683605 64.77448948,20.98848369 64.79907281,21.00864553 64.82365497,20.94230769 64.84823595,20.87584216 64.87281575,20.80924855 64.89739438,20.7892204 64.87281575))
240219|4|2|24.76945245|64.82365497|POLYGON((24.68719923 64.87281575,24.66346154 64.84823595,24.63976945 64.82365497,24.7024952 64.79907281,24.76510067 64.77448948,24.82758621 64.74990496,24.85139022 64.77448948,24.87523992 64.79907281,24.89913545 64.82365497,24.83653846 64.84823595,24.77382098 64.87281575,24.71098266 64.89739438,24.68719923 64.87281575))
240222|4|2|25.54755043|64.82365497|POLYGON((25.466795 64.87281575,25.44230769 64.84823595,25.41786744 64.82365497,25.47984645 64.79907281,25.54170662 64.77448948,25.60344828 64.74990496,25.62799616 64.77448948,25.65259117 64.79907281,25.67723343 64.82365497,25.61538462 64.84823595,25.55341675 64.87281575,25.49132948 64.89739438,25.466795 64.87281575))
240235|4|2|28.91930836|64.82365497|POLYGON((28.84504331 64.87281575,28.81730769 64.84823595,28.78962536 64.82365497,28.84836852 64.79907281,28.90699904 64.77448948,28.96551724 64.74990496,28.99328859 64.77448948,29.02111324 64.79907281,29.04899135 64.82365497,28.99038462 64.84823595,28.93166506 64.87281575,28.87283237 64.89739438,28.84504331 64.87281575))
241575|4|2|16.42241379|64.74990496|POLYGON((16.3243762 64.79907281,16.30872483 64.77448948,16.29310345 64.74990496,16.36363636 64.72531926,16.43403442 64.70073238,16.50429799 64.67614432,16.52007648 64.70073238,16.53588517 64.72531926,16.55172414 64.74990496,16.48130393 64.77448948,16.41074856 64.79907281,16.34005764 64.82365497,16.3243762 64.79907281))
241592|4|2|20.81896552|64.74990496|POLYGON((20.7293666 64.79907281,20.70949185 64.77448948,20.68965517 64.74990496,20.75598086 64.72531926,20.82217973 64.70073238,20.88825215 64.67614432,20.9082218 64.70073238,20.92822967 64.72531926,20.94827586 64.74990496,20.88207095 64.77448948,20.81573896 64.79907281,20.74927954 64.82365497,20.7293666 64.79907281))
241593|4|2|21.07758621|64.74990496|POLYGON((20.98848369 64.79907281,20.9683605 64.77448948,20.94827586 64.74990496,21.01435407 64.72531926,21.08030593 64.70073238,21.14613181 64.67614432,21.16634799 64.70073238,21.18660287 64.72531926,21.20689655 64.74990496,21.1409396 64.77448948,21.07485605 64.79907281,21.00864553 64.82365497,20.98848369 64.79907281))
241606|4|2|24.43965517|64.74990496|POLYGON((24.35700576 64.79907281,24.33365292 64.77448948,24.31034483 64.74990496,24.37320574 64.72531926,24.43594646 64.70073238,24.49856734 64.67614432,24.52198853 64.70073238,24.54545455 64.72531926,24.56896552 64.74990496,24.50623202 64.77448948,24.44337812 64.79907281,24.38040346 64.82365497,24.35700576 64.79907281))
241612|5|3|25.99137931|64.74990496|POLYGON((25.91170825 64.79907281,25.88686481 64.77448948,25.86206897 64.74990496,25.92344498 64.72531926,25.98470363 64.70073238,26.04584527 64.67614432,26.0707457 64.70073238,26.09569378 64.72531926,26.12068966 64.74990496,26.05944391 64.77448948,25.99808061 64.79907281,25.93659942 64.82365497,25.91170825 64.79907281))
241668|2|15|40.47413793|64.74990496|POLYGON((40.42226488 64.79907281,40.38350911 64.77448948,40.34482759 64.74990496,40.3923445 64.72531926,40.43977055 64.70073238,40.48710602 64.67614432,40.52581262 64.70073238,40.5645933 64.72531926,40.60344828 64.74990496,40.55608821 64.77448948,40.50863724 64.79907281,40.4610951 64.82365497,40.42226488 64.79907281))
241762|4|2|64.78448276|64.74990496|POLYGON((64.77927063 64.79907281,64.71716203 64.77448948,64.65517241 64.74990496,64.67942584 64.72531926,64.70363289 64.70073238,64.7277937 64.67614432,64.78967495 64.70073238,64.85167464 64.72531926,64.9137931 64.74990496,64.88974113 64.77448948,64.86564299 64.79907281,64.84149856 64.82365497,64.77927063 64.79907281))
242198|2|11|177.5431034|64.74990496|POLYGON((177.5815739 64.79907281,177.4976031 64.77448948,177.4137931 64.74990496,177.4162679 64.72531926,177.418738 64.70073238,177.4212034 64.67614432,177.5047801 64.70073238,177.5885167 64.72531926,177.6724138 64.74990496,177.6701822 64.77448948,177.6679463 64.79907281,177.6657061 64.82365497,177.5815739 64.79907281))
242199|2|24|177.8017241|64.74990496|POLYGON((177.840691 64.79907281,177.7564717 64.77448948,177.6724138 64.74990496,177.6746411 64.72531926,177.6768642 64.70073238,177.6790831 64.67614432,177.7629063 64.70073238,177.84689 64.72531926,177.9310345 64.74990496,177.9290508 64.77448948,177.9270633 64.79907281,177.925072 64.82365497,177.840691 64.79907281))
242820|4|2|-21.59482759|64.74990496|POLYGON((-21.59309021 64.79907281,-21.65867689 64.77448948,-21.72413793 64.74990496,-21.70334928 64.72531926,-21.68260038 64.70073238,-21.66189112 64.67614432,-21.59655832 64.70073238,-21.53110048 64.72531926,-21.46551724 64.74990496,-21.48609779 64.77448948,-21.50671785 64.79907281,-21.52737752 64.82365497,-21.59309021 64.79907281))
242946|4|2|10.95988539|64.67614432|POLYGON((10.85167464 64.72531926,10.84130019 64.70073238,10.83094556 64.67614432,10.90648855 64.65155507,10.98188751 64.62696463,11.05714286 64.60237301,11.06768351 64.62696463,11.07824427 64.65155507,11.08882521 64.67614432,11.01338432 64.70073238,10.93779904 64.72531926,10.86206897 64.74990496,10.85167464 64.72531926))
242947|4|2|11.21776504|64.67614432|POLYGON((11.11004785 64.72531926,11.09942639 64.70073238,11.08882521 64.67614432,11.16412214 64.65155507,11.2392755 64.62696463,11.31428571 64.60237301,11.3250715 64.62696463,11.33587786 64.65155507,11.34670487 64.67614432,11.27151052 64.70073238,11.19617225 64.72531926,11.12068966 64.74990496,11.11004785 64.72531926))
242948|4|2|11.4756447|64.67614432|POLYGON((11.36842105 64.72531926,11.35755258 64.70073238,11.34670487 64.67614432,11.42175573 64.65155507,11.49666349 64.62696463,11.57142857 64.60237301,11.58245949 64.62696463,11.59351145 64.65155507,11.60458453 64.67614432,11.52963671 64.70073238,11.45454545 64.72531926,11.37931034 64.74990496,11.36842105 64.72531926))
242951|4|2|12.24928367|64.67614432|POLYGON((12.14354067 64.72531926,12.13193117 64.70073238,12.12034384 64.67614432,12.19465649 64.65155507,12.26882745 64.62696463,12.34285714 64.60237301,12.35462345 64.62696463,12.36641221 64.65155507,12.3782235 64.67614432,12.3040153 64.70073238,12.22966507 64.72531926,12.15517241 64.74990496,12.14354067 64.72531926))
242968|4|2|16.63323782|64.67614432|POLYGON((16.53588517 64.72531926,16.52007648 64.70073238,16.50429799 64.67614432,16.57442748 64.65155507,16.64442326 64.62696463,16.71428571 64.60237301,16.73021926 64.62696463,16.74618321 64.65155507,16.76217765 64.67614432,16.69216061 64.70073238,16.62200957 64.72531926,16.55172414 64.74990496,16.53588517 64.72531926))
242985|4|2|21.01719198|64.67614432|POLYGON((20.92822967 64.72531926,20.9082218 64.70073238,20.88825215 64.67614432,20.95419847 64.65155507,21.02001907 64.62696463,21.08571429 64.60237301,21.10581506 64.62696463,21.1259542 64.65155507,21.14613181 64.67614432,21.08030593 64.70073238,21.01435407 64.72531926,20.94827586 64.74990496,20.92822967 64.72531926))
242986|4|2|21.27507163|64.67614432|POLYGON((21.18660287 64.72531926,21.16634799 64.70073238,21.14613181 64.67614432,21.21183206 64.65155507,21.27740705 64.62696463,21.34285714 64.60237301,21.36320305 64.62696463,21.38358779 64.65155507,21.40401146 64.67614432,21.33843212 64.70073238,21.27272727 64.72531926,21.20689655 64.74990496,21.18660287 64.72531926))
242999|3|33|24.62750716|64.67614432|POLYGON((24.54545455 64.72531926,24.52198853 64.70073238,24.49856734 64.67614432,24.5610687 64.65155507,24.62345091 64.62696463,24.68571429 64.60237301,24.7092469 64.62696463,24.73282443 64.65155507,24.75644699 64.67614432,24.69407266 64.70073238,24.63157895 64.72531926,24.56896552 64.74990496,24.54545455 64.72531926))
244213|4|2|-22.30659026|64.67614432|POLYGON((-22.3062201 64.72531926,-22.3709369 64.70073238,-22.43553009 64.67614432,-22.41412214 64.65155507,-22.392755 64.62696463,-22.37142857 64.60237301,-22.30695901 64.62696463,-22.24236641 64.65155507,-22.17765043 64.67614432,-22.19885277 64.70073238,-22.22009569 64.72531926,-22.24137931 64.74990496,-22.3062201 64.72531926))
244216|4|2|-21.53295129|64.67614432|POLYGON((-21.53110048 64.72531926,-21.59655832 64.70073238,-21.66189112 64.67614432,-21.64122137 64.65155507,-21.62059104 64.62696463,-21.6 64.60237301,-21.53479504 64.62696463,-21.46946565 64.65155507,-21.40401146 64.67614432,-21.42447419 64.70073238,-21.44497608 64.72531926,-21.46551724 64.74990496,-21.53110048 64.72531926))
244244|4|2|-14.31232092|64.67614432|POLYGON((-14.29665072 64.72531926,-14.36902486 64.70073238,-14.44126074 64.67614432,-14.42748092 64.65155507,-14.41372736 64.62696463,-14.4 64.60237301,-14.32793136 64.62696463,-14.25572519 64.65155507,-14.18338109 64.67614432,-14.19694073 64.70073238,-14.21052632 64.72531926,-14.22413793 64.74990496,-14.29665072 64.72531926))
244343|4|2|11.18571429|64.60237301|POLYGON((11.07824427 64.65155507,11.06768351 64.62696463,11.05714286 64.60237301,11.132255 64.57778019,11.20722433 64.55318619,11.28205128 64.52859099,11.29277567 64.55318619,11.30352046 64.57778019,11.31428571 64.60237301,11.2392755 64.62696463,11.16412214 64.65155507,11.08882521 64.67614432,11.07824427 64.65155507))
244344|4|2|11.44285714|64.60237301|POLYGON((11.33587786 64.65155507,11.3250715 64.62696463,11.31428571 64.60237301,11.38915319 64.57778019,11.46387833 64.55318619,11.53846154 64.52859099,11.54942966 64.55318619,11.56041865 64.57778019,11.57142857 64.60237301,11.49666349 64.62696463,11.42175573 64.65155507,11.34670487 64.67614432,11.33587786 64.65155507))
244348|4|2|12.47142857|64.60237301|POLYGON((12.36641221 64.65155507,12.35462345 64.62696463,12.34285714 64.60237301,12.41674596 64.57778019,12.4904943 64.55318619,12.56410256 64.52859099,12.57604563 64.55318619,12.58801142 64.57778019,12.6 64.60237301,12.52621544 64.62696463,12.45229008 64.65155507,12.3782235 64.67614432,12.36641221 64.65155507))
244364|4|2|16.58571429|64.60237301|POLYGON((16.48854962 64.65155507,16.47283127 64.62696463,16.45714286 64.60237301,16.52711703 64.57778019,16.59695817 64.55318619,16.66666667 64.52859099,16.68250951 64.55318619,16.69838249 64.57778019,16.71428571 64.60237301,16.64442326 64.62696463,16.57442748 64.65155507,16.50429799 64.67614432,16.48854962 64.65155507))
244372|4|2|18.64285714|64.60237301|POLYGON((18.54961832 64.65155507,18.53193518 64.62696463,18.51428571 64.60237301,18.58230257 64.57778019,18.65019011 64.55318619,18.71794872 64.52859099,18.73574144 64.55318619,18.75356803 64.57778019,18.77142857 64.60237301,18.70352717 64.62696463,18.63549618 64.65155507,18.56733524 64.67614432,18.54961832 64.65155507))
244380|4|2|20.7|64.60237301|POLYGON((20.61068702 64.65155507,20.59103908 64.62696463,20.57142857 64.60237301,20.63748811 64.57778019,20.70342205 64.55318619,20.76923077 64.52859099,20.78897338 64.55318619,20.80875357 64.57778019,20.82857143 64.60237301,20.76263108 64.62696463,20.69656489 64.65155507,20.63037249 64.67614432,20.61068702 64.65155507))
244382|4|2|21.21428571|64.60237301|POLYGON((21.1259542 64.65155507,21.10581506 64.62696463,21.08571429 64.60237301,21.15128449 64.57778019,21.21673004 64.55318619,21.28205128 64.52859099,21.30228137 64.55318619,21.32254995 64.57778019,21.34285714 64.60237301,21.27740705 64.62696463,21.21183206 64.65155507,21.14613181 64.67614432,21.1259542 64.65155507))
244398|4|2|25.32857143|64.60237301|POLYGON((25.2480916 64.65155507,25.22402288 64.62696463,25.2 64.60237301,25.26165557 64.57778019,25.32319392 64.55318619,25.38461538 64.52859099,25.40874525 64.55318619,25.43292103 64.57778019,25.45714286 64.60237301,25.39561487 64.62696463,25.33396947 64.65155507,25.2722063 64.67614432,25.2480916 64.65155507))
244418|2|11|30.47142857|64.60237301|POLYGON((30.40076336 64.65155507,30.37178265 64.62696463,30.34285714 64.60237301,30.39961941 64.57778019,30.45627376 64.55318619,30.51282051 64.52859099,30.5418251 64.55318619,30.57088487 64.57778019,30.6 64.60237301,30.54337464 64.62696463,30.48664122 64.65155507,30.42979943 64.67614432,30.40076336 64.65155507))
244454|2|15|39.72857143|64.60237301|POLYGON((39.67557252 64.65155507,39.63775024 64.62696463,39.6 64.60237301,39.64795433 64.57778019,39.69581749 64.55318619,39.74358974 64.52859099,39.78136882 64.55318619,39.81921979 64.57778019,39.85714286 64.60237301,39.80934223 64.62696463,39.76145038 64.65155507,39.71346705 64.67614432,39.67557252 64.65155507))
244457|2|15|40.5|64.60237301|POLYGON((40.44847328 64.65155507,40.4099142 64.62696463,40.37142857 64.60237301,40.41864891 64.57778019,40.46577947 64.55318619,40.51282051 64.52859099,40.5513308 64.55318619,40.58991437 64.57778019,40.62857143 64.60237301,40.5815062 64.62696463,40.53435115 64.65155507,40.48710602 64.67614432,40.44847328 64.65155507))
244458|2|15|40.75714286|64.60237301|POLYGON((40.70610687 64.65155507,40.66730219 64.62696463,40.62857143 64.60237301,40.6755471 64.57778019,40.72243346 64.55318619,40.76923077 64.52859099,40.80798479 64.55318619,40.84681256 64.57778019,40.88571429 64.60237301,40.83889418 64.62696463,40.79198473 64.65155507,40.74498567 64.67614432,40.70610687 64.65155507))
245615|4|2|-21.72857143|64.60237301|POLYGON((-21.72709924 64.65155507,-21.79218303 64.62696463,-21.85714286 64.60237301,-21.83634634 64.57778019,-21.81558935 64.55318619,-21.79487179 64.52859099,-21.73003802 64.55318619,-21.66508088 64.57778019,-21.6 64.60237301,-21.62059104 64.62696463,-21.64122137 64.65155507,-21.66189112 64.67614432,-21.72709924 64.65155507))
245616|4|2|-21.47142857|64.60237301|POLYGON((-21.46946565 64.65155507,-21.53479504 64.62696463,-21.6 64.60237301,-21.57944814 64.57778019,-21.55893536 64.55318619,-21.53846154 64.52859099,-21.47338403 64.55318619,-21.40818268 64.57778019,-21.34285714 64.60237301,-21.36320305 64.62696463,-21.38358779 64.65155507,-21.40401146 64.67614432,-21.46946565 64.65155507))
245742|4|2|10.8974359|64.52859099|POLYGON((10.78972407 64.57778019,10.77946768 64.55318619,10.76923077 64.52859099,10.84440228 64.5039946,10.91943128 64.47939702,10.99431818 64.45479824,11.00473934 64.47939702,11.01518027 64.5039946,11.02564103 64.52859099,10.95057034 64.55318619,10.8753568 64.57778019,10.8 64.60237301,10.78972407 64.57778019))
245744|4|2|11.41025641|64.52859099|POLYGON((11.30352046 64.57778019,11.29277567 64.55318619,11.28205128 64.52859099,11.35673624 64.5039946,11.43127962 64.47939702,11.50568182 64.45479824,11.51658768 64.47939702,11.52751423 64.5039946,11.53846154 64.52859099,11.46387833 64.55318619,11.38915319 64.57778019,11.31428571 64.60237301,11.30352046 64.57778019))
245745|4|2|11.66666667|64.52859099|POLYGON((11.56041865 64.57778019,11.54942966 64.55318619,11.53846154 64.52859099,11.61290323 64.5039946,11.68720379 64.47939702,11.76136364 64.45479824,11.77251185 64.47939702,11.78368121 64.5039946,11.79487179 64.52859099,11.72053232 64.55318619,11.64605138 64.57778019,11.57142857 64.60237301,11.56041865 64.57778019))
245746|4|2|11.92307692|64.52859099|POLYGON((11.81731684 64.57778019,11.80608365 64.55318619,11.79487179 64.52859099,11.86907021 64.5039946,11.94312796 64.47939702,12.01704545 64.45479824,12.02843602 64.47939702,12.0398482 64.5039946,12.05128205 64.52859099,11.97718631 64.55318619,11.90294957 64.57778019,11.82857143 64.60237301,11.81731684 64.57778019))
245780|4|2|20.64102564|64.52859099|POLYGON((20.55185538 64.57778019,20.53231939 64.55318619,20.51282051 64.52859099,20.57874763 64.5039946,20.64454976 64.47939702,20.71022727 64.45479824,20.72985782 64.47939702,20.74952562 64.5039946,20.76923077 64.52859099,20.70342205 64.55318619,20.63748811 64.57778019,20.57142857 64.60237301,20.55185538 64.57778019))
245819|2|15|30.64102564|64.52859099|POLYGON((30.57088487 64.57778019,30.5418251 64.55318619,30.51282051 64.52859099,30.56925996 64.5039946,30.62559242 64.47939702,30.68181818 64.45479824,30.71090047 64.47939702,30.74003795 64.5039946,30.76923077 64.52859099,30.71292776 64.55318619,30.6565176 64.57778019,30.6 64.60237301,30.57088487 64.57778019))
245835|2|11|34.74358974|64.52859099|POLYGON((34.68125595 64.57778019,34.64828897 64.55318619,34.61538462 64.52859099,34.66793169 64.5039946,34.72037915 64.47939702,34.77272727 64.45479824,34.8056872 64.47939702,34.83870968 64.5039946,34.87179487 64.52859099,34.81939163 64.55318619,34.76688868 64.57778019,34.71428571 64.60237301,34.68125595 64.57778019))
245854|2|22|39.61538462|64.52859099|POLYGON((39.5623216 64.57778019,39.52471483 64.55318619,39.48717949 64.52859099,39.53510436 64.5039946,39.58293839 64.47939702,39.63068182 64.45479824,39.66824645 64.47939702,39.70588235 64.5039946,39.74358974 64.52859099,39.69581749 64.55318619,39.64795433 64.57778019,39.6 64.60237301,39.5623216 64.57778019))
245855|2|15|39.87179487|64.52859099|POLYGON((39.81921979 64.57778019,39.78136882 64.55318619,39.74358974 64.52859099,39.79127135 64.5039946,39.83886256 64.47939702,39.88636364 64.45479824,39.92417062 64.47939702,39.96204934 64.5039946,40 64.52859099,39.95247148 64.55318619,39.90485252 64.57778019,39.85714286 64.60237301,39.81921979 64.57778019))
245858|2|15|40.64102564|64.52859099|POLYGON((40.58991437 64.57778019,40.5513308 64.55318619,40.51282051 64.52859099,40.5597723 64.5039946,40.60663507 64.47939702,40.65340909 64.45479824,40.69194313 64.47939702,40.73055028 64.5039946,40.76923077 64.52859099,40.72243346 64.55318619,40.6755471 64.57778019,40.62857143 64.60237301,40.58991437 64.57778019))
247018|4|2|-21.92307692|64.52859099|POLYGON((-21.92197907 64.57778019,-21.98669202 64.55318619,-22.05128205 64.52859099,-22.03036053 64.5039946,-22.00947867 64.47939702,-21.98863636 64.45479824,-21.92417062 64.47939702,-21.85958254 64.5039946,-21.79487179 64.52859099,-21.81558935 64.55318619,-21.83634634 64.57778019,-21.85714286 64.60237301,-21.92197907 64.57778019))
247145|4|2|10.61079545|64.45479824|POLYGON((10.5028463 64.5039946,10.492891 64.47939702,10.48295455 64.45479824,10.55818354 64.43019826,10.63327032 64.40559709,10.7082153 64.38099471,10.71833648 64.40559709,10.72847682 64.43019826,10.73863636 64.45479824,10.66350711 64.47939702,10.58823529 64.5039946,10.51282051 64.52859099,10.5028463 64.5039946))
247148|4|2|11.37784091|64.45479824|POLYGON((11.27134725 64.5039946,11.26066351 64.47939702,11.25 64.45479824,11.32450331 64.43019826,11.39886578 64.40559709,11.47308782 64.38099471,11.48393195 64.40559709,11.49479659 64.43019826,11.50568182 64.45479824,11.43127962 64.47939702,11.35673624 64.5039946,11.28205128 64.52859099,11.27134725 64.5039946))
247149|4|2|11.63352273|64.45479824|POLYGON((11.52751423 64.5039946,11.51658768 64.47939702,11.50568182 64.45479824,11.57994324 64.43019826,11.65406427 64.40559709,11.72804533 64.38099471,11.73913043 64.40559709,11.75023652 64.43019826,11.76136364 64.45479824,11.68720379 64.47939702,11.61290323 64.5039946,11.53846154 64.52859099,11.52751423 64.5039946))
247150|4|2|11.88920455|64.45479824|POLYGON((11.78368121 64.5039946,11.77251185 64.47939702,11.76136364 64.45479824,11.83538316 64.43019826,11.90926276 64.40559709,11.98300283 64.38099471,11.99432892 64.40559709,12.00567644 64.43019826,12.01704545 64.45479824,11.94312796 64.47939702,11.86907021 64.5039946,11.79487179 64.52859099,11.78368121 64.5039946))
247151|4|2|12.14488636|64.45479824|POLYGON((12.0398482 64.5039946,12.02843602 64.47939702,12.01704545 64.45479824,12.09082308 64.43019826,12.16446125 64.40559709,12.23796034 64.38099471,12.24952741 64.40559709,12.26111637 64.43019826,12.27272727 64.45479824,12.19905213 64.47939702,12.12523719 64.5039946,12.05128205 64.52859099,12.0398482 64.5039946))
247152|4|2|12.40056818|64.45479824|POLYGON((12.29601518 64.5039946,12.28436019 64.47939702,12.27272727 64.45479824,12.34626301 64.43019826,12.41965974 64.40559709,12.49291785 64.38099471,12.5047259 64.40559709,12.51655629 64.43019826,12.52840909 64.45479824,12.4549763 64.47939702,12.38140417 64.5039946,12.30769231 64.52859099,12.29601518 64.5039946))
247157|4|2|13.67897727|64.45479824|POLYGON((13.57685009 64.5039946,13.56398104 64.47939702,13.55113636 64.45479824,13.62346263 64.43019826,13.69565217 64.40559709,13.76770538 64.38099471,13.78071834 64.40559709,13.79375591 64.43019826,13.80681818 64.45479824,13.73459716 64.47939702,13.66223909 64.5039946,13.58974359 64.52859099,13.57685009 64.5039946))
247187|4|2|21.34943182|64.45479824|POLYGON((21.26185958 64.5039946,21.24170616 64.47939702,21.22159091 64.45479824,21.28666036 64.43019826,21.35160681 64.40559709,21.41643059 64.38099471,21.43667297 64.40559709,21.45695364 64.43019826,21.47727273 64.45479824,21.41232227 64.47939702,21.34724858 64.5039946,21.28205128 64.52859099,21.26185958 64.5039946))
247204|5|3|25.69602273|64.45479824|POLYGON((25.61669829 64.5039946,25.59241706 64.47939702,25.56818182 64.45479824,25.62913907 64.43019826,25.6899811 64.40559709,25.75070822 64.38099471,25.77504726 64.40559709,25.79943236 64.43019826,25.82386364 64.45479824,25.76303318 64.47939702,25.70208729 64.5039946,25.64102564 64.52859099,25.61669829 64.5039946))
247213|6|4|27.99715909|64.45479824|POLYGON((27.92220114 64.5039946,27.8957346 64.47939702,27.86931818 64.45479824,27.92809839 64.43019826,27.98676749 64.40559709,28.04532578 64.38099471,28.07183365 64.40559709,28.09839167 64.43019826,28.125 64.45479824,28.06635071 64.47939702,28.00759013 64.5039946,27.94871795 64.52859099,27.92220114 64.5039946))
247221|7|5|30.04261364|64.45479824|POLYGON((29.971537 64.5039946,29.94312796 64.47939702,29.91477273 64.45479824,29.97161779 64.43019826,30.02835539 64.40559709,30.08498584 64.38099471,30.11342155 64.40559709,30.14191107 64.43019826,30.17045455 64.45479824,30.11374408 64.47939702,30.056926 64.5039946,30 64.52859099,29.971537 64.5039946))
247262|2|15|40.52556818|64.45479824|POLYGON((40.4743833 64.5039946,40.43601896 64.47939702,40.39772727 64.45479824,40.44465468 64.43019826,40.49149338 64.40559709,40.53824363 64.38099471,40.57655955 64.40559709,40.61494797 64.43019826,40.65340909 64.45479824,40.60663507 64.47939702,40.5597723 64.5039946,40.51282051 64.52859099,40.4743833 64.5039946))
247263|2|15|40.78125|64.45479824|POLYGON((40.73055028 64.5039946,40.69194313 64.47939702,40.65340909 64.45479824,40.70009461 64.43019826,40.74669187 64.40559709,40.79320113 64.38099471,40.83175803 64.40559709,40.87038789 64.43019826,40.90909091 64.45479824,40.86255924 64.47939702,40.81593928 64.5039946,40.76923077 64.52859099,40.73055028 64.5039946))
247264|2|15|41.03693182|64.45479824|POLYGON((40.98671727 64.5039946,40.9478673 64.47939702,40.90909091 64.45479824,40.95553453 64.43019826,41.00189036 64.40559709,41.04815864 64.38099471,41.08695652 64.40559709,41.12582781 64.43019826,41.16477273 64.45479824,41.11848341 64.47939702,41.07210626 64.5039946,41.02564103 64.52859099,40.98671727 64.5039946))
247356|5|3|64.55965909|64.45479824|POLYGON((64.5540797 64.5039946,64.492891 64.47939702,64.43181818 64.45479824,64.45600757 64.43019826,64.48015123 64.40559709,64.50424929 64.38099471,64.56521739 64.40559709,64.62630085 64.43019826,64.6875 64.45479824,64.66350711 64.47939702,64.63946869 64.5039946,64.61538462 64.52859099,64.5540797 64.5039946))
247403|2|11|76.57670455|64.45479824|POLYGON((76.59392789 64.5039946,76.52132701 64.47939702,76.44886364 64.45479824,76.46168401 64.43019826,76.47448015 64.40559709,76.48725212 64.38099471,76.55954631 64.40559709,76.63197729 64.43019826,76.70454545 64.45479824,76.69194313 64.47939702,76.67931689 64.5039946,76.66666667 64.52859099,76.59392789 64.5039946))
248427|5|3|-21.60511364|64.45479824|POLYGON((-21.60341556 64.5039946,-21.66824645 64.47939702,-21.73295455 64.45479824,-21.71239357 64.43019826,-21.69187146 64.40559709,-21.6713881 64.38099471,-21.60680529 64.40559709,-21.54210028 64.43019826,-21.47727273 64.45479824,-21.49763033 64.47939702,-21.51802657 64.5039946,-21.53846154 64.52859099,-21.60341556 64.5039946))
248556|4|2|11.34560907|64.38099471|POLYGON((11.23935667 64.43019826,11.22873346 64.40559709,11.21813031 64.38099471,11.29245283 64.35639114,11.36663525 64.33178636,11.44067797 64.30718038,11.45146089 64.33178636,11.46226415 64.35639114,11.47308782 64.38099471,11.39886578 64.40559709,11.32450331 64.43019826,11.25 64.45479824,11.23935667 64.43019826))
248557|4|2|11.60056657|64.38099471|POLYGON((11.49479659 64.43019826,11.48393195 64.40559709,11.47308782 64.38099471,11.54716981 64.35639114,11.62111216 64.33178636,11.69491525 64.30718038,11.70593779 64.33178636,11.71698113 64.35639114,11.72804533 64.38099471,11.65406427 64.40559709,11.57994324 64.43019826,11.50568182 64.45479824,11.49479659 64.43019826))
249837|4|2|-22.05382436|64.38099471|POLYGON((-22.05298013 64.43019826,-22.11720227 64.40559709,-22.18130312 64.38099471,-22.16037736 64.35639114,-22.13949105 64.33178636,-22.11864407 64.30718038,-22.05466541 64.33178636,-21.99056604 64.35639114,-21.92634561 64.38099471,-21.94706994 64.40559709,-21.96783349 64.43019826,-21.98863636 64.45479824,-22.05298013 64.43019826))
249972|4|2|12.33050847|64.30718038|POLYGON((12.22641509 64.35639114,12.21489161 64.33178636,12.20338983 64.30718038,12.27657573 64.28257319,12.34962406 64.2579648,12.42253521 64.2333552,12.43421053 64.2579648,12.44590781 64.28257319,12.45762712 64.30718038,12.38454288 64.33178636,12.31132075 64.35639114,12.23796034 64.38099471,12.22641509 64.35639114))
249988|4|2|16.39830508|64.30718038|POLYGON((16.30188679 64.35639114,16.28652215 64.33178636,16.27118644 64.30718038,16.34054563 64.28257319,16.40977444 64.2579648,16.47887324 64.2333552,16.4943609 64.2579648,16.5098777 64.28257319,16.52542373 64.30718038,16.45617342 64.33178636,16.38679245 64.35639114,16.31728045 64.38099471,16.30188679 64.35639114))
250021|4|2|24.78813559|64.30718038|POLYGON((24.70754717 64.35639114,24.68426013 64.33178636,24.66101695 64.30718038,24.72248354 64.28257319,24.78383459 64.2579648,24.84507042 64.2333552,24.86842105 64.2579648,24.89181562 64.28257319,24.91525424 64.30718038,24.8539114 64.33178636,24.79245283 64.35639114,24.73087819 64.38099471,24.70754717 64.35639114))
250087|2|15|41.56779661|64.30718038|POLYGON((41.51886792 64.35639114,41.4797361 64.33178636,41.44067797 64.30718038,41.48635936 64.28257319,41.53195489 64.2579648,41.57746479 64.2333552,41.61654135 64.2579648,41.65569144 64.28257319,41.69491525 64.30718038,41.64938737 64.33178636,41.60377358 64.35639114,41.55807365 64.38099471,41.51886792 64.35639114))
251253|4|2|-21.99152542|64.30718038|POLYGON((-21.99056604 64.35639114,-22.05466541 64.33178636,-22.11864407 64.30718038,-22.09783631 64.28257319,-22.07706767 64.2579648,-22.05633803 64.2333552,-21.9924812 64.2579648,-21.92850423 64.28257319,-21.86440678 64.30718038,-21.88501414 64.33178636,-21.90566038 64.35639114,-21.92634561 64.38099471,-21.99056604 64.35639114))
251259|5|3|-20.46610169|64.30718038|POLYGON((-20.46226415 64.35639114,-20.52780396 64.33178636,-20.59322034 64.30718038,-20.5738476 64.28257319,-20.55451128 64.2579648,-20.53521127 64.2333552,-20.46992481 64.2579648,-20.40451552 64.28257319,-20.33898305 64.30718038,-20.35815269 64.33178636,-20.37735849 64.35639114,-20.39660057 64.38099471,-20.46226415 64.35639114))
251260|7|5|-20.21186441|64.30718038|POLYGON((-20.20754717 64.35639114,-20.27332705 64.33178636,-20.33898305 64.30718038,-20.31984948 64.28257319,-20.30075188 64.2579648,-20.28169014 64.2333552,-20.21616541 64.2579648,-20.1505174 64.28257319,-20.08474576 64.30718038,-20.10367578 64.33178636,-20.12264151 64.35639114,-20.14164306 64.38099471,-20.20754717 64.35639114))
251279|6|4|-15.38135593|64.30718038|POLYGON((-15.36792453 64.35639114,-15.43826579 64.33178636,-15.50847458 64.30718038,-15.49388523 64.28257319,-15.47932331 64.2579648,-15.46478873 64.2333552,-15.39473684 64.2579648,-15.32455315 64.28257319,-15.25423729 64.30718038,-15.26861451 64.33178636,-15.28301887 64.35639114,-15.29745042 64.38099471,-15.36792453 64.35639114))
251280|4|2|-15.12711864|64.30718038|POLYGON((-15.11320755 64.35639114,-15.18378888 64.33178636,-15.25423729 64.30718038,-15.23988711 64.28257319,-15.22556391 64.2579648,-15.21126761 64.2333552,-15.14097744 64.2579648,-15.07055503 64.28257319,-15 64.30718038,-15.01413761 64.33178636,-15.02830189 64.35639114,-15.04249292 64.38099471,-15.11320755 64.35639114))
251384|4|2|11.28169014|64.2333552|POLYGON((11.17591722 64.28257319,11.16541353 64.2579648,11.15492958 64.2333552,11.22889306 64.20874439,11.3027179 64.18413237,11.37640449 64.15951914,11.38706654 64.18413237,11.39774859 64.20874439,11.4084507 64.2333552,11.33458647 64.2579648,11.26058325 64.28257319,11.18644068 64.30718038,11.17591722 64.28257319))
251387|4|2|12.04225352|64.2333552|POLYGON((11.93791157 64.28257319,11.92669173 64.2579648,11.91549296 64.2333552,11.98874296 64.20874439,12.06185567 64.18413237,12.13483146 64.15951914,12.14620431 64.18413237,12.1575985 64.20874439,12.16901408 64.2333552,12.09586466 64.2579648,12.02257761 64.28257319,11.94915254 64.30718038,11.93791157 64.28257319))
251388|4|2|12.29577465|64.2333552|POLYGON((12.19190969 64.28257319,12.18045113 64.2579648,12.16901408 64.2333552,12.24202627 64.20874439,12.31490159 64.18413237,12.38764045 64.15951914,12.39925023 64.18413237,12.4108818 64.20874439,12.42253521 64.2333552,12.34962406 64.2579648,12.27657573 64.28257319,12.20338983 64.30718038,12.19190969 64.28257319))
251417|4|2|19.64788732|64.2333552|POLYGON((19.55785513 64.28257319,19.53947368 64.2579648,19.52112676 64.2333552,19.58724203 64.20874439,19.65323336 64.18413237,19.71910112 64.15951914,19.73758201 64.18413237,19.75609756 64.20874439,19.77464789 64.2333552,19.70864662 64.2579648,19.64252117 64.28257319,19.57627119 64.30718038,19.55785513 64.28257319))
251418|5|3|19.90140845|64.2333552|POLYGON((19.81185325 64.28257319,19.79323308 64.2579648,19.77464789 64.2333552,19.84052533 64.20874439,19.90627929 64.18413237,19.97191011 64.15951914,19.99062793 64.18413237,20.00938086 64.20874439,20.02816901 64.2333552,19.96240602 64.2579648,19.89651929 64.28257319,19.83050847 64.30718038,19.81185325 64.28257319))
251433|10|8|23.70422535|64.2333552|POLYGON((23.62182502 64.28257319,23.59962406 64.2579648,23.57746479 64.2333552,23.63977486 64.20874439,23.70196813 64.18413237,23.76404494 64.15951914,23.78631678 64.18413237,23.80863039 64.20874439,23.83098592 64.2333552,23.76879699 64.2579648,23.70649106 64.28257319,23.6440678 64.30718038,23.62182502 64.28257319))
251434|4|2|23.95774648|64.2333552|POLYGON((23.87582314 64.28257319,23.85338346 64.2579648,23.83098592 64.2333552,23.89305816 64.20874439,23.95501406 64.18413237,24.01685393 64.15951914,24.0393627 64.18413237,24.0619137 64.20874439,24.08450704 64.2333552,24.02255639 64.2579648,23.96048918 64.28257319,23.89830508 64.30718038,23.87582314 64.28257319))
251449|4|2|27.76056338|64.2333552|POLYGON((27.68579492 64.28257319,27.65977444 64.2579648,27.63380282 64.2333552,27.69230769 64.20874439,27.75070291 64.18413237,27.80898876 64.15951914,27.83505155 64.18413237,27.86116323 64.20874439,27.88732394 64.2333552,27.82894737 64.2579648,27.77046096 64.28257319,27.71186441 64.30718038,27.68579492 64.28257319))
251504|2|15|41.70422535|64.2333552|POLYGON((41.65569144 64.28257319,41.61654135 64.2579648,41.57746479 64.2333552,41.62288931 64.20874439,41.66822868 64.18413237,41.71348315 64.15951914,41.75257732 64.18413237,41.79174484 64.20874439,41.83098592 64.2333552,41.78571429 64.2579648,41.74035748 64.28257319,41.69491525 64.30718038,41.65569144 64.28257319))
252673|4|2|-21.92957746|64.2333552|POLYGON((-21.92850423 64.28257319,-21.9924812 64.2579648,-22.05633803 64.2333552,-22.03564728 64.20874439,-22.01499531 64.18413237,-21.99438202 64.15951914,-21.93064667 64.18413237,-21.86679174 64.20874439,-21.8028169 64.2333552,-21.82330827 64.2579648,-21.84383819 64.28257319,-21.86440678 64.30718038,-21.92850423 64.28257319))
252676|5|3|-21.16901408|64.2333552|POLYGON((-21.16650988 64.28257319,-21.23120301 64.2579648,-21.29577465 64.2333552,-21.27579737 64.20874439,-21.25585754 64.18413237,-21.23595506 64.15951914,-21.1715089 64.18413237,-21.10694184 64.20874439,-21.04225352 64.2333552,-21.06203008 64.2579648,-21.08184384 64.28257319,-21.10169492 64.30718038,-21.16650988 64.28257319))
252678|3|34|-20.66197183|64.2333552|POLYGON((-20.65851364 64.28257319,-20.72368421 64.2579648,-20.78873239 64.2333552,-20.76923077 64.20874439,-20.7497657 64.18413237,-20.73033708 64.15951914,-20.66541706 64.18413237,-20.60037523 64.20874439,-20.53521127 64.2333552,-20.55451128 64.2579648,-20.5738476 64.28257319,-20.59322034 64.30718038,-20.65851364 64.28257319))
252804|4|2|11.25|64.15951914|POLYGON((11.14446529 64.20874439,11.13402062 64.18413237,11.12359551 64.15951914,11.19738073 64.13490469,11.27102804 64.11028904,11.34453782 64.08567216,11.35514019 64.11028904,11.36576239 64.13490469,11.37640449 64.15951914,11.3027179 64.18413237,11.22889306 64.20874439,11.15492958 64.2333552,11.14446529 64.20874439))
252805|4|2|11.50280899|64.15951914|POLYGON((11.39774859 64.20874439,11.38706654 64.18413237,11.37640449 64.15951914,11.44995323 64.13490469,11.52336449 64.11028904,11.59663866 64.08567216,11.60747664 64.11028904,11.61833489 64.13490469,11.62921348 64.15951914,11.55576382 64.18413237,11.48217636 64.20874439,11.4084507 64.2333552,11.39774859 64.20874439))
252808|4|2|12.26123596|64.15951914|POLYGON((12.1575985 64.20874439,12.14620431 64.18413237,12.13483146 64.15951914,12.20767072 64.13490469,12.28037383 64.11028904,12.35294118 64.08567216,12.36448598 64.11028904,12.37605239 64.13490469,12.38764045 64.15951914,12.31490159 64.18413237,12.24202627 64.20874439,12.16901408 64.2333552,12.1575985 64.20874439))
252828|4|2|17.31741573|64.15951914|POLYGON((17.22326454 64.20874439,17.20712277 64.18413237,17.19101124 64.15951914,17.25912067 64.13490469,17.3271028 64.11028904,17.39495798 64.08567216,17.41121495 64.11028904,17.42750234 64.13490469,17.44382022 64.15951914,17.37582006 64.18413237,17.30769231 64.20874439,17.23943662 64.2333552,17.22326454 64.20874439))
252837|4|2|19.59269663|64.15951914|POLYGON((19.50281426 64.20874439,19.48453608 64.18413237,19.46629213 64.15951914,19.53227315 64.13490469,19.59813084 64.11028904,19.66386555 64.08567216,19.68224299 64.11028904,19.70065482 64.13490469,19.71910112 64.15951914,19.65323336 64.18413237,19.58724203 64.20874439,19.52112676 64.2333552,19.50281426 64.20874439))
252860|4|2|25.40730337|64.15951914|POLYGON((25.32833021 64.20874439,25.30459231 64.18413237,25.28089888 64.15951914,25.3414406 64.13490469,25.40186916 64.11028904,25.46218487 64.08567216,25.48598131 64.11028904,25.50982226 64.13490469,25.53370787 64.15951914,25.4732896 64.18413237,25.41275797 64.20874439,25.35211268 64.2333552,25.32833021 64.20874439))
252871|4|2|28.18820225|64.15951914|POLYGON((28.11444653 64.20874439,28.08809747 64.18413237,28.06179775 64.15951914,28.11973807 64.13490469,28.17757009 64.11028904,28.23529412 64.08567216,28.26168224 64.11028904,28.28811974 64.13490469,28.31460674 64.15951914,28.25679475 64.18413237,28.1988743 64.20874439,28.14084507 64.2333552,28.11444653 64.20874439))
252872|4|2|28.44101124|64.15951914|POLYGON((28.36772983 64.20874439,28.34114339 64.18413237,28.31460674 64.15951914,28.37231057 64.13490469,28.42990654 64.11028904,28.48739496 64.08567216,28.51401869 64.11028904,28.54069224 64.13490469,28.56741573 64.15951914,28.50984067 64.18413237,28.4521576 64.20874439,28.3943662 64.2333552,28.36772983 64.20874439))
252876|5|3|29.45224719|64.15951914|POLYGON((29.38086304 64.20874439,29.35332709 64.18413237,29.3258427 64.15951914,29.38260056 64.13490469,29.43925234 64.11028904,29.49579832 64.08567216,29.52336449 64.11028904,29.55098223 64.13490469,29.57865169 64.15951914,29.52202437 64.18413237,29.46529081 64.20874439,29.4084507 64.2333552,29.38086304 64.20874439))
253013|5|3|64.08707865|64.15951914|POLYGON((64.08067542 64.20874439,64.02061856 64.18413237,63.96067416 64.15951914,63.98503274 64.13490469,64.00934579 64.11028904,64.03361345 64.08567216,64.09345794 64.11028904,64.15341441 64.13490469,64.21348315 64.15951914,64.18931584 64.18413237,64.16510319 64.20874439,64.14084507 64.2333552,64.08067542 64.20874439))
254096|4|2|-22.12078652|64.15951914|POLYGON((-22.12007505 64.20874439,-22.1836926 64.18413237,-22.24719101 64.15951914,-22.22637979 64.13490469,-22.20560748 64.11028904,-22.18487395 64.08567216,-22.12149533 64.11028904,-22.05799813 64.13490469,-21.99438202 64.15951914,-22.01499531 64.18413237,-22.03564728 64.20874439,-22.05633803 64.2333552,-22.12007505 64.20874439))
254097|4|2|-21.86797753|64.15951914|POLYGON((-21.86679174 64.20874439,-21.93064667 64.18413237,-21.99438202 64.15951914,-21.9738073 64.13490469,-21.95327103 64.11028904,-21.93277311 64.08567216,-21.86915888 64.11028904,-21.80542563 64.13490469,-21.74157303 64.15951914,-21.76194939 64.18413237,-21.78236398 64.20874439,-21.8028169 64.2333552,-21.86679174 64.20874439))
254098|4|2|-21.61516854|64.15951914|POLYGON((-21.61350844 64.20874439,-21.67760075 64.18413237,-21.74157303 64.15951914,-21.7212348 64.13490469,-21.70093458 64.11028904,-21.68067227 64.08567216,-21.61682243 64.11028904,-21.55285313 64.13490469,-21.48876404 64.15951914,-21.50890347 64.18413237,-21.52908068 64.20874439,-21.54929577 64.2333552,-21.61350844 64.20874439))
254103|4|2|-20.3511236|64.15951914|POLYGON((-20.34709193 64.20874439,-20.41237113 64.18413237,-20.47752809 64.15951914,-20.45837231 64.13490469,-20.43925234 64.11028904,-20.42016807 64.08567216,-20.35514019 64.11028904,-20.28999065 64.13490469,-20.2247191 64.15951914,-20.24367385 64.18413237,-20.26266417 64.20874439,-20.28169014 64.2333552,-20.34709193 64.20874439))
254121|6|4|-15.8005618|64.15951914|POLYGON((-15.7879925 64.20874439,-15.85754452 64.18413237,-15.92696629 64.15951914,-15.91206735 64.13490469,-15.89719626 64.11028904,-15.88235294 64.08567216,-15.81308411 64.11028904,-15.74368569 64.13490469,-15.6741573 64.15951914,-15.68884724 64.18413237,-15.70356473 64.20874439,-15.71830986 64.2333552,-15.7879925 64.20874439))
254228|4|2|11.21848739|64.08567216|POLYGON((11.1131899 64.13490469,11.10280374 64.11028904,11.09243697 64.08567216,11.16604478 64.06105407,11.23951538 64.03643476,11.31284916 64.01181424,11.32339236 64.03643476,11.33395522 64.06105407,11.34453782 64.08567216,11.27102804 64.11028904,11.19738073 64.13490469,11.12359551 64.15951914,11.1131899 64.13490469))
254229|4|2|11.47058824|64.08567216|POLYGON((11.36576239 64.13490469,11.35514019 64.11028904,11.34453782 64.08567216,11.41791045 64.06105407,11.49114632 64.03643476,11.56424581 64.01181424,11.5750233 64.03643476,11.5858209 64.06105407,11.59663866 64.08567216,11.52336449 64.11028904,11.44995323 64.13490469,11.37640449 64.15951914,11.36576239 64.13490469))
254230|4|2|11.72268908|64.08567216|POLYGON((11.61833489 64.13490469,11.60747664 64.11028904,11.59663866 64.08567216,11.66977612 64.06105407,11.74277726 64.03643476,11.81564246 64.01181424,11.82665424 64.03643476,11.83768657 64.06105407,11.8487395 64.08567216,11.77570093 64.11028904,11.70252572 64.13490469,11.62921348 64.15951914,11.61833489 64.13490469))
254231|4|2|11.97478992|64.08567216|POLYGON((11.87090739 64.13490469,11.85981308 64.11028904,11.8487395 64.08567216,11.92164179 64.06105407,11.9944082 64.03643476,12.06703911 64.01181424,12.07828518 64.03643476,12.08955224 64.06105407,12.10084034 64.08567216,12.02803738 64.11028904,11.95509822 64.13490469,11.88202247 64.15951914,11.87090739 64.13490469))
254261|4|2|19.53781513|64.08567216|POLYGON((19.44808232 64.13490469,19.42990654 64.11028904,19.41176471 64.08567216,19.47761194 64.06105407,19.54333644 64.03643476,19.60893855 64.01181424,19.62721342 64.03643476,19.64552239 64.06105407,19.66386555 64.08567216,19.59813084 64.11028904,19.53227315 64.13490469,19.46629213 64.15951914,19.44808232 64.13490469))
254263|4|2|20.04201681|64.08567216|POLYGON((19.95322732 64.13490469,19.93457944 64.11028904,19.91596639 64.08567216,19.98134328 64.06105407,20.04659832 64.03643476,20.11173184 64.01181424,20.1304753 64.03643476,20.14925373 64.06105407,20.16806723 64.08567216,20.10280374 64.11028904,20.03741815 64.13490469,19.97191011 64.15951914,19.95322732 64.13490469))
254266|4|2|20.79831933|64.08567216|POLYGON((20.71094481 64.13490469,20.69158879 64.11028904,20.67226891 64.08567216,20.7369403 64.06105407,20.80149115 64.03643476,20.86592179 64.01181424,20.88536813 64.03643476,20.90485075 64.06105407,20.92436975 64.08567216,20.85981308 64.11028904,20.79513564 64.13490469,20.73033708 64.15951914,20.71094481 64.13490469))
254281|4|2|24.57983193|64.08567216|POLYGON((24.49953227 64.13490469,24.47663551 64.11028904,24.45378151 64.08567216,24.51492537 64.06105407,24.57595527 64.03643476,24.63687151 64.01181424,24.65983225 64.03643476,24.68283582 64.06105407,24.70588235 64.08567216,24.64485981 64.11028904,24.58372311 64.13490469,24.52247191 64.15951914,24.49953227 64.13490469))
254296|4|2|28.36134454|64.08567216|POLYGON((28.28811974 64.13490469,28.26168224 64.11028904,28.23529412 64.08567216,28.29291045 64.06105407,28.35041938 64.03643476,28.40782123 64.01181424,28.43429637 64.03643476,28.4608209 64.06105407,28.48739496 64.08567216,28.42990654 64.11028904,28.37231057 64.13490469,28.31460674 64.15951914,28.28811974 64.13490469))
255524|4|2|-22.05882353|64.08567216|POLYGON((-22.05799813 64.13490469,-22.12149533 64.11028904,-22.18487395 64.08567216,-22.1641791 64.06105407,-22.14352283 64.03643476,-22.12290503 64.01181424,-22.05964585 64.03643476,-21.99626866 64.06105407,-21.93277311 64.08567216,-21.95327103 64.11028904,-21.9738073 64.13490469,-21.99438202 64.15951914,-22.05799813 64.13490469))
255525|4|2|-21.80672269|64.08567216|POLYGON((-21.80542563 64.13490469,-21.86915888 64.11028904,-21.93277311 64.08567216,-21.91231343 64.06105407,-21.89189189 64.03643476,-21.87150838 64.01181424,-21.80801491 64.03643476,-21.74440299 64.06105407,-21.68067227 64.08567216,-21.70093458 64.11028904,-21.7212348 64.13490469,-21.74157303 64.15951914,-21.80542563 64.13490469))
255526|4|2|-21.55462185|64.08567216|POLYGON((-21.55285313 64.13490469,-21.61682243 64.11028904,-21.68067227 64.08567216,-21.66044776 64.06105407,-21.64026095 64.03643476,-21.62011173 64.01181424,-21.55638397 64.03643476,-21.49253731 64.06105407,-21.42857143 64.08567216,-21.44859813 64.11028904,-21.4686623 64.13490469,-21.48876404 64.15951914,-21.55285313 64.13490469))
255529|4|2|-20.79831933|64.08567216|POLYGON((-20.79513564 64.13490469,-20.85981308 64.11028904,-20.92436975 64.08567216,-20.90485075 64.06105407,-20.88536813 64.03643476,-20.86592179 64.01181424,-20.80149115 64.03643476,-20.7369403 64.06105407,-20.67226891 64.08567216,-20.69158879 64.11028904,-20.71094481 64.13490469,-20.73033708 64.15951914,-20.79513564 64.13490469))
255531|4|2|-20.29411765|64.08567216|POLYGON((-20.28999065 64.13490469,-20.35514019 64.11028904,-20.42016807 64.08567216,-20.4011194 64.06105407,-20.38210624 64.03643476,-20.36312849 64.01181424,-20.29822926 64.03643476,-20.23320896 64.06105407,-20.16806723 64.08567216,-20.18691589 64.11028904,-20.20579981 64.13490469,-20.2247191 64.15951914,-20.28999065 64.13490469))
255651|4|2|9.930167598|64.01181424|POLYGON((9.822761194 64.06105407,9.81360671 64.03643476,9.804469274 64.01181424,9.879069767 63.98719249,9.953531599 63.96256952,10.02785515 63.93794532,10.03717472 63.96256952,10.04651163 63.98719249,10.05586592 64.01181424,9.981360671 64.03643476,9.906716418 64.06105407,9.831932773 64.08567216,9.822761194 64.06105407))
255652|4|2|10.18156425|64.01181424|POLYGON((10.07462687 64.06105407,10.06523765 64.03643476,10.05586592 64.01181424,10.13023256 63.98719249,10.20446097 63.96256952,10.27855153 63.93794532,10.28810409 63.96256952,10.29767442 63.98719249,10.30726257 64.01181424,10.23299161 64.03643476,10.15858209 64.06105407,10.08403361 64.08567216,10.07462687 64.06105407))
255653|4|2|10.43296089|64.01181424|POLYGON((10.32649254 64.06105407,10.31686859 64.03643476,10.30726257 64.01181424,10.38139535 63.98719249,10.45539033 63.96256952,10.52924791 63.93794532,10.53903346 63.96256952,10.54883721 63.98719249,10.55865922 64.01181424,10.48462255 64.03643476,10.41044776 64.06105407,10.33613445 64.08567216,10.32649254 64.06105407))
255656|4|2|11.18715084|64.01181424|POLYGON((11.08208955 64.06105407,11.07176142 64.03643476,11.06145251 64.01181424,11.13488372 63.98719249,11.20817844 63.96256952,11.28133705 63.93794532,11.29182156 63.96256952,11.30232558 63.98719249,11.31284916 64.01181424,11.23951538 64.03643476,11.16604478 64.06105407,11.09243697 64.08567216,11.08208955 64.06105407))
255657|4|2|11.43854749|64.01181424|POLYGON((11.33395522 64.06105407,11.32339236 64.03643476,11.31284916 64.01181424,11.38604651 63.98719249,11.45910781 63.96256952,11.53203343 63.93794532,11.54275093 63.96256952,11.55348837 63.98719249,11.56424581 64.01181424,11.49114632 64.03643476,11.41791045 64.06105407,11.34453782 64.08567216,11.33395522 64.06105407))
255658|4|2|11.68994413|64.01181424|POLYGON((11.5858209 64.06105407,11.5750233 64.03643476,11.56424581 64.01181424,11.6372093 63.98719249,11.71003717 63.96256952,11.78272981 63.93794532,11.7936803 63.96256952,11.80465116 63.98719249,11.81564246 64.01181424,11.74277726 64.03643476,11.66977612 64.06105407,11.59663866 64.08567216,11.5858209 64.06105407))
255685|4|2|18.47765363|64.01181424|POLYGON((18.38619403 64.06105407,18.36905871 64.03643476,18.35195531 64.01181424,18.41860465 63.98719249,18.48513011 63.96256952,18.55153203 63.93794532,18.56877323 63.96256952,18.58604651 63.98719249,18.60335196 64.01181424,18.53681267 64.03643476,18.47014925 64.06105407,18.40336134 64.08567216,18.38619403 64.06105407))
255688|4|2|19.23184358|64.01181424|POLYGON((19.14179104 64.06105407,19.12395154 64.03643476,19.10614525 64.01181424,19.17209302 63.98719249,19.23791822 63.96256952,19.30362117 63.93794532,19.32156134 63.96256952,19.33953488 63.98719249,19.3575419 64.01181424,19.2917055 64.03643476,19.22574627 64.06105407,19.15966387 64.08567216,19.14179104 64.06105407))
255691|4|2|19.98603352|64.01181424|POLYGON((19.89738806 64.06105407,19.87884436 64.03643476,19.8603352 64.01181424,19.9255814 63.98719249,19.99070632 63.96256952,20.05571031 63.93794532,20.07434944 63.96256952,20.09302326 63.98719249,20.11173184 64.01181424,20.04659832 64.03643476,19.98134328 64.06105407,19.91596639 64.08567216,19.89738806 64.06105407))
255692|4|2|20.23743017|64.01181424|POLYGON((20.14925373 64.06105407,20.1304753 64.03643476,20.11173184 64.01181424,20.17674419 63.98719249,20.24163569 63.96256952,20.30640669 63.93794532,20.32527881 63.96256952,20.34418605 63.98719249,20.36312849 64.01181424,20.29822926 64.03643476,20.23320896 64.06105407,20.16806723 64.08567216,20.14925373 64.06105407))
255694|4|2|20.74022346|64.01181424|POLYGON((20.65298507 64.06105407,20.63373719 64.03643476,20.61452514 64.01181424,20.67906977 63.98719249,20.74349442 63.96256952,20.80779944 63.93794532,20.82713755 63.96256952,20.84651163 63.98719249,20.86592179 64.01181424,20.80149115 64.03643476,20.7369403 64.06105407,20.67226891 64.08567216,20.65298507 64.06105407))
256953|4|2|-22.75139665|64.01181424|POLYGON((-22.75186567 64.06105407,-22.81453868 64.03643476,-22.87709497 64.01181424,-22.85581395 63.98719249,-22.83457249 63.96256952,-22.81337047 63.93794532,-22.75092937 63.96256952,-22.68837209 63.98719249,-22.62569832 64.01181424,-22.64678472 64.03643476,-22.66791045 64.06105407,-22.68907563 64.08567216,-22.75186567 64.06105407))
256954|4|2|-22.5|64.01181424|POLYGON((-22.5 64.06105407,-22.56290774 64.03643476,-22.62569832 64.01181424,-22.60465116 63.98719249,-22.58364312 63.96256952,-22.56267409 63.93794532,-22.5 63.96256952,-22.4372093 63.98719249,-22.37430168 64.01181424,-22.39515377 64.03643476,-22.41604478 64.06105407,-22.43697479 64.08567216,-22.5 64.06105407))
256955|4|2|-22.24860335|64.01181424|POLYGON((-22.24813433 64.06105407,-22.31127679 64.03643476,-22.37430168 64.01181424,-22.35348837 63.98719249,-22.33271375 63.96256952,-22.31197772 63.93794532,-22.24907063 63.96256952,-22.18604651 63.98719249,-22.12290503 64.01181424,-22.14352283 64.03643476,-22.1641791 64.06105407,-22.18487395 64.08567216,-22.24813433 64.06105407))
256956|4|2|-21.9972067|64.01181424|POLYGON((-21.99626866 64.06105407,-22.05964585 64.03643476,-22.12290503 64.01181424,-22.10232558 63.98719249,-22.08178439 63.96256952,-22.06128134 63.93794532,-21.99814126 63.96256952,-21.93488372 63.98719249,-21.87150838 64.01181424,-21.89189189 64.03643476,-21.91231343 64.06105407,-21.93277311 64.08567216,-21.99626866 64.06105407))
256957|4|2|-21.74581006|64.01181424|POLYGON((-21.74440299 64.06105407,-21.80801491 64.03643476,-21.87150838 64.01181424,-21.85116279 63.98719249,-21.83085502 63.96256952,-21.81058496 63.93794532,-21.7472119 63.96256952,-21.68372093 63.98719249,-21.62011173 64.01181424,-21.64026095 64.03643476,-21.66044776 64.06105407,-21.68067227 64.08567216,-21.74440299 64.06105407))
256959|4|2|-21.24301676|64.01181424|POLYGON((-21.24067164 64.06105407,-21.30475303 64.03643476,-21.36871508 64.01181424,-21.34883721 63.98719249,-21.32899628 63.96256952,-21.3091922 63.93794532,-21.24535316 63.96256952,-21.18139535 63.98719249,-21.11731844 64.01181424,-21.13699907 64.03643476,-21.15671642 64.06105407,-21.17647059 64.08567216,-21.24067164 64.06105407))
256960|4|2|-20.99162011|64.01181424|POLYGON((-20.98880597 64.06105407,-21.05312209 64.03643476,-21.11731844 64.01181424,-21.09767442 63.98719249,-21.07806691 63.96256952,-21.05849582 63.93794532,-20.99442379 63.96256952,-20.93023256 63.98719249,-20.86592179 64.01181424,-20.88536813 64.03643476,-20.90485075 64.06105407,-20.92436975 64.08567216,-20.98880597 64.06105407))
256974|4|2|-17.47206704|64.01181424|POLYGON((-17.46268657 64.06105407,-17.53028891 64.03643476,-17.59776536 64.01181424,-17.58139535 63.98719249,-17.56505576 63.96256952,-17.54874652 63.93794532,-17.48141264 63.96256952,-17.41395349 63.98719249,-17.34636872 64.01181424,-17.36253495 64.03643476,-17.37873134 64.06105407,-17.39495798 64.08567216,-17.46268657 64.06105407))
256976|5|3|-16.96927374|64.01181424|POLYGON((-16.95895522 64.06105407,-17.02702703 64.03643476,-17.09497207 64.01181424,-17.07906977 63.98719249,-17.06319703 63.96256952,-17.04735376 63.93794532,-16.9795539 63.96256952,-16.91162791 63.98719249,-16.84357542 64.01181424,-16.85927307 64.03643476,-16.875 64.06105407,-16.8907563 64.08567216,-16.95895522 64.06105407))
256979|4|2|-16.2150838|64.01181424|POLYGON((-16.20335821 64.06105407,-16.2721342 64.03643476,-16.34078212 64.01181424,-16.3255814 63.98719249,-16.31040892 63.96256952,-16.29526462 63.93794532,-16.2267658 63.96256952,-16.15813953 63.98719249,-16.08938547 64.01181424,-16.10438024 64.03643476,-16.11940299 64.06105407,-16.13445378 64.08567216,-16.20335821 64.06105407))
257087|4|2|10.90529248|63.93794532|POLYGON((10.8 63.98719249,10.78996283 63.96256952,10.77994429 63.93794532,10.85343228 63.9133199,10.92678406 63.88869326,11 63.86406539,11.01019462 63.88869326,11.02040816 63.9133199,11.03064067 63.93794532,10.95724907 63.96256952,10.88372093 63.98719249,10.81005587 64.01181424,10.8 63.98719249))
257088|4|2|11.15598886|63.93794532|POLYGON((11.05116279 63.98719249,11.04089219 63.96256952,11.03064067 63.93794532,11.1038961 63.9133199,11.17701576 63.88869326,11.25 63.86406539,11.26042632 63.88869326,11.27087199 63.9133199,11.28133705 63.93794532,11.20817844 63.96256952,11.13488372 63.98719249,11.06145251 64.01181424,11.05116279 63.98719249))
257089|4|2|11.40668524|63.93794532|POLYGON((11.30232558 63.98719249,11.29182156 63.96256952,11.28133705 63.93794532,11.35435993 63.9133199,11.42724745 63.88869326,11.5 63.86406539,11.51065802 63.88869326,11.52133581 63.9133199,11.53203343 63.93794532,11.45910781 63.96256952,11.38604651 63.98719249,11.31284916 64.01181424,11.30232558 63.98719249))
257105|4|2|15.4178273|63.93794532|POLYGON((15.32093023 63.98719249,15.30669145 63.96256952,15.29247911 63.93794532,15.36178108 63.9133199,15.43095459 63.88869326,15.5 63.86406539,15.51436515 63.88869326,15.52875696 63.9133199,15.54317549 63.93794532,15.4739777 63.96256952,15.40465116 63.98719249,15.33519553 64.01181424,15.32093023 63.98719249))
257122|4|2|19.67966574|63.93794532|POLYGON((19.59069767 63.98719249,19.57249071 63.96256952,19.55431755 63.93794532,19.61966605 63.9133199,19.68489342 63.88869326,19.75 63.86406539,19.76830399 63.88869326,19.78664193 63.9133199,19.80501393 63.93794532,19.73977695 63.96256952,19.6744186 63.98719249,19.60893855 64.01181424,19.59069767 63.98719249))
257123|4|2|19.93036212|63.93794532|POLYGON((19.84186047 63.98719249,19.82342007 63.96256952,19.80501393 63.93794532,19.87012987 63.9133199,19.93512512 63.88869326,20 63.86406539,20.01853568 63.88869326,20.03710575 63.9133199,20.05571031 63.93794532,19.99070632 63.96256952,19.9255814 63.98719249,19.8603352 64.01181424,19.84186047 63.98719249))
257126|4|2|20.68245125|63.93794532|POLYGON((20.59534884 63.98719249,20.57620818 63.96256952,20.55710306 63.93794532,20.62152134 63.9133199,20.6858202 63.88869326,20.75 63.86406539,20.76923077 63.88869326,20.78849722 63.9133199,20.80779944 63.93794532,20.74349442 63.96256952,20.67906977 63.98719249,20.61452514 64.01181424,20.59534884 63.98719249))
257143|4|2|24.94428969|63.93794532|POLYGON((24.86511628 63.98719249,24.84200743 63.96256952,24.8189415 63.93794532,24.87940631 63.9133199,24.93975904 63.88869326,25 63.86406539,25.0231696 63.88869326,25.04638219 63.9133199,25.06963788 63.93794532,25.00929368 63.96256952,24.94883721 63.98719249,24.88826816 64.01181424,24.86511628 63.98719249))
257338|5|3|73.83008357|63.93794532|POLYGON((73.84186047 63.98719249,73.7732342 63.96256952,73.70473538 63.93794532,73.71985158 63.9133199,73.73493976 63.88869326,73.75 63.86406539,73.81835032 63.88869326,73.88682746 63.9133199,73.95543175 63.93794532,73.94052045 63.96256952,73.9255814 63.98719249,73.91061453 64.01181424,73.84186047 63.98719249))
258389|4|2|-22.68802228|63.93794532|POLYGON((-22.68837209 63.98719249,-22.75092937 63.96256952,-22.81337047 63.93794532,-22.79220779 63.9133199,-22.77108434 63.88869326,-22.75 63.86406539,-22.68767377 63.88869326,-22.62523191 63.9133199,-22.56267409 63.93794532,-22.58364312 63.96256952,-22.60465116 63.98719249,-22.62569832 64.01181424,-22.68837209 63.98719249))
258390|4|2|-22.43732591|63.93794532|POLYGON((-22.4372093 63.98719249,-22.5 63.96256952,-22.56267409 63.93794532,-22.54174397 63.9133199,-22.52085264 63.88869326,-22.5 63.86406539,-22.43744208 63.88869326,-22.37476809 63.9133199,-22.31197772 63.93794532,-22.33271375 63.96256952,-22.35348837 63.98719249,-22.37430168 64.01181424,-22.4372093 63.98719249))
258396|4|2|-20.93314763|63.93794532|POLYGON((-20.93023256 63.98719249,-20.99442379 63.96256952,-21.05849582 63.93794532,-21.03896104 63.9133199,-21.01946247 63.88869326,-21 63.86406539,-20.9360519 63.88869326,-20.87198516 63.9133199,-20.80779944 63.93794532,-20.82713755 63.96256952,-20.84651163 63.98719249,-20.86592179 64.01181424,-20.93023256 63.98719249))
258412|4|2|-16.92200557|63.93794532|POLYGON((-16.91162791 63.98719249,-16.9795539 63.96256952,-17.04735376 63.93794532,-17.03153989 63.9133199,-17.01575533 63.88869326,-17 63.86406539,-16.93234476 63.88869326,-16.86456401 63.9133199,-16.79665738 63.93794532,-16.81226766 63.96256952,-16.82790698 63.98719249,-16.84357542 64.01181424,-16.91162791 63.98719249))
258413|6|4|-16.67130919|63.93794532|POLYGON((-16.66046512 63.98719249,-16.72862454 63.96256952,-16.79665738 63.93794532,-16.78107607 63.9133199,-16.76552363 63.88869326,-16.75 63.86406539,-16.68211307 63.88869326,-16.61410019 63.9133199,-16.545961 63.93794532,-16.56133829 63.96256952,-16.57674419 63.98719249,-16.59217877 64.01181424,-16.66046512 63.98719249))
258514|5|3|8.625|63.86406539|POLYGON((8.515769944 63.9133199,8.507877665 63.88869326,8.5 63.86406539,8.575393154 63.83943629,8.65064695 63.81480596,8.725761773 63.79017439,8.733826248 63.81480596,8.741905643 63.83943629,8.75 63.86406539,8.674698795 63.88869326,8.599257885 63.9133199,8.52367688 63.93794532,8.515769944 63.9133199))
258518|5|3|9.625|63.86406539|POLYGON((9.517625232 63.9133199,9.508804449 63.88869326,9.5 63.86406539,9.574468085 63.83943629,9.648798521 63.81480596,9.72299169 63.79017439,9.731977819 63.81480596,9.740980574 63.83943629,9.75 63.86406539,9.675625579 63.88869326,9.601113173 63.9133199,9.526462396 63.93794532,9.517625232 63.9133199))
258519|4|2|9.875|63.86406539|POLYGON((9.768089054 63.9133199,9.759036145 63.88869326,9.75 63.86406539,9.824236818 63.83943629,9.898336414 63.81480596,9.972299169 63.79017439,9.981515712 63.81480596,9.990749306 63.83943629,10 63.86406539,9.925857275 63.88869326,9.851576994 63.9133199,9.777158774 63.93794532,9.768089054 63.9133199))
258524|7|5|11.125|63.86406539|POLYGON((11.02040816 63.9133199,11.01019462 63.88869326,11 63.86406539,11.07308048 63.83943629,11.14602588 63.81480596,11.21883657 63.79017439,11.22920518 63.81480596,11.23959297 63.83943629,11.25 63.86406539,11.17701576 63.88869326,11.1038961 63.9133199,11.03064067 63.93794532,11.02040816 63.9133199))
258525|4|2|11.375|63.86406539|POLYGON((11.27087199 63.9133199,11.26042632 63.88869326,11.25 63.86406539,11.32284921 63.83943629,11.39556377 63.81480596,11.46814404 63.79017439,11.47874307 63.81480596,11.4893617 63.83943629,11.5 63.86406539,11.42724745 63.88869326,11.35435993 63.9133199,11.28133705 63.93794532,11.27087199 63.9133199))
258526|4|2|11.625|63.86406539|POLYGON((11.52133581 63.9133199,11.51065802 63.88869326,11.5 63.86406539,11.57261795 63.83943629,11.64510166 63.81480596,11.71745152 63.79017439,11.72828096 63.81480596,11.73913043 63.83943629,11.75 63.86406539,11.67747915 63.88869326,11.60482375 63.9133199,11.53203343 63.93794532,11.52133581 63.9133199))
258542|4|2|15.625|63.86406539|POLYGON((15.52875696 63.9133199,15.51436515 63.88869326,15.5 63.86406539,15.56891767 63.83943629,15.63770795 63.81480596,15.70637119 63.79017439,15.72088725 63.81480596,15.73543016 63.83943629,15.75 63.86406539,15.68118628 63.88869326,15.6122449 63.9133199,15.54317549 63.93794532,15.52875696 63.9133199))
258545|4|2|16.375|63.86406539|POLYGON((16.28014842 63.9133199,16.26506024 63.88869326,16.25 63.86406539,16.31822387 63.83943629,16.38632163 63.81480596,16.45429363 63.79017439,16.46950092 63.81480596,16.48473636 63.83943629,16.5 63.86406539,16.43188137 63.88869326,16.36363636 63.9133199,16.29526462 63.93794532,16.28014842 63.9133199))
258559|4|2|19.875|63.86406539|POLYGON((19.78664193 63.9133199,19.76830399 63.88869326,19.75 63.86406539,19.81498612 63.83943629,19.87985213 63.81480596,19.94459834 63.79017439,19.96303142 63.81480596,19.98149861 63.83943629,20 63.86406539,19.93512512 63.88869326,19.87012987 63.9133199,19.80501393 63.93794532,19.78664193 63.9133199))
258560|4|2|20.125|63.86406539|POLYGON((20.03710575 63.9133199,20.01853568 63.88869326,20 63.86406539,20.06475486 63.83943629,20.12939002 63.81480596,20.19390582 63.79017439,20.21256932 63.81480596,20.23126735 63.83943629,20.25 63.86406539,20.18535681 63.88869326,20.12059369 63.9133199,20.05571031 63.93794532,20.03710575 63.9133199))
258561|4|2|20.375|63.86406539|POLYGON((20.28756957 63.9133199,20.26876738 63.88869326,20.25 63.86406539,20.31452359 63.83943629,20.37892791 63.81480596,20.4432133 63.79017439,20.46210721 63.81480596,20.48103608 63.83943629,20.5 63.86406539,20.43558851 63.88869326,20.37105751 63.9133199,20.30640669 63.93794532,20.28756957 63.9133199))
258562|4|2|20.625|63.86406539|POLYGON((20.5380334 63.9133199,20.51899907 63.88869326,20.5 63.86406539,20.56429232 63.83943629,20.6284658 63.81480596,20.69252078 63.79017439,20.7116451 63.81480596,20.73080481 63.83943629,20.75 63.86406539,20.6858202 63.88869326,20.62152134 63.9133199,20.55710306 63.93794532,20.5380334 63.9133199))
258572|4|2|23.125|63.86406539|POLYGON((23.04267161 63.9133199,23.02131603 63.88869326,23 63.86406539,23.06197965 63.83943629,23.12384473 63.81480596,23.18559557 63.79017439,23.20702403 63.81480596,23.22849214 63.83943629,23.25 63.86406539,23.18813716 63.88869326,23.12615955 63.9133199,23.06406685 63.93794532,23.04267161 63.9133199))
258709|2|25|57.375|63.86406539|POLYGON((57.35621521 63.9133199,57.30305839 63.88869326,57.25 63.86406539,57.28029602 63.83943629,57.31053604 63.81480596,57.34072022 63.79017439,57.39371534 63.81480596,57.44680851 63.83943629,57.5 63.86406539,57.46987952 63.88869326,57.43970315 63.9133199,57.40947075 63.93794532,57.35621521 63.9133199))
259830|4|2|-22.375|63.86406539|POLYGON((-22.37476809 63.9133199,-22.43744208 63.88869326,-22.5 63.86406539,-22.47918594 63.83943629,-22.45841035 63.81480596,-22.43767313 63.79017439,-22.37523105 63.81480596,-22.31267345 63.83943629,-22.25 63.86406539,-22.27062095 63.88869326,-22.29128015 63.9133199,-22.31197772 63.93794532,-22.37476809 63.9133199))
259833|5|3|-21.625|63.86406539|POLYGON((-21.62337662 63.9133199,-21.68674699 63.88869326,-21.75 63.86406539,-21.72987974 63.83943629,-21.70979667 63.81480596,-21.68975069 63.79017439,-21.62661738 63.81480596,-21.56336725 63.83943629,-21.5 63.86406539,-21.51992586 63.88869326,-21.53988868 63.9133199,-21.55988858 63.93794532,-21.62337662 63.9133199))
259834|4|2|-21.375|63.86406539|POLYGON((-21.3729128 63.9133199,-21.43651529 63.88869326,-21.5 63.86406539,-21.48011101 63.83943629,-21.46025878 63.81480596,-21.44044321 63.79017439,-21.37707948 63.81480596,-21.31359852 63.83943629,-21.25 63.86406539,-21.26969416 63.88869326,-21.28942486 63.9133199,-21.3091922 63.93794532,-21.3729128 63.9133199))
259955|4|2|8.850415512|63.79017439|POLYGON((8.741905643 63.83943629,8.733826248 63.81480596,8.725761773 63.79017439,8.800738007 63.7655416,8.875576037 63.74090757,8.950276243 63.71627231,8.958525346 63.74090757,8.966789668 63.7655416,8.975069252 63.79017439,8.900184843 63.81480596,8.825161887 63.83943629,8.75 63.86406539,8.741905643 63.83943629))
259958|4|2|9.59833795|63.79017439|POLYGON((9.491211841 63.83943629,9.482439926 63.81480596,9.473684211 63.79017439,9.54797048 63.7655416,9.622119816 63.74090757,9.696132597 63.71627231,9.705069124 63.74090757,9.71402214 63.7655416,9.72299169 63.79017439,9.648798521 63.81480596,9.574468085 63.83943629,9.5 63.86406539,9.491211841 63.83943629))
259959|4|2|9.847645429|63.79017439|POLYGON((9.740980574 63.83943629,9.731977819 63.81480596,9.72299169 63.79017439,9.79704797 63.7655416,9.870967742 63.74090757,9.944751381 63.71627231,9.953917051 63.74090757,9.963099631 63.7655416,9.972299169 63.79017439,9.898336414 63.81480596,9.824236818 63.83943629,9.75 63.86406539,9.740980574 63.83943629))
259965|4|2|11.3434903|63.79017439|POLYGON((11.23959297 63.83943629,11.22920518 63.81480596,11.21883657 63.79017439,11.29151292 63.7655416,11.3640553 63.74090757,11.43646409 63.71627231,11.44700461 63.74090757,11.45756458 63.7655416,11.46814404 63.79017439,11.39556377 63.81480596,11.32284921 63.83943629,11.25 63.86406539,11.23959297 63.83943629))
259966|4|2|11.59279778|63.79017439|POLYGON((11.4893617 63.83943629,11.47874307 63.81480596,11.46814404 63.79017439,11.54059041 63.7655416,11.61290323 63.74090757,11.68508287 63.71627231,11.69585253 63.74090757,11.70664207 63.7655416,11.71745152 63.79017439,11.64510166 63.81480596,11.57261795 63.83943629,11.5 63.86406539,11.4893617 63.83943629))
259979|4|2|14.83379501|63.79017439|POLYGON((14.73635523 63.83943629,14.72273567 63.81480596,14.70914127 63.79017439,14.77859779 63.7655416,14.84792627 63.74090757,14.91712707 63.71627231,14.93087558 63.74090757,14.94464945 63.7655416,14.95844875 63.79017439,14.88909427 63.81480596,14.81961147 63.83943629,14.75 63.86406539,14.73635523 63.83943629))
260000|4|2|20.06925208|63.79017439|POLYGON((19.98149861 63.83943629,19.96303142 63.81480596,19.94459834 63.79017439,20.00922509 63.7655416,20.07373272 63.74090757,20.13812155 63.71627231,20.15668203 63.74090757,20.17527675 63.7655416,20.19390582 63.79017439,20.12939002 63.81480596,20.06475486 63.83943629,20 63.86406539,19.98149861 63.83943629))
260001|4|2|20.31855956|63.79017439|POLYGON((20.23126735 63.83943629,20.21256932 63.81480596,20.19390582 63.79017439,20.25830258 63.7655416,20.32258065 63.74090757,20.38674033 63.71627231,20.40552995 63.74090757,20.42435424 63.7655416,20.4432133 63.79017439,20.37892791 63.81480596,20.31452359 63.83943629,20.25 63.86406539,20.23126735 63.83943629))
260002|4|2|20.56786704|63.79017439|POLYGON((20.48103608 63.83943629,20.46210721 63.81480596,20.4432133 63.79017439,20.50738007 63.7655416,20.57142857 63.74090757,20.63535912 63.71627231,20.65437788 63.74090757,20.67343173 63.7655416,20.69252078 63.79017439,20.6284658 63.81480596,20.56429232 63.83943629,20.5 63.86406539,20.48103608 63.83943629))
260057|2|19|34.27977839|63.79017439|POLYGON((34.21831637 63.83943629,34.18669131 63.81480596,34.15512465 63.79017439,34.20664207 63.7655416,34.25806452 63.74090757,34.30939227 63.71627231,34.34101382 63.74090757,34.37269373 63.7655416,34.40443213 63.79017439,34.35304991 63.81480596,34.30157262 63.83943629,34.25 63.86406539,34.21831637 63.83943629))
260218|2|21|74.41828255|63.79017439|POLYGON((74.43108233 63.83943629,74.36229205 63.81480596,74.29362881 63.79017439,74.30811808 63.7655416,74.32258065 63.74090757,74.33701657 63.71627231,74.40552995 63.74090757,74.47416974 63.7655416,74.54293629 63.79017439,74.52865065 63.81480596,74.51433858 63.83943629,74.5 63.86406539,74.43108233 63.83943629))
261282|5|3|-20.31855956|63.79017439|POLYGON((-20.31452359 63.83943629,-20.37892791 63.81480596,-20.4432133 63.79017439,-20.42435424 63.7655416,-20.40552995 63.74090757,-20.38674033 63.71627231,-20.32258065 63.74090757,-20.25830258 63.7655416,-20.19390582 63.79017439,-20.21256932 63.81480596,-20.23126735 63.83943629,-20.25 63.86406539,-20.31452359 63.83943629))
261399|4|2|8.825966851|63.71627231|POLYGON((8.717712177 63.7655416,8.709677419 63.74090757,8.701657459 63.71627231,8.776448942 63.6916358,8.851102941 63.66699807,8.925619835 63.64235909,8.933823529 63.66699807,8.942042318 63.6916358,8.950276243 63.71627231,8.875576037 63.74090757,8.800738007 63.7655416,8.725761773 63.79017439,8.717712177 63.7655416))
261402|4|2|9.571823204|63.71627231|POLYGON((9.464944649 63.7655416,9.456221198 63.74090757,9.447513812 63.71627231,9.521619135 63.6916358,9.595588235 63.66699807,9.669421488 63.64235909,9.678308824 63.66699807,9.687212511 63.6916358,9.696132597 63.71627231,9.622119816 63.74090757,9.54797048 63.7655416,9.473684211 63.79017439,9.464944649 63.7655416))
261403|5|3|9.820441989|63.71627231|POLYGON((9.71402214 63.7655416,9.705069124 63.74090757,9.696132597 63.71627231,9.7700092 63.6916358,9.84375 63.66699807,9.917355372 63.64235909,9.926470588 63.66699807,9.935602576 63.6916358,9.944751381 63.71627231,9.870967742 63.74090757,9.79704797 63.7655416,9.72299169 63.79017439,9.71402214 63.7655416))
261405|4|2|10.31767956|63.71627231|POLYGON((10.21217712 63.7655416,10.20276498 63.74090757,10.19337017 63.71627231,10.26678933 63.6916358,10.34007353 63.66699807,10.41322314 63.64235909,10.42279412 63.66699807,10.4323827 63.6916358,10.44198895 63.71627231,10.36866359 63.74090757,10.29520295 63.7655416,10.22160665 63.79017439,10.21217712 63.7655416))
261406|4|2|10.56629834|63.71627231|POLYGON((10.46125461 63.7655416,10.4516129 63.74090757,10.44198895 63.71627231,10.51517939 63.6916358,10.58823529 63.66699807,10.66115702 63.64235909,10.67095588 63.66699807,10.68077277 63.6916358,10.69060773 63.71627231,10.61751152 63.74090757,10.54428044 63.7655416,10.47091413 63.79017439,10.46125461 63.7655416))
261408|4|2|11.06353591|63.71627231|POLYGON((10.95940959 63.7655416,10.94930876 63.74090757,10.93922652 63.71627231,11.01195952 63.6916358,11.08455882 63.66699807,11.15702479 63.64235909,11.16727941 63.66699807,11.1775529 63.6916358,11.1878453 63.71627231,11.11520737 63.74090757,11.04243542 63.7655416,10.96952909 63.79017439,10.95940959 63.7655416))
261409|4|2|11.3121547|63.71627231|POLYGON((11.20848708 63.7655416,11.19815668 63.74090757,11.1878453 63.71627231,11.26034959 63.6916358,11.33272059 63.66699807,11.40495868 63.64235909,11.41544118 63.66699807,11.42594296 63.6916358,11.43646409 63.71627231,11.3640553 63.74090757,11.29151292 63.7655416,11.21883657 63.79017439,11.20848708 63.7655416))
261410|4|2|11.56077348|63.71627231|POLYGON((11.45756458 63.7655416,11.44700461 63.74090757,11.43646409 63.71627231,11.50873965 63.6916358,11.58088235 63.66699807,11.65289256 63.64235909,11.66360294 63.66699807,11.67433303 63.6916358,11.68508287 63.71627231,11.61290323 63.74090757,11.54059041 63.7655416,11.46814404 63.79017439,11.45756458 63.7655416))
261411|4|2|11.80939227|63.71627231|POLYGON((11.70664207 63.7655416,11.69585253 63.74090757,11.68508287 63.71627231,11.75712971 63.6916358,11.82904412 63.66699807,11.90082645 63.64235909,11.91176471 63.66699807,11.92272309 63.6916358,11.93370166 63.71627231,11.86175115 63.74090757,11.7896679 63.7655416,11.71745152 63.79017439,11.70664207 63.7655416))
261431|5|3|16.78176796|63.71627231|POLYGON((16.68819188 63.7655416,16.67281106 63.74090757,16.65745856 63.71627231,16.724931 63.6916358,16.79227941 63.66699807,16.85950413 63.64235909,16.875 63.66699807,16.89052438 63.6916358,16.90607735 63.71627231,16.83870968 63.74090757,16.77121771 63.7655416,16.70360111 63.79017439,16.68819188 63.7655416))
261439|4|2|18.77071823|63.71627231|POLYGON((18.68081181 63.7655416,18.66359447 63.74090757,18.64640884 63.71627231,18.71205152 63.6916358,18.77757353 63.66699807,18.84297521 63.64235909,18.86029412 63.66699807,18.87764489 63.6916358,18.89502762 63.71627231,18.82949309 63.74090757,18.76383764 63.7655416,18.69806094 63.79017439,18.68081181 63.7655416))
261444|4|2|20.01381215|63.71627231|POLYGON((19.92619926 63.7655416,19.9078341 63.74090757,19.88950276 63.71627231,19.95400184 63.6916358,20.01838235 63.66699807,20.08264463 63.64235909,20.10110294 63.66699807,20.11959522 63.6916358,20.13812155 63.71627231,20.07373272 63.74090757,20.00922509 63.7655416,19.94459834 63.79017439,19.92619926 63.7655416))
261445|4|2|20.26243094|63.71627231|POLYGON((20.17527675 63.7655416,20.15668203 63.74090757,20.13812155 63.71627231,20.2023919 63.6916358,20.26654412 63.66699807,20.33057851 63.64235909,20.34926471 63.66699807,20.36798528 63.6916358,20.38674033 63.71627231,20.32258065 63.74090757,20.25830258 63.7655416,20.19390582 63.79017439,20.17527675 63.7655416))
261455|4|2|22.74861878|63.71627231|POLYGON((22.66605166 63.7655416,22.64516129 63.74090757,22.62430939 63.71627231,22.68629255 63.6916358,22.74816176 63.66699807,22.80991736 63.64235909,22.83088235 63.66699807,22.85188592 63.6916358,22.87292818 63.71627231,22.81105991 63.74090757,22.74907749 63.7655416,22.68698061 63.79017439,22.66605166 63.7655416))
261456|4|2|22.99723757|63.71627231|POLYGON((22.91512915 63.7655416,22.89400922 63.74090757,22.87292818 63.71627231,22.93468261 63.6916358,22.99632353 63.66699807,23.05785124 63.64235909,23.07904412 63.66699807,23.10027599 63.6916358,23.12154696 63.71627231,23.05990783 63.74090757,22.99815498 63.7655416,22.93628809 63.79017439,22.91512915 63.7655416))
261632|2|11|66.75414365|63.71627231|POLYGON((66.75276753 63.7655416,66.69124424 63.74090757,66.62983425 63.71627231,66.65133395 63.6916358,66.67279412 63.66699807,66.69421488 63.64235909,66.75551471 63.66699807,66.81692732 63.6916358,66.87845304 63.71627231,66.85714286 63.74090757,66.83579336 63.7655416,66.81440443 63.79017439,66.75276753 63.7655416))
262730|5|3|-20.26243094|63.71627231|POLYGON((-20.25830258 63.7655416,-20.32258065 63.74090757,-20.38674033 63.71627231,-20.36798528 63.6916358,-20.34926471 63.66699807,-20.33057851 63.64235909,-20.26654412 63.66699807,-20.2023919 63.6916358,-20.13812155 63.71627231,-20.15668203 63.74090757,-20.17527675 63.7655416,-20.19390582 63.79017439,-20.25830258 63.7655416))
262847|4|2|8.801652893|63.64235909|POLYGON((8.693652254 63.6916358,8.685661765 63.66699807,8.67768595 63.64235909,8.752293578 63.61771887,8.826764436 63.59307741,8.901098901 63.56843471,8.909257562 63.59307741,8.917431193 63.61771887,8.925619835 63.64235909,8.851102941 63.66699807,8.776448942 63.6916358,8.701657459 63.71627231,8.693652254 63.6916358))
262851|4|2|9.79338843|63.64235909|POLYGON((9.687212511 63.6916358,9.678308824 63.66699807,9.669421488 63.64235909,9.743119266 63.61771887,9.816681943 63.59307741,9.89010989 63.56843471,9.899175069 63.59307741,9.908256881 63.61771887,9.917355372 63.64235909,9.84375 63.66699807,9.7700092 63.6916358,9.696132597 63.71627231,9.687212511 63.6916358))
262856|4|2|11.03305785|63.64235909|POLYGON((10.92916283 63.6916358,10.91911765 63.66699807,10.90909091 63.64235909,10.98165138 63.61771887,11.05407883 63.59307741,11.12637363 63.56843471,11.13657195 63.59307741,11.14678899 63.61771887,11.15702479 63.64235909,11.08455882 63.66699807,11.01195952 63.6916358,10.93922652 63.71627231,10.92916283 63.6916358))
262857|4|2|11.28099174|63.64235909|POLYGON((11.1775529 63.6916358,11.16727941 63.66699807,11.15702479 63.64235909,11.2293578 63.61771887,11.3015582 63.59307741,11.37362637 63.56843471,11.38405133 63.59307741,11.39449541 63.61771887,11.40495868 63.64235909,11.33272059 63.66699807,11.26034959 63.6916358,11.1878453 63.71627231,11.1775529 63.6916358))
262871|4|2|14.75206612|63.64235909|POLYGON((14.6550138 63.6916358,14.64154412 63.66699807,14.62809917 63.64235909,14.69724771 63.61771887,14.76626948 63.59307741,14.83516484 63.56843471,14.8487626 63.59307741,14.86238532 63.61771887,14.87603306 63.64235909,14.80698529 63.66699807,14.73781049 63.6916358,14.66850829 63.71627231,14.6550138 63.6916358))
262892|4|2|19.95867769|63.64235909|POLYGON((19.87120515 63.6916358,19.85294118 63.66699807,19.83471074 63.64235909,19.89908257 63.61771887,19.96333639 63.59307741,20.02747253 63.56843471,20.04582951 63.59307741,20.06422018 63.61771887,20.08264463 63.64235909,20.01838235 63.66699807,19.95400184 63.6916358,19.88950276 63.71627231,19.87120515 63.6916358))
262894|4|2|20.45454545|63.64235909|POLYGON((20.36798528 63.6916358,20.34926471 63.66699807,20.33057851 63.64235909,20.39449541 63.61771887,20.45829514 63.59307741,20.52197802 63.56843471,20.54078827 63.59307741,20.55963303 63.61771887,20.5785124 63.64235909,20.51470588 63.66699807,20.45078197 63.6916358,20.38674033 63.71627231,20.36798528 63.6916358))
262903|4|2|22.68595041|63.64235909|POLYGON((22.60349586 63.6916358,22.58272059 63.66699807,22.56198347 63.64235909,22.62385321 63.61771887,22.68560953 63.59307741,22.74725275 63.56843471,22.76810266 63.59307741,22.78899083 63.61771887,22.80991736 63.64235909,22.74816176 63.66699807,22.68629255 63.6916358,22.62430939 63.71627231,22.60349586 63.6916358))
262904|3|35|22.9338843|63.64235909|POLYGON((22.85188592 63.6916358,22.83088235 63.66699807,22.80991736 63.64235909,22.87155963 63.61771887,22.93308891 63.59307741,22.99450549 63.56843471,23.01558203 63.59307741,23.03669725 63.61771887,23.05785124 63.64235909,22.99632353 63.66699807,22.93468261 63.6916358,22.87292818 63.71627231,22.85188592 63.6916358))
263028|2|14|53.67768595|63.64235909|POLYGON((53.65225391 63.6916358,53.60294118 63.66699807,53.55371901 63.64235909,53.58715596 63.61771887,53.62053162 63.59307741,53.65384615 63.56843471,53.70302475 63.59307741,53.75229358 63.61771887,53.80165289 63.64235909,53.76838235 63.66699807,53.7350506 63.6916358,53.70165746 63.71627231,53.65225391 63.6916358))
263029|2|14|53.92561983|63.64235909|POLYGON((53.90064397 63.6916358,53.85110294 63.66699807,53.80165289 63.64235909,53.83486239 63.61771887,53.868011 63.59307741,53.9010989 63.56843471,53.95050412 63.59307741,54 63.61771887,54.04958678 63.64235909,54.01654412 63.66699807,53.98344066 63.6916358,53.95027624 63.71627231,53.90064397 63.6916358))
263033|2|15|54.91735537|63.64235909|POLYGON((54.89420423 63.6916358,54.84375 63.66699807,54.79338843 63.64235909,54.82568807 63.61771887,54.85792851 63.59307741,54.89010989 63.56843471,54.94042163 63.59307741,54.99082569 63.61771887,55.04132231 63.64235909,55.00919118 63.66699807,54.97700092 63.6916358,54.94475138 63.71627231,54.89420423 63.6916358))
264300|4|2|9.024725275|63.56843471|POLYGON((8.917431193 63.61771887,8.909257562 63.59307741,8.901098901 63.56843471,8.975297347 63.54379076,9.049360146 63.51914556,9.123287671 63.49449912,9.131627057 63.51914556,9.139981702 63.54379076,9.148351648 63.56843471,9.074243813 63.59307741,9 63.61771887,8.925619835 63.64235909,8.917431193 63.61771887))
264303|4|2|9.766483516|63.56843471|POLYGON((9.660550459 63.61771887,9.651695692 63.59307741,9.642857143 63.56843471,9.716376944 63.54379076,9.78976234 63.51914556,9.863013699 63.49449912,9.87202925 63.51914556,9.881061299 63.54379076,9.89010989 63.56843471,9.816681943 63.59307741,9.743119266 63.61771887,9.669421488 63.64235909,9.660550459 63.61771887))
264304|4|2|10.01373626|63.56843471|POLYGON((9.908256881 63.61771887,9.899175069 63.59307741,9.89010989 63.56843471,9.963403477 63.54379076,10.03656307 63.51914556,10.10958904 63.49449912,10.11882998 63.51914556,10.12808783 63.54379076,10.13736264 63.56843471,10.06416132 63.59307741,9.990825688 63.61771887,9.917355372 63.64235909,9.908256881 63.61771887))
264305|4|2|10.26098901|63.56843471|POLYGON((10.1559633 63.61771887,10.14665445 63.59307741,10.13736264 63.56843471,10.21043001 63.54379076,10.2833638 63.51914556,10.35616438 63.49449912,10.36563071 63.51914556,10.37511436 63.54379076,10.38461538 63.56843471,10.3116407 63.59307741,10.23853211 63.61771887,10.16528926 63.64235909,10.1559633 63.61771887))
264307|4|2|10.75549451|63.56843471|POLYGON((10.65137615 63.61771887,10.6416132 63.59307741,10.63186813 63.56843471,10.70448307 63.54379076,10.77696527 63.51914556,10.84931507 63.49449912,10.85923218 63.51914556,10.86916743 63.54379076,10.87912088 63.56843471,10.80659945 63.59307741,10.73394495 63.61771887,10.66115702 63.64235909,10.65137615 63.61771887))
264308|4|2|11.00274725|63.56843471|POLYGON((10.89908257 63.61771887,10.88909258 63.59307741,10.87912088 63.56843471,10.95150961 63.54379076,11.023766 63.51914556,11.09589041 63.49449912,11.10603291 63.51914556,11.11619396 63.54379076,11.12637363 63.56843471,11.05407883 63.59307741,10.98165138 63.61771887,10.90909091 63.64235909,10.89908257 63.61771887))
264331|4|2|16.68956044|63.56843471|POLYGON((16.59633028 63.61771887,16.58111824 63.59307741,16.56593407 63.56843471,16.63311985 63.54379076,16.70018282 63.51914556,16.76712329 63.49449912,16.78244973 63.51914556,16.79780421 63.54379076,16.81318681 63.56843471,16.74610449 63.59307741,16.67889908 63.61771887,16.61157025 63.64235909,16.59633028 63.61771887))
264339|4|2|18.66758242|63.56843471|POLYGON((18.57798165 63.61771887,18.56095325 63.59307741,18.54395604 63.56843471,18.60933211 63.54379076,18.67458867 63.51914556,18.73972603 63.49449912,18.75685558 63.51914556,18.77401647 63.54379076,18.79120879 63.56843471,18.72593951 63.59307741,18.66055046 63.61771887,18.59504132 63.64235909,18.57798165 63.61771887))
264342|4|2|19.40934066|63.56843471|POLYGON((19.32110092 63.61771887,19.30339138 63.59307741,19.28571429 63.56843471,19.35041171 63.54379076,19.41499086 63.51914556,19.47945205 63.49449912,19.49725777 63.51914556,19.51509607 63.54379076,19.53296703 63.56843471,19.46837764 63.59307741,19.40366972 63.61771887,19.33884298 63.64235909,19.32110092 63.61771887))
264356|4|2|22.87087912|63.56843471|POLYGON((22.78899083 63.61771887,22.76810266 63.59307741,22.74725275 63.56843471,22.80878317 63.54379076,22.8702011 63.51914556,22.93150685 63.49449912,22.95246801 63.51914556,22.97346752 63.54379076,22.99450549 63.56843471,22.93308891 63.59307741,22.87155963 63.61771887,22.80991736 63.64235909,22.78899083 63.61771887))
264359|4|2|23.61263736|63.56843471|POLYGON((23.53211009 63.61771887,23.51054079 63.59307741,23.48901099 63.56843471,23.54986276 63.54379076,23.61060329 63.51914556,23.67123288 63.49449912,23.6928702 63.51914556,23.71454712 63.54379076,23.73626374 63.56843471,23.67552704 63.59307741,23.6146789 63.61771887,23.55371901 63.64235909,23.53211009 63.61771887))
264362|4|2|24.3543956|63.56843471|POLYGON((24.27522936 63.61771887,24.25297892 63.59307741,24.23076923 63.56843471,24.29094236 63.54379076,24.35100548 63.51914556,24.4109589 63.49449912,24.43327239 63.51914556,24.45562672 63.54379076,24.47802198 63.56843471,24.41796517 63.59307741,24.35779817 63.61771887,24.29752066 63.64235909,24.27522936 63.61771887))
264373|4|2|27.07417582|63.56843471|POLYGON((27 63.61771887,26.97525206 63.59307741,26.95054945 63.56843471,27.00823422 63.54379076,27.06581353 63.51914556,27.12328767 63.49449912,27.14808044 63.51914556,27.17291857 63.54379076,27.1978022 63.56843471,27.14023831 63.59307741,27.08256881 63.61771887,27.02479339 63.64235909,27 63.61771887))
264381|4|2|29.0521978|63.56843471|POLYGON((28.98165138 63.61771887,28.95508708 63.59307741,28.92857143 63.56843471,28.98444648 63.54379076,29.04021938 63.51914556,29.09589041 63.49449912,29.12248629 63.51914556,29.14913083 63.54379076,29.17582418 63.56843471,29.12007333 63.59307741,29.06422018 63.61771887,29.00826446 63.64235909,28.98165138 63.61771887))
264480|2|17|53.53021978|63.56843471|POLYGON((53.50458716 63.61771887,53.45554537 63.59307741,53.40659341 63.56843471,53.44007319 63.54379076,53.47349177 63.51914556,53.50684932 63.49449912,53.55575868 63.51914556,53.60475755 63.54379076,53.65384615 63.56843471,53.62053162 63.59307741,53.58715596 63.61771887,53.55371901 63.64235909,53.50458716 63.61771887))
264481|2|14|53.77747253|63.56843471|POLYGON((53.75229358 63.61771887,53.70302475 63.59307741,53.65384615 63.56843471,53.68709973 63.54379076,53.7202925 63.51914556,53.75342466 63.49449912,53.80255941 63.51914556,53.85178408 63.54379076,53.9010989 63.56843471,53.868011 63.59307741,53.83486239 63.61771887,53.80165289 63.64235909,53.75229358 63.61771887))
264482|2|14|54.02472527|63.56843471|POLYGON((54 63.61771887,53.95050412 63.59307741,53.9010989 63.56843471,53.93412626 63.54379076,53.96709324 63.51914556,54 63.49449912,54.04936015 63.51914556,54.09881061 63.54379076,54.14835165 63.56843471,54.11549038 63.59307741,54.08256881 63.61771887,54.04958678 63.64235909,54 63.61771887))
265751|4|2|7.767123288|63.49449912|POLYGON((7.657822507 63.54379076,7.650822669 63.51914556,7.643835616 63.49449912,7.718978102 63.46985143,7.793983592 63.44520249,7.868852459 63.4205523,7.876025524 63.44520249,7.883211679 63.46985143,7.890410959 63.49449912,7.81535649 63.51914556,7.740164684 63.54379076,7.664835165 63.56843471,7.657822507 63.54379076))
265752|4|2|8.01369863|63.49449912|POLYGON((7.904849039 63.54379076,7.8976234 63.51914556,7.890410959 63.49449912,7.965328467 63.46985143,8.040109389 63.44520249,8.114754098 63.4205523,8.122151322 63.44520249,8.129562044 63.46985143,8.136986301 63.49449912,8.062157221 63.51914556,7.987191217 63.54379076,7.912087912 63.56843471,7.904849039 63.54379076))
265757|4|2|9.246575342|63.49449912|POLYGON((9.139981702 63.54379076,9.131627057 63.51914556,9.123287671 63.49449912,9.197080292 63.46985143,9.270738377 63.44520249,9.344262295 63.4205523,9.35278031 63.44520249,9.361313869 63.46985143,9.369863014 63.49449912,9.296160878 63.51914556,9.222323879 63.54379076,9.148351648 63.56843471,9.139981702 63.54379076))
265759|4|2|9.739726027|63.49449912|POLYGON((9.634034767 63.54379076,9.625228519 63.51914556,9.616438356 63.49449912,9.689781022 63.46985143,9.762989973 63.44520249,9.836065574 63.4205523,9.845031905 63.44520249,9.854014599 63.46985143,9.863013699 63.49449912,9.78976234 63.51914556,9.716376944 63.54379076,9.642857143 63.56843471,9.634034767 63.54379076))
265760|4|2|9.98630137|63.49449912|POLYGON((9.881061299 63.54379076,9.87202925 63.51914556,9.863013699 63.49449912,9.936131387 63.46985143,10.00911577 63.44520249,10.08196721 63.4205523,10.0911577 63.44520249,10.10036496 63.46985143,10.10958904 63.49449912,10.03656307 63.51914556,9.963403477 63.54379076,9.89010989 63.56843471,9.881061299 63.54379076))
265763|4|2|10.7260274|63.49449912|POLYGON((10.6221409 63.54379076,10.61243144 63.51914556,10.60273973 63.49449912,10.67518248 63.46985143,10.74749316 63.44520249,10.81967213 63.4205523,10.8295351 63.44520249,10.83941606 63.46985143,10.84931507 63.49449912,10.77696527 63.51914556,10.70448307 63.54379076,10.63186813 63.56843471,10.6221409 63.54379076))
265764|4|2|10.97260274|63.49449912|POLYGON((10.86916743 63.54379076,10.85923218 63.51914556,10.84931507 63.49449912,10.92153285 63.46985143,10.99361896 63.44520249,11.06557377 63.4205523,11.07566089 63.44520249,11.08576642 63.46985143,11.09589041 63.49449912,11.023766 63.51914556,10.95150961 63.54379076,10.87912088 63.56843471,10.86916743 63.54379076))
265766|4|2|11.46575342|63.49449912|POLYGON((11.36322049 63.54379076,11.35283364 63.51914556,11.34246575 63.49449912,11.41423358 63.46985143,11.48587056 63.44520249,11.55737705 63.4205523,11.56791249 63.44520249,11.57846715 63.46985143,11.5890411 63.49449912,11.51736746 63.51914556,11.44556267 63.54379076,11.37362637 63.56843471,11.36322049 63.54379076))
265773|5|3|13.19178082|63.49449912|POLYGON((13.09240622 63.54379076,13.08043876 63.51914556,13.06849315 63.49449912,13.13868613 63.46985143,13.20875114 63.44520249,13.27868852 63.4205523,13.29079307 63.44520249,13.30291971 63.46985143,13.31506849 63.49449912,13.24497258 63.51914556,13.1747484 63.54379076,13.1043956 63.56843471,13.09240622 63.54379076))
265788|4|2|16.89041096|63.49449912|POLYGON((16.79780421 63.54379076,16.78244973 63.51914556,16.76712329 63.49449912,16.83394161 63.46985143,16.9006381 63.44520249,16.96721311 63.4205523,16.98268004 63.44520249,16.99817518 63.46985143,17.01369863 63.49449912,16.94698355 63.51914556,16.88014639 63.54379076,16.81318681 63.56843471,16.79780421 63.54379076))
265792|4|2|17.87671233|63.49449912|POLYGON((17.78591034 63.54379076,17.76965265 63.51914556,17.75342466 63.49449912,17.81934307 63.46985143,17.88514129 63.44520249,17.95081967 63.4205523,17.96718323 63.44520249,17.98357664 63.46985143,18 63.49449912,17.93418647 63.51914556,17.86825252 63.54379076,17.8021978 63.56843471,17.78591034 63.54379076))
265793|4|2|18.12328767|63.49449912|POLYGON((18.03293687 63.54379076,18.01645338 63.51914556,18 63.49449912,18.06569343 63.46985143,18.13126709 63.44520249,18.19672131 63.4205523,18.21330902 63.44520249,18.22992701 63.46985143,18.24657534 63.49449912,18.1809872 63.51914556,18.11527905 63.54379076,18.04945055 63.56843471,18.03293687 63.54379076))
265795|4|2|18.61643836|63.49449912|POLYGON((18.52698994 63.54379076,18.51005484 63.51914556,18.49315068 63.49449912,18.55839416 63.46985143,18.62351869 63.44520249,18.68852459 63.4205523,18.70556062 63.44520249,18.72262774 63.46985143,18.73972603 63.49449912,18.67458867 63.51914556,18.60933211 63.54379076,18.54395604 63.56843471,18.52698994 63.54379076))
265796|4|2|18.8630137|63.49449912|POLYGON((18.77401647 63.54379076,18.75685558 63.51914556,18.73972603 63.49449912,18.80474453 63.46985143,18.86964448 63.44520249,18.93442623 63.4205523,18.95168642 63.44520249,18.9689781 63.46985143,18.98630137 63.49449912,18.9213894 63.51914556,18.85635865 63.54379076,18.79120879 63.56843471,18.77401647 63.54379076))
265811|4|2|22.56164384|63.49449912|POLYGON((22.47941446 63.54379076,22.45886654 63.51914556,22.43835616 63.49449912,22.5 63.46985143,22.56153145 63.44520249,22.62295082 63.4205523,22.64357338 63.44520249,22.66423358 63.46985143,22.68493151 63.49449912,22.62340037 63.51914556,22.56175663 63.54379076,22.5 63.56843471,22.47941446 63.54379076))
265813|4|2|23.05479452|63.49449912|POLYGON((22.97346752 63.54379076,22.95246801 63.51914556,22.93150685 63.49449912,22.99270073 63.46985143,23.05378304 63.44520249,23.1147541 63.4205523,23.13582498 63.44520249,23.15693431 63.46985143,23.17808219 63.49449912,23.11700183 63.51914556,23.0558097 63.54379076,22.99450549 63.56843471,22.97346752 63.54379076))
265830|4|2|27.24657534|63.49449912|POLYGON((27.17291857 63.54379076,27.14808044 63.51914556,27.12328767 63.49449912,27.18065693 63.46985143,27.2379216 63.44520249,27.29508197 63.4205523,27.31996354 63.44520249,27.34489051 63.46985143,27.36986301 63.49449912,27.31261426 63.51914556,27.25526075 63.54379076,27.1978022 63.56843471,27.17291857 63.54379076))
265937|2|14|53.63013699|63.49449912|POLYGON((53.60475755 63.54379076,53.55575868 63.51914556,53.50684932 63.49449912,53.54014599 63.46985143,53.57338195 63.44520249,53.60655738 63.4205523,53.65542388 63.44520249,53.70437956 63.46985143,53.75342466 63.49449912,53.7202925 63.51914556,53.68709973 63.54379076,53.65384615 63.56843471,53.60475755 63.54379076))
267102|5|3|-19.10958904|63.49449912|POLYGON((-19.10338518 63.54379076,-19.16819013 63.51914556,-19.23287671 63.49449912,-19.21532847 63.46985143,-19.19781222 63.44520249,-19.18032787 63.4205523,-19.11577028 63.44520249,-19.05109489 63.46985143,-18.98630137 63.49449912,-19.00365631 63.51914556,-19.021043 63.54379076,-19.03846154 63.56843471,-19.10338518 63.54379076))
267211|4|2|7.745901639|63.4205523|POLYGON((7.636861314 63.46985143,7.629899727 63.44520249,7.62295082 63.4205523,7.697907188 63.39590086,7.772727273 63.37124816,7.847411444 63.34659421,7.854545455 63.37124816,7.861692448 63.39590086,7.868852459 63.4205523,7.793983592 63.44520249,7.718978102 63.46985143,7.643835616 63.49449912,7.636861314 63.46985143))
267212|4|2|7.991803279|63.4205523|POLYGON((7.883211679 63.46985143,7.876025524 63.44520249,7.868852459 63.4205523,7.943585077 63.39590086,8.018181818 63.37124816,8.092643052 63.34659421,8.1 63.37124816,8.107370337 63.39590086,8.114754098 63.4205523,8.040109389 63.44520249,7.965328467 63.46985143,7.890410959 63.49449912,7.883211679 63.46985143))
267213|4|2|8.237704918|63.4205523|POLYGON((8.129562044 63.46985143,8.122151322 63.44520249,8.114754098 63.4205523,8.189262966 63.39590086,8.263636364 63.37124816,8.337874659 63.34659421,8.345454545 63.37124816,8.353048226 63.39590086,8.360655738 63.4205523,8.286235187 63.44520249,8.211678832 63.46985143,8.136986301 63.49449912,8.129562044 63.46985143))
267216|4|2|8.975409836|63.4205523|POLYGON((8.868613139 63.46985143,8.860528715 63.44520249,8.852459016 63.4205523,8.926296633 63.39590086,9 63.37124816,9.073569482 63.34659421,9.081818182 63.37124816,9.090081893 63.39590086,9.098360656 63.4205523,9.02461258 63.44520249,8.950729927 63.46985143,8.876712329 63.49449912,8.868613139 63.46985143))
267217|4|2|9.221311475|63.4205523|POLYGON((9.114963504 63.46985143,9.106654512 63.44520249,9.098360656 63.4205523,9.171974522 63.39590086,9.245454545 63.37124816,9.31880109 63.34659421,9.327272727 63.37124816,9.335759782 63.39590086,9.344262295 63.4205523,9.270738377 63.44520249,9.197080292 63.46985143,9.123287671 63.49449912,9.114963504 63.46985143))
267220|4|2|9.959016393|63.4205523|POLYGON((9.854014599 63.46985143,9.845031905 63.44520249,9.836065574 63.4205523,9.909008189 63.39590086,9.981818182 63.37124816,10.05449591 63.34659421,10.06363636 63.37124816,10.07279345 63.39590086,10.08196721 63.4205523,10.00911577 63.44520249,9.936131387 63.46985143,9.863013699 63.49449912,9.854014599 63.46985143))
267221|4|2|10.20491803|63.4205523|POLYGON((10.10036496 63.46985143,10.0911577 63.44520249,10.08196721 63.4205523,10.15468608 63.39590086,10.22727273 63.37124816,10.29972752 63.34659421,10.30909091 63.37124816,10.31847134 63.39590086,10.32786885 63.4205523,10.25524157 63.44520249,10.18248175 63.46985143,10.10958904 63.49449912,10.10036496 63.46985143))
267222|4|2|10.45081967|63.4205523|POLYGON((10.34671533 63.46985143,10.3372835 63.44520249,10.32786885 63.4205523,10.40036397 63.39590086,10.47272727 63.37124816,10.54495913 63.34659421,10.55454545 63.37124816,10.56414923 63.39590086,10.57377049 63.4205523,10.50136737 63.44520249,10.42883212 63.46985143,10.35616438 63.49449912,10.34671533 63.46985143))
267223|4|2|10.69672131|63.4205523|POLYGON((10.59306569 63.46985143,10.5834093 63.44520249,10.57377049 63.4205523,10.64604186 63.39590086,10.71818182 63.37124816,10.79019074 63.34659421,10.8 63.37124816,10.80982712 63.39590086,10.81967213 63.4205523,10.74749316 63.44520249,10.67518248 63.46985143,10.60273973 63.49449912,10.59306569 63.46985143))
267224|4|2|10.94262295|63.4205523|POLYGON((10.83941606 63.46985143,10.8295351 63.44520249,10.81967213 63.4205523,10.89171975 63.39590086,10.96363636 63.37124816,11.03542234 63.34659421,11.04545455 63.37124816,11.055505 63.39590086,11.06557377 63.4205523,10.99361896 63.44520249,10.92153285 63.46985143,10.84931507 63.49449912,10.83941606 63.46985143))
267225|4|2|11.18852459|63.4205523|POLYGON((11.08576642 63.46985143,11.07566089 63.44520249,11.06557377 63.4205523,11.13739763 63.39590086,11.20909091 63.37124816,11.28065395 63.34659421,11.29090909 63.37124816,11.30118289 63.39590086,11.31147541 63.4205523,11.23974476 63.44520249,11.16788321 63.46985143,11.09589041 63.49449912,11.08576642 63.46985143))
267227|4|2|11.68032787|63.4205523|POLYGON((11.57846715 63.46985143,11.56791249 63.44520249,11.55737705 63.4205523,11.62875341 63.39590086,11.7 63.37124816,11.77111717 63.34659421,11.78181818 63.37124816,11.79253867 63.39590086,11.80327869 63.4205523,11.73199635 63.44520249,11.66058394 63.46985143,11.5890411 63.49449912,11.57846715 63.46985143))
267231|4|2|12.66393443|63.4205523|POLYGON((12.56386861 63.46985143,12.55241568 63.44520249,12.54098361 63.4205523,12.61146497 63.39590086,12.68181818 63.37124816,12.7520436 63.34659421,12.76363636 63.37124816,12.77525023 63.39590086,12.78688525 63.4205523,12.71649954 63.44520249,12.6459854 63.46985143,12.57534247 63.49449912,12.56386861 63.46985143))
267232|4|2|12.90983607|63.4205523|POLYGON((12.81021898 63.46985143,12.79854148 63.44520249,12.78688525 63.4205523,12.85714286 63.39590086,12.92727273 63.37124816,12.9972752 63.34659421,13.00909091 63.37124816,13.02092812 63.39590086,13.03278689 63.4205523,12.96262534 63.44520249,12.89233577 63.46985143,12.82191781 63.49449912,12.81021898 63.46985143))
267233|4|2|13.1557377|63.4205523|POLYGON((13.05656934 63.46985143,13.04466727 63.44520249,13.03278689 63.4205523,13.10282075 63.39590086,13.17272727 63.37124816,13.24250681 63.34659421,13.25454545 63.37124816,13.26660601 63.39590086,13.27868852 63.4205523,13.20875114 63.44520249,13.13868613 63.46985143,13.06849315 63.49449912,13.05656934 63.46985143))
267236|4|2|13.89344262|63.4205523|POLYGON((13.79562044 63.46985143,13.78304467 63.44520249,13.7704918 63.4205523,13.83985441 63.39590086,13.90909091 63.37124816,13.97820163 63.34659421,13.99090909 63.37124816,14.00363967 63.39590086,14.01639344 63.4205523,13.94712853 63.44520249,13.87773723 63.46985143,13.80821918 63.49449912,13.79562044 63.46985143))
267237|3|29|14.13934426|63.4205523|POLYGON((14.0419708 63.46985143,14.02917046 63.44520249,14.01639344 63.4205523,14.0855323 63.39590086,14.15454545 63.37124816,14.22343324 63.34659421,14.23636364 63.37124816,14.24931756 63.39590086,14.26229508 63.4205523,14.19325433 63.44520249,14.12408759 63.46985143,14.05479452 63.49449912,14.0419708 63.46985143))
267248|4|2|16.8442623|63.4205523|POLYGON((16.75182482 63.46985143,16.73655424 63.44520249,16.72131148 63.4205523,16.78798908 63.39590086,16.85454545 63.37124816,16.92098093 63.34659421,16.93636364 63.37124816,16.95177434 63.39590086,16.96721311 63.4205523,16.9006381 63.44520249,16.83394161 63.46985143,16.76712329 63.49449912,16.75182482 63.46985143))
267253|4|2|18.07377049|63.4205523|POLYGON((17.98357664 63.46985143,17.96718323 63.44520249,17.95081967 63.4205523,18.01637853 63.39590086,18.08181818 63.37124816,18.14713896 63.34659421,18.16363636 63.37124816,18.18016379 63.39590086,18.19672131 63.4205523,18.13126709 63.44520249,18.06569343 63.46985143,18 63.49449912,17.98357664 63.46985143))
267254|4|2|18.31967213|63.4205523|POLYGON((18.22992701 63.46985143,18.21330902 63.44520249,18.19672131 63.4205523,18.26205641 63.39590086,18.32727273 63.37124816,18.39237057 63.34659421,18.40909091 63.37124816,18.42584167 63.39590086,18.44262295 63.4205523,18.37739289 63.44520249,18.3120438 63.46985143,18.24657534 63.49449912,18.22992701 63.46985143))
267255|4|2|18.56557377|63.4205523|POLYGON((18.47627737 63.46985143,18.45943482 63.44520249,18.44262295 63.4205523,18.5077343 63.39590086,18.57272727 63.37124816,18.63760218 63.34659421,18.65454545 63.37124816,18.67151956 63.39590086,18.68852459 63.4205523,18.62351869 63.44520249,18.55839416 63.46985143,18.49315068 63.49449912,18.47627737 63.46985143))
268561|4|2|-20.28688525|63.4205523|POLYGON((-20.28284672 63.46985143,-20.34639927 63.44520249,-20.40983607 63.4205523,-20.39126479 63.39590086,-20.37272727 63.37124816,-20.35422343 63.34659421,-20.29090909 63.37124816,-20.22747953 63.39590086,-20.16393443 63.4205523,-20.18231541 63.44520249,-20.20072993 63.46985143,-20.21917808 63.49449912,-20.28284672 63.46985143))
268566|5|3|-19.05737705|63.4205523|POLYGON((-19.05109489 63.46985143,-19.11577028 63.44520249,-19.18032787 63.4205523,-19.16287534 63.39590086,-19.14545455 63.37124816,-19.1280654 63.34659421,-19.06363636 63.37124816,-18.99909008 63.39590086,-18.93442623 63.4205523,-18.95168642 63.44520249,-18.9689781 63.46985143,-18.98630137 63.49449912,-19.05109489 63.46985143))
268677|4|2|8.215258856|63.34659421|POLYGON((8.107370337 63.39590086,8.1 63.37124816,8.092643052 63.34659421,8.166969147 63.321939,8.241160471 63.29728254,8.315217391 63.27262481,8.32275612 63.29728254,8.33030853 63.321939,8.337874659 63.34659421,8.263636364 63.37124816,8.189262966 63.39590086,8.114754098 63.4205523,8.107370337 63.39590086))
268679|4|2|8.705722071|63.34659421|POLYGON((8.598726115 63.39590086,8.590909091 63.37124816,8.583106267 63.34659421,8.656987296 63.321939,8.730734361 63.29728254,8.804347826 63.27262481,8.812330009 63.29728254,8.820326679 63.321939,8.828337875 63.34659421,8.754545455 63.37124816,8.680618744 63.39590086,8.606557377 63.4205523,8.598726115 63.39590086))
268680|4|2|8.950953678|63.34659421|POLYGON((8.844404004 63.39590086,8.836363636 63.37124816,8.828337875 63.34659421,8.90199637 63.321939,8.975521306 63.29728254,9.048913043 63.27262481,9.057116954 63.29728254,9.065335753 63.321939,9.073569482 63.34659421,9 63.37124816,8.926296633 63.39590086,8.852459016 63.4205523,8.844404004 63.39590086))
268681|4|2|9.196185286|63.34659421|POLYGON((9.090081893 63.39590086,9.081818182 63.37124816,9.073569482 63.34659421,9.147005445 63.321939,9.22030825 63.29728254,9.293478261 63.27262481,9.301903898 63.29728254,9.310344828 63.321939,9.31880109 63.34659421,9.245454545 63.37124816,9.171974522 63.39590086,9.098360656 63.4205523,9.090081893 63.39590086))
268683|4|2|9.686648501|63.34659421|POLYGON((9.581437671 63.39590086,9.572727273 63.37124816,9.564032698 63.34659421,9.637023593 63.321939,9.70988214 63.29728254,9.782608696 63.27262481,9.791477788 63.29728254,9.800362976 63.321939,9.809264305 63.34659421,9.736363636 63.37124816,9.6633303 63.39590086,9.590163934 63.4205523,9.581437671 63.39590086))
268684|4|2|9.931880109|63.34659421|POLYGON((9.82711556 63.39590086,9.818181818 63.37124816,9.809264305 63.34659421,9.882032668 63.321939,9.954669084 63.29728254,10.02717391 63.27262481,10.03626473 63.29728254,10.04537205 63.321939,10.05449591 63.34659421,9.981818182 63.37124816,9.909008189 63.39590086,9.836065574 63.4205523,9.82711556 63.39590086))
268685|4|2|10.17711172|63.34659421|POLYGON((10.07279345 63.39590086,10.06363636 63.37124816,10.05449591 63.34659421,10.12704174 63.321939,10.19945603 63.29728254,10.27173913 63.27262481,10.28105168 63.29728254,10.29038113 63.321939,10.29972752 63.34659421,10.22727273 63.37124816,10.15468608 63.39590086,10.08196721 63.4205523,10.07279345 63.39590086))
268686|4|2|10.42234332|63.34659421|POLYGON((10.31847134 63.39590086,10.30909091 63.37124816,10.29972752 63.34659421,10.37205082 63.321939,10.44424297 63.29728254,10.51630435 63.27262481,10.52583862 63.29728254,10.5353902 63.321939,10.54495913 63.34659421,10.47272727 63.37124816,10.40036397 63.39590086,10.32786885 63.4205523,10.31847134 63.39590086))
268687|4|2|10.66757493|63.34659421|POLYGON((10.56414923 63.39590086,10.55454545 63.37124816,10.54495913 63.34659421,10.61705989 63.321939,10.68902992 63.29728254,10.76086957 63.27262481,10.77062557 63.29728254,10.78039927 63.321939,10.79019074 63.34659421,10.71818182 63.37124816,10.64604186 63.39590086,10.57377049 63.4205523,10.56414923 63.39590086))
268688|4|2|10.91280654|63.34659421|POLYGON((10.80982712 63.39590086,10.8 63.37124816,10.79019074 63.34659421,10.86206897 63.321939,10.93381686 63.29728254,11.00543478 63.27262481,11.01541251 63.29728254,11.02540835 63.321939,11.03542234 63.34659421,10.96363636 63.37124816,10.89171975 63.39590086,10.81967213 63.4205523,10.80982712 63.39590086))
268697|4|2|13.11989101|63.34659421|POLYGON((13.02092812 63.39590086,13.00909091 63.37124816,12.9972752 63.34659421,13.06715064 63.321939,13.13689937 63.29728254,13.20652174 63.27262481,13.21849501 63.29728254,13.23049002 63.321939,13.24250681 63.34659421,13.17272727 63.37124816,13.10282075 63.39590086,13.03278689 63.4205523,13.02092812 63.39590086))
268698|4|2|13.36512262|63.34659421|POLYGON((13.26660601 63.39590086,13.25454545 63.37124816,13.24250681 63.34659421,13.31215971 63.321939,13.38168631 63.29728254,13.45108696 63.27262481,13.46328196 63.29728254,13.47549909 63.321939,13.48773842 63.34659421,13.41818182 63.37124816,13.34849864 63.39590086,13.27868852 63.4205523,13.26660601 63.39590086))
268702|4|2|14.34604905|63.34659421|POLYGON((14.24931756 63.39590086,14.23636364 63.37124816,14.22343324 63.34659421,14.29219601 63.321939,14.36083409 63.29728254,14.42934783 63.27262481,14.44242974 63.29728254,14.45553539 63.321939,14.46866485 63.34659421,14.4 63.37124816,14.33121019 63.39590086,14.26229508 63.4205523,14.24931756 63.39590086))
268703|4|2|14.59128065|63.34659421|POLYGON((14.49499545 63.39590086,14.48181818 63.37124816,14.46866485 63.34659421,14.53720508 63.321939,14.60562103 63.29728254,14.67391304 63.27262481,14.68721668 63.29728254,14.70054446 63.321939,14.71389646 63.34659421,14.64545455 63.37124816,14.57688808 63.39590086,14.50819672 63.4205523,14.49499545 63.39590086))
268704|4|2|14.83651226|63.34659421|POLYGON((14.74067334 63.39590086,14.72727273 63.37124816,14.71389646 63.34659421,14.78221416 63.321939,14.85040798 63.29728254,14.91847826 63.27262481,14.93200363 63.29728254,14.94555354 63.321939,14.95912807 63.34659421,14.89090909 63.37124816,14.82256597 63.39590086,14.75409836 63.4205523,14.74067334 63.39590086))
268707|4|2|15.57220708|63.34659421|POLYGON((15.47770701 63.39590086,15.46363636 63.37124816,15.44959128 63.34659421,15.51724138 63.321939,15.58476881 63.29728254,15.65217391 63.27262481,15.66636446 63.29728254,15.68058076 63.321939,15.69482289 63.34659421,15.62727273 63.37124816,15.55959964 63.39590086,15.49180328 63.4205523,15.47770701 63.39590086))
268713|4|2|17.04359673|63.34659421|POLYGON((16.95177434 63.39590086,16.93636364 63.37124816,16.92098093 63.34659421,16.98729583 63.321939,17.05349048 63.29728254,17.11956522 63.27262481,17.13508613 63.29728254,17.15063521 63.321939,17.16621253 63.34659421,17.1 63.37124816,17.03366697 63.39590086,16.96721311 63.4205523,16.95177434 63.39590086))
268718|4|2|18.26975477|63.34659421|POLYGON((18.18016379 63.39590086,18.16363636 63.37124816,18.14713896 63.34659421,18.2123412 63.321939,18.2774252 63.29728254,18.3423913 63.27262481,18.35902085 63.29728254,18.37568058 63.321939,18.39237057 63.34659421,18.32727273 63.37124816,18.26205641 63.39590086,18.19672131 63.4205523,18.18016379 63.39590086))
268719|4|2|18.51498638|63.34659421|POLYGON((18.42584167 63.39590086,18.40909091 63.37124816,18.39237057 63.34659421,18.45735027 63.321939,18.52221215 63.29728254,18.58695652 63.27262481,18.6038078 63.29728254,18.62068966 63.321939,18.63760218 63.34659421,18.57272727 63.37124816,18.5077343 63.39590086,18.44262295 63.4205523,18.42584167 63.39590086))
268720|4|2|18.76021798|63.34659421|POLYGON((18.67151956 63.39590086,18.65454545 63.37124816,18.63760218 63.34659421,18.70235935 63.321939,18.76699909 63.29728254,18.83152174 63.27262481,18.84859474 63.29728254,18.86569873 63.321939,18.88283379 63.34659421,18.81818182 63.37124816,18.75341219 63.39590086,18.68852459 63.4205523,18.67151956 63.39590086))
268722|4|2|19.2506812|63.34659421|POLYGON((19.16287534 63.39590086,19.14545455 63.37124816,19.1280654 63.34659421,19.1923775 63.321939,19.25657298 63.29728254,19.32065217 63.27262481,19.33816863 63.29728254,19.35571688 63.321939,19.373297 63.34659421,19.30909091 63.37124816,19.24476797 63.39590086,19.18032787 63.4205523,19.16287534 63.39590086))
270147|4|2|8.682065217|63.27262481|POLYGON((8.575317604 63.321939,8.567543064 63.29728254,8.559782609 63.27262481,8.633484163 63.24796582,8.707052441 63.22330557,8.780487805 63.19864406,8.788426763 63.22330557,8.79638009 63.24796582,8.804347826 63.27262481,8.730734361 63.29728254,8.656987296 63.321939,8.583106267 63.34659421,8.575317604 63.321939))
270149|5|3|9.171195652|63.27262481|POLYGON((9.065335753 63.321939,9.057116954 63.29728254,9.048913043 63.27262481,9.122171946 63.24796582,9.195298373 63.22330557,9.268292683 63.19864406,9.276672694 63.22330557,9.285067873 63.24796582,9.293478261 63.27262481,9.22030825 63.29728254,9.147005445 63.321939,9.073569482 63.34659421,9.065335753 63.321939))
270151|4|2|9.660326087|63.27262481|POLYGON((9.555353902 63.321939,9.546690843 63.29728254,9.538043478 63.27262481,9.610859729 63.24796582,9.683544304 63.22330557,9.756097561 63.19864406,9.764918626 63.22330557,9.773755656 63.24796582,9.782608696 63.27262481,9.70988214 63.29728254,9.637023593 63.321939,9.564032698 63.34659421,9.555353902 63.321939))
270152|4|2|9.904891304|63.27262481|POLYGON((9.800362976 63.321939,9.791477788 63.29728254,9.782608696 63.27262481,9.85520362 63.24796582,9.927667269 63.22330557,10 63.19864406,10.00904159 63.22330557,10.01809955 63.24796582,10.02717391 63.27262481,9.954669084 63.29728254,9.882032668 63.321939,9.809264305 63.34659421,9.800362976 63.321939))
270153|4|2|10.14945652|63.27262481|POLYGON((10.04537205 63.321939,10.03626473 63.29728254,10.02717391 63.27262481,10.09954751 63.24796582,10.17179024 63.22330557,10.24390244 63.19864406,10.25316456 63.22330557,10.26244344 63.24796582,10.27173913 63.27262481,10.19945603 63.29728254,10.12704174 63.321939,10.05449591 63.34659421,10.04537205 63.321939))
270154|4|2|10.39402174|63.27262481|POLYGON((10.29038113 63.321939,10.28105168 63.29728254,10.27173913 63.27262481,10.3438914 63.24796582,10.4159132 63.22330557,10.48780488 63.19864406,10.49728752 63.22330557,10.50678733 63.24796582,10.51630435 63.27262481,10.44424297 63.29728254,10.37205082 63.321939,10.29972752 63.34659421,10.29038113 63.321939))
270161|4|2|12.10597826|63.27262481|POLYGON((12.00544465 63.321939,11.99456029 63.29728254,11.98369565 63.27262481,12.05429864 63.24796582,12.12477396 63.22330557,12.19512195 63.19864406,12.20614828 63.22330557,12.21719457 63.24796582,12.22826087 63.27262481,12.15775159 63.29728254,12.08711434 63.321939,12.01634877 63.34659421,12.00544465 63.321939))
270170|5|3|14.30706522|63.27262481|POLYGON((14.21052632 63.321939,14.19764279 63.29728254,14.18478261 63.27262481,14.25339367 63.24796582,14.32188065 63.22330557,14.3902439 63.19864406,14.40325497 63.22330557,14.41628959 63.24796582,14.42934783 63.27262481,14.36083409 63.29728254,14.29219601 63.321939,14.22343324 63.34659421,14.21052632 63.321939))
270171|4|2|14.55163043|63.27262481|POLYGON((14.45553539 63.321939,14.44242974 63.29728254,14.42934783 63.27262481,14.49773756 63.24796582,14.56600362 63.22330557,14.63414634 63.19864406,14.64737794 63.22330557,14.66063348 63.24796582,14.67391304 63.27262481,14.60562103 63.29728254,14.53720508 63.321939,14.46866485 63.34659421,14.45553539 63.321939))
270188|4|2|18.70923913|63.27262481|POLYGON((18.62068966 63.321939,18.6038078 63.29728254,18.58695652 63.27262481,18.65158371 63.24796582,18.71609403 63.22330557,18.7804878 63.19864406,18.79746835 63.22330557,18.81447964 63.24796582,18.83152174 63.27262481,18.76699909 63.29728254,18.70235935 63.321939,18.63760218 63.34659421,18.62068966 63.321939))
270189|4|2|18.95380435|63.27262481|POLYGON((18.86569873 63.321939,18.84859474 63.29728254,18.83152174 63.27262481,18.8959276 63.24796582,18.960217 63.22330557,19.02439024 63.19864406,19.04159132 63.22330557,19.05882353 63.24796582,19.07608696 63.27262481,19.01178604 63.29728254,18.94736842 63.321939,18.88283379 63.34659421,18.86569873 63.321939))
270190|4|2|19.19836957|63.27262481|POLYGON((19.1107078 63.321939,19.09338169 63.29728254,19.07608696 63.27262481,19.14027149 63.24796582,19.20433996 63.22330557,19.26829268 63.19864406,19.28571429 63.22330557,19.30316742 63.24796582,19.32065217 63.27262481,19.25657298 63.29728254,19.1923775 63.321939,19.1280654 63.34659421,19.1107078 63.321939))
270199|4|2|21.39945652|63.27262481|POLYGON((21.31578947 63.321939,21.29646419 63.29728254,21.27717391 63.27262481,21.33936652 63.24796582,21.40144665 63.22330557,21.46341463 63.19864406,21.48282098 63.22330557,21.50226244 63.24796582,21.52173913 63.27262481,21.45965549 63.29728254,21.39745917 63.321939,21.33514986 63.34659421,21.31578947 63.321939))
270203|4|2|22.37771739|63.27262481|POLYGON((22.29582577 63.321939,22.27561197 63.29728254,22.25543478 63.27262481,22.31674208 63.24796582,22.37793852 63.22330557,22.43902439 63.19864406,22.45931284 63.22330557,22.47963801 63.24796582,22.5 63.27262481,22.43880326 63.29728254,22.37749546 63.321939,22.31607629 63.34659421,22.29582577 63.321939))
270226|4|2|28.00271739|63.27262481|POLYGON((27.93103448 63.321939,27.9057117 63.29728254,27.88043478 63.27262481,27.93665158 63.24796582,27.99276673 63.22330557,28.04878049 63.19864406,28.07414105 63.22330557,28.09954751 63.24796582,28.125 63.27262481,28.06890299 63.29728254,28.01270417 63.321939,27.95640327 63.34659421,27.93103448 63.321939))
271616|4|2|7.926829268|63.19864406|POLYGON((7.819004525 63.24796582,7.811934901 63.22330557,7.804878049 63.19864406,7.879061372 63.17398129,7.953110911 63.14931724,8.027027027 63.12465194,8.034265104 63.14931724,8.041516245 63.17398129,8.048780488 63.19864406,7.974683544 63.22330557,7.900452489 63.24796582,7.826086957 63.27262481,7.819004525 63.24796582))
271617|4|2|8.170731707|63.19864406|POLYGON((8.063348416 63.24796582,8.056057866 63.22330557,8.048780488 63.19864406,8.122743682 63.17398129,8.19657349 63.14931724,8.27027027 63.12465194,8.277727683 63.14931724,8.285198556 63.17398129,8.292682927 63.19864406,8.21880651 63.22330557,8.14479638 63.24796582,8.070652174 63.27262481,8.063348416 63.24796582))
271620|4|2|8.902439024|63.19864406|POLYGON((8.79638009 63.24796582,8.788426763 63.22330557,8.780487805 63.19864406,8.853790614 63.17398129,8.926961226 63.14931724,9 63.12465194,9.008115419 63.14931724,9.016245487 63.17398129,9.024390244 63.19864406,8.951175407 63.22330557,8.877828054 63.24796582,8.804347826 63.27262481,8.79638009 63.24796582))
271623|4|2|9.634146341|63.19864406|POLYGON((9.529411765 63.24796582,9.52079566 63.22330557,9.512195122 63.19864406,9.584837545 63.17398129,9.657348963 63.14931724,9.72972973 63.12465194,9.738503156 63.14931724,9.747292419 63.17398129,9.756097561 63.19864406,9.683544304 63.22330557,9.610859729 63.24796582,9.538043478 63.27262481,9.529411765 63.24796582))
271624|4|2|9.87804878|63.19864406|POLYGON((9.773755656 63.24796582,9.764918626 63.22330557,9.756097561 63.19864406,9.828519856 63.17398129,9.900811542 63.14931724,9.972972973 63.12465194,9.981965735 63.14931724,9.990974729 63.17398129,10 63.19864406,9.927667269 63.22330557,9.85520362 63.24796582,9.782608696 63.27262481,9.773755656 63.24796582))
271625|4|2|10.12195122|63.19864406|POLYGON((10.01809955 63.24796582,10.00904159 63.22330557,10 63.19864406,10.07220217 63.17398129,10.14427412 63.14931724,10.21621622 63.12465194,10.22542831 63.14931724,10.23465704 63.17398129,10.24390244 63.19864406,10.17179024 63.22330557,10.09954751 63.24796582,10.02717391 63.27262481,10.01809955 63.24796582))
271626|4|2|10.36585366|63.19864406|POLYGON((10.26244344 63.24796582,10.25316456 63.22330557,10.24390244 63.19864406,10.31588448 63.17398129,10.3877367 63.14931724,10.45945946 63.12465194,10.46889089 63.14931724,10.47833935 63.17398129,10.48780488 63.19864406,10.4159132 63.22330557,10.3438914 63.24796582,10.27173913 63.27262481,10.26244344 63.24796582))
271629|4|2|11.09756098|63.19864406|POLYGON((10.99547511 63.24796582,10.98553345 63.22330557,10.97560976 63.19864406,11.04693141 63.17398129,11.11812444 63.14931724,11.18918919 63.12465194,11.19927863 63.14931724,11.20938628 63.17398129,11.2195122 63.19864406,11.1482821 63.22330557,11.07692308 63.24796582,11.00543478 63.27262481,10.99547511 63.24796582))
271641|4|2|14.02439024|63.19864406|POLYGON((13.92760181 63.24796582,13.91500904 63.22330557,13.90243902 63.19864406,13.97111913 63.17398129,14.03967538 63.14931724,14.10810811 63.12465194,14.12082958 63.14931724,14.13357401 63.17398129,14.14634146 63.19864406,14.07775769 63.22330557,14.00904977 63.24796582,13.94021739 63.27262481,13.92760181 63.24796582))
271643|4|2|14.51219512|63.19864406|POLYGON((14.41628959 63.24796582,14.40325497 63.22330557,14.3902439 63.19864406,14.45848375 63.17398129,14.52660054 63.14931724,14.59459459 63.12465194,14.60775473 63.14931724,14.62093863 63.17398129,14.63414634 63.19864406,14.56600362 63.22330557,14.49773756 63.24796582,14.42934783 63.27262481,14.41628959 63.24796582))
271644|4|2|14.75609756|63.19864406|POLYGON((14.66063348 63.24796582,14.64737794 63.22330557,14.63414634 63.19864406,14.70216606 63.17398129,14.77006312 63.14931724,14.83783784 63.12465194,14.85121731 63.14931724,14.86462094 63.17398129,14.87804878 63.19864406,14.81012658 63.22330557,14.74208145 63.24796582,14.67391304 63.27262481,14.66063348 63.24796582))
271647|4|2|15.48780488|63.19864406|POLYGON((15.39366516 63.24796582,15.37974684 63.22330557,15.36585366 63.19864406,15.433213 63.17398129,15.50045086 63.14931724,15.56756757 63.12465194,15.58160505 63.14931724,15.59566787 63.17398129,15.6097561 63.19864406,15.54249548 63.22330557,15.47511312 63.24796582,15.4076087 63.27262481,15.39366516 63.24796582))
271650|4|2|16.2195122|63.19864406|POLYGON((16.12669683 63.24796582,16.11211573 63.22330557,16.09756098 63.19864406,16.16425993 63.17398129,16.23083859 63.14931724,16.2972973 63.12465194,16.31199279 63.14931724,16.3267148 63.17398129,16.34146341 63.19864406,16.27486438 63.22330557,16.2081448 63.24796582,16.14130435 63.27262481,16.12669683 63.24796582))
271653|4|2|16.95121951|63.19864406|POLYGON((16.85972851 63.24796582,16.84448463 63.22330557,16.82926829 63.19864406,16.89530686 63.17398129,16.96122633 63.14931724,17.02702703 63.12465194,17.04238052 63.14931724,17.05776173 63.17398129,17.07317073 63.19864406,17.00723327 63.22330557,16.94117647 63.24796582,16.875 63.27262481,16.85972851 63.24796582))
271654|4|2|17.19512195|63.19864406|POLYGON((17.1040724 63.24796582,17.08860759 63.22330557,17.07317073 63.19864406,17.13898917 63.17398129,17.20468891 63.14931724,17.27027027 63.12465194,17.2858431 63.14931724,17.30144404 63.17398129,17.31707317 63.19864406,17.25135624 63.22330557,17.18552036 63.24796582,17.11956522 63.27262481,17.1040724 63.24796582))
271656|4|2|17.68292683|63.19864406|POLYGON((17.59276018 63.24796582,17.57685353 63.22330557,17.56097561 63.19864406,17.62635379 63.17398129,17.69161407 63.14931724,17.75675676 63.12465194,17.77276826 63.14931724,17.78880866 63.17398129,17.80487805 63.19864406,17.73960217 63.22330557,17.67420814 63.24796582,17.60869565 63.27262481,17.59276018 63.24796582))
271659|4|2|18.41463415|63.19864406|POLYGON((18.32579186 63.24796582,18.30922242 63.22330557,18.29268293 63.19864406,18.35740072 63.17398129,18.4220018 63.14931724,18.48648649 63.12465194,18.503156 63.14931724,18.5198556 63.17398129,18.53658537 63.19864406,18.47197107 63.22330557,18.40723982 63.24796582,18.3423913 63.27262481,18.32579186 63.24796582))
271893|2|16|75.48780488|63.19864406|POLYGON((75.50226244 63.24796582,75.43399638 63.22330557,75.36585366 63.19864406,75.37906137 63.17398129,75.39224527 63.14931724,75.40540541 63.12465194,75.47339946 63.14931724,75.54151625 63.17398129,75.6097561 63.19864406,75.59674503 63.22330557,75.58371041 63.24796582,75.57065217 63.27262481,75.50226244 63.24796582))
273090|4|2|7.418918919|63.12465194|POLYGON((7.310469314 63.17398129,7.303877367 63.14931724,7.297297297 63.12465194,7.371737174 63.09998536,7.446043165 63.07531751,7.520215633 63.05064839,7.526978417 63.07531751,7.533753375 63.09998536,7.540540541 63.12465194,7.466185753 63.14931724,7.391696751 63.17398129,7.317073171 63.19864406,7.310469314 63.17398129))
273091|4|2|7.662162162|63.12465194|POLYGON((7.554151625 63.17398129,7.547339946 63.14931724,7.540540541 63.12465194,7.614761476 63.09998536,7.688848921 63.07531751,7.762803235 63.05064839,7.769784173 63.07531751,7.776777678 63.09998536,7.783783784 63.12465194,7.709648332 63.14931724,7.635379061 63.17398129,7.56097561 63.19864406,7.554151625 63.17398129))
273092|4|2|7.905405405|63.12465194|POLYGON((7.797833935 63.17398129,7.790802525 63.14931724,7.783783784 63.12465194,7.857785779 63.09998536,7.931654676 63.07531751,8.005390836 63.05064839,8.012589928 63.07531751,8.01980198 63.09998536,8.027027027 63.12465194,7.953110911 63.14931724,7.879061372 63.17398129,7.804878049 63.19864406,7.797833935 63.17398129))
273093|4|2|8.148648649|63.12465194|POLYGON((8.041516245 63.17398129,8.034265104 63.14931724,8.027027027 63.12465194,8.100810081 63.09998536,8.174460432 63.07531751,8.247978437 63.05064839,8.255395683 63.07531751,8.262826283 63.09998536,8.27027027 63.12465194,8.19657349 63.14931724,8.122743682 63.17398129,8.048780488 63.19864406,8.041516245 63.17398129))
273094|4|2|8.391891892|63.12465194|POLYGON((8.285198556 63.17398129,8.277727683 63.14931724,8.27027027 63.12465194,8.343834383 63.09998536,8.417266187 63.07531751,8.490566038 63.05064839,8.498201439 63.07531751,8.505850585 63.09998536,8.513513514 63.12465194,8.440036069 63.14931724,8.366425993 63.17398129,8.292682927 63.19864406,8.285198556 63.17398129))
273095|4|2|8.635135135|63.12465194|POLYGON((8.528880866 63.17398129,8.521190261 63.14931724,8.513513514 63.12465194,8.586858686 63.09998536,8.660071942 63.07531751,8.733153639 63.05064839,8.741007194 63.07531751,8.748874887 63.09998536,8.756756757 63.12465194,8.683498647 63.14931724,8.610108303 63.17398129,8.536585366 63.19864406,8.528880866 63.17398129))
273099|4|2|9.608108108|63.12465194|POLYGON((9.503610108 63.17398129,9.495040577 63.14931724,9.486486486 63.12465194,9.558955896 63.09998536,9.631294964 63.07531751,9.703504043 63.05064839,9.712230216 63.07531751,9.720972097 63.09998536,9.72972973 63.12465194,9.657348963 63.14931724,9.584837545 63.17398129,9.512195122 63.19864406,9.503610108 63.17398129))
273100|4|2|9.851351351|63.12465194|POLYGON((9.747292419 63.17398129,9.738503156 63.14931724,9.72972973 63.12465194,9.801980198 63.09998536,9.874100719 63.07531751,9.946091644 63.05064839,9.955035971 63.07531751,9.9639964 63.09998536,9.972972973 63.12465194,9.900811542 63.14931724,9.828519856 63.17398129,9.756097561 63.19864406,9.747292419 63.17398129))
273102|4|2|10.33783784|63.12465194|POLYGON((10.23465704 63.17398129,10.22542831 63.14931724,10.21621622 63.12465194,10.2880288 63.09998536,10.35971223 63.07531751,10.43126685 63.05064839,10.44064748 63.07531751,10.450045 63.09998536,10.45945946 63.12465194,10.3877367 63.14931724,10.31588448 63.17398129,10.24390244 63.19864406,10.23465704 63.17398129))
273116|4|2|13.74324324|63.12465194|POLYGON((13.64620939 63.17398129,13.63390442 63.14931724,13.62162162 63.12465194,13.69036904 63.09998536,13.75899281 63.07531751,13.82749326 63.05064839,13.83992806 63.07531751,13.85238524 63.09998536,13.86486486 63.12465194,13.7962128 63.14931724,13.72743682 63.17398129,13.65853659 63.19864406,13.64620939 63.17398129))
273119|4|2|14.47297297|63.12465194|POLYGON((14.37725632 63.17398129,14.36429216 63.14931724,14.35135135 63.12465194,14.41944194 63.09998536,14.48741007 63.07531751,14.55525606 63.05064839,14.56834532 63.07531751,14.58145815 63.09998536,14.59459459 63.12465194,14.52660054 63.14931724,14.45848375 63.17398129,14.3902439 63.19864406,14.37725632 63.17398129))
273120|4|2|14.71621622|63.12465194|POLYGON((14.62093863 63.17398129,14.60775473 63.14931724,14.59459459 63.12465194,14.66246625 63.09998536,14.73021583 63.07531751,14.79784367 63.05064839,14.81115108 63.07531751,14.82448245 63.09998536,14.83783784 63.12465194,14.77006312 63.14931724,14.70216606 63.17398129,14.63414634 63.19864406,14.62093863 63.17398129))
273124|4|2|15.68918919|63.12465194|POLYGON((15.59566787 63.17398129,15.58160505 63.14931724,15.56756757 63.12465194,15.63456346 63.09998536,15.70143885 63.07531751,15.76819407 63.05064839,15.7823741 63.07531751,15.79657966 63.09998536,15.81081081 63.12465194,15.74391344 63.14931724,15.67689531 63.17398129,15.6097561 63.19864406,15.59566787 63.17398129))
273129|4|2|16.90540541|63.12465194|POLYGON((16.81407942 63.17398129,16.79891794 63.14931724,16.78378378 63.12465194,16.84968497 63.09998536,16.91546763 63.07531751,16.98113208 63.05064839,16.99640288 63.07531751,17.01170117 63.09998536,17.02702703 63.12465194,16.96122633 63.14931724,16.89530686 63.17398129,16.82926829 63.19864406,16.81407942 63.17398129))
273130|4|2|17.14864865|63.12465194|POLYGON((17.05776173 63.17398129,17.04238052 63.14931724,17.02702703 63.12465194,17.09270927 63.09998536,17.15827338 63.07531751,17.22371968 63.05064839,17.23920863 63.07531751,17.25472547 63.09998536,17.27027027 63.12465194,17.20468891 63.14931724,17.13898917 63.17398129,17.07317073 63.19864406,17.05776173 63.17398129))
273131|4|2|17.39189189|63.12465194|POLYGON((17.30144404 63.17398129,17.2858431 63.14931724,17.27027027 63.12465194,17.33573357 63.09998536,17.40107914 63.07531751,17.46630728 63.05064839,17.48201439 63.07531751,17.49774977 63.09998536,17.51351351 63.12465194,17.44815149 63.14931724,17.38267148 63.17398129,17.31707317 63.19864406,17.30144404 63.17398129))
273132|4|2|17.63513514|63.12465194|POLYGON((17.54512635 63.17398129,17.52930568 63.14931724,17.51351351 63.12465194,17.57875788 63.09998536,17.64388489 63.07531751,17.70889488 63.05064839,17.72482014 63.07531751,17.74077408 63.09998536,17.75675676 63.12465194,17.69161407 63.14931724,17.62635379 63.17398129,17.56097561 63.19864406,17.54512635 63.17398129))
273136|4|2|18.60810811|63.12465194|POLYGON((18.5198556 63.17398129,18.503156 63.14931724,18.48648649 63.12465194,18.55085509 63.09998536,18.61510791 63.07531751,18.67924528 63.05064839,18.69604317 63.07531751,18.71287129 63.09998536,18.72972973 63.12465194,18.66546438 63.14931724,18.60108303 63.17398129,18.53658537 63.19864406,18.5198556 63.17398129))
273148|4|2|21.52702703|63.12465194|POLYGON((21.44404332 63.17398129,21.42470694 63.14931724,21.40540541 63.12465194,21.46714671 63.09998536,21.52877698 63.07531751,21.5902965 63.05064839,21.60971223 63.07531751,21.62916292 63.09998536,21.64864865 63.12465194,21.58701533 63.14931724,21.52527076 63.17398129,21.46341463 63.19864406,21.44404332 63.17398129))
273149|4|2|21.77027027|63.12465194|POLYGON((21.68772563 63.17398129,21.66816952 63.14931724,21.64864865 63.12465194,21.71017102 63.09998536,21.77158273 63.07531751,21.8328841 63.05064839,21.85251799 63.07531751,21.87218722 63.09998536,21.89189189 63.12465194,21.83047791 63.14931724,21.76895307 63.17398129,21.70731707 63.19864406,21.68772563 63.17398129))
273151|4|2|22.25675676|63.12465194|POLYGON((22.17509025 63.17398129,22.15509468 63.14931724,22.13513514 63.12465194,22.19621962 63.09998536,22.25719424 63.07531751,22.3180593 63.05064839,22.3381295 63.07531751,22.35823582 63.09998536,22.37837838 63.12465194,22.31740307 63.14931724,22.25631769 63.17398129,22.19512195 63.19864406,22.17509025 63.17398129))
273153|4|2|22.74324324|63.12465194|POLYGON((22.66245487 63.17398129,22.64201984 63.14931724,22.62162162 63.12465194,22.68226823 63.09998536,22.74280576 63.07531751,22.8032345 63.05064839,22.82374101 63.07531751,22.84428443 63.09998536,22.86486486 63.12465194,22.80432822 63.14931724,22.74368231 63.17398129,22.68292683 63.19864406,22.66245487 63.17398129))
273154|4|2|22.98648649|63.12465194|POLYGON((22.90613718 63.17398129,22.88548242 63.14931724,22.86486486 63.12465194,22.92529253 63.09998536,22.98561151 63.07531751,23.0458221 63.05064839,23.06654676 63.07531751,23.08730873 63.09998536,23.10810811 63.12465194,23.0477908 63.14931724,22.98736462 63.17398129,22.92682927 63.19864406,22.90613718 63.17398129))
273173|4|2|27.60810811|63.12465194|POLYGON((27.53610108 63.17398129,27.51127142 63.14931724,27.48648649 63.12465194,27.54275428 63.09998536,27.59892086 63.07531751,27.65498652 63.05064839,27.67985612 63.07531751,27.70477048 63.09998536,27.72972973 63.12465194,27.6735798 63.14931724,27.61732852 63.17398129,27.56097561 63.19864406,27.53610108 63.17398129))
273174|4|2|27.85135135|63.12465194|POLYGON((27.77978339 63.17398129,27.75473399 63.14931724,27.72972973 63.12465194,27.78577858 63.09998536,27.84172662 63.07531751,27.89757412 63.05064839,27.92266187 63.07531751,27.94779478 63.09998536,27.97297297 63.12465194,27.91704238 63.14931724,27.86101083 63.17398129,27.80487805 63.19864406,27.77978339 63.17398129))
274570|4|2|7.398921833|63.05064839|POLYGON((7.290729073 63.09998536,7.284172662 63.07531751,7.277628032 63.05064839,7.351885099 63.025978,7.426008969 63.00130633,7.5 62.97663339,7.506726457 63.00130633,7.513464991 63.025978,7.520215633 63.05064839,7.446043165 63.07531751,7.371737174 63.09998536,7.297297297 63.12465194,7.290729073 63.09998536))
274571|4|2|7.641509434|63.05064839|POLYGON((7.533753375 63.09998536,7.526978417 63.07531751,7.520215633 63.05064839,7.594254937 63.025978,7.668161435 63.00130633,7.741935484 62.97663339,7.748878924 63.00130633,7.755834829 63.025978,7.762803235 63.05064839,7.688848921 63.07531751,7.614761476 63.09998536,7.540540541 63.12465194,7.533753375 63.09998536))
274572|4|2|7.884097035|63.05064839|POLYGON((7.776777678 63.09998536,7.769784173 63.07531751,7.762803235 63.05064839,7.836624776 63.025978,7.910313901 63.00130633,7.983870968 62.97663339,7.99103139 63.00130633,7.998204668 63.025978,8.005390836 63.05064839,7.931654676 63.07531751,7.857785779 63.09998536,7.783783784 63.12465194,7.776777678 63.09998536))
274577|4|2|9.09703504|63.05064839|POLYGON((8.99189919 63.09998536,8.98381295 63.07531751,8.97574124 63.05064839,9.048473968 63.025978,9.121076233 63.00130633,9.193548387 62.97663339,9.201793722 63.00130633,9.21005386 63.025978,9.218328841 63.05064839,9.145683453 63.07531751,9.072907291 63.09998536,9 63.12465194,8.99189919 63.09998536))
274579|4|2|9.582210243|63.05064839|POLYGON((9.477947795 63.09998536,9.46942446 63.07531751,9.460916442 63.05064839,9.533213645 63.025978,9.605381166 63.00130633,9.677419355 62.97663339,9.686098655 63.00130633,9.694793537 63.025978,9.703504043 63.05064839,9.631294964 63.07531751,9.558955896 63.09998536,9.486486486 63.12465194,9.477947795 63.09998536))
274587|5|3|11.52291105|63.05064839|POLYGON((11.42214221 63.09998536,11.4118705 63.07531751,11.40161725 63.05064839,11.47217235 63.025978,11.5426009 63.00130633,11.61290323 62.97663339,11.62331839 63.00130633,11.63375224 63.025978,11.64420485 63.05064839,11.57374101 63.07531751,11.50315032 63.09998536,11.43243243 63.12465194,11.42214221 63.09998536))
274598|4|2|14.19137466|63.05064839|POLYGON((14.09540954 63.09998536,14.08273381 63.07531751,14.07008086 63.05064839,14.13824057 63.025978,14.20627803 63.00130633,14.27419355 62.97663339,14.28699552 63.00130633,14.29982047 63.025978,14.31266846 63.05064839,14.24460432 63.07531751,14.17641764 63.09998536,14.10810811 63.12465194,14.09540954 63.09998536))
274599|4|2|14.43396226|63.05064839|POLYGON((14.33843384 63.09998536,14.32553957 63.07531751,14.31266846 63.05064839,14.38061041 63.025978,14.44843049 63.00130633,14.51612903 62.97663339,14.52914798 63.00130633,14.54219031 63.025978,14.55525606 63.05064839,14.48741007 63.07531751,14.41944194 63.09998536,14.35135135 63.12465194,14.33843384 63.09998536))
274601|4|2|14.91913747|63.05064839|POLYGON((14.82448245 63.09998536,14.81115108 63.07531751,14.79784367 63.05064839,14.86535009 63.025978,14.93273543 63.00130633,15 62.97663339,15.01345291 63.00130633,15.02692998 63.025978,15.04043127 63.05064839,14.97302158 63.07531751,14.90549055 63.09998536,14.83783784 63.12465194,14.82448245 63.09998536))
274603|4|2|15.40431267|63.05064839|POLYGON((15.31053105 63.09998536,15.29676259 63.07531751,15.28301887 63.05064839,15.35008977 63.025978,15.41704036 63.00130633,15.48387097 62.97663339,15.49775785 63.00130633,15.51166966 63.025978,15.52560647 63.05064839,15.45863309 63.07531751,15.39153915 63.09998536,15.32432432 63.12465194,15.31053105 63.09998536))
274608|4|2|16.61725067|63.05064839|POLYGON((16.52565257 63.09998536,16.51079137 63.07531751,16.49595687 63.05064839,16.56193896 63.025978,16.62780269 63.00130633,16.69354839 62.97663339,16.70852018 63.00130633,16.72351885 63.025978,16.73854447 63.05064839,16.67266187 63.07531751,16.60666067 63.09998536,16.54054054 63.12465194,16.52565257 63.09998536))
274612|4|2|17.58760108|63.05064839|POLYGON((17.49774977 63.09998536,17.48201439 63.07531751,17.46630728 63.05064839,17.53141831 63.025978,17.59641256 63.00130633,17.66129032 62.97663339,17.67713004 63.00130633,17.6929982 63.025978,17.70889488 63.05064839,17.64388489 63.07531751,17.57875788 63.09998536,17.51351351 63.12465194,17.49774977 63.09998536))
274613|4|2|17.83018868|63.05064839|POLYGON((17.74077408 63.09998536,17.72482014 63.07531751,17.70889488 63.05064839,17.77378815 63.025978,17.83856502 63.00130633,17.90322581 62.97663339,17.91928251 63.00130633,17.93536804 63.025978,17.95148248 63.05064839,17.88669065 63.07531751,17.82178218 63.09998536,17.75675676 63.12465194,17.74077408 63.09998536))
274615|4|2|18.31536388|63.05064839|POLYGON((18.22682268 63.09998536,18.21043165 63.07531751,18.19407008 63.05064839,18.25852783 63.025978,18.32286996 63.00130633,18.38709677 62.97663339,18.40358744 63.00130633,18.42010772 63.025978,18.43665768 63.05064839,18.37230216 63.07531751,18.30783078 63.09998536,18.24324324 63.12465194,18.22682268 63.09998536))
274628|4|2|21.4690027|63.05064839|POLYGON((21.38613861 63.09998536,21.36690647 63.07531751,21.34770889 63.05064839,21.40933573 63.025978,21.47085202 63.00130633,21.53225806 62.97663339,21.55156951 63.00130633,21.57091562 63.025978,21.5902965 63.05064839,21.52877698 63.07531751,21.46714671 63.09998536,21.40540541 63.12465194,21.38613861 63.09998536))
274629|4|2|21.7115903|63.05064839|POLYGON((21.62916292 63.09998536,21.60971223 63.07531751,21.5902965 63.05064839,21.65170557 63.025978,21.71300448 63.00130633,21.77419355 62.97663339,21.79372197 63.00130633,21.81328546 63.025978,21.8328841 63.05064839,21.77158273 63.07531751,21.71017102 63.09998536,21.64864865 63.12465194,21.62916292 63.09998536))
276053|4|2|7.137096774|62.97663339|POLYGON((7.028725314 63.025978,7.022421525 63.00130633,7.016129032 62.97663339,7.09042077 62.95195918,7.164579606 62.92728368,7.238605898 62.90260691,7.245080501 62.92728368,7.251566697 62.95195918,7.258064516 62.97663339,7.183856502 63.00130633,7.10951526 63.025978,7.035040431 63.05064839,7.028725314 63.025978))
276054|4|2|7.379032258|62.97663339|POLYGON((7.271095153 63.025978,7.264573991 63.00130633,7.258064516 62.97663339,7.33213966 62.95195918,7.40608229 62.92728368,7.479892761 62.90260691,7.486583184 62.92728368,7.493285586 62.95195918,7.5 62.97663339,7.426008969 63.00130633,7.351885099 63.025978,7.277628032 63.05064839,7.271095153 63.025978))
276055|4|2|7.620967742|62.97663339|POLYGON((7.513464991 63.025978,7.506726457 63.00130633,7.5 62.97663339,7.57385855 62.95195918,7.647584973 62.92728368,7.721179625 62.90260691,7.728085868 62.92728368,7.735004476 62.95195918,7.741935484 62.97663339,7.668161435 63.00130633,7.594254937 63.025978,7.520215633 63.05064839,7.513464991 63.025978))
276056|4|2|7.862903226|62.97663339|POLYGON((7.755834829 63.025978,7.748878924 63.00130633,7.741935484 62.97663339,7.81557744 62.95195918,7.889087657 62.92728368,7.962466488 62.90260691,7.969588551 62.92728368,7.976723366 62.95195918,7.983870968 62.97663339,7.910313901 63.00130633,7.836624776 63.025978,7.762803235 63.05064839,7.755834829 63.025978))
276057|4|2|8.10483871|62.97663339|POLYGON((7.998204668 63.025978,7.99103139 63.00130633,7.983870968 62.97663339,8.057296329 62.95195918,8.13059034 62.92728368,8.203753351 62.90260691,8.211091234 62.92728368,8.218442256 62.95195918,8.225806452 62.97663339,8.152466368 63.00130633,8.078994614 63.025978,8.005390836 63.05064839,7.998204668 63.025978))
276058|4|2|8.346774194|62.97663339|POLYGON((8.240574506 63.025978,8.233183857 63.00130633,8.225806452 62.97663339,8.299015219 62.95195918,8.372093023 62.92728368,8.445040214 62.90260691,8.452593918 62.92728368,8.460161146 62.95195918,8.467741935 62.97663339,8.394618834 63.00130633,8.321364452 63.025978,8.247978437 63.05064839,8.240574506 63.025978))
276059|4|2|8.588709677|62.97663339|POLYGON((8.482944345 63.025978,8.475336323 63.00130633,8.467741935 62.97663339,8.540734109 62.95195918,8.613595707 62.92728368,8.686327078 62.90260691,8.694096601 62.92728368,8.701880036 62.95195918,8.709677419 62.97663339,8.6367713 63.00130633,8.563734291 63.025978,8.490566038 63.05064839,8.482944345 63.025978))
276060|4|2|8.830645161|62.97663339|POLYGON((8.725314183 63.025978,8.717488789 63.00130633,8.709677419 62.97663339,8.782452999 62.95195918,8.85509839 62.92728368,8.927613941 62.90260691,8.935599284 62.92728368,8.943598926 62.95195918,8.951612903 62.97663339,8.878923767 63.00130633,8.806104129 63.025978,8.733153639 63.05064839,8.725314183 63.025978))
276064|4|2|9.798387097|62.97663339|POLYGON((9.694793537 63.025978,9.686098655 63.00130633,9.677419355 62.97663339,9.749328559 62.95195918,9.821109123 62.92728368,9.892761394 62.90260691,9.901610018 62.92728368,9.910474485 62.95195918,9.919354839 62.97663339,9.847533632 63.00130633,9.775583483 63.025978,9.703504043 63.05064839,9.694793537 63.025978))
276068|4|2|10.76612903|62.97663339|POLYGON((10.66427289 63.025978,10.65470852 63.00130633,10.64516129 62.97663339,10.71620412 62.95195918,10.78711986 62.92728368,10.85790885 62.90260691,10.86762075 62.92728368,10.87735004 62.95195918,10.88709677 62.97663339,10.8161435 63.00130633,10.74506284 63.025978,10.67385445 63.05064839,10.66427289 63.025978))
276075|4|2|12.45967742|62.97663339|POLYGON((12.36086176 63.025978,12.34977578 63.00130633,12.33870968 62.97663339,12.40823635 62.95195918,12.47763864 62.92728368,12.54691689 62.90260691,12.55813953 62.92728368,12.56938227 62.95195918,12.58064516 62.97663339,12.51121076 63.00130633,12.44165171 63.025978,12.37196765 63.05064839,12.36086176 63.025978))
276083|4|2|14.39516129|62.97663339|POLYGON((14.29982047 63.025978,14.28699552 63.00130633,14.27419355 62.97663339,14.34198747 62.95195918,14.40966011 62.92728368,14.4772118 62.90260691,14.490161 62.92728368,14.50313339 62.95195918,14.51612903 62.97663339,14.44843049 63.00130633,14.38061041 63.025978,14.31266846 63.05064839,14.29982047 63.025978))
276084|4|2|14.63709677|62.97663339|POLYGON((14.54219031 63.025978,14.52914798 63.00130633,14.51612903 62.97663339,14.58370636 62.95195918,14.65116279 62.92728368,14.71849866 62.90260691,14.73166369 62.92728368,14.74485228 62.95195918,14.75806452 62.97663339,14.69058296 63.00130633,14.62298025 63.025978,14.55525606 63.05064839,14.54219031 63.025978))
276086|4|2|15.12096774|62.97663339|POLYGON((15.02692998 63.025978,15.01345291 63.00130633,15 62.97663339,15.06714414 62.95195918,15.13416816 62.92728368,15.20107239 62.90260691,15.21466905 62.92728368,15.22829006 62.95195918,15.24193548 62.97663339,15.17488789 63.00130633,15.10771993 63.025978,15.04043127 63.05064839,15.02692998 63.025978))
276094|4|2|17.05645161|62.97663339|POLYGON((16.96588869 63.025978,16.95067265 63.00130633,16.93548387 62.97663339,17.00089526 62.95195918,17.06618962 62.92728368,17.13136729 62.90260691,17.14669052 62.92728368,17.16204118 62.95195918,17.17741935 62.97663339,17.11210762 63.00130633,17.04667864 63.025978,16.98113208 63.05064839,16.96588869 63.025978))
276096|4|2|17.54032258|62.97663339|POLYGON((17.45062837 63.025978,17.43497758 63.00130633,17.41935484 62.97663339,17.48433303 62.95195918,17.54919499 62.92728368,17.61394102 62.90260691,17.62969589 62.92728368,17.64547896 62.95195918,17.66129032 62.97663339,17.59641256 63.00130633,17.53141831 63.025978,17.46630728 63.05064839,17.45062837 63.025978))
276097|4|2|17.78225806|62.97663339|POLYGON((17.6929982 63.025978,17.67713004 63.00130633,17.66129032 62.97663339,17.72605192 62.95195918,17.79069767 62.92728368,17.85522788 62.90260691,17.87119857 62.92728368,17.88719785 62.95195918,17.90322581 62.97663339,17.83856502 63.00130633,17.77378815 63.025978,17.70889488 63.05064839,17.6929982 63.025978))
276099|4|2|18.26612903|62.97663339|POLYGON((18.17773788 63.025978,18.16143498 63.00130633,18.14516129 62.97663339,18.2094897 62.95195918,18.27370304 62.92728368,18.33780161 62.90260691,18.35420394 62.92728368,18.37063563 62.95195918,18.38709677 62.97663339,18.32286996 63.00130633,18.25852783 63.025978,18.19407008 63.05064839,18.17773788 63.025978))
276100|4|2|18.50806452|62.97663339|POLYGON((18.42010772 63.025978,18.40358744 63.00130633,18.38709677 62.97663339,18.45120859 62.95195918,18.51520572 62.92728368,18.57908847 62.90260691,18.59570662 62.92728368,18.61235452 62.95195918,18.62903226 62.97663339,18.56502242 63.00130633,18.50089767 63.025978,18.43665768 63.05064839,18.42010772 63.025978))
276113|4|2|21.65322581|62.97663339|POLYGON((21.57091562 63.025978,21.55156951 63.00130633,21.53225806 62.97663339,21.59355416 62.95195918,21.65474061 62.92728368,21.71581769 62.90260691,21.7352415 62.92728368,21.75470009 62.95195918,21.77419355 62.97663339,21.71300448 63.00130633,21.65170557 63.025978,21.5902965 63.05064839,21.57091562 63.025978))
276115|3|34|22.13709677|62.97663339|POLYGON((22.0556553 63.025978,22.03587444 63.00130633,22.01612903 62.97663339,22.07699194 62.95195918,22.13774597 62.92728368,22.19839142 62.90260691,22.21824687 62.92728368,22.23813787 62.95195918,22.25806452 62.97663339,22.19730942 63.00130633,22.13644524 63.025978,22.0754717 63.05064839,22.0556553 63.025978))
276116|4|2|22.37903226|62.97663339|POLYGON((22.29802513 63.025978,22.27802691 63.00130633,22.25806452 62.97663339,22.31871083 62.95195918,22.37924866 62.92728368,22.43967828 62.90260691,22.45974955 62.92728368,22.47985676 62.95195918,22.5 62.97663339,22.43946188 63.00130633,22.37881508 63.025978,22.3180593 63.05064839,22.29802513 63.025978))
276119|4|2|23.10483871|62.97663339|POLYGON((23.02513465 63.025978,23.0044843 63.00130633,22.98387097 62.97663339,23.0438675 62.95195918,23.10375671 62.92728368,23.16353887 62.90260691,23.1842576 62.92728368,23.20501343 62.95195918,23.22580645 62.97663339,23.16591928 63.00130633,23.1059246 63.025978,23.0458221 63.05064839,23.02513465 63.025978))
276122|5|3|23.83064516|62.97663339|POLYGON((23.75224417 63.025978,23.7309417 63.00130633,23.70967742 62.97663339,23.76902417 62.95195918,23.82826476 62.92728368,23.88739946 62.90260691,23.90876565 62.92728368,23.9301701 62.95195918,23.9516129 62.97663339,23.89237668 63.00130633,23.83303411 63.025978,23.77358491 63.05064839,23.75224417 63.025978))
276138|4|2|27.7016129|62.97663339|POLYGON((27.63016158 63.025978,27.60538117 63.00130633,27.58064516 62.97663339,27.63652641 62.95195918,27.69230769 62.92728368,27.74798928 62.90260691,27.77280859 62.92728368,27.79767234 62.95195918,27.82258065 62.97663339,27.76681614 63.00130633,27.71095153 63.025978,27.65498652 63.05064839,27.63016158 63.025978))
277540|4|2|6.876675603|62.90260691|POLYGON((6.768128917 62.95195918,6.762075134 62.92728368,6.756032172 62.90260691,6.830357143 62.87792885,6.904549509 62.85324951,6.978609626 62.82856889,6.984834969 62.85324951,6.991071429 62.87792885,6.997319035 62.90260691,6.923076923 62.92728368,6.84870188 62.95195918,6.774193548 62.97663339,6.768128917 62.95195918))
277541|4|2|7.117962466|62.90260691|POLYGON((7.009847807 62.95195918,7.003577818 62.92728368,6.997319035 62.90260691,7.071428571 62.87792885,7.145405888 62.85324951,7.219251337 62.82856889,7.225691347 62.85324951,7.232142857 62.87792885,7.238605898 62.90260691,7.164579606 62.92728368,7.09042077 62.95195918,7.016129032 62.97663339,7.009847807 62.95195918))
277542|4|2|7.35924933|62.90260691|POLYGON((7.251566697 62.95195918,7.245080501 62.92728368,7.238605898 62.90260691,7.3125 62.87792885,7.386262266 62.85324951,7.459893048 62.82856889,7.466547725 62.85324951,7.473214286 62.87792885,7.479892761 62.90260691,7.40608229 62.92728368,7.33213966 62.95195918,7.258064516 62.97663339,7.251566697 62.95195918))
277543|4|2|7.600536193|62.90260691|POLYGON((7.493285586 62.95195918,7.486583184 62.92728368,7.479892761 62.90260691,7.553571429 62.87792885,7.627118644 62.85324951,7.700534759 62.82856889,7.707404103 62.85324951,7.714285714 62.87792885,7.721179625 62.90260691,7.647584973 62.92728368,7.57385855 62.95195918,7.5 62.97663339,7.493285586 62.95195918))
277544|4|2|7.841823056|62.90260691|POLYGON((7.735004476 62.95195918,7.728085868 62.92728368,7.721179625 62.90260691,7.794642857 62.87792885,7.867975022 62.85324951,7.941176471 62.82856889,7.948260482 62.85324951,7.955357143 62.87792885,7.962466488 62.90260691,7.889087657 62.92728368,7.81557744 62.95195918,7.741935484 62.97663339,7.735004476 62.95195918))
277546|4|2|8.324396783|62.90260691|POLYGON((8.218442256 62.95195918,8.211091234 62.92728368,8.203753351 62.90260691,8.276785714 62.87792885,8.349687779 62.85324951,8.422459893 62.82856889,8.429973238 62.85324951,8.4375 62.87792885,8.445040214 62.90260691,8.372093023 62.92728368,8.299015219 62.95195918,8.225806452 62.97663339,8.218442256 62.95195918))
277548|4|2|8.806970509|62.90260691|POLYGON((8.701880036 62.95195918,8.694096601 62.92728368,8.686327078 62.90260691,8.758928571 62.87792885,8.831400535 62.85324951,8.903743316 62.82856889,8.911685995 62.85324951,8.919642857 62.87792885,8.927613941 62.90260691,8.85509839 62.92728368,8.782452999 62.95195918,8.709677419 62.97663339,8.701880036 62.95195918))
277552|4|2|9.772117962|62.90260691|POLYGON((9.668755595 62.95195918,9.660107335 62.92728368,9.651474531 62.90260691,9.723214286 62.87792885,9.794826048 62.85324951,9.86631016 62.82856889,9.875111508 62.85324951,9.883928571 62.87792885,9.892761394 62.90260691,9.821109123 62.92728368,9.749328559 62.95195918,9.677419355 62.97663339,9.668755595 62.95195918))
277554|4|2|10.25469169|62.90260691|POLYGON((10.15219338 62.95195918,10.1431127 62.92728368,10.13404826 62.90260691,10.20535714 62.87792885,10.2765388 62.85324951,10.34759358 62.82856889,10.35682426 62.85324951,10.36607143 62.87792885,10.37533512 62.90260691,10.30411449 62.92728368,10.23276634 62.95195918,10.16129032 62.97663339,10.15219338 62.95195918))
277555|4|2|10.49597855|62.90260691|POLYGON((10.39391226 62.95195918,10.38461538 62.92728368,10.37533512 62.90260691,10.44642857 62.87792885,10.51739518 62.85324951,10.58823529 62.82856889,10.59768064 62.85324951,10.60714286 62.87792885,10.61662198 62.90260691,10.54561717 62.92728368,10.47448523 62.95195918,10.40322581 62.97663339,10.39391226 62.95195918))
277556|4|2|10.73726542|62.90260691|POLYGON((10.63563115 62.95195918,10.62611807 62.92728368,10.61662198 62.90260691,10.6875 62.87792885,10.75825156 62.85324951,10.82887701 62.82856889,10.83853702 62.85324951,10.84821429 62.87792885,10.85790885 62.90260691,10.78711986 62.92728368,10.71620412 62.95195918,10.64516129 62.97663339,10.63563115 62.95195918))
277558|4|2|11.21983914|62.90260691|POLYGON((11.11906893 62.95195918,11.10912343 62.92728368,11.09919571 62.90260691,11.16964286 62.87792885,11.23996432 62.85324951,11.31016043 62.82856889,11.32024978 62.85324951,11.33035714 62.87792885,11.34048257 62.90260691,11.27012522 62.92728368,11.1996419 62.95195918,11.12903226 62.97663339,11.11906893 62.95195918))
277571|4|2|14.35656836|62.90260691|POLYGON((14.2614145 62.95195918,14.24865832 62.92728368,14.23592493 62.90260691,14.30357143 62.87792885,14.37109723 62.85324951,14.43850267 62.82856889,14.45138269 62.85324951,14.46428571 62.87792885,14.4772118 62.90260691,14.40966011 62.92728368,14.34198747 62.95195918,14.27419355 62.97663339,14.2614145 62.95195918))
277574|4|2|15.08042895|62.90260691|POLYGON((14.98657117 62.95195918,14.97316637 62.92728368,14.95978552 62.90260691,15.02678571 62.87792885,15.09366637 62.85324951,15.16042781 62.82856889,15.17395183 62.85324951,15.1875 62.87792885,15.20107239 62.90260691,15.13416816 62.92728368,15.06714414 62.95195918,15 62.97663339,14.98657117 62.95195918))
277575|4|2|15.32171582|62.90260691|POLYGON((15.22829006 62.95195918,15.21466905 62.92728368,15.20107239 62.90260691,15.26785714 62.87792885,15.33452275 62.85324951,15.40106952 62.82856889,15.41480821 62.85324951,15.42857143 62.87792885,15.44235925 62.90260691,15.37567084 62.92728368,15.30886303 62.95195918,15.24193548 62.97663339,15.22829006 62.95195918))
277585|4|2|17.73458445|62.90260691|POLYGON((17.64547896 62.95195918,17.62969589 62.92728368,17.61394102 62.90260691,17.67857143 62.87792885,17.74308653 62.85324951,17.80748663 62.82856889,17.82337199 62.85324951,17.83928571 62.87792885,17.85522788 62.90260691,17.79069767 62.92728368,17.72605192 62.95195918,17.66129032 62.97663339,17.64547896 62.95195918))
277586|4|2|17.97587131|62.90260691|POLYGON((17.88719785 62.95195918,17.87119857 62.92728368,17.85522788 62.90260691,17.91964286 62.87792885,17.98394291 62.85324951,18.04812834 62.82856889,18.06422837 62.85324951,18.08035714 62.87792885,18.09651475 62.90260691,18.03220036 62.92728368,17.96777081 62.95195918,17.90322581 62.97663339,17.88719785 62.95195918))
277588|4|2|18.45844504|62.90260691|POLYGON((18.37063563 62.95195918,18.35420394 62.92728368,18.33780161 62.90260691,18.40178571 62.87792885,18.46565566 62.85324951,18.52941176 62.82856889,18.54594112 62.85324951,18.5625 62.87792885,18.57908847 62.90260691,18.51520572 62.92728368,18.45120859 62.95195918,18.38709677 62.97663339,18.37063563 62.95195918))
277601|4|2|21.59517426|62.90260691|POLYGON((21.5129812 62.95195918,21.49373882 62.92728368,21.47453083 62.90260691,21.53571429 62.87792885,21.59678858 62.85324951,21.65775401 62.82856889,21.67707404 62.85324951,21.69642857 62.87792885,21.71581769 62.90260691,21.65474061 62.92728368,21.59355416 62.95195918,21.53225806 62.97663339,21.5129812 62.95195918))
277605|4|2|22.56032172|62.90260691|POLYGON((22.47985676 62.95195918,22.45974955 62.92728368,22.43967828 62.90260691,22.5 62.87792885,22.56021409 62.85324951,22.62032086 62.82856889,22.64049955 62.85324951,22.66071429 62.87792885,22.68096515 62.90260691,22.62075134 62.92728368,22.56042972 62.95195918,22.5 62.97663339,22.47985676 62.95195918))
277607|4|2|23.04289544|62.90260691|POLYGON((22.96329454 62.95195918,22.94275492 62.92728368,22.92225201 62.90260691,22.98214286 62.87792885,23.04192685 62.85324951,23.10160428 62.82856889,23.12221231 62.85324951,23.14285714 62.87792885,23.16353887 62.90260691,23.10375671 62.92728368,23.0438675 62.95195918,22.98387097 62.97663339,22.96329454 62.95195918))
277614|4|2|24.73190349|62.90260691|POLYGON((24.65532677 62.95195918,24.6332737 62.92728368,24.61126005 62.90260691,24.66964286 62.87792885,24.7279215 62.85324951,24.78609626 62.82856889,24.80820696 62.85324951,24.83035714 62.87792885,24.85254692 62.90260691,24.79427549 62.92728368,24.73589973 62.95195918,24.67741935 62.97663339,24.65532677 62.95195918))
277623|5|3|26.90348525|62.90260691|POLYGON((26.83079678 62.95195918,26.80679785 62.92728368,26.78284182 62.90260691,26.83928571 62.87792885,26.8956289 62.85324951,26.95187166 62.82856889,26.97591436 62.85324951,27 62.87792885,27.02412869 62.90260691,26.96779964 62.92728368,26.91136974 62.95195918,26.85483871 62.97663339,26.83079678 62.95195918))
277626|4|2|27.62734584|62.90260691|POLYGON((27.55595345 62.95195918,27.5313059 62.92728368,27.50670241 62.90260691,27.5625 62.87792885,27.61819804 62.85324951,27.67379679 62.82856889,27.6984835 62.85324951,27.72321429 62.87792885,27.74798928 62.90260691,27.69230769 62.92728368,27.63652641 62.95195918,27.58064516 62.97663339,27.55595345 62.95195918))
277628|7|5|28.10991957|62.90260691|POLYGON((28.03939123 62.95195918,28.01431127 62.92728368,27.98927614 62.90260691,28.04464286 62.87792885,28.09991079 62.85324951,28.15508021 62.82856889,28.18019625 62.85324951,28.20535714 62.87792885,28.230563 62.90260691,28.17531306 62.92728368,28.11996419 62.95195918,28.06451613 62.97663339,28.03939123 62.95195918))
279030|4|2|6.377005348|62.82856889|POLYGON((6.267857143 62.87792885,6.262265834 62.85324951,6.256684492 62.82856889,6.331255565 62.80388699,6.40569395 62.7792038,6.48 62.75451932,6.485765125 62.7792038,6.491540516 62.80388699,6.497326203 62.82856889,6.422836753 62.85324951,6.348214286 62.87792885,6.273458445 62.90260691,6.267857143 62.87792885))
279031|4|2|6.617647059|62.82856889|POLYGON((6.508928571 62.87792885,6.503122212 62.85324951,6.497326203 62.82856889,6.571682992 62.80388699,6.645907473 62.7792038,6.72 62.75451932,6.725978648 62.7792038,6.731967943 62.80388699,6.737967914 62.82856889,6.663693131 62.85324951,6.589285714 62.87792885,6.514745308 62.90260691,6.508928571 62.87792885))
279032|4|2|6.85828877|62.82856889|POLYGON((6.75 62.87792885,6.743978591 62.85324951,6.737967914 62.82856889,6.812110419 62.80388699,6.886120996 62.7792038,6.96 62.75451932,6.966192171 62.7792038,6.97239537 62.80388699,6.978609626 62.82856889,6.904549509 62.85324951,6.830357143 62.87792885,6.756032172 62.90260691,6.75 62.87792885))
279033|5|3|7.098930481|62.82856889|POLYGON((6.991071429 62.87792885,6.984834969 62.85324951,6.978609626 62.82856889,7.052537845 62.80388699,7.12633452 62.7792038,7.2 62.75451932,7.206405694 62.7792038,7.212822796 62.80388699,7.219251337 62.82856889,7.145405888 62.85324951,7.071428571 62.87792885,6.997319035 62.90260691,6.991071429 62.87792885))
279034|4|2|7.339572193|62.82856889|POLYGON((7.232142857 62.87792885,7.225691347 62.85324951,7.219251337 62.82856889,7.292965272 62.80388699,7.366548043 62.7792038,7.44 62.75451932,7.446619217 62.7792038,7.453250223 62.80388699,7.459893048 62.82856889,7.386262266 62.85324951,7.3125 62.87792885,7.238605898 62.90260691,7.232142857 62.87792885))
279035|4|2|7.580213904|62.82856889|POLYGON((7.473214286 62.87792885,7.466547725 62.85324951,7.459893048 62.82856889,7.533392698 62.80388699,7.606761566 62.7792038,7.68 62.75451932,7.68683274 62.7792038,7.693677649 62.80388699,7.700534759 62.82856889,7.627118644 62.85324951,7.553571429 62.87792885,7.479892761 62.90260691,7.473214286 62.87792885))
279037|4|2|8.061497326|62.82856889|POLYGON((7.955357143 62.87792885,7.948260482 62.85324951,7.941176471 62.82856889,8.014247551 62.80388699,8.087188612 62.7792038,8.16 62.75451932,8.167259786 62.7792038,8.174532502 62.80388699,8.181818182 62.82856889,8.108831401 62.85324951,8.035714286 62.87792885,7.962466488 62.90260691,7.955357143 62.87792885))
279039|4|2|8.542780749|62.82856889|POLYGON((8.4375 62.87792885,8.429973238 62.85324951,8.422459893 62.82856889,8.495102404 62.80388699,8.567615658 62.7792038,8.64 62.75451932,8.647686833 62.7792038,8.655387355 62.80388699,8.663101604 62.82856889,8.590544157 62.85324951,8.517857143 62.87792885,8.445040214 62.90260691,8.4375 62.87792885))
279040|4|2|8.78342246|62.82856889|POLYGON((8.678571429 62.87792885,8.670829616 62.85324951,8.663101604 62.82856889,8.735529831 62.80388699,8.807829181 62.7792038,8.88 62.75451932,8.887900356 62.7792038,8.895814782 62.80388699,8.903743316 62.82856889,8.831400535 62.85324951,8.758928571 62.87792885,8.686327078 62.90260691,8.678571429 62.87792885))
279051|4|2|11.43048128|62.82856889|POLYGON((11.33035714 62.87792885,11.32024978 62.85324951,11.31016043 62.82856889,11.38023152 62.80388699,11.45017794 62.7792038,11.52 62.75451932,11.53024911 62.7792038,11.54051647 62.80388699,11.55080214 62.82856889,11.4808207 62.85324951,11.41071429 62.87792885,11.34048257 62.90260691,11.33035714 62.87792885))
279066|4|2|15.04010695|62.82856889|POLYGON((14.94642857 62.87792885,14.93309545 62.85324951,14.9197861 62.82856889,14.98664292 62.80388699,15.05338078 62.7792038,15.12 62.75451932,15.13345196 62.7792038,15.14692787 62.80388699,15.16042781 62.82856889,15.09366637 62.85324951,15.02678571 62.87792885,14.95978552 62.90260691,14.94642857 62.87792885))
279077|4|2|17.68716578|62.82856889|POLYGON((17.59821429 62.87792885,17.58251561 62.85324951,17.56684492 62.82856889,17.63134461 62.80388699,17.69572954 62.7792038,17.76 62.75451932,17.77580071 62.7792038,17.79162956 62.80388699,17.80748663 62.82856889,17.74308653 62.85324951,17.67857143 62.87792885,17.61394102 62.90260691,17.59821429 62.87792885))
279078|4|2|17.92780749|62.82856889|POLYGON((17.83928571 62.87792885,17.82337199 62.85324951,17.80748663 62.82856889,17.87177204 62.80388699,17.93594306 62.7792038,18 62.75451932,18.01601423 62.7792038,18.03205699 62.80388699,18.04812834 62.82856889,17.98394291 62.85324951,17.91964286 62.87792885,17.85522788 62.90260691,17.83928571 62.87792885))
279093|4|2|21.53743316|62.82856889|POLYGON((21.45535714 62.87792885,21.43621766 62.85324951,21.4171123 62.82856889,21.47818344 62.80388699,21.53914591 62.7792038,21.6 62.75451932,21.61921708 62.7792038,21.63846839 62.80388699,21.65775401 62.82856889,21.59678858 62.85324951,21.53571429 62.87792885,21.47453083 62.90260691,21.45535714 62.87792885))
279119|4|2|27.79411765|62.82856889|POLYGON((27.72321429 62.87792885,27.6984835 62.85324951,27.67379679 62.82856889,27.72929653 62.80388699,27.78469751 62.7792038,27.84 62.75451932,27.86476868 62.7792038,27.88958148 62.80388699,27.9144385 62.82856889,27.85905442 62.85324951,27.80357143 62.87792885,27.74798928 62.90260691,27.72321429 62.87792885))
279171|2|17|40.30748663|62.82856889|POLYGON((40.25892857 62.87792885,40.22301517 62.85324951,40.18716578 62.82856889,40.23152271 62.80388699,40.27580071 62.7792038,40.32 62.75451932,40.35587189 62.7792038,40.39180766 62.80388699,40.42780749 62.82856889,40.38358608 62.85324951,40.33928571 62.87792885,40.29490617 62.90260691,40.25892857 62.87792885))
280526|4|2|6.36|62.75451932|POLYGON((6.25111309 62.80388699,6.245551601 62.7792038,6.24 62.75451932,6.314387211 62.72983355,6.388642413 62.70514649,6.462765957 62.68045815,6.468500444 62.70514649,6.474245115 62.72983355,6.48 62.75451932,6.40569395 62.7792038,6.331255565 62.80388699,6.256684492 62.82856889,6.25111309 62.80388699))
280527|4|2|6.6|62.75451932|POLYGON((6.491540516 62.80388699,6.485765125 62.7792038,6.48 62.75451932,6.554174067 62.72983355,6.628216504 62.70514649,6.70212766 62.68045815,6.708074534 62.70514649,6.714031972 62.72983355,6.72 62.75451932,6.645907473 62.7792038,6.571682992 62.80388699,6.497326203 62.82856889,6.491540516 62.80388699))
280529|4|2|7.08|62.75451932|POLYGON((6.97239537 62.80388699,6.966192171 62.7792038,6.96 62.75451932,7.03374778 62.72983355,7.107364685 62.70514649,7.180851064 62.68045815,7.187222715 62.70514649,7.193605684 62.72983355,7.2 62.75451932,7.12633452 62.7792038,7.052537845 62.80388699,6.978609626 62.82856889,6.97239537 62.80388699))
280530|4|2|7.32|62.75451932|POLYGON((7.212822796 62.80388699,7.206405694 62.7792038,7.2 62.75451932,7.273534636 62.72983355,7.346938776 62.70514649,7.420212766 62.68045815,7.426796806 62.70514649,7.43339254 62.72983355,7.44 62.75451932,7.366548043 62.7792038,7.292965272 62.80388699,7.219251337 62.82856889,7.212822796 62.80388699))
280531|4|2|7.56|62.75451932|POLYGON((7.453250223 62.80388699,7.446619217 62.7792038,7.44 62.75451932,7.513321492 62.72983355,7.586512866 62.70514649,7.659574468 62.68045815,7.666370896 62.70514649,7.673179396 62.72983355,7.68 62.75451932,7.606761566 62.7792038,7.533392698 62.80388699,7.459893048 62.82856889,7.453250223 62.80388699))
280533|4|2|8.04|62.75451932|POLYGON((7.934105076 62.80388699,7.927046263 62.7792038,7.92 62.75451932,7.992895204 62.72983355,8.065661047 62.70514649,8.138297872 62.68045815,8.145519077 62.70514649,8.152753108 62.72983355,8.16 62.75451932,8.087188612 62.7792038,8.014247551 62.80388699,7.941176471 62.82856889,7.934105076 62.80388699))
280535|4|2|8.52|62.75451932|POLYGON((8.414959929 62.80388699,8.40747331 62.7792038,8.4 62.75451932,8.472468917 62.72983355,8.544809228 62.70514649,8.617021277 62.68045815,8.624667258 62.70514649,8.632326821 62.72983355,8.64 62.75451932,8.567615658 62.7792038,8.495102404 62.80388699,8.422459893 62.82856889,8.414959929 62.80388699))
280541|4|2|9.96|62.75451932|POLYGON((9.857524488 62.80388699,9.848754448 62.7792038,9.84 62.75451932,9.911190053 62.72983355,9.982253771 62.70514649,10.05319149 62.68045815,10.0621118 62.70514649,10.07104796 62.72983355,10.08 62.75451932,10.0088968 62.7792038,9.937666963 62.80388699,9.86631016 62.82856889,9.857524488 62.80388699))
280546|4|2|11.16|62.75451932|POLYGON((11.05966162 62.80388699,11.04982206 62.7792038,11.04 62.75451932,11.11012433 62.72983355,11.18012422 62.70514649,11.25 62.68045815,11.25998225 62.70514649,11.26998224 62.72983355,11.28 62.75451932,11.20996441 62.7792038,11.1398041 62.80388699,11.06951872 62.82856889,11.05966162 62.80388699))
280547|4|2|11.4|62.75451932|POLYGON((11.30008905 62.80388699,11.29003559 62.7792038,11.28 62.75451932,11.34991119 62.72983355,11.41969831 62.70514649,11.4893617 62.68045815,11.49955634 62.70514649,11.50976909 62.72983355,11.52 62.75451932,11.45017794 62.7792038,11.38023152 62.80388699,11.31016043 62.82856889,11.30008905 62.80388699))
280564|4|2|15.48|62.75451932|POLYGON((15.3873553 62.80388699,15.37366548 62.7792038,15.36 62.75451932,15.42628774 62.72983355,15.49245785 62.70514649,15.55851064 62.68045815,15.57231588 62.70514649,15.58614565 62.72983355,15.6 62.75451932,15.53380783 62.7792038,15.46749777 62.80388699,15.40106952 62.82856889,15.3873553 62.80388699))
280574|4|2|17.88|62.75451932|POLYGON((17.79162956 62.80388699,17.77580071 62.7792038,17.76 62.75451932,17.82415631 62.72983355,17.88819876 62.70514649,17.95212766 62.68045815,17.96805679 62.70514649,17.98401421 62.72983355,18 62.75451932,17.93594306 62.7792038,17.87177204 62.80388699,17.80748663 62.82856889,17.79162956 62.80388699))
280588|4|2|21.24|62.75451932|POLYGON((21.15761354 62.80388699,21.13879004 62.7792038,21.12 62.75451932,21.18117229 62.72983355,21.24223602 62.70514649,21.30319149 62.68045815,21.32209406 62.70514649,21.3410302 62.72983355,21.36 62.75451932,21.29893238 62.7792038,21.23775601 62.80388699,21.17647059 62.82856889,21.15761354 62.80388699))
280589|4|2|21.48|62.75451932|POLYGON((21.39804096 62.80388699,21.37900356 62.7792038,21.36 62.75451932,21.42095915 62.72983355,21.48181012 62.70514649,21.54255319 62.68045815,21.56166815 62.70514649,21.58081705 62.72983355,21.6 62.75451932,21.53914591 62.7792038,21.47818344 62.80388699,21.4171123 62.82856889,21.39804096 62.80388699))
280593|4|2|22.44|62.75451932|POLYGON((22.35975067 62.80388699,22.33985765 62.7792038,22.32 62.75451932,22.38010657 62.72983355,22.44010648 62.70514649,22.5 62.68045815,22.51996451 62.70514649,22.53996448 62.72983355,22.56 62.75451932,22.5 62.7792038,22.43989314 62.80388699,22.37967914 62.82856889,22.35975067 62.80388699))
280595|4|2|22.92|62.75451932|POLYGON((22.84060552 62.80388699,22.8202847 62.7792038,22.8 62.75451932,22.85968028 62.72983355,22.91925466 62.70514649,22.9787234 62.68045815,22.99911269 62.70514649,23.01953819 62.72983355,23.04 62.75451932,22.98042705 62.7792038,22.920748 62.80388699,22.86096257 62.82856889,22.84060552 62.80388699))
280608|8|6|26.04|62.75451932|POLYGON((25.96616207 62.80388699,25.9430605 62.7792038,25.92 62.75451932,25.97690941 62.72983355,26.03371783 62.70514649,26.09042553 62.68045815,26.11357587 62.70514649,26.13676732 62.72983355,26.16 62.75451932,26.10320285 62.7792038,26.04630454 62.80388699,25.98930481 62.82856889,25.96616207 62.80388699))
280614|4|2|27.48|62.75451932|POLYGON((27.40872663 62.80388699,27.38434164 62.7792038,27.36 62.75451932,27.41563055 62.72983355,27.47116238 62.70514649,27.52659574 62.68045815,27.55102041 62.70514649,27.57548845 62.72983355,27.6 62.75451932,27.54448399 62.7792038,27.4888691 62.80388699,27.43315508 62.82856889,27.40872663 62.80388699))
280620|6|4|28.92|62.75451932|POLYGON((28.85129118 62.80388699,28.82562278 62.7792038,28.8 62.75451932,28.85435169 62.72983355,28.90860692 62.70514649,28.96276596 62.68045815,28.98846495 62.70514649,29.01420959 62.72983355,29.04 62.75451932,28.98576512 62.7792038,28.93143366 62.80388699,28.87700535 62.82856889,28.85129118 62.80388699))
280624|4|2|29.88|62.75451932|POLYGON((29.81300089 62.80388699,29.78647687 62.7792038,29.76 62.75451932,29.81349911 62.72983355,29.86690328 62.70514649,29.92021277 62.68045815,29.94676131 62.70514649,29.97335702 62.72983355,30 62.75451932,29.94661922 62.7792038,29.89314337 62.80388699,29.83957219 62.82856889,29.81300089 62.80388699))
280668|2|15|40.44|62.75451932|POLYGON((40.39180766 62.80388699,40.35587189 62.7792038,40.32 62.75451932,40.36412078 62.72983355,40.40816327 62.70514649,40.45212766 62.68045815,40.4880213 62.70514649,40.52397869 62.72983355,40.56 62.75451932,40.51601423 62.7792038,40.47195013 62.80388699,40.42780749 62.82856889,40.39180766 62.80388699))
280768|2|11|64.44|62.75451932|POLYGON((64.43455031 62.80388699,64.3772242 62.7792038,64.32 62.75451932,64.34280639 62.72983355,64.36557232 62.70514649,64.38829787 62.68045815,64.44543035 62.70514649,64.5026643 62.72983355,64.56 62.75451932,64.53736655 62.7792038,64.51469279 62.80388699,64.49197861 62.82856889,64.43455031 62.80388699))
281040|2|13|129.72|62.75451932|POLYGON((129.6705254 62.80388699,129.6352313 62.7792038,129.6 62.75451932,129.6447602 62.72983355,129.689441 62.70514649,129.7340426 62.68045815,129.769299 62.70514649,129.8046181 62.72983355,129.84 62.75451932,129.7953737 62.7792038,129.7506679 62.80388699,129.7058824 62.82856889,129.6705254 62.80388699))
282026|4|2|6.343085106|62.68045815|POLYGON((6.234458259 62.72983355,6.228926353 62.70514649,6.223404255 62.68045815,6.297608503 62.6557685,6.371681416 62.63107757,6.445623342 62.60638534,6.451327434 62.63107757,6.45704163 62.6557685,6.462765957 62.68045815,6.388642413 62.70514649,6.314387211 62.72983355,6.24 62.75451932,6.234458259 62.72983355))
282028|4|2|6.821808511|62.68045815|POLYGON((6.714031972 62.72983355,6.708074534 62.70514649,6.70212766 62.68045815,6.775907883 62.6557685,6.849557522 62.63107757,6.923076923 62.60638534,6.92920354 62.63107757,6.93534101 62.6557685,6.941489362 62.68045815,6.867790594 62.70514649,6.793960924 62.72983355,6.72 62.75451932,6.714031972 62.72983355))
282030|4|2|7.300531915|62.68045815|POLYGON((7.193605684 62.72983355,7.187222715 62.70514649,7.180851064 62.68045815,7.254207263 62.6557685,7.327433628 62.63107757,7.400530504 62.60638534,7.407079646 62.63107757,7.41364039 62.6557685,7.420212766 62.68045815,7.346938776 62.70514649,7.273534636 62.72983355,7.2 62.75451932,7.193605684 62.72983355))
282031|4|2|7.539893617|62.68045815|POLYGON((7.43339254 62.72983355,7.426796806 62.70514649,7.420212766 62.68045815,7.493356953 62.6557685,7.566371681 62.63107757,7.639257294 62.60638534,7.646017699 62.63107757,7.65279008 62.6557685,7.659574468 62.68045815,7.586512866 62.70514649,7.513321492 62.72983355,7.44 62.75451932,7.43339254 62.72983355))
282034|4|2|8.257978723|62.68045815|POLYGON((8.152753108 62.72983355,8.145519077 62.70514649,8.138297872 62.68045815,8.210806023 62.6557685,8.283185841 62.63107757,8.355437666 62.60638534,8.362831858 62.63107757,8.37023915 62.6557685,8.377659574 62.68045815,8.305235138 62.70514649,8.23268206 62.72983355,8.16 62.75451932,8.152753108 62.72983355))
282035|4|2|8.497340426|62.68045815|POLYGON((8.392539964 62.72983355,8.385093168 62.70514649,8.377659574 62.68045815,8.449955713 62.6557685,8.522123894 62.63107757,8.594164456 62.60638534,8.601769912 62.63107757,8.60938884 62.6557685,8.617021277 62.68045815,8.544809228 62.70514649,8.472468917 62.72983355,8.4 62.75451932,8.392539964 62.72983355))
282038|4|2|9.215425532|62.68045815|POLYGON((9.111900533 62.72983355,9.103815439 62.70514649,9.095744681 62.68045815,9.167404783 62.6557685,9.238938053 62.63107757,9.310344828 62.60638534,9.318584071 62.63107757,9.32683791 62.6557685,9.335106383 62.68045815,9.2635315 62.70514649,9.191829485 62.72983355,9.12 62.75451932,9.111900533 62.72983355))
282040|4|2|9.694148936|62.68045815|POLYGON((9.591474245 62.72983355,9.58296362 62.70514649,9.574468085 62.68045815,9.645704163 62.6557685,9.716814159 62.63107757,9.787798408 62.60638534,9.796460177 62.63107757,9.80513729 62.6557685,9.813829787 62.68045815,9.742679681 62.70514649,9.671403197 62.72983355,9.6 62.75451932,9.591474245 62.72983355))
282049|4|2|11.84840426|62.68045815|POLYGON((11.74955595 62.72983355,11.73913043 62.70514649,11.7287234 62.68045815,11.79805137 62.6557685,11.86725664 62.63107757,11.93633952 62.60638534,11.94690265 62.63107757,11.9574845 62.6557685,11.96808511 62.68045815,11.8988465 62.70514649,11.8294849 62.72983355,11.76 62.75451932,11.74955595 62.72983355))
282051|4|2|12.32712766|62.68045815|POLYGON((12.22912966 62.72983355,12.21827862 62.70514649,12.20744681 62.68045815,12.27635075 62.6557685,12.34513274 62.63107757,12.4137931 62.60638534,12.42477876 62.63107757,12.43578388 62.6557685,12.44680851 62.68045815,12.37799468 62.70514649,12.30905861 62.72983355,12.24 62.75451932,12.22912966 62.72983355))
282062|4|2|14.96010638|62.68045815|POLYGON((14.86678508 62.72983355,14.85359361 62.70514649,14.84042553 62.68045815,14.90699734 62.6557685,14.97345133 62.63107757,15.0397878 62.60638534,15.05309735 62.63107757,15.06643047 62.6557685,15.07978723 62.68045815,15.01330967 62.70514649,14.94671403 62.72983355,14.88 62.75451932,14.86678508 62.72983355))
282069|4|2|16.6356383|62.68045815|POLYGON((16.54529307 62.72983355,16.53061224 62.70514649,16.51595745 62.68045815,16.58104517 62.6557685,16.6460177 62.63107757,16.71087533 62.60638534,16.72566372 62.63107757,16.7404783 62.6557685,16.75531915 62.68045815,16.69032831 62.70514649,16.62522202 62.72983355,16.56 62.75451932,16.54529307 62.72983355))
282073|4|2|17.59308511|62.68045815|POLYGON((17.5044405 62.72983355,17.48890861 62.70514649,17.47340426 62.68045815,17.53764393 62.6557685,17.60176991 62.63107757,17.66578249 62.60638534,17.68141593 62.63107757,17.69707706 62.6557685,17.71276596 62.68045815,17.64862467 62.70514649,17.58436945 62.72983355,17.52 62.75451932,17.5044405 62.72983355))
282074|4|2|17.83244681|62.68045815|POLYGON((17.74422735 62.72983355,17.7284827 62.70514649,17.71276596 62.68045815,17.77679362 62.6557685,17.84070796 62.63107757,17.90450928 62.60638534,17.92035398 62.63107757,17.93622675 62.6557685,17.95212766 62.68045815,17.88819876 62.70514649,17.82415631 62.72983355,17.76 62.75451932,17.74422735 62.72983355))
282093|4|2|22.38031915|62.68045815|POLYGON((22.30017762 62.72983355,22.28039042 62.70514649,22.2606383 62.68045815,22.32063773 62.6557685,22.38053097 62.63107757,22.4403183 62.60638534,22.46017699 62.63107757,22.48007086 62.6557685,22.5 62.68045815,22.44010648 62.70514649,22.38010657 62.72983355,22.32 62.75451932,22.30017762 62.72983355))
282094|4|2|22.61968085|62.68045815|POLYGON((22.53996448 62.72983355,22.51996451 62.70514649,22.5 62.68045815,22.55978742 62.6557685,22.61946903 62.63107757,22.67904509 62.60638534,22.69911504 62.63107757,22.71922055 62.6557685,22.7393617 62.68045815,22.67968057 62.70514649,22.61989343 62.72983355,22.56 62.75451932,22.53996448 62.72983355))
282108|4|2|25.97074468|62.68045815|POLYGON((25.89698046 62.72983355,25.87400177 62.70514649,25.85106383 62.68045815,25.90788308 62.6557685,25.96460177 62.63107757,26.02122016 62.60638534,26.04424779 62.63107757,26.06731621 62.6557685,26.09042553 62.68045815,26.03371783 62.70514649,25.97690941 62.72983355,25.92 62.75451932,25.89698046 62.72983355))
282112|4|2|26.92819149|62.68045815|POLYGON((26.85612789 62.72983355,26.83229814 62.70514649,26.80851064 62.68045815,26.86448184 62.6557685,26.92035398 62.63107757,26.97612732 62.60638534,27 62.63107757,27.02391497 62.6557685,27.04787234 62.68045815,26.9920142 62.70514649,26.93605684 62.72983355,26.88 62.75451932,26.85612789 62.72983355))
282121|4|2|29.08244681|62.68045815|POLYGON((29.01420959 62.72983355,28.98846495 62.70514649,28.96276596 62.68045815,29.01682905 62.6557685,29.07079646 62.63107757,29.12466844 62.60638534,29.15044248 62.63107757,29.17626218 62.6557685,29.20212766 62.68045815,29.14818101 62.70514649,29.09413854 62.72983355,29.04 62.75451932,29.01420959 62.72983355))
282123|4|2|29.56117021|62.68045815|POLYGON((29.4937833 62.72983355,29.46761313 62.70514649,29.44148936 62.68045815,29.49512843 62.6557685,29.54867257 62.63107757,29.60212202 62.60638534,29.62831858 62.63107757,29.65456156 62.6557685,29.68085106 62.68045815,29.62732919 62.70514649,29.57371226 62.72983355,29.52 62.75451932,29.4937833 62.72983355))
282124|4|2|29.80053191|62.68045815|POLYGON((29.73357016 62.72983355,29.70718722 62.70514649,29.68085106 62.68045815,29.73427812 62.6557685,29.78761062 62.63107757,29.84084881 62.60638534,29.86725664 62.63107757,29.89371125 62.6557685,29.92021277 62.68045815,29.86690328 62.70514649,29.81349911 62.72983355,29.76 62.75451932,29.73357016 62.72983355))
282129|4|2|30.99734043|62.68045815|POLYGON((30.93250444 62.72983355,30.90505768 62.70514649,30.87765957 62.68045815,30.93002657 62.6557685,30.98230088 62.63107757,31.03448276 62.60638534,31.0619469 62.63107757,31.0894597 62.6557685,31.11702128 62.68045815,31.06477374 62.70514649,31.01243339 62.72983355,30.96 62.75451932,30.93250444 62.72983355))
282168|2|15|40.33244681|62.68045815|POLYGON((40.28419183 62.72983355,40.2484472 62.70514649,40.21276596 62.68045815,40.25686448 62.6557685,40.30088496 62.63107757,40.34482759 62.60638534,40.38053097 62.63107757,40.41629761 62.6557685,40.45212766 62.68045815,40.40816327 62.70514649,40.36412078 62.72983355,40.32 62.75451932,40.28419183 62.72983355))
283529|4|2|6.087533156|62.60638534|POLYGON((5.97874225 62.6557685,5.973451327 62.63107757,5.968169761 62.60638534,6.042402827 62.58169181,6.116504854 62.55699698,6.19047619 62.53230086,6.195939982 62.55699698,6.201413428 62.58169181,6.206896552 62.60638534,6.132743363 62.63107757,6.058458813 62.6557685,5.984042553 62.68045815,5.97874225 62.6557685))
283530|4|2|6.326259947|62.60638534|POLYGON((6.21789194 62.6557685,6.212389381 62.63107757,6.206896552 62.60638534,6.280918728 62.58169181,6.354810238 62.55699698,6.428571429 62.53230086,6.434245366 62.55699698,6.439929329 62.58169181,6.445623342 62.60638534,6.371681416 62.63107757,6.297608503 62.6557685,6.223404255 62.68045815,6.21789194 62.6557685))
283531|4|2|6.564986737|62.60638534|POLYGON((6.45704163 62.6557685,6.451327434 62.63107757,6.445623342 62.60638534,6.519434629 62.58169181,6.593115622 62.55699698,6.666666667 62.53230086,6.67255075 62.55699698,6.67844523 62.58169181,6.684350133 62.60638534,6.610619469 62.63107757,6.536758193 62.6557685,6.462765957 62.68045815,6.45704163 62.6557685))
283533|4|2|7.042440318|62.60638534|POLYGON((6.93534101 62.6557685,6.92920354 62.63107757,6.923076923 62.60638534,6.996466431 62.58169181,7.06972639 62.55699698,7.142857143 62.53230086,7.149161518 62.55699698,7.155477032 62.58169181,7.161803714 62.60638534,7.088495575 62.63107757,7.015057573 62.6557685,6.941489362 62.68045815,6.93534101 62.6557685))
283534|4|2|7.281167109|62.60638534|POLYGON((7.1744907 62.6557685,7.168141593 62.63107757,7.161803714 62.60638534,7.234982332 62.58169181,7.308031774 62.55699698,7.380952381 62.53230086,7.387466902 62.55699698,7.393992933 62.58169181,7.400530504 62.60638534,7.327433628 62.63107757,7.254207263 62.6557685,7.180851064 62.68045815,7.1744907 62.6557685))
283536|4|2|7.75862069|62.60638534|POLYGON((7.65279008 62.6557685,7.646017699 62.63107757,7.639257294 62.60638534,7.712014134 62.58169181,7.784642542 62.55699698,7.857142857 62.53230086,7.86407767 62.55699698,7.871024735 62.58169181,7.877984085 62.60638534,7.805309735 62.63107757,7.732506643 62.6557685,7.659574468 62.68045815,7.65279008 62.6557685))
283543|4|2|9.429708223|62.60638534|POLYGON((9.32683791 62.6557685,9.318584071 62.63107757,9.310344828 62.60638534,9.381625442 62.58169181,9.452780229 62.55699698,9.523809524 62.53230086,9.532215357 62.55699698,9.540636042 62.58169181,9.549071618 62.60638534,9.477876106 62.63107757,9.406554473 62.6557685,9.335106383 62.68045815,9.32683791 62.6557685))
283544|4|2|9.668435013|62.60638534|POLYGON((9.5659876 62.6557685,9.557522124 62.63107757,9.549071618 62.60638534,9.620141343 62.58169181,9.691085613 62.55699698,9.761904762 62.53230086,9.770520741 62.55699698,9.779151943 62.58169181,9.787798408 62.60638534,9.716814159 62.63107757,9.645704163 62.6557685,9.574468085 62.68045815,9.5659876 62.6557685))
283545|4|2|9.907161804|62.60638534|POLYGON((9.80513729 62.6557685,9.796460177 62.63107757,9.787798408 62.60638534,9.858657244 62.58169181,9.929390997 62.55699698,10 62.53230086,10.00882613 62.55699698,10.01766784 62.58169181,10.0265252 62.60638534,9.955752212 62.63107757,9.884853853 62.6557685,9.813829787 62.68045815,9.80513729 62.6557685))
283551|4|2|11.33952255|62.60638534|POLYGON((11.24003543 62.6557685,11.2300885 62.63107757,11.22015915 62.60638534,11.28975265 62.58169181,11.3592233 62.55699698,11.42857143 62.53230086,11.43865843 62.55699698,11.44876325 62.58169181,11.45888594 62.60638534,11.38938053 62.63107757,11.31975199 62.6557685,11.25 62.68045815,11.24003543 62.6557685))
283555|4|2|12.29442971|62.60638534|POLYGON((12.19663419 62.6557685,12.18584071 62.63107757,12.17506631 62.60638534,12.24381625 62.58169181,12.31244484 62.55699698,12.38095238 62.53230086,12.39187996 62.55699698,12.40282686 62.58169181,12.4137931 62.60638534,12.34513274 62.63107757,12.27635075 62.6557685,12.20744681 62.68045815,12.19663419 62.6557685))
283556|4|2|12.5331565|62.60638534|POLYGON((12.43578388 62.6557685,12.42477876 62.63107757,12.4137931 62.60638534,12.48233216 62.58169181,12.55075022 62.55699698,12.61904762 62.53230086,12.63018535 62.55699698,12.64134276 62.58169181,12.65251989 62.60638534,12.5840708 62.63107757,12.51550044 62.6557685,12.44680851 62.68045815,12.43578388 62.6557685))
283564|4|2|14.44297082|62.60638534|POLYGON((14.3489814 62.6557685,14.33628319 62.63107757,14.32360743 62.60638534,14.39045936 62.58169181,14.45719329 62.55699698,14.52380952 62.53230086,14.53662842 62.55699698,14.54946996 62.58169181,14.56233422 62.60638534,14.49557522 62.63107757,14.42869796 62.6557685,14.36170213 62.68045815,14.3489814 62.6557685))
283575|4|2|17.06896552|62.60638534|POLYGON((16.97962799 62.6557685,16.96460177 62.63107757,16.94960212 62.60638534,17.01413428 62.58169181,17.07855252 62.55699698,17.14285714 62.53230086,17.15798764 62.55699698,17.17314488 62.58169181,17.18832891 62.60638534,17.12389381 62.63107757,17.05934455 62.6557685,16.99468085 62.68045815,16.97962799 62.6557685))
283578|7|5|17.78514589|62.60638534|POLYGON((17.69707706 62.6557685,17.68141593 62.63107757,17.66578249 62.60638534,17.72968198 62.58169181,17.79346867 62.55699698,17.85714286 62.53230086,17.8729038 62.55699698,17.88869258 62.58169181,17.90450928 62.60638534,17.84070796 62.63107757,17.77679362 62.6557685,17.71276596 62.68045815,17.69707706 62.6557685))
283579|4|2|18.02387268|62.60638534|POLYGON((17.93622675 62.6557685,17.92035398 62.63107757,17.90450928 62.60638534,17.96819788 62.58169181,18.03177405 62.55699698,18.0952381 62.53230086,18.11120918 62.55699698,18.12720848 62.58169181,18.14323607 62.60638534,18.07964602 62.63107757,18.01594331 62.6557685,17.95212766 62.68045815,17.93622675 62.6557685))
283594|4|2|21.60477454|62.60638534|POLYGON((21.5234721 62.6557685,21.50442478 62.63107757,21.48541114 62.60638534,21.5459364 62.58169181,21.60635481 62.55699698,21.66666667 62.53230086,21.68578994 62.55699698,21.704947 62.58169181,21.72413793 62.60638534,21.66371681 62.63107757,21.60318866 62.6557685,21.54255319 62.68045815,21.5234721 62.6557685))
283597|4|2|22.32095491|62.60638534|POLYGON((22.24092117 62.6557685,22.22123894 62.63107757,22.20159151 62.60638534,22.2614841 62.58169181,22.32127096 62.55699698,22.38095238 62.53230086,22.40070609 62.55699698,22.4204947 62.58169181,22.4403183 62.60638534,22.38053097 62.63107757,22.32063773 62.6557685,22.2606383 62.68045815,22.24092117 62.6557685))
283602|4|2|23.51458886|62.60638534|POLYGON((23.43666962 62.6557685,23.4159292 62.63107757,23.39522546 62.60638534,23.4540636 62.58169181,23.51279788 62.55699698,23.57142857 62.53230086,23.59223301 62.55699698,23.6130742 62.58169181,23.63395225 62.60638534,23.57522124 62.63107757,23.51638618 62.6557685,23.45744681 62.68045815,23.43666962 62.6557685))
283603|5|3|23.75331565|62.60638534|POLYGON((23.67581931 62.6557685,23.65486726 62.63107757,23.63395225 62.60638534,23.69257951 62.58169181,23.75110327 62.55699698,23.80952381 62.53230086,23.83053839 62.55699698,23.85159011 62.58169181,23.87267905 62.60638534,23.81415929 62.63107757,23.75553587 62.6557685,23.69680851 62.68045815,23.67581931 62.6557685))
283605|4|2|24.23076923|62.60638534|POLYGON((24.15411869 62.6557685,24.13274336 62.63107757,24.11140584 62.60638534,24.16961131 62.58169181,24.22771403 62.55699698,24.28571429 62.53230086,24.30714916 62.55699698,24.32862191 62.58169181,24.35013263 62.60638534,24.2920354 62.63107757,24.23383525 62.6557685,24.17553191 62.68045815,24.15411869 62.6557685))
283611|4|2|25.66312997|62.60638534|POLYGON((25.58901683 62.6557685,25.56637168 62.63107757,25.54376658 62.60638534,25.60070671 62.58169181,25.65754634 62.55699698,25.71428571 62.53230086,25.73698147 62.55699698,25.75971731 62.58169181,25.78249337 62.60638534,25.72566372 62.63107757,25.66873339 62.6557685,25.61170213 62.68045815,25.58901683 62.6557685))
283617|4|2|27.09549072|62.60638534|POLYGON((27.02391497 62.6557685,27 62.63107757,26.97612732 62.60638534,27.03180212 62.58169181,27.08737864 62.55699698,27.14285714 62.53230086,27.16681377 62.55699698,27.19081272 62.58169181,27.21485411 62.60638534,27.15929204 62.63107757,27.10363153 62.6557685,27.04787234 62.68045815,27.02391497 62.6557685))
283628|4|2|29.72148541|62.60638534|POLYGON((29.65456156 62.6557685,29.62831858 62.63107757,29.60212202 62.60638534,29.65547703 62.58169181,29.70873786 62.55699698,29.76190476 62.53230086,29.78817299 62.55699698,29.81448763 62.58169181,29.84084881 62.60638534,29.78761062 62.63107757,29.73427812 62.6557685,29.68085106 62.68045815,29.65456156 62.6557685))
284053|5|3|131.1803714|62.60638534|POLYGON((131.1337467 62.6557685,131.0973451 62.63107757,131.061008 62.60638534,131.1042403 62.58169181,131.1473963 62.55699698,131.1904762 62.53230086,131.2268314 62.55699698,131.2632509 62.58169181,131.2997347 62.60638534,131.2566372 62.63107757,131.2134632 62.6557685,131.1702128 62.68045815,131.1337467 62.6557685))
285037|4|2|6.071428571|62.53230086|POLYGON((5.962897527 62.58169181,5.957634598 62.55699698,5.952380952 62.53230086,6.026431718 62.50760343,6.100352113 62.4829047,6.17414248 62.45820467,6.179577465 62.4829047,6.185022026 62.50760343,6.19047619 62.53230086,6.116504854 62.55699698,6.042402827 62.58169181,5.968169761 62.60638534,5.962897527 62.58169181))
285038|4|2|6.30952381|62.53230086|POLYGON((6.201413428 62.58169181,6.195939982 62.55699698,6.19047619 62.53230086,6.264317181 62.50760343,6.338028169 62.4829047,6.411609499 62.45820467,6.417253521 62.4829047,6.422907489 62.50760343,6.428571429 62.53230086,6.354810238 62.55699698,6.280918728 62.58169181,6.206896552 62.60638534,6.201413428 62.58169181))
285039|4|2|6.547619048|62.53230086|POLYGON((6.439929329 62.58169181,6.434245366 62.55699698,6.428571429 62.53230086,6.502202643 62.50760343,6.575704225 62.4829047,6.649076517 62.45820467,6.654929577 62.4829047,6.660792952 62.50760343,6.666666667 62.53230086,6.593115622 62.55699698,6.519434629 62.58169181,6.445623342 62.60638534,6.439929329 62.58169181))
285040|4|2|6.785714286|62.53230086|POLYGON((6.67844523 62.58169181,6.67255075 62.55699698,6.666666667 62.53230086,6.740088106 62.50760343,6.813380282 62.4829047,6.886543536 62.45820467,6.892605634 62.4829047,6.898678414 62.50760343,6.904761905 62.53230086,6.831421006 62.55699698,6.75795053 62.58169181,6.684350133 62.60638534,6.67844523 62.58169181))
285041|4|2|7.023809524|62.53230086|POLYGON((6.916961131 62.58169181,6.910856134 62.55699698,6.904761905 62.53230086,6.977973568 62.50760343,7.051056338 62.4829047,7.124010554 62.45820467,7.13028169 62.4829047,7.136563877 62.50760343,7.142857143 62.53230086,7.06972639 62.55699698,6.996466431 62.58169181,6.923076923 62.60638534,6.916961131 62.58169181))
285042|4|2|7.261904762|62.53230086|POLYGON((7.155477032 62.58169181,7.149161518 62.55699698,7.142857143 62.53230086,7.215859031 62.50760343,7.288732394 62.4829047,7.361477573 62.45820467,7.367957746 62.4829047,7.374449339 62.50760343,7.380952381 62.53230086,7.308031774 62.55699698,7.234982332 62.58169181,7.161803714 62.60638534,7.155477032 62.58169181))
285043|4|2|7.5|62.53230086|POLYGON((7.393992933 62.58169181,7.387466902 62.55699698,7.380952381 62.53230086,7.453744493 62.50760343,7.526408451 62.4829047,7.598944591 62.45820467,7.605633803 62.4829047,7.612334802 62.50760343,7.619047619 62.53230086,7.546337158 62.55699698,7.473498233 62.58169181,7.400530504 62.60638534,7.393992933 62.58169181))
285044|4|2|7.738095238|62.53230086|POLYGON((7.632508834 62.58169181,7.625772286 62.55699698,7.619047619 62.53230086,7.691629956 62.50760343,7.764084507 62.4829047,7.836411609 62.45820467,7.843309859 62.4829047,7.850220264 62.50760343,7.857142857 62.53230086,7.784642542 62.55699698,7.712014134 62.58169181,7.639257294 62.60638534,7.632508834 62.58169181))
285051|4|2|9.404761905|62.53230086|POLYGON((9.302120141 62.58169181,9.293909974 62.55699698,9.285714286 62.53230086,9.356828194 62.50760343,9.427816901 62.4829047,9.498680739 62.45820467,9.507042254 62.4829047,9.515418502 62.50760343,9.523809524 62.53230086,9.452780229 62.55699698,9.381625442 62.58169181,9.310344828 62.60638534,9.302120141 62.58169181))
285052|4|2|9.642857143|62.53230086|POLYGON((9.540636042 62.58169181,9.532215357 62.55699698,9.523809524 62.53230086,9.594713656 62.50760343,9.665492958 62.4829047,9.736147757 62.45820467,9.74471831 62.4829047,9.753303965 62.50760343,9.761904762 62.53230086,9.691085613 62.55699698,9.620141343 62.58169181,9.549071618 62.60638534,9.540636042 62.58169181))
285058|4|2|11.07142857|62.53230086|POLYGON((10.97173145 62.58169181,10.96204766 62.55699698,10.95238095 62.53230086,11.02202643 62.50760343,11.0915493 62.4829047,11.16094987 62.45820467,11.17077465 62.4829047,11.18061674 62.50760343,11.19047619 62.53230086,11.12091792 62.55699698,11.05123675 62.58169181,10.98143236 62.60638534,10.97173145 62.58169181))
285063|4|2|12.26190476|62.53230086|POLYGON((12.16431095 62.58169181,12.15357458 62.55699698,12.14285714 62.53230086,12.21145374 62.50760343,12.27992958 62.4829047,12.34828496 62.45820467,12.35915493 62.4829047,12.37004405 62.50760343,12.38095238 62.53230086,12.31244484 62.55699698,12.24381625 62.58169181,12.17506631 62.60638534,12.16431095 62.58169181))
285064|4|2|12.5|62.53230086|POLYGON((12.40282686 62.58169181,12.39187996 62.55699698,12.38095238 62.53230086,12.44933921 62.50760343,12.51760563 62.4829047,12.58575198 62.45820467,12.59683099 62.4829047,12.60792952 62.50760343,12.61904762 62.53230086,12.55075022 62.55699698,12.48233216 62.58169181,12.4137931 62.60638534,12.40282686 62.58169181))
285070|4|2|13.92857143|62.53230086|POLYGON((13.83392226 62.58169181,13.82171227 62.55699698,13.80952381 62.53230086,13.87665198 62.50760343,13.94366197 62.4829047,14.01055409 62.45820467,14.02288732 62.4829047,14.03524229 62.50760343,14.04761905 62.53230086,13.98058252 62.55699698,13.91342756 62.58169181,13.84615385 62.60638534,13.83392226 62.58169181))
285071|4|2|14.16666667|62.53230086|POLYGON((14.07243816 62.58169181,14.06001765 62.55699698,14.04761905 62.53230086,14.11453744 62.50760343,14.18133803 62.4829047,14.24802111 62.45820467,14.26056338 62.4829047,14.27312775 62.50760343,14.28571429 62.53230086,14.21888791 62.55699698,14.15194346 62.58169181,14.08488064 62.60638534,14.07243816 62.58169181))
285077|4|2|15.5952381|62.53230086|POLYGON((15.50353357 62.58169181,15.48984996 62.55699698,15.47619048 62.53230086,15.54185022 62.50760343,15.60739437 62.4829047,15.67282322 62.45820467,15.68661972 62.4829047,15.70044053 62.50760343,15.71428571 62.53230086,15.64872021 62.55699698,15.58303887 62.58169181,15.51724138 62.60638534,15.50353357 62.58169181))
285079|4|2|16.07142857|62.53230086|POLYGON((15.98056537 62.58169181,15.96646072 62.55699698,15.95238095 62.53230086,16.01762115 62.50760343,16.08274648 62.4829047,16.14775726 62.45820467,16.16197183 62.4829047,16.17621145 62.50760343,16.19047619 62.53230086,16.12533098 62.55699698,16.06007067 62.58169181,15.99469496 62.60638534,15.98056537 62.58169181))
285083|4|2|17.02380952|62.53230086|POLYGON((16.93462898 62.58169181,16.91968226 62.55699698,16.9047619 62.53230086,16.969163 62.50760343,17.0334507 62.4829047,17.09762533 62.45820467,17.11267606 62.4829047,17.1277533 62.50760343,17.14285714 62.53230086,17.07855252 62.55699698,17.01413428 62.58169181,16.94960212 62.60638534,16.93462898 62.58169181))
285084|4|2|17.26190476|62.53230086|POLYGON((17.17314488 62.58169181,17.15798764 62.55699698,17.14285714 62.53230086,17.20704846 62.50760343,17.27112676 62.4829047,17.33509235 62.45820467,17.35035211 62.4829047,17.36563877 62.50760343,17.38095238 62.53230086,17.3168579 62.55699698,17.25265018 62.58169181,17.18832891 62.60638534,17.17314488 62.58169181))
285085|4|2|17.5|62.53230086|POLYGON((17.41166078 62.58169181,17.39629303 62.55699698,17.38095238 62.53230086,17.44493392 62.50760343,17.50880282 62.4829047,17.57255937 62.45820467,17.58802817 62.4829047,17.60352423 62.50760343,17.61904762 62.53230086,17.55516328 62.55699698,17.49116608 62.58169181,17.4270557 62.60638534,17.41166078 62.58169181))
285086|4|2|17.73809524|62.53230086|POLYGON((17.65017668 62.58169181,17.63459841 62.55699698,17.61904762 62.53230086,17.68281938 62.50760343,17.74647887 62.4829047,17.81002639 62.45820467,17.82570423 62.4829047,17.84140969 62.50760343,17.85714286 62.53230086,17.79346867 62.55699698,17.72968198 62.58169181,17.66578249 62.60638534,17.65017668 62.58169181))
285087|4|2|17.97619048|62.53230086|POLYGON((17.88869258 62.58169181,17.8729038 62.55699698,17.85714286 62.53230086,17.92070485 62.50760343,17.98415493 62.4829047,18.0474934 62.45820467,18.06338028 62.4829047,18.07929515 62.50760343,18.0952381 62.53230086,18.03177405 62.55699698,17.96819788 62.58169181,17.90450928 62.60638534,17.88869258 62.58169181))
285105|3|36|22.26190476|62.53230086|POLYGON((22.1819788 62.58169181,22.16240071 62.55699698,22.14285714 62.53230086,22.20264317 62.50760343,22.26232394 62.4829047,22.32189974 62.45820467,22.3415493 62.4829047,22.36123348 62.50760343,22.38095238 62.53230086,22.32127096 62.55699698,22.2614841 62.58169181,22.20159151 62.60638534,22.1819788 62.58169181))
285107|4|2|22.73809524|62.53230086|POLYGON((22.6590106 62.58169181,22.63901147 62.55699698,22.61904762 62.53230086,22.6784141 62.50760343,22.73767606 62.4829047,22.79683377 62.45820467,22.81690141 62.4829047,22.83700441 62.50760343,22.85714286 62.53230086,22.79788173 62.55699698,22.7385159 62.58169181,22.67904509 62.60638534,22.6590106 62.58169181))
285111|4|2|23.69047619|62.53230086|POLYGON((23.6130742 62.58169181,23.59223301 62.55699698,23.57142857 62.53230086,23.62995595 62.50760343,23.68838028 62.4829047,23.74670185 62.45820467,23.76760563 62.4829047,23.78854626 62.50760343,23.80952381 62.53230086,23.75110327 62.55699698,23.69257951 62.58169181,23.63395225 62.60638534,23.6130742 62.58169181))
285113|6|4|24.16666667|62.53230086|POLYGON((24.09010601 62.58169181,24.06884378 62.55699698,24.04761905 62.53230086,24.10572687 62.50760343,24.16373239 62.4829047,24.22163588 62.45820467,24.24295775 62.4829047,24.26431718 62.50760343,24.28571429 62.53230086,24.22771403 62.55699698,24.16961131 62.58169181,24.11140584 62.60638534,24.09010601 62.58169181))
285121|6|4|26.07142857|62.53230086|POLYGON((25.99823322 62.58169181,25.97528685 62.55699698,25.95238095 62.53230086,26.00881057 62.50760343,26.06514085 62.4829047,26.12137203 62.45820467,26.1443662 62.4829047,26.16740088 62.50760343,26.19047619 62.53230086,26.13415711 62.55699698,26.07773852 62.58169181,26.02122016 62.60638534,25.99823322 62.58169181))
285128|2|10|27.73809524|62.53230086|POLYGON((27.66784452 62.58169181,27.64342454 62.55699698,27.61904762 62.53230086,27.67400881 62.50760343,27.72887324 62.4829047,27.78364116 62.45820467,27.80809859 62.4829047,27.83259912 62.50760343,27.85714286 62.53230086,27.80229479 62.55699698,27.74734982 62.58169181,27.69230769 62.60638534,27.66784452 62.58169181))
285132|4|2|28.69047619|62.53230086|POLYGON((28.62190813 62.58169181,28.59664607 62.55699698,28.57142857 62.53230086,28.62555066 62.50760343,28.67957746 62.4829047,28.73350923 62.45820467,28.75880282 62.4829047,28.78414097 62.50760343,28.80952381 62.53230086,28.75551633 62.55699698,28.70141343 62.58169181,28.64721485 62.60638534,28.62190813 62.58169181))
285137|4|2|29.88095238|62.53230086|POLYGON((29.81448763 62.58169181,29.78817299 62.55699698,29.76190476 62.53230086,29.81497797 62.50760343,29.86795775 62.4829047,29.92084433 62.45820467,29.9471831 62.4829047,29.97356828 62.50760343,30 62.53230086,29.94704325 62.55699698,29.89399293 62.58169181,29.84084881 62.60638534,29.81448763 62.58169181))
285274|4|2|62.5|62.53230086|POLYGON((62.49116608 62.58169181,62.43601059 62.55699698,62.38095238 62.53230086,62.40528634 62.50760343,62.42957746 62.4829047,62.45382586 62.45820467,62.50880282 62.4829047,62.56387665 62.50760343,62.61904762 62.53230086,62.59488085 62.55699698,62.57067138 62.58169181,62.5464191 62.60638534,62.49116608 62.58169181))
285288|2|15|65.83333333|62.53230086|POLYGON((65.83038869 62.58169181,65.77228597 62.55699698,65.71428571 62.53230086,65.73568282 62.50760343,65.75704225 62.4829047,65.77836412 62.45820467,65.83626761 62.4829047,65.89427313 62.50760343,65.95238095 62.53230086,65.93115622 62.55699698,65.90989399 62.58169181,65.88859416 62.60638534,65.83038869 62.58169181))
285490|2|13|113.9285714|62.53230086|POLYGON((113.8515901 62.58169181,113.8305384 62.55699698,113.8095238 62.53230086,113.8678414 62.50760343,113.9260563 62.4829047,113.9841689 62.45820467,114.0052817 62.4829047,114.0264317 62.50760343,114.047619 62.53230086,113.9894086 62.55699698,113.9310954 62.58169181,113.872679 62.60638534,113.8515901 62.58169181))
286549|4|2|6.055408971|62.45820467|POLYGON((5.947136564 62.50760343,5.941901408 62.4829047,5.936675462 62.45820467,6.010544815 62.43350334,6.08428446 62.40880069,6.157894737 62.38409674,6.163301141 62.40880069,6.168717047 62.43350334,6.17414248 62.45820467,6.100352113 62.4829047,6.026431718 62.50760343,5.952380952 62.53230086,5.947136564 62.50760343))
286550|4|2|6.292875989|62.45820467|POLYGON((6.185022026 62.50760343,6.179577465 62.4829047,6.17414248 62.45820467,6.247803163 62.43350334,6.321334504 62.40880069,6.394736842 62.38409674,6.400351185 62.40880069,6.405975395 62.43350334,6.411609499 62.45820467,6.338028169 62.4829047,6.264317181 62.50760343,6.19047619 62.53230086,6.185022026 62.50760343))
286551|4|2|6.530343008|62.45820467|POLYGON((6.422907489 62.50760343,6.417253521 62.4829047,6.411609499 62.45820467,6.485061511 62.43350334,6.558384548 62.40880069,6.631578947 62.38409674,6.637401229 62.40880069,6.643233743 62.43350334,6.649076517 62.45820467,6.575704225 62.4829047,6.502202643 62.50760343,6.428571429 62.53230086,6.422907489 62.50760343))
286552|4|2|6.767810026|62.45820467|POLYGON((6.660792952 62.50760343,6.654929577 62.4829047,6.649076517 62.45820467,6.722319859 62.43350334,6.795434592 62.40880069,6.868421053 62.38409674,6.874451273 62.40880069,6.880492091 62.43350334,6.886543536 62.45820467,6.813380282 62.4829047,6.740088106 62.50760343,6.666666667 62.53230086,6.660792952 62.50760343))
286556|4|2|7.7176781|62.45820467|POLYGON((7.612334802 62.50760343,7.605633803 62.4829047,7.598944591 62.45820467,7.671353251 62.43350334,7.743634767 62.40880069,7.815789474 62.38409674,7.822651449 62.40880069,7.829525483 62.43350334,7.836411609 62.45820467,7.764084507 62.4829047,7.691629956 62.50760343,7.619047619 62.53230086,7.612334802 62.50760343))
286571|4|2|11.27968338|62.45820467|POLYGON((11.18061674 62.50760343,11.17077465 62.4829047,11.16094987 62.45820467,11.23022847 62.43350334,11.29938543 62.40880069,11.36842105 62.38409674,11.37840211 62.40880069,11.3884007 62.43350334,11.39841689 62.45820467,11.32922535 62.4829047,11.25991189 62.50760343,11.19047619 62.53230086,11.18061674 62.50760343))
286582|4|2|13.89182058|62.45820467|POLYGON((13.79735683 62.50760343,13.78521127 62.4829047,13.77308707 62.45820467,13.8400703 62.43350334,13.90693591 62.40880069,13.97368421 62.38409674,13.98595259 62.40880069,13.99824253 62.43350334,14.01055409 62.45820467,13.94366197 62.4829047,13.87665198 62.50760343,13.80952381 62.53230086,13.79735683 62.50760343))
286585|4|2|14.60422164|62.45820467|POLYGON((14.51101322 62.50760343,14.49823944 62.4829047,14.48548813 62.45820467,14.55184534 62.43350334,14.61808604 62.40880069,14.68421053 62.38409674,14.69710272 62.40880069,14.71001757 62.43350334,14.72295515 62.45820467,14.65669014 62.4829047,14.59030837 62.50760343,14.52380952 62.53230086,14.51101322 62.50760343))
286589|3|37|15.55408971|62.45820467|POLYGON((15.46255507 62.50760343,15.44894366 62.4829047,15.4353562 62.45820467,15.50087873 62.43350334,15.56628622 62.40880069,15.63157895 62.38409674,15.6453029 62.40880069,15.65905097 62.43350334,15.67282322 62.45820467,15.60739437 62.4829047,15.54185022 62.50760343,15.47619048 62.53230086,15.46255507 62.50760343))
286591|4|2|16.02902375|62.45820467|POLYGON((15.93832599 62.50760343,15.92429577 62.4829047,15.91029024 62.45820467,15.97539543 62.43350334,16.0403863 62.40880069,16.10526316 62.38409674,16.11940299 62.40880069,16.13356766 62.43350334,16.14775726 62.45820467,16.08274648 62.4829047,16.01762115 62.50760343,15.95238095 62.53230086,15.93832599 62.50760343))
286592|4|2|16.26649077|62.45820467|POLYGON((16.17621145 62.50760343,16.16197183 62.4829047,16.14775726 62.45820467,16.21265378 62.43350334,16.27743635 62.40880069,16.34210526 62.38409674,16.35645303 62.40880069,16.37082601 62.43350334,16.38522427 62.45820467,16.32042254 62.4829047,16.25550661 62.50760343,16.19047619 62.53230086,16.17621145 62.50760343))
286593|4|2|16.50395778|62.45820467|POLYGON((16.41409692 62.50760343,16.39964789 62.4829047,16.38522427 62.45820467,16.44991213 62.43350334,16.51448639 62.40880069,16.57894737 62.38409674,16.59350307 62.40880069,16.60808436 62.43350334,16.62269129 62.45820467,16.55809859 62.4829047,16.49339207 62.50760343,16.42857143 62.53230086,16.41409692 62.50760343))
286596|4|2|17.21635884|62.45820467|POLYGON((17.1277533 62.50760343,17.11267606 62.4829047,17.09762533 62.45820467,17.16168717 62.43350334,17.22563652 62.40880069,17.28947368 62.38409674,17.3046532 62.40880069,17.3198594 62.43350334,17.33509235 62.45820467,17.27112676 62.4829047,17.20704846 62.50760343,17.14285714 62.53230086,17.1277533 62.50760343))
286597|4|2|17.45382586|62.45820467|POLYGON((17.36563877 62.50760343,17.35035211 62.4829047,17.33509235 62.45820467,17.39894552 62.43350334,17.46268657 62.40880069,17.52631579 62.38409674,17.54170325 62.40880069,17.55711775 62.43350334,17.57255937 62.45820467,17.50880282 62.4829047,17.44493392 62.50760343,17.38095238 62.53230086,17.36563877 62.50760343))
286598|4|2|17.69129288|62.45820467|POLYGON((17.60352423 62.50760343,17.58802817 62.4829047,17.57255937 62.45820467,17.63620387 62.43350334,17.69973661 62.40880069,17.76315789 62.38409674,17.77875329 62.40880069,17.7943761 62.43350334,17.81002639 62.45820467,17.74647887 62.4829047,17.68281938 62.50760343,17.61904762 62.53230086,17.60352423 62.50760343))
286615|4|2|21.72823219|62.45820467|POLYGON((21.64757709 62.50760343,21.62852113 62.4829047,21.60949868 62.45820467,21.66959578 62.43350334,21.72958736 62.40880069,21.78947368 62.38409674,21.80860404 62.40880069,21.82776801 62.43350334,21.8469657 62.45820467,21.78697183 62.4829047,21.72687225 62.50760343,21.66666667 62.53230086,21.64757709 62.50760343))
286619|4|2|22.67810026|62.45820467|POLYGON((22.59911894 62.50760343,22.57922535 62.4829047,22.55936675 62.45820467,22.61862917 62.43350334,22.67778753 62.40880069,22.73684211 62.38409674,22.75680421 62.40880069,22.77680141 62.43350334,22.79683377 62.45820467,22.73767606 62.4829047,22.6784141 62.50760343,22.61904762 62.53230086,22.59911894 62.50760343))
286630|4|2|25.29023747|62.45820467|POLYGON((25.21585903 62.50760343,25.19366197 62.4829047,25.17150396 62.45820467,25.228471 62.43350334,25.28533802 62.40880069,25.34210526 62.38409674,25.3643547 62.40880069,25.38664323 62.43350334,25.40897098 62.45820467,25.35211268 62.4829047,25.29515419 62.50760343,25.23809524 62.53230086,25.21585903 62.50760343))
286650|4|2|30.03957784|62.45820467|POLYGON((29.97356828 62.50760343,29.9471831 62.4829047,29.92084433 62.45820467,29.97363796 62.43350334,30.02633889 62.40880069,30.07894737 62.38409674,30.10535558 62.40880069,30.13181019 62.43350334,30.15831135 62.45820467,30.1056338 62.4829047,30.05286344 62.50760343,30 62.53230086,29.97356828 62.50760343))
286826|2|11|71.83377309|62.45820467|POLYGON((71.84140969 62.50760343,71.77816901 62.4829047,71.71503958 62.45820467,71.73110721 62.43350334,71.74714662 62.40880069,71.76315789 62.38409674,71.8261633 62.40880069,71.88927944 62.43350334,71.9525066 62.45820467,71.93661972 62.4829047,71.92070485 62.50760343,71.9047619 62.53230086,71.84140969 62.50760343))
288063|4|2|5.565789474|62.38409674|POLYGON((5.456942004 62.43350334,5.45215101 62.40880069,5.447368421 62.38409674,5.521472393 62.35939148,5.595446585 62.33468491,5.669291339 62.30997703,5.674255692 62.33468491,5.679228747 62.35939148,5.684210526 62.38409674,5.610184372 62.40880069,5.53602812 62.43350334,5.461741425 62.45820467,5.456942004 62.43350334))
288064|4|2|5.802631579|62.38409674|POLYGON((5.694200351 62.43350334,5.689201054 62.40880069,5.684210526 62.38409674,5.758106924 62.35939148,5.831873905 62.33468491,5.905511811 62.30997703,5.910683012 62.33468491,5.915863278 62.35939148,5.921052632 62.38409674,5.847234416 62.40880069,5.773286467 62.43350334,5.699208443 62.45820467,5.694200351 62.43350334))
288065|4|2|6.039473684|62.38409674|POLYGON((5.931458699 62.43350334,5.926251097 62.40880069,5.921052632 62.38409674,5.994741455 62.35939148,6.068301226 62.33468491,6.141732283 62.30997703,6.147110333 62.33468491,6.152497809 62.35939148,6.157894737 62.38409674,6.08428446 62.40880069,6.010544815 62.43350334,5.936675462 62.45820467,5.931458699 62.43350334))
288066|4|2|6.276315789|62.38409674|POLYGON((6.168717047 62.43350334,6.163301141 62.40880069,6.157894737 62.38409674,6.231375986 62.35939148,6.304728546 62.33468491,6.377952756 62.30997703,6.383537653 62.33468491,6.38913234 62.35939148,6.394736842 62.38409674,6.321334504 62.40880069,6.247803163 62.43350334,6.17414248 62.45820467,6.168717047 62.43350334))
288067|4|2|6.513157895|62.38409674|POLYGON((6.405975395 62.43350334,6.400351185 62.40880069,6.394736842 62.38409674,6.468010517 62.35939148,6.541155867 62.33468491,6.614173228 62.30997703,6.619964974 62.33468491,6.625766871 62.35939148,6.631578947 62.38409674,6.558384548 62.40880069,6.485061511 62.43350334,6.411609499 62.45820467,6.405975395 62.43350334))
288069|4|2|6.986842105|62.38409674|POLYGON((6.880492091 62.43350334,6.874451273 62.40880069,6.868421053 62.38409674,6.941279579 62.35939148,7.014010508 62.33468491,7.086614173 62.30997703,7.092819615 62.33468491,7.099035933 62.35939148,7.105263158 62.38409674,7.032484636 62.40880069,6.959578207 62.43350334,6.886543536 62.45820467,6.880492091 62.43350334))
288086|4|2|11.01315789|62.38409674|POLYGON((10.91388401 62.43350334,10.90430202 62.40880069,10.89473684 62.38409674,10.96406661 62.35939148,11.03327496 62.33468491,11.1023622 62.30997703,11.11208406 62.33468491,11.12182296 62.35939148,11.13157895 62.38409674,11.06233538 62.40880069,10.99297012 62.43350334,10.92348285 62.45820467,10.91388401 62.43350334))
288097|4|2|13.61842105|62.38409674|POLYGON((13.52372583 62.43350334,13.5118525 62.40880069,13.5 62.38409674,13.56704645 62.35939148,13.63397548 62.33468491,13.7007874 62.30997703,13.71278459 62.33468491,13.7248028 62.35939148,13.73684211 62.38409674,13.66988586 62.40880069,13.60281195 62.43350334,13.53562005 62.45820467,13.52372583 62.43350334))
288109|4|2|16.46052632|62.38409674|POLYGON((16.37082601 62.43350334,16.35645303 62.40880069,16.34210526 62.38409674,16.40666082 62.35939148,16.47110333 62.33468491,16.53543307 62.30997703,16.54991243 62.33468491,16.56441718 62.35939148,16.57894737 62.38409674,16.51448639 62.40880069,16.44991213 62.43350334,16.38522427 62.45820467,16.37082601 62.43350334))
288111|4|2|16.93421053|62.38409674|POLYGON((16.84534271 62.43350334,16.83055312 62.40880069,16.81578947 62.38409674,16.87992989 62.35939148,16.94395797 62.33468491,17.00787402 62.30997703,17.02276708 62.33468491,17.03768624 62.35939148,17.05263158 62.38409674,16.98858648 62.40880069,16.92442882 62.43350334,16.86015831 62.45820467,16.84534271 62.43350334))
288112|4|2|17.17105263|62.38409674|POLYGON((17.08260105 62.43350334,17.06760316 62.40880069,17.05263158 62.38409674,17.11656442 62.35939148,17.18038529 62.33468491,17.24409449 62.30997703,17.2591944 62.33468491,17.27432077 62.35939148,17.28947368 62.38409674,17.22563652 62.40880069,17.16168717 62.43350334,17.09762533 62.45820467,17.08260105 62.43350334))
288113|4|2|17.40789474|62.38409674|POLYGON((17.3198594 62.43350334,17.3046532 62.40880069,17.28947368 62.38409674,17.35319895 62.35939148,17.41681261 62.33468491,17.48031496 62.30997703,17.49562172 62.33468491,17.5109553 62.35939148,17.52631579 62.38409674,17.46268657 62.40880069,17.39894552 62.43350334,17.33509235 62.45820467,17.3198594 62.43350334))
288133|4|2|22.14473684|62.38409674|POLYGON((22.06502636 62.43350334,22.04565408 62.40880069,22.02631579 62.38409674,22.08588957 62.35939148,22.14535902 62.33468491,22.20472441 62.30997703,22.22416813 62.33468491,22.24364592 62.35939148,22.26315789 62.38409674,22.20368745 62.40880069,22.14411248 62.43350334,22.08443272 62.45820467,22.06502636 62.43350334))
288148|4|2|25.69736842|62.38409674|POLYGON((25.62390158 62.43350334,25.60140474 62.40880069,25.57894737 62.38409674,25.63540754 62.35939148,25.69176883 62.33468491,25.7480315 62.30997703,25.77057793 62.33468491,25.79316389 62.35939148,25.81578947 62.38409674,25.7594381 62.40880069,25.7029877 62.43350334,25.64643799 62.45820467,25.62390158 62.43350334))
288149|4|2|25.93421053|62.38409674|POLYGON((25.86115993 62.43350334,25.83845478 62.40880069,25.81578947 62.38409674,25.87204207 62.35939148,25.92819615 62.33468491,25.98425197 62.30997703,26.00700525 62.33468491,26.02979842 62.35939148,26.05263158 62.38409674,25.99648815 62.40880069,25.94024605 62.43350334,25.88390501 62.45820467,25.86115993 62.43350334))
288155|4|2|27.35526316|62.38409674|POLYGON((27.28471002 62.43350334,27.26075505 62.40880069,27.23684211 62.38409674,27.29184926 62.35939148,27.34676007 62.33468491,27.4015748 62.30997703,27.42556918 62.33468491,27.44960561 62.35939148,27.47368421 62.38409674,27.41878841 62.40880069,27.36379613 62.43350334,27.30870712 62.45820467,27.28471002 62.43350334))
288157|2|11|27.82894737|62.38409674|POLYGON((27.75922671 62.43350334,27.73485514 62.40880069,27.71052632 62.38409674,27.76511832 62.35939148,27.81961471 62.33468491,27.87401575 62.30997703,27.89842382 62.33468491,27.92287467 62.35939148,27.94736842 62.38409674,27.8928885 62.40880069,27.83831283 62.43350334,27.78364116 62.45820467,27.75922671 62.43350334))
288166|4|2|29.96052632|62.38409674|POLYGON((29.89455185 62.43350334,29.86830553 62.40880069,29.84210526 62.38409674,29.8948291 62.35939148,29.9474606 62.33468491,30 62.30997703,30.0262697 62.33468491,30.05258545 62.35939148,30.07894737 62.38409674,30.02633889 62.40880069,29.97363796 62.43350334,29.92084433 62.45820467,29.89455185 62.43350334))
288183|2|23|33.98684211|62.38409674|POLYGON((33.92794376 62.43350334,33.89815628 62.40880069,33.86842105 62.38409674,33.91761613 62.35939148,33.96672504 62.33468491,34.01574803 62.30997703,34.04553415 62.33468491,34.07537248 62.35939148,34.10526316 62.38409674,34.05618964 62.40880069,34.00702988 62.43350334,33.95778364 62.45820467,33.92794376 62.43350334))
288251|2|18|50.09210526|62.38409674|POLYGON((50.06151142 62.43350334,50.01755926 62.40880069,49.97368421 62.38409674,50.00876424 62.35939148,50.04378284 62.33468491,50.07874016 62.30997703,50.12259194 62.33468491,50.1665206 62.35939148,50.21052632 62.38409674,50.17559263 62.40880069,50.14059754 62.43350334,50.1055409 62.45820467,50.06151142 62.43350334))
288303|4|2|62.40789474|62.38409674|POLYGON((62.39894552 62.43350334,62.34416155 62.40880069,62.28947368 62.38409674,62.31375986 62.35939148,62.3380035 62.33468491,62.36220472 62.30997703,62.41681261 62.33468491,62.47151621 62.35939148,62.52631579 62.38409674,62.50219491 62.40880069,62.47803163 62.43350334,62.45382586 62.45820467,62.39894552 62.43350334))
289584|4|2|5.787401575|62.30997703|POLYGON((5.679228747 62.35939148,5.674255692 62.33468491,5.669291339 62.30997703,5.743006993 62.28526783,5.816593886 62.26055733,5.890052356 62.2358455,5.895196507 62.26055733,5.90034965 62.28526783,5.905511811 62.30997703,5.831873905 62.33468491,5.758106924 62.35939148,5.684210526 62.38409674,5.679228747 62.35939148))
289585|4|2|6.023622047|62.30997703|POLYGON((5.915863278 62.35939148,5.910683012 62.33468491,5.905511811 62.30997703,5.979020979 62.28526783,6.052401747 62.26055733,6.12565445 62.2358455,6.131004367 62.26055733,6.136363636 62.28526783,6.141732283 62.30997703,6.068301226 62.33468491,5.994741455 62.35939148,5.921052632 62.38409674,5.915863278 62.35939148))
289589|4|2|6.968503937|62.30997703|POLYGON((6.862401402 62.35939148,6.856392294 62.33468491,6.850393701 62.30997703,6.923076923 62.28526783,6.995633188 62.26055733,7.068062827 62.2358455,7.074235808 62.26055733,7.08041958 62.28526783,7.086614173 62.30997703,7.014010508 62.33468491,6.941279579 62.35939148,6.868421053 62.38409674,6.862401402 62.35939148))
289590|4|2|7.204724409|62.30997703|POLYGON((7.099035933 62.35939148,7.092819615 62.33468491,7.086614173 62.30997703,7.159090909 62.28526783,7.231441048 62.26055733,7.303664921 62.2358455,7.310043668 62.26055733,7.316433566 62.28526783,7.322834646 62.30997703,7.250437828 62.33468491,7.17791411 62.35939148,7.105263158 62.38409674,7.099035933 62.35939148))
289604|4|2|10.51181102|62.30997703|POLYGON((10.41191937 62.35939148,10.4028021 62.33468491,10.39370079 62.30997703,10.46328671 62.28526783,10.53275109 62.26055733,10.60209424 62.2358455,10.61135371 62.26055733,10.62062937 62.28526783,10.62992126 62.30997703,10.56042032 62.33468491,10.49079755 62.35939148,10.42105263 62.38409674,10.41191937 62.35939148))
289605|4|2|10.7480315|62.30997703|POLYGON((10.6485539 62.35939148,10.63922942 62.33468491,10.62992126 62.30997703,10.6993007 62.28526783,10.76855895 62.26055733,10.83769634 62.2358455,10.84716157 62.26055733,10.85664336 62.28526783,10.86614173 62.30997703,10.79684764 62.33468491,10.72743208 62.35939148,10.65789474 62.38409674,10.6485539 62.35939148))
289631|4|2|16.88976378|62.30997703|POLYGON((16.80105171 62.35939148,16.78633975 62.33468491,16.77165354 62.30997703,16.83566434 62.28526783,16.89956332 62.26055733,16.96335079 62.2358455,16.97816594 62.26055733,16.99300699 62.28526783,17.00787402 62.30997703,16.94395797 62.33468491,16.87992989 62.35939148,16.81578947 62.38409674,16.80105171 62.35939148))
289632|4|2|17.12598425|62.30997703|POLYGON((17.03768624 62.35939148,17.02276708 62.33468491,17.00787402 62.30997703,17.07167832 62.28526783,17.13537118 62.26055733,17.19895288 62.2358455,17.2139738 62.26055733,17.22902098 62.28526783,17.24409449 62.30997703,17.18038529 62.33468491,17.11656442 62.35939148,17.05263158 62.38409674,17.03768624 62.35939148))
289633|4|2|17.36220472|62.30997703|POLYGON((17.27432077 62.35939148,17.2591944 62.33468491,17.24409449 62.30997703,17.30769231 62.28526783,17.37117904 62.26055733,17.43455497 62.2358455,17.44978166 62.26055733,17.46503497 62.28526783,17.48031496 62.30997703,17.41681261 62.33468491,17.35319895 62.35939148,17.28947368 62.38409674,17.27432077 62.35939148))
289650|4|2|21.37795276|62.30997703|POLYGON((21.2971078 62.35939148,21.27845884 62.33468491,21.25984252 62.30997703,21.31993007 62.28526783,21.37991266 62.26055733,21.43979058 62.2358455,21.45851528 62.26055733,21.47727273 62.28526783,21.49606299 62.30997703,21.43607706 62.33468491,21.37598598 62.35939148,21.31578947 62.38409674,21.2971078 62.35939148))
289656|5|3|22.79527559|62.30997703|POLYGON((22.71691499 62.35939148,22.69702277 62.33468491,22.67716535 62.30997703,22.73601399 62.28526783,22.79475983 62.26055733,22.85340314 62.2358455,22.87336245 62.26055733,22.89335664 62.28526783,22.91338583 62.30997703,22.85464098 62.33468491,22.79579316 62.35939148,22.73684211 62.38409674,22.71691499 62.35939148))
289664|4|2|24.68503937|62.30997703|POLYGON((24.60999124 62.35939148,24.58844133 62.33468491,24.56692913 62.30997703,24.62412587 62.28526783,24.68122271 62.26055733,24.7382199 62.2358455,24.75982533 62.26055733,24.78146853 62.28526783,24.80314961 62.30997703,24.74605954 62.33468491,24.68886941 62.35939148,24.63157895 62.38409674,24.60999124 62.35939148))
289668|4|2|25.62992126|62.30997703|POLYGON((25.55652936 62.35939148,25.53415061 62.33468491,25.51181102 62.30997703,25.56818182 62.28526783,25.62445415 62.26055733,25.68062827 62.2358455,25.70305677 62.26055733,25.72552448 62.28526783,25.7480315 62.30997703,25.69176883 62.33468491,25.63540754 62.35939148,25.57894737 62.38409674,25.55652936 62.35939148))
289669|4|2|25.86614173|62.30997703|POLYGON((25.79316389 62.35939148,25.77057793 62.33468491,25.7480315 62.30997703,25.8041958 62.28526783,25.86026201 62.26055733,25.91623037 62.2358455,25.93886463 62.26055733,25.96153846 62.28526783,25.98425197 62.30997703,25.92819615 62.33468491,25.87204207 62.35939148,25.81578947 62.38409674,25.79316389 62.35939148))
289674|4|2|27.04724409|62.30997703|POLYGON((26.97633655 62.35939148,26.95271454 62.33468491,26.92913386 62.30997703,26.98426573 62.28526783,27.03930131 62.26055733,27.09424084 62.2358455,27.11790393 62.26055733,27.14160839 62.28526783,27.16535433 62.30997703,27.11033275 62.33468491,27.05521472 62.35939148,27 62.38409674,26.97633655 62.35939148))
289675|10|8|27.28346457|62.30997703|POLYGON((27.21297108 62.35939148,27.18914186 62.33468491,27.16535433 62.30997703,27.22027972 62.28526783,27.27510917 62.26055733,27.32984293 62.2358455,27.35371179 62.26055733,27.37762238 62.28526783,27.4015748 62.30997703,27.34676007 62.33468491,27.29184926 62.35939148,27.23684211 62.38409674,27.21297108 62.35939148))
289677|4|2|27.75590551|62.30997703|POLYGON((27.68624014 62.35939148,27.6619965 62.33468491,27.63779528 62.30997703,27.69230769 62.28526783,27.74672489 62.26055733,27.80104712 62.2358455,27.82532751 62.26055733,27.84965035 62.28526783,27.87401575 62.30997703,27.81961471 62.33468491,27.76511832 62.35939148,27.71052632 62.38409674,27.68624014 62.35939148))
289683|6|4|29.17322835|62.30997703|POLYGON((29.10604733 62.35939148,29.08056042 62.33468491,29.05511811 62.30997703,29.10839161 62.28526783,29.16157205 62.26055733,29.21465969 62.2358455,29.24017467 62.26055733,29.26573427 62.28526783,29.29133858 62.30997703,29.23817863 62.33468491,29.1849255 62.35939148,29.13157895 62.38409674,29.10604733 62.35939148))
289772|2|21|50.19685039|62.30997703|POLYGON((50.1665206 62.35939148,50.12259194 62.33468491,50.07874016 62.30997703,50.11363636 62.28526783,50.14847162 62.26055733,50.18324607 62.2358455,50.22707424 62.26055733,50.27097902 62.28526783,50.31496063 62.30997703,50.28021016 62.33468491,50.24539877 62.35939148,50.21052632 62.38409674,50.1665206 62.35939148))
289875|2|14|74.52755906|62.30997703|POLYGON((74.5398773 62.35939148,74.47460595 62.33468491,74.40944882 62.30997703,74.42307692 62.28526783,74.43668122 62.26055733,74.45026178 62.2358455,74.51528384 62.26055733,74.58041958 62.28526783,74.64566929 62.30997703,74.63222417 62.33468491,74.61875548 62.35939148,74.60526316 62.38409674,74.5398773 62.35939148))
290125|2|13|133.5826772|62.30997703|POLYGON((133.5407537 62.35939148,133.502627 62.33468491,133.4645669 62.30997703,133.5052448 62.28526783,133.5458515 62.26055733,133.5863874 62.2358455,133.6244541 62.26055733,133.6625874 62.28526783,133.7007874 62.30997703,133.6602452 62.33468491,133.6196319 62.35939148,133.5789474 62.38409674,133.5407537 62.35939148))
291107|4|2|5.536649215|62.2358455|POLYGON((5.428321678 62.28526783,5.423580786 62.26055733,5.418848168 62.2358455,5.492589364 62.21113236,5.566202091 62.1864179,5.639686684 62.16170212,5.644599303 62.1864179,5.649520488 62.21113236,5.654450262 62.2358455,5.580786026 62.26055733,5.506993007 62.28526783,5.433070866 62.30997703,5.428321678 62.28526783))
291108|4|2|5.772251309|62.2358455|POLYGON((5.664335664 62.28526783,5.659388646 62.26055733,5.654450262 62.2358455,5.727986051 62.21113236,5.801393728 62.1864179,5.874673629 62.16170212,5.879790941 62.1864179,5.884917175 62.21113236,5.890052356 62.2358455,5.816593886 62.26055733,5.743006993 62.28526783,5.669291339 62.30997703,5.664335664 62.28526783))
291109|4|2|6.007853403|62.2358455|POLYGON((5.90034965 62.28526783,5.895196507 62.26055733,5.890052356 62.2358455,5.963382738 62.21113236,6.036585366 62.1864179,6.109660574 62.16170212,6.114982578 62.1864179,6.120313862 62.21113236,6.12565445 62.2358455,6.052401747 62.26055733,5.979020979 62.28526783,5.905511811 62.30997703,5.90034965 62.28526783))
291119|5|3|8.363874346|62.2358455|POLYGON((8.26048951 62.28526783,8.253275109 62.26055733,8.246073298 62.2358455,8.317349608 62.21113236,8.388501742 62.1864179,8.459530026 62.16170212,8.466898955 62.1864179,8.474280732 62.21113236,8.481675393 62.2358455,8.410480349 62.26055733,8.339160839 62.28526783,8.267716535 62.30997703,8.26048951 62.28526783))
291129|4|2|10.71989529|62.2358455|POLYGON((10.62062937 62.28526783,10.61135371 62.26055733,10.60209424 62.2358455,10.67131648 62.21113236,10.74041812 62.1864179,10.80939948 62.16170212,10.81881533 62.1864179,10.8282476 62.21113236,10.83769634 62.2358455,10.76855895 62.26055733,10.6993007 62.28526783,10.62992126 62.30997703,10.62062937 62.28526783))
291156|4|2|17.08115183|62.2358455|POLYGON((16.99300699 62.28526783,16.97816594 62.26055733,16.96335079 62.2358455,17.02702703 62.21113236,17.09059233 62.1864179,17.154047 62.16170212,17.16898955 62.1864179,17.18395815 62.21113236,17.19895288 62.2358455,17.13537118 62.26055733,17.07167832 62.28526783,17.00787402 62.30997703,16.99300699 62.28526783))
291157|4|2|17.31675393|62.2358455|POLYGON((17.22902098 62.28526783,17.2139738 62.26055733,17.19895288 62.2358455,17.26242371 62.21113236,17.32578397 62.1864179,17.38903394 62.16170212,17.40418118 62.1864179,17.41935484 62.21113236,17.43455497 62.2358455,17.37117904 62.26055733,17.30769231 62.28526783,17.24409449 62.30997703,17.22902098 62.28526783))
291158|4|2|17.55235602|62.2358455|POLYGON((17.46503497 62.28526783,17.44978166 62.26055733,17.43455497 62.2358455,17.4978204 62.21113236,17.56097561 62.1864179,17.62402089 62.16170212,17.63937282 62.1864179,17.65475153 62.21113236,17.67015707 62.2358455,17.6069869 62.26055733,17.54370629 62.28526783,17.48031496 62.30997703,17.46503497 62.28526783))
291176|4|2|21.79319372|62.2358455|POLYGON((21.71328671 62.28526783,21.69432314 62.26055733,21.67539267 62.2358455,21.73496077 62.21113236,21.79442509 62.1864179,21.8537859 62.16170212,21.8728223 62.1864179,21.89189189 62.21113236,21.91099476 62.2358455,21.85152838 62.26055733,21.79195804 62.28526783,21.73228346 62.30997703,21.71328671 62.28526783))
291184|5|3|23.67801047|62.2358455|POLYGON((23.6013986 62.28526783,23.58078603 62.26055733,23.56020942 62.2358455,23.61813426 62.21113236,23.67595819 62.1864179,23.73368146 62.16170212,23.7543554 62.1864179,23.77506539 62.21113236,23.79581152 62.2358455,23.73799127 62.26055733,23.68006993 62.28526783,23.62204724 62.30997703,23.6013986 62.28526783))
291192|4|2|25.56282723|62.2358455|POLYGON((25.48951049 62.28526783,25.46724891 62.26055733,25.44502618 62.2358455,25.50130776 62.21113236,25.55749129 62.1864179,25.61357702 62.16170212,25.6358885 62.1864179,25.65823888 62.21113236,25.68062827 62.2358455,25.62445415 62.26055733,25.56818182 62.28526783,25.51181102 62.30997703,25.48951049 62.28526783))
291193|4|2|25.79842932|62.2358455|POLYGON((25.72552448 62.28526783,25.70305677 62.26055733,25.68062827 62.2358455,25.73670445 62.21113236,25.79268293 62.1864179,25.84856397 62.16170212,25.87108014 62.1864179,25.89363557 62.21113236,25.91623037 62.2358455,25.86026201 62.26055733,25.8041958 62.28526783,25.7480315 62.30997703,25.72552448 62.28526783))
291229|2|23|34.28010471|62.2358455|POLYGON((34.22202797 62.28526783,34.19213974 62.26055733,34.16230366 62.2358455,34.21098518 62.21113236,34.25958188 62.1864179,34.30809399 62.16170212,34.33797909 62.1864179,34.3679163 62.21113236,34.39790576 62.2358455,34.34934498 62.26055733,34.3006993 62.28526783,34.2519685 62.30997703,34.22202797 62.28526783))
291400|2|14|74.56806283|62.2358455|POLYGON((74.58041958 62.28526783,74.51528384 62.26055733,74.45026178 62.2358455,74.46381866 62.21113236,74.47735192 62.1864179,74.49086162 62.16170212,74.55574913 62.1864179,74.62074978 62.21113236,74.68586387 62.2358455,74.67248908 62.26055733,74.65909091 62.28526783,74.64566929 62.30997703,74.58041958 62.28526783))
291635|2|13|129.934555|62.2358455|POLYGON((129.8863636 62.28526783,129.8515284 62.26055733,129.8167539 62.2358455,129.8605057 62.21113236,129.9041812 62.1864179,129.9477807 62.16170212,129.9825784 62.1864179,130.0174368 62.21113236,130.052356 62.2358455,130.0087336 62.26055733,129.965035 62.28526783,129.9212598 62.30997703,129.8863636 62.28526783))
292634|10|8|5.287206266|62.16170212|POLYGON((5.178727114 62.21113236,5.174216028 62.1864179,5.169712794 62.16170212,5.243478261 62.13698502,5.317115552 62.11226659,5.390625 62.08754684,5.395308427 62.11226659,5.4 62.13698502,5.404699739 62.16170212,5.331010453 62.1864179,5.257192677 62.21113236,5.183246073 62.2358455,5.178727114 62.21113236))
292637|4|2|5.992167102|62.16170212|POLYGON((5.884917175 62.21113236,5.879790941 62.1864179,5.874673629 62.16170212,5.947826087 62.13698502,6.020851434 62.11226659,6.09375 62.08754684,6.099044309 62.11226659,6.104347826 62.13698502,6.109660574 62.16170212,6.036585366 62.1864179,5.963382738 62.21113236,5.890052356 62.2358455,5.884917175 62.21113236))
292638|4|2|6.227154047|62.16170212|POLYGON((6.120313862 62.21113236,6.114982578 62.1864179,6.109660574 62.16170212,6.182608696 62.13698502,6.255430061 62.11226659,6.328125 62.08754684,6.333622937 62.11226659,6.339130435 62.13698502,6.34464752 62.16170212,6.271777003 62.1864179,6.198779425 62.21113236,6.12565445 62.2358455,6.120313862 62.21113236))
292639|4|2|6.462140992|62.16170212|POLYGON((6.355710549 62.21113236,6.350174216 62.1864179,6.34464752 62.16170212,6.417391304 62.13698502,6.490008688 62.11226659,6.5625 62.08754684,6.568201564 62.11226659,6.573913043 62.13698502,6.579634465 62.16170212,6.506968641 62.1864179,6.434176112 62.21113236,6.361256545 62.2358455,6.355710549 62.21113236))
292642|8|6|7.167101828|62.16170212|POLYGON((7.06190061 62.21113236,7.055749129 62.1864179,7.049608355 62.16170212,7.12173913 62.13698502,7.19374457 62.11226659,7.265625 62.08754684,7.271937446 62.11226659,7.27826087 62.13698502,7.2845953 62.16170212,7.212543554 62.1864179,7.140366173 62.21113236,7.068062827 62.2358455,7.06190061 62.21113236))
292654|5|3|9.98694517|62.16170212|POLYGON((9.886660854 62.21113236,9.87804878 62.1864179,9.869451697 62.16170212,9.939130435 62.13698502,10.0086881 62.11226659,10.078125 62.08754684,10.08688097 62.11226659,10.09565217 62.13698502,10.10443864 62.16170212,10.03484321 62.1864179,9.965126417 62.21113236,9.895287958 62.2358455,9.886660854 62.21113236))
292717|4|2|24.79112272|62.16170212|POLYGON((24.71665214 62.21113236,24.69512195 62.1864179,24.67362924 62.16170212,24.73043478 62.13698502,24.78714162 62.11226659,24.84375 62.08754684,24.86533449 62.11226659,24.88695652 62.13698502,24.90861619 62.16170212,24.85191638 62.1864179,24.7951177 62.21113236,24.7382199 62.2358455,24.71665214 62.21113236))
292721|4|2|25.7310705|62.16170212|POLYGON((25.65823888 62.21113236,25.6358885 62.1864179,25.61357702 62.16170212,25.66956522 62.13698502,25.72545613 62.11226659,25.78125 62.08754684,25.803649 62.11226659,25.82608696 62.13698502,25.84856397 62.16170212,25.79268293 62.1864179,25.73670445 62.21113236,25.68062827 62.2358455,25.65823888 62.21113236))
292742|2|15|30.66579634|62.16170212|POLYGON((30.60156931 62.21113236,30.57491289 62.1864179,30.54830287 62.16170212,30.6 62.13698502,30.6516073 62.11226659,30.703125 62.08754684,30.72980017 62.11226659,30.75652174 62.13698502,30.78328982 62.16170212,30.73170732 62.1864179,30.68003487 62.21113236,30.62827225 62.2358455,30.60156931 62.21113236))
292756|2|11|33.95561358|62.16170212|POLYGON((33.89712293 62.21113236,33.86759582 62.1864179,33.8381201 62.16170212,33.88695652 62.13698502,33.93570808 62.11226659,33.984375 62.08754684,34.01390096 62.11226659,34.04347826 62.13698502,34.07310705 62.16170212,34.02439024 62.1864179,33.97558849 62.21113236,33.92670157 62.2358455,33.89712293 62.21113236))
292890|2|18|65.44386423|62.16170212|POLYGON((65.44027899 62.21113236,65.38327526 62.1864179,65.32637076 62.16170212,65.34782609 62.13698502,65.36924414 62.11226659,65.390625 62.08754684,65.44743701 62.11226659,65.50434783 62.13698502,65.5613577 62.16170212,65.54006969 62.1864179,65.51874455 62.21113236,65.4973822 62.2358455,65.44027899 62.21113236))
292941|2|18|77.42819843|62.16170212|POLYGON((77.44551003 62.21113236,77.37804878 62.1864179,77.31070496 62.16170212,77.32173913 62.13698502,77.33275413 62.11226659,77.34375 62.08754684,77.410947 62.11226659,77.47826087 62.13698502,77.54569191 62.16170212,77.53484321 62.1864179,77.52397559 62.21113236,77.51308901 62.2358455,77.44551003 62.21113236))
293164|2|13|129.8302872|62.16170212|POLYGON((129.7820401 62.21113236,129.7473868 62.1864179,129.7127937 62.16170212,129.7565217 62.13698502,129.8001738 62.11226659,129.84375 62.08754684,129.8783666 62.11226659,129.9130435 62.13698502,129.9477807 62.16170212,129.9041812 62.1864179,129.8605057 62.21113236,129.8167539 62.2358455,129.7820401 62.21113236))
294166|2|11|5.2734375|62.08754684|POLYGON((5.165217391 62.13698502,5.1607298 62.11226659,5.15625 62.08754684,5.229835212 62.06282577,5.303292894 62.03810337,5.376623377 62.01337964,5.381282496 62.03810337,5.385949696 62.06282577,5.390625 62.08754684,5.317115552 62.11226659,5.243478261 62.13698502,5.169712794 62.16170212,5.165217391 62.13698502))
294169|4|2|5.9765625|62.08754684|POLYGON((5.869565217 62.13698502,5.864465682 62.11226659,5.859375 62.08754684,5.93235039 62.06282577,6.005199307 62.03810337,6.077922078 62.01337964,6.083188908 62.03810337,6.088464874 62.06282577,6.09375 62.08754684,6.020851434 62.11226659,5.947826087 62.13698502,5.874673629 62.16170212,5.869565217 62.13698502))
294170|4|2|6.2109375|62.08754684|POLYGON((6.104347826 62.13698502,6.099044309 62.11226659,6.09375 62.08754684,6.166522116 62.06282577,6.239168111 62.03810337,6.311688312 62.01337964,6.317157712 62.03810337,6.3226366 62.06282577,6.328125 62.08754684,6.255430061 62.11226659,6.182608696 62.13698502,6.109660574 62.16170212,6.104347826 62.13698502))
294172|4|2|6.6796875|62.08754684|POLYGON((6.573913043 62.13698502,6.568201564 62.11226659,6.5625 62.08754684,6.634865568 62.06282577,6.707105719 62.03810337,6.779220779 62.01337964,6.785095321 62.03810337,6.790980052 62.06282577,6.796875 62.08754684,6.724587315 62.11226659,6.652173913 62.13698502,6.579634465 62.16170212,6.573913043 62.13698502))
294173|4|2|6.9140625|62.08754684|POLYGON((6.808695652 62.13698502,6.802780191 62.11226659,6.796875 62.08754684,6.869037294 62.06282577,6.941074523 62.03810337,7.012987013 62.01337964,7.019064125 62.03810337,7.025151778 62.06282577,7.03125 62.08754684,6.959165943 62.11226659,6.886956522 62.13698502,6.81462141 62.16170212,6.808695652 62.13698502))
294174|4|2|7.1484375|62.08754684|POLYGON((7.043478261 62.13698502,7.037358818 62.11226659,7.03125 62.08754684,7.10320902 62.06282577,7.175043328 62.03810337,7.246753247 62.01337964,7.253032929 62.03810337,7.259323504 62.06282577,7.265625 62.08754684,7.19374457 62.11226659,7.12173913 62.13698502,7.049608355 62.16170212,7.043478261 62.13698502))
294182|4|2|9.0234375|62.08754684|POLYGON((8.92173913 62.13698502,8.913987837 62.11226659,8.90625 62.08754684,8.976582827 62.06282577,9.046793761 62.03810337,9.116883117 62.01337964,9.124783362 62.03810337,9.132697311 62.06282577,9.140625 62.08754684,9.070373588 62.11226659,9 62.13698502,8.929503916 62.16170212,8.92173913 62.13698502))
294189|4|2|10.6640625|62.08754684|POLYGON((10.56521739 62.13698502,10.55603823 62.11226659,10.546875 62.08754684,10.61578491 62.06282577,10.68457539 62.03810337,10.75324675 62.01337964,10.76256499 62.03810337,10.77189939 62.06282577,10.78125 62.08754684,10.71242398 62.11226659,10.64347826 62.13698502,10.57441253 62.16170212,10.56521739 62.13698502))
294196|4|2|12.3046875|62.08754684|POLYGON((12.20869565 62.13698502,12.19808862 62.11226659,12.1875 62.08754684,12.25498699 62.06282577,12.32235702 62.03810337,12.38961039 62.01337964,12.40034662 62.03810337,12.41110147 62.06282577,12.421875 62.08754684,12.35447437 62.11226659,12.28695652 62.13698502,12.21932115 62.16170212,12.20869565 62.13698502))
294200|4|2|13.2421875|62.08754684|POLYGON((13.14782609 62.13698502,13.13640313 62.11226659,13.125 62.08754684,13.19167389 62.06282577,13.25823224 62.03810337,13.32467532 62.01337964,13.33622184 62.03810337,13.34778838 62.06282577,13.359375 62.08754684,13.29278888 62.11226659,13.22608696 62.13698502,13.15926893 62.16170212,13.14782609 62.13698502))
294211|4|2|15.8203125|62.08754684|POLYGON((15.73043478 62.13698502,15.71676803 62.11226659,15.703125 62.08754684,15.76756288 62.06282577,15.83188908 62.03810337,15.8961039 62.01337964,15.90987868 62.03810337,15.92367736 62.06282577,15.9375 62.08754684,15.87315378 62.11226659,15.80869565 62.13698502,15.74412533 62.16170212,15.73043478 62.13698502))
294217|4|2|17.2265625|62.08754684|POLYGON((17.13913043 62.13698502,17.12423979 62.11226659,17.109375 62.08754684,17.17259324 62.06282577,17.23570191 62.03810337,17.2987013 62.01337964,17.31369151 62.03810337,17.32870772 62.06282577,17.34375 62.08754684,17.28062554 62.11226659,17.2173913 62.13698502,17.154047 62.16170212,17.13913043 62.13698502))
294253|4|2|25.6640625|62.08754684|POLYGON((25.59130435 62.13698502,25.56907037 62.11226659,25.546875 62.08754684,25.60277537 62.06282577,25.65857886 62.03810337,25.71428571 62.01337964,25.73656846 62.03810337,25.75888985 62.06282577,25.78125 62.08754684,25.72545613 62.11226659,25.66956522 62.13698502,25.61357702 62.16170212,25.59130435 62.13698502))
294272|4|2|30.1171875|62.08754684|POLYGON((30.05217391 62.13698502,30.02606429 62.11226659,30 62.08754684,30.05203816 62.06282577,30.10398614 62.03810337,30.15584416 62.01337964,30.18197574 62.03810337,30.20815265 62.06282577,30.234375 62.08754684,30.18245004 62.11226659,30.13043478 62.13698502,30.07832898 62.16170212,30.05217391 62.13698502))
294294|2|22|35.2734375|62.08754684|POLYGON((35.2173913 62.13698502,35.18679409 62.11226659,35.15625 62.08754684,35.20381613 62.06282577,35.25129983 62.03810337,35.2987013 62.01337964,35.32928943 62.03810337,35.35993062 62.06282577,35.390625 62.08754684,35.34317984 62.11226659,35.29565217 62.13698502,35.24804178 62.16170212,35.2173913 62.13698502))
294354|2|15|49.3359375|62.08754684|POLYGON((49.30434783 62.13698502,49.26151173 62.11226659,49.21875 62.08754684,49.25411969 62.06282577,49.28942808 62.03810337,49.32467532 62.01337964,49.36741768 62.03810337,49.41023417 62.06282577,49.453125 62.08754684,49.41789748 62.11226659,49.3826087 62.13698502,49.34725849 62.16170212,49.30434783 62.13698502))
294474|2|11|77.4609375|62.08754684|POLYGON((77.47826087 62.13698502,77.410947 62.11226659,77.34375 62.08754684,77.3547268 62.06282577,77.36568458 62.03810337,77.37662338 62.01337964,77.44367418 62.03810337,77.51084128 62.06282577,77.578125 62.08754684,77.56733275 62.11226659,77.55652174 62.13698502,77.54569191 62.16170212,77.47826087 62.13698502))
294696|2|13|129.4921875|62.08754684|POLYGON((129.4434783 62.13698502,129.4092094 62.11226659,129.375 62.08754684,129.4189072 62.06282577,129.4627383 62.03810337,129.5064935 62.01337964,129.5407279 62.03810337,129.5750217 62.06282577,129.609375 62.08754684,129.5655951 62.11226659,129.5217391 62.13698502,129.4778068 62.16170212,129.4434783 62.13698502))
294697|2|13|129.7265625|62.08754684|POLYGON((129.6782609 62.13698502,129.643788 62.11226659,129.609375 62.08754684,129.6530789 62.06282577,129.6967071 62.03810337,129.7402597 62.01337964,129.7746967 62.03810337,129.8091934 62.06282577,129.84375 62.08754684,129.8001738 62.11226659,129.7565217 62.13698502,129.7127937 62.16170212,129.6782609 62.13698502))
294698|2|22|129.9609375|62.08754684|POLYGON((129.9130435 62.13698502,129.8783666 62.11226659,129.84375 62.08754684,129.8872507 62.06282577,129.9306759 62.03810337,129.974026 62.01337964,130.0086655 62.03810337,130.0433651 62.06282577,130.078125 62.08754684,130.0347524 62.11226659,129.9913043 62.13698502,129.9477807 62.16170212,129.9130435 62.13698502))
295703|4|2|5.493506494|62.01337964|POLYGON((5.385949696 62.06282577,5.381282496 62.03810337,5.376623377 62.01337964,5.44982699 61.98865458,5.522904062 61.96392819,5.595854922 61.93920047,5.600691443 61.96392819,5.605536332 61.98865458,5.61038961 62.01337964,5.537261698 62.03810337,5.464006938 62.06282577,5.390625 62.08754684,5.385949696 62.06282577))
295705|4|2|5.961038961|62.01337964|POLYGON((5.854293148 62.06282577,5.849220104 62.03810337,5.844155844 62.01337964,5.916955017 61.98865458,5.989628349 61.96392819,6.062176166 61.93920047,6.06741573 61.96392819,6.07266436 61.98865458,6.077922078 62.01337964,6.005199307 62.03810337,5.93235039 62.06282577,5.859375 62.08754684,5.854293148 62.06282577))
295707|4|2|6.428571429|62.01337964|POLYGON((6.3226366 62.06282577,6.317157712 62.03810337,6.311688312 62.01337964,6.384083045 61.98865458,6.456352636 61.96392819,6.528497409 61.93920047,6.534140017 61.96392819,6.539792388 61.98865458,6.545454545 62.01337964,6.473136915 62.03810337,6.400693842 62.06282577,6.328125 62.08754684,6.3226366 62.06282577))
295741|4|2|14.37662338|62.01337964|POLYGON((14.28447528 62.06282577,14.27209705 62.03810337,14.25974026 62.01337964,14.32525952 61.98865458,14.39066551 61.96392819,14.45595855 61.93920047,14.4684529 61.96392819,14.48096886 61.98865458,14.49350649 62.01337964,14.42807626 62.03810337,14.36253252 62.06282577,14.296875 62.08754684,14.28447528 62.06282577))
295744|5|3|15.07792208|62.01337964|POLYGON((14.98699046 62.06282577,14.97400347 62.03810337,14.96103896 62.01337964,15.02595156 61.98865458,15.09075194 61.96392819,15.15544041 61.93920047,15.16853933 61.96392819,15.1816609 61.98865458,15.19480519 62.01337964,15.12998267 62.03810337,15.0650477 62.06282577,15 62.08754684,14.98699046 62.06282577))
295751|4|2|16.71428571|62.01337964|POLYGON((16.62619254 62.06282577,16.6117851 62.03810337,16.5974026 62.01337964,16.66089965 61.98865458,16.72428695 61.96392819,16.78756477 61.93920047,16.80207433 61.96392819,16.816609 61.98865458,16.83116883 62.01337964,16.7677643 62.03810337,16.70424978 62.06282577,16.640625 62.08754684,16.62619254 62.06282577))
295752|4|2|16.94805195|62.01337964|POLYGON((16.86036427 62.06282577,16.8457539 62.03810337,16.83116883 62.01337964,16.89446367 61.98865458,16.95764909 61.96392819,17.02072539 61.93920047,17.03543647 61.96392819,17.05017301 61.98865458,17.06493506 62.01337964,17.0017331 62.03810337,16.93842151 62.06282577,16.875 62.08754684,16.86036427 62.06282577))
295753|4|2|17.18181818|62.01337964|POLYGON((17.09453599 62.06282577,17.0797227 62.03810337,17.06493506 62.01337964,17.12802768 61.98865458,17.19101124 61.96392819,17.25388601 61.93920047,17.26879862 61.96392819,17.28373702 61.98865458,17.2987013 62.01337964,17.23570191 62.03810337,17.17259324 62.06282577,17.109375 62.08754684,17.09453599 62.06282577))
295775|4|2|22.32467532|62.01337964|POLYGON((22.24631396 62.06282577,22.2270364 62.03810337,22.20779221 62.01337964,22.26643599 61.98865458,22.32497839 61.96392819,22.38341969 61.93920047,22.40276577 61.96392819,22.42214533 61.98865458,22.44155844 62.01337964,22.3830156 62.03810337,22.32437121 62.06282577,22.265625 62.08754684,22.24631396 62.06282577))
295778|4|2|23.02597403|62.01337964|POLYGON((22.94882914 62.06282577,22.92894281 62.03810337,22.90909091 62.01337964,22.96712803 61.98865458,23.02506482 61.96392819,23.08290155 61.93920047,23.1028522 61.96392819,23.12283737 61.98865458,23.14285714 62.01337964,23.08492201 62.03810337,23.02688638 62.06282577,22.96875 62.08754684,22.94882914 62.06282577))
295785|2|15|24.66233766|62.01337964|POLYGON((24.58803122 62.06282577,24.56672444 62.03810337,24.54545455 62.01337964,24.60207612 61.98865458,24.65859983 61.96392819,24.71502591 61.93920047,24.73638721 61.96392819,24.75778547 61.98865458,24.77922078 62.01337964,24.72270364 62.03810337,24.66608846 62.06282577,24.609375 62.08754684,24.58803122 62.06282577))
295788|4|2|25.36363636|62.01337964|POLYGON((25.2905464 62.06282577,25.26863085 62.03810337,25.24675325 62.01337964,25.30276817 61.98865458,25.35868626 61.96392819,25.41450777 61.93920047,25.43647364 61.96392819,25.45847751 61.98865458,25.48051948 62.01337964,25.42461005 62.03810337,25.36860364 62.06282577,25.3125 62.08754684,25.2905464 62.06282577))
295807|4|2|29.80519481|62.01337964|POLYGON((29.73980919 62.06282577,29.71403813 62.03810337,29.68831169 62.01337964,29.74048443 61.98865458,29.79256698 61.96392819,29.84455959 61.93920047,29.87035436 61.96392819,29.89619377 61.98865458,29.92207792 62.01337964,29.87001733 62.03810337,29.81786644 62.06282577,29.765625 62.08754684,29.73980919 62.06282577))
296234|2|13|129.6233766|62.01337964|POLYGON((129.5750217 62.06282577,129.5407279 62.03810337,129.5064935 62.01337964,129.550173 61.98865458,129.593777 61.96392819,129.6373057 61.93920047,129.6715644 61.96392819,129.7058824 61.98865458,129.7402597 62.01337964,129.6967071 62.03810337,129.6530789 62.06282577,129.609375 62.08754684,129.5750217 62.06282577))
296235|2|13|129.8571429|62.01337964|POLYGON((129.8091934 62.06282577,129.7746967 62.03810337,129.7402597 62.01337964,129.783737 61.98865458,129.8271392 61.96392819,129.8704663 61.93920047,129.9049265 61.96392819,129.9394464 61.98865458,129.974026 62.01337964,129.9306759 62.03810337,129.8872507 62.06282577,129.84375 62.08754684,129.8091934 62.06282577))
297241|4|2|5.012953368|61.93920047|POLYGON((4.904844291 61.98865458,4.900605013 61.96392819,4.896373057 61.93920047,4.969801553 61.91447142,5.043103448 61.88974103,5.11627907 61.86500931,5.120689655 61.88974103,5.125107852 61.91447142,5.129533679 61.93920047,5.056179775 61.96392819,4.982698962 61.98865458,4.909090909 62.01337964,4.904844291 61.98865458))
297242|4|2|5.24611399|61.93920047|POLYGON((5.138408304 61.98865458,5.133967156 61.96392819,5.129533679 61.93920047,5.202761001 61.91447142,5.275862069 61.88974103,5.348837209 61.86500931,5.353448276 61.88974103,5.358067299 61.91447142,5.362694301 61.93920047,5.289541919 61.96392819,5.216262976 61.98865458,5.142857143 62.01337964,5.138408304 61.98865458))
297243|4|2|5.479274611|61.93920047|POLYGON((5.371972318 61.98865458,5.3673293 61.96392819,5.362694301 61.93920047,5.435720449 61.91447142,5.50862069 61.88974103,5.581395349 61.86500931,5.586206897 61.88974103,5.591026747 61.91447142,5.595854922 61.93920047,5.522904062 61.96392819,5.44982699 61.98865458,5.376623377 62.01337964,5.371972318 61.98865458))
297244|4|2|5.712435233|61.93920047|POLYGON((5.605536332 61.98865458,5.600691443 61.96392819,5.595854922 61.93920047,5.668679896 61.91447142,5.74137931 61.88974103,5.813953488 61.86500931,5.818965517 61.88974103,5.823986195 61.91447142,5.829015544 61.93920047,5.756266206 61.96392819,5.683391003 61.98865458,5.61038961 62.01337964,5.605536332 61.98865458))
297245|4|2|5.945595855|61.93920047|POLYGON((5.839100346 61.98865458,5.834053587 61.96392819,5.829015544 61.93920047,5.901639344 61.91447142,5.974137931 61.88974103,6.046511628 61.86500931,6.051724138 61.88974103,6.056945643 61.91447142,6.062176166 61.93920047,5.989628349 61.96392819,5.916955017 61.98865458,5.844155844 62.01337964,5.839100346 61.98865458))
297248|4|2|6.64507772|61.93920047|POLYGON((6.539792388 61.98865458,6.534140017 61.96392819,6.528497409 61.93920047,6.600517688 61.91447142,6.672413793 61.88974103,6.744186047 61.86500931,6.75 61.88974103,6.755823986 61.91447142,6.761658031 61.93920047,6.68971478 61.96392819,6.617647059 61.98865458,6.545454545 62.01337964,6.539792388 61.98865458))
297249|4|2|6.878238342|61.93920047|POLYGON((6.773356401 61.98865458,6.767502161 61.96392819,6.761658031 61.93920047,6.833477135 61.91447142,6.905172414 61.88974103,6.976744186 61.86500931,6.982758621 61.88974103,6.988783434 61.91447142,6.994818653 61.93920047,6.923076923 61.96392819,6.851211073 61.98865458,6.779220779 62.01337964,6.773356401 61.98865458))
297250|5|3|7.111398964|61.93920047|POLYGON((7.006920415 61.98865458,7.000864304 61.96392819,6.994818653 61.93920047,7.066436583 61.91447142,7.137931034 61.88974103,7.209302326 61.86500931,7.215517241 61.88974103,7.221742882 61.91447142,7.227979275 61.93920047,7.156439067 61.96392819,7.084775087 61.98865458,7.012987013 62.01337964,7.006920415 61.98865458))
297291|4|2|16.67098446|61.93920047|POLYGON((16.58304498 61.98865458,16.56871219 61.96392819,16.55440415 61.93920047,16.61777394 61.91447142,16.68103448 61.88974103,16.74418605 61.86500931,16.75862069 61.88974103,16.77308024 61.91447142,16.78756477 61.93920047,16.72428695 61.96392819,16.66089965 61.98865458,16.5974026 62.01337964,16.58304498 61.98865458))
297293|4|2|17.1373057|61.93920047|POLYGON((17.05017301 61.98865458,17.03543647 61.96392819,17.02072539 61.93920047,17.08369284 61.91447142,17.14655172 61.88974103,17.20930233 61.86500931,17.22413793 61.88974103,17.23899914 61.91447142,17.25388601 61.93920047,17.19101124 61.96392819,17.12802768 61.98865458,17.06493506 62.01337964,17.05017301 61.98865458))
297318|4|2|22.96632124|61.93920047|POLYGON((22.88927336 61.98865458,22.86949006 61.96392819,22.84974093 61.93920047,22.90767903 61.91447142,22.96551724 61.88974103,23.02325581 61.86500931,23.04310345 61.88974103,23.06298533 61.91447142,23.08290155 61.93920047,23.02506482 61.96392819,22.96712803 61.98865458,22.90909091 62.01337964,22.88927336 61.98865458))
297321|4|2|23.66580311|61.93920047|POLYGON((23.5899654 61.98865458,23.56957649 61.96392819,23.5492228 61.93920047,23.60655738 61.91447142,23.6637931 61.88974103,23.72093023 61.86500931,23.74137931 61.88974103,23.76186368 61.91447142,23.78238342 61.93920047,23.72515125 61.96392819,23.66782007 61.98865458,23.61038961 62.01337964,23.5899654 61.98865458))
297323|4|2|24.13212435|61.93920047|POLYGON((24.05709343 61.98865458,24.03630078 61.96392819,24.01554404 61.93920047,24.07247627 61.91447142,24.12931034 61.88974103,24.18604651 61.86500931,24.20689655 61.88974103,24.22778257 61.91447142,24.24870466 61.93920047,24.19187554 61.96392819,24.1349481 61.98865458,24.07792208 62.01337964,24.05709343 61.98865458))
297334|4|2|26.69689119|61.93920047|POLYGON((26.62629758 61.98865458,26.60328436 61.96392819,26.58031088 61.93920047,26.6350302 61.91447142,26.68965517 61.88974103,26.74418605 61.86500931,26.76724138 61.88974103,26.7903365 61.91447142,26.8134715 61.93920047,26.75885912 61.96392819,26.70415225 61.98865458,26.64935065 62.01337964,26.62629758 61.98865458))
297339|4|2|27.8626943|61.93920047|POLYGON((27.79411765 61.98865458,27.77009507 61.96392819,27.74611399 61.93920047,27.79982744 61.91447142,27.85344828 61.88974103,27.90697674 61.86500931,27.93103448 61.88974103,27.95513374 61.91447142,27.97927461 61.93920047,27.92566984 61.96392819,27.87197232 61.98865458,27.81818182 62.01337964,27.79411765 61.98865458))
297343|4|2|28.79533679|61.93920047|POLYGON((28.7283737 61.98865458,28.70354365 61.96392819,28.67875648 61.93920047,28.73166523 61.91447142,28.78448276 61.88974103,28.8372093 61.86500931,28.86206897 61.88974103,28.88697153 61.91447142,28.9119171 61.93920047,28.85911841 61.96392819,28.80622837 61.98865458,28.75324675 62.01337964,28.7283737 61.98865458))
297366|2|15|34.15803109|61.93920047|POLYGON((34.10034602 61.98865458,34.07087295 61.96392819,34.04145078 61.93920047,34.08973253 61.91447142,34.13793103 61.88974103,34.18604651 61.86500931,34.21551724 61.88974103,34.24503883 61.91447142,34.2746114 61.93920047,34.22644771 61.96392819,34.17820069 61.98865458,34.12987013 62.01337964,34.10034602 61.98865458))
298789|4|2|5.930232558|61.86500931|POLYGON((5.823986195 61.91447142,5.818965517 61.88974103,5.813953488 61.86500931,5.886402754 61.84027624,5.958727429 61.81554184,6.030927835 61.7908061,6.0361135 61.81554184,6.04130809 61.84027624,6.046511628 61.86500931,5.974137931 61.88974103,5.901639344 61.91447142,5.829015544 61.93920047,5.823986195 61.91447142))
298790|5|3|6.162790698|61.86500931|POLYGON((6.056945643 61.91447142,6.051724138 61.88974103,6.046511628 61.86500931,6.118760757 61.84027624,6.190885641 61.81554184,6.262886598 61.7908061,6.268271711 61.81554184,6.273666093 61.84027624,6.279069767 61.86500931,6.206896552 61.88974103,6.134598792 61.91447142,6.062176166 61.93920047,6.056945643 61.91447142))
298793|3|33|6.860465116|61.86500931|POLYGON((6.755823986 61.91447142,6.75 61.88974103,6.744186047 61.86500931,6.815834768 61.84027624,6.887360275 61.81554184,6.958762887 61.7908061,6.964746346 61.81554184,6.970740103 61.84027624,6.976744186 61.86500931,6.905172414 61.88974103,6.833477135 61.91447142,6.761658031 61.93920047,6.755823986 61.91447142))
298794|4|2|7.093023256|61.86500931|POLYGON((6.988783434 61.91447142,6.982758621 61.88974103,6.976744186 61.86500931,7.048192771 61.84027624,7.119518487 61.81554184,7.190721649 61.7908061,7.196904557 61.81554184,7.203098107 61.84027624,7.209302326 61.86500931,7.137931034 61.88974103,7.066436583 61.91447142,6.994818653 61.93920047,6.988783434 61.91447142))
298796|6|4|7.558139535|61.86500931|POLYGON((7.45470233 61.91447142,7.448275862 61.88974103,7.441860465 61.86500931,7.512908778 61.84027624,7.58383491 61.81554184,7.654639175 61.7908061,7.66122098 61.81554184,7.667814114 61.84027624,7.674418605 61.86500931,7.603448276 61.88974103,7.532355479 61.91447142,7.461139896 61.93920047,7.45470233 61.91447142))
298799|4|2|8.255813953|61.86500931|POLYGON((8.153580673 61.91447142,8.146551724 61.88974103,8.139534884 61.86500931,8.209982788 61.84027624,8.280309544 61.81554184,8.350515464 61.7908061,8.357695615 61.81554184,8.364888124 61.84027624,8.372093023 61.86500931,8.301724138 61.88974103,8.231233822 61.91447142,8.160621762 61.93920047,8.153580673 61.91447142))
298800|4|2|8.488372093|61.86500931|POLYGON((8.386540121 61.91447142,8.379310345 61.88974103,8.372093023 61.86500931,8.442340792 61.84027624,8.512467756 61.81554184,8.582474227 61.7908061,8.589853826 61.81554184,8.597246127 61.84027624,8.604651163 61.86500931,8.534482759 61.88974103,8.46419327 61.91447142,8.393782383 61.93920047,8.386540121 61.91447142))
298803|4|2|9.186046512|61.86500931|POLYGON((9.085418464 61.91447142,9.077586207 61.88974103,9.069767442 61.86500931,9.139414802 61.84027624,9.20894239 61.81554184,9.278350515 61.7908061,9.286328461 61.81554184,9.294320138 61.84027624,9.302325581 61.86500931,9.232758621 61.88974103,9.163071613 61.91447142,9.093264249 61.93920047,9.085418464 61.91447142))
298804|4|2|9.418604651|61.86500931|POLYGON((9.318377912 61.91447142,9.310344828 61.88974103,9.302325581 61.86500931,9.371772806 61.84027624,9.441100602 61.81554184,9.510309278 61.7908061,9.518486672 61.81554184,9.526678141 61.84027624,9.534883721 61.86500931,9.465517241 61.88974103,9.396031061 61.91447142,9.32642487 61.93920047,9.318377912 61.91447142))
298805|4|2|9.651162791|61.86500931|POLYGON((9.55133736 61.91447142,9.543103448 61.88974103,9.534883721 61.86500931,9.604130809 61.84027624,9.673258813 61.81554184,9.742268041 61.7908061,9.750644884 61.81554184,9.759036145 61.84027624,9.76744186 61.86500931,9.698275862 61.88974103,9.628990509 61.91447142,9.559585492 61.93920047,9.55133736 61.91447142))
298818|4|2|12.6744186|61.86500931|POLYGON((12.57981018 61.91447142,12.56896552 61.88974103,12.55813953 61.86500931,12.62478485 61.84027624,12.69131556 61.81554184,12.75773196 61.7908061,12.76870163 61.81554184,12.77969019 61.84027624,12.79069767 61.86500931,12.72413793 61.88974103,12.65746333 61.91447142,12.59067358 61.93920047,12.57981018 61.91447142))
298819|8|6|12.90697674|61.86500931|POLYGON((12.81276963 61.91447142,12.80172414 61.88974103,12.79069767 61.86500931,12.85714286 61.84027624,12.92347377 61.81554184,12.98969072 61.7908061,13.00085985 61.81554184,13.01204819 61.84027624,13.02325581 61.86500931,12.95689655 61.88974103,12.89042278 61.91447142,12.8238342 61.93920047,12.81276963 61.91447142))
298824|4|2|14.06976744|61.86500931|POLYGON((13.97756687 61.91447142,13.96551724 61.88974103,13.95348837 61.86500931,14.01893287 61.84027624,14.08426483 61.81554184,14.14948454 61.7908061,14.1616509 61.81554184,14.17383821 61.84027624,14.18604651 61.86500931,14.12068966 61.88974103,14.05522002 61.91447142,13.98963731 61.93920047,13.97756687 61.91447142))
298832|4|2|15.93023256|61.86500931|POLYGON((15.84124245 61.91447142,15.82758621 61.88974103,15.81395349 61.86500931,15.8777969 61.84027624,15.94153052 61.81554184,16.00515464 61.7908061,16.0189166 61.81554184,16.03270224 61.84027624,16.04651163 61.86500931,15.98275862 61.88974103,15.9188956 61.91447142,15.85492228 61.93920047,15.84124245 61.91447142))
298833|4|2|16.1627907|61.86500931|POLYGON((16.0742019 61.91447142,16.06034483 61.88974103,16.04651163 61.86500931,16.11015491 61.84027624,16.17368874 61.81554184,16.2371134 61.7908061,16.25107481 61.81554184,16.26506024 61.84027624,16.27906977 61.86500931,16.21551724 61.88974103,16.15185505 61.91447142,16.0880829 61.93920047,16.0742019 61.91447142))
298834|4|2|16.39534884|61.86500931|POLYGON((16.30716135 61.91447142,16.29310345 61.88974103,16.27906977 61.86500931,16.34251291 61.84027624,16.40584695 61.81554184,16.46907216 61.7908061,16.48323302 61.81554184,16.49741824 61.84027624,16.51162791 61.86500931,16.44827586 61.88974103,16.3848145 61.91447142,16.32124352 61.93920047,16.30716135 61.91447142))
298835|4|2|16.62790698|61.86500931|POLYGON((16.54012079 61.91447142,16.52586207 61.88974103,16.51162791 61.86500931,16.57487091 61.84027624,16.63800516 61.81554184,16.70103093 61.7908061,16.71539123 61.81554184,16.72977625 61.84027624,16.74418605 61.86500931,16.68103448 61.88974103,16.61777394 61.91447142,16.55440415 61.93920047,16.54012079 61.91447142))
298856|5|3|21.51162791|61.86500931|POLYGON((21.4322692 61.91447142,21.4137931 61.88974103,21.39534884 61.86500931,21.45438898 61.84027624,21.5133276 61.81554184,21.57216495 61.7908061,21.59071367 61.81554184,21.60929432 61.84027624,21.62790698 61.86500931,21.56896552 61.88974103,21.50992235 61.91447142,21.4507772 61.93920047,21.4322692 61.91447142))
298870|4|2|24.76744186|61.86500931|POLYGON((24.69370147 61.91447142,24.67241379 61.88974103,24.65116279 61.86500931,24.70740103 61.84027624,24.76354256 61.81554184,24.81958763 61.7908061,24.84092863 61.81554184,24.86230637 61.84027624,24.88372093 61.86500931,24.82758621 61.88974103,24.77135462 61.91447142,24.71502591 61.93920047,24.69370147 61.91447142))
298872|5|3|25.23255814|61.86500931|POLYGON((25.15962036 61.91447142,25.13793103 61.88974103,25.11627907 61.86500931,25.17211704 61.84027624,25.22785899 61.81554184,25.28350515 61.7908061,25.30524506 61.81554184,25.32702238 61.84027624,25.34883721 61.86500931,25.29310345 61.88974103,25.23727351 61.91447142,25.18134715 61.93920047,25.15962036 61.91447142))
298880|4|2|27.09302326|61.86500931|POLYGON((27.02329594 61.91447142,27 61.88974103,26.97674419 61.86500931,27.03098107 61.84027624,27.08512468 61.81554184,27.13917526 61.7908061,27.16251075 61.81554184,27.1858864 61.84027624,27.20930233 61.86500931,27.15517241 61.88974103,27.10094909 61.91447142,27.04663212 61.93920047,27.02329594 61.91447142))
298883|5|3|27.79069767|61.86500931|POLYGON((27.72217429 61.91447142,27.69827586 61.88974103,27.6744186 61.86500931,27.72805508 61.84027624,27.78159931 61.81554184,27.83505155 61.7908061,27.85898538 61.81554184,27.88296041 61.84027624,27.90697674 61.86500931,27.85344828 61.88974103,27.79982744 61.91447142,27.74611399 61.93920047,27.72217429 61.91447142))
298887|2|11|28.72093023|61.86500931|POLYGON((28.65401208 61.91447142,28.62931034 61.88974103,28.60465116 61.86500931,28.65748709 61.84027624,28.71023216 61.81554184,28.7628866 61.7908061,28.78761823 61.81554184,28.81239243 61.84027624,28.8372093 61.86500931,28.78448276 61.88974103,28.73166523 61.91447142,28.67875648 61.93920047,28.65401208 61.91447142))
298888|4|2|28.95348837|61.86500931|POLYGON((28.88697153 61.91447142,28.86206897 61.88974103,28.8372093 61.86500931,28.88984509 61.84027624,28.94239037 61.81554184,28.99484536 61.7908061,29.01977644 61.81554184,29.04475043 61.84027624,29.06976744 61.86500931,29.01724138 61.88974103,28.96462468 61.91447142,28.9119171 61.93920047,28.88697153 61.91447142))
298911|2|15|34.30232558|61.86500931|POLYGON((34.24503883 61.91447142,34.21551724 61.88974103,34.18604651 61.86500931,34.23407917 61.84027624,34.28202923 61.81554184,34.32989691 61.7908061,34.35941531 61.81554184,34.38898451 61.84027624,34.41860465 61.86500931,34.37068966 61.88974103,34.32269198 61.91447142,34.2746114 61.93920047,34.24503883 61.91447142))
299321|2|13|129.6511628|61.86500931|POLYGON((129.6031061 61.91447142,129.5689655 61.88974103,129.5348837 61.86500931,129.5783133 61.84027624,129.6216681 61.81554184,129.6649485 61.7908061,129.6990542 61.81554184,129.7332186 61.84027624,129.7674419 61.86500931,129.7241379 61.88974103,129.6807593 61.91447142,129.6373057 61.93920047,129.6031061 61.91447142))
300338|4|2|6.146907216|61.7908061|POLYGON((6.04130809 61.84027624,6.0361135 61.81554184,6.030927835 61.7908061,6.103004292 61.76606902,6.174957118 61.74133059,6.246786632 61.71659082,6.252144082 61.74133059,6.25751073 61.76606902,6.262886598 61.7908061,6.190885641 61.81554184,6.118760757 61.84027624,6.046511628 61.86500931,6.04130809 61.84027624))
300339|4|2|6.378865979|61.7908061|POLYGON((6.273666093 61.84027624,6.268271711 61.81554184,6.262886598 61.7908061,6.334763948 61.76606902,6.40651801 61.74133059,6.4781491 61.71659082,6.483704974 61.74133059,6.489270386 61.76606902,6.494845361 61.7908061,6.423043852 61.81554184,6.351118761 61.84027624,6.279069767 61.86500931,6.273666093 61.84027624))
300341|6|4|6.842783505|61.7908061|POLYGON((6.7383821 61.84027624,6.732588134 61.81554184,6.726804124 61.7908061,6.798283262 61.76606902,6.869639794 61.74133059,6.940874036 61.71659082,6.946826758 61.74133059,6.9527897 61.76606902,6.958762887 61.7908061,6.887360275 61.81554184,6.815834768 61.84027624,6.744186047 61.86500931,6.7383821 61.84027624))
300350|5|3|8.930412371|61.7908061|POLYGON((8.829604131 61.84027624,8.822012038 61.81554184,8.81443299 61.7908061,8.884120172 61.76606902,8.953687822 61.74133059,9.023136247 61.71659082,9.030874786 61.74133059,9.038626609 61.76606902,9.046391753 61.7908061,8.976784179 61.81554184,8.907056799 61.84027624,8.837209302 61.86500931,8.829604131 61.84027624))
300352|4|2|9.394329897|61.7908061|POLYGON((9.294320138 61.84027624,9.286328461 61.81554184,9.278350515 61.7908061,9.347639485 61.76606902,9.416809605 61.74133059,9.485861183 61.71659082,9.493996569 61.74133059,9.502145923 61.76606902,9.510309278 61.7908061,9.441100602 61.81554184,9.371772806 61.84027624,9.302325581 61.86500931,9.294320138 61.84027624))
300365|4|2|12.40979381|61.7908061|POLYGON((12.31497418 61.84027624,12.30438521 61.81554184,12.29381443 61.7908061,12.36051502 61.76606902,12.4271012 61.74133059,12.49357326 61.71659082,12.50428816 61.74133059,12.51502146 61.76606902,12.5257732 61.7908061,12.45915735 61.81554184,12.39242685 61.84027624,12.3255814 61.86500931,12.31497418 61.84027624))
300380|4|2|15.88917526|61.7908061|POLYGON((15.80034423 61.84027624,15.78675838 61.81554184,15.77319588 61.7908061,15.83690987 61.76606902,15.90051458 61.74133059,15.96401028 61.71659082,15.97770154 61.74133059,15.99141631 61.76606902,16.00515464 61.7908061,15.94153052 61.81554184,15.8777969 61.84027624,15.81395349 61.86500931,15.80034423 61.84027624))
300381|4|2|16.12113402|61.7908061|POLYGON((16.03270224 61.84027624,16.0189166 61.81554184,16.00515464 61.7908061,16.06866953 61.76606902,16.13207547 61.74133059,16.19537275 61.71659082,16.20926244 61.74133059,16.22317597 61.76606902,16.2371134 61.7908061,16.17368874 61.81554184,16.11015491 61.84027624,16.04651163 61.86500931,16.03270224 61.84027624))
300382|4|2|16.35309278|61.7908061|POLYGON((16.26506024 61.84027624,16.25107481 61.81554184,16.2371134 61.7908061,16.30042918 61.76606902,16.36363636 61.74133059,16.42673522 61.71659082,16.44082333 61.74133059,16.45493562 61.76606902,16.46907216 61.7908061,16.40584695 61.81554184,16.34251291 61.84027624,16.27906977 61.86500931,16.26506024 61.84027624))
300383|4|2|16.58505155|61.7908061|POLYGON((16.49741824 61.84027624,16.48323302 61.81554184,16.46907216 61.7908061,16.53218884 61.76606902,16.59519726 61.74133059,16.65809769 61.71659082,16.67238422 61.74133059,16.68669528 61.76606902,16.70103093 61.7908061,16.63800516 61.81554184,16.57487091 61.84027624,16.51162791 61.86500931,16.49741824 61.84027624))
300384|4|2|16.81701031|61.7908061|POLYGON((16.72977625 61.84027624,16.71539123 61.81554184,16.70103093 61.7908061,16.7639485 61.76606902,16.82675815 61.74133059,16.88946015 61.71659082,16.90394511 61.74133059,16.91845494 61.76606902,16.93298969 61.7908061,16.87016337 61.81554184,16.80722892 61.84027624,16.74418605 61.86500931,16.72977625 61.84027624))
300385|4|2|17.04896907|61.7908061|POLYGON((16.96213425 61.84027624,16.94754944 61.81554184,16.93298969 61.7908061,16.99570815 61.76606902,17.05831904 61.74133059,17.12082262 61.71659082,17.135506 61.74133059,17.15021459 61.76606902,17.16494845 61.7908061,17.10232158 61.81554184,17.03958692 61.84027624,16.97674419 61.86500931,16.96213425 61.84027624))
300386|4|2|17.28092784|61.7908061|POLYGON((17.19449225 61.84027624,17.17970765 61.81554184,17.16494845 61.7908061,17.22746781 61.76606902,17.28987993 61.74133059,17.35218509 61.71659082,17.3670669 61.74133059,17.38197425 61.76606902,17.39690722 61.7908061,17.33447979 61.81554184,17.27194492 61.84027624,17.20930233 61.86500931,17.19449225 61.84027624))
300408|4|2|22.38402062|61.7908061|POLYGON((22.30636833 61.84027624,22.28718831 61.81554184,22.26804124 61.7908061,22.32618026 61.76606902,22.38421955 61.74133059,22.44215938 61.71659082,22.46140652 61.74133059,22.4806867 61.76606902,22.5 61.7908061,22.44196045 61.81554184,22.383821 61.84027624,22.3255814 61.86500931,22.30636833 61.84027624))
300413|10|8|23.54381443|61.7908061|POLYGON((23.46815835 61.84027624,23.44797936 61.81554184,23.42783505 61.7908061,23.48497854 61.76606902,23.54202401 61.74133059,23.59897172 61.71659082,23.61921098 61.74133059,23.63948498 61.76606902,23.65979381 61.7908061,23.6027515 61.81554184,23.54561102 61.84027624,23.48837209 61.86500931,23.46815835 61.84027624))
300419|4|2|24.93556701|61.7908061|POLYGON((24.86230637 61.84027624,24.84092863 61.81554184,24.81958763 61.7908061,24.87553648 61.76606902,24.93138937 61.74133059,24.98714653 61.71659082,25.00857633 61.74133059,25.03004292 61.76606902,25.05154639 61.7908061,24.99570077 61.81554184,24.93975904 61.84027624,24.88372093 61.86500931,24.86230637 61.84027624))
300424|1|1|26.09536082|61.7908061|POLYGON((26.02409639 61.84027624,26.00171969 61.81554184,25.97938144 61.7908061,26.03433476 61.76606902,26.08919383 61.74133059,26.14395887 61.71659082,26.16638079 61.74133059,26.1888412 61.76606902,26.21134021 61.7908061,26.15649183 61.81554184,26.10154905 61.84027624,26.04651163 61.86500931,26.02409639 61.84027624))
300438|6|4|29.34278351|61.7908061|POLYGON((29.27710843 61.84027624,29.25193465 61.81554184,29.22680412 61.7908061,29.27896996 61.76606902,29.33104631 61.74133059,29.38303342 61.71659082,29.40823328 61.74133059,29.43347639 61.76606902,29.45876289 61.7908061,29.40670679 61.81554184,29.3545611 61.84027624,29.30232558 61.86500931,29.27710843 61.84027624))
300458|2|15|33.98195876|61.7908061|POLYGON((33.9242685 61.84027624,33.89509888 61.81554184,33.86597938 61.7908061,33.91416309 61.76606902,33.96226415 61.74133059,34.01028278 61.71659082,34.03945111 61.74133059,34.06866953 61.76606902,34.09793814 61.7908061,34.04987102 61.81554184,34.00172117 61.84027624,33.95348837 61.86500931,33.9242685 61.84027624))
300459|2|15|34.21391753|61.7908061|POLYGON((34.15662651 61.84027624,34.12725709 61.81554184,34.09793814 61.7908061,34.14592275 61.76606902,34.19382504 61.74133059,34.24164524 61.71659082,34.27101201 61.74133059,34.30042918 61.76606902,34.32989691 61.7908061,34.28202923 61.81554184,34.23407917 61.84027624,34.18604651 61.86500931,34.15662651 61.84027624))
300460|2|15|34.44587629|61.7908061|POLYGON((34.38898451 61.84027624,34.35941531 61.81554184,34.32989691 61.7908061,34.3776824 61.76606902,34.42538593 61.74133059,34.47300771 61.71659082,34.5025729 61.74133059,34.53218884 61.76606902,34.56185567 61.7908061,34.51418745 61.81554184,34.46643718 61.84027624,34.41860465 61.86500931,34.38898451 61.84027624))
300530|2|14|50.68298969|61.7908061|POLYGON((50.65404475 61.84027624,50.61049011 61.81554184,50.56701031 61.7908061,50.60085837 61.76606902,50.63464837 61.74133059,50.66838046 61.71659082,50.71183533 61.74133059,50.75536481 61.76606902,50.79896907 61.7908061,50.76526225 61.81554184,50.73149742 61.84027624,50.69767442 61.86500931,50.65404475 61.84027624))
300534|2|13|51.61082474|61.7908061|POLYGON((51.58347676 61.84027624,51.53912296 61.81554184,51.49484536 61.7908061,51.527897 61.76606902,51.56089194 61.74133059,51.59383033 61.71659082,51.6380789 61.74133059,51.68240343 61.76606902,51.72680412 61.7908061,51.6938951 61.81554184,51.66092943 61.84027624,51.62790698 61.86500931,51.58347676 61.84027624))
300873|2|13|130.2448454|61.7908061|POLYGON((130.1979346 61.84027624,130.1633706 61.81554184,130.128866 61.7908061,130.1716738 61.76606902,130.2144082 61.74133059,130.2570694 61.71659082,130.2915952 61.74133059,130.3261803 61.76606902,130.3608247 61.7908061,130.3181427 61.81554184,130.2753873 61.84027624,130.2325581 61.86500931,130.1979346 61.84027624))
301885|4|2|4.974293059|61.71659082|POLYGON((4.86695279 61.76606902,4.862778731 61.74133059,4.858611825 61.71659082,4.931506849 61.6918497,5.00427716 61.66710724,5.076923077 61.64236342,5.081266039 61.66710724,5.085616438 61.6918497,5.089974293 61.71659082,5.017152659 61.74133059,4.944206009 61.76606902,4.871134021 61.7908061,4.86695279 61.76606902))
301891|4|2|6.362467866|61.71659082|POLYGON((6.25751073 61.76606902,6.252144082 61.74133059,6.246786632 61.71659082,6.318493151 61.6918497,6.390076989 61.66710724,6.461538462 61.64236342,6.467065868 61.66710724,6.47260274 61.6918497,6.4781491 61.71659082,6.40651801 61.74133059,6.334763948 61.76606902,6.262886598 61.7908061,6.25751073 61.76606902))
301892|4|2|6.593830334|61.71659082|POLYGON((6.489270386 61.76606902,6.483704974 61.74133059,6.4781491 61.71659082,6.549657534 61.6918497,6.621043627 61.66710724,6.692307692 61.64236342,6.698032506 61.66710724,6.703767123 61.6918497,6.709511568 61.71659082,6.638078902 61.74133059,6.566523605 61.76606902,6.494845361 61.7908061,6.489270386 61.76606902))
301904|4|2|9.370179949|61.71659082|POLYGON((9.270386266 61.76606902,9.262435678 61.74133059,9.254498715 61.71659082,9.323630137 61.6918497,9.392643285 61.66710724,9.461538462 61.64236342,9.469632164 61.66710724,9.477739726 61.6918497,9.485861183 61.71659082,9.416809605 61.74133059,9.347639485 61.76606902,9.278350515 61.7908061,9.270386266 61.76606902))
301905|4|2|9.601542416|61.71659082|POLYGON((9.502145923 61.76606902,9.493996569 61.74133059,9.485861183 61.71659082,9.554794521 61.6918497,9.623609923 61.66710724,9.692307692 61.64236342,9.700598802 61.66710724,9.70890411 61.6918497,9.71722365 61.71659082,9.648370497 61.74133059,9.579399142 61.76606902,9.510309278 61.7908061,9.502145923 61.76606902))
301908|4|2|10.29562982|61.71659082|POLYGON((10.19742489 61.76606902,10.18867925 61.74133059,10.17994859 61.71659082,10.24828767 61.6918497,10.31650984 61.66710724,10.38461538 61.64236342,10.39349872 61.66710724,10.40239726 61.6918497,10.41131105 61.71659082,10.34305317 61.74133059,10.27467811 61.76606902,10.20618557 61.7908061,10.19742489 61.76606902))
301912|4|2|11.22107969|61.71659082|POLYGON((11.12446352 61.76606902,11.11492281 61.74133059,11.10539846 61.71659082,11.17294521 61.6918497,11.24037639 61.66710724,11.30769231 61.64236342,11.31736527 61.66710724,11.32705479 61.6918497,11.33676093 61.71659082,11.26929674 61.74133059,11.20171674 61.76606902,11.13402062 61.7908061,11.12446352 61.76606902))
301932|4|2|15.84832905|61.71659082|POLYGON((15.75965665 61.76606902,15.74614065 61.74133059,15.73264781 61.71659082,15.79623288 61.6918497,15.85970915 61.66710724,15.92307692 61.64236342,15.93669803 61.66710724,15.95034247 61.6918497,15.96401028 61.71659082,15.90051458 61.74133059,15.83690987 61.76606902,15.77319588 61.7908061,15.75965665 61.76606902))
301933|4|2|16.07969152|61.71659082|POLYGON((15.99141631 61.76606902,15.97770154 61.74133059,15.96401028 61.71659082,16.02739726 61.6918497,16.09067579 61.66710724,16.15384615 61.64236342,16.16766467 61.66710724,16.18150685 61.6918497,16.19537275 61.71659082,16.13207547 61.74133059,16.06866953 61.76606902,16.00515464 61.7908061,15.99141631 61.76606902))
301935|4|2|16.54241645|61.71659082|POLYGON((16.45493562 61.76606902,16.44082333 61.74133059,16.42673522 61.71659082,16.48972603 61.6918497,16.55260907 61.66710724,16.61538462 61.64236342,16.62959795 61.66710724,16.64383562 61.6918497,16.65809769 61.71659082,16.59519726 61.74133059,16.53218884 61.76606902,16.46907216 61.7908061,16.45493562 61.76606902))
301937|4|2|17.00514139|61.71659082|POLYGON((16.91845494 61.76606902,16.90394511 61.74133059,16.88946015 61.71659082,16.95205479 61.6918497,17.01454234 61.66710724,17.07692308 61.64236342,17.09153122 61.66710724,17.10616438 61.6918497,17.12082262 61.71659082,17.05831904 61.74133059,16.99570815 61.76606902,16.93298969 61.7908061,16.91845494 61.76606902))
301938|4|2|17.23650386|61.71659082|POLYGON((17.15021459 61.76606902,17.135506 61.74133059,17.12082262 61.71659082,17.18321918 61.6918497,17.24550898 61.66710724,17.30769231 61.64236342,17.32249786 61.66710724,17.33732877 61.6918497,17.35218509 61.71659082,17.28987993 61.74133059,17.22746781 61.76606902,17.16494845 61.7908061,17.15021459 61.76606902))
301969|5|3|24.40874036|61.71659082|POLYGON((24.33476395 61.76606902,24.31389365 61.74133059,24.29305913 61.71659082,24.34931507 61.6918497,24.40547476 61.66710724,24.46153846 61.64236342,24.48246364 61.66710724,24.50342466 61.6918497,24.52442159 61.71659082,24.46826758 61.74133059,24.41201717 61.76606902,24.3556701 61.7908061,24.33476395 61.76606902))
301981|4|2|27.18508997|61.71659082|POLYGON((27.11587983 61.76606902,27.09262436 61.74133059,27.06940874 61.71659082,27.12328767 61.6918497,27.17707442 61.66710724,27.23076923 61.64236342,27.2540633 61.66710724,27.27739726 61.6918497,27.30077121 61.71659082,27.24699828 61.74133059,27.19313305 61.76606902,27.13917526 61.7908061,27.11587983 61.76606902))
301989|2|15|29.03598972|61.71659082|POLYGON((28.96995708 61.76606902,28.94511149 61.74133059,28.92030848 61.71659082,28.97260274 61.6918497,29.02480753 61.66710724,29.07692308 61.64236342,29.10179641 61.66710724,29.12671233 61.6918497,29.15167095 61.71659082,29.09948542 61.74133059,29.0472103 61.76606902,28.99484536 61.7908061,28.96995708 61.76606902))
302012|2|15|34.35732648|61.71659082|POLYGON((34.30042918 61.76606902,34.27101201 61.74133059,34.24164524 61.71659082,34.28938356 61.6918497,34.33704021 61.66710724,34.38461538 61.64236342,34.41402908 61.66710724,34.44349315 61.6918497,34.47300771 61.71659082,34.42538593 61.74133059,34.3776824 61.76606902,34.32989691 61.7908061,34.30042918 61.76606902))
302083|2|14|50.7840617|61.71659082|POLYGON((50.75536481 61.76606902,50.71183533 61.74133059,50.66838046 61.71659082,50.70205479 61.6918497,50.73567151 61.66710724,50.76923077 61.64236342,50.81266039 61.66710724,50.85616438 61.6918497,50.89974293 61.71659082,50.86620926 61.74133059,50.83261803 61.76606902,50.79896907 61.7908061,50.75536481 61.76606902))
302190|2|16|75.53984576|61.71659082|POLYGON((75.55364807 61.76606902,75.48885077 61.74133059,75.42416452 61.71659082,75.43664384 61.6918497,75.4491018 61.66710724,75.46153846 61.64236342,75.52609068 61.66710724,75.59075342 61.6918497,75.65552699 61.71659082,75.6432247 61.74133059,75.63090129 61.76606902,75.6185567 61.7908061,75.55364807 61.76606902))
302423|2|13|129.4473008|61.71659082|POLYGON((129.3991416 61.76606902,129.3653516 61.74133059,129.3316195 61.71659082,129.375 61.6918497,129.4183062 61.66710724,129.4615385 61.64236342,129.4952951 61.66710724,129.5291096 61.6918497,129.562982 61.71659082,129.5197256 61.74133059,129.4763948 61.76606902,129.4329897 61.7908061,129.3991416 61.76606902))
303440|7|5|4.730769231|61.64236342|POLYGON((4.623287671 61.6918497,4.619332763 61.66710724,4.615384615 61.64236342,4.688300598 61.61761826,4.76109215 61.59287175,4.833759591 61.56812388,4.837883959 61.59287175,4.842015371 61.61761826,4.846153846 61.64236342,4.773310522 61.66710724,4.700342466 61.6918497,4.627249357 61.71659082,4.623287671 61.6918497))
303441|4|2|4.961538462|61.64236342|POLYGON((4.854452055 61.6918497,4.850299401 61.66710724,4.846153846 61.64236342,4.918872758 61.61761826,4.991467577 61.59287175,5.063938619 61.56812388,5.068259386 61.59287175,5.072587532 61.61761826,5.076923077 61.64236342,5.00427716 61.66710724,4.931506849 61.6918497,4.858611825 61.71659082,4.854452055 61.6918497))
303443|4|2|5.423076923|61.64236342|POLYGON((5.316780822 61.6918497,5.312232678 61.66710724,5.307692308 61.64236342,5.380017079 61.61761826,5.45221843 61.59287175,5.524296675 61.56812388,5.529010239 61.59287175,5.533731853 61.61761826,5.538461538 61.64236342,5.466210436 61.66710724,5.393835616 61.6918497,5.321336761 61.71659082,5.316780822 61.6918497))
303448|4|2|6.576923077|61.64236342|POLYGON((6.47260274 61.6918497,6.467065868 61.66710724,6.461538462 61.64236342,6.532877882 61.61761826,6.604095563 61.59287175,6.675191816 61.56812388,6.680887372 61.59287175,6.686592656 61.61761826,6.692307692 61.64236342,6.621043627 61.66710724,6.549657534 61.6918497,6.4781491 61.71659082,6.47260274 61.6918497))
303449|6|4|6.807692308|61.64236342|POLYGON((6.703767123 61.6918497,6.698032506 61.66710724,6.692307692 61.64236342,6.763450043 61.61761826,6.83447099 61.59287175,6.905370844 61.56812388,6.911262799 61.59287175,6.917164816 61.61761826,6.923076923 61.64236342,6.852010265 61.66710724,6.780821918 61.6918497,6.709511568 61.71659082,6.703767123 61.6918497))
303456|4|2|8.423076923|61.64236342|POLYGON((8.321917808 61.6918497,8.314798973 61.66710724,8.307692308 61.64236342,8.377455167 61.61761826,8.447098976 61.59287175,8.516624041 61.56812388,8.523890785 61.59287175,8.53116994 61.61761826,8.538461538 61.64236342,8.468776732 61.66710724,8.398972603 61.6918497,8.329048843 61.71659082,8.321917808 61.6918497))
303461|4|2|9.576923077|61.64236342|POLYGON((9.477739726 61.6918497,9.469632164 61.66710724,9.461538462 61.64236342,9.530315969 61.61761826,9.598976109 61.59287175,9.667519182 61.56812388,9.675767918 61.59287175,9.684030743 61.61761826,9.692307692 61.64236342,9.623609923 61.66710724,9.554794521 61.6918497,9.485861183 61.71659082,9.477739726 61.6918497))
303462|4|2|9.807692308|61.64236342|POLYGON((9.70890411 61.6918497,9.700598802 61.66710724,9.692307692 61.64236342,9.76088813 61.61761826,9.829351536 61.59287175,9.89769821 61.56812388,9.906143345 61.59287175,9.914602904 61.61761826,9.923076923 61.64236342,9.854576561 61.66710724,9.785958904 61.6918497,9.71722365 61.71659082,9.70890411 61.6918497))
303463|4|2|10.03846154|61.64236342|POLYGON((9.940068493 61.6918497,9.931565441 61.66710724,9.923076923 61.64236342,9.99146029 61.61761826,10.05972696 61.59287175,10.12787724 61.56812388,10.13651877 61.59287175,10.14517506 61.61761826,10.15384615 61.64236342,10.0855432 61.66710724,10.01712329 61.6918497,9.948586118 61.71659082,9.940068493 61.6918497))
303467|4|2|10.96153846|61.64236342|POLYGON((10.86472603 61.6918497,10.85543199 61.66710724,10.84615385 61.64236342,10.91374893 61.61761826,10.98122867 61.59287175,11.04859335 61.56812388,11.05802048 61.59287175,11.06746371 61.61761826,11.07692308 61.64236342,11.00940975 61.66710724,10.94178082 61.6918497,10.87403599 61.71659082,10.86472603 61.6918497))
303490|4|2|16.26923077|61.64236342|POLYGON((16.18150685 61.6918497,16.16766467 61.66710724,16.15384615 61.64236342,16.21690863 61.61761826,16.27986348 61.59287175,16.342711 61.56812388,16.35665529 61.59287175,16.3706234 61.61761826,16.38461538 61.64236342,16.32164243 61.66710724,16.25856164 61.6918497,16.19537275 61.71659082,16.18150685 61.6918497))
303493|4|2|16.96153846|61.64236342|POLYGON((16.875 61.6918497,16.86056459 61.66710724,16.84615385 61.64236342,16.90862511 61.61761826,16.97098976 61.59287175,17.03324808 61.56812388,17.04778157 61.59287175,17.06233988 61.61761826,17.07692308 61.64236342,17.01454234 61.66710724,16.95205479 61.6918497,16.88946015 61.71659082,16.875 61.6918497))
303494|4|2|17.19230769|61.64236342|POLYGON((17.10616438 61.6918497,17.09153122 61.66710724,17.07692308 61.64236342,17.13919727 61.61761826,17.20136519 61.59287175,17.26342711 61.56812388,17.278157 61.59287175,17.29291204 61.61761826,17.30769231 61.64236342,17.24550898 61.66710724,17.18321918 61.6918497,17.12082262 61.71659082,17.10616438 61.6918497))
[truncated: 10,508,094 more chars]
