# Supplementary material for: Spatial Fingerprints of Community Structure in Human Interaction Network for an Extensive Set of Large-Scale Regions
Source: PLoS One. 2015 May 20;10(5):e0126713. doi: 10.1371/journal.pone.0126713 (PMC4439170; doi:10.1371/journal.pone.0126713)
Supplement: S2 File — After decompression, one file per region: <region>.dat in S2 File contains in a multicolumn text format the data sets necessary for reproduction of the presented community projection results. Additional two-column files: <region>-hist.dat in S2 File contain data sets corresponding to the histograms of number of users per pixel in each region considered in the main text. (These histograms are depicted on Figures C-E of S1 File. S2 File data structure is described in the last section of S1 File.) (ZIP) [file pone.0126713.s002.zip › S2_File/graphdata/FormerYugoslavia.dat]

healpix_id|cluster_id|center_lon|center_lat|polygon
685724|1|16.04948805|46.80899894|POLYGON((15.99088838 46.86059798,15.98178714 46.83479961,15.97269625 46.80899894,16.01478113 46.78319597,16.05681818 46.7573907,16.0988075 46.73158312,16.10795455 46.7573907,16.117112 46.78319597,16.12627986 46.80899894,16.08423449 46.83479961,16.04214123 46.86059798,16 46.88639405,15.99088838 46.86059798))
688069|1|16.17546848|46.73158312|POLYGON((16.117112 46.78319597,16.10795455 46.7573907,16.0988075 46.73158312,16.14074915 46.70577324,16.18264322 46.67996105,16.2244898 46.65414656,16.23369257 46.67996105,16.24290579 46.70577324,16.25212947 46.73158312,16.21022727 46.7573907,16.16827743 46.78319597,16.12627986 46.80899894,16.117112 46.78319597))
690411|1|15.22959184|46.65414656|POLYGON((15.17026107 46.70577324,15.16165627 46.67996105,15.15306122 46.65414656,15.19546742 46.62832975,15.23782559 46.60251063,15.28013582 46.57668919,15.28878822 46.60251063,15.29745042 46.62832975,15.30612245 46.65414656,15.26375496 46.67996105,15.22133939 46.70577324,15.17887564 46.73158312,15.17026107 46.70577324))
690415|1|15.84183673|46.65414656|POLYGON((15.78320091 46.70577324,15.77424844 46.67996105,15.76530612 46.65414656,15.80736544 46.62832975,15.84937712 46.60251063,15.89134126 46.57668919,15.90033975 46.60251063,15.90934844 46.62832975,15.91836735 46.65414656,15.87634714 46.67996105,15.83427923 46.70577324,15.79216354 46.73158312,15.78320091 46.70577324))
690416|1|15.99489796|46.65414656|POLYGON((15.93643587 46.70577324,15.92739648 46.67996105,15.91836735 46.65414656,15.96033994 46.62832975,16.00226501 46.60251063,16.04414261 46.57668919,16.05322763 46.60251063,16.06232295 46.62832975,16.07142857 46.65414656,16.02949518 46.67996105,15.98751419 46.70577324,15.94548552 46.73158312,15.93643587 46.70577324))
690417|1|16.14795918|46.65414656|POLYGON((16.08967083 46.70577324,16.08054453 46.67996105,16.07142857 46.65414656,16.11331445 46.62832975,16.15515289 46.60251063,16.19694397 46.57668919,16.20611552 46.60251063,16.21529745 46.62832975,16.2244898 46.65414656,16.18264322 46.67996105,16.14074915 46.70577324,16.0988075 46.73158312,16.08967083 46.70577324))
692761|1|14.89813243|46.57668919|POLYGON((14.83852691 46.62832975,14.83012458 46.60251063,14.82173175 46.57668919,14.86425339 46.55086544,14.90672696 46.52503937,14.94915254 46.49921097,14.95760317 46.52503937,14.96606335 46.55086544,14.97453311 46.57668919,14.93204983 46.60251063,14.88951841 46.62832975,14.84693878 46.65414656,14.83852691 46.62832975))
692762|1|15.05093379|46.57668919|POLYGON((14.99150142 46.62832975,14.98301246 46.60251063,14.97453311 46.57668919,15.01696833 46.55086544,15.05935557 46.52503937,15.10169492 46.49921097,15.11023177 46.52503937,15.11877828 46.55086544,15.12733447 46.57668919,15.08493771 46.60251063,15.04249292 46.62832975,15 46.65414656,14.99150142 46.62832975))
692766|1|15.66213922|46.57668919|POLYGON((15.60339943 46.62832975,15.59456399 46.60251063,15.58573854 46.57668919,15.62782805 46.55086544,15.66986998 46.52503937,15.71186441 46.49921097,15.72074618 46.52503937,15.72963801 46.55086544,15.7385399 46.57668919,15.69648924 46.60251063,15.65439093 46.62832975,15.6122449 46.65414656,15.60339943 46.62832975))
692767|1|15.81494058|46.57668919|POLYGON((15.75637394 46.62832975,15.74745187 46.60251063,15.7385399 46.57668919,15.78054299 46.55086544,15.82249859 46.52503937,15.86440678 46.49921097,15.87337479 46.52503937,15.88235294 46.55086544,15.89134126 46.57668919,15.84937712 46.60251063,15.80736544 46.62832975,15.76530612 46.65414656,15.75637394 46.62832975))
692768|1|15.96774194|46.57668919|POLYGON((15.90934844 46.62832975,15.90033975 46.60251063,15.89134126 46.57668919,15.93325792 46.55086544,15.97512719 46.52503937,16.01694915 46.49921097,16.02600339 46.52503937,16.03506787 46.55086544,16.04414261 46.57668919,16.00226501 46.60251063,15.96033994 46.62832975,15.91836735 46.65414656,15.90934844 46.62832975))
692770|1|16.27334465|46.57668919|POLYGON((16.21529745 46.62832975,16.20611552 46.60251063,16.19694397 46.57668919,16.23868778 46.55086544,16.2803844 46.52503937,16.3220339 46.49921097,16.3312606 46.52503937,16.34049774 46.55086544,16.34974533 46.57668919,16.30804077 46.60251063,16.26628895 46.62832975,16.2244898 46.65414656,16.21529745 46.62832975))
692771|1|16.42614601|46.57668919|POLYGON((16.36827195 46.62832975,16.3590034 46.60251063,16.34974533 46.57668919,16.39140271 46.55086544,16.433013 46.52503937,16.47457627 46.49921097,16.4838892 46.52503937,16.49321267 46.55086544,16.50254669 46.57668919,16.46092865 46.60251063,16.41926346 46.62832975,16.37755102 46.65414656,16.36827195 46.62832975))
695109|1|13.65254237|46.49921097|POLYGON((13.59162896 46.55086544,13.58394573 46.52503937,13.57627119 46.49921097,13.61942405 46.47338026,13.66252822 46.44754722,13.70558376 46.42171185,13.71331828 46.44754722,13.72106155 46.47338026,13.72881356 46.49921097,13.68569813 46.52503937,13.64253394 46.55086544,13.59932088 46.57668919,13.59162896 46.55086544))
695110|1|13.80508475|46.49921097|POLYGON((13.74434389 46.55086544,13.73657434 46.52503937,13.72881356 46.49921097,13.77188029 46.47338026,13.81489842 46.44754722,13.85786802 46.42171185,13.86568849 46.44754722,13.87351779 46.47338026,13.88135593 46.49921097,13.83832674 46.52503937,13.79524887 46.55086544,13.75212224 46.57668919,13.74434389 46.55086544))
695111|2|13.95762712|46.49921097|POLYGON((13.89705882 46.55086544,13.88920294 46.52503937,13.88135593 46.49921097,13.92433653 46.47338026,13.96726862 46.44754722,14.01015228 46.42171185,14.01805869 46.44754722,14.02597403 46.47338026,14.03389831 46.49921097,13.99095534 46.52503937,13.9479638 46.55086544,13.9049236 46.57668919,13.89705882 46.55086544))
695117|1|14.87288136|46.49921097|POLYGON((14.81334842 46.55086544,14.80497456 46.52503937,14.79661017 46.49921097,14.83907397 46.47338026,14.88148984 46.44754722,14.92385787 46.42171185,14.93227991 46.44754722,14.94071146 46.47338026,14.94915254 46.49921097,14.90672696 46.52503937,14.86425339 46.55086544,14.82173175 46.57668919,14.81334842 46.55086544))
695118|1|15.02542373|46.49921097|POLYGON((14.96606335 46.55086544,14.95760317 46.52503937,14.94915254 46.49921097,14.99153021 46.47338026,15.03386005 46.44754722,15.07614213 46.42171185,15.08465011 46.44754722,15.0931677 46.47338026,15.10169492 46.49921097,15.05935557 46.52503937,15.01696833 46.55086544,14.97453311 46.57668919,14.96606335 46.55086544))
695120|3|15.33050847|46.49921097|POLYGON((15.27149321 46.55086544,15.26286037 46.52503937,15.25423729 46.49921097,15.29644269 46.47338026,15.33860045 46.44754722,15.38071066 46.42171185,15.38939052 46.44754722,15.39808018 46.47338026,15.40677966 46.49921097,15.36461278 46.52503937,15.32239819 46.55086544,15.28013582 46.57668919,15.27149321 46.55086544))
695122|1|15.63559322|46.49921097|POLYGON((15.57692308 46.55086544,15.56811758 46.52503937,15.55932203 46.49921097,15.60135517 46.47338026,15.64334086 46.44754722,15.68527919 46.42171185,15.69413093 46.44754722,15.70299266 46.47338026,15.71186441 46.49921097,15.66986998 46.52503937,15.62782805 46.55086544,15.58573854 46.57668919,15.57692308 46.55086544))
695123|1|15.78813559|46.49921097|POLYGON((15.72963801 46.55086544,15.72074618 46.52503937,15.71186441 46.49921097,15.75381141 46.47338026,15.79571106 46.44754722,15.83756345 46.42171185,15.84650113 46.44754722,15.8554489 46.47338026,15.86440678 46.49921097,15.82249859 46.52503937,15.78054299 46.55086544,15.7385399 46.57668919,15.72963801 46.55086544))
695124|1|15.94067797|46.49921097|POLYGON((15.88235294 46.55086544,15.87337479 46.52503937,15.86440678 46.49921097,15.90626765 46.47338026,15.94808126 46.44754722,15.98984772 46.42171185,15.99887133 46.44754722,16.00790514 46.47338026,16.01694915 46.49921097,15.97512719 46.52503937,15.93325792 46.55086544,15.89134126 46.57668919,15.88235294 46.55086544))
695126|1|16.24576271|46.49921097|POLYGON((16.18778281 46.55086544,16.178632 46.52503937,16.16949153 46.49921097,16.21118012 46.47338026,16.25282167 46.44754722,16.29441624 46.42171185,16.30361174 46.44754722,16.31281762 46.47338026,16.3220339 46.49921097,16.2803844 46.52503937,16.23868778 46.55086544,16.19694397 46.57668919,16.18778281 46.55086544))
697470|1|13.78172589|46.42171185|POLYGON((13.72106155 46.47338026,13.71331828 46.44754722,13.70558376 46.42171185,13.74859076 46.39587415,13.7915493 46.37003412,13.83445946 46.34419177,13.84225352 46.37003412,13.85005637 46.39587415,13.85786802 46.42171185,13.81489842 46.44754722,13.77188029 46.47338026,13.72881356 46.49921097,13.72106155 46.47338026))
697472|1|14.08629442|46.42171185|POLYGON((14.02597403 46.47338026,14.01805869 46.44754722,14.01015228 46.42171185,14.0529876 46.39587415,14.09577465 46.37003412,14.13851351 46.34419177,14.14647887 46.37003412,14.15445321 46.39587415,14.16243655 46.42171185,14.11963883 46.44754722,14.07679277 46.47338026,14.03389831 46.49921097,14.02597403 46.47338026))
697480|1|15.30456853|46.42171185|POLYGON((15.24562394 46.47338026,15.23702032 46.44754722,15.2284264 46.42171185,15.27057497 46.39587415,15.31267606 46.37003412,15.35472973 46.34419177,15.36338028 46.37003412,15.37204059 46.39587415,15.38071066 46.42171185,15.33860045 46.44754722,15.29644269 46.47338026,15.25423729 46.49921097,15.24562394 46.47338026))
697482|1|15.60913706|46.42171185|POLYGON((15.55053642 46.47338026,15.54176072 46.44754722,15.53299492 46.42171185,15.57497182 46.39587415,15.61690141 46.37003412,15.65878378 46.34419177,15.66760563 46.37003412,15.67643743 46.39587415,15.68527919 46.42171185,15.64334086 46.44754722,15.60135517 46.47338026,15.55932203 46.49921097,15.55053642 46.47338026))
697483|1|15.76142132|46.42171185|POLYGON((15.70299266 46.47338026,15.69413093 46.44754722,15.68527919 46.42171185,15.72717024 46.39587415,15.76901408 46.37003412,15.81081081 46.34419177,15.81971831 46.37003412,15.82863585 46.39587415,15.83756345 46.42171185,15.79571106 46.44754722,15.75381141 46.47338026,15.71186441 46.49921097,15.70299266 46.47338026))
697484|1|15.91370558|46.42171185|POLYGON((15.8554489 46.47338026,15.84650113 46.44754722,15.83756345 46.42171185,15.87936866 46.39587415,15.92112676 46.37003412,15.96283784 46.34419177,15.97183099 46.37003412,15.98083427 46.39587415,15.98984772 46.42171185,15.94808126 46.44754722,15.90626765 46.47338026,15.86440678 46.49921097,15.8554489 46.47338026))
697487|4|16.37055838|46.42171185|POLYGON((16.31281762 46.47338026,16.30361174 46.44754722,16.29441624 46.42171185,16.33596392 46.39587415,16.37746479 46.37003412,16.41891892 46.34419177,16.42816901 46.37003412,16.43742954 46.39587415,16.44670051 46.42171185,16.40519187 46.44754722,16.36363636 46.47338026,16.3220339 46.49921097,16.31281762 46.47338026))
697488|4|16.52284264|46.42171185|POLYGON((16.46527386 46.47338026,16.45598194 46.44754722,16.44670051 46.42171185,16.48816234 46.39587415,16.52957746 46.37003412,16.57094595 46.34419177,16.58028169 46.37003412,16.58962796 46.39587415,16.59898477 46.42171185,16.55756208 46.44754722,16.5160926 46.47338026,16.47457627 46.49921097,16.46527386 46.47338026))
699832|4|13.45439189|46.34419177|POLYGON((13.3934611 46.39587415,13.38591549 46.37003412,13.37837838 46.34419177,13.4214969 46.31834707,13.46456693 46.29250004,13.50758853 46.26665067,13.5151856 46.29250004,13.52279122 46.31834707,13.53040541 46.34419177,13.48732394 46.37003412,13.44419391 46.39587415,13.40101523 46.42171185,13.3934611 46.39587415))
699833|1|13.60641892|46.34419177|POLYGON((13.54565953 46.39587415,13.53802817 46.37003412,13.53040541 46.34419177,13.57343838 46.31834707,13.61642295 46.29250004,13.65935919 46.26665067,13.66704162 46.29250004,13.6747327 46.31834707,13.68243243 46.34419177,13.63943662 46.37003412,13.59639233 46.39587415,13.55329949 46.42171185,13.54565953 46.39587415))
699835|1|13.91047297|46.34419177|POLYGON((13.85005637 46.39587415,13.84225352 46.37003412,13.83445946 46.34419177,13.87732133 46.31834707,13.92013498 46.29250004,13.96290051 46.26665067,13.97075366 46.29250004,13.97861564 46.31834707,13.98648649 46.34419177,13.94366197 46.37003412,13.90078918 46.39587415,13.85786802 46.42171185,13.85005637 46.39587415))
699836|1|14.0625|46.34419177|POLYGON((14.00225479 46.39587415,13.9943662 46.37003412,13.98648649 46.34419177,14.0292628 46.31834707,14.071991 46.29250004,14.11467116 46.26665067,14.12260967 46.29250004,14.13055712 46.31834707,14.13851351 46.34419177,14.09577465 46.37003412,14.0529876 46.39587415,14.01015228 46.42171185,14.00225479 46.39587415))
699837|1|14.21452703|46.34419177|POLYGON((14.15445321 46.39587415,14.14647887 46.37003412,14.13851351 46.34419177,14.18120428 46.31834707,14.22384702 46.29250004,14.26644182 46.26665067,14.27446569 46.29250004,14.28249859 46.31834707,14.29054054 46.34419177,14.24788732 46.37003412,14.20518602 46.39587415,14.16243655 46.42171185,14.15445321 46.39587415))
699838|1|14.36655405|46.34419177|POLYGON((14.30665163 46.39587415,14.29859155 46.37003412,14.29054054 46.34419177,14.33314575 46.31834707,14.37570304 46.29250004,14.41821248 46.26665067,14.42632171 46.29250004,14.43444007 46.31834707,14.44256757 46.34419177,14.4 46.37003412,14.35738444 46.39587415,14.31472081 46.42171185,14.30665163 46.39587415))
699839|1|14.51858108|46.34419177|POLYGON((14.45885006 46.39587415,14.45070423 46.37003412,14.44256757 46.34419177,14.48508723 46.31834707,14.52755906 46.29250004,14.56998314 46.26665067,14.57817773 46.29250004,14.58638154 46.31834707,14.59459459 46.34419177,14.55211268 46.37003412,14.50958286 46.39587415,14.46700508 46.42171185,14.45885006 46.39587415))
699842|1|14.97466216|46.34419177|POLYGON((14.91544532 46.39587415,14.90704225 46.37003412,14.89864865 46.34419177,14.94091165 46.31834707,14.98312711 46.29250004,15.02529511 46.26665067,15.03374578 46.29250004,15.04220597 46.31834707,15.05067568 46.34419177,15.0084507 46.37003412,14.96617813 46.39587415,14.92385787 46.42171185,14.91544532 46.39587415))
699843|1|15.12668919|46.34419177|POLYGON((15.06764374 46.39587415,15.05915493 46.37003412,15.05067568 46.34419177,15.09285312 46.31834707,15.13498313 46.29250004,15.17706577 46.26665067,15.1856018 46.29250004,15.19414744 46.31834707,15.2027027 46.34419177,15.16056338 46.37003412,15.11837655 46.39587415,15.07614213 46.42171185,15.06764374 46.39587415))
699844|1|15.27871622|46.34419177|POLYGON((15.21984216 46.39587415,15.21126761 46.37003412,15.2027027 46.34419177,15.2447946 46.31834707,15.28683915 46.29250004,15.32883642 46.26665067,15.33745782 46.29250004,15.34608891 46.31834707,15.35472973 46.34419177,15.31267606 46.37003412,15.27057497 46.39587415,15.2284264 46.42171185,15.21984216 46.39587415))
699845|1|15.43074324|46.34419177|POLYGON((15.37204059 46.39587415,15.36338028 46.37003412,15.35472973 46.34419177,15.39673607 46.31834707,15.43869516 46.29250004,15.48060708 46.26665067,15.48931384 46.29250004,15.49803039 46.31834707,15.50675676 46.34419177,15.46478873 46.37003412,15.42277339 46.39587415,15.38071066 46.42171185,15.37204059 46.39587415))
699846|1|15.58277027|46.34419177|POLYGON((15.52423901 46.39587415,15.51549296 46.37003412,15.50675676 46.34419177,15.54867755 46.31834707,15.59055118 46.29250004,15.63237774 46.26665067,15.64116985 46.29250004,15.64997186 46.31834707,15.65878378 46.34419177,15.61690141 46.37003412,15.57497182 46.39587415,15.53299492 46.42171185,15.52423901 46.39587415))
699850|4|16.19087838|46.34419177|POLYGON((16.13303269 46.39587415,16.12394366 46.37003412,16.11486486 46.34419177,16.15644344 46.31834707,16.19797525 46.29250004,16.23946037 46.26665067,16.24859393 46.29250004,16.25773776 46.31834707,16.26689189 46.34419177,16.22535211 46.37003412,16.1837655 46.39587415,16.14213198 46.42171185,16.13303269 46.39587415))
699851|4|16.34290541|46.34419177|POLYGON((16.28523112 46.39587415,16.27605634 46.37003412,16.26689189 46.34419177,16.30838492 46.31834707,16.34983127 46.29250004,16.39123103 46.26665067,16.40044994 46.29250004,16.40967923 46.31834707,16.41891892 46.34419177,16.37746479 46.37003412,16.33596392 46.39587415,16.29441624 46.42171185,16.28523112 46.39587415))
699852|4|16.49493243|46.34419177|POLYGON((16.43742954 46.39587415,16.42816901 46.37003412,16.41891892 46.34419177,16.46032639 46.31834707,16.50168729 46.29250004,16.54300169 46.26665067,16.55230596 46.29250004,16.56162071 46.31834707,16.57094595 46.34419177,16.52957746 46.37003412,16.48816234 46.39587415,16.44670051 46.42171185,16.43742954 46.39587415))
702201|5|13.58347386|46.26665067|POLYGON((13.52279122 46.31834707,13.5151856 46.29250004,13.50758853 46.26665067,13.5505618 46.24079896,13.59348681 46.21494491,13.63636364 46.18908852,13.64402021 46.21494491,13.65168539 46.24079896,13.65935919 46.26665067,13.61642295 46.29250004,13.57343838 46.31834707,13.53040541 46.34419177,13.52279122 46.31834707))
702204|1|14.03878583|46.26665067|POLYGON((13.97861564 46.31834707,13.97075366 46.29250004,13.96290051 46.26665067,14.00561798 46.24079896,14.04828748 46.21494491,14.09090909 46.18908852,14.09882089 46.21494491,14.10674157 46.24079896,14.11467116 46.26665067,14.071991 46.29250004,14.0292628 46.31834707,13.98648649 46.34419177,13.97861564 46.31834707))
702205|1|14.19055649|46.26665067|POLYGON((14.13055712 46.31834707,14.12260967 46.29250004,14.11467116 46.26665067,14.15730337 46.24079896,14.1998877 46.21494491,14.24242424 46.18908852,14.25042111 46.21494491,14.25842697 46.24079896,14.26644182 46.26665067,14.22384702 46.29250004,14.18120428 46.31834707,14.13851351 46.34419177,14.13055712 46.31834707))
702206|1|14.34232715|46.26665067|POLYGON((14.28249859 46.31834707,14.27446569 46.29250004,14.26644182 46.26665067,14.30898876 46.24079896,14.35148793 46.21494491,14.39393939 46.18908852,14.40202134 46.21494491,14.41011236 46.24079896,14.41821248 46.26665067,14.37570304 46.29250004,14.33314575 46.31834707,14.29054054 46.34419177,14.28249859 46.31834707))
702209|1|14.79763912|46.26665067|POLYGON((14.73832302 46.31834707,14.73003375 46.29250004,14.72175379 46.26665067,14.76404494 46.24079896,14.8062886 46.21494491,14.84848485 46.18908852,14.85682201 46.21494491,14.86516854 46.24079896,14.87352445 46.26665067,14.83127109 46.29250004,14.78897017 46.31834707,14.74662162 46.34419177,14.73832302 46.31834707))
702210|1|14.94940978|46.26665067|POLYGON((14.89026449 46.31834707,14.88188976 46.29250004,14.87352445 46.26665067,14.91573034 46.24079896,14.95788883 46.21494491,15 46.18908852,15.00842223 46.21494491,15.01685393 46.24079896,15.02529511 46.26665067,14.98312711 46.29250004,14.94091165 46.31834707,14.89864865 46.34419177,14.89026449 46.31834707))
702211|1|15.10118044|46.26665067|POLYGON((15.04220597 46.31834707,15.03374578 46.29250004,15.02529511 46.26665067,15.06741573 46.24079896,15.10948905 46.21494491,15.15151515 46.18908852,15.16002246 46.21494491,15.16853933 46.24079896,15.17706577 46.26665067,15.13498313 46.29250004,15.09285312 46.31834707,15.05067568 46.34419177,15.04220597 46.31834707))
702212|1|15.2529511|46.26665067|POLYGON((15.19414744 46.31834707,15.1856018 46.29250004,15.17706577 46.26665067,15.21910112 46.24079896,15.26108928 46.21494491,15.3030303 46.18908852,15.31162268 46.21494491,15.32022472 46.24079896,15.32883642 46.26665067,15.28683915 46.29250004,15.2447946 46.31834707,15.2027027 46.34419177,15.19414744 46.31834707))
702215|1|15.70826307|46.26665067|POLYGON((15.64997186 46.31834707,15.64116985 46.29250004,15.63237774 46.26665067,15.6741573 46.24079896,15.71588995 46.21494491,15.75757576 46.18908852,15.76642336 46.21494491,15.7752809 46.24079896,15.7841484 46.26665067,15.7424072 46.29250004,15.70061902 46.31834707,15.65878378 46.34419177,15.64997186 46.31834707))
702217|4|16.01180438|46.26665067|POLYGON((15.95385481 46.31834707,15.94488189 46.29250004,15.93591906 46.26665067,15.97752809 46.24079896,16.0190904 46.21494491,16.06060606 46.18908852,16.06962381 46.21494491,16.07865169 46.24079896,16.08768971 46.26665067,16.04611924 46.29250004,16.00450197 46.31834707,15.96283784 46.34419177,15.95385481 46.31834707))
702218|4|16.16357504|46.26665067|POLYGON((16.10579629 46.31834707,16.09673791 46.29250004,16.08768971 46.26665067,16.12921348 46.24079896,16.17069062 46.21494491,16.21212121 46.18908852,16.22122403 46.21494491,16.23033708 46.24079896,16.23946037 46.26665067,16.19797525 46.29250004,16.15644344 46.31834707,16.11486486 46.34419177,16.10579629 46.31834707))
702219|4|16.3153457|46.26665067|POLYGON((16.25773776 46.31834707,16.24859393 46.29250004,16.23946037 46.26665067,16.28089888 46.24079896,16.32229085 46.21494491,16.36363636 46.18908852,16.37282426 46.21494491,16.38202247 46.24079896,16.39123103 46.26665067,16.34983127 46.29250004,16.30838492 46.31834707,16.26689189 46.34419177,16.25773776 46.31834707))
702222|4|16.77065767|46.26665067|POLYGON((16.71356218 46.31834707,16.70416198 46.29250004,16.69477234 46.26665067,16.73595506 46.24079896,16.77709152 46.21494491,16.81818182 46.18908852,16.82762493 46.21494491,16.83707865 46.24079896,16.846543 46.26665067,16.80539933 46.29250004,16.76420934 46.31834707,16.72297297 46.34419177,16.71356218 46.31834707))
702223|4|16.92242833|46.26665067|POLYGON((16.86550366 46.31834707,16.856018 46.29250004,16.846543 46.26665067,16.88764045 46.24079896,16.92869175 46.21494491,16.96969697 46.18908852,16.97922515 46.21494491,16.98876404 46.24079896,16.99831366 46.26665067,16.95725534 46.29250004,16.91615082 46.31834707,16.875 46.34419177,16.86550366 46.31834707))
704573|1|13.56060606|46.18908852|POLYGON((13.5 46.24079896,13.49241999 46.21494491,13.48484848 46.18908852,13.5277622 46.16322978,13.5706278 46.13736869,13.61344538 46.11150525,13.62107623 46.13736869,13.62871565 46.16322978,13.63636364 46.18908852,13.59348681 46.21494491,13.5505618 46.24079896,13.50758853 46.26665067,13.5 46.24079896))
704574|1|13.71212121|46.18908852|POLYGON((13.65168539 46.24079896,13.64402021 46.21494491,13.63636364 46.18908852,13.67919237 46.16322978,13.72197309 46.13736869,13.76470588 46.11150525,13.77242152 46.13736869,13.78014582 46.16322978,13.78787879 46.18908852,13.74508703 46.21494491,13.70224719 46.24079896,13.65935919 46.26665067,13.65168539 46.24079896))
704576|1|14.01515152|46.18908852|POLYGON((13.95505618 46.24079896,13.94722066 46.21494491,13.93939394 46.18908852,13.98205272 46.16322978,14.02466368 46.13736869,14.06722689 46.11150525,14.07511211 46.13736869,14.08300617 46.16322978,14.09090909 46.18908852,14.04828748 46.21494491,14.00561798 46.24079896,13.96290051 46.26665067,13.95505618 46.24079896))
704577|1|14.16666667|46.18908852|POLYGON((14.10674157 46.24079896,14.09882089 46.21494491,14.09090909 46.18908852,14.13348289 46.16322978,14.17600897 46.13736869,14.21848739 46.11150525,14.2264574 46.13736869,14.23443634 46.16322978,14.24242424 46.18908852,14.1998877 46.21494491,14.15730337 46.24079896,14.11467116 46.26665067,14.10674157 46.24079896))
704578|1|14.31818182|46.18908852|POLYGON((14.25842697 46.24079896,14.25042111 46.21494491,14.24242424 46.18908852,14.28491307 46.16322978,14.32735426 46.13736869,14.3697479 46.11150525,14.37780269 46.13736869,14.38586652 46.16322978,14.39393939 46.18908852,14.35148793 46.21494491,14.30898876 46.24079896,14.26644182 46.26665067,14.25842697 46.24079896))
704579|1|14.46969697|46.18908852|POLYGON((14.41011236 46.24079896,14.40202134 46.21494491,14.39393939 46.18908852,14.43634324 46.16322978,14.47869955 46.13736869,14.5210084 46.11150525,14.52914798 46.13736869,14.53729669 46.16322978,14.54545455 46.18908852,14.50308815 46.21494491,14.46067416 46.24079896,14.41821248 46.26665067,14.41011236 46.24079896))
704580|1|14.62121212|46.18908852|POLYGON((14.56179775 46.24079896,14.55362156 46.21494491,14.54545455 46.18908852,14.58777342 46.16322978,14.63004484 46.13736869,14.67226891 46.11150525,14.68049327 46.13736869,14.68872686 46.16322978,14.6969697 46.18908852,14.65468838 46.21494491,14.61235955 46.24079896,14.56998314 46.26665067,14.56179775 46.24079896))
704582|1|14.92424242|46.18908852|POLYGON((14.86516854 46.24079896,14.85682201 46.21494491,14.84848485 46.18908852,14.89063376 46.16322978,14.93273543 46.13736869,14.97478992 46.11150525,14.98318386 46.13736869,14.99158721 46.16322978,15 46.18908852,14.95788883 46.21494491,14.91573034 46.24079896,14.87352445 46.26665067,14.86516854 46.24079896))
704583|1|15.07575758|46.18908852|POLYGON((15.01685393 46.24079896,15.00842223 46.21494491,15 46.18908852,15.04206394 46.16322978,15.08408072 46.13736869,15.12605042 46.11150525,15.13452915 46.13736869,15.14301739 46.16322978,15.15151515 46.18908852,15.10948905 46.21494491,15.06741573 46.24079896,15.02529511 46.26665067,15.01685393 46.24079896))
704584|1|15.22727273|46.18908852|POLYGON((15.16853933 46.24079896,15.16002246 46.21494491,15.15151515 46.18908852,15.19349411 46.16322978,15.23542601 46.13736869,15.27731092 46.11150525,15.28587444 46.13736869,15.29444756 46.16322978,15.3030303 46.18908852,15.26108928 46.21494491,15.21910112 46.24079896,15.17706577 46.26665067,15.16853933 46.24079896))
704586|4|15.53030303|46.18908852|POLYGON((15.47191011 46.24079896,15.46322291 46.21494491,15.45454545 46.18908852,15.49635446 46.16322978,15.53811659 46.13736869,15.57983193 46.11150525,15.58856502 46.13736869,15.59730791 46.16322978,15.60606061 46.18908852,15.56428972 46.21494491,15.52247191 46.24079896,15.48060708 46.26665067,15.47191011 46.24079896))
704587|1|15.68181818|46.18908852|POLYGON((15.62359551 46.24079896,15.61482313 46.21494491,15.60606061 46.18908852,15.64778463 46.16322978,15.68946188 46.13736869,15.73109244 46.11150525,15.73991031 46.13736869,15.74873808 46.16322978,15.75757576 46.18908852,15.71588995 46.21494491,15.6741573 46.24079896,15.63237774 46.26665067,15.62359551 46.24079896))
704588|4|15.83333333|46.18908852|POLYGON((15.7752809 46.24079896,15.76642336 46.21494491,15.75757576 46.18908852,15.79921481 46.16322978,15.84080717 46.13736869,15.88235294 46.11150525,15.89125561 46.13736869,15.90016826 46.16322978,15.90909091 46.18908852,15.86749017 46.21494491,15.8258427 46.24079896,15.7841484 46.26665067,15.7752809 46.24079896))
704589|4|15.98484848|46.18908852|POLYGON((15.92696629 46.24079896,15.91802358 46.21494491,15.90909091 46.18908852,15.95064498 46.16322978,15.99215247 46.13736869,16.03361345 46.11150525,16.0426009 46.13736869,16.05159843 46.16322978,16.06060606 46.18908852,16.0190904 46.21494491,15.97752809 46.24079896,15.93591906 46.26665067,15.92696629 46.24079896))
704590|4|16.13636364|46.18908852|POLYGON((16.07865169 46.24079896,16.06962381 46.21494491,16.06060606 46.18908852,16.10207515 46.16322978,16.14349776 46.13736869,16.18487395 46.11150525,16.19394619 46.13736869,16.2030286 46.16322978,16.21212121 46.18908852,16.17069062 46.21494491,16.12921348 46.24079896,16.08768971 46.26665067,16.07865169 46.24079896))
704591|4|16.28787879|46.18908852|POLYGON((16.23033708 46.24079896,16.22122403 46.21494491,16.21212121 46.18908852,16.25350533 46.16322978,16.29484305 46.13736869,16.33613445 46.11150525,16.34529148 46.13736869,16.35445878 46.16322978,16.36363636 46.18908852,16.32229085 46.21494491,16.28089888 46.24079896,16.23946037 46.26665067,16.23033708 46.24079896))
704594|4|16.74242424|46.18908852|POLYGON((16.68539326 46.24079896,16.67602471 46.21494491,16.66666667 46.18908852,16.70779585 46.16322978,16.74887892 46.13736869,16.78991597 46.11150525,16.79932735 46.13736869,16.8087493 46.16322978,16.81818182 46.18908852,16.77709152 46.21494491,16.73595506 46.24079896,16.69477234 46.26665067,16.68539326 46.24079896))
704595|4|16.89393939|46.18908852|POLYGON((16.83707865 46.24079896,16.82762493 46.21494491,16.81818182 46.18908852,16.85922602 46.16322978,16.90022422 46.13736869,16.94117647 46.11150525,16.95067265 46.13736869,16.96017947 46.16322978,16.96969697 46.18908852,16.92869175 46.21494491,16.88764045 46.24079896,16.846543 46.26665067,16.83707865 46.24079896))
706952|1|13.99159664|46.11150525|POLYGON((13.931576 46.16322978,13.92376682 46.13736869,13.91596639 46.11150525,13.95856663 46.08563945,14.00111919 46.05977131,14.04362416 46.03390081,14.05148293 46.05977131,14.0593505 46.08563945,14.06722689 46.11150525,14.02466368 46.13736869,13.98205272 46.16322978,13.93939394 46.18908852,13.931576 46.16322978))
706954|1|14.29411765|46.11150525|POLYGON((14.23443634 46.16322978,14.2264574 46.13736869,14.21848739 46.11150525,14.26091825 46.08563945,14.30330162 46.05977131,14.34563758 46.03390081,14.35366536 46.05977131,14.36170213 46.08563945,14.3697479 46.11150525,14.32735426 46.13736869,14.28491307 46.16322978,14.24242424 46.18908852,14.23443634 46.16322978))
706955|1|14.44537815|46.11150525|POLYGON((14.38586652 46.16322978,14.37780269 46.13736869,14.3697479 46.11150525,14.41209406 46.08563945,14.45439284 46.05977131,14.4966443 46.03390081,14.50475658 46.05977131,14.51287794 46.08563945,14.5210084 46.11150525,14.47869955 46.13736869,14.43634324 46.16322978,14.39393939 46.18908852,14.38586652 46.16322978))
706956|1|14.59663866|46.11150525|POLYGON((14.53729669 46.16322978,14.52914798 46.13736869,14.5210084 46.11150525,14.56326988 46.08563945,14.60548405 46.05977131,14.64765101 46.03390081,14.65584779 46.05977131,14.66405375 46.08563945,14.67226891 46.11150525,14.63004484 46.13736869,14.58777342 46.16322978,14.54545455 46.18908852,14.53729669 46.16322978))
706957|1|14.74789916|46.11150525|POLYGON((14.68872686 46.16322978,14.68049327 46.13736869,14.67226891 46.11150525,14.71444569 46.08563945,14.75657527 46.05977131,14.79865772 46.03390081,14.806939 46.05977131,14.81522956 46.08563945,14.82352941 46.11150525,14.78139013 46.13736869,14.73920359 46.16322978,14.6969697 46.18908852,14.68872686 46.16322978))
706959|1|15.05042017|46.11150525|POLYGON((14.99158721 46.16322978,14.98318386 46.13736869,14.97478992 46.11150525,15.01679731 46.08563945,15.05875769 46.05977131,15.10067114 46.03390081,15.10912143 46.05977131,15.11758119 46.08563945,15.12605042 46.11150525,15.08408072 46.13736869,15.04206394 46.16322978,15 46.18908852,14.99158721 46.16322978))
706963|1|15.65546218|46.11150525|POLYGON((15.59730791 46.16322978,15.58856502 46.13736869,15.57983193 46.11150525,15.62150056 46.08563945,15.66312255 46.05977131,15.70469799 46.03390081,15.71348629 46.05977131,15.72228443 46.08563945,15.73109244 46.11150525,15.68946188 46.13736869,15.64778463 46.16322978,15.60606061 46.18908852,15.59730791 46.16322978))
706964|4|15.80672269|46.11150525|POLYGON((15.74873808 46.16322978,15.73991031 46.13736869,15.73109244 46.11150525,15.77267637 46.08563945,15.81421377 46.05977131,15.8557047 46.03390081,15.8645775 46.05977131,15.87346025 46.08563945,15.88235294 46.11150525,15.84080717 46.13736869,15.79921481 46.16322978,15.75757576 46.18908852,15.74873808 46.16322978))
706965|4|15.95798319|46.11150525|POLYGON((15.90016826 46.16322978,15.89125561 46.13736869,15.88235294 46.11150525,15.92385218 46.08563945,15.96530498 46.05977131,16.00671141 46.03390081,16.01566872 46.05977131,16.02463606 46.08563945,16.03361345 46.11150525,15.99215247 46.13736869,15.95064498 46.16322978,15.90909091 46.18908852,15.90016826 46.16322978))
706968|4|16.41176471|46.11150525|POLYGON((16.35445878 46.16322978,16.34529148 46.13736869,16.33613445 46.11150525,16.37737962 46.08563945,16.41857862 46.05977131,16.45973154 46.03390081,16.46894236 46.05977131,16.47816349 46.08563945,16.48739496 46.11150525,16.44618834 46.13736869,16.4049355 46.16322978,16.36363636 46.18908852,16.35445878 46.16322978))
706971|4|16.86554622|46.11150525|POLYGON((16.8087493 46.16322978,16.79932735 46.13736869,16.78991597 46.11150525,16.83090705 46.08563945,16.87185227 46.05977131,16.91275168 46.03390081,16.922216 46.05977131,16.93169093 46.08563945,16.94117647 46.11150525,16.90022422 46.13736869,16.85922602 46.16322978,16.81818182 46.18908852,16.8087493 46.16322978))
706972|4|17.01680672|46.11150525|POLYGON((16.96017947 46.16322978,16.95067265 46.13736869,16.94117647 46.11150525,16.98208287 46.08563945,17.02294348 46.05977131,17.06375839 46.03390081,17.07330722 46.05977131,17.08286674 46.08563945,17.09243697 46.11150525,17.05156951 46.13736869,17.0106562 46.16322978,16.96969697 46.18908852,16.96017947 46.16322978))
706989|2|19.58823529|46.11150525|POLYGON((19.53449243 46.16322978,19.5235426 46.13736869,19.51260504 46.11150525,19.55207167 46.08563945,19.59149412 46.05977131,19.63087248 46.03390081,19.64185786 46.05977131,19.65285554 46.08563945,19.66386555 46.11150525,19.62443946 46.13736869,19.58496915 46.16322978,19.54545455 46.18908852,19.53449243 46.16322978))
706990|2|19.7394958|46.11150525|POLYGON((19.6859226 46.16322978,19.67488789 46.13736869,19.66386555 46.11150525,19.70324748 46.08563945,19.74258534 46.05977131,19.78187919 46.03390081,19.79294908 46.05977131,19.80403135 46.08563945,19.81512605 46.11150525,19.77578475 46.13736869,19.73639933 46.16322978,19.6969697 46.18908852,19.6859226 46.16322978))
709333|1|14.11912752|46.03390081|POLYGON((14.0593505 46.08563945,14.05148293 46.05977131,14.04362416 46.03390081,14.08608161 46.00802795,14.12849162 45.98215273,14.17085427 45.95627514,14.17877095 45.98215273,14.18669648 46.00802795,14.19463087 46.03390081,14.15221041 46.05977131,14.10974244 46.08563945,14.06722689 46.11150525,14.0593505 46.08563945))
709335|1|14.42114094|46.03390081|POLYGON((14.36170213 46.08563945,14.35366536 46.05977131,14.34563758 46.03390081,14.38792622 46.00802795,14.4301676 45.98215273,14.47236181 45.95627514,14.48044693 45.98215273,14.48854108 46.00802795,14.4966443 46.03390081,14.45439284 46.05977131,14.41209406 46.08563945,14.3697479 46.11150525,14.36170213 46.08563945))
709336|1|14.57214765|46.03390081|POLYGON((14.51287794 46.08563945,14.50475658 46.05977131,14.4966443 46.03390081,14.53884852 46.00802795,14.58100559 45.98215273,14.62311558 45.95627514,14.63128492 45.98215273,14.63946339 46.00802795,14.64765101 46.03390081,14.60548405 46.05977131,14.56326988 46.08563945,14.5210084 46.11150525,14.51287794 46.08563945))
709337|1|14.72315436|46.03390081|POLYGON((14.66405375 46.08563945,14.65584779 46.05977131,14.64765101 46.03390081,14.68977082 46.00802795,14.73184358 45.98215273,14.77386935 45.95627514,14.78212291 45.98215273,14.79038569 46.00802795,14.79865772 46.03390081,14.75657527 46.05977131,14.71444569 46.08563945,14.67226891 46.11150525,14.66405375 46.08563945))
709338|1|14.87416107|46.03390081|POLYGON((14.81522956 46.08563945,14.806939 46.05977131,14.79865772 46.03390081,14.84069312 46.00802795,14.88268156 45.98215273,14.92462312 45.95627514,14.93296089 45.98215273,14.94130799 46.00802795,14.94966443 46.03390081,14.90766648 46.05977131,14.8656215 46.08563945,14.82352941 46.11150525,14.81522956 46.08563945))
709339|1|15.02516779|46.03390081|POLYGON((14.96640538 46.08563945,14.95803022 46.05977131,14.94966443 46.03390081,14.99161543 46.00802795,15.03351955 45.98215273,15.07537688 45.95627514,15.08379888 45.98215273,15.0922303 46.00802795,15.10067114 46.03390081,15.05875769 46.05977131,15.01679731 46.08563945,14.97478992 46.11150525,14.96640538 46.08563945))
709340|1|15.1761745|46.03390081|POLYGON((15.11758119 46.08563945,15.10912143 46.05977131,15.10067114 46.03390081,15.14253773 46.00802795,15.18435754 45.98215273,15.22613065 45.95627514,15.23463687 45.98215273,15.2431526 46.00802795,15.25167785 46.03390081,15.20984891 46.05977131,15.16797312 46.08563945,15.12605042 46.11150525,15.11758119 46.08563945))
709341|1|15.32718121|46.03390081|POLYGON((15.268757 46.08563945,15.26021265 46.05977131,15.25167785 46.03390081,15.29346003 46.00802795,15.33519553 45.98215273,15.37688442 45.95627514,15.38547486 45.98215273,15.3940749 46.00802795,15.40268456 46.03390081,15.36094012 46.05977131,15.31914894 46.08563945,15.27731092 46.11150525,15.268757 46.08563945))
709342|1|15.47818792|46.03390081|POLYGON((15.41993281 46.08563945,15.41130386 46.05977131,15.40268456 46.03390081,15.44438234 46.00802795,15.48603352 45.98215273,15.52763819 45.95627514,15.53631285 45.98215273,15.54499721 46.00802795,15.55369128 46.03390081,15.51203134 46.05977131,15.47032475 46.08563945,15.42857143 46.11150525,15.41993281 46.08563945))
709345|4|15.93120805|46.03390081|POLYGON((15.87346025 46.08563945,15.8645775 46.05977131,15.8557047 46.03390081,15.89714925 46.00802795,15.93854749 45.98215273,15.9798995 45.95627514,15.98882682 45.98215273,15.99776411 46.00802795,16.00671141 46.03390081,15.96530498 46.05977131,15.92385218 46.08563945,15.88235294 46.11150525,15.87346025 46.08563945))
709346|4|16.08221477|46.03390081|POLYGON((16.02463606 46.08563945,16.01566872 46.05977131,16.00671141 46.03390081,16.04807155 46.00802795,16.08938547 45.98215273,16.13065327 45.95627514,16.1396648 45.98215273,16.14868642 46.00802795,16.15771812 46.03390081,16.11639619 46.05977131,16.075028 46.08563945,16.03361345 46.11150525,16.02463606 46.08563945))
709349|4|16.5352349|46.03390081|POLYGON((16.47816349 46.08563945,16.46894236 46.05977131,16.45973154 46.03390081,16.50083846 46.00802795,16.54189944 45.98215273,16.58291457 45.95627514,16.59217877 45.98215273,16.60145333 46.00802795,16.61073826 46.03390081,16.56966984 46.05977131,16.52855543 46.08563945,16.48739496 46.11150525,16.47816349 46.08563945))
709353|4|17.13926174|46.03390081|POLYGON((17.08286674 46.08563945,17.07330722 46.05977131,17.06375839 46.03390081,17.10452767 46.00802795,17.1452514 45.98215273,17.18592965 45.95627514,17.19553073 45.98215273,17.20514254 46.00802795,17.2147651 46.03390081,17.1740347 46.05977131,17.13325868 46.08563945,17.09243697 46.11150525,17.08286674 46.08563945))
709370|2|19.70637584|46.03390081|POLYGON((19.65285554 46.08563945,19.64185786 46.05977131,19.63087248 46.03390081,19.67020682 46.00802795,19.70949721 45.98215273,19.74874372 45.95627514,19.75977654 45.98215273,19.77082169 46.00802795,19.78187919 46.03390081,19.74258534 46.05977131,19.70324748 46.08563945,19.66386555 46.11150525,19.65285554 46.08563945))
709371|1|19.85738255|46.03390081|POLYGON((19.80403135 46.08563945,19.79294908 46.05977131,19.78187919 46.03390081,19.82112912 46.00802795,19.8603352 45.98215273,19.89949749 45.95627514,19.91061453 45.98215273,19.92174399 46.00802795,19.93288591 46.03390081,19.89367655 46.05977131,19.85442329 46.08563945,19.81512605 46.11150525,19.80403135 46.08563945))
711718|1|14.24623116|45.95627514|POLYGON((14.18669648 46.00802795,14.17877095 45.98215273,14.17085427 45.95627514,14.21316964 45.9303952,14.25543781 45.90451289,14.29765886 45.87862821,14.30563302 45.90451289,14.31361607 45.9303952,14.32160804 45.95627514,14.27932961 45.98215273,14.23700391 46.00802795,14.19463087 46.03390081,14.18669648 46.00802795))
711719|1|14.39698492|45.95627514|POLYGON((14.33761878 46.00802795,14.32960894 45.98215273,14.32160804 45.95627514,14.36383929 45.9303952,14.40602342 45.90451289,14.44816054 45.87862821,14.45621863 45.90451289,14.46428571 45.9303952,14.47236181 45.95627514,14.4301676 45.98215273,14.38792622 46.00802795,14.34563758 46.03390081,14.33761878 46.00802795))
711720|1|14.54773869|45.95627514|POLYGON((14.48854108 46.00802795,14.48044693 45.98215273,14.47236181 45.95627514,14.51450893 45.9303952,14.55660904 45.90451289,14.59866221 45.87862821,14.60680424 45.90451289,14.61495536 45.9303952,14.62311558 45.95627514,14.58100559 45.98215273,14.53884852 46.00802795,14.4966443 46.03390081,14.48854108 46.00802795))
711721|1|14.69849246|45.95627514|POLYGON((14.63946339 46.00802795,14.63128492 45.98215273,14.62311558 45.95627514,14.66517857 45.9303952,14.70719465 45.90451289,14.74916388 45.87862821,14.75738985 45.90451289,14.765625 45.9303952,14.77386935 45.95627514,14.73184358 45.98215273,14.68977082 46.00802795,14.64765101 46.03390081,14.63946339 46.00802795))
711722|1|14.84924623|45.95627514|POLYGON((14.79038569 46.00802795,14.78212291 45.98215273,14.77386935 45.95627514,14.81584821 45.9303952,14.85778026 45.90451289,14.89966555 45.87862821,14.90797546 45.90451289,14.91629464 45.9303952,14.92462312 45.95627514,14.88268156 45.98215273,14.84069312 46.00802795,14.79865772 46.03390081,14.79038569 46.00802795))
711723|1|15|45.95627514|POLYGON((14.94130799 46.00802795,14.93296089 45.98215273,14.92462312 45.95627514,14.96651786 45.9303952,15.00836587 45.90451289,15.05016722 45.87862821,15.05856107 45.90451289,15.06696429 45.9303952,15.07537688 45.95627514,15.03351955 45.98215273,14.99161543 46.00802795,14.94966443 46.03390081,14.94130799 46.00802795))
711725|1|15.30150754|45.95627514|POLYGON((15.2431526 46.00802795,15.23463687 45.98215273,15.22613065 45.95627514,15.26785714 45.9303952,15.30953709 45.90451289,15.35117057 45.87862821,15.35973229 45.90451289,15.36830357 45.9303952,15.37688442 45.95627514,15.33519553 45.98215273,15.29346003 46.00802795,15.25167785 46.03390081,15.2431526 46.00802795))
711726|1|15.45226131|45.95627514|POLYGON((15.3940749 46.00802795,15.38547486 45.98215273,15.37688442 45.95627514,15.41852679 45.9303952,15.4601227 45.90451289,15.50167224 45.87862821,15.5103179 45.90451289,15.51897321 45.9303952,15.52763819 45.95627514,15.48603352 45.98215273,15.44438234 46.00802795,15.40268456 46.03390081,15.3940749 46.00802795))
711727|1|15.60301508|45.95627514|POLYGON((15.54499721 46.00802795,15.53631285 45.98215273,15.52763819 45.95627514,15.56919643 45.9303952,15.61070831 45.90451289,15.65217391 45.87862821,15.66090351 45.90451289,15.66964286 45.9303952,15.67839196 45.95627514,15.63687151 45.98215273,15.59530464 46.00802795,15.55369128 46.03390081,15.54499721 46.00802795))
711728|4|15.75376884|45.95627514|POLYGON((15.69591951 46.00802795,15.68715084 45.98215273,15.67839196 45.95627514,15.71986607 45.9303952,15.76129392 45.90451289,15.80267559 45.87862821,15.81148912 45.90451289,15.8203125 45.9303952,15.82914573 45.95627514,15.7877095 45.98215273,15.74622694 46.00802795,15.70469799 46.03390081,15.69591951 46.00802795))
711729|4|15.90452261|45.95627514|POLYGON((15.84684181 46.00802795,15.83798883 45.98215273,15.82914573 45.95627514,15.87053571 45.9303952,15.91187953 45.90451289,15.95317726 45.87862821,15.96207474 45.90451289,15.97098214 45.9303952,15.9798995 45.95627514,15.93854749 45.98215273,15.89714925 46.00802795,15.8557047 46.03390081,15.84684181 46.00802795))
711731|4|16.20603015|45.95627514|POLYGON((16.14868642 46.00802795,16.1396648 45.98215273,16.13065327 45.95627514,16.171875 45.9303952,16.21305075 45.90451289,16.2541806 45.87862821,16.26324596 45.90451289,16.27232143 45.9303952,16.28140704 45.95627514,16.24022346 45.98215273,16.19899385 46.00802795,16.15771812 46.03390081,16.14868642 46.00802795))
711735|4|16.80904523|45.95627514|POLYGON((16.75237563 46.00802795,16.74301676 45.98215273,16.73366834 45.95627514,16.77455357 45.9303952,16.8153932 45.90451289,16.85618729 45.87862821,16.8655884 45.90451289,16.875 45.9303952,16.88442211 45.95627514,16.84357542 45.98215273,16.80268306 46.00802795,16.76174497 46.03390081,16.75237563 46.00802795))
711739|4|17.4120603|45.95627514|POLYGON((17.35606484 46.00802795,17.34636872 45.98215273,17.33668342 45.95627514,17.37723214 45.9303952,17.41773564 45.90451289,17.45819398 45.87862821,17.46793084 45.90451289,17.47767857 45.9303952,17.48743719 45.95627514,17.44692737 45.98215273,17.40637228 46.00802795,17.36577181 46.03390081,17.35606484 46.00802795))
711759|6|20.42713568|45.95627514|POLYGON((20.3745109 46.00802795,20.36312849 45.98215273,20.35175879 45.95627514,20.390625 45.9303952,20.42944785 45.90451289,20.46822742 45.87862821,20.47964306 45.90451289,20.49107143 45.9303952,20.50251256 45.95627514,20.46368715 45.98215273,20.42481833 46.00802795,20.38590604 46.03390081,20.3745109 46.00802795))
714102|1|13.62040134|45.87862821|POLYGON((13.56026786 45.9303952,13.55270496 45.90451289,13.5451505 45.87862821,13.58774373 45.85274116,13.63028953 45.82685174,13.67278798 45.80095994,13.68040089 45.82685174,13.68802228 45.85274116,13.69565217 45.87862821,13.65309537 45.90451289,13.61049107 45.9303952,13.5678392 45.95627514,13.56026786 45.9303952))
714103|1|13.77090301|45.87862821|POLYGON((13.7109375 45.9303952,13.70329057 45.90451289,13.69565217 45.87862821,13.73816156 45.85274116,13.78062361 45.82685174,13.8230384 45.80095994,13.83073497 45.82685174,13.83844011 45.85274116,13.84615385 45.87862821,13.80368098 45.90451289,13.76116071 45.9303952,13.71859296 45.95627514,13.7109375 45.9303952))
714104|1|13.92140468|45.87862821|POLYGON((13.86160714 45.9303952,13.85387619 45.90451289,13.84615385 45.87862821,13.88857939 45.85274116,13.93095768 45.82685174,13.97328881 45.80095994,13.98106904 45.82685174,13.98885794 45.85274116,13.99665552 45.87862821,13.95426659 45.90451289,13.91183036 45.9303952,13.86934673 45.95627514,13.86160714 45.9303952))
714106|1|14.22240803|45.87862821|POLYGON((14.16294643 45.9303952,14.15504741 45.90451289,14.14715719 45.87862821,14.18941504 45.85274116,14.23162584 45.82685174,14.27378965 45.80095994,14.28173719 45.82685174,14.28969359 45.85274116,14.29765886 45.87862821,14.25543781 45.90451289,14.21316964 45.9303952,14.17085427 45.95627514,14.16294643 45.9303952))
714107|1|14.3729097|45.87862821|POLYGON((14.31361607 45.9303952,14.30563302 45.90451289,14.29765886 45.87862821,14.33983287 45.85274116,14.38195991 45.82685174,14.42404007 45.80095994,14.43207127 45.82685174,14.44011142 45.85274116,14.44816054 45.87862821,14.40602342 45.90451289,14.36383929 45.9303952,14.32160804 45.95627514,14.31361607 45.9303952))
714109|1|14.67391304|45.87862821|POLYGON((14.61495536 45.9303952,14.60680424 45.90451289,14.59866221 45.87862821,14.64066852 45.85274116,14.68262806 45.82685174,14.7245409 45.80095994,14.73273942 45.82685174,14.74094708 45.85274116,14.74916388 45.87862821,14.70719465 45.90451289,14.66517857 45.9303952,14.62311558 45.95627514,14.61495536 45.9303952))
714111|1|14.97491639|45.87862821|POLYGON((14.91629464 45.9303952,14.90797546 45.90451289,14.89966555 45.87862821,14.94150418 45.85274116,14.98329621 45.82685174,15.02504174 45.80095994,15.03340757 45.82685174,15.04178273 45.85274116,15.05016722 45.87862821,15.00836587 45.90451289,14.96651786 45.9303952,14.92462312 45.95627514,14.91629464 45.9303952))
714112|1|15.12541806|45.87862821|POLYGON((15.06696429 45.9303952,15.05856107 45.90451289,15.05016722 45.87862821,15.09192201 45.85274116,15.13363029 45.82685174,15.17529215 45.80095994,15.18374165 45.82685174,15.19220056 45.85274116,15.2006689 45.87862821,15.15895148 45.90451289,15.1171875 45.9303952,15.07537688 45.95627514,15.06696429 45.9303952))
714115|1|15.57692308|45.87862821|POLYGON((15.51897321 45.9303952,15.5103179 45.90451289,15.50167224 45.87862821,15.54317549 45.85274116,15.58463252 45.82685174,15.62604341 45.80095994,15.63474388 45.82685174,15.64345404 45.85274116,15.65217391 45.87862821,15.61070831 45.90451289,15.56919643 45.9303952,15.52763819 45.95627514,15.51897321 45.9303952))
714116|4|15.72742475|45.87862821|POLYGON((15.66964286 45.9303952,15.66090351 45.90451289,15.65217391 45.87862821,15.69359331 45.85274116,15.73496659 45.82685174,15.77629382 45.80095994,15.78507795 45.82685174,15.79387187 45.85274116,15.80267559 45.87862821,15.76129392 45.90451289,15.71986607 45.9303952,15.67839196 45.95627514,15.66964286 45.9303952))
714117|4|15.87792642|45.87862821|POLYGON((15.8203125 45.9303952,15.81148912 45.90451289,15.80267559 45.87862821,15.84401114 45.85274116,15.88530067 45.82685174,15.92654424 45.80095994,15.93541203 45.82685174,15.94428969 45.85274116,15.95317726 45.87862821,15.91187953 45.90451289,15.87053571 45.9303952,15.82914573 45.95627514,15.8203125 45.9303952))
714118|4|16.02842809|45.87862821|POLYGON((15.97098214 45.9303952,15.96207474 45.90451289,15.95317726 45.87862821,15.99442897 45.85274116,16.03563474 45.82685174,16.07679466 45.80095994,16.0857461 45.82685174,16.09470752 45.85274116,16.10367893 45.87862821,16.06246514 45.90451289,16.02120536 45.9303952,15.9798995 45.95627514,15.97098214 45.9303952))
714119|4|16.17892977|45.87862821|POLYGON((16.12165179 45.9303952,16.11266035 45.90451289,16.10367893 45.87862821,16.1448468 45.85274116,16.18596882 45.82685174,16.22704508 45.80095994,16.23608018 45.82685174,16.24512535 45.85274116,16.2541806 45.87862821,16.21305075 45.90451289,16.171875 45.9303952,16.13065327 45.95627514,16.12165179 45.9303952))
714121|4|16.47993311|45.87862821|POLYGON((16.42299107 45.9303952,16.41383157 45.90451289,16.40468227 45.87862821,16.44568245 45.85274116,16.48663697 45.82685174,16.52754591 45.80095994,16.53674833 45.82685174,16.545961 45.85274116,16.55518395 45.87862821,16.51422197 45.90451289,16.47321429 45.9303952,16.4321608 45.95627514,16.42299107 45.9303952))
714123|4|16.78093645|45.87862821|POLYGON((16.72433036 45.9303952,16.71500279 45.90451289,16.70568562 45.87862821,16.74651811 45.85274116,16.78730512 45.82685174,16.82804674 45.80095994,16.83741648 45.82685174,16.84679666 45.85274116,16.85618729 45.87862821,16.8153932 45.90451289,16.77455357 45.9303952,16.73366834 45.95627514,16.72433036 45.9303952))
714127|4|17.38294314|45.87862821|POLYGON((17.32700893 45.9303952,17.31734523 45.90451289,17.30769231 45.87862821,17.34818942 45.85274116,17.38864143 45.82685174,17.42904841 45.80095994,17.43875278 45.82685174,17.44846797 45.85274116,17.45819398 45.87862821,17.41773564 45.90451289,17.37723214 45.9303952,17.33668342 45.95627514,17.32700893 45.9303952))
714145|2|20.09197324|45.87862821|POLYGON((20.0390625 45.9303952,20.02788622 45.90451289,20.01672241 45.87862821,20.05571031 45.85274116,20.09465479 45.82685174,20.13355593 45.80095994,20.14476615 45.82685174,20.15598886 45.85274116,20.16722408 45.87862821,20.12827663 45.90451289,20.08928571 45.9303952,20.05025126 45.95627514,20.0390625 45.9303952))
716497|1|14.04841402|45.80095994|POLYGON((13.98885794 45.85274116,13.98106904 45.82685174,13.97328881 45.80095994,14.01557286 45.77506577,14.05780989 45.74916922,14.1 45.7232703,14.10783769 45.74916922,14.11568409 45.77506577,14.12353923 45.80095994,14.08129176 45.82685174,14.03899721 45.85274116,13.99665552 45.87862821,13.98885794 45.85274116))
716498|1|14.19866444|45.80095994|POLYGON((14.13927577 45.85274116,14.13140312 45.82685174,14.12353923 45.80095994,14.16573971 45.77506577,14.20789327 45.74916922,14.25 45.7232703,14.25792107 45.74916922,14.26585095 45.77506577,14.27378965 45.80095994,14.23162584 45.82685174,14.18941504 45.85274116,14.14715719 45.87862821,14.13927577 45.85274116))
716499|1|14.34891486|45.80095994|POLYGON((14.28969359 45.85274116,14.28173719 45.82685174,14.27378965 45.80095994,14.31590656 45.77506577,14.35797665 45.74916922,14.4 45.7232703,14.40800445 45.74916922,14.4160178 45.77506577,14.42404007 45.80095994,14.38195991 45.82685174,14.33983287 45.85274116,14.29765886 45.87862821,14.28969359 45.85274116))
716501|1|14.64941569|45.80095994|POLYGON((14.59052925 45.85274116,14.58240535 45.82685174,14.57429048 45.80095994,14.61624027 45.77506577,14.65814341 45.74916922,14.7 45.7232703,14.70817121 45.74916922,14.7163515 45.77506577,14.7245409 45.80095994,14.68262806 45.82685174,14.64066852 45.85274116,14.59866221 45.87862821,14.59052925 45.85274116))
716502|1|14.79966611|45.80095994|POLYGON((14.74094708 45.85274116,14.73273942 45.82685174,14.7245409 45.80095994,14.76640712 45.77506577,14.80822679 45.74916922,14.85 45.7232703,14.85825459 45.74916922,14.86651835 45.77506577,14.87479132 45.80095994,14.83296214 45.82685174,14.79108635 45.85274116,14.74916388 45.87862821,14.74094708 45.85274116))
716504|1|15.10016694|45.80095994|POLYGON((15.04178273 45.85274116,15.03340757 45.82685174,15.02504174 45.80095994,15.06674082 45.77506577,15.10839355 45.74916922,15.15 45.7232703,15.15842135 45.74916922,15.16685206 45.77506577,15.17529215 45.80095994,15.13363029 45.82685174,15.09192201 45.85274116,15.05016722 45.87862821,15.04178273 45.85274116))
716505|1|15.25041736|45.80095994|POLYGON((15.19220056 45.85274116,15.18374165 45.82685174,15.17529215 45.80095994,15.21690768 45.77506577,15.25847693 45.74916922,15.3 45.7232703,15.30850472 45.74916922,15.31701891 45.77506577,15.32554257 45.80095994,15.28396437 45.82685174,15.24233983 45.85274116,15.2006689 45.87862821,15.19220056 45.85274116))
716508|4|15.70116861|45.80095994|POLYGON((15.64345404 45.85274116,15.63474388 45.82685174,15.62604341 45.80095994,15.66740823 45.77506577,15.70872707 45.74916922,15.75 45.7232703,15.75875486 45.74916922,15.76751947 45.77506577,15.77629382 45.80095994,15.73496659 45.82685174,15.69359331 45.85274116,15.65217391 45.87862821,15.64345404 45.85274116))
716509|4|15.85141903|45.80095994|POLYGON((15.79387187 45.85274116,15.78507795 45.82685174,15.77629382 45.80095994,15.81757508 45.77506577,15.85881045 45.74916922,15.9 45.7232703,15.90883824 45.74916922,15.91768632 45.77506577,15.92654424 45.80095994,15.88530067 45.82685174,15.84401114 45.85274116,15.80267559 45.87862821,15.79387187 45.85274116))
716510|4|16.00166945|45.80095994|POLYGON((15.94428969 45.85274116,15.93541203 45.82685174,15.92654424 45.80095994,15.96774194 45.77506577,16.00889383 45.74916922,16.05 45.7232703,16.05892162 45.74916922,16.06785317 45.77506577,16.07679466 45.80095994,16.03563474 45.82685174,15.99442897 45.85274116,15.95317726 45.87862821,15.94428969 45.85274116))
716511|4|16.15191987|45.80095994|POLYGON((16.09470752 45.85274116,16.0857461 45.82685174,16.07679466 45.80095994,16.11790879 45.77506577,16.15897721 45.74916922,16.2 45.7232703,16.209005 45.74916922,16.21802002 45.77506577,16.22704508 45.80095994,16.18596882 45.82685174,16.1448468 45.85274116,16.10367893 45.87862821,16.09470752 45.85274116))
716512|4|16.30217028|45.80095994|POLYGON((16.24512535 45.85274116,16.23608018 45.82685174,16.22704508 45.80095994,16.26807564 45.77506577,16.30906059 45.74916922,16.35 45.7232703,16.35908838 45.74916922,16.36818687 45.77506577,16.37729549 45.80095994,16.3363029 45.82685174,16.29526462 45.85274116,16.2541806 45.87862821,16.24512535 45.85274116))
716519|4|17.35392321|45.80095994|POLYGON((17.29805014 45.85274116,17.28841871 45.82685174,17.278798 45.80095994,17.3192436 45.77506577,17.35964425 45.74916922,17.4 45.7232703,17.40967204 45.74916922,17.41935484 45.77506577,17.42904841 45.80095994,17.38864143 45.82685174,17.34818942 45.85274116,17.30769231 45.87862821,17.29805014 45.85274116))
716524|4|18.10517529|45.80095994|POLYGON((18.05013928 45.85274116,18.04008909 45.82685174,18.03005008 45.80095994,18.07007786 45.77506577,18.11006115 45.74916922,18.15 45.7232703,18.16008894 45.74916922,18.1701891 45.77506577,18.1803005 45.80095994,18.1403118 45.82685174,18.10027855 45.85274116,18.06020067 45.87862821,18.05013928 45.85274116))
716527|4|18.55592654|45.80095994|POLYGON((18.50139276 45.85274116,18.49109131 45.82685174,18.48080134 45.80095994,18.52057842 45.77506577,18.56031128 45.74916922,18.6 45.7232703,18.61033908 45.74916922,18.62068966 45.77506577,18.63105175 45.80095994,18.59131403 45.82685174,18.55153203 45.85274116,18.51170569 45.87862821,18.50139276 45.85274116))
716531|2|19.15692821|45.80095994|POLYGON((19.10306407 45.85274116,19.09242762 45.82685174,19.08180301 45.80095994,19.12124583 45.77506577,19.1606448 45.74916922,19.2 45.7232703,19.2106726 45.74916922,19.22135706 45.77506577,19.23205342 45.80095994,19.19265033 45.82685174,19.15320334 45.85274116,19.11371237 45.87862821,19.10306407 45.85274116))
716534|2|19.60767947|45.80095994|POLYGON((19.55431755 45.85274116,19.54342984 45.82685174,19.53255426 45.80095994,19.57174638 45.77506577,19.61089494 45.74916922,19.65 45.7232703,19.66092273 45.74916922,19.67185762 45.77506577,19.68280467 45.80095994,19.64365256 45.82685174,19.60445682 45.85274116,19.56521739 45.87862821,19.55431755 45.85274116))
716537|2|20.05843072|45.80095994|POLYGON((20.00557103 45.85274116,19.99443207 45.82685174,19.98330551 45.80095994,20.02224694 45.77506577,20.06114508 45.74916922,20.1 45.7232703,20.11117287 45.74916922,20.12235818 45.77506577,20.13355593 45.80095994,20.09465479 45.82685174,20.05571031 45.85274116,20.01672241 45.87862821,20.00557103 45.85274116))
716540|2|20.50918197|45.80095994|POLYGON((20.45682451 45.85274116,20.4454343 45.82685174,20.43405676 45.80095994,20.4727475 45.77506577,20.51139522 45.74916922,20.55 45.7232703,20.56142301 45.74916922,20.57285873 45.77506577,20.58430718 45.80095994,20.54565702 45.82685174,20.50696379 45.85274116,20.46822742 45.87862821,20.45682451 45.85274116))
718892|1|13.875|45.7232703|POLYGON((13.81535039 45.77506577,13.80767093 45.74916922,13.8 45.7232703,13.84230983 45.69736899,13.8845727 45.6714653,13.92678869 45.64555922,13.9345172 45.6714653,13.9422543 45.69736899,13.95 45.7232703,13.90772651 45.74916922,13.86540601 45.77506577,13.8230384 45.80095994,13.81535039 45.77506577))
718905|4|15.825|45.7232703|POLYGON((15.76751947 45.77506577,15.75875486 45.74916922,15.75 45.7232703,15.7912271 45.69736899,15.83240844 45.6714653,15.87354409 45.64555922,15.88235294 45.6714653,15.89117157 45.69736899,15.9 45.7232703,15.85881045 45.74916922,15.81757508 45.77506577,15.77629382 45.80095994,15.76751947 45.77506577))
718906|4|15.975|45.7232703|POLYGON((15.91768632 45.77506577,15.90883824 45.74916922,15.9 45.7232703,15.94114381 45.69736899,15.98224195 45.6714653,16.02329451 45.64555922,16.03218646 45.6714653,16.04108828 45.69736899,16.05 45.7232703,16.00889383 45.74916922,15.96774194 45.77506577,15.92654424 45.80095994,15.91768632 45.77506577))
718907|4|16.125|45.7232703|POLYGON((16.06785317 45.77506577,16.05892162 45.74916922,16.05 45.7232703,16.09106052 45.69736899,16.13207547 45.6714653,16.17304493 45.64555922,16.18201998 45.6714653,16.191005 45.69736899,16.2 45.7232703,16.15897721 45.74916922,16.11790879 45.77506577,16.07679466 45.80095994,16.06785317 45.77506577))
718909|4|16.425|45.7232703|POLYGON((16.36818687 45.77506577,16.35908838 45.74916922,16.35 45.7232703,16.39089395 45.69736899,16.43174251 45.6714653,16.47254576 45.64555922,16.48168701 45.6714653,16.49083842 45.69736899,16.5 45.7232703,16.45914397 45.74916922,16.41824249 45.77506577,16.37729549 45.80095994,16.36818687 45.77506577))
718920|4|18.075|45.7232703|POLYGON((18.02002225 45.77506577,18.01000556 45.74916922,18 45.7232703,18.03997779 45.69736899,18.07991121 45.6714653,18.11980033 45.64555922,18.12985572 45.6714653,18.13992227 45.69736899,18.15 45.7232703,18.11006115 45.74916922,18.07007786 45.77506577,18.03005008 45.80095994,18.02002225 45.77506577))
718922|4|18.375|45.7232703|POLYGON((18.32035595 45.77506577,18.31017232 45.74916922,18.3 45.7232703,18.33981122 45.69736899,18.37957825 45.6714653,18.41930116 45.64555922,18.42952275 45.6714653,18.43975569 45.69736899,18.45 45.7232703,18.4102279 45.74916922,18.37041157 45.77506577,18.33055092 45.80095994,18.32035595 45.77506577))
718926|2|18.975|45.7232703|POLYGON((18.92102336 45.77506577,18.91050584 45.74916922,18.9 45.7232703,18.93947807 45.69736899,18.97891232 45.6714653,19.01830283 45.64555922,19.02885683 45.6714653,19.03942254 45.69736899,19.05 45.7232703,19.01056142 45.74916922,18.97107898 45.77506577,18.93155259 45.80095994,18.92102336 45.77506577))
718927|2|19.125|45.7232703|POLYGON((19.07119021 45.77506577,19.06058922 45.74916922,19.05 45.7232703,19.08939478 45.69736899,19.12874584 45.6714653,19.16805324 45.64555922,19.17869034 45.6714653,19.18933926 45.69736899,19.2 45.7232703,19.1606448 45.74916922,19.12124583 45.77506577,19.08180301 45.80095994,19.07119021 45.77506577))
718935|2|20.325|45.7232703|POLYGON((20.27252503 45.77506577,20.26125625 45.74916922,20.25 45.7232703,20.28872848 45.69736899,20.32741398 45.6714653,20.36605657 45.64555922,20.37735849 45.6714653,20.38867296 45.69736899,20.4 45.7232703,20.36131184 45.74916922,20.32258065 45.77506577,20.28380634 45.80095994,20.27252503 45.77506577))
718937|2|20.625|45.7232703|POLYGON((20.57285873 45.77506577,20.56142301 45.74916922,20.55 45.7232703,20.58856191 45.69736899,20.62708102 45.6714653,20.6655574 45.64555922,20.67702553 45.6714653,20.68850639 45.69736899,20.7 45.7232703,20.6614786 45.74916922,20.62291435 45.77506577,20.58430718 45.80095994,20.57285873 45.77506577))
721299|1|14.90016639|45.64555922|POLYGON((14.84175458 45.69736899,14.83351831 45.6714653,14.82529118 45.64555922,14.86696231 45.61965075,14.90858726 45.5937399,14.95016611 45.56782665,14.95844875 45.5937399,14.96674058 45.61965075,14.9750416 45.64555922,14.93340733 45.6714653,14.89172682 45.69736899,14.85 45.7232703,14.84175458 45.69736899))
721302|4|15.34941764|45.64555922|POLYGON((15.29150472 45.69736899,15.28301887 45.6714653,15.27454243 45.64555922,15.31596452 45.61965075,15.35734072 45.5937399,15.3986711 45.56782665,15.40720222 45.5937399,15.41574279 45.61965075,15.42429285 45.64555922,15.38290788 45.6714653,15.34147696 45.69736899,15.3 45.7232703,15.29150472 45.69736899))
721304|4|15.64891847|45.64555922|POLYGON((15.59133815 45.69736899,15.5826859 45.6714653,15.57404326 45.64555922,15.61529933 45.61965075,15.6565097 45.5937399,15.69767442 45.56782665,15.70637119 45.5937399,15.71507761 45.61965075,15.72379368 45.64555922,15.68257492 45.6714653,15.64131038 45.69736899,15.6 45.7232703,15.59133815 45.69736899))
721305|4|15.79866889|45.64555922|POLYGON((15.74125486 45.69736899,15.73251942 45.6714653,15.72379368 45.64555922,15.76496674 45.61965075,15.80609418 45.5937399,15.84717608 45.56782665,15.85595568 45.5937399,15.86474501 45.61965075,15.87354409 45.64555922,15.83240844 45.6714653,15.7912271 45.69736899,15.75 45.7232703,15.74125486 45.69736899))
721307|4|16.09816972|45.64555922|POLYGON((16.04108828 45.69736899,16.03218646 45.6714653,16.02329451 45.64555922,16.06430155 45.61965075,16.10526316 45.5937399,16.1461794 45.56782665,16.15512465 45.5937399,16.16407982 45.61965075,16.17304493 45.64555922,16.13207547 45.6714653,16.09106052 45.69736899,16.05 45.7232703,16.04108828 45.69736899))
721310|4|16.54742097|45.64555922|POLYGON((16.49083842 45.69736899,16.48168701 45.6714653,16.47254576 45.64555922,16.51330377 45.61965075,16.55401662 45.5937399,16.59468439 45.56782665,16.60387812 45.5937399,16.61308204 45.61965075,16.62229617 45.64555922,16.58157603 45.6714653,16.54081066 45.69736899,16.5 45.7232703,16.49083842 45.69736899))
721314|4|17.14642263|45.64555922|POLYGON((17.09050527 45.69736899,17.08102109 45.6714653,17.07154742 45.64555922,17.11197339 45.61965075,17.15235457 45.5937399,17.19269103 45.56782665,17.20221607 45.5937399,17.21175166 45.61965075,17.22129784 45.64555922,17.1809101 45.6714653,17.14047751 45.69736899,17.1 45.7232703,17.09050527 45.69736899))
721318|4|17.74542429|45.64555922|POLYGON((17.69017213 45.69736899,17.68035516 45.6714653,17.67054908 45.64555922,17.71064302 45.61965075,17.75069252 45.5937399,17.79069767 45.56782665,17.80055402 45.5937399,17.81042129 45.61965075,17.8202995 45.64555922,17.78024417 45.6714653,17.74014436 45.69736899,17.7 45.7232703,17.69017213 45.69736899))
721322|4|18.34442596|45.64555922|POLYGON((18.28983898 45.69736899,18.27968923 45.6714653,18.26955075 45.64555922,18.30931264 45.61965075,18.34903047 45.5937399,18.38870432 45.56782665,18.39889197 45.5937399,18.40909091 45.61965075,18.41930116 45.64555922,18.37957825 45.6714653,18.33981122 45.69736899,18.3 45.7232703,18.28983898 45.69736899))
721325|4|18.7936772|45.64555922|POLYGON((18.73958912 45.69736899,18.72918979 45.6714653,18.718802 45.64555922,18.75831486 45.61965075,18.79778393 45.5937399,18.8372093 45.56782665,18.84764543 45.5937399,18.85809313 45.61965075,18.86855241 45.64555922,18.8290788 45.6714653,18.78956135 45.69736899,18.75 45.7232703,18.73958912 45.69736899))
721326|2|18.94342762|45.64555922|POLYGON((18.88950583 45.69736899,18.87902331 45.6714653,18.86855241 45.64555922,18.90798226 45.61965075,18.94736842 45.5937399,18.98671096 45.56782665,18.99722992 45.5937399,19.00776053 45.61965075,19.01830283 45.64555922,18.97891232 45.6714653,18.93947807 45.69736899,18.9 45.7232703,18.88950583 45.69736899))
721328|2|19.24292845|45.64555922|POLYGON((19.18933926 45.69736899,19.17869034 45.6714653,19.16805324 45.64555922,19.20731707 45.61965075,19.2465374 45.5937399,19.28571429 45.56782665,19.29639889 45.5937399,19.30709534 45.61965075,19.31780366 45.64555922,19.27857936 45.6714653,19.23931149 45.69736899,19.2 45.7232703,19.18933926 45.69736899))
721329|2|19.39267887|45.64555922|POLYGON((19.33925597 45.69736899,19.32852386 45.6714653,19.31780366 45.64555922,19.35698448 45.61965075,19.39612188 45.5937399,19.43521595 45.56782665,19.44598338 45.5937399,19.45676275 45.61965075,19.46755408 45.64555922,19.42841287 45.6714653,19.38922821 45.69736899,19.35 45.7232703,19.33925597 45.69736899))
721330|7|19.54242928|45.64555922|POLYGON((19.48917268 45.69736899,19.47835738 45.6714653,19.46755408 45.64555922,19.50665188 45.61965075,19.54570637 45.5937399,19.58471761 45.56782665,19.59556787 45.5937399,19.60643016 45.61965075,19.61730449 45.64555922,19.57824639 45.6714653,19.53914492 45.69736899,19.5 45.7232703,19.48917268 45.69736899))
721333|2|19.99168053|45.64555922|POLYGON((19.93892282 45.69736899,19.92785794 45.6714653,19.91680532 45.64555922,19.9556541 45.61965075,19.99445983 45.5937399,20.03322259 45.56782665,20.04432133 45.5937399,20.05543237 45.61965075,20.06655574 45.64555922,20.02774695 45.6714653,19.98889506 45.69736899,19.95 45.7232703,19.93892282 45.69736899))
723694|1|13.52990033|45.56782665|POLYGON((13.47006652 45.61965075,13.46260388 45.5937399,13.4551495 45.56782665,13.49750968 45.54191101,13.53982301 45.51599297,13.58208955 45.49007254,13.58960177 45.51599297,13.5971223 45.54191101,13.60465116 45.56782665,13.56232687 45.5937399,13.51995565 45.61965075,13.47753744 45.64555922,13.47006652 45.61965075))
723695|1|13.67940199|45.56782665|POLYGON((13.61973392 45.61965075,13.61218837 45.5937399,13.60465116 45.56782665,13.64692861 45.54191101,13.68915929 45.51599297,13.73134328 45.49007254,13.73893805 45.51599297,13.74654123 45.54191101,13.75415282 45.56782665,13.71191136 45.5937399,13.66962306 45.61965075,13.62728785 45.64555922,13.61973392 45.61965075))
723696|1|13.82890365|45.56782665|POLYGON((13.76940133 45.61965075,13.76177285 45.5937399,13.75415282 45.56782665,13.79634754 45.54191101,13.83849558 45.51599297,13.88059701 45.49007254,13.88827434 45.51599297,13.89596015 45.54191101,13.90365449 45.56782665,13.86149584 45.5937399,13.81929047 45.61965075,13.77703827 45.64555922,13.76940133 45.61965075))
723698|2|14.12790698|45.56782665|POLYGON((14.06873614 45.61965075,14.06094183 45.5937399,14.05315615 45.56782665,14.09518539 45.54191101,14.13716814 45.51599297,14.17910448 45.49007254,14.1869469 45.51599297,14.19479801 45.54191101,14.20265781 45.56782665,14.16066482 45.5937399,14.11862528 45.61965075,14.0765391 45.64555922,14.06873614 45.61965075))
723705|1|15.1744186|45.56782665|POLYGON((15.11640798 45.61965075,15.10803324 45.5937399,15.09966777 45.56782665,15.14111787 45.54191101,15.18252212 45.51599297,15.2238806 45.49007254,15.23230088 45.51599297,15.24073049 45.54191101,15.24916944 45.56782665,15.20775623 45.5937399,15.16629712 45.61965075,15.12479201 45.64555922,15.11640798 45.61965075))
723711|4|16.07142857|45.56782665|POLYGON((16.01441242 45.61965075,16.00554017 45.5937399,15.99667774 45.56782665,16.03763143 45.54191101,16.07853982 45.51599297,16.11940299 45.49007254,16.12831858 45.51599297,16.13724405 45.54191101,16.1461794 45.56782665,16.10526316 45.5937399,16.06430155 45.61965075,16.02329451 45.64555922,16.01441242 45.61965075))
723712|4|16.22093023|45.56782665|POLYGON((16.16407982 45.61965075,16.15512465 45.5937399,16.1461794 45.56782665,16.18705036 45.54191101,16.22787611 45.51599297,16.26865672 45.49007254,16.27765487 45.51599297,16.28666298 45.54191101,16.29568106 45.56782665,16.25484765 45.5937399,16.21396896 45.61965075,16.17304493 45.64555922,16.16407982 45.61965075))
723717|4|16.96843854|45.56782665|POLYGON((16.91241685 45.61965075,16.90304709 45.5937399,16.89368771 45.56782665,16.93414499 45.54191101,16.97455752 45.51599297,17.01492537 45.49007254,17.02433628 45.51599297,17.03375761 45.54191101,17.04318937 45.56782665,17.00277008 45.5937399,16.96230599 45.61965075,16.921797 45.64555922,16.91241685 45.61965075))
723719|4|17.26744186|45.56782665|POLYGON((17.21175166 45.61965075,17.20221607 45.5937399,17.19269103 45.56782665,17.23298284 45.54191101,17.27323009 45.51599297,17.31343284 45.49007254,17.32300885 45.51599297,17.33259546 45.54191101,17.34219269 45.56782665,17.30193906 45.5937399,17.2616408 45.61965075,17.22129784 45.64555922,17.21175166 45.61965075))
723728|4|18.61295681|45.56782665|POLYGON((18.55875831 45.61965075,18.54847645 45.5937399,18.53820598 45.56782665,18.57775318 45.54191101,18.61725664 45.51599297,18.65671642 45.49007254,18.6670354 45.51599297,18.6773658 45.54191101,18.68770764 45.56782665,18.64819945 45.5937399,18.60864745 45.61965075,18.56905158 45.64555922,18.55875831 45.61965075))
723729|4|18.76245847|45.56782665|POLYGON((18.70842572 45.61965075,18.69806094 45.5937399,18.68770764 45.56782665,18.72717211 45.54191101,18.76659292 45.51599297,18.80597015 45.49007254,18.81637168 45.51599297,18.82678473 45.54191101,18.8372093 45.56782665,18.79778393 45.5937399,18.75831486 45.61965075,18.718802 45.64555922,18.70842572 45.61965075))
723735|2|19.65946844|45.56782665|POLYGON((19.60643016 45.61965075,19.59556787 45.5937399,19.58471761 45.56782665,19.62368567 45.54191101,19.66261062 45.51599297,19.70149254 45.49007254,19.71238938 45.51599297,19.72329828 45.54191101,19.73421927 45.56782665,19.69529086 45.5937399,19.65631929 45.61965075,19.61730449 45.64555922,19.60643016 45.61965075))
723736|2|19.8089701|45.56782665|POLYGON((19.75609756 45.61965075,19.74515235 45.5937399,19.73421927 45.56782665,19.77310459 45.54191101,19.8119469 45.51599297,19.85074627 45.49007254,19.86172566 45.51599297,19.87271721 45.54191101,19.88372093 45.56782665,19.84487535 45.5937399,19.8059867 45.61965075,19.76705491 45.64555922,19.75609756 45.61965075))
723738|2|20.10797342|45.56782665|POLYGON((20.05543237 45.61965075,20.04432133 45.5937399,20.03322259 45.56782665,20.07194245 45.54191101,20.11061947 45.51599297,20.14925373 45.49007254,20.16039823 45.51599297,20.17155506 45.54191101,20.18272425 45.56782665,20.14404432 45.5937399,20.10532151 45.61965075,20.06655574 45.64555922,20.05543237 45.61965075))
726103|1|13.65671642|45.49007254|POLYGON((13.5971223 45.54191101,13.58960177 45.51599297,13.58208955 45.49007254,13.62430939 45.46414971,13.66648261 45.43822447,13.70860927 45.41229683,13.71617891 45.43822447,13.72375691 45.46414971,13.73134328 45.49007254,13.68915929 45.51599297,13.64692861 45.54191101,13.60465116 45.56782665,13.5971223 45.54191101))
726104|1|13.80597015|45.49007254|POLYGON((13.74654123 45.54191101,13.73893805 45.51599297,13.73134328 45.49007254,13.77348066 45.46414971,13.81557151 45.43822447,13.85761589 45.41229683,13.86526781 45.43822447,13.87292818 45.46414971,13.88059701 45.49007254,13.83849558 45.51599297,13.79634754 45.54191101,13.75415282 45.56782665,13.74654123 45.54191101))
726116|4|15.59701493|45.49007254|POLYGON((15.53956835 45.54191101,15.53097345 45.51599297,15.52238806 45.49007254,15.56353591 45.46414971,15.60463832 45.43822447,15.64569536 45.41229683,15.65433462 45.43822447,15.66298343 45.46414971,15.67164179 45.49007254,15.63053097 45.51599297,15.58937465 45.54191101,15.54817276 45.56782665,15.53956835 45.54191101))
726121|4|16.34328358|45.49007254|POLYGON((16.28666298 45.54191101,16.27765487 45.51599297,16.26865672 45.49007254,16.30939227 45.46414971,16.35008283 45.43822447,16.39072848 45.41229683,16.39977913 45.43822447,16.40883978 45.46414971,16.41791045 45.49007254,16.37721239 45.51599297,16.33646929 45.54191101,16.29568106 45.56782665,16.28666298 45.54191101))
726124|4|16.79104478|45.49007254|POLYGON((16.73491976 45.54191101,16.72566372 45.51599297,16.71641791 45.49007254,16.75690608 45.46414971,16.79734953 45.43822447,16.83774834 45.41229683,16.84704583 45.43822447,16.85635359 45.46414971,16.86567164 45.49007254,16.82522124 45.51599297,16.78472607 45.54191101,16.74418605 45.56782665,16.73491976 45.54191101))
726131|4|17.8358209|45.49007254|POLYGON((17.78085224 45.54191101,17.7710177 45.51599297,17.76119403 45.49007254,17.80110497 45.46414971,17.84097184 45.43822447,17.8807947 45.41229683,17.89066814 45.43822447,17.90055249 45.46414971,17.91044776 45.49007254,17.87057522 45.51599297,17.83065855 45.54191101,17.79069767 45.56782665,17.78085224 45.54191101))
726132|4|17.98507463|45.49007254|POLYGON((17.93027117 45.54191101,17.92035398 45.51599297,17.91044776 45.49007254,17.95027624 45.46414971,17.99006074 45.43822447,18.02980132 45.41229683,18.03975704 45.43822447,18.04972376 45.46414971,18.05970149 45.49007254,18.0199115 45.51599297,17.98007748 45.54191101,17.94019934 45.56782665,17.93027117 45.54191101))
726136|4|18.58208955|45.49007254|POLYGON((18.52794687 45.54191101,18.51769912 45.51599297,18.50746269 45.49007254,18.54696133 45.46414971,18.58641634 45.43822447,18.62582781 45.41229683,18.63611264 45.43822447,18.64640884 45.46414971,18.65671642 45.49007254,18.61725664 45.51599297,18.57775318 45.54191101,18.53820598 45.56782665,18.52794687 45.54191101))
726137|4|18.73134328|45.49007254|POLYGON((18.6773658 45.54191101,18.6670354 45.51599297,18.65671642 45.49007254,18.6961326 45.46414971,18.73550525 45.43822447,18.77483444 45.41229683,18.78520155 45.43822447,18.79558011 45.46414971,18.80597015 45.49007254,18.76659292 45.51599297,18.72717211 45.54191101,18.68770764 45.56782665,18.6773658 45.54191101))
726142|2|19.47761194|45.49007254|POLYGON((19.42446043 45.54191101,19.41371681 45.51599297,19.40298507 45.49007254,19.44198895 45.46414971,19.48094975 45.43822447,19.51986755 45.41229683,19.53064605 45.43822447,19.54143646 45.46414971,19.55223881 45.49007254,19.51327434 45.51599297,19.47426674 45.54191101,19.43521595 45.56782665,19.42446043 45.54191101))
726148|2|20.37313433|45.49007254|POLYGON((20.32097399 45.54191101,20.30973451 45.51599297,20.29850746 45.49007254,20.33701657 45.46414971,20.37548316 45.43822447,20.41390728 45.41229683,20.42517946 45.43822447,20.43646409 45.46414971,20.44776119 45.49007254,20.40929204 45.51599297,20.3707803 45.54191101,20.33222591 45.56782665,20.32097399 45.54191101))
728514|4|13.48509934|45.41229683|POLYGON((13.42541436 45.46414971,13.4180011 45.43822447,13.41059603 45.41229683,13.4528406 45.38636679,13.49503859 45.36043434,13.53719008 45.33449948,13.5446527 45.36043434,13.55212355 45.38636679,13.55960265 45.41229683,13.51739371 45.43822447,13.47513812 45.46414971,13.43283582 45.49007254,13.42541436 45.46414971))
728515|4|13.63410596|45.41229683|POLYGON((13.57458564 45.46414971,13.56709001 45.43822447,13.55960265 45.41229683,13.60176503 45.38636679,13.64388093 45.36043434,13.68595041 45.33449948,13.69349504 45.36043434,13.70104799 45.38636679,13.70860927 45.41229683,13.66648261 45.43822447,13.62430939 45.46414971,13.58208955 45.49007254,13.57458564 45.46414971))
728517|4|13.93211921|45.41229683|POLYGON((13.87292818 45.46414971,13.86526781 45.43822447,13.85761589 45.41229683,13.8996139 45.38636679,13.9415656 45.36043434,13.98347107 45.33449948,13.99117971 45.36043434,13.99889686 45.38636679,14.00662252 45.41229683,13.96466041 45.43822447,13.92265193 45.46414971,13.88059701 45.49007254,13.87292818 45.46414971))
728520|4|14.37913907|45.41229683|POLYGON((14.32044199 45.46414971,14.31253451 45.43822447,14.30463576 45.41229683,14.3463872 45.38636679,14.38809261 45.36043434,14.42975207 45.33449948,14.43770673 45.36043434,14.44567016 45.38636679,14.45364238 45.41229683,14.41192711 45.43822447,14.37016575 45.46414971,14.32835821 45.49007254,14.32044199 45.46414971))
728523|4|14.82615894|45.41229683|POLYGON((14.7679558 45.46414971,14.75980121 45.43822447,14.75165563 45.41229683,14.79316051 45.38636679,14.83461963 45.36043434,14.87603306 45.33449948,14.88423374 45.36043434,14.89244346 45.38636679,14.90066225 45.41229683,14.85919382 45.43822447,14.81767956 45.46414971,14.7761194 45.49007254,14.7679558 45.46414971))
728527|4|15.42218543|45.41229683|POLYGON((15.36464088 45.46414971,15.35615682 45.43822447,15.34768212 45.41229683,15.38885825 45.38636679,15.42998897 45.36043434,15.47107438 45.33449948,15.47960309 45.36043434,15.4881412 45.38636679,15.49668874 45.41229683,15.45554942 45.43822447,15.41436464 45.46414971,15.37313433 45.49007254,15.36464088 45.46414971))
728533|4|16.31622517|45.41229683|POLYGON((16.25966851 45.46414971,16.25069023 45.43822447,16.24172185 45.41229683,16.28240485 45.38636679,16.323043 45.36043434,16.36363636 45.33449948,16.37265711 45.36043434,16.38168781 45.38636679,16.39072848 45.41229683,16.35008283 45.43822447,16.30939227 45.46414971,16.26865672 45.49007254,16.25966851 45.46414971))
728539|4|17.2102649|45.41229683|POLYGON((17.15469613 45.46414971,17.14522363 45.43822447,17.13576159 45.41229683,17.17595146 45.38636679,17.21609702 45.36043434,17.25619835 45.33449948,17.26571114 45.36043434,17.27523442 45.38636679,17.28476821 45.41229683,17.24461623 45.43822447,17.20441989 45.46414971,17.1641791 45.49007254,17.15469613 45.46414971))
728543|4|17.80629139|45.41229683|POLYGON((17.75138122 45.46414971,17.74157924 45.43822447,17.73178808 45.41229683,17.7716492 45.38636679,17.81146637 45.36043434,17.85123967 45.33449948,17.86108049 45.36043434,17.87093216 45.38636679,17.8807947 45.41229683,17.84097184 45.43822447,17.80110497 45.46414971,17.76119403 45.49007254,17.75138122 45.46414971))
728549|4|18.70033113|45.41229683|POLYGON((18.64640884 45.46414971,18.63611264 45.43822447,18.62582781 45.41229683,18.66519581 45.38636679,18.7045204 45.36043434,18.74380165 45.33449948,18.75413451 45.36043434,18.76447876 45.38636679,18.77483444 45.41229683,18.73550525 45.43822447,18.6961326 45.46414971,18.65671642 45.49007254,18.64640884 45.46414971))
728555|2|19.59437086|45.41229683|POLYGON((19.54143646 45.46414971,19.53064605 45.43822447,19.51986755 45.41229683,19.55874242 45.38636679,19.59757442 45.36043434,19.63636364 45.33449948,19.64718853 45.36043434,19.65802537 45.38636679,19.66887417 45.41229683,19.63003865 45.43822447,19.59116022 45.46414971,19.55223881 45.49007254,19.54143646 45.46414971))
728557|2|19.89238411|45.41229683|POLYGON((19.83977901 45.46414971,19.82882385 45.43822447,19.81788079 45.41229683,19.85659129 45.38636679,19.8952591 45.36043434,19.9338843 45.33449948,19.94487321 45.36043434,19.95587424 45.38636679,19.96688742 45.41229683,19.92821645 45.43822447,19.88950276 45.46414971,19.85074627 45.49007254,19.83977901 45.46414971))
728558|3|20.04139073|45.41229683|POLYGON((19.98895028 45.46414971,19.97791276 45.43822447,19.96688742 45.41229683,20.00551572 45.38636679,20.04410143 45.36043434,20.08264463 45.33449948,20.09371555 45.36043434,20.10479868 45.38636679,20.11589404 45.41229683,20.07730536 45.43822447,20.03867403 45.46414971,20 45.49007254,19.98895028 45.46414971))
728560|2|20.33940397|45.41229683|POLYGON((20.28729282 45.46414971,20.27609056 45.43822447,20.26490066 45.41229683,20.30336459 45.38636679,20.34178611 45.36043434,20.38016529 45.33449948,20.39140022 45.36043434,20.40264755 45.38636679,20.41390728 45.41229683,20.37548316 45.43822447,20.33701657 45.46414971,20.29850746 45.49007254,20.28729282 45.46414971))
728561|2|20.4884106|45.41229683|POLYGON((20.43646409 45.46414971,20.42517946 45.43822447,20.41390728 45.41229683,20.45228902 45.38636679,20.49062845 45.36043434,20.52892562 45.33449948,20.54024256 45.36043434,20.55157198 45.38636679,20.56291391 45.41229683,20.52457206 45.43822447,20.48618785 45.46414971,20.44776119 45.49007254,20.43646409 45.46414971))
730931|4|13.61157025|45.33449948|POLYGON((13.55212355 45.38636679,13.5446527 45.36043434,13.53719008 45.33449948,13.57929515 45.30856221,13.62135388 45.28262252,13.66336634 45.25668042,13.67088608 45.28262252,13.6784141 45.30856221,13.68595041 45.33449948,13.64388093 45.36043434,13.60176503 45.38636679,13.55960265 45.41229683,13.55212355 45.38636679))
730936|4|14.3553719|45.33449948|POLYGON((14.29674573 45.38636679,14.28886439 45.36043434,14.28099174 45.33449948,14.32268722 45.30856221,14.36433682 45.28262252,14.40594059 45.25668042,14.41386901 45.28262252,14.42180617 45.30856221,14.42975207 45.33449948,14.38809261 45.36043434,14.3463872 45.38636679,14.30463576 45.41229683,14.29674573 45.38636679))
730937|4|14.50413223|45.33449948|POLYGON((14.44567016 45.38636679,14.43770673 45.36043434,14.42975207 45.33449948,14.47136564 45.30856221,14.51293341 45.28262252,14.55445545 45.25668042,14.5624656 45.28262252,14.57048458 45.30856221,14.5785124 45.33449948,14.53693495 45.36043434,14.49531164 45.38636679,14.45364238 45.41229683,14.44567016 45.38636679))
730940|4|14.95041322|45.33449948|POLYGON((14.89244346 45.38636679,14.88423374 45.36043434,14.87603306 45.33449948,14.91740088 45.30856221,14.95872317 45.28262252,15 45.25668042,15.00825537 45.28262252,15.01651982 45.30856221,15.02479339 45.33449948,14.98346196 45.36043434,14.94208494 45.38636679,14.90066225 45.41229683,14.89244346 45.38636679))
730943|4|15.39669421|45.33449948|POLYGON((15.33921677 45.38636679,15.33076075 45.36043434,15.32231405 45.33449948,15.36343612 45.30856221,15.40451293 45.28262252,15.44554455 45.25668042,15.45404513 45.28262252,15.46255507 45.30856221,15.47107438 45.33449948,15.42998897 45.36043434,15.38885825 45.38636679,15.34768212 45.41229683,15.33921677 45.38636679))
730947|6|15.99173554|45.33449948|POLYGON((15.93491451 45.38636679,15.9261301 45.36043434,15.91735537 45.33449948,15.95814978 45.30856221,15.99889928 45.28262252,16.03960396 45.25668042,16.04843148 45.28262252,16.05726872 45.30856221,16.0661157 45.33449948,16.02535832 45.36043434,15.98455598 45.38636679,15.94370861 45.41229683,15.93491451 45.38636679))
730954|4|17.03305785|45.33449948|POLYGON((16.97738555 45.38636679,16.96802646 45.36043434,16.95867769 45.33449948,16.99889868 45.30856221,17.0390754 45.28262252,17.07920792 45.25668042,17.08860759 45.28262252,17.09801762 45.30856221,17.10743802 45.33449948,17.06725469 45.36043434,17.02702703 45.38636679,16.98675497 45.41229683,16.97738555 45.38636679))
730958|4|17.62809917|45.33449948|POLYGON((17.57308329 45.38636679,17.56339581 45.36043434,17.55371901 45.33449948,17.59361233 45.30856221,17.63346175 45.28262252,17.67326733 45.25668042,17.68299395 45.28262252,17.69273128 45.30856221,17.70247934 45.33449948,17.66262404 45.36043434,17.62272477 45.38636679,17.58278146 45.41229683,17.57308329 45.38636679))
730963|4|18.37190083|45.33449948|POLYGON((18.31770546 45.38636679,18.3076075 45.36043434,18.29752066 45.33449948,18.33700441 45.30856221,18.37644469 45.28262252,18.41584158 45.25668042,18.42597688 45.28262252,18.43612335 45.30856221,18.44628099 45.33449948,18.40683572 45.36043434,18.36734694 45.38636679,18.32781457 45.41229683,18.31770546 45.38636679))
730965|4|18.66942149|45.33449948|POLYGON((18.61555433 45.38636679,18.60529217 45.36043434,18.59504132 45.33449948,18.63436123 45.30856221,18.67363786 45.28262252,18.71287129 45.25668042,18.72317006 45.28262252,18.73348018 45.30856221,18.74380165 45.33449948,18.7045204 45.36043434,18.66519581 45.38636679,18.62582781 45.41229683,18.61555433 45.38636679))
730966|4|18.81818182|45.33449948|POLYGON((18.76447876 45.38636679,18.75413451 45.36043434,18.74380165 45.33449948,18.78303965 45.30856221,18.82223445 45.28262252,18.86138614 45.25668042,18.87176665 45.28262252,18.88215859 45.30856221,18.89256198 45.33449948,18.85336273 45.36043434,18.81412024 45.38636679,18.77483444 45.41229683,18.76447876 45.38636679))
730967|4|18.96694215|45.33449948|POLYGON((18.9134032 45.38636679,18.90297685 45.36043434,18.89256198 45.33449948,18.93171806 45.30856221,18.97083104 45.28262252,19.00990099 45.25668042,19.02036324 45.28262252,19.030837 45.30856221,19.04132231 45.33449948,19.00220507 45.36043434,18.96304468 45.38636679,18.92384106 45.41229683,18.9134032 45.38636679))
730972|2|19.7107438|45.33449948|POLYGON((19.65802537 45.38636679,19.64718853 45.36043434,19.63636364 45.33449948,19.67511013 45.30856221,19.71381398 45.28262252,19.75247525 45.25668042,19.76334618 45.28262252,19.77422907 45.30856221,19.78512397 45.33449948,19.74641676 45.36043434,19.70766685 45.38636679,19.66887417 45.41229683,19.65802537 45.38636679))
730977|2|20.45454545|45.33449948|POLYGON((20.40264755 45.38636679,20.39140022 45.36043434,20.38016529 45.33449948,20.4185022 45.30856221,20.45679692 45.28262252,20.4950495 45.25668042,20.50632911 45.28262252,20.51762115 45.30856221,20.52892562 45.33449948,20.49062845 45.36043434,20.45228902 45.38636679,20.41390728 45.41229683,20.40264755 45.38636679))
730979|2|20.75206612|45.33449948|POLYGON((20.70049641 45.38636679,20.6890849 45.36043434,20.67768595 45.33449948,20.71585903 45.30856221,20.75399009 45.28262252,20.79207921 45.25668042,20.80352229 45.28262252,20.81497797 45.30856221,20.82644628 45.33449948,20.78831312 45.36043434,20.75013789 45.38636679,20.71192053 45.41229683,20.70049641 45.38636679))
733351|4|13.58910891|45.25668042|POLYGON((13.52973568 45.30856221,13.52228949 45.28262252,13.51485149 45.25668042,13.5568994 45.2307359,13.5989011 45.20478896,13.64085667 45.1788396,13.64835165 45.20478896,13.65585487 45.2307359,13.66336634 45.25668042,13.62135388 45.28262252,13.57929515 45.30856221,13.53719008 45.33449948,13.52973568 45.30856221))
733352|4|13.73762376|45.25668042|POLYGON((13.6784141 45.30856221,13.67088608 45.28262252,13.66336634 45.25668042,13.7053326 45.2307359,13.74725275 45.20478896,13.78912685 45.1788396,13.7967033 45.20478896,13.80428807 45.2307359,13.81188119 45.25668042,13.76995047 45.28262252,13.72797357 45.30856221,13.68595041 45.33449948,13.6784141 45.30856221))
733353|4|13.88613861|45.25668042|POLYGON((13.82709251 45.30856221,13.81948266 45.28262252,13.81188119 45.25668042,13.85376581 45.2307359,13.8956044 45.20478896,13.93739703 45.1788396,13.94505495 45.20478896,13.95272128 45.2307359,13.96039604 45.25668042,13.91854706 45.28262252,13.87665198 45.30856221,13.83471074 45.33449948,13.82709251 45.30856221))
733356|4|14.33168317|45.25668042|POLYGON((14.27312775 45.30856221,14.26527243 45.28262252,14.25742574 45.25668042,14.29906542 45.2307359,14.34065934 45.20478896,14.38220758 45.1788396,14.39010989 45.20478896,14.39802089 45.2307359,14.40594059 45.25668042,14.36433682 45.28262252,14.32268722 45.30856221,14.28099174 45.33449948,14.27312775 45.30856221))
733357|4|14.48019802|45.25668042|POLYGON((14.42180617 45.30856221,14.41386901 45.28262252,14.40594059 45.25668042,14.44749863 45.2307359,14.48901099 45.20478896,14.53047776 45.1788396,14.53846154 45.20478896,14.5464541 45.2307359,14.55445545 45.25668042,14.51293341 45.28262252,14.47136564 45.30856221,14.42975207 45.33449948,14.42180617 45.30856221))
733358|4|14.62871287|45.25668042|POLYGON((14.57048458 45.30856221,14.5624656 45.28262252,14.55445545 45.25668042,14.59593183 45.2307359,14.63736264 45.20478896,14.67874794 45.1788396,14.68681319 45.20478896,14.6948873 45.2307359,14.7029703 45.25668042,14.66152999 45.28262252,14.62004405 45.30856221,14.5785124 45.33449948,14.57048458 45.30856221))
733362|4|15.22277228|45.25668042|POLYGON((15.16519824 45.30856221,15.15685195 45.28262252,15.14851485 45.25668042,15.18966465 45.2307359,15.23076923 45.20478896,15.27182867 45.1788396,15.28021978 45.20478896,15.28862012 45.2307359,15.2970297 45.25668042,15.25591635 45.28262252,15.21475771 45.30856221,15.17355372 45.33449948,15.16519824 45.30856221))
733376|4|17.3019802|45.25668042|POLYGON((17.24669604 45.30856221,17.23720418 45.28262252,17.22772277 45.25668042,17.26772952 45.2307359,17.30769231 45.20478896,17.3476112 45.1788396,17.35714286 45.20478896,17.36668499 45.2307359,17.37623762 45.25668042,17.33626857 45.28262252,17.29625551 45.30856221,17.25619835 45.33449948,17.24669604 45.30856221))
733377|4|17.45049505|45.25668042|POLYGON((17.39537445 45.30856221,17.38580077 45.28262252,17.37623762 45.25668042,17.41616273 45.2307359,17.45604396 45.20478896,17.49588138 45.1788396,17.50549451 45.20478896,17.5151182 45.2307359,17.52475248 45.25668042,17.48486516 45.28262252,17.44493392 45.30856221,17.40495868 45.33449948,17.39537445 45.30856221))
733378|4|17.5990099|45.25668042|POLYGON((17.54405286 45.30856221,17.53439736 45.28262252,17.52475248 45.25668042,17.56459593 45.2307359,17.6043956 45.20478896,17.64415157 45.1788396,17.65384615 45.20478896,17.6635514 45.2307359,17.67326733 45.25668042,17.63346175 45.28262252,17.59361233 45.30856221,17.55371901 45.33449948,17.54405286 45.30856221))
733382|4|18.19306931|45.25668042|POLYGON((18.13876652 45.30856221,18.12878371 45.28262252,18.11881188 45.25668042,18.15832875 45.2307359,18.1978022 45.20478896,18.23723229 45.1788396,18.24725275 45.20478896,18.25728422 45.2307359,18.26732673 45.25668042,18.2278481 45.28262252,18.18832599 45.30856221,18.14876033 45.33449948,18.13876652 45.30856221))
733383|4|18.34158416|45.25668042|POLYGON((18.28744493 45.30856221,18.2773803 45.28262252,18.26732673 45.25668042,18.30676196 45.2307359,18.34615385 45.20478896,18.38550247 45.1788396,18.3956044 45.20478896,18.40571743 45.2307359,18.41584158 45.25668042,18.37644469 45.28262252,18.33700441 45.30856221,18.29752066 45.33449948,18.28744493 45.30856221))
733385|4|18.63861386|45.25668042|POLYGON((18.58480176 45.30856221,18.57457347 45.28262252,18.56435644 45.25668042,18.60362837 45.2307359,18.64285714 45.20478896,18.68204283 45.1788396,18.69230769 45.20478896,18.70258384 45.2307359,18.71287129 45.25668042,18.67363786 45.28262252,18.63436123 45.30856221,18.59504132 45.33449948,18.58480176 45.30856221))
733386|4|18.78712871|45.25668042|POLYGON((18.73348018 45.30856221,18.72317006 45.28262252,18.71287129 45.25668042,18.75206157 45.2307359,18.79120879 45.20478896,18.83031301 45.1788396,18.84065934 45.20478896,18.85101704 45.2307359,18.86138614 45.25668042,18.82223445 45.28262252,18.78303965 45.30856221,18.74380165 45.33449948,18.73348018 45.30856221))
733389|2|19.23267327|45.25668042|POLYGON((19.17951542 45.30856221,19.16895982 45.28262252,19.15841584 45.25668042,19.19736119 45.2307359,19.23626374 45.20478896,19.27512356 45.1788396,19.28571429 45.20478896,19.29631666 45.2307359,19.30693069 45.25668042,19.26802422 45.28262252,19.22907489 45.30856221,19.19008264 45.33449948,19.17951542 45.30856221))
733390|2|19.38118812|45.25668042|POLYGON((19.32819383 45.30856221,19.31755641 45.28262252,19.30693069 45.25668042,19.34579439 45.2307359,19.38461538 45.20478896,19.42339374 45.1788396,19.43406593 45.20478896,19.44474986 45.2307359,19.45544554 45.25668042,19.4166208 45.28262252,19.3777533 45.30856221,19.33884298 45.33449948,19.32819383 45.30856221))
733392|2|19.67821782|45.25668042|POLYGON((19.62555066 45.30856221,19.61474959 45.28262252,19.6039604 45.25668042,19.6426608 45.2307359,19.68131868 45.20478896,19.7199341 45.1788396,19.73076923 45.20478896,19.74161627 45.2307359,19.75247525 45.25668042,19.71381398 45.28262252,19.67511013 45.30856221,19.63636364 45.33449948,19.62555066 45.30856221))
733393|2|19.82673267|45.25668042|POLYGON((19.77422907 45.30856221,19.76334618 45.28262252,19.75247525 45.25668042,19.79109401 45.2307359,19.82967033 45.20478896,19.86820428 45.1788396,19.87912088 45.20478896,19.89004948 45.2307359,19.9009901 45.25668042,19.86241057 45.28262252,19.82378855 45.30856221,19.78512397 45.33449948,19.77422907 45.30856221))
733394|2|19.97524752|45.25668042|POLYGON((19.92290749 45.30856221,19.91194276 45.28262252,19.9009901 45.25668042,19.93952721 45.2307359,19.97802198 45.20478896,20.01647446 45.1788396,20.02747253 45.20478896,20.03848268 45.2307359,20.04950495 45.25668042,20.01100715 45.28262252,19.97246696 45.30856221,19.9338843 45.33449948,19.92290749 45.30856221))
733395|2|20.12376238|45.25668042|POLYGON((20.0715859 45.30856221,20.06053935 45.28262252,20.04950495 45.25668042,20.08796042 45.2307359,20.12637363 45.20478896,20.16474465 45.1788396,20.17582418 45.20478896,20.18691589 45.2307359,20.1980198 45.25668042,20.15960374 45.28262252,20.12114537 45.30856221,20.08264463 45.33449948,20.0715859 45.30856221))
733398|2|20.56930693|45.25668042|POLYGON((20.51762115 45.30856221,20.50632911 45.28262252,20.4950495 45.25668042,20.53326003 45.2307359,20.57142857 45.20478896,20.60955519 45.1788396,20.62087912 45.20478896,20.6322155 45.2307359,20.64356436 45.25668042,20.60539351 45.28262252,20.56718062 45.30856221,20.52892562 45.33449948,20.51762115 45.30856221))
735775|1|13.56672158|45.1788396|POLYGON((13.50742166 45.2307359,13.5 45.20478896,13.49258649 45.1788396,13.53457739 45.15288782,13.57652222 45.12693361,13.61842105 45.10097698,13.62589139 45.12693361,13.63336992 45.15288782,13.64085667 45.1788396,13.5989011 45.20478896,13.5568994 45.2307359,13.51485149 45.25668042,13.50742166 45.2307359))
735779|4|14.15980231|45.1788396|POLYGON((14.10115448 45.2307359,14.09340659 45.20478896,14.08566722 45.1788396,14.1273326 45.15288782,14.16895228 45.12693361,14.21052632 45.10097698,14.21832145 45.12693361,14.22612514 45.15288782,14.2339374 45.1788396,14.19230769 45.20478896,14.15063222 45.2307359,14.10891089 45.25668042,14.10115448 45.2307359))
735783|4|14.75288303|45.1788396|POLYGON((14.6948873 45.2307359,14.68681319 45.20478896,14.67874794 45.1788396,14.72008782 45.15288782,14.76138234 45.12693361,14.80263158 45.10097698,14.81075151 45.12693361,14.81888035 45.15288782,14.82701812 45.1788396,14.78571429 45.20478896,14.74436504 45.2307359,14.7029703 45.25668042,14.6948873 45.2307359))
735800|3|17.27347611|45.1788396|POLYGON((17.21825179 45.2307359,17.20879121 45.20478896,17.19934102 45.1788396,17.23929748 45.15288782,17.27921009 45.12693361,17.31907895 45.10097698,17.32857926 45.12693361,17.33809001 45.15288782,17.3476112 45.1788396,17.30769231 45.20478896,17.26772952 45.2307359,17.22772277 45.25668042,17.21825179 45.2307359))
735804|4|17.86655684|45.1788396|POLYGON((17.81198461 45.2307359,17.8021978 45.20478896,17.79242175 45.1788396,17.83205269 45.15288782,17.87164015 45.12693361,17.91118421 45.10097698,17.92100933 45.12693361,17.93084523 45.15288782,17.94069193 45.1788396,17.9010989 45.20478896,17.86146234 45.2307359,17.82178218 45.25668042,17.81198461 45.2307359))
735805|4|18.01482702|45.1788396|POLYGON((17.96041781 45.2307359,17.95054945 45.20478896,17.94069193 45.1788396,17.98024149 45.15288782,18.01974767 45.12693361,18.05921053 45.10097698,18.06911684 45.12693361,18.07903403 45.15288782,18.08896211 45.1788396,18.04945055 45.20478896,18.00989555 45.2307359,17.97029703 45.25668042,17.96041781 45.2307359))
735807|4|18.31136738|45.1788396|POLYGON((18.25728422 45.2307359,18.24725275 45.20478896,18.23723229 45.1788396,18.2766191 45.15288782,18.3159627 45.12693361,18.35526316 45.10097698,18.36533187 45.12693361,18.37541164 45.15288782,18.38550247 45.1788396,18.34615385 45.20478896,18.30676196 45.2307359,18.26732673 45.25668042,18.25728422 45.2307359))
735813|2|19.20098847|45.1788396|POLYGON((19.14788345 45.2307359,19.13736264 45.20478896,19.12685338 45.1788396,19.16575192 45.15288782,19.20460779 45.12693361,19.24342105 45.10097698,19.25397696 45.12693361,19.26454446 45.15288782,19.27512356 45.1788396,19.23626374 45.20478896,19.19736119 45.2307359,19.15841584 45.25668042,19.14788345 45.2307359))
735817|2|19.79406919|45.1788396|POLYGON((19.74161627 45.2307359,19.73076923 45.20478896,19.7199341 45.1788396,19.75850714 45.15288782,19.79703785 45.12693361,19.83552632 45.10097698,19.84640702 45.12693361,19.85729967 45.15288782,19.86820428 45.1788396,19.82967033 45.20478896,19.79109401 45.2307359,19.75247525 45.25668042,19.74161627 45.2307359))
735818|2|19.94233937|45.1788396|POLYGON((19.89004948 45.2307359,19.87912088 45.20478896,19.86820428 45.1788396,19.90669594 45.15288782,19.94514536 45.12693361,19.98355263 45.10097698,19.99451454 45.12693361,20.00548847 45.15288782,20.01647446 45.1788396,19.97802198 45.20478896,19.93952721 45.2307359,19.9009901 45.25668042,19.89004948 45.2307359))
735827|2|21.276771|45.1788396|POLYGON((21.22594832 45.2307359,21.21428571 45.20478896,21.20263591 45.1788396,21.24039517 45.15288782,21.278113 45.12693361,21.31578947 45.10097698,21.32748217 45.12693361,21.33918771 45.15288782,21.3509061 45.1788396,21.31318681 45.20478896,21.27542606 45.2307359,21.23762376 45.25668042,21.22594832 45.2307359))
738204|2|13.69243421|45.10097698|POLYGON((13.63336992 45.15288782,13.62589139 45.12693361,13.61842105 45.10097698,13.66027397 45.07501791,13.70208105 45.04905641,13.74384236 45.02309248,13.75136911 45.04905641,13.75890411 45.07501791,13.76644737 45.10097698,13.72462973 45.12693361,13.68276619 45.15288782,13.64085667 45.1788396,13.63336992 45.15288782))
738207|4|14.13651316|45.10097698|POLYGON((14.07793633 45.15288782,14.07021393 45.12693361,14.0625 45.10097698,14.10410959 45.07501791,14.1456736 45.04905641,14.18719212 45.02309248,14.19496166 45.04905641,14.20273973 45.07501791,14.21052632 45.10097698,14.16895228 45.12693361,14.1273326 45.15288782,14.08566722 45.1788396,14.07793633 45.15288782))
738210|4|14.58059211|45.10097698|POLYGON((14.52250274 45.15288782,14.51453648 45.12693361,14.50657895 45.10097698,14.54794521 45.07501791,14.58926616 45.04905641,14.63054187 45.02309248,14.63855422 45.04905641,14.64657534 45.07501791,14.65460526 45.10097698,14.61327482 45.12693361,14.57189901 45.15288782,14.53047776 45.1788396,14.52250274 45.15288782))
738212|4|14.87664474|45.10097698|POLYGON((14.81888035 45.15288782,14.81075151 45.12693361,14.80263158 45.10097698,14.84383562 45.07501791,14.88499452 45.04905641,14.92610837 45.02309248,14.93428258 45.04905641,14.94246575 45.07501791,14.95065789 45.10097698,14.90948985 45.12693361,14.86827662 45.15288782,14.82701812 45.1788396,14.81888035 45.15288782))
738222|2|16.35690789|45.10097698|POLYGON((16.30076839 45.15288782,16.29182666 45.12693361,16.28289474 45.10097698,16.32328767 45.07501791,16.36363636 45.04905641,16.40394089 45.02309248,16.41292442 45.04905641,16.42191781 45.07501791,16.43092105 45.10097698,16.390565 45.12693361,16.35016465 45.15288782,16.30971993 45.1788396,16.30076839 45.15288782))
738225|4|16.80098684|45.10097698|POLYGON((16.7453348 45.15288782,16.7361492 45.12693361,16.72697368 45.10097698,16.76712329 45.07501791,16.80722892 45.04905641,16.84729064 45.02309248,16.85651698 45.04905641,16.86575342 45.07501791,16.875 45.10097698,16.83488755 45.12693361,16.79473106 45.15288782,16.75453048 45.1788396,16.7453348 45.15288782))
738230|4|17.54111842|45.10097698|POLYGON((17.48627881 45.15288782,17.47668678 45.12693361,17.46710526 45.10097698,17.50684932 45.07501791,17.54654984 45.04905641,17.5862069 45.02309248,17.5958379 45.04905641,17.60547945 45.07501791,17.61513158 45.10097698,17.57542512 45.12693361,17.53567508 45.15288782,17.49588138 45.1788396,17.48627881 45.15288782))
738235|4|18.28125|45.10097698|POLYGON((18.22722283 45.15288782,18.21722436 45.12693361,18.20723684 45.10097698,18.24657534 45.07501791,18.28587076 45.04905641,18.32512315 45.02309248,18.33515882 45.04905641,18.34520548 45.07501791,18.35526316 45.10097698,18.3159627 45.12693361,18.2766191 45.15288782,18.23723229 45.1788396,18.22722283 45.15288782))
738236|4|18.42927632|45.10097698|POLYGON((18.37541164 45.15288782,18.36533187 45.12693361,18.35526316 45.10097698,18.39452055 45.07501791,18.43373494 45.04905641,18.4729064 45.02309248,18.483023 45.04905641,18.49315068 45.07501791,18.50328947 45.10097698,18.46407021 45.12693361,18.4248079 45.15288782,18.38550247 45.1788396,18.37541164 45.15288782))
738237|3|18.57730263|45.10097698|POLYGON((18.52360044 45.15288782,18.51343939 45.12693361,18.50328947 45.10097698,18.54246575 45.07501791,18.58159912 45.04905641,18.62068966 45.02309248,18.63088719 45.04905641,18.64109589 45.07501791,18.65131579 45.10097698,18.61217773 45.12693361,18.57299671 45.15288782,18.53377265 45.1788396,18.52360044 45.15288782))
738238|4|18.72532895|45.10097698|POLYGON((18.67178924 45.15288782,18.6615469 45.12693361,18.65131579 45.10097698,18.69041096 45.07501791,18.72946331 45.04905641,18.76847291 45.02309248,18.77875137 45.04905641,18.7890411 45.07501791,18.79934211 45.10097698,18.76028524 45.12693361,18.72118551 45.15288782,18.68204283 45.1788396,18.67178924 45.15288782))
738247|2|20.05756579|45.10097698|POLYGON((20.00548847 45.15288782,19.99451454 45.12693361,19.98355263 45.10097698,20.02191781 45.07501791,20.06024096 45.04905641,20.09852217 45.02309248,20.10952903 45.04905641,20.12054795 45.07501791,20.13157895 45.10097698,20.09325288 45.12693361,20.05488474 45.15288782,20.01647446 45.1788396,20.00548847 45.15288782))
738255|2|21.24177632|45.10097698|POLYGON((21.1909989 45.15288782,21.17937466 45.12693361,21.16776316 45.10097698,21.20547945 45.07501791,21.24315444 45.04905641,21.28078818 45.02309248,21.2924425 45.04905641,21.30410959 45.07501791,21.31578947 45.10097698,21.278113 45.12693361,21.24039517 45.15288782,21.20263591 45.1788396,21.1909989 45.15288782))
740636|4|13.66995074|45.02309248|POLYGON((13.6109589 45.07501791,13.60350493 45.04905641,13.59605911 45.02309248,13.63785558 44.99712612,13.67960634 44.97115731,13.72131148 44.94518607,13.72881356 44.97115731,13.73632385 44.99712612,13.74384236 45.02309248,13.70208105 45.04905641,13.66027397 45.07501791,13.61842105 45.10097698,13.6109589 45.07501791))
740637|4|13.81773399|45.02309248|POLYGON((13.75890411 45.07501791,13.75136911 45.04905641,13.74384236 45.02309248,13.78555799 44.99712612,13.82722799 44.97115731,13.86885246 44.94518607,13.87643521 44.97115731,13.88402626 44.99712612,13.89162562 45.02309248,13.84994524 45.04905641,13.80821918 45.07501791,13.76644737 45.10097698,13.75890411 45.07501791))
740642|4|14.55665025|45.02309248|POLYGON((14.49863014 45.07501791,14.49069003 45.04905641,14.48275862 45.02309248,14.52407002 44.99712612,14.56533625 44.97115731,14.60655738 44.94518607,14.61454347 44.97115731,14.62253829 44.99712612,14.63054187 45.02309248,14.58926616 45.04905641,14.54794521 45.07501791,14.50657895 45.10097698,14.49863014 45.07501791))
740658|2|16.92118227|45.02309248|POLYGON((16.86575342 45.07501791,16.85651698 45.04905641,16.84729064 45.02309248,16.88730853 44.99712612,16.92728267 44.97115731,16.96721311 44.94518607,16.97648989 44.97115731,16.98577681 44.99712612,16.99507389 45.02309248,16.9550931 45.04905641,16.91506849 45.07501791,16.875 45.10097698,16.86575342 45.07501791))
740667|4|18.25123153|45.02309248|POLYGON((18.19726027 45.07501791,18.18729463 45.04905641,18.1773399 45.02309248,18.2166302 44.99712612,18.25587753 44.97115731,18.29508197 44.94518607,18.30508475 44.97115731,18.31509847 44.99712612,18.32512315 45.02309248,18.28587076 45.04905641,18.24657534 45.07501791,18.20723684 45.10097698,18.19726027 45.07501791))
740669|4|18.54679803|45.02309248|POLYGON((18.49315068 45.07501791,18.483023 45.04905641,18.4729064 45.02309248,18.51203501 44.99712612,18.55112083 44.97115731,18.59016393 44.94518607,18.60032805 44.97115731,18.61050328 44.99712612,18.62068966 45.02309248,18.58159912 45.04905641,18.54246575 45.07501791,18.50328947 45.10097698,18.49315068 45.07501791))
740670|4|18.69458128|45.02309248|POLYGON((18.64109589 45.07501791,18.63088719 45.04905641,18.62068966 45.02309248,18.65973742 44.99712612,18.69874248 44.97115731,18.73770492 44.94518607,18.7479497 44.97115731,18.75820569 44.99712612,18.76847291 45.02309248,18.72946331 45.04905641,18.69041096 45.07501791,18.65131579 45.10097698,18.64109589 45.07501791))
740676|2|19.58128079|45.02309248|POLYGON((19.52876712 45.07501791,19.51807229 45.04905641,19.50738916 45.02309248,19.54595186 44.99712612,19.58447239 44.97115731,19.62295082 44.94518607,19.63367961 44.97115731,19.64442013 44.99712612,19.65517241 45.02309248,19.61664841 45.04905641,19.57808219 45.07501791,19.53947368 45.10097698,19.52876712 45.07501791))
740677|2|19.72906404|45.02309248|POLYGON((19.67671233 45.07501791,19.66593647 45.04905641,19.65517241 45.02309248,19.69365427 44.99712612,19.73209404 44.97115731,19.7704918 44.94518607,19.78130126 44.97115731,19.79212254 44.99712612,19.80295567 45.02309248,19.7645126 45.04905641,19.7260274 45.07501791,19.6875 45.10097698,19.67671233 45.07501791))
740678|2|19.87684729|45.02309248|POLYGON((19.82465753 45.07501791,19.81380066 45.04905641,19.80295567 45.02309248,19.84135667 44.99712612,19.87971569 44.97115731,19.91803279 44.94518607,19.92892291 44.97115731,19.93982495 44.99712612,19.95073892 45.02309248,19.91237678 45.04905641,19.8739726 45.07501791,19.83552632 45.10097698,19.82465753 45.07501791))
740680|2|20.17241379|45.02309248|POLYGON((20.12054795 45.07501791,20.10952903 45.04905641,20.09852217 45.02309248,20.13676149 44.99712612,20.17495899 44.97115731,20.21311475 44.94518607,20.22416621 44.97115731,20.23522976 44.99712612,20.24630542 45.02309248,20.20810515 45.04905641,20.16986301 45.07501791,20.13157895 45.10097698,20.12054795 45.07501791))
743073|4|13.79508197|44.94518607|POLYGON((13.73632385 44.99712612,13.72881356 44.97115731,13.72131148 44.94518607,13.76297105 44.91921239,13.80458515 44.89323626,13.84615385 44.86725768,13.85371179 44.89323626,13.86127799 44.91921239,13.86885246 44.94518607,13.82722799 44.97115731,13.78555799 44.99712612,13.74384236 45.02309248,13.73632385 44.99712612))
743075|4|14.09016393|44.94518607|POLYGON((14.03172867 44.99712612,14.02405686 44.97115731,14.01639344 44.94518607,14.05789186 44.91921239,14.09934498 44.89323626,14.14075286 44.86725768,14.14847162 44.89323626,14.1561988 44.91921239,14.16393443 44.94518607,14.1224713 44.97115731,14.0809628 44.99712612,14.03940887 45.02309248,14.03172867 44.99712612))
743082|4|15.12295082|44.94518607|POLYGON((15.06564551 44.99712612,15.05740842 44.97115731,15.04918033 44.94518607,15.09011469 44.91921239,15.13100437 44.89323626,15.17184943 44.86725768,15.180131 44.89323626,15.18842163 44.91921239,15.19672131 44.94518607,15.15582285 44.97115731,15.11487965 44.99712612,15.07389163 45.02309248,15.06564551 44.99712612))
743093|2|16.74590164|44.94518607|POLYGON((16.69037199 44.99712612,16.68124658 44.97115731,16.67213115 44.94518607,16.71217914 44.91921239,16.75218341 44.89323626,16.79214403 44.86725768,16.80131004 44.89323626,16.81048607 44.91921239,16.81967213 44.94518607,16.77966102 44.97115731,16.73960613 44.99712612,16.69950739 45.02309248,16.69037199 44.99712612))
743097|3|17.33606557|44.94518607|POLYGON((17.28118162 44.99712612,17.27173319 44.97115731,17.26229508 44.94518607,17.30202075 44.91921239,17.34170306 44.89323626,17.38134206 44.86725768,17.39082969 44.89323626,17.40032769 44.91921239,17.40983607 44.94518607,17.37014762 44.97115731,17.33041575 44.99712612,17.29064039 45.02309248,17.28118162 44.99712612))
743101|3|17.92622951|44.94518607|POLYGON((17.87199125 44.99712612,17.86221979 44.97115731,17.85245902 44.94518607,17.89186237 44.91921239,17.93122271 44.89323626,17.9705401 44.86725768,17.98034934 44.89323626,17.99016931 44.91921239,18 44.94518607,17.96063423 44.97115731,17.92122538 44.99712612,17.8817734 45.02309248,17.87199125 44.99712612))
743104|3|18.36885246|44.94518607|POLYGON((18.31509847 44.99712612,18.30508475 44.97115731,18.29508197 44.94518607,18.33424358 44.91921239,18.37336245 44.89323626,18.41243863 44.86725768,18.42248908 44.89323626,18.43255052 44.91921239,18.44262295 44.94518607,18.40349918 44.97115731,18.3643326 44.99712612,18.32512315 45.02309248,18.31509847 44.99712612))
743107|2|18.81147541|44.94518607|POLYGON((18.75820569 44.99712612,18.7479497 44.97115731,18.73770492 44.94518607,18.7766248 44.91921239,18.81550218 44.89323626,18.85433715 44.86725768,18.86462882 44.89323626,18.87493173 44.91921239,18.8852459 44.94518607,18.84636413 44.97115731,18.80743982 44.99712612,18.76847291 45.02309248,18.75820569 44.99712612))
743114|2|19.8442623|44.94518607|POLYGON((19.79212254 44.99712612,19.78130126 44.97115731,19.7704918 44.94518607,19.80884762 44.91921239,19.84716157 44.89323626,19.88543372 44.86725768,19.89628821 44.89323626,19.90715456 44.91921239,19.91803279 44.94518607,19.87971569 44.97115731,19.84135667 44.99712612,19.80295567 45.02309248,19.79212254 44.99712612))
743116|2|20.13934426|44.94518607|POLYGON((20.08752735 44.99712612,20.07654456 44.97115731,20.06557377 44.94518607,20.10376843 44.91921239,20.1419214 44.89323626,20.18003273 44.86725768,20.19104803 44.89323626,20.20207537 44.91921239,20.21311475 44.94518607,20.17495899 44.97115731,20.13676149 44.99712612,20.09852217 45.02309248,20.08752735 44.99712612))
743117|2|20.28688525|44.94518607|POLYGON((20.23522976 44.99712612,20.22416621 44.97115731,20.21311475 44.94518607,20.25122884 44.91921239,20.28930131 44.89323626,20.32733224 44.86725768,20.33842795 44.89323626,20.34953577 44.91921239,20.36065574 44.94518607,20.32258065 44.97115731,20.28446389 44.99712612,20.24630542 45.02309248,20.23522976 44.99712612))
743118|2|20.43442623|44.94518607|POLYGON((20.38293217 44.99712612,20.37178786 44.97115731,20.36065574 44.94518607,20.39868924 44.91921239,20.43668122 44.89323626,20.47463175 44.86725768,20.48580786 44.89323626,20.49699618 44.91921239,20.50819672 44.94518607,20.4702023 44.97115731,20.4321663 44.99712612,20.39408867 45.02309248,20.38293217 44.99712612))
743119|2|20.58196721|44.94518607|POLYGON((20.53063457 44.99712612,20.51940951 44.97115731,20.50819672 44.94518607,20.54614965 44.91921239,20.58406114 44.89323626,20.62193126 44.86725768,20.63318777 44.89323626,20.64445658 44.91921239,20.6557377 44.94518607,20.61782395 44.97115731,20.57986871 44.99712612,20.54187192 45.02309248,20.53063457 44.99712612))
745513|4|13.77250409|44.86725768|POLYGON((13.71381759 44.91921239,13.70633188 44.89323626,13.69885434 44.86725768,13.74045802 44.84127666,13.78201635 44.81529319,13.82352941 44.78930726,13.83106267 44.81529319,13.83860414 44.84127666,13.84615385 44.86725768,13.80458515 44.89323626,13.76297105 44.91921239,13.72131148 44.94518607,13.71381759 44.91921239))
745514|4|13.9198036|44.86725768|POLYGON((13.86127799 44.91921239,13.85371179 44.89323626,13.84615385 44.86725768,13.88767721 44.84127666,13.92915531 44.81529319,13.97058824 44.78930726,13.97820163 44.81529319,13.98582334 44.84127666,13.99345336 44.86725768,13.95196507 44.89323626,13.91043146 44.91921239,13.86885246 44.94518607,13.86127799 44.91921239))
745515|4|14.06710311|44.86725768|POLYGON((14.00873839 44.91921239,14.0010917 44.89323626,13.99345336 44.86725768,14.0348964 44.84127666,14.07629428 44.81529319,14.11764706 44.78930726,14.1253406 44.81529319,14.13304253 44.84127666,14.14075286 44.86725768,14.09934498 44.89323626,14.05789186 44.91921239,14.01639344 44.94518607,14.00873839 44.91921239))
745517|4|14.36170213|44.86725768|POLYGON((14.3036592 44.91921239,14.29585153 44.89323626,14.28805237 44.86725768,14.32933479 44.84127666,14.37057221 44.81529319,14.41176471 44.78930726,14.41961853 44.81529319,14.42748092 44.84127666,14.43535188 44.86725768,14.3941048 44.89323626,14.35281267 44.91921239,14.31147541 44.94518607,14.3036592 44.91921239))
745527|3|15.83469722|44.86725768|POLYGON((15.77826324 44.91921239,15.76965066 44.89323626,15.76104746 44.86725768,15.80152672 44.84127666,15.84196185 44.81529319,15.88235294 44.78930726,15.89100817 44.81529319,15.89967285 44.84127666,15.90834697 44.86725768,15.86790393 44.89323626,15.82741671 44.91921239,15.78688525 44.94518607,15.77826324 44.91921239))
745529|2|16.12929624|44.86725768|POLYGON((16.07318405 44.91921239,16.06441048 44.89323626,16.05564648 44.86725768,16.0959651 44.84127666,16.13623978 44.81529319,16.17647059 44.78930726,16.1852861 44.81529319,16.19411123 44.84127666,16.20294599 44.86725768,16.16266376 44.89323626,16.12233752 44.91921239,16.08196721 44.94518607,16.07318405 44.91921239))
745536|3|17.1603928|44.86725768|POLYGON((17.10540688 44.91921239,17.09606987 44.89323626,17.08674304 44.86725768,17.12649945 44.84127666,17.16621253 44.81529319,17.20588235 44.78930726,17.21525886 44.81529319,17.22464558 44.84127666,17.23404255 44.86725768,17.19432314 44.89323626,17.15456035 44.91921239,17.1147541 44.94518607,17.10540688 44.91921239))
745537|3|17.30769231|44.86725768|POLYGON((17.25286729 44.91921239,17.24344978 44.89323626,17.23404255 44.86725768,17.27371865 44.84127666,17.3133515 44.81529319,17.35294118 44.78930726,17.36239782 44.81529319,17.37186478 44.84127666,17.38134206 44.86725768,17.34170306 44.89323626,17.30202075 44.91921239,17.26229508 44.94518607,17.25286729 44.91921239))
745540|2|17.74959083|44.86725768|POLYGON((17.6952485 44.91921239,17.68558952 44.89323626,17.67594108 44.86725768,17.71537623 44.84127666,17.75476839 44.81529319,17.79411765 44.78930726,17.80381471 44.81529319,17.81352236 44.84127666,17.82324059 44.86725768,17.78384279 44.89323626,17.74440197 44.91921239,17.70491803 44.94518607,17.6952485 44.91921239))
745545|4|18.48608838|44.86725768|POLYGON((18.43255052 44.91921239,18.42248908 44.89323626,18.41243863 44.86725768,18.45147219 44.84127666,18.49046322 44.81529319,18.52941176 44.78930726,18.53950954 44.81529319,18.54961832 44.84127666,18.55973813 44.86725768,18.52074236 44.89323626,18.48170399 44.91921239,18.44262295 44.94518607,18.43255052 44.91921239))
745546|2|18.63338789|44.86725768|POLYGON((18.58001092 44.91921239,18.569869 44.89323626,18.55973813 44.86725768,18.59869138 44.84127666,18.63760218 44.81529319,18.67647059 44.78930726,18.6866485 44.81529319,18.69683751 44.84127666,18.70703764 44.86725768,18.66812227 44.89323626,18.62916439 44.91921239,18.59016393 44.94518607,18.58001092 44.91921239))
745547|2|18.7806874|44.86725768|POLYGON((18.72747133 44.91921239,18.71724891 44.89323626,18.70703764 44.86725768,18.74591058 44.84127666,18.78474114 44.81529319,18.82352941 44.78930726,18.83378747 44.81529319,18.84405671 44.84127666,18.85433715 44.86725768,18.81550218 44.89323626,18.7766248 44.91921239,18.73770492 44.94518607,18.72747133 44.91921239))
745550|2|19.22258592|44.86725768|POLYGON((19.16985254 44.91921239,19.15938865 44.89323626,19.14893617 44.86725768,19.18756816 44.84127666,19.22615804 44.81529319,19.26470588 44.78930726,19.27520436 44.81529319,19.28571429 44.84127666,19.29623568 44.86725768,19.25764192 44.89323626,19.21900601 44.91921239,19.18032787 44.94518607,19.16985254 44.91921239))
745551|2|19.36988543|44.86725768|POLYGON((19.31731294 44.91921239,19.30676856 44.89323626,19.29623568 44.86725768,19.33478735 44.84127666,19.373297 44.81529319,19.41176471 44.78930726,19.42234332 44.81529319,19.43293348 44.84127666,19.44353519 44.86725768,19.40502183 44.89323626,19.36646641 44.91921239,19.32786885 44.94518607,19.31731294 44.91921239))
745555|2|19.95908347|44.86725768|POLYGON((19.90715456 44.91921239,19.89628821 44.89323626,19.88543372 44.86725768,19.92366412 44.84127666,19.96185286 44.81529319,20 44.78930726,20.01089918 44.81529319,20.02181025 44.84127666,20.03273322 44.86725768,19.99454148 44.89323626,19.95630803 44.91921239,19.91803279 44.94518607,19.90715456 44.91921239))
745556|2|20.10638298|44.86725768|POLYGON((20.05461496 44.91921239,20.04366812 44.89323626,20.03273322 44.86725768,20.07088332 44.84127666,20.10899183 44.81529319,20.14705882 44.78930726,20.15803815 44.81529319,20.16902944 44.84127666,20.18003273 44.86725768,20.1419214 44.89323626,20.10376843 44.91921239,20.06557377 44.94518607,20.05461496 44.91921239))
745557|2|20.25368249|44.86725768|POLYGON((20.20207537 44.91921239,20.19104803 44.89323626,20.18003273 44.86725768,20.21810251 44.84127666,20.25613079 44.81529319,20.29411765 44.78930726,20.30517711 44.81529319,20.31624864 44.84127666,20.32733224 44.86725768,20.28930131 44.89323626,20.25122884 44.91921239,20.21311475 44.94518607,20.20207537 44.91921239))
745558|2|20.400982|44.86725768|POLYGON((20.34953577 44.91921239,20.33842795 44.89323626,20.32733224 44.86725768,20.3653217 44.84127666,20.40326975 44.81529319,20.44117647 44.78930726,20.45231608 44.81529319,20.46346783 44.84127666,20.47463175 44.86725768,20.43668122 44.89323626,20.39868924 44.91921239,20.36065574 44.94518607,20.34953577 44.91921239))
745559|2|20.54828151|44.86725768|POLYGON((20.49699618 44.91921239,20.48580786 44.89323626,20.47463175 44.86725768,20.51254089 44.84127666,20.55040872 44.81529319,20.58823529 44.78930726,20.59945504 44.81529319,20.61068702 44.84127666,20.62193126 44.86725768,20.58406114 44.89323626,20.54614965 44.91921239,20.50819672 44.94518607,20.49699618 44.91921239))
745560|2|20.69558101|44.86725768|POLYGON((20.64445658 44.91921239,20.63318777 44.89323626,20.62193126 44.86725768,20.65976009 44.84127666,20.69754768 44.81529319,20.73529412 44.78930726,20.74659401 44.81529319,20.75790622 44.84127666,20.76923077 44.86725768,20.73144105 44.89323626,20.69361005 44.91921239,20.6557377 44.94518607,20.64445658 44.91921239))
745565|2|21.43207856|44.86725768|POLYGON((21.3817586 44.91921239,21.37008734 44.89323626,21.35842881 44.86725768,21.39585605 44.84127666,21.43324251 44.81529319,21.47058824 44.78930726,21.48228883 44.81529319,21.49400218 44.84127666,21.50572831 44.86725768,21.46834061 44.89323626,21.43091207 44.91921239,21.39344262 44.94518607,21.3817586 44.91921239))
747958|4|13.89705882|44.78930726|POLYGON((13.83860414 44.84127666,13.83106267 44.81529319,13.82352941 44.78930726,13.86499728 44.76331889,13.90642002 44.73732805,13.94779772 44.71133476,13.95538629 44.73732805,13.96298312 44.76331889,13.97058824 44.78930726,13.92915531 44.81529319,13.88767721 44.84127666,13.84615385 44.86725768,13.83860414 44.84127666))
747964|4|14.77941176|44.78930726|POLYGON((14.7219193 44.84127666,14.71389646 44.81529319,14.70588235 44.78930726,14.7468699 44.76331889,14.78781284 44.73732805,14.82871126 44.71133476,14.83677911 44.73732805,14.84485574 44.76331889,14.85294118 44.78930726,14.8119891 44.81529319,14.77099237 44.84127666,14.7299509 44.86725768,14.7219193 44.84127666))
747970|2|15.66176471|44.78930726|POLYGON((15.60523446 44.84127666,15.59673025 44.81529319,15.58823529 44.78930726,15.62874251 44.76331889,15.66920566 44.73732805,15.7096248 44.71133476,15.71817193 44.73732805,15.72672836 44.76331889,15.73529412 44.78930726,15.69482289 44.81529319,15.65430752 44.84127666,15.61374795 44.86725768,15.60523446 44.84127666))
747977|4|16.69117647|44.78930726|POLYGON((16.63576881 44.84127666,16.626703 44.81529319,16.61764706 44.78930726,16.6575939 44.76331889,16.69749728 44.73732805,16.73735726 44.71133476,16.74646355 44.73732805,16.75557975 44.76331889,16.76470588 44.78930726,16.72479564 44.81529319,16.68484188 44.84127666,16.64484452 44.86725768,16.63576881 44.84127666))
747980|3|17.13235294|44.78930726|POLYGON((17.07742639 44.84127666,17.06811989 44.81529319,17.05882353 44.78930726,17.09853021 44.76331889,17.13819369 44.73732805,17.17781403 44.71133476,17.18715996 44.73732805,17.19651606 44.76331889,17.20588235 44.78930726,17.16621253 44.81529319,17.12649945 44.84127666,17.08674304 44.86725768,17.07742639 44.84127666))
747981|3|17.27941176|44.78930726|POLYGON((17.22464558 44.84127666,17.21525886 44.81529319,17.20588235 44.78930726,17.24550898 44.76331889,17.28509249 44.73732805,17.32463295 44.71133476,17.33405876 44.73732805,17.34349483 44.76331889,17.35294118 44.78930726,17.3133515 44.81529319,17.27371865 44.84127666,17.23404255 44.86725768,17.22464558 44.84127666))
747986|3|18.01470588|44.78930726|POLYGON((17.96074155 44.84127666,17.95095368 44.81529319,17.94117647 44.78930726,17.98040283 44.76331889,18.01958651 44.73732805,18.05872757 44.71133476,18.06855277 44.73732805,18.07838868 44.76331889,18.08823529 44.78930726,18.04904632 44.81529319,18.00981461 44.84127666,17.9705401 44.86725768,17.96074155 44.84127666))
747990|4|18.60294118|44.78930726|POLYGON((18.54961832 44.84127666,18.53950954 44.81529319,18.52941176 44.78930726,18.56831791 44.76331889,18.60718172 44.73732805,18.64600326 44.71133476,18.65614799 44.73732805,18.66630376 44.76331889,18.67647059 44.78930726,18.63760218 44.81529319,18.59869138 44.84127666,18.55973813 44.86725768,18.54961832 44.84127666))
747994|2|19.19117647|44.78930726|POLYGON((19.13849509 44.84127666,19.1280654 44.81529319,19.11764706 44.78930726,19.15623299 44.76331889,19.19477693 44.73732805,19.23327896 44.71133476,19.2437432 44.73732805,19.25421884 44.76331889,19.26470588 44.78930726,19.22615804 44.81529319,19.18756816 44.84127666,19.14893617 44.86725768,19.13849509 44.84127666))
747996|2|19.48529412|44.78930726|POLYGON((19.43293348 44.84127666,19.42234332 44.81529319,19.41176471 44.78930726,19.45019053 44.76331889,19.48857454 44.73732805,19.5269168 44.71133476,19.53754081 44.73732805,19.54817637 44.76331889,19.55882353 44.78930726,19.52043597 44.81529319,19.48200654 44.84127666,19.44353519 44.86725768,19.43293348 44.84127666))
747997|2|19.63235294|44.78930726|POLYGON((19.58015267 44.84127666,19.56948229 44.81529319,19.55882353 44.78930726,19.5971693 44.76331889,19.63547334 44.73732805,19.67373573 44.71133476,19.68443961 44.73732805,19.69515514 44.76331889,19.70588235 44.78930726,19.66757493 44.81529319,19.62922574 44.84127666,19.5908347 44.86725768,19.58015267 44.84127666))
747999|2|19.92647059|44.78930726|POLYGON((19.87459106 44.84127666,19.86376022 44.81529319,19.85294118 44.78930726,19.89112684 44.76331889,19.92927095 44.73732805,19.96737357 44.71133476,19.97823721 44.73732805,19.98911268 44.76331889,20 44.78930726,19.96185286 44.81529319,19.92366412 44.84127666,19.88543372 44.86725768,19.87459106 44.84127666))
748001|2|20.22058824|44.78930726|POLYGON((20.16902944 44.84127666,20.15803815 44.81529319,20.14705882 44.78930726,20.18508438 44.76331889,20.22306855 44.73732805,20.26101142 44.71133476,20.27203482 44.73732805,20.28307022 44.76331889,20.29411765 44.78930726,20.25613079 44.81529319,20.21810251 44.84127666,20.18003273 44.86725768,20.16902944 44.84127666))
748002|2|20.36764706|44.78930726|POLYGON((20.31624864 44.84127666,20.30517711 44.81529319,20.29411765 44.78930726,20.33206315 44.76331889,20.36996736 44.73732805,20.40783034 44.71133476,20.41893362 44.73732805,20.43004899 44.76331889,20.44117647 44.78930726,20.40326975 44.81529319,20.3653217 44.84127666,20.32733224 44.86725768,20.31624864 44.84127666))
748003|2|20.51470588|44.78930726|POLYGON((20.46346783 44.84127666,20.45231608 44.81529319,20.44117647 44.78930726,20.47904192 44.76331889,20.51686616 44.73732805,20.55464927 44.71133476,20.56583243 44.73732805,20.57702776 44.76331889,20.58823529 44.78930726,20.55040872 44.81529319,20.51254089 44.84127666,20.47463175 44.86725768,20.46346783 44.84127666))
748006|2|20.95588235|44.78930726|POLYGON((20.90512541 44.84127666,20.89373297 44.81529319,20.88235294 44.78930726,20.91997823 44.76331889,20.95756257 44.73732805,20.99510604 44.71133476,21.00652884 44.73732805,21.01796407 44.76331889,21.02941176 44.78930726,20.99182561 44.81529319,20.95419847 44.84127666,20.91653028 44.86725768,20.90512541 44.84127666))
750416|4|15.34257749|44.71133476|POLYGON((15.28579205 44.76331889,15.27747552 44.73732805,15.26916803 44.71133476,15.30978261 44.68533901,15.35035307 44.6593408,15.39087948 44.63334012,15.39923954 44.6593408,15.4076087 44.68533901,15.41598695 44.71133476,15.37540805 44.73732805,15.33478498 44.76331889,15.29411765 44.78930726,15.28579205 44.76331889))
750429|3|17.25122349|44.71133476|POLYGON((17.19651606 44.76331889,17.18715996 44.73732805,17.17781403 44.71133476,17.2173913 44.68533901,17.25692558 44.6593408,17.29641694 44.63334012,17.30581206 44.6593408,17.31521739 44.68533901,17.32463295 44.71133476,17.28509249 44.73732805,17.24550898 44.76331889,17.20588235 44.78930726,17.19651606 44.76331889))
750435|3|18.13213703|44.71133476|POLYGON((18.07838868 44.76331889,18.06855277 44.73732805,18.05872757 44.71133476,18.09782609 44.68533901,18.13688213 44.6593408,18.17589577 44.63334012,18.1857686 44.6593408,18.19565217 44.68533901,18.20554649 44.71133476,18.16648531 44.73732805,18.1273816 44.76331889,18.08823529 44.78930726,18.07838868 44.76331889))
750436|3|18.27895595|44.71133476|POLYGON((18.22536745 44.76331889,18.21545158 44.73732805,18.20554649 44.71133476,18.24456522 44.68533901,18.28354155 44.6593408,18.32247557 44.63334012,18.33242803 44.6593408,18.3423913 44.68533901,18.35236542 44.71133476,18.31338411 44.73732805,18.27436037 44.76331889,18.23529412 44.78930726,18.22536745 44.76331889))
750437|4|18.42577488|44.71133476|POLYGON((18.37234622 44.76331889,18.36235038 44.73732805,18.35236542 44.71133476,18.39130435 44.68533901,18.43020098 44.6593408,18.46905537 44.63334012,18.47908745 44.6593408,18.48913043 44.68533901,18.49918434 44.71133476,18.46028292 44.73732805,18.42133914 44.76331889,18.38235294 44.78930726,18.37234622 44.76331889))
750441|2|19.01305057|44.71133476|POLYGON((18.9602613 44.76331889,18.94994559 44.73732805,18.93964111 44.71133476,18.97826087 44.68533901,19.01683867 44.6593408,19.05537459 44.63334012,19.06572515 44.6593408,19.07608696 44.68533901,19.08646003 44.71133476,19.04787813 44.73732805,19.00925422 44.76331889,18.97058824 44.78930726,18.9602613 44.76331889))
750446|2|19.74714519|44.71133476|POLYGON((19.69515514 44.76331889,19.68443961 44.73732805,19.67373573 44.71133476,19.71195652 44.68533901,19.7501358 44.6593408,19.78827362 44.63334012,19.79902227 44.6593408,19.80978261 44.68533901,19.82055465 44.71133476,19.78237214 44.73732805,19.74414807 44.76331889,19.70588235 44.78930726,19.69515514 44.76331889))
750449|2|20.18760196|44.71133476|POLYGON((20.13609145 44.76331889,20.12513602 44.73732805,20.1141925 44.71133476,20.15217391 44.68533901,20.19011407 44.6593408,20.22801303 44.63334012,20.23900054 44.6593408,20.25 44.68533901,20.26101142 44.71133476,20.22306855 44.73732805,20.18508438 44.76331889,20.14705882 44.78930726,20.13609145 44.76331889))
750450|2|20.33442088|44.71133476|POLYGON((20.28307022 44.76331889,20.27203482 44.73732805,20.26101142 44.71133476,20.29891304 44.68533901,20.33677349 44.6593408,20.37459283 44.63334012,20.38565997 44.6593408,20.39673913 44.68533901,20.40783034 44.71133476,20.36996736 44.73732805,20.33206315 44.76331889,20.29411765 44.78930726,20.28307022 44.76331889))
750451|2|20.4812398|44.71133476|POLYGON((20.43004899 44.76331889,20.41893362 44.73732805,20.40783034 44.71133476,20.44565217 44.68533901,20.48343292 44.6593408,20.52117264 44.63334012,20.53231939 44.6593408,20.54347826 44.68533901,20.55464927 44.71133476,20.51686616 44.73732805,20.47904192 44.76331889,20.44117647 44.78930726,20.43004899 44.76331889))
750452|2|20.62805873|44.71133476|POLYGON((20.57702776 44.76331889,20.56583243 44.73732805,20.55464927 44.71133476,20.5923913 44.68533901,20.63009234 44.6593408,20.66775244 44.63334012,20.67897882 44.6593408,20.69021739 44.68533901,20.70146819 44.71133476,20.66376496 44.73732805,20.62602069 44.76331889,20.58823529 44.78930726,20.57702776 44.76331889))
750453|2|20.77487765|44.71133476|POLYGON((20.72400653 44.76331889,20.71273123 44.73732805,20.70146819 44.71133476,20.73913043 44.68533901,20.77675177 44.6593408,20.81433225 44.63334012,20.82563824 44.6593408,20.83695652 44.68533901,20.84828711 44.71133476,20.81066376 44.73732805,20.77299946 44.76331889,20.73529412 44.78930726,20.72400653 44.76331889))
750454|2|20.92169657|44.71133476|POLYGON((20.8709853 44.76331889,20.85963003 44.73732805,20.84828711 44.71133476,20.88586957 44.68533901,20.92341119 44.6593408,20.96091205 44.63334012,20.97229766 44.6593408,20.98369565 44.68533901,20.99510604 44.71133476,20.95756257 44.73732805,20.91997823 44.76331889,20.88235294 44.78930726,20.8709853 44.76331889))
750456|2|21.21533442|44.71133476|POLYGON((21.16494284 44.76331889,21.15342764 44.73732805,21.14192496 44.71133476,21.17934783 44.68533901,21.21673004 44.6593408,21.25407166 44.63334012,21.26561651 44.6593408,21.27717391 44.68533901,21.28874388 44.71133476,21.25136017 44.73732805,21.21393576 44.76331889,21.17647059 44.78930726,21.16494284 44.76331889))
752885|2|17.80944625|44.63334012|POLYGON((17.75543478 44.68533901,17.74579033 44.6593408,17.73615635 44.63334012,17.77536625 44.60733698,17.81453362 44.58133136,17.85365854 44.55532328,17.86334056 44.58133136,17.8730331 44.60733698,17.88273616 44.63334012,17.84356328 44.6593408,17.80434783 44.68533901,17.76508972 44.71133476,17.75543478 44.68533901))
752886|3|17.95602606|44.63334012|POLYGON((17.90217391 44.68533901,17.89244976 44.6593408,17.88273616 44.63334012,17.92186652 44.60733698,17.96095445 44.58133136,18 44.55532328,18.00976139 44.58133136,18.01953337 44.60733698,18.02931596 44.63334012,17.99022271 44.6593408,17.95108696 44.68533901,17.91190865 44.71133476,17.90217391 44.68533901))
752889|3|18.39576547|44.63334012|POLYGON((18.3423913 44.68533901,18.33242803 44.6593408,18.32247557 44.63334012,18.36136734 44.60733698,18.40021692 44.58133136,18.43902439 44.55532328,18.44902386 44.58133136,18.45903418 44.60733698,18.46905537 44.63334012,18.43020098 44.6593408,18.39130435 44.68533901,18.35236542 44.71133476,18.3423913 44.68533901))
752901|2|20.15472313|44.63334012|POLYGON((20.10326087 44.68533901,20.09234112 44.6593408,20.08143322 44.63334012,20.11937059 44.60733698,20.15726681 44.58133136,20.19512195 44.55532328,20.20607375 44.58133136,20.21703744 44.60733698,20.22801303 44.63334012,20.19011407 44.6593408,20.15217391 44.68533901,20.1141925 44.71133476,20.10326087 44.68533901))
752903|2|20.44788274|44.63334012|POLYGON((20.39673913 44.68533901,20.38565997 44.6593408,20.37459283 44.63334012,20.41237113 44.60733698,20.45010846 44.58133136,20.48780488 44.55532328,20.4989154 44.58133136,20.51003798 44.60733698,20.52117264 44.63334012,20.48343292 44.6593408,20.44565217 44.68533901,20.40783034 44.71133476,20.39673913 44.68533901))
752904|2|20.59446254|44.63334012|POLYGON((20.54347826 44.68533901,20.53231939 44.6593408,20.52117264 44.63334012,20.55887141 44.60733698,20.59652928 44.58133136,20.63414634 44.55532328,20.64533623 44.58133136,20.65653825 44.60733698,20.66775244 44.63334012,20.63009234 44.6593408,20.5923913 44.68533901,20.55464927 44.71133476,20.54347826 44.68533901))
752905|2|20.74104235|44.63334012|POLYGON((20.69021739 44.68533901,20.67897882 44.6593408,20.66775244 44.63334012,20.70537168 44.60733698,20.74295011 44.58133136,20.7804878 44.55532328,20.79175705 44.58133136,20.80303852 44.60733698,20.81433225 44.63334012,20.77675177 44.6593408,20.73913043 44.68533901,20.70146819 44.71133476,20.69021739 44.68533901))
752906|2|20.88762215|44.63334012|POLYGON((20.83695652 44.68533901,20.82563824 44.6593408,20.81433225 44.63334012,20.85187195 44.60733698,20.88937093 44.58133136,20.92682927 44.55532328,20.93817787 44.58133136,20.9495388 44.60733698,20.96091205 44.63334012,20.92341119 44.6593408,20.88586957 44.68533901,20.84828711 44.71133476,20.83695652 44.68533901))
752908|2|21.18078176|44.63334012|POLYGON((21.13043478 44.68533901,21.11895709 44.6593408,21.10749186 44.63334012,21.14487249 44.60733698,21.18221258 44.58133136,21.2195122 44.55532328,21.23101952 44.58133136,21.24253934 44.60733698,21.25407166 44.63334012,21.21673004 44.6593408,21.17934783 44.68533901,21.14192496 44.71133476,21.13043478 44.68533901))
755318|4|14.41463415|44.55532328|POLYGON((14.35702659 44.60733698,14.34924078 44.58133136,14.34146341 44.55532328,14.38244854 44.52931273,14.42338928 44.5032997,14.46428571 44.4772842,14.47211695 44.5032997,14.47995666 44.52931273,14.48780488 44.55532328,14.44685466 44.58133136,14.40586001 44.60733698,14.36482085 44.63334012,14.35702659 44.60733698))
755321|4|14.85365854|44.55532328|POLYGON((14.7965274 44.60733698,14.78850325 44.58133136,14.7804878 44.55532328,14.8212351 44.52931273,14.86193828 44.5032997,14.9025974 44.4772842,14.91066594 44.5032997,14.91874323 44.52931273,14.92682927 44.55532328,14.88611714 44.58133136,14.84536082 44.60733698,14.80456026 44.63334012,14.7965274 44.60733698))
755322|4|15|44.55532328|POLYGON((14.94302767 44.60733698,14.93492408 44.58133136,14.92682927 44.55532328,14.96749729 44.52931273,15.00812128 44.5032997,15.0487013 44.4772842,15.05684894 44.5032997,15.06500542 44.52931273,15.07317073 44.55532328,15.03253796 44.58133136,14.9918611 44.60733698,14.95114007 44.63334012,14.94302767 44.60733698))
755325|4|15.43902439|44.55532328|POLYGON((15.38252849 44.60733698,15.37418655 44.58133136,15.36585366 44.55532328,15.40628386 44.52931273,15.44667028 44.5032997,15.48701299 44.4772842,15.49539794 44.5032997,15.50379198 44.52931273,15.51219512 44.55532328,15.47180043 44.58133136,15.43136191 44.60733698,15.39087948 44.63334012,15.38252849 44.60733698))
755343|2|18.07317073|44.55532328|POLYGON((18.01953337 44.60733698,18.00976139 44.58133136,18 44.55532328,18.03900325 44.52931273,18.07796427 44.5032997,18.11688312 44.4772842,18.12669193 44.5032997,18.13651138 44.52931273,18.14634146 44.55532328,18.10737527 44.58133136,18.06836679 44.60733698,18.02931596 44.63334012,18.01953337 44.60733698))
755346|3|18.51219512|44.55532328|POLYGON((18.45903418 44.60733698,18.44902386 44.58133136,18.43902439 44.55532328,18.47778982 44.52931273,18.51651326 44.5032997,18.55519481 44.4772842,18.56524093 44.5032997,18.57529794 44.52931273,18.58536585 44.55532328,18.54663774 44.58133136,18.50786761 44.60733698,18.46905537 44.63334012,18.45903418 44.60733698))
755347|3|18.65853659|44.55532328|POLYGON((18.60553445 44.60733698,18.59544469 44.58133136,18.58536585 44.55532328,18.624052 44.52931273,18.66269626 44.5032997,18.7012987 44.4772842,18.71142393 44.5032997,18.72156013 44.52931273,18.73170732 44.55532328,18.69305857 44.58133136,18.65436788 44.60733698,18.61563518 44.63334012,18.60553445 44.60733698))
755350|2|19.09756098|44.55532328|POLYGON((19.04503527 44.60733698,19.03470716 44.58133136,19.02439024 44.55532328,19.06283857 44.52931273,19.10124526 44.5032997,19.13961039 44.4772842,19.14997293 44.5032997,19.1603467 44.52931273,19.17073171 44.55532328,19.13232104 44.58133136,19.09386869 44.60733698,19.05537459 44.63334012,19.04503527 44.60733698))
755351|2|19.24390244|44.55532328|POLYGON((19.19153554 44.60733698,19.18112798 44.58133136,19.17073171 44.55532328,19.20910076 44.52931273,19.24742826 44.5032997,19.28571429 44.4772842,19.29615593 44.5032997,19.30660888 44.52931273,19.31707317 44.55532328,19.27874187 44.58133136,19.24036896 44.60733698,19.2019544 44.63334012,19.19153554 44.60733698))
755359|2|20.41463415|44.55532328|POLYGON((20.36353771 44.60733698,20.35249458 44.58133136,20.34146341 44.55532328,20.37919827 44.52931273,20.41689226 44.5032997,20.45454545 44.4772842,20.46561992 44.5032997,20.47670639 44.52931273,20.48780488 44.55532328,20.45010846 44.58133136,20.41237113 44.60733698,20.37459283 44.63334012,20.36353771 44.60733698))
755360|2|20.56097561|44.55532328|POLYGON((20.51003798 44.60733698,20.4989154 44.58133136,20.48780488 44.55532328,20.52546046 44.52931273,20.56307526 44.5032997,20.60064935 44.4772842,20.61180292 44.5032997,20.62296858 44.52931273,20.63414634 44.55532328,20.59652928 44.58133136,20.55887141 44.60733698,20.52117264 44.63334012,20.51003798 44.60733698))
755362|2|20.85365854|44.55532328|POLYGON((20.80303852 44.60733698,20.79175705 44.58133136,20.7804878 44.55532328,20.81798483 44.52931273,20.85544126 44.5032997,20.89285714 44.4772842,20.90416892 44.5032997,20.91549296 44.52931273,20.92682927 44.55532328,20.88937093 44.58133136,20.85187195 44.60733698,20.81433225 44.63334012,20.80303852 44.60733698))
757779|2|14.53733766|44.4772842|POLYGON((14.47995666 44.52931273,14.47211695 44.5032997,14.46428571 44.4772842,14.50513791 44.45126621,14.54594595 44.42524575,14.58670989 44.39922281,14.59459459 44.42524575,14.60248783 44.45126621,14.61038961 44.4772842,14.56957228 44.5032997,14.52871073 44.52931273,14.48780488 44.55532328,14.47995666 44.52931273))
757782|1|14.97564935|44.4772842|POLYGON((14.91874323 44.52931273,14.91066594 44.5032997,14.9025974 44.4772842,14.94321255 44.45126621,14.98378378 44.42524575,15.02431118 44.39922281,15.03243243 44.42524575,15.04056247 44.45126621,15.0487013 44.4772842,15.00812128 44.5032997,14.96749729 44.52931273,14.92682927 44.55532328,14.91874323 44.52931273))
757803|4|18.04383117|44.4772842|POLYGON((17.99024919 44.52931273,17.98050893 44.5032997,17.97077922 44.4772842,18.00973499 44.45126621,18.04864865 44.42524575,18.08752026 44.39922281,18.0972973 44.42524575,18.10708491 44.45126621,18.11688312 44.4772842,18.07796427 44.5032997,18.03900325 44.52931273,18 44.55532328,17.99024919 44.52931273))
757807|3|18.62824675|44.4772842|POLYGON((18.57529794 44.52931273,18.56524093 44.5032997,18.55519481 44.4772842,18.59383451 44.45126621,18.63243243 44.42524575,18.67098865 44.39922281,18.68108108 44.42524575,18.69118442 44.45126621,18.7012987 44.4772842,18.66269626 44.5032997,18.624052 44.52931273,18.58536585 44.55532328,18.57529794 44.52931273))
757811|2|19.21266234|44.4772842|POLYGON((19.1603467 44.52931273,19.14997293 44.5032997,19.13961039 44.4772842,19.17793402 44.45126621,19.21621622 44.42524575,19.25445705 44.39922281,19.26486486 44.42524575,19.27528394 44.45126621,19.28571429 44.4772842,19.24742826 44.5032997,19.20910076 44.52931273,19.17073171 44.55532328,19.1603467 44.52931273))
757812|2|19.35876623|44.4772842|POLYGON((19.30660888 44.52931273,19.29615593 44.5032997,19.28571429 44.4772842,19.3239589 44.45126621,19.36216216 44.42524575,19.40032415 44.39922281,19.41081081 44.42524575,19.42130882 44.45126621,19.43181818 44.4772842,19.39361126 44.5032997,19.35536295 44.52931273,19.31707317 44.55532328,19.30660888 44.52931273))
757817|2|20.08928571|44.4772842|POLYGON((20.03791983 44.52931273,20.02707093 44.5032997,20.01623377 44.4772842,20.05408329 44.45126621,20.09189189 44.42524575,20.12965964 44.39922281,20.14054054 44.42524575,20.15143321 44.45126621,20.16233766 44.4772842,20.12452626 44.5032997,20.08667389 44.52931273,20.04878049 44.55532328,20.03791983 44.52931273))
757818|2|20.23538961|44.4772842|POLYGON((20.18418202 44.52931273,20.17325393 44.5032997,20.16233766 44.4772842,20.20010817 44.45126621,20.23783784 44.42524575,20.27552674 44.39922281,20.28648649 44.42524575,20.29745809 44.45126621,20.30844156 44.4772842,20.27070926 44.5032997,20.23293608 44.52931273,20.19512195 44.55532328,20.18418202 44.52931273))
757820|2|20.5275974|44.4772842|POLYGON((20.47670639 44.52931273,20.46561992 44.5032997,20.45454545 44.4772842,20.49215792 44.45126621,20.52972973 44.42524575,20.56726094 44.39922281,20.57837838 44.42524575,20.58950784 44.45126621,20.60064935 44.4772842,20.56307526 44.5032997,20.52546046 44.52931273,20.48780488 44.55532328,20.47670639 44.52931273))
757821|2|20.6737013|44.4772842|POLYGON((20.62296858 44.52931273,20.61180292 44.5032997,20.60064935 44.4772842,20.6381828 44.45126621,20.67567568 44.42524575,20.71312804 44.39922281,20.72432432 44.42524575,20.73553272 44.45126621,20.74675325 44.4772842,20.70925826 44.5032997,20.67172264 44.52931273,20.63414634 44.55532328,20.62296858 44.52931273))
757831|2|22.13474026|44.4772842|POLYGON((22.08559047 44.52931273,22.07363292 44.5032997,22.06168831 44.4772842,22.09843158 44.45126621,22.13513514 44.42524575,22.17179903 44.39922281,22.18378378 44.42524575,22.1957815 44.45126621,22.20779221 44.4772842,22.17108825 44.5032997,22.13434453 44.52931273,22.09756098 44.55532328,22.08559047 44.52931273))
760244|4|14.65964344|44.39922281|POLYGON((14.60248783 44.45126621,14.59459459 44.42524575,14.58670989 44.39922281,14.62742981 44.37319738,14.66810577 44.34716946,14.70873786 44.32113905,14.71667566 44.34716946,14.72462203 44.37319738,14.73257699 44.39922281,14.69189189 44.42524575,14.65116279 44.45126621,14.61038961 44.4772842,14.60248783 44.45126621))
760247|2|15.09724473|44.39922281|POLYGON((15.04056247 44.45126621,15.03243243 44.42524575,15.02431118 44.39922281,15.06479482 44.37319738,15.10523475 44.34716946,15.14563107 44.32113905,15.15380464 44.34716946,15.16198704 44.37319738,15.17017828 44.39922281,15.12972973 44.42524575,15.08923743 44.45126621,15.0487013 44.4772842,15.04056247 44.45126621))
760275|2|19.1815235|44.39922281|POLYGON((19.12925906 44.45126621,19.11891892 44.42524575,19.10858995 44.39922281,19.14686825 44.37319738,19.18510523 44.34716946,19.22330097 44.32113905,19.23367512 44.34716946,19.24406048 44.37319738,19.25445705 44.39922281,19.21621622 44.42524575,19.17793402 44.45126621,19.13961039 44.4772842,19.12925906 44.45126621))
760278|2|19.6191248|44.39922281|POLYGON((19.56733369 44.45126621,19.55675676 44.42524575,19.54619125 44.39922281,19.58423326 44.37319738,19.62223421 44.34716946,19.66019417 44.32113905,19.6708041 44.34716946,19.68142549 44.37319738,19.69205835 44.39922281,19.65405405 44.42524575,19.61600865 44.45126621,19.57792208 44.4772842,19.56733369 44.45126621))
760282|2|20.20259319|44.39922281|POLYGON((20.15143321 44.45126621,20.14054054 44.42524575,20.12965964 44.39922281,20.16738661 44.37319738,20.20507285 44.34716946,20.24271845 44.32113905,20.25364274 44.34716946,20.26457883 44.37319738,20.27552674 44.39922281,20.23783784 44.42524575,20.20010817 44.45126621,20.16233766 44.4772842,20.15143321 44.45126621))
760283|2|20.34846029|44.39922281|POLYGON((20.29745809 44.45126621,20.28648649 44.42524575,20.27552674 44.39922281,20.31317495 44.37319738,20.35078251 44.34716946,20.38834951 44.32113905,20.3993524 44.34716946,20.41036717 44.37319738,20.42139384 44.39922281,20.38378378 44.42524575,20.34613304 44.45126621,20.30844156 44.4772842,20.29745809 44.45126621))
760285|2|20.64019449|44.39922281|POLYGON((20.58950784 44.45126621,20.57837838 44.42524575,20.56726094 44.39922281,20.60475162 44.37319738,20.64220183 44.34716946,20.67961165 44.32113905,20.69077172 44.34716946,20.70194384 44.37319738,20.71312804 44.39922281,20.67567568 44.42524575,20.6381828 44.45126621,20.60064935 44.4772842,20.58950784 44.45126621))
760287|2|20.93192869|44.39922281|POLYGON((20.8815576 44.45126621,20.87027027 44.42524575,20.85899514 44.39922281,20.89632829 44.37319738,20.93362115 44.34716946,20.97087379 44.32113905,20.98219104 44.34716946,20.99352052 44.37319738,21.00486224 44.39922281,20.96756757 44.42524575,20.93023256 44.45126621,20.89285714 44.4772842,20.8815576 44.45126621))
760288|2|21.07779579|44.39922281|POLYGON((21.02758248 44.45126621,21.01621622 44.42524575,21.00486224 44.39922281,21.04211663 44.37319738,21.07933081 44.34716946,21.11650485 44.32113905,21.1279007 44.34716946,21.13930886 44.37319738,21.15072934 44.39922281,21.11351351 44.42524575,21.07625744 44.45126621,21.03896104 44.4772842,21.02758248 44.45126621))
760289|2|21.22366288|44.39922281|POLYGON((21.17360736 44.45126621,21.16216216 44.42524575,21.15072934 44.39922281,21.18790497 44.37319738,21.22504047 44.34716946,21.26213592 44.32113905,21.27361036 44.34716946,21.28509719 44.37319738,21.29659643 44.39922281,21.25945946 44.42524575,21.22228231 44.45126621,21.18506494 44.4772842,21.17360736 44.45126621))
760290|2|21.36952998|44.39922281|POLYGON((21.31963223 44.45126621,21.30810811 44.42524575,21.29659643 44.39922281,21.3336933 44.37319738,21.37075013 44.34716946,21.40776699 44.32113905,21.41932002 44.34716946,21.43088553 44.37319738,21.44246353 44.39922281,21.40540541 44.42524575,21.36830719 44.45126621,21.33116883 44.4772842,21.31963223 44.45126621))
760294|2|21.95299838|44.39922281|POLYGON((21.90373175 44.45126621,21.89189189 44.42524575,21.88006483 44.39922281,21.91684665 44.37319738,21.95358877 44.34716946,21.99029126 44.32113905,22.00215866 44.34716946,22.01403888 44.37319738,22.02593193 44.39922281,21.98918919 44.42524575,21.95240671 44.45126621,21.91558442 44.4772842,21.90373175 44.45126621))
762717|4|15.36407767|44.32113905|POLYGON((15.30777538 44.37319738,15.2995143 44.34716946,15.29126214 44.32113905,15.33153639 44.29510616,15.37176724 44.26907077,15.41195477 44.24303289,15.42025862 44.26907077,15.42857143 44.29510616,15.4368932 44.32113905,15.39665407 44.34716946,15.35637149 44.37319738,15.31604538 44.39922281,15.30777538 44.37319738))
762727|3|16.82038835|44.32113905|POLYGON((16.76565875 44.37319738,16.7566109 44.34716946,16.74757282 44.32113905,16.78706199 44.29510616,16.82650862 44.26907077,16.86591276 44.24303289,16.875 44.26907077,16.88409704 44.29510616,16.89320388 44.32113905,16.85375067 44.34716946,16.81425486 44.37319738,16.77471637 44.39922281,16.76565875 44.37319738))
762743|2|19.15048544|44.32113905|POLYGON((19.09827214 44.37319738,19.08796546 44.34716946,19.0776699 44.32113905,19.11590296 44.29510616,19.15409483 44.26907077,19.19224556 44.24303289,19.20258621 44.26907077,19.21293801 44.29510616,19.22330097 44.32113905,19.18510523 44.34716946,19.14686825 44.37319738,19.10858995 44.39922281,19.09827214 44.37319738))
762748|2|19.87864078|44.32113905|POLYGON((19.82721382 44.37319738,19.81651376 44.34716946,19.80582524 44.32113905,19.84366577 44.29510616,19.88146552 44.26907077,19.91922456 44.24303289,19.9299569 44.26907077,19.94070081 44.29510616,19.95145631 44.32113905,19.91365353 44.34716946,19.87580994 44.37319738,19.83792545 44.39922281,19.82721382 44.37319738))
762750|2|20.16990291|44.32113905|POLYGON((20.1187905 44.37319738,20.10793308 44.34716946,20.09708738 44.32113905,20.13477089 44.29510616,20.17241379 44.26907077,20.21001616 44.24303289,20.22090517 44.26907077,20.23180593 44.29510616,20.24271845 44.32113905,20.20507285 44.34716946,20.16738661 44.37319738,20.12965964 44.39922281,20.1187905 44.37319738))
762751|2|20.31553398|44.32113905|POLYGON((20.26457883 44.37319738,20.25364274 44.34716946,20.24271845 44.32113905,20.28032345 44.29510616,20.31788793 44.26907077,20.35541195 44.24303289,20.36637931 44.26907077,20.37735849 44.29510616,20.38834951 44.32113905,20.35078251 44.34716946,20.31317495 44.37319738,20.27552674 44.39922281,20.26457883 44.37319738))
762753|2|20.60679612|44.32113905|POLYGON((20.55615551 44.37319738,20.54506206 44.34716946,20.53398058 44.32113905,20.57142857 44.29510616,20.60883621 44.26907077,20.64620355 44.24303289,20.65732759 44.26907077,20.66846361 44.29510616,20.67961165 44.32113905,20.64220183 44.34716946,20.60475162 44.37319738,20.56726094 44.39922281,20.55615551 44.37319738))
762756|2|21.04368932|44.32113905|POLYGON((20.99352052 44.37319738,20.98219104 44.34716946,20.97087379 44.32113905,21.00808625 44.29510616,21.04525862 44.26907077,21.08239095 44.24303289,21.09375 44.26907077,21.10512129 44.29510616,21.11650485 44.32113905,21.07933081 44.34716946,21.04211663 44.37319738,21.00486224 44.39922281,20.99352052 44.37319738))
762758|2|21.33495146|44.32113905|POLYGON((21.28509719 44.37319738,21.27361036 44.34716946,21.26213592 44.32113905,21.29919137 44.29510616,21.3362069 44.26907077,21.37318255 44.24303289,21.38469828 44.26907077,21.39622642 44.29510616,21.40776699 44.32113905,21.37075013 44.34716946,21.3336933 44.37319738,21.29659643 44.39922281,21.28509719 44.37319738))
765190|4|15.48465267|44.24303289|POLYGON((15.42857143 44.29510616,15.42025862 44.26907077,15.41195477 44.24303289,15.45209903 44.21699251,15.49220011 44.19094963,15.53225806 44.16490425,15.54061323 44.19094963,15.5489774 44.21699251,15.55735057 44.24303289,15.51724138 44.26907077,15.47708895 44.29510616,15.4368932 44.32113905,15.42857143 44.29510616))
765205|3|17.66558966|44.24303289|POLYGON((17.61185984 44.29510616,17.60237069 44.26907077,17.59289176 44.24303289,17.63186222 44.21699251,17.67079075 44.19094963,17.70967742 44.16490425,17.71920387 44.19094963,17.72874058 44.21699251,17.73828756 44.24303289,17.69935345 44.26907077,17.66037736 44.29510616,17.62135922 44.32113905,17.61185984 44.29510616))
765221|2|19.99192246|44.24303289|POLYGON((19.94070081 44.29510616,19.9299569 44.26907077,19.91922456 44.24303289,19.95694295 44.21699251,19.99462076 44.19094963,20.03225806 44.16490425,20.04303389 44.19094963,20.05382131 44.21699251,20.06462036 44.24303289,20.02693966 44.26907077,19.98921833 44.29510616,19.95145631 44.32113905,19.94070081 44.29510616))
765222|2|20.13731826|44.24303289|POLYGON((20.08625337 44.29510616,20.07543103 44.26907077,20.06462036 44.24303289,20.1022605 44.21699251,20.13986014 44.19094963,20.17741935 44.16490425,20.18827327 44.19094963,20.19913886 44.21699251,20.21001616 44.24303289,20.17241379 44.26907077,20.13477089 44.29510616,20.09708738 44.32113905,20.08625337 44.29510616))
765225|2|20.57350565|44.24303289|POLYGON((20.52291105 44.29510616,20.51185345 44.26907077,20.50080775 44.24303289,20.53821313 44.21699251,20.57557827 44.19094963,20.61290323 44.16490425,20.62399139 44.19094963,20.6350915 44.21699251,20.64620355 44.24303289,20.60883621 44.26907077,20.57142857 44.29510616,20.53398058 44.32113905,20.52291105 44.29510616))
765226|2|20.71890145|44.24303289|POLYGON((20.66846361 44.29510616,20.65732759 44.26907077,20.64620355 44.24303289,20.68353068 44.21699251,20.72081764 44.19094963,20.75806452 44.16490425,20.76923077 44.19094963,20.78040904 44.21699251,20.79159935 44.24303289,20.75431034 44.26907077,20.71698113 44.29510616,20.67961165 44.32113905,20.66846361 44.29510616))
765227|2|20.86429725|44.24303289|POLYGON((20.81401617 44.29510616,20.80280172 44.26907077,20.79159935 44.24303289,20.82884822 44.21699251,20.86605702 44.19094963,20.90322581 44.16490425,20.91447015 44.19094963,20.92572659 44.21699251,20.93699515 44.24303289,20.89978448 44.26907077,20.86253369 44.29510616,20.82524272 44.32113905,20.81401617 44.29510616))
765229|2|21.15508885|44.24303289|POLYGON((21.10512129 44.29510616,21.09375 44.26907077,21.08239095 44.24303289,21.11948332 44.21699251,21.15653577 44.19094963,21.19354839 44.16490425,21.2049489 44.19094963,21.21636168 44.21699251,21.22778675 44.24303289,21.19073276 44.26907077,21.15363881 44.29510616,21.11650485 44.32113905,21.10512129 44.29510616))
765238|2|22.46365105|44.24303289|POLYGON((22.41509434 44.29510616,22.40301724 44.26907077,22.39095315 44.24303289,22.42734123 44.21699251,22.46369016 44.19094963,22.5 44.16490425,22.51210328 44.19094963,22.52421959 44.21699251,22.53634895 44.24303289,22.5 44.26907077,22.46361186 44.29510616,22.42718447 44.32113905,22.41509434 44.29510616))
767664|4|15.16935484|44.16490425|POLYGON((15.11302476 44.21699251,15.1048951 44.19094963,15.09677419 44.16490425,15.13702311 44.13885637,15.17722879 44.11280598,15.2173913 44.08675309,15.22556391 44.11280598,15.2337453 44.13885637,15.24193548 44.16490425,15.20172136 44.19094963,15.16146394 44.21699251,15.12116317 44.24303289,15.11302476 44.21699251))
767666|4|15.45967742|44.16490425|POLYGON((15.40365985 44.21699251,15.39537386 44.19094963,15.38709677 44.16490425,15.42718968 44.13885637,15.46723953 44.11280598,15.50724638 44.08675309,15.51557465 44.11280598,15.52391188 44.13885637,15.53225806 44.16490425,15.49220011 44.19094963,15.45209903 44.21699251,15.41195477 44.24303289,15.40365985 44.21699251))
767667|4|15.60483871|44.16490425|POLYGON((15.5489774 44.21699251,15.54061323 44.19094963,15.53225806 44.16490425,15.57227297 44.13885637,15.6122449 44.11280598,15.65217391 44.08675309,15.66058002 44.11280598,15.66899516 44.13885637,15.67741935 44.16490425,15.63743948 44.19094963,15.59741658 44.21699251,15.55735057 44.24303289,15.5489774 44.21699251))
767683|3|17.92741935|44.16490425|POLYGON((17.87405813 44.21699251,17.86444325 44.19094963,17.85483871 44.16490425,17.89360559 44.13885637,17.93233083 44.11280598,17.97101449 44.08675309,17.98066595 44.11280598,17.99032778 44.13885637,18 44.16490425,17.9612695 44.19094963,17.92249731 44.21699251,17.88368336 44.24303289,17.87405813 44.21699251))
767684|3|18.07258065|44.16490425|POLYGON((18.01937567 44.21699251,18.00968263 44.19094963,18 44.16490425,18.03868888 44.13885637,18.0773362 44.11280598,18.11594203 44.08675309,18.12567132 44.11280598,18.13541107 44.13885637,18.14516129 44.16490425,18.10650888 44.19094963,18.06781485 44.21699251,18.02907916 44.24303289,18.01937567 44.21699251))
767686|4|18.36290323|44.16490425|POLYGON((18.31001076 44.21699251,18.30016138 44.19094963,18.29032258 44.16490425,18.32885545 44.13885637,18.36734694 44.11280598,18.4057971 44.08675309,18.41568206 44.11280598,18.42557765 44.13885637,18.43548387 44.16490425,18.39698763 44.19094963,18.35844995 44.21699251,18.31987076 44.24303289,18.31001076 44.21699251))
767690|2|18.94354839|44.16490425|POLYGON((18.89128095 44.21699251,18.88111888 44.19094963,18.87096774 44.16490425,18.90918861 44.13885637,18.94736842 44.11280598,18.98550725 44.08675309,18.99570354 44.11280598,19.0059108 44.13885637,19.01612903 44.16490425,18.97794513 44.19094963,18.93972013 44.21699251,18.90145396 44.24303289,18.89128095 44.21699251))
767697|7|19.95967742|44.16490425|POLYGON((19.90850377 44.21699251,19.89779451 44.19094963,19.88709677 44.16490425,19.92477163 44.13885637,19.96240602 44.11280598,20 44.08675309,20.01074114 44.11280598,20.02149382 44.13885637,20.03225806 44.16490425,19.99462076 44.19094963,19.95694295 44.21699251,19.91922456 44.24303289,19.90850377 44.21699251))
767700|2|20.39516129|44.16490425|POLYGON((20.3444564 44.21699251,20.33351264 44.19094963,20.32258065 44.16490425,20.36002149 44.13885637,20.39742213 44.11280598,20.43478261 44.08675309,20.44575725 44.11280598,20.45674369 44.13885637,20.46774194 44.16490425,20.43033889 44.19094963,20.39289559 44.21699251,20.35541195 44.24303289,20.3444564 44.21699251))
767704|2|20.97580645|44.16490425|POLYGON((20.92572659 44.21699251,20.91447015 44.19094963,20.90322581 44.16490425,20.94035465 44.13885637,20.97744361 44.11280598,21.01449275 44.08675309,21.02577873 44.11280598,21.03707684 44.13885637,21.0483871 44.16490425,21.0112964 44.19094963,20.97416577 44.21699251,20.93699515 44.24303289,20.92572659 44.21699251))
767705|2|21.12096774|44.16490425|POLYGON((21.07104413 44.21699251,21.05970952 44.19094963,21.0483871 44.16490425,21.08543794 44.13885637,21.12244898 44.11280598,21.15942029 44.08675309,21.1707841 44.11280598,21.18216013 44.13885637,21.19354839 44.16490425,21.15653577 44.19094963,21.11948332 44.21699251,21.08239095 44.24303289,21.07104413 44.21699251))
767715|2|22.57258065|44.16490425|POLYGON((22.52421959 44.21699251,22.51210328 44.19094963,22.5 44.16490425,22.53627082 44.13885637,22.57250269 44.11280598,22.60869565 44.08675309,22.62083781 44.11280598,22.63299301 44.13885637,22.64516129 44.16490425,22.60892953 44.19094963,22.57265877 44.21699251,22.53634895 44.24303289,22.52421959 44.21699251))
770144|2|15.14492754|44.08675309|POLYGON((15.08866201 44.13885637,15.08055854 44.11280598,15.07246377 44.08675309,15.11266094 44.06069768,15.15281501 44.03463977,15.19292605 44.00857934,15.20107239 44.03463977,15.20922747 44.06069768,15.2173913 44.08675309,15.17722879 44.11280598,15.13702311 44.13885637,15.09677419 44.16490425,15.08866201 44.13885637))
770145|4|15.28985507|44.08675309|POLYGON((15.2337453 44.13885637,15.22556391 44.11280598,15.2173913 44.08675309,15.25751073 44.06069768,15.29758713 44.03463977,15.33762058 44.00857934,15.3458445 44.03463977,15.35407725 44.06069768,15.36231884 44.08675309,15.32223416 44.11280598,15.28210639 44.13885637,15.24193548 44.16490425,15.2337453 44.13885637))
770151|4|16.15942029|44.08675309|POLYGON((16.10424503 44.13885637,16.09559613 44.11280598,16.08695652 44.08675309,16.12660944 44.06069768,16.16621984 44.03463977,16.20578778 44.00857934,16.21447721 44.03463977,16.22317597 44.06069768,16.23188406 44.08675309,16.19226638 44.11280598,16.15260613 44.13885637,16.11290323 44.16490425,16.10424503 44.13885637))
770160|3|17.46376812|44.08675309|POLYGON((17.40999463 44.13885637,17.40064447 44.11280598,17.39130435 44.08675309,17.43025751 44.06069768,17.4691689 44.03463977,17.50803859 44.00857934,17.51742627 44.03463977,17.52682403 44.06069768,17.53623188 44.08675309,17.49731472 44.11280598,17.45835572 44.13885637,17.41935484 44.16490425,17.40999463 44.13885637))
770184|2|20.94202899|44.08675309|POLYGON((20.89199355 44.13885637,20.88077336 44.11280598,20.86956522 44.08675309,20.90665236 44.06069768,20.94369973 44.03463977,20.9807074 44.00857934,20.9919571 44.03463977,21.00321888 44.06069768,21.01449275 44.08675309,20.97744361 44.11280598,20.94035465 44.13885637,20.90322581 44.16490425,20.89199355 44.13885637))
770192|2|22.10144928|44.08675309|POLYGON((22.05265986 44.13885637,22.04081633 44.11280598,22.02898551 44.08675309,22.06545064 44.06069768,22.10187668 44.03463977,22.13826367 44.00857934,22.15013405 44.03463977,22.16201717 44.06069768,22.17391304 44.08675309,22.13748657 44.11280598,22.10102096 44.13885637,22.06451613 44.16490425,22.05265986 44.13885637))
770194|2|22.39130435|44.08675309|POLYGON((22.34282644 44.13885637,22.33082707 44.11280598,22.31884058 44.08675309,22.35515021 44.06069768,22.39142091 44.03463977,22.42765273 44.00857934,22.43967828 44.03463977,22.45171674 44.06069768,22.46376812 44.08675309,22.42749731 44.11280598,22.39118753 44.13885637,22.35483871 44.16490425,22.34282644 44.13885637))
772628|4|15.12057878|44.00857934|POLYGON((15.06437768 44.06069768,15.05630027 44.03463977,15.04823151 44.00857934,15.08837708 43.98251639,15.12847966 43.95645093,15.16853933 43.93038295,15.17665953 43.95645093,15.18478843 43.98251639,15.19292605 44.00857934,15.15281501 44.03463977,15.11266094 44.06069768,15.07246377 44.08675309,15.06437768 44.06069768))
772629|4|15.26527331|44.00857934|POLYGON((15.20922747 44.06069768,15.20107239 44.03463977,15.19292605 44.00857934,15.23299411 43.98251639,15.27301927 43.95645093,15.31300161 43.93038295,15.32119914 43.95645093,15.32940546 43.98251639,15.33762058 44.00857934,15.29758713 44.03463977,15.25751073 44.06069768,15.2173913 44.08675309,15.20922747 44.06069768))
772630|4|15.40996785|44.00857934|POLYGON((15.35407725 44.06069768,15.3458445 44.03463977,15.33762058 44.00857934,15.37761114 43.98251639,15.41755889 43.95645093,15.45746388 43.93038295,15.46573876 43.95645093,15.4740225 43.98251639,15.48231511 44.00857934,15.44235925 44.03463977,15.40236052 44.06069768,15.36231884 44.08675309,15.35407725 44.06069768))
772631|4|15.55466238|44.00857934|POLYGON((15.49892704 44.06069768,15.49061662 44.03463977,15.48231511 44.00857934,15.52222817 43.98251639,15.5620985 43.95645093,15.60192616 43.93038295,15.61027837 43.95645093,15.61863953 43.98251639,15.62700965 44.00857934,15.58713137 44.03463977,15.5472103 44.06069768,15.50724638 44.08675309,15.49892704 44.06069768))
772648|4|18.01446945|44.00857934|POLYGON((17.96137339 44.06069768,17.95174263 44.03463977,17.94212219 44.00857934,17.98071773 43.98251639,18.01927195 43.95645093,18.05778491 43.93038295,18.06745182 43.95645093,18.07712908 43.98251639,18.08681672 44.00857934,18.04825737 44.03463977,18.00965665 44.06069768,17.97101449 44.08675309,17.96137339 44.06069768))
772649|3|18.15916399|44.00857934|POLYGON((18.10622318 44.06069768,18.09651475 44.03463977,18.08681672 44.00857934,18.12533476 43.98251639,18.16381156 43.95645093,18.20224719 43.93038295,18.21199143 43.95645093,18.22174612 43.98251639,18.23151125 44.00857934,18.19302949 44.03463977,18.15450644 44.06069768,18.11594203 44.08675309,18.10622318 44.06069768))
772661|2|19.89549839|44.00857934|POLYGON((19.8444206 44.06069768,19.83378016 44.03463977,19.82315113 44.00857934,19.86073915 43.98251639,19.89828694 43.95645093,19.93579454 43.93038295,19.94646681 43.95645093,19.95715051 43.98251639,19.96784566 44.00857934,19.93029491 44.03463977,19.89270386 44.06069768,19.85507246 44.08675309,19.8444206 44.06069768))
772665|2|20.47427653|44.00857934|POLYGON((20.42381974 44.06069768,20.41286863 44.03463977,20.40192926 44.00857934,20.43920728 43.98251639,20.4764454 43.95645093,20.51364366 43.93038295,20.52462527 43.95645093,20.53561864 43.98251639,20.54662379 44.00857934,20.50938338 44.03463977,20.472103 44.06069768,20.43478261 44.08675309,20.42381974 44.06069768))
772667|2|20.76366559|44.00857934|POLYGON((20.71351931 44.06069768,20.70241287 44.03463977,20.69131833 44.00857934,20.72844135 43.98251639,20.76552463 43.95645093,20.80256822 43.93038295,20.8137045 43.95645093,20.8248527 43.98251639,20.83601286 44.00857934,20.79892761 44.03463977,20.76180258 44.06069768,20.72463768 44.08675309,20.71351931 44.06069768))
772668|2|20.90836013|44.00857934|POLYGON((20.8583691 44.06069768,20.84718499 44.03463977,20.83601286 44.00857934,20.87305838 43.98251639,20.91006424 43.95645093,20.9470305 43.93038295,20.95824411 43.95645093,20.96946974 43.98251639,20.9807074 44.00857934,20.94369973 44.03463977,20.90665236 44.06069768,20.86956522 44.08675309,20.8583691 44.06069768))
772670|2|21.1977492|44.00857934|POLYGON((21.14806867 44.06069768,21.13672922 44.03463977,21.12540193 44.00857934,21.16229245 43.98251639,21.19914347 43.95645093,21.23595506 43.93038295,21.24732334 43.95645093,21.2587038 43.98251639,21.27009646 44.00857934,21.23324397 44.03463977,21.19635193 44.06069768,21.15942029 44.08675309,21.14806867 44.06069768))
772671|2|21.34244373|44.00857934|POLYGON((21.29291845 44.06069768,21.28150134 44.03463977,21.27009646 44.00857934,21.30690948 43.98251639,21.34368308 43.95645093,21.38041734 43.93038295,21.39186296 43.95645093,21.40332084 43.98251639,21.414791 44.00857934,21.37801609 44.03463977,21.34120172 44.06069768,21.30434783 44.08675309,21.29291845 44.06069768))
772676|2|22.0659164|44.00857934|POLYGON((22.01716738 44.06069768,22.00536193 44.03463977,21.99356913 44.00857934,22.02999464 43.98251639,22.06638116 43.95645093,22.10272873 43.93038295,22.11456103 43.95645093,22.126406 43.98251639,22.13826367 44.00857934,22.10187668 44.03463977,22.06545064 44.06069768,22.02898551 44.08675309,22.01716738 44.06069768))
775118|4|15.38523274|43.93038295|POLYGON((15.32940546 43.98251639,15.32119914 43.95645093,15.31300161 43.93038295,15.35294118 43.90431245,15.39283805 43.87823942,15.43269231 43.85216387,15.44094067 43.87823942,15.44919786 43.90431245,15.45746388 43.93038295,15.41755889 43.95645093,15.37761114 43.98251639,15.33762058 44.00857934,15.32940546 43.98251639))
775137|3|18.13001605|43.93038295|POLYGON((18.07712908 43.98251639,18.06745182 43.95645093,18.05778491 43.93038295,18.09625668 43.90431245,18.13468733 43.87823942,18.17307692 43.85216387,18.18278995 43.87823942,18.19251337 43.90431245,18.20224719 43.93038295,18.16381156 43.95645093,18.12533476 43.98251639,18.08681672 44.00857934,18.07712908 43.98251639))
775138|3|18.27447833|43.93038295|POLYGON((18.22174612 43.98251639,18.21199143 43.95645093,18.20224719 43.93038295,18.24064171 43.90431245,18.27899519 43.87823942,18.31730769 43.85216387,18.32709781 43.87823942,18.3368984 43.90431245,18.34670947 43.93038295,18.30835118 43.95645093,18.26995179 43.98251639,18.23151125 44.00857934,18.22174612 43.98251639))
775147|2|19.57463884|43.93038295|POLYGON((19.52329941 43.98251639,19.51284797 43.95645093,19.5024077 43.93038295,19.54010695 43.90431245,19.5777659 43.87823942,19.61538462 43.85216387,19.62586852 43.87823942,19.63636364 43.90431245,19.64686998 43.93038295,19.60920771 43.95645093,19.57150509 43.98251639,19.53376206 44.00857934,19.52329941 43.98251639))
775152|2|20.29695024|43.93038295|POLYGON((20.24638457 43.98251639,20.23554604 43.95645093,20.2247191 43.93038295,20.26203209 43.90431245,20.29930518 43.87823942,20.33653846 43.85216387,20.3474078 43.87823942,20.35828877 43.90431245,20.36918138 43.93038295,20.33190578 43.95645093,20.29459025 43.98251639,20.25723473 44.00857934,20.24638457 43.98251639))
775153|2|20.44141252|43.93038295|POLYGON((20.39100161 43.98251639,20.38008565 43.95645093,20.36918138 43.93038295,20.40641711 43.90431245,20.44361304 43.87823942,20.48076923 43.85216387,20.49171566 43.87823942,20.5026738 43.90431245,20.51364366 43.93038295,20.4764454 43.95645093,20.43920728 43.98251639,20.40192926 44.00857934,20.39100161 43.98251639))
775155|2|20.73033708|43.93038295|POLYGON((20.68023567 43.98251639,20.66916488 43.95645093,20.65810594 43.93038295,20.69518717 43.90431245,20.73222875 43.87823942,20.76923077 43.85216387,20.78033137 43.87823942,20.79144385 43.90431245,20.80256822 43.93038295,20.76552463 43.95645093,20.72844135 43.98251639,20.69131833 44.00857934,20.68023567 43.98251639))
775159|2|21.3081862|43.93038295|POLYGON((21.2587038 43.98251639,21.24732334 43.95645093,21.23595506 43.93038295,21.27272727 43.90431245,21.30946018 43.87823942,21.34615385 43.85216387,21.3575628 43.87823942,21.36898396 43.90431245,21.38041734 43.93038295,21.34368308 43.95645093,21.30690948 43.98251639,21.27009646 44.00857934,21.2587038 43.98251639))
777612|4|15.64903846|43.85216387|POLYGON((15.59358289 43.90431245,15.58524853 43.87823942,15.57692308 43.85216387,15.61665777 43.82608579,15.65635005 43.80000518,15.696 43.77392204,15.70437567 43.80000518,15.71276028 43.82608579,15.72115385 43.85216387,15.68145377 43.87823942,15.64171123 43.90431245,15.60192616 43.93038295,15.59358289 43.90431245))
777613|4|15.79326923|43.85216387|POLYGON((15.73796791 43.90431245,15.72955639 43.87823942,15.72115385 43.85216387,15.76081153 43.82608579,15.80042689 43.80000518,15.84 43.77392204,15.84845251 43.80000518,15.85691404 43.82608579,15.86538462 43.85216387,15.82576162 43.87823942,15.78609626 43.90431245,15.74638844 43.93038295,15.73796791 43.90431245))
777621|4|16.94711538|43.85216387|POLYGON((16.89304813 43.90431245,16.88401924 43.87823942,16.875 43.85216387,16.91404164 43.82608579,16.95304162 43.80000518,16.992 43.77392204,17.00106724 43.80000518,17.01014415 43.82608579,17.01923077 43.85216387,16.98022448 43.87823942,16.94117647 43.90431245,16.90208668 43.93038295,16.89304813 43.90431245))
777630|3|18.24519231|43.85216387|POLYGON((18.19251337 43.90431245,18.18278995 43.87823942,18.17307692 43.85216387,18.21142552 43.82608579,18.24973319 43.80000518,18.288 43.77392204,18.2977588 43.80000518,18.30752803 43.82608579,18.31730769 43.85216387,18.27899519 43.87823942,18.24064171 43.90431245,18.20224719 43.93038295,18.19251337 43.90431245))
777631|3|18.38942308|43.85216387|POLYGON((18.3368984 43.90431245,18.32709781 43.87823942,18.31730769 43.85216387,18.35557928 43.82608579,18.39381003 43.80000518,18.432 43.77392204,18.44183565 43.80000518,18.45168179 43.82608579,18.46153846 43.85216387,18.42330305 43.87823942,18.38502674 43.90431245,18.34670947 43.93038295,18.3368984 43.90431245))
777632|3|18.53365385|43.85216387|POLYGON((18.48128342 43.90431245,18.47140567 43.87823942,18.46153846 43.85216387,18.49973305 43.82608579,18.53788687 43.80000518,18.576 43.77392204,18.58591249 43.80000518,18.59583556 43.82608579,18.60576923 43.85216387,18.5676109 43.87823942,18.52941176 43.90431245,18.49117175 43.93038295,18.48128342 43.90431245))
777637|2|19.25480769|43.85216387|POLYGON((19.20320856 43.90431245,19.19294495 43.87823942,19.18269231 43.85216387,19.22050187 43.82608579,19.25827108 43.80000518,19.296 43.77392204,19.30629669 43.80000518,19.31660438 43.82608579,19.32692308 43.85216387,19.28915019 43.87823942,19.2513369 43.90431245,19.21348315 43.93038295,19.20320856 43.90431245))
777641|2|19.83173077|43.85216387|POLYGON((19.78074866 43.90431245,19.77017638 43.87823942,19.75961538 43.85216387,19.79711692 43.82608579,19.83457844 43.80000518,19.872 43.77392204,19.88260406 43.80000518,19.89321943 43.82608579,19.90384615 43.85216387,19.86638161 43.87823942,19.82887701 43.90431245,19.79133226 43.93038295,19.78074866 43.90431245))
777642|2|19.97596154|43.85216387|POLYGON((19.92513369 43.90431245,19.91448423 43.87823942,19.90384615 43.85216387,19.94127069 43.82608579,19.97865528 43.80000518,20.016 43.77392204,20.0266809 43.80000518,20.0373732 43.82608579,20.04807692 43.85216387,20.01068947 43.87823942,19.97326203 43.90431245,19.93579454 43.93038295,19.92513369 43.90431245))
777645|2|20.40865385|43.85216387|POLYGON((20.35828877 43.90431245,20.3474078 43.87823942,20.33653846 43.85216387,20.37373198 43.82608579,20.41088581 43.80000518,20.448 43.77392204,20.45891142 43.80000518,20.46983449 43.82608579,20.48076923 43.85216387,20.44361304 43.87823942,20.40641711 43.90431245,20.36918138 43.93038295,20.35828877 43.90431245))
777652|2|21.41826923|43.85216387|POLYGON((21.36898396 43.90431245,21.3575628 43.87823942,21.34615385 43.85216387,21.38280833 43.82608579,21.41942369 43.80000518,21.456 43.77392204,21.46744931 43.80000518,21.47891084 43.82608579,21.49038462 43.85216387,21.45376804 43.87823942,21.4171123 43.90431245,21.38041734 43.93038295,21.36898396 43.90431245))
777655|2|21.85096154|43.85216387|POLYGON((21.80213904 43.90431245,21.79048637 43.87823942,21.77884615 43.85216387,21.81526962 43.82608579,21.85165422 43.80000518,21.888 43.77392204,21.89967983 43.80000518,21.91137213 43.82608579,21.92307692 43.85216387,21.88669161 43.87823942,21.85026738 43.90431245,21.81380417 43.93038295,21.80213904 43.90431245))
777658|2|22.28365385|43.85216387|POLYGON((22.23529412 43.90431245,22.22340994 43.87823942,22.21153846 43.85216387,22.24773091 43.82608579,22.28388474 43.80000518,22.32 43.77392204,22.33191035 43.80000518,22.34383342 43.82608579,22.35576923 43.85216387,22.31961518 43.87823942,22.28342246 43.90431245,22.24719101 43.93038295,22.23529412 43.90431245))
780106|4|15.336|43.77392204|POLYGON((15.28029899 43.82608579,15.27214514 43.80000518,15.264 43.77392204,15.30383795 43.74783636,15.34363346 43.72174815,15.38338658 43.69565739,15.39158231 43.72174815,15.39978678 43.74783636,15.408 43.77392204,15.36819637 43.80000518,15.32835024 43.82608579,15.28846154 43.85216387,15.28029899 43.82608579))
780108|1|15.624|43.77392204|POLYGON((15.56860651 43.82608579,15.56029883 43.80000518,15.552 43.77392204,15.59168443 43.74783636,15.63132658 43.72174815,15.67092652 43.69565739,15.67927544 43.72174815,15.68763326 43.74783636,15.696 43.77392204,15.65635005 43.80000518,15.61665777 43.82608579,15.57692308 43.85216387,15.56860651 43.82608579))
780109|4|15.768|43.77392204|POLYGON((15.71276028 43.82608579,15.70437567 43.80000518,15.696 43.77392204,15.73560768 43.74783636,15.77517315 43.72174815,15.81469649 43.69565739,15.823122 43.72174815,15.8315565 43.74783636,15.84 43.77392204,15.80042689 43.80000518,15.76081153 43.82608579,15.72115385 43.85216387,15.71276028 43.82608579))
780110|2|15.912|43.77392204|POLYGON((15.85691404 43.82608579,15.84845251 43.80000518,15.84 43.77392204,15.87953092 43.74783636,15.91901971 43.72174815,15.95846645 43.69565739,15.96696857 43.72174815,15.97547974 43.74783636,15.984 43.77392204,15.94450374 43.80000518,15.9049653 43.82608579,15.86538462 43.85216387,15.85691404 43.82608579))
780122|4|17.64|43.77392204|POLYGON((17.58675921 43.82608579,17.5773746 43.80000518,17.568 43.77392204,17.60660981 43.74783636,17.64517848 43.72174815,17.68370607 43.69565739,17.69312733 43.72174815,17.70255864 43.74783636,17.712 43.77392204,17.67342583 43.80000518,17.63481046 43.82608579,17.59615385 43.85216387,17.58675921 43.82608579))
780127|3|18.36|43.77392204|POLYGON((18.30752803 43.82608579,18.2977588 43.80000518,18.288 43.77392204,18.32622601 43.74783636,18.36441129 43.72174815,18.40255591 43.69565739,18.41236015 43.72174815,18.42217484 43.74783636,18.432 43.77392204,18.39381003 43.80000518,18.35557928 43.82608579,18.31730769 43.85216387,18.30752803 43.82608579))
780135|2|19.512|43.77392204|POLYGON((19.46075814 43.82608579,19.45037353 43.80000518,19.44 43.77392204,19.47761194 43.74783636,19.5151838 43.72174815,19.55271565 43.69565739,19.56313266 43.72174815,19.57356077 43.74783636,19.584 43.77392204,19.54642476 43.80000518,19.5088094 43.82608579,19.47115385 43.85216387,19.46075814 43.82608579))
780136|2|19.656|43.77392204|POLYGON((19.60491191 43.82608579,19.59445037 43.80000518,19.584 43.77392204,19.62153518 43.74783636,19.65903037 43.72174815,19.69648562 43.69565739,19.70697922 43.72174815,19.71748401 43.74783636,19.728 43.77392204,19.6905016 43.80000518,19.65296316 43.82608579,19.61538462 43.85216387,19.60491191 43.82608579))
780139|2|20.088|43.77392204|POLYGON((20.0373732 43.82608579,20.0266809 43.80000518,20.016 43.77392204,20.0533049 43.74783636,20.09057006 43.72174815,20.12779553 43.69565739,20.13851891 43.72174815,20.14925373 43.74783636,20.16 43.77392204,20.12273212 43.80000518,20.08542445 43.82608579,20.04807692 43.85216387,20.0373732 43.82608579))
780140|2|20.232|43.77392204|POLYGON((20.18152696 43.82608579,20.17075774 43.80000518,20.16 43.77392204,20.19722814 43.74783636,20.23441662 43.72174815,20.2715655 43.69565739,20.28236548 43.72174815,20.29317697 43.74783636,20.304 43.77392204,20.26680896 43.80000518,20.22957822 43.82608579,20.19230769 43.85216387,20.18152696 43.82608579))
780143|2|20.664|43.77392204|POLYGON((20.61398825 43.82608579,20.60298826 43.80000518,20.592 43.77392204,20.62899787 43.74783636,20.66595631 43.72174815,20.7028754 43.69565739,20.71390517 43.72174815,20.7249467 43.74783636,20.736 43.77392204,20.69903949 43.80000518,20.66203951 43.82608579,20.625 43.85216387,20.61398825 43.82608579))
780148|2|21.384|43.77392204|POLYGON((21.33475707 43.82608579,21.32337247 43.80000518,21.312 43.77392204,21.34861407 43.74783636,21.38518913 43.72174815,21.42172524 43.69565739,21.43313799 43.72174815,21.4445629 43.74783636,21.456 43.77392204,21.41942369 43.80000518,21.38280833 43.82608579,21.34615385 43.85216387,21.33475707 43.82608579))
782609|4|15.7428115|43.69565739|POLYGON((15.68763326 43.74783636,15.67927544 43.72174815,15.67092652 43.69565739,15.7104843 43.6695641,15.75 43.64346827,15.78947368 43.61736989,15.79787234 43.64346827,15.80627994 43.6695641,15.81469649 43.69565739,15.77517315 43.72174815,15.73560768 43.74783636,15.696 43.77392204,15.68763326 43.74783636))
782610|4|15.88658147|43.69565739|POLYGON((15.8315565 43.74783636,15.823122 43.72174815,15.81469649 43.69565739,15.85417775 43.6695641,15.89361702 43.64346827,15.93301435 43.61736989,15.94148936 43.64346827,15.94997339 43.6695641,15.95846645 43.69565739,15.91901971 43.72174815,15.87953092 43.74783636,15.84 43.77392204,15.8315565 43.74783636))
782627|3|18.33067093|43.69565739|POLYGON((18.2782516 43.74783636,18.26851359 43.72174815,18.25878594 43.69565739,18.29696647 43.6695641,18.33510638 43.64346827,18.37320574 43.61736989,18.38297872 43.64346827,18.39276211 43.6695641,18.40255591 43.69565739,18.36441129 43.72174815,18.32622601 43.74783636,18.288 43.77392204,18.2782516 43.74783636))
782629|3|18.61821086|43.69565739|POLYGON((18.56609808 43.74783636,18.55620671 43.72174815,18.54632588 43.69565739,18.58435338 43.6695641,18.62234043 43.64346827,18.66028708 43.61736989,18.67021277 43.64346827,18.68014902 43.6695641,18.69009585 43.69565739,18.65210442 43.72174815,18.61407249 43.74783636,18.576 43.77392204,18.56609808 43.74783636))
782636|2|19.62460064|43.69565739|POLYGON((19.57356077 43.74783636,19.56313266 43.72174815,19.55271565 43.69565739,19.59020756 43.6695641,19.62765957 43.64346827,19.66507177 43.61736989,19.67553191 43.64346827,19.68600319 43.6695641,19.69648562 43.69565739,19.65903037 43.72174815,19.62153518 43.74783636,19.584 43.77392204,19.57356077 43.74783636))
782643|2|20.63099042|43.69565739|POLYGON((20.58102345 43.74783636,20.5700586 43.72174815,20.55910543 43.69565739,20.59606173 43.6695641,20.63297872 43.64346827,20.66985646 43.61736989,20.68085106 43.64346827,20.69185737 43.6695641,20.7028754 43.69565739,20.66595631 43.72174815,20.62899787 43.74783636,20.592 43.77392204,20.58102345 43.74783636))
782644|2|20.77476038|43.69565739|POLYGON((20.7249467 43.74783636,20.71390517 43.72174815,20.7028754 43.69565739,20.73975519 43.6695641,20.77659574 43.64346827,20.81339713 43.61736989,20.82446809 43.64346827,20.83555082 43.6695641,20.84664537 43.69565739,20.80980288 43.72174815,20.77292111 43.74783636,20.736 43.77392204,20.7249467 43.74783636))
782646|2|21.06230032|43.69565739|POLYGON((21.01279318 43.74783636,21.0015983 43.72174815,20.99041534 43.69565739,21.0271421 43.6695641,21.06382979 43.64346827,21.10047847 43.61736989,21.11170213 43.64346827,21.12293773 43.6695641,21.1341853 43.69565739,21.097496 43.72174815,21.06076759 43.74783636,21.024 43.77392204,21.01279318 43.74783636))
785115|2|16.00478469|43.61736989|POLYGON((15.94997339 43.6695641,15.94148936 43.64346827,15.93301435 43.61736989,15.97236982 43.59126896,16.01168348 43.56516549,16.05095541 43.53905946,16.05947955 43.56516549,16.06801275 43.59126896,16.07655502 43.61736989,16.03723404 43.64346827,15.99787121 43.6695641,15.95846645 43.69565739,15.94997339 43.6695641))
785116|4|16.14832536|43.61736989|POLYGON((16.09366684 43.6695641,16.08510638 43.64346827,16.07655502 43.61736989,16.11583422 43.59126896,16.15507169 43.56516549,16.19426752 43.53905946,16.20286776 43.56516549,16.21147715 43.59126896,16.22009569 43.61736989,16.18085106 43.64346827,16.14156466 43.6695641,16.10223642 43.69565739,16.09366684 43.6695641))
785120|4|16.72248804|43.61736989|POLYGON((16.66844066 43.6695641,16.65957447 43.64346827,16.6507177 43.61736989,16.68969182 43.59126896,16.72862454 43.56516549,16.76751592 43.53905946,16.77642061 43.56516549,16.78533475 43.59126896,16.79425837 43.61736989,16.75531915 43.64346827,16.71633848 43.6695641,16.67731629 43.69565739,16.66844066 43.6695641))
785129|3|18.01435407|43.61736989|POLYGON((17.96168175 43.6695641,17.95212766 43.64346827,17.94258373 43.61736989,17.98087141 43.59126896,18.01911843 43.56516549,18.05732484 43.53905946,18.0669145 43.56516549,18.07651435 43.59126896,18.0861244 43.61736989,18.04787234 43.64346827,18.00957956 43.6695641,17.97124601 43.69565739,17.96168175 43.6695641))
785136|3|19.01913876|43.61736989|POLYGON((18.96753592 43.6695641,18.95744681 43.64346827,18.94736842 43.61736989,18.98512221 43.59126896,19.0228359 43.56516549,19.06050955 43.53905946,19.07063197 43.56516549,19.08076514 43.59126896,19.09090909 43.61736989,19.05319149 43.64346827,19.01543374 43.6695641,18.97763578 43.69565739,18.96753592 43.6695641))
785141|2|19.73684211|43.61736989|POLYGON((19.68600319 43.6695641,19.67553191 43.64346827,19.66507177 43.61736989,19.70244421 43.59126896,19.73977695 43.56516549,19.77707006 43.53905946,19.78757302 43.56516549,19.79808714 43.59126896,19.80861244 43.61736989,19.7712766 43.64346827,19.73390101 43.6695641,19.69648562 43.69565739,19.68600319 43.6695641))
785149|2|20.88516746|43.61736989|POLYGON((20.83555082 43.6695641,20.82446809 43.64346827,20.81339713 43.61736989,20.8501594 43.59126896,20.88688263 43.56516549,20.92356688 43.53905946,20.9346787 43.56516549,20.94580234 43.59126896,20.9569378 43.61736989,20.92021277 43.64346827,20.88344864 43.6695641,20.84664537 43.69565739,20.83555082 43.6695641))
785150|2|21.02870813|43.61736989|POLYGON((20.97924428 43.6695641,20.96808511 43.64346827,20.9569378 43.61736989,20.9936238 43.59126896,21.03027084 43.56516549,21.06687898 43.53905946,21.07806691 43.56516549,21.08926674 43.59126896,21.10047847 43.61736989,21.06382979 43.64346827,21.0271421 43.6695641,20.99041534 43.69565739,20.97924428 43.6695641))
785151|2|21.1722488|43.61736989|POLYGON((21.12293773 43.6695641,21.11170213 43.64346827,21.10047847 43.61736989,21.1370882 43.59126896,21.17365905 43.56516549,21.21019108 43.53905946,21.22145512 43.56516549,21.23273114 43.59126896,21.24401914 43.61736989,21.20744681 43.64346827,21.17083555 43.6695641,21.1341853 43.69565739,21.12293773 43.6695641))
785152|2|21.31578947|43.61736989|POLYGON((21.26663119 43.6695641,21.25531915 43.64346827,21.24401914 43.61736989,21.2805526 43.59126896,21.31704727 43.56516549,21.35350318 43.53905946,21.36484334 43.56516549,21.37619554 43.59126896,21.38755981 43.61736989,21.35106383 43.64346827,21.314529 43.6695641,21.27795527 43.69565739,21.26663119 43.6695641))
785156|2|21.88995215|43.61736989|POLYGON((21.841405 43.6695641,21.82978723 43.64346827,21.81818182 43.61736989,21.8544102 43.59126896,21.89060011 43.56516549,21.92675159 43.53905946,21.93839618 43.56516549,21.95005313 43.59126896,21.96172249 43.61736989,21.92553191 43.64346827,21.88930282 43.6695641,21.85303514 43.69565739,21.841405 43.6695641))
787623|4|15.97929936|43.53905946|POLYGON((15.92454835 43.59126896,15.91609134 43.56516549,15.90764331 43.53905946,15.9469496 43.51295088,15.98621421 43.48683975,16.0254372 43.46072606,16.03393425 43.48683975,16.04244032 43.51295088,16.05095541 43.53905946,16.01168348 43.56516549,15.97236982 43.59126896,15.93301435 43.61736989,15.92454835 43.59126896))
787625|4|16.26592357|43.53905946|POLYGON((16.21147715 43.59126896,16.20286776 43.56516549,16.19426752 43.53905946,16.23342175 43.51295088,16.27253446 43.48683975,16.31160572 43.46072606,16.32025451 43.48683975,16.32891247 43.51295088,16.33757962 43.53905946,16.2984599 43.56516549,16.25929862 43.59126896,16.22009569 43.61736989,16.21147715 43.59126896))
787626|4|16.40923567|43.53905946|POLYGON((16.35494155 43.59126896,16.34625597 43.56516549,16.33757962 43.53905946,16.37665782 43.51295088,16.41569459 43.48683975,16.45468998 43.46072606,16.46341463 43.48683975,16.47214854 43.51295088,16.48089172 43.53905946,16.44184811 43.56516549,16.40276302 43.59126896,16.36363636 43.61736989,16.35494155 43.59126896))
787627|4|16.55254777|43.53905946|POLYGON((16.49840595 43.59126896,16.48964418 43.56516549,16.48089172 43.53905946,16.5198939 43.51295088,16.55885472 43.48683975,16.59777424 43.46072606,16.60657476 43.48683975,16.61538462 43.51295088,16.62420382 43.53905946,16.58523633 43.56516549,16.54622742 43.59126896,16.50717703 43.61736989,16.49840595 43.59126896))
787648|2|19.56210191|43.53905946|POLYGON((19.51115834 43.59126896,19.5007966 43.56516549,19.49044586 43.53905946,19.52785146 43.51295088,19.56521739 43.48683975,19.60254372 43.46072606,19.61293743 43.48683975,19.62334218 43.51295088,19.63375796 43.53905946,19.59638874 43.56516549,19.55897981 43.59126896,19.5215311 43.61736989,19.51115834 43.59126896))
787661|2|21.42515924|43.53905946|POLYGON((21.37619554 43.59126896,21.36484334 43.56516549,21.35350318 43.53905946,21.38992042 43.51295088,21.42629905 43.48683975,21.46263911 43.46072606,21.47401909 43.48683975,21.48541114 43.51295088,21.49681529 43.53905946,21.46043548 43.56516549,21.424017 43.59126896,21.38755981 43.61736989,21.37619554 43.59126896))
787663|2|21.71178344|43.53905946|POLYGON((21.66312434 43.59126896,21.65161976 43.56516549,21.64012739 43.53905946,21.67639257 43.51295088,21.7126193 43.48683975,21.74880763 43.46072606,21.76033934 43.48683975,21.77188329 43.51295088,21.78343949 43.53905946,21.7472119 43.56516549,21.7109458 43.59126896,21.67464115 43.61736989,21.66312434 43.59126896))
787667|2|22.28503185|43.53905946|POLYGON((22.23698193 43.59126896,22.2251726 43.56516549,22.2133758 43.53905946,22.24933687 43.51295088,22.28525981 43.48683975,22.32114467 43.46072606,22.33297985 43.48683975,22.34482759 43.51295088,22.3566879 43.53905946,22.32076474 43.56516549,22.2848034 43.59126896,22.24880383 43.61736989,22.23698193 43.59126896))
790139|4|16.52623211|43.46072606|POLYGON((16.47214854 43.51295088,16.46341463 43.48683975,16.45468998 43.46072606,16.49364407 43.43460981,16.53255691 43.408491,16.57142857 43.38236962,16.58020116 43.408491,16.58898305 43.43460981,16.59777424 43.46072606,16.55885472 43.48683975,16.5198939 43.51295088,16.48089172 43.53905946,16.47214854 43.51295088))
790140|4|16.66931638|43.46072606|POLYGON((16.61538462 43.51295088,16.60657476 43.48683975,16.59777424 43.46072606,16.63665254 43.43460981,16.67548968 43.408491,16.71428571 43.38236962,16.72313393 43.408491,16.73199153 43.43460981,16.74085851 43.46072606,16.70201485 43.48683975,16.66312997 43.51295088,16.62420382 43.53905946,16.61538462 43.51295088))
790144|4|17.24165342|43.46072606|POLYGON((17.18832891 43.51295088,17.17921527 43.48683975,17.17011129 43.46072606,17.20868644 43.43460981,17.24722075 43.408491,17.28571429 43.38236962,17.29486501 43.408491,17.30402542 43.43460981,17.31319555 43.46072606,17.27465536 43.48683975,17.23607427 43.51295088,17.19745223 43.53905946,17.18832891 43.51295088))
790155|3|18.81558029|43.46072606|POLYGON((18.76392573 43.51295088,18.75397667 43.48683975,18.74403816 43.46072606,18.78177966 43.43460981,18.81948121 43.408491,18.85714286 43.38236962,18.86712546 43.408491,18.87711864 43.43460981,18.88712242 43.46072606,18.84941676 43.48683975,18.81167109 43.51295088,18.77388535 43.53905946,18.76392573 43.51295088))
790162|2|19.81717011|43.46072606|POLYGON((19.76657825 43.51295088,19.75609756 43.48683975,19.74562798 43.46072606,19.78283898 43.43460981,19.82001059 43.408491,19.85714286 43.38236962,19.86765484 43.408491,19.87817797 43.43460981,19.88871224 43.46072606,19.85153765 43.48683975,19.81432361 43.51295088,19.77707006 43.53905946,19.76657825 43.51295088))
790170|2|20.9618442|43.46072606|POLYGON((20.91246684 43.51295088,20.90137858 43.48683975,20.89030207 43.46072606,20.92690678 43.43460981,20.96347274 43.408491,21 43.38236962,21.01111699 43.408491,21.02224576 43.43460981,21.03338633 43.46072606,20.99681866 43.48683975,20.9602122 43.51295088,20.92356688 43.53905946,20.91246684 43.51295088))
790171|2|21.10492846|43.46072606|POLYGON((21.05570292 43.51295088,21.04453871 43.48683975,21.03338633 43.46072606,21.06991525 43.43460981,21.10640551 43.408491,21.14285714 43.38236962,21.15404976 43.408491,21.16525424 43.43460981,21.17647059 43.46072606,21.13997879 43.48683975,21.10344828 43.51295088,21.06687898 43.53905946,21.05570292 43.51295088))
792653|1|16.21428571|43.38236962|POLYGON((16.15995763 43.43460981,16.15140286 43.408491,16.14285714 43.38236962,16.18191433 43.35624568,16.22093023 43.33011917,16.25990491 43.30399009,16.26849894 43.33011917,16.27710206 43.35624568,16.28571429 43.38236962,16.24669137 43.408491,16.20762712 43.43460981,16.16852146 43.46072606,16.15995763 43.43460981))
792655|4|16.5|43.38236962|POLYGON((16.44597458 43.43460981,16.4372684 43.408491,16.42857143 43.38236962,16.46747753 43.35624568,16.50634249 43.33011917,16.5451664 43.30399009,16.55391121 43.33011917,16.56266526 43.35624568,16.57142857 43.38236962,16.53255691 43.408491,16.49364407 43.43460981,16.45468998 43.46072606,16.44597458 43.43460981))
792656|4|16.64285714|43.38236962|POLYGON((16.58898305 43.43460981,16.58020116 43.408491,16.57142857 43.38236962,16.61025912 43.35624568,16.64904863 43.33011917,16.68779715 43.30399009,16.69661734 43.33011917,16.70544685 43.35624568,16.71428571 43.38236962,16.67548968 43.408491,16.63665254 43.43460981,16.59777424 43.46072606,16.58898305 43.43460981))
792657|4|16.78571429|43.38236962|POLYGON((16.73199153 43.43460981,16.72313393 43.408491,16.71428571 43.38236962,16.75304072 43.35624568,16.79175476 43.33011917,16.83042789 43.30399009,16.83932347 43.33011917,16.84822845 43.35624568,16.85714286 43.38236962,16.81842245 43.408491,16.77966102 43.43460981,16.74085851 43.46072606,16.73199153 43.43460981))
792658|4|16.92857143|43.38236962|POLYGON((16.875 43.43460981,16.8660667 43.408491,16.85714286 43.38236962,16.89582232 43.35624568,16.93446089 43.33011917,16.97305864 43.30399009,16.9820296 43.33011917,16.99101005 43.35624568,17 43.38236962,16.96135521 43.408491,16.92266949 43.43460981,16.88394277 43.46072606,16.875 43.43460981))
792661|4|17.35714286|43.38236962|POLYGON((17.30402542 43.43460981,17.29486501 43.408491,17.28571429 43.38236962,17.32416711 43.35624568,17.36257928 43.33011917,17.40095087 43.30399009,17.41014799 43.33011917,17.41935484 43.35624568,17.42857143 43.38236962,17.39015352 43.408491,17.35169492 43.43460981,17.31319555 43.46072606,17.30402542 43.43460981))
792663|4|17.64285714|43.38236962|POLYGON((17.59004237 43.43460981,17.58073055 43.408491,17.57142857 43.38236962,17.6097303 43.35624568,17.64799154 43.33011917,17.68621236 43.30399009,17.69556025 43.33011917,17.70491803 43.35624568,17.71428571 43.38236962,17.67601906 43.408491,17.63771186 43.43460981,17.59936407 43.46072606,17.59004237 43.43460981))
792664|3|17.78571429|43.38236962|POLYGON((17.73305085 43.43460981,17.72366331 43.408491,17.71428571 43.38236962,17.7525119 43.35624568,17.79069767 43.33011917,17.82884311 43.30399009,17.83826638 43.33011917,17.84769963 43.35624568,17.85714286 43.38236962,17.81895183 43.408491,17.78072034 43.43460981,17.74244833 43.46072606,17.73305085 43.43460981))
792675|7|19.35714286|43.38236962|POLYGON((19.30614407 43.43460981,19.29592377 43.408491,19.28571429 43.38236962,19.32310947 43.35624568,19.36046512 43.33011917,19.3977813 43.30399009,19.40803383 43.33011917,19.4182972 43.35624568,19.42857143 43.38236962,19.39121228 43.408491,19.35381356 43.43460981,19.3163752 43.46072606,19.30614407 43.43460981))
792677|2|19.64285714|43.38236962|POLYGON((19.59216102 43.43460981,19.58178931 43.408491,19.57142857 43.38236962,19.60867266 43.35624568,19.64587738 43.33011917,19.68304279 43.30399009,19.69344609 43.33011917,19.70386039 43.35624568,19.71428571 43.38236962,19.67707782 43.408491,19.63983051 43.43460981,19.60254372 43.46072606,19.59216102 43.43460981))
792687|2|21.07142857|43.38236962|POLYGON((21.02224576 43.43460981,21.01111699 43.408491,21 43.38236962,21.03648863 43.35624568,21.07293869 43.33011917,21.10935024 43.30399009,21.1205074 43.33011917,21.13167636 43.35624568,21.14285714 43.38236962,21.10640551 43.408491,21.06991525 43.43460981,21.03338633 43.46072606,21.02224576 43.43460981))
792692|2|21.78571429|43.38236962|POLYGON((21.73728814 43.43460981,21.72578084 43.408491,21.71428571 43.38236962,21.75039662 43.35624568,21.78646934 43.33011917,21.82250396 43.30399009,21.83403805 43.33011917,21.84558435 43.35624568,21.85714286 43.38236962,21.82106935 43.408491,21.78495763 43.43460981,21.74880763 43.46072606,21.73728814 43.43460981))
792693|2|21.92857143|43.38236962|POLYGON((21.88029661 43.43460981,21.86871361 43.408491,21.85714286 43.38236962,21.89317821 43.35624568,21.92917548 43.33011917,21.96513471 43.30399009,21.97674419 43.33011917,21.98836594 43.35624568,22 43.38236962,21.96400212 43.408491,21.9279661 43.43460981,21.89189189 43.46072606,21.88029661 43.43460981))
795175|4|16.47385103|43.30399009|POLYGON((16.41988366 43.35624568,16.41120507 43.33011917,16.40253566 43.30399009,16.44139388 43.27785844,16.48021108 43.25172422,16.51898734 43.22558741,16.52770449 43.25172422,16.53643083 43.27785844,16.5451664 43.30399009,16.50634249 43.33011917,16.46747753 43.35624568,16.42857143 43.38236962,16.41988366 43.35624568))
795176|2|16.61648177|43.30399009|POLYGON((16.56266526 43.35624568,16.55391121 43.33011917,16.5451664 43.30399009,16.58394931 43.27785844,16.62269129 43.25172422,16.66139241 43.22558741,16.6701847 43.25172422,16.67898627 43.27785844,16.68779715 43.30399009,16.64904863 43.33011917,16.61025912 43.35624568,16.57142857 43.38236962,16.56266526 43.35624568))
795177|1|16.75911252|43.30399009|POLYGON((16.70544685 43.35624568,16.69661734 43.33011917,16.68779715 43.30399009,16.72650475 43.27785844,16.7651715 43.25172422,16.80379747 43.22558741,16.81266491 43.25172422,16.82154171 43.27785844,16.83042789 43.30399009,16.79175476 43.33011917,16.75304072 43.35624568,16.71428571 43.38236962,16.70544685 43.35624568))
795179|4|17.04437401|43.30399009|POLYGON((16.99101005 43.35624568,16.9820296 43.33011917,16.97305864 43.30399009,17.01161563 43.27785844,17.05013193 43.25172422,17.08860759 43.22558741,17.09762533 43.25172422,17.10665259 43.27785844,17.11568938 43.30399009,17.07716702 43.33011917,17.03860391 43.35624568,17 43.38236962,16.99101005 43.35624568))
795204|2|20.61014263|43.30399009|POLYGON((20.56054997 43.35624568,20.54968288 43.33011917,20.53882726 43.30399009,20.57550158 43.27785844,20.6121372 43.25172422,20.64873418 43.22558741,20.65963061 43.25172422,20.67053854 43.27785844,20.681458 43.30399009,20.6448203 43.33011917,20.60814384 43.35624568,20.57142857 43.38236962,20.56054997 43.35624568))
795205|2|20.75277338|43.30399009|POLYGON((20.70333157 43.35624568,20.69238901 43.33011917,20.681458 43.30399009,20.71805702 43.27785844,20.75461741 43.25172422,20.79113924 43.22558741,20.80211082 43.25172422,20.81309398 43.27785844,20.82408875 43.30399009,20.78752643 43.33011917,20.75092544 43.35624568,20.71428571 43.38236962,20.70333157 43.35624568))
795206|2|20.89540412|43.30399009|POLYGON((20.84611317 43.35624568,20.83509514 43.33011917,20.82408875 43.30399009,20.86061246 43.27785844,20.89709763 43.25172422,20.9335443 43.22558741,20.94459103 43.25172422,20.95564942 43.27785844,20.96671949 43.30399009,20.93023256 43.33011917,20.89370703 43.35624568,20.85714286 43.38236962,20.84611317 43.35624568))
795209|2|21.32329635|43.30399009|POLYGON((21.27445796 43.35624568,21.26321353 43.33011917,21.25198098 43.30399009,21.28827878 43.27785844,21.32453826 43.25172422,21.36075949 43.22558741,21.37203166 43.25172422,21.38331573 43.27785844,21.39461173 43.30399009,21.35835095 43.33011917,21.32205182 43.35624568,21.28571429 43.38236962,21.27445796 43.35624568))
795212|2|21.75118859|43.30399009|POLYGON((21.70280275 43.35624568,21.69133192 43.33011917,21.67987322 43.30399009,21.71594509 43.27785844,21.75197889 43.25172422,21.78797468 43.22558741,21.7994723 43.25172422,21.81098205 43.27785844,21.82250396 43.30399009,21.78646934 43.33011917,21.75039662 43.35624568,21.71428571 43.38236962,21.70280275 43.35624568))
795213|2|21.89381933|43.30399009|POLYGON((21.84558435 43.35624568,21.83403805 43.33011917,21.82250396 43.30399009,21.85850053 43.27785844,21.8944591 43.25172422,21.93037975 43.22558741,21.94195251 43.25172422,21.95353749 43.27785844,21.96513471 43.30399009,21.92917548 43.33011917,21.89317821 43.35624568,21.85714286 43.38236962,21.84558435 43.35624568))
795214|2|22.03645008|43.30399009|POLYGON((21.98836594 43.35624568,21.97674419 43.33011917,21.96513471 43.30399009,22.00105597 43.27785844,22.03693931 43.25172422,22.07278481 43.22558741,22.08443272 43.25172422,22.09609293 43.27785844,22.10776545 43.30399009,22.07188161 43.33011917,22.03595981 43.35624568,22 43.38236962,21.98836594 43.35624568))
795218|2|22.60697306|43.30399009|POLYGON((22.55949233 43.35624568,22.54756871 43.33011917,22.53565769 43.30399009,22.57127772 43.27785844,22.60686016 43.25172422,22.64240506 43.22558741,22.65435356 43.25172422,22.66631468 43.27785844,22.67828843 43.30399009,22.64270613 43.33011917,22.6070862 43.35624568,22.57142857 43.38236962,22.55949233 43.35624568))
797706|4|17.44462025|43.22558741|POLYGON((17.39176346 43.27785844,17.38258575 43.25172422,17.37341772 43.22558741,17.41170269 43.19944803,17.44994731 43.17330607,17.48815166 43.14716153,17.49736565 43.17330607,17.50658935 43.19944803,17.51582278 43.22558741,17.47757256 43.25172422,17.43928194 43.27785844,17.40095087 43.30399009,17.39176346 43.27785844))
797709|2|17.87183544|43.22558741|POLYGON((17.81942978 43.27785844,17.81002639 43.25172422,17.80063291 43.22558741,17.83869267 43.19944803,17.87671233 43.17330607,17.91469194 43.14716153,17.92413066 43.17330607,17.93357934 43.19944803,17.94303797 43.22558741,17.90501319 43.25172422,17.86694826 43.27785844,17.82884311 43.30399009,17.81942978 43.27785844))
797724|2|20.00791139|43.22558741|POLYGON((19.95776135 43.27785844,19.94722955 43.25172422,19.93670886 43.22558741,19.97364259 43.19944803,20.01053741 43.17330607,20.04739336 43.14716153,20.05795574 43.17330607,20.06852926 43.19944803,20.07911392 43.22558741,20.04221636 43.25172422,20.00527983 43.27785844,19.96830428 43.30399009,19.95776135 43.27785844))
797729|2|20.71993671|43.22558741|POLYGON((20.67053854 43.27785844,20.65963061 43.25172422,20.64873418 43.22558741,20.68529257 43.19944803,20.72181243 43.17330607,20.75829384 43.14716153,20.76923077 43.17330607,20.78017923 43.19944803,20.79113924 43.22558741,20.75461741 43.25172422,20.71805702 43.27785844,20.681458 43.30399009,20.67053854 43.27785844))
797735|2|21.57436709|43.22558741|POLYGON((21.52587117 43.27785844,21.51451187 43.25172422,21.50316456 43.22558741,21.53927254 43.19944803,21.57534247 43.17330607,21.61137441 43.14716153,21.6227608 43.17330607,21.6341592 43.19944803,21.64556962 43.22558741,21.60949868 43.25172422,21.57338965 43.27785844,21.53724247 43.30399009,21.52587117 43.27785844))
797740|2|22.28639241|43.22558741|POLYGON((22.23864836 43.27785844,22.22691293 43.25172422,22.21518987 43.22558741,22.25092251 43.19944803,22.28661749 43.17330607,22.32227488 43.14716153,22.33403583 43.17330607,22.34580917 43.19944803,22.35759494 43.22558741,22.32189974 43.25172422,22.28616684 43.27785844,22.2503962 43.30399009,22.23864836 43.27785844))
797742|2|22.57120253|43.22558741|POLYGON((22.52375924 43.27785844,22.51187335 43.25172422,22.5 43.22558741,22.5355825 43.19944803,22.5711275 43.17330607,22.60663507 43.14716153,22.61854584 43.17330607,22.63046916 43.19944803,22.64240506 43.22558741,22.60686016 43.25172422,22.57127772 43.27785844,22.53565769 43.30399009,22.52375924 43.27785844))
800227|4|16.42180095|43.14716153|POLYGON((16.36794939 43.19944803,16.35932561 43.17330607,16.3507109 43.14716153,16.38947368 43.1210144,16.42819569 43.09486469,16.46687697 43.06871238,16.47553919 43.09486469,16.48421053 43.1210144,16.492891 43.14716153,16.45416228 43.17330607,16.41539273 43.19944803,16.37658228 43.22558741,16.36794939 43.19944803))
800229|4|16.70616114|43.14716153|POLYGON((16.65260938 43.19944803,16.64383562 43.17330607,16.63507109 43.14716153,16.67368421 43.1210144,16.71225671 43.09486469,16.75078864 43.06871238,16.75960021 43.09486469,16.76842105 43.1210144,16.77725118 43.14716153,16.73867229 43.17330607,16.70005271 43.19944803,16.66139241 43.22558741,16.65260938 43.19944803))
800233|3|17.27488152|43.14716153|POLYGON((17.22192936 43.19944803,17.21285564 43.17330607,17.20379147 43.14716153,17.24210526 43.1210144,17.28037875 43.09486469,17.31861199 43.06871238,17.32772225 43.09486469,17.33684211 43.1210144,17.34597156 43.14716153,17.30769231 43.17330607,17.26937269 43.19944803,17.23101266 43.22558741,17.22192936 43.19944803))
800234|4|17.41706161|43.14716153|POLYGON((17.36425936 43.19944803,17.35511064 43.17330607,17.34597156 43.14716153,17.38421053 43.1210144,17.42240926 43.09486469,17.46056782 43.06871238,17.46975276 43.09486469,17.47894737 43.1210144,17.48815166 43.14716153,17.44994731 43.17330607,17.41170269 43.19944803,17.37341772 43.22558741,17.36425936 43.19944803))
800236|3|17.7014218|43.14716153|POLYGON((17.64891935 43.19944803,17.63962065 43.17330607,17.63033175 43.14716153,17.66842105 43.1210144,17.70647028 43.09486469,17.7444795 43.06871238,17.75381378 43.09486469,17.76315789 43.1210144,17.77251185 43.14716153,17.73445732 43.17330607,17.69636268 43.19944803,17.65822785 43.22558741,17.64891935 43.19944803))
800246|7|19.12322275|43.14716153|POLYGON((19.07221929 43.19944803,19.06217071 43.17330607,19.0521327 43.14716153,19.08947368 43.1210144,19.12677538 43.09486469,19.16403785 43.06871238,19.17411888 43.09486469,19.18421053 43.1210144,19.1943128 43.14716153,19.15700738 43.17330607,19.11966263 43.19944803,19.08227848 43.22558741,19.07221929 43.19944803))
800255|2|20.4028436|43.14716153|POLYGON((20.35318925 43.19944803,20.34246575 43.17330607,20.33175355 43.14716153,20.36842105 43.1210144,20.40504997 43.09486469,20.44164038 43.06871238,20.45239348 43.09486469,20.46315789 43.1210144,20.47393365 43.14716153,20.43730242 43.17330607,20.40063258 43.19944803,20.36392405 43.22558741,20.35318925 43.19944803))
800256|2|20.5450237|43.14716153|POLYGON((20.49551924 43.19944803,20.48472076 43.17330607,20.47393365 43.14716153,20.51052632 43.1210144,20.54708048 43.09486469,20.58359621 43.06871238,20.59442399 43.09486469,20.60526316 43.1210144,20.61611374 43.14716153,20.57955743 43.17330607,20.54296257 43.19944803,20.50632911 43.22558741,20.49551924 43.19944803))
800270|2|22.53554502|43.14716153|POLYGON((22.48813917 43.19944803,22.47629083 43.17330607,22.46445498 43.14716153,22.5 43.1210144,22.53550763 43.09486469,22.57097792 43.06871238,22.58285113 43.09486469,22.59473684 43.1210144,22.60663507 43.14716153,22.5711275 43.17330607,22.5355825 43.19944803,22.5 43.22558741,22.48813917 43.19944803))
802766|4|17.38958991|43.06871238|POLYGON((17.33684211 43.1210144,17.32772225 43.09486469,17.31861199 43.06871238,17.35680504 43.04255749,17.39495798 43.0164,17.43307087 42.99023991,17.44222689 43.0164,17.45139254 43.04255749,17.46056782 43.06871238,17.42240926 43.09486469,17.38421053 43.1210144,17.34597156 43.14716153,17.33684211 43.1210144))
802768|4|17.67350158|43.06871238|POLYGON((17.62105263 43.1210144,17.61178327 43.09486469,17.60252366 43.06871238,17.64056752 43.04255749,17.67857143 43.0164,17.71653543 42.99023991,17.72584034 43.0164,17.73515502 43.04255749,17.7444795 43.06871238,17.70647028 43.09486469,17.66842105 43.1210144,17.63033175 43.14716153,17.62105263 43.1210144))
802788|2|20.5126183|43.06871238|POLYGON((20.46315789 43.1210144,20.45239348 43.09486469,20.44164038 43.06871238,20.47819233 43.04255749,20.51470588 43.0164,20.5511811 42.99023991,20.56197479 43.0164,20.57277982 43.04255749,20.58359621 43.06871238,20.54708048 43.09486469,20.51052632 43.1210144,20.47393365 43.14716153,20.46315789 43.1210144))
802790|2|20.79652997|43.06871238|POLYGON((20.74736842 43.1210144,20.7364545 43.09486469,20.72555205 43.06871238,20.76195481 43.04255749,20.79831933 43.0164,20.83464567 42.99023991,20.84558824 43.0164,20.8565423 43.04255749,20.86750789 43.06871238,20.8311415 43.09486469,20.79473684 43.1210144,20.75829384 43.14716153,20.74736842 43.1210144))
802794|4|21.36435331|43.06871238|POLYGON((21.31578947 43.1210144,21.30457654 43.09486469,21.29337539 43.06871238,21.32947977 43.04255749,21.36554622 43.0164,21.4015748 42.99023991,21.41281513 43.0164,21.42406726 43.04255749,21.43533123 43.06871238,21.39926355 43.09486469,21.36315789 43.1210144,21.32701422 43.14716153,21.31578947 43.1210144))
802804|1|22.78391167|43.06871238|POLYGON((22.73684211 43.1210144,22.72488164 43.09486469,22.71293375 43.06871238,22.74829217 43.04255749,22.78361345 43.0164,22.81889764 42.99023991,22.83088235 43.0164,22.84287966 43.04255749,22.85488959 43.06871238,22.81956865 43.09486469,22.78421053 43.1210144,22.74881517 43.14716153,22.73684211 43.1210144))
805294|4|16.22834646|42.99023991|POLYGON((16.17446138 43.04255749,16.16596639 43.0164,16.15748031 42.99023991,16.19622246 42.96407723,16.23492396 42.93791195,16.27358491 42.91174407,16.28211851 42.93791195,16.29066107 42.96407723,16.2992126 42.99023991,16.2605042 43.0164,16.22175512 43.04255749,16.1829653 43.06871238,16.17446138 43.04255749))
805297|4|16.65354331|42.99023991|POLYGON((16.6001051 43.04255749,16.59138655 43.0164,16.58267717 42.99023991,16.62119622 42.96407723,16.65967488 42.93791195,16.69811321 42.91174407,16.70686943 42.93791195,16.71563484 42.96407723,16.72440945 42.99023991,16.68592437 43.0164,16.64739884 43.04255749,16.60883281 43.06871238,16.6001051 43.04255749))
805300|2|17.07874016|42.99023991|POLYGON((17.02574882 43.04255749,17.01680672 43.0164,17.00787402 42.99023991,17.04616999 42.96407723,17.0844258 42.93791195,17.12264151 42.91174407,17.13162035 42.93791195,17.1406086 42.96407723,17.1496063 42.99023991,17.11134454 43.0164,17.07304256 43.04255749,17.03470032 43.06871238,17.02574882 43.04255749))
805304|4|17.64566929|42.99023991|POLYGON((17.59327378 43.04255749,17.58403361 43.0164,17.57480315 42.99023991,17.61280168 42.96407723,17.65076036 42.93791195,17.68867925 42.91174407,17.6979549 42.93791195,17.70724029 42.96407723,17.71653543 42.99023991,17.67857143 43.0164,17.64056752 43.04255749,17.60252366 43.06871238,17.59327378 43.04255749))
805323|2|20.33858268|42.99023991|POLYGON((20.28901734 43.04255749,20.27836134 43.0164,20.26771654 42.99023991,20.3043022 42.96407723,20.3408495 42.93791195,20.37735849 42.91174407,20.38804405 42.93791195,20.39874082 42.96407723,20.40944882 42.99023991,20.37289916 43.0164,20.33631109 43.04255749,20.29968454 43.06871238,20.28901734 43.04255749))
805330|2|21.33070866|42.99023991|POLYGON((21.28218602 43.04255749,21.2710084 43.0164,21.25984252 42.99023991,21.29590766 42.96407723,21.33193498 42.93791195,21.36792453 42.91174407,21.37912952 42.93791195,21.39034627 42.96407723,21.4015748 42.99023991,21.36554622 43.0164,21.32947977 43.04255749,21.29337539 43.06871238,21.28218602 43.04255749))
805334|2|21.8976378|42.99023991|POLYGON((21.84971098 43.04255749,21.83823529 43.0164,21.82677165 42.99023991,21.86253935 42.96407723,21.89826953 42.93791195,21.93396226 42.91174407,21.94546408 42.93791195,21.95697796 42.96407723,21.96850394 42.99023991,21.93277311 43.0164,21.89700473 43.04255749,21.86119874 43.06871238,21.84971098 43.04255749))
805335|2|22.03937008|42.99023991|POLYGON((21.99159222 43.04255749,21.98004202 43.0164,21.96850394 42.99023991,22.00419727 42.96407723,22.03985317 42.93791195,22.0754717 42.91174407,22.08704772 42.93791195,22.09863589 42.96407723,22.11023622 42.99023991,22.07457983 43.0164,22.03888597 43.04255749,22.00315457 43.06871238,21.99159222 43.04255749))
805340|2|22.7480315|42.99023991|POLYGON((22.70099842 43.04255749,22.68907563 43.0164,22.67716535 42.99023991,22.71248688 42.96407723,22.74777137 42.93791195,22.78301887 42.91174407,22.79496592 42.93791195,22.8069255 42.96407723,22.81889764 42.99023991,22.78361345 43.0164,22.74829217 43.04255749,22.71293375 43.06871238,22.70099842 43.04255749))
807838|4|16.76886792|42.91174407|POLYGON((16.71563484 42.96407723,16.70686943 42.93791195,16.69811321 42.91174407,16.73651126 42.88557358,16.77486911 42.85940049,16.81318681 42.83322479,16.82198953 42.85940049,16.83080147 42.88557358,16.83962264 42.91174407,16.80125852 42.93791195,16.76285414 42.96407723,16.72440945 42.99023991,16.71563484 42.96407723))
807839|4|16.91037736|42.91174407|POLYGON((16.85729276 42.96407723,16.84845307 42.93791195,16.83962264 42.91174407,16.87794657 42.88557358,16.91623037 42.85940049,16.9544741 42.83322479,16.96335079 42.85940049,16.97223677 42.88557358,16.98113208 42.91174407,16.94284216 42.93791195,16.90451207 42.96407723,16.86614173 42.99023991,16.85729276 42.96407723))
807841|2|17.19339623|42.91174407|POLYGON((17.1406086 42.96407723,17.13162035 42.93791195,17.12264151 42.91174407,17.16081718 42.88557358,17.19895288 42.85940049,17.23704867 42.83322479,17.2460733 42.85940049,17.25510739 42.88557358,17.26415094 42.91174407,17.22600944 42.93791195,17.18782791 42.96407723,17.1496063 42.99023991,17.1406086 42.96407723))
807844|4|17.61792453|42.91174407|POLYGON((17.56558237 42.96407723,17.55637126 42.93791195,17.54716981 42.91174407,17.5851231 42.88557358,17.62303665 42.85940049,17.66091052 42.83322479,17.67015707 42.85940049,17.67941331 42.88557358,17.68867925 42.91174407,17.65076036 42.93791195,17.61280168 42.96407723,17.57480315 42.99023991,17.56558237 42.96407723))
807866|5|20.73113208|42.91174407|POLYGON((20.68205666 42.96407723,20.67121133 42.93791195,20.66037736 42.91174407,20.69669984 42.88557358,20.73298429 42.85940049,20.76923077 42.83322479,20.78010471 42.85940049,20.79099005 42.88557358,20.80188679 42.91174407,20.76560042 42.93791195,20.72927597 42.96407723,20.69291339 42.99023991,20.68205666 42.96407723))
807867|5|20.87264151|42.91174407|POLYGON((20.82371459 42.96407723,20.81279497 42.93791195,20.80188679 42.91174407,20.83813515 42.88557358,20.87434555 42.85940049,20.91051805 42.83322479,20.92146597 42.85940049,20.93242535 42.88557358,20.94339623 42.91174407,20.90718406 42.93791195,20.87093389 42.96407723,20.83464567 42.99023991,20.82371459 42.96407723))
807869|5|21.15566038|42.91174407|POLYGON((21.10703043 42.96407723,21.09596224 42.93791195,21.08490566 42.91174407,21.12100576 42.88557358,21.15706806 42.85940049,21.19309262 42.83322479,21.20418848 42.85940049,21.21529597 42.88557358,21.22641509 42.91174407,21.19035134 42.93791195,21.15424974 42.96407723,21.11811024 42.99023991,21.10703043 42.96407723))
807876|2|22.14622642|42.91174407|POLYGON((22.09863589 42.96407723,22.08704772 42.93791195,22.0754717 42.91174407,22.11105291 42.88557358,22.14659686 42.85940049,22.18210361 42.83322479,22.19371728 42.85940049,22.20534311 42.88557358,22.21698113 42.91174407,22.18143681 42.93791195,22.14585519 42.96407723,22.11023622 42.99023991,22.09863589 42.96407723))
810397|7|18.86185243|42.83322479|POLYGON((18.81089576 42.88557358,18.80104712 42.85940049,18.79120879 42.83322479,18.82845188 42.80704647,18.86565604 42.78086555,18.90282132 42.75468201,18.91270256 42.78086555,18.92259414 42.80704647,18.93249608 42.83322479,18.89528796 42.85940049,18.85804086 42.88557358,18.82075472 42.91174407,18.81089576 42.88557358))
810402|7|19.56828885|42.83322479|POLYGON((19.51807229 42.88557358,19.5078534 42.85940049,19.49764521 42.83322479,19.53451883 42.80704647,19.57135389 42.78086555,19.60815047 42.75468201,19.61840042 42.78086555,19.62866109 42.80704647,19.6389325 42.83322479,19.60209424 42.85940049,19.56521739 42.88557358,19.52830189 42.91174407,19.51807229 42.88557358))
810404|2|19.85086342|42.83322479|POLYGON((19.8009429 42.88557358,19.79057592 42.85940049,19.78021978 42.83322479,19.81694561 42.80704647,19.85363304 42.78086555,19.89028213 42.75468201,19.90067956 42.78086555,19.91108787 42.80704647,19.92150706 42.83322479,19.88481675 42.85940049,19.848088 42.88557358,19.81132075 42.91174407,19.8009429 42.88557358))
810411|5|20.83987441|42.83322479|POLYGON((20.79099005 42.88557358,20.78010471 42.85940049,20.76923077 42.83322479,20.80543933 42.80704647,20.84161004 42.78086555,20.87774295 42.75468201,20.88865656 42.78086555,20.89958159 42.80704647,20.91051805 42.83322479,20.87434555 42.85940049,20.83813515 42.88557358,20.80188679 42.91174407,20.79099005 42.88557358))
810412|5|20.9811617|42.83322479|POLYGON((20.93242535 42.88557358,20.92146597 42.85940049,20.91051805 42.83322479,20.94665272 42.80704647,20.98274961 42.78086555,21.01880878 42.75468201,21.02979613 42.78086555,21.04079498 42.80704647,21.05180534 42.83322479,21.01570681 42.85940049,20.97957046 42.88557358,20.94339623 42.91174407,20.93242535 42.88557358))
810413|5|21.12244898|42.83322479|POLYGON((21.07386066 42.88557358,21.06282723 42.85940049,21.05180534 42.83322479,21.08786611 42.80704647,21.12388918 42.78086555,21.15987461 42.75468201,21.1709357 42.78086555,21.18200837 42.80704647,21.19309262 42.83322479,21.15706806 42.85940049,21.12100576 42.88557358,21.08490566 42.91174407,21.07386066 42.88557358))
810420|2|22.11145997|42.83322479|POLYGON((22.06390781 42.88557358,22.05235602 42.85940049,22.04081633 42.83322479,22.07635983 42.80704647,22.11186618 42.78086555,22.14733542 42.75468201,22.1589127 42.78086555,22.17050209 42.80704647,22.18210361 42.83322479,22.14659686 42.85940049,22.11105291 42.88557358,22.0754717 42.91174407,22.06390781 42.88557358))
812939|4|17.98589342|42.75468201|POLYGON((17.93410042 42.80704647,17.92472556 42.78086555,17.9153605 42.75468201,17.95300261 42.72849585,17.99060543 42.70230708,18.02816901 42.67611568,18.03757829 42.70230708,18.04699739 42.72849585,18.05642633 42.75468201,18.01881861 42.78086555,17.98117155 42.80704647,17.94348509 42.83322479,17.93410042 42.80704647))
812946|7|18.97335423|42.75468201|POLYGON((18.92259414 42.80704647,18.91270256 42.78086555,18.90282132 42.75468201,18.93994778 42.72849585,18.97703549 42.70230708,19.01408451 42.67611568,19.02400835 42.70230708,19.03394256 42.72849585,19.04388715 42.75468201,19.00679561 42.78086555,18.96966527 42.80704647,18.93249608 42.83322479,18.92259414 42.80704647))
812955|2|20.24294671|42.75468201|POLYGON((20.19351464 42.80704647,20.1829587 42.78086555,20.17241379 42.75468201,20.20887728 42.72849585,20.24530271 42.70230708,20.28169014 42.67611568,20.29227557 42.70230708,20.30287206 42.72849585,20.31347962 42.75468201,20.27705175 42.78086555,20.24058577 42.80704647,20.20408163 42.83322479,20.19351464 42.80704647))
812956|5|20.38401254|42.75468201|POLYGON((20.33472803 42.80704647,20.32409827 42.78086555,20.31347962 42.75468201,20.34986945 42.72849585,20.38622129 42.70230708,20.42253521 42.67611568,20.43319415 42.70230708,20.44386423 42.72849585,20.45454545 42.75468201,20.41819132 42.78086555,20.38179916 42.80704647,20.34536892 42.83322479,20.33472803 42.80704647))
812957|5|20.52507837|42.75468201|POLYGON((20.47594142 42.80704647,20.46523785 42.78086555,20.45454545 42.75468201,20.49086162 42.72849585,20.52713987 42.70230708,20.56338028 42.67611568,20.57411273 42.70230708,20.5848564 42.72849585,20.59561129 42.75468201,20.55933089 42.78086555,20.52301255 42.80704647,20.4866562 42.83322479,20.47594142 42.80704647))
812959|5|20.80721003|42.75468201|POLYGON((20.7583682 42.80704647,20.74751699 42.78086555,20.73667712 42.75468201,20.77284595 42.72849585,20.80897704 42.70230708,20.84507042 42.67611568,20.8559499 42.70230708,20.86684073 42.72849585,20.87774295 42.75468201,20.84161004 42.78086555,20.80543933 42.80704647,20.76923077 42.83322479,20.7583682 42.80704647))
812961|5|21.08934169|42.75468201|POLYGON((21.04079498 42.80704647,21.02979613 42.78086555,21.01880878 42.75468201,21.05483029 42.72849585,21.0908142 42.70230708,21.12676056 42.67611568,21.13778706 42.70230708,21.14882507 42.72849585,21.15987461 42.75468201,21.12388918 42.78086555,21.08786611 42.80704647,21.05180534 42.83322479,21.04079498 42.80704647))
812962|6|21.23040752|42.75468201|POLYGON((21.18200837 42.80704647,21.1709357 42.78086555,21.15987461 42.75468201,21.19582245 42.72849585,21.23173278 42.70230708,21.26760563 42.67611568,21.27870564 42.70230708,21.28981723 42.72849585,21.30094044 42.75468201,21.26502875 42.78086555,21.2290795 42.80704647,21.19309262 42.83322479,21.18200837 42.80704647))
815492|4|18.09859155|42.67611568|POLYGON((18.04699739 42.72849585,18.03757829 42.70230708,18.02816901 42.67611568,18.06569343 42.64992166,18.10317874 42.62372501,18.140625 42.59752574,18.15007817 42.62372501,18.15954119 42.64992166,18.16901408 42.67611568,18.13152401 42.70230708,18.09399478 42.72849585,18.05642633 42.75468201,18.04699739 42.72849585))
815494|3|18.38028169|42.67611568|POLYGON((18.32898172 42.72849585,18.31941545 42.70230708,18.30985915 42.67611568,18.3472367 42.64992166,18.3845753 42.62372501,18.421875 42.59752574,18.43147473 42.62372501,18.44108446 42.64992166,18.45070423 42.67611568,18.41336117 42.70230708,18.37597911 42.72849585,18.33855799 42.75468201,18.32898172 42.72849585))
815507|5|20.21126761|42.67611568|POLYGON((20.1618799 42.72849585,20.15135699 42.70230708,20.14084507 42.67611568,20.17726799 42.64992166,20.21365294 42.62372501,20.25 42.59752574,20.26055237 42.62372501,20.27111575 42.64992166,20.28169014 42.67611568,20.24530271 42.70230708,20.20887728 42.72849585,20.17241379 42.75468201,20.1618799 42.72849585))
815508|5|20.35211268|42.67611568|POLYGON((20.30287206 42.72849585,20.29227557 42.70230708,20.28169014 42.67611568,20.31803962 42.64992166,20.35435122 42.62372501,20.390625 42.59752574,20.40125065 42.62372501,20.41188738 42.64992166,20.42253521 42.67611568,20.38622129 42.70230708,20.34986945 42.72849585,20.31347962 42.75468201,20.30287206 42.72849585))
815509|5|20.49295775|42.67611568|POLYGON((20.44386423 42.72849585,20.43319415 42.70230708,20.42253521 42.67611568,20.45881126 42.64992166,20.4950495 42.62372501,20.53125 42.59752574,20.54194893 42.62372501,20.55265902 42.64992166,20.56338028 42.67611568,20.52713987 42.70230708,20.49086162 42.72849585,20.45454545 42.75468201,20.44386423 42.72849585))
815513|5|21.05633803|42.67611568|POLYGON((21.0078329 42.72849585,20.99686848 42.70230708,20.98591549 42.67611568,21.02189781 42.64992166,21.05784263 42.62372501,21.09375 42.59752574,21.10474205 42.62372501,21.11574557 42.64992166,21.12676056 42.67611568,21.0908142 42.70230708,21.05483029 42.72849585,21.01880878 42.75468201,21.0078329 42.72849585))
815514|5|21.1971831|42.67611568|POLYGON((21.14882507 42.72849585,21.13778706 42.70230708,21.12676056 42.67611568,21.16266945 42.64992166,21.19854091 42.62372501,21.234375 42.59752574,21.24544033 42.62372501,21.25651721 42.64992166,21.26760563 42.67611568,21.23173278 42.70230708,21.19582245 42.72849585,21.15987461 42.75468201,21.14882507 42.72849585))
815520|2|22.04225352|42.67611568|POLYGON((21.99477807 42.72849585,21.98329854 42.70230708,21.97183099 42.67611568,22.00729927 42.64992166,22.04273059 42.62372501,22.078125 42.59752574,22.08963002 42.62372501,22.10114703 42.64992166,22.11267606 42.67611568,22.07724426 42.70230708,22.04177546 42.72849585,22.00626959 42.75468201,21.99477807 42.72849585))
815521|2|22.18309859|42.67611568|POLYGON((22.13577023 42.72849585,22.12421712 42.70230708,22.11267606 42.67611568,22.14807091 42.64992166,22.18342887 42.62372501,22.21875 42.59752574,22.2303283 42.62372501,22.24191867 42.64992166,22.25352113 42.67611568,22.21816284 42.70230708,22.18276762 42.72849585,22.14733542 42.75468201,22.13577023 42.72849585))
818049|4|18.2109375|42.59752574|POLYGON((18.15954119 42.64992166,18.15007817 42.62372501,18.140625 42.59752574,18.17803227 42.57132384,18.21540062 42.5451193,18.25273011 42.51891213,18.26222685 42.5451193,18.27173347 42.57132384,18.28125 42.59752574,18.24387702 42.62372501,18.20646507 42.64992166,18.16901408 42.67611568,18.15954119 42.64992166))
818055|7|19.0546875|42.59752574|POLYGON((19.00417101 42.64992166,18.99426785 42.62372501,18.984375 42.59752574,19.02134305 42.57132384,19.05827263 42.5451193,19.09516381 42.51891213,19.10509886 42.5451193,19.11504425 42.57132384,19.125 42.59752574,19.0880667 42.62372501,19.05109489 42.64992166,19.01408451 42.67611568,19.00417101 42.64992166))
818061|7|19.8984375|42.59752574|POLYGON((19.84880083 42.64992166,19.83845753 42.62372501,19.828125 42.59752574,19.86465383 42.57132384,19.90114464 42.5451193,19.9375975 42.51891213,19.94797086 42.5451193,19.95835502 42.57132384,19.96875 42.59752574,19.93225638 42.62372501,19.89572471 42.64992166,19.85915493 42.67611568,19.84880083 42.64992166))
818064|5|20.3203125|42.59752574|POLYGON((20.27111575 42.64992166,20.26055237 42.62372501,20.25 42.59752574,20.28630921 42.57132384,20.32258065 42.5451193,20.35881435 42.51891213,20.36940687 42.5451193,20.38001041 42.57132384,20.390625 42.59752574,20.35435122 42.62372501,20.31803962 42.64992166,20.28169014 42.67611568,20.27111575 42.64992166))
818065|1|20.4609375|42.59752574|POLYGON((20.41188738 42.64992166,20.40125065 42.62372501,20.390625 42.59752574,20.42686101 42.57132384,20.46305931 42.5451193,20.49921997 42.51891213,20.50988554 42.5451193,20.52056221 42.57132384,20.53125 42.59752574,20.4950495 42.62372501,20.45881126 42.64992166,20.42253521 42.67611568,20.41188738 42.64992166))
818070|5|21.1640625|42.59752574|POLYGON((21.11574557 42.64992166,21.10474205 42.62372501,21.09375 42.59752574,21.12961999 42.57132384,21.16545265 42.5451193,21.20124805 42.51891213,21.21227888 42.5451193,21.22332119 42.57132384,21.234375 42.59752574,21.19854091 42.62372501,21.16266945 42.64992166,21.12676056 42.67611568,21.11574557 42.64992166))
818073|5|21.5859375|42.59752574|POLYGON((21.53806048 42.64992166,21.52683689 42.62372501,21.515625 42.59752574,21.55127538 42.57132384,21.58688866 42.5451193,21.6224649 42.51891213,21.63371488 42.5451193,21.64497657 42.57132384,21.65625 42.59752574,21.62063575 42.62372501,21.58498436 42.64992166,21.54929577 42.67611568,21.53806048 42.64992166))
818075|2|21.8671875|42.59752574|POLYGON((21.81960375 42.64992166,21.80823345 42.62372501,21.796875 42.59752574,21.83237897 42.57132384,21.86784599 42.5451193,21.90327613 42.51891213,21.91467222 42.5451193,21.92608017 42.57132384,21.9375 42.59752574,21.90203231 42.62372501,21.86652763 42.64992166,21.83098592 42.67611568,21.81960375 42.64992166))
820611|7|18.46333853|42.51891213|POLYGON((18.41228527 42.57132384,18.40270552 42.5451193,18.39313573 42.51891213,18.43035343 42.49270233,18.46753247 42.46648988,18.5046729 42.4402748,18.51428571 42.46648988,18.52390852 42.49270233,18.53354134 42.51891213,18.49635796 42.5451193,18.45913587 42.57132384,18.421875 42.59752574,18.41228527 42.57132384))
820613|7|18.74414977|42.51891213|POLYGON((18.69338886 42.57132384,18.68366285 42.5451193,18.67394696 42.51891213,18.71101871 42.49270233,18.74805195 42.46648988,18.78504673 42.4402748,18.79480519 42.46648988,18.8045738 42.49270233,18.81435257 42.51891213,18.7773153 42.5451193,18.74023946 42.57132384,18.703125 42.59752574,18.69338886 42.57132384))
820616|7|19.16536661|42.51891213|POLYGON((19.11504425 42.57132384,19.10509886 42.5451193,19.09516381 42.51891213,19.13201663 42.49270233,19.16883117 42.46648988,19.20560748 42.4402748,19.21558442 42.46648988,19.22557173 42.49270233,19.23556942 42.51891213,19.1987513 42.5451193,19.16189485 42.57132384,19.125 42.59752574,19.11504425 42.57132384))
820624|5|20.28861154|42.51891213|POLYGON((20.23945862 42.57132384,20.2289282 42.5451193,20.21840874 42.51891213,20.25467775 42.49270233,20.29090909 42.46648988,20.3271028 42.4402748,20.33766234 42.46648988,20.34823285 42.49270233,20.35881435 42.51891213,20.32258065 42.5451193,20.28630921 42.57132384,20.25 42.59752574,20.23945862 42.57132384))
820627|5|20.70982839|42.51891213|POLYGON((20.661114 42.57132384,20.6503642 42.5451193,20.63962559 42.51891213,20.67567568 42.49270233,20.71168831 42.46648988,20.74766355 42.4402748,20.75844156 42.46648988,20.76923077 42.49270233,20.7800312 42.51891213,20.74401665 42.5451193,20.7079646 42.57132384,20.671875 42.59752574,20.661114 42.57132384))
820628|5|20.85023401|42.51891213|POLYGON((20.8016658 42.57132384,20.79084287 42.5451193,20.7800312 42.51891213,20.81600832 42.49270233,20.85194805 42.46648988,20.88785047 42.4402748,20.8987013 42.46648988,20.90956341 42.49270233,20.92043682 42.51891213,20.88449532 42.5451193,20.8485164 42.57132384,20.8125 42.59752574,20.8016658 42.57132384))
820630|5|21.13104524|42.51891213|POLYGON((21.08276939 42.57132384,21.07180021 42.5451193,21.06084243 42.51891213,21.0966736 42.49270233,21.13246753 42.46648988,21.1682243 42.4402748,21.17922078 42.46648988,21.19022869 42.49270233,21.20124805 42.51891213,21.16545265 42.5451193,21.12961999 42.57132384,21.09375 42.59752574,21.08276939 42.57132384))
820631|5|21.27145086|42.51891213|POLYGON((21.22332119 42.57132384,21.21227888 42.5451193,21.20124805 42.51891213,21.23700624 42.49270233,21.27272727 42.46648988,21.30841121 42.4402748,21.31948052 42.46648988,21.33056133 42.49270233,21.34165367 42.51891213,21.30593132 42.5451193,21.27017179 42.57132384,21.234375 42.59752574,21.22332119 42.57132384))
820632|5|21.41185647|42.51891213|POLYGON((21.36387298 42.57132384,21.35275754 42.5451193,21.34165367 42.51891213,21.37733888 42.49270233,21.41298701 42.46648988,21.44859813 42.4402748,21.45974026 42.46648988,21.47089397 42.49270233,21.48205928 42.51891213,21.44640999 42.5451193,21.41072358 42.57132384,21.375 42.59752574,21.36387298 42.57132384))
820633|5|21.55226209|42.51891213|POLYGON((21.50442478 42.57132384,21.49323621 42.5451193,21.48205928 42.51891213,21.51767152 42.49270233,21.55324675 42.46648988,21.58878505 42.4402748,21.6 42.46648988,21.61122661 42.49270233,21.6224649 42.51891213,21.58688866 42.5451193,21.55127538 42.57132384,21.515625 42.59752574,21.50442478 42.57132384))
823176|2|18.57476636|42.4402748|POLYGON((18.52390852 42.49270233,18.51428571 42.46648988,18.5046729 42.4402748,18.54177478 42.41405707,18.57883817 42.3878367,18.61586314 42.36161368,18.62551867 42.3878367,18.63518422 42.41405707,18.64485981 42.4402748,18.60779221 42.46648988,18.57068607 42.49270233,18.53354134 42.51891213,18.52390852 42.49270233))
823177|7|18.71495327|42.4402748|POLYGON((18.66424116 42.49270233,18.65454545 42.46648988,18.64485981 42.4402748,18.68188895 42.41405707,18.71887967 42.3878367,18.75583204 42.36161368,18.76556017 42.3878367,18.77529839 42.41405707,18.78504673 42.4402748,18.74805195 42.46648988,18.71101871 42.49270233,18.67394696 42.51891213,18.66424116 42.49270233))
823181|7|19.27570093|42.4402748|POLYGON((19.22557173 42.49270233,19.21558442 42.46648988,19.20560748 42.4402748,19.24234561 42.41405707,19.27904564 42.3878367,19.31570762 42.36161368,19.32572614 42.3878367,19.33575506 42.41405707,19.34579439 42.4402748,19.30909091 42.46648988,19.27234927 42.49270233,19.23556942 42.51891213,19.22557173 42.49270233))
823188|5|20.25700935|42.4402748|POLYGON((20.20790021 42.49270233,20.1974026 42.46648988,20.18691589 42.4402748,20.22314478 42.41405707,20.2593361 42.3878367,20.29548989 42.36161368,20.3060166 42.3878367,20.31655423 42.41405707,20.3271028 42.4402748,20.29090909 42.46648988,20.25467775 42.49270233,20.21840874 42.51891213,20.20790021 42.49270233))
823189|5|20.39719626|42.4402748|POLYGON((20.34823285 42.49270233,20.33766234 42.46648988,20.3271028 42.4402748,20.36325895 42.41405707,20.39937759 42.3878367,20.43545879 42.36161368,20.44605809 42.3878367,20.4566684 42.41405707,20.46728972 42.4402748,20.43116883 42.46648988,20.3950104 42.49270233,20.35881435 42.51891213,20.34823285 42.49270233))
823194|5|21.09813084|42.4402748|POLYGON((21.04989605 42.49270233,21.03896104 42.46648988,21.02803738 42.4402748,21.06382979 42.41405707,21.09958506 42.3878367,21.13530327 42.36161368,21.14626556 42.3878367,21.15723923 42.41405707,21.1682243 42.4402748,21.13246753 42.46648988,21.0966736 42.49270233,21.06084243 42.51891213,21.04989605 42.49270233))
823195|5|21.23831776|42.4402748|POLYGON((21.19022869 42.49270233,21.17922078 42.46648988,21.1682243 42.4402748,21.20394395 42.41405707,21.23962656 42.3878367,21.27527216 42.36161368,21.28630705 42.3878367,21.2973534 42.41405707,21.30841121 42.4402748,21.27272727 42.46648988,21.23700624 42.49270233,21.20124805 42.51891213,21.19022869 42.49270233))
823197|5|21.51869159|42.4402748|POLYGON((21.47089397 42.49270233,21.45974026 42.46648988,21.44859813 42.4402748,21.48417229 42.41405707,21.51970954 42.3878367,21.55520995 42.36161368,21.56639004 42.3878367,21.57758173 42.41405707,21.58878505 42.4402748,21.55324675 42.46648988,21.51767152 42.49270233,21.48205928 42.51891213,21.47089397 42.49270233))
823199|2|21.79906542|42.4402748|POLYGON((21.75155925 42.49270233,21.74025974 42.46648988,21.72897196 42.4402748,21.76440062 42.41405707,21.79979253 42.3878367,21.83514774 42.36161368,21.84647303 42.3878367,21.85781007 42.41405707,21.86915888 42.4402748,21.83376623 42.46648988,21.7983368 42.49270233,21.76287051 42.51891213,21.75155925 42.49270233))
825745|7|18.68584759|42.36161368|POLYGON((18.63518422 42.41405707,18.62551867 42.3878367,18.61586314 42.36161368,18.65284974 42.33538801,18.68979803 42.30915969,18.72670807 42.28292871,18.73640601 42.30915969,18.74611399 42.33538801,18.75583204 42.36161368,18.71887967 42.3878367,18.68188895 42.41405707,18.64485981 42.4402748,18.63518422 42.41405707))
825746|7|18.82581649|42.36161368|POLYGON((18.77529839 42.41405707,18.76556017 42.3878367,18.75583204 42.36161368,18.79274611 42.33538801,18.82962196 42.30915969,18.86645963 42.28292871,18.87622993 42.30915969,18.88601036 42.33538801,18.89580093 42.36161368,18.85892116 42.3878367,18.82200311 42.41405707,18.78504673 42.4402748,18.77529839 42.41405707))
825747|7|18.96578538|42.36161368|POLYGON((18.91541256 42.41405707,18.90560166 42.3878367,18.89580093 42.36161368,18.93264249 42.33538801,18.96944588 42.30915969,19.00621118 42.28292871,19.01605386 42.30915969,19.02590674 42.33538801,19.03576983 42.36161368,18.99896266 42.3878367,18.96211728 42.41405707,18.92523364 42.4402748,18.91541256 42.41405707))
825749|7|19.24572317|42.36161368|POLYGON((19.19564089 42.41405707,19.18568465 42.3878367,19.17573872 42.36161368,19.21243523 42.33538801,19.24909373 42.30915969,19.28571429 42.28292871,19.29570171 42.30915969,19.30569948 42.33538801,19.31570762 42.36161368,19.27904564 42.3878367,19.24234561 42.41405707,19.20560748 42.4402748,19.19564089 42.41405707))
825750|7|19.38569207|42.36161368|POLYGON((19.33575506 42.41405707,19.32572614 42.3878367,19.31570762 42.36161368,19.35233161 42.33538801,19.38891766 42.30915969,19.42546584 42.28292871,19.43552563 42.30915969,19.44559585 42.33538801,19.45567652 42.36161368,19.41908714 42.3878367,19.38245978 42.41405707,19.34579439 42.4402748,19.33575506 42.41405707))
825757|5|20.36547434|42.36161368|POLYGON((20.31655423 42.41405707,20.3060166 42.3878367,20.29548989 42.36161368,20.33160622 42.33538801,20.36768514 42.30915969,20.40372671 42.28292871,20.41429311 42.30915969,20.42487047 42.33538801,20.43545879 42.36161368,20.39937759 42.3878367,20.36325895 42.41405707,20.3271028 42.4402748,20.31655423 42.41405707))
825758|5|20.50544323|42.36161368|POLYGON((20.4566684 42.41405707,20.44605809 42.3878367,20.43545879 42.36161368,20.47150259 42.33538801,20.50750906 42.30915969,20.54347826 42.28292871,20.55411704 42.30915969,20.56476684 42.33538801,20.57542768 42.36161368,20.53941909 42.3878367,20.50337312 42.41405707,20.46728972 42.4402748,20.4566684 42.41405707))
825759|5|20.64541213|42.36161368|POLYGON((20.59678256 42.41405707,20.58609959 42.3878367,20.57542768 42.36161368,20.61139896 42.33538801,20.64733299 42.30915969,20.68322981 42.28292871,20.69394096 42.30915969,20.70466321 42.33538801,20.71539658 42.36161368,20.67946058 42.3878367,20.64348729 42.41405707,20.60747664 42.4402748,20.59678256 42.41405707))
825760|5|20.78538103|42.36161368|POLYGON((20.73689673 42.41405707,20.72614108 42.3878367,20.71539658 42.36161368,20.75129534 42.33538801,20.78715691 42.30915969,20.82298137 42.28292871,20.83376489 42.30915969,20.84455959 42.33538801,20.85536547 42.36161368,20.81950207 42.3878367,20.78360145 42.41405707,20.74766355 42.4402748,20.73689673 42.41405707))
825762|5|21.06531882|42.36161368|POLYGON((21.01712506 42.41405707,21.00622407 42.3878367,20.99533437 42.36161368,21.03108808 42.33538801,21.06680476 42.30915969,21.10248447 42.28292871,21.11341274 42.30915969,21.12435233 42.33538801,21.13530327 42.36161368,21.09958506 42.3878367,21.06382979 42.41405707,21.02803738 42.4402748,21.01712506 42.41405707))
825763|5|21.20528771|42.36161368|POLYGON((21.15723923 42.41405707,21.14626556 42.3878367,21.13530327 42.36161368,21.17098446 42.33538801,21.20662869 42.30915969,21.24223602 42.28292871,21.25323666 42.30915969,21.2642487 42.33538801,21.27527216 42.36161368,21.23962656 42.3878367,21.20394395 42.41405707,21.1682243 42.4402748,21.15723923 42.41405707))
825764|5|21.34525661|42.36161368|POLYGON((21.2973534 42.41405707,21.28630705 42.3878367,21.27527216 42.36161368,21.31088083 42.33538801,21.34645262 42.30915969,21.38198758 42.28292871,21.39306059 42.30915969,21.40414508 42.33538801,21.41524106 42.36161368,21.37966805 42.3878367,21.34405812 42.41405707,21.30841121 42.4402748,21.2973534 42.41405707))
825766|5|21.6251944|42.36161368|POLYGON((21.57758173 42.41405707,21.56639004 42.3878367,21.55520995 42.36161368,21.59067358 42.33538801,21.62610047 42.30915969,21.66149068 42.28292871,21.67270844 42.30915969,21.68393782 42.33538801,21.69517885 42.36161368,21.65975104 42.3878367,21.62428646 42.41405707,21.58878505 42.4402748,21.57758173 42.41405707))
825767|2|21.7651633|42.36161368|POLYGON((21.7176959 42.41405707,21.70643154 42.3878367,21.69517885 42.36161368,21.73056995 42.33538801,21.76592439 42.30915969,21.80124224 42.28292871,21.81253237 42.30915969,21.8238342 42.33538801,21.83514774 42.36161368,21.79979253 42.3878367,21.76440062 42.41405707,21.72897196 42.4402748,21.7176959 42.41405707))
828318|7|18.79658385|42.28292871|POLYGON((18.74611399 42.33538801,18.73640601 42.30915969,18.72670807 42.28292871,18.76357993 42.25669508,18.80041365 42.2304588,18.8372093 42.20421985,18.84694933 42.2304588,18.85669943 42.25669508,18.86645963 42.28292871,18.82962196 42.30915969,18.79274611 42.33538801,18.75583204 42.36161368,18.74611399 42.33538801))
828319|7|18.9363354|42.28292871|POLYGON((18.88601036 42.33538801,18.87622993 42.30915969,18.86645963 42.28292871,18.90325918 42.25669508,18.94002068 42.2304588,18.97674419 42.20421985,18.98655636 42.2304588,18.99637869 42.25669508,19.00621118 42.28292871,18.96944588 42.30915969,18.93264249 42.33538801,18.89580093 42.36161368,18.88601036 42.33538801))
828321|5|19.21583851|42.28292871|POLYGON((19.16580311 42.33538801,19.15587778 42.30915969,19.14596273 42.28292871,19.18261769 42.25669508,19.21923475 42.2304588,19.25581395 42.20421985,19.26577042 42.2304588,19.2757372 42.25669508,19.28571429 42.28292871,19.24909373 42.30915969,19.21243523 42.33538801,19.17573872 42.36161368,19.16580311 42.33538801))
828322|5|19.35559006|42.28292871|POLYGON((19.30569948 42.33538801,19.29570171 42.30915969,19.28571429 42.28292871,19.32229695 42.25669508,19.35884178 42.2304588,19.39534884 42.20421985,19.40537746 42.2304588,19.41541645 42.25669508,19.42546584 42.28292871,19.38891766 42.30915969,19.35233161 42.33538801,19.31570762 42.36161368,19.30569948 42.33538801))
828331|4|20.61335404|42.28292871|POLYGON((20.56476684 42.33538801,20.55411704 42.30915969,20.54347826 42.28292871,20.57941024 42.25669508,20.61530507 42.2304588,20.65116279 42.20421985,20.66184074 42.2304588,20.67252975 42.25669508,20.68322981 42.28292871,20.64733299 42.30915969,20.61139896 42.33538801,20.57542768 42.36161368,20.56476684 42.33538801))
828332|4|20.75310559|42.28292871|POLYGON((20.70466321 42.33538801,20.69394096 42.30915969,20.68322981 42.28292871,20.7190895 42.25669508,20.7549121 42.2304588,20.79069767 42.20421985,20.80144778 42.2304588,20.812209 42.25669508,20.82298137 42.28292871,20.78715691 42.30915969,20.75129534 42.33538801,20.71539658 42.36161368,20.70466321 42.33538801))
828333|5|20.89285714|42.28292871|POLYGON((20.84455959 42.33538801,20.83376489 42.30915969,20.82298137 42.28292871,20.85876875 42.25669508,20.89451913 42.2304588,20.93023256 42.20421985,20.94105481 42.2304588,20.95188826 42.25669508,20.96273292 42.28292871,20.92698084 42.30915969,20.89119171 42.33538801,20.85536547 42.36161368,20.84455959 42.33538801))
828336|5|21.3121118|42.28292871|POLYGON((21.2642487 42.33538801,21.25323666 42.30915969,21.24223602 42.28292871,21.27780652 42.25669508,21.31334023 42.2304588,21.34883721 42.20421985,21.3598759 42.2304588,21.37092602 42.25669508,21.38198758 42.28292871,21.34645262 42.30915969,21.31088083 42.33538801,21.27527216 42.36161368,21.2642487 42.33538801))
828339|5|21.73136646|42.28292871|POLYGON((21.68393782 42.33538801,21.67270844 42.30915969,21.66149068 42.28292871,21.69684428 42.25669508,21.73216132 42.2304588,21.76744186 42.20421985,21.778697 42.2304588,21.78996379 42.25669508,21.80124224 42.28292871,21.76592439 42.30915969,21.73056995 42.33538801,21.69517885 42.36161368,21.68393782 42.33538801))
830895|7|18.90697674|42.20421985|POLYGON((18.85669943 42.25669508,18.84694933 42.2304588,18.8372093 42.20421985,18.87396694 42.17797824,18.91068663 42.15173396,18.94736842 42.12548702,18.95715023 42.15173396,18.96694215 42.17797824,18.97674419 42.20421985,18.94002068 42.2304588,18.90325918 42.25669508,18.86645963 42.28292871,18.85669943 42.25669508))
830907|5|20.58139535|42.20421985|POLYGON((20.53285049 42.25669508,20.52223371 42.2304588,20.51162791 42.20421985,20.54752066 42.17797824,20.58337636 42.15173396,20.61919505 42.12548702,20.62983996 42.15173396,20.64049587 42.17797824,20.65116279 42.20421985,20.61530507 42.2304588,20.57941024 42.25669508,20.54347826 42.28292871,20.53285049 42.25669508))
830908|5|20.72093023|42.20421985|POLYGON((20.67252975 42.25669508,20.66184074 42.2304588,20.65116279 42.20421985,20.68698347 42.17797824,20.72276717 42.15173396,20.75851393 42.12548702,20.76923077 42.15173396,20.77995868 42.17797824,20.79069767 42.20421985,20.7549121 42.2304588,20.7190895 42.25669508,20.68322981 42.28292871,20.67252975 42.25669508))
830911|5|21.13953488|42.20421985|POLYGON((21.09156751 42.25669508,21.08066184 42.2304588,21.06976744 42.20421985,21.1053719 42.17797824,21.1409396 42.15173396,21.17647059 42.12548702,21.1874032 42.15173396,21.19834711 42.17797824,21.20930233 42.20421985,21.1737332 42.2304588,21.13812726 42.25669508,21.10248447 42.28292871,21.09156751 42.25669508))
830912|5|21.27906977|42.20421985|POLYGON((21.23124677 42.25669508,21.22026887 42.2304588,21.20930233 42.20421985,21.24483471 42.17797824,21.28033041 42.15173396,21.31578947 42.12548702,21.32679401 42.15173396,21.33780992 42.17797824,21.34883721 42.20421985,21.31334023 42.2304588,21.27780652 42.25669508,21.24223602 42.28292871,21.23124677 42.25669508))
830914|5|21.55813953|42.20421985|POLYGON((21.51060528 42.25669508,21.49948294 42.2304588,21.48837209 42.20421985,21.52376033 42.17797824,21.55911203 42.15173396,21.59442724 42.12548702,21.60557563 42.15173396,21.61673554 42.17797824,21.62790698 42.20421985,21.59255429 42.2304588,21.55716503 42.25669508,21.52173913 42.28292871,21.51060528 42.25669508))
830915|6|21.69767442|42.20421985|POLYGON((21.65028453 42.25669508,21.63908997 42.2304588,21.62790698 42.20421985,21.66322314 42.17797824,21.69850284 42.15173396,21.73374613 42.12548702,21.74496644 42.15173396,21.75619835 42.17797824,21.76744186 42.20421985,21.73216132 42.2304588,21.69684428 42.25669508,21.66149068 42.28292871,21.65028453 42.25669508))
830920|2|22.39534884|42.20421985|POLYGON((22.34868081 42.25669508,22.33712513 42.2304588,22.3255814 42.20421985,22.36053719 42.17797824,22.39545689 42.15173396,22.43034056 42.12548702,22.4419205 42.15173396,22.4535124 42.17797824,22.46511628 42.20421985,22.43019648 42.2304588,22.39524056 42.25669508,22.36024845 42.28292871,22.34868081 42.25669508))
833476|7|19.01702786|42.12548702|POLYGON((18.96694215 42.17797824,18.95715023 42.15173396,18.94736842 42.12548702,18.98401238 42.09923741,19.02061856 42.07298512,19.05718702 42.04673017,19.06701031 42.07298512,19.07684373 42.09923741,19.08668731 42.12548702,19.05007744 42.15173396,19.01342975 42.17797824,18.97674419 42.20421985,18.96694215 42.17797824))
833490|1|20.96749226|42.12548702|POLYGON((20.91942149 42.17797824,20.90862158 42.15173396,20.89783282 42.12548702,20.93347086 42.09923741,20.96907216 42.07298512,21.00463679 42.04673017,21.01546392 42.07298512,21.02630222 42.09923741,21.0371517 42.12548702,21.00154879 42.15173396,20.96590909 42.17797824,20.93023256 42.20421985,20.91942149 42.17797824))
833495|6|21.66408669|42.12548702|POLYGON((21.61673554 42.17797824,21.60557563 42.15173396,21.59442724 42.12548702,21.62970603 42.09923741,21.66494845 42.07298512,21.70015456 42.04673017,21.71134021 42.07298512,21.72253739 42.09923741,21.73374613 42.12548702,21.69850284 42.15173396,21.66322314 42.17797824,21.62790698 42.20421985,21.61673554 42.17797824))
833500|6|22.36068111|42.12548702|POLYGON((22.31404959 42.17797824,22.30252969 42.15173396,22.29102167 42.12548702,22.32594121 42.09923741,22.36082474 42.07298512,22.39567233 42.04673017,22.40721649 42.07298512,22.41877256 42.09923741,22.43034056 42.12548702,22.39545689 42.15173396,22.36053719 42.17797824,22.3255814 42.20421985,22.31404959 42.17797824))
836061|7|19.12673879|42.04673017|POLYGON((19.07684373 42.09923741,19.06701031 42.07298512,19.05718702 42.04673017,19.09371782 42.02047254,19.13021101 41.99421223,19.16666667 41.96794924,19.17653114 41.99421223,19.18640577 42.02047254,19.19629057 42.04673017,19.15979381 42.07298512,19.12325941 42.09923741,19.08668731 42.12548702,19.07684373 42.09923741))
836074|6|20.93508501|42.04673017|POLYGON((20.88705518 42.09923741,20.87628866 42.07298512,20.86553323 42.04673017,20.90113285 42.02047254,20.93669583 41.99421223,20.97222222 41.96794924,20.98301595 41.99421223,20.9938208 42.02047254,21.00463679 42.04673017,20.96907216 42.07298512,20.93347086 42.09923741,20.89783282 42.12548702,20.88705518 42.09923741))
836075|6|21.07418856|42.04673017|POLYGON((21.02630222 42.09923741,21.01546392 42.07298512,21.00463679 42.04673017,21.04016478 42.02047254,21.0756562 41.99421223,21.11111111 41.96794924,21.12197633 41.99421223,21.13285273 42.02047254,21.14374034 42.04673017,21.10824742 42.07298512,21.0727179 42.09923741,21.0371517 42.12548702,21.02630222 42.09923741))
836077|6|21.35239567|42.04673017|POLYGON((21.30479629 42.09923741,21.29381443 42.07298512,21.28284389 42.04673017,21.31822863 42.02047254,21.35357694 41.99421223,21.38888889 41.96794924,21.39989707 41.99421223,21.41091658 42.02047254,21.42194745 42.04673017,21.38659794 42.07298512,21.35121196 42.09923741,21.31578947 42.12548702,21.30479629 42.09923741))
836078|6|21.49149923|42.04673017|POLYGON((21.44404332 42.09923741,21.43298969 42.07298512,21.42194745 42.04673017,21.45726056 42.02047254,21.49253731 41.99421223,21.52777778 41.96794924,21.53885744 41.99421223,21.54994851 42.02047254,21.561051 42.04673017,21.5257732 42.07298512,21.490459 42.09923741,21.45510836 42.12548702,21.44404332 42.09923741))
836080|6|21.76970634|42.04673017|POLYGON((21.72253739 42.09923741,21.71134021 42.07298512,21.70015456 42.04673017,21.73532441 42.02047254,21.77045805 41.99421223,21.80555556 41.96794924,21.81677818 41.99421223,21.82801236 42.02047254,21.83925811 42.04673017,21.80412371 42.07298512,21.76895307 42.09923741,21.73374613 42.12548702,21.72253739 42.09923741))
836083|6|22.187017|42.04673017|POLYGON((22.14027849 42.09923741,22.12886598 42.07298512,22.11746522 42.04673017,22.15242019 42.02047254,22.18733917 41.99421223,22.22222222 41.96794924,22.23365929 41.99421223,22.24510814 42.02047254,22.25656878 42.04673017,22.22164948 42.07298512,22.18669417 42.09923741,22.15170279 42.12548702,22.14027849 42.09923741))
838650|7|19.23611111|41.96794924|POLYGON((19.18640577 42.02047254,19.17653114 41.99421223,19.16666667 41.96794924,19.20308483 41.94168356,19.23946557 41.91541521,19.27580894 41.88914417,19.28571429 41.91541521,19.29562982 41.94168356,19.30555556 41.96794924,19.26917138 41.99421223,19.23274974 42.02047254,19.19629057 42.04673017,19.18640577 42.02047254))
838662|6|20.90277778|41.96794924|POLYGON((20.85478888 42.02047254,20.84405558 41.99421223,20.83333333 41.96794924,20.8688946 41.94168356,20.90441932 41.91541521,20.93990755 41.88914417,20.95066804 41.91541521,20.96143959 41.94168356,20.97222222 41.96794924,20.93669583 41.99421223,20.90113285 42.02047254,20.86553323 42.04673017,20.85478888 42.02047254))
838663|6|21.04166667|41.96794924|POLYGON((20.9938208 42.02047254,20.98301595 41.99421223,20.97222222 41.96794924,21.00771208 41.94168356,21.04316547 41.91541521,21.07858243 41.88914417,21.08941418 41.91541521,21.10025707 41.94168356,21.11111111 41.96794924,21.0756562 41.99421223,21.04016478 42.02047254,21.00463679 42.04673017,20.9938208 42.02047254))
838665|6|21.31944444|41.96794924|POLYGON((21.27188465 42.02047254,21.2609367 41.99421223,21.25 41.96794924,21.28534704 41.94168356,21.32065776 41.91541521,21.3559322 41.88914417,21.36690647 41.91541521,21.37789203 41.94168356,21.38888889 41.96794924,21.35357694 41.99421223,21.31822863 42.02047254,21.28284389 42.04673017,21.27188465 42.02047254))
838666|6|21.45833333|41.96794924|POLYGON((21.41091658 42.02047254,21.39989707 41.99421223,21.38888889 41.96794924,21.42416452 41.94168356,21.45940391 41.91541521,21.49460709 41.88914417,21.50565262 41.91541521,21.51670951 41.94168356,21.52777778 41.96794924,21.49253731 41.99421223,21.45726056 42.02047254,21.42194745 42.04673017,21.41091658 42.02047254))
838667|6|21.59722222|41.96794924|POLYGON((21.54994851 42.02047254,21.53885744 41.99421223,21.52777778 41.96794924,21.56298201 41.94168356,21.59815005 41.91541521,21.63328197 41.88914417,21.64439877 41.91541521,21.65552699 41.94168356,21.66666667 41.96794924,21.63149768 41.99421223,21.59629248 42.02047254,21.561051 42.04673017,21.54994851 42.02047254))
838671|6|22.15277778|41.96794924|POLYGON((22.10607621 42.02047254,22.09469892 41.99421223,22.08333333 41.96794924,22.11825193 41.94168356,22.15313464 41.91541521,22.18798151 41.88914417,22.19938335 41.91541521,22.21079692 41.94168356,22.22222222 41.96794924,22.18733917 41.99421223,22.15242019 42.02047254,22.11746522 42.04673017,22.10607621 42.02047254))
841242|7|19.20647149|41.88914417|POLYGON((19.15681234 41.94168356,19.14696814 41.91541521,19.13713405 41.88914417,19.17351129 41.86287043,19.20985121 41.83659401,19.24615385 41.8103149,19.25602873 41.83659401,19.26591376 41.86287043,19.27580894 41.88914417,19.23946557 41.91541521,19.20308483 41.94168356,19.16666667 41.96794924,19.15681234 41.94168356))
841243|7|19.34514638|41.88914417|POLYGON((19.29562982 41.94168356,19.28571429 41.91541521,19.27580894 41.88914417,19.31211499 41.86287043,19.34838379 41.83659401,19.38461538 41.8103149,19.39456131 41.83659401,19.40451745 41.86287043,19.41448382 41.88914417,19.37821172 41.91541521,19.34190231 41.94168356,19.30555556 41.96794924,19.29562982 41.94168356))
841254|6|20.87057011|41.88914417|POLYGON((20.82262211 41.94168356,20.81192189 41.91541521,20.80123267 41.88914417,20.83675565 41.86287043,20.87224218 41.83659401,20.90769231 41.8103149,20.9184197 41.83659401,20.92915811 41.86287043,20.93990755 41.88914417,20.90441932 41.91541521,20.8688946 41.94168356,20.83333333 41.96794924,20.82262211 41.94168356))
841259|6|21.56394453|41.88914417|POLYGON((21.51670951 41.94168356,21.50565262 41.91541521,21.49460709 41.88914417,21.52977413 41.86287043,21.56490508 41.83659401,21.6 41.8103149,21.61108261 41.83659401,21.62217659 41.86287043,21.63328197 41.88914417,21.59815005 41.91541521,21.56298201 41.94168356,21.52777778 41.96794924,21.51670951 41.94168356))
841265|6|22.39599384|41.88914417|POLYGON((22.3496144 41.94168356,22.3381295 41.91541521,22.32665639 41.88914417,22.3613963 41.86287043,22.39610056 41.83659401,22.43076923 41.8103149,22.44227809 41.83659401,22.45379877 41.86287043,22.46533128 41.88914417,22.43062693 41.91541521,22.39588689 41.94168356,22.36111111 41.96794924,22.3496144 41.94168356))
841266|6|22.53466872|41.88914417|POLYGON((22.48843188 41.94168356,22.47687564 41.91541521,22.46533128 41.88914417,22.5 41.86287043,22.53463315 41.83659401,22.56923077 41.8103149,22.58081067 41.83659401,22.59240246 41.86287043,22.60400616 41.88914417,22.56937307 41.91541521,22.53470437 41.94168356,22.5 41.96794924,22.48843188 41.94168356))
843858|2|21.94615385|41.8103149|POLYGON((21.89938398 41.86287043,21.88814777 41.83659401,21.87692308 41.8103149,21.9 41.78403982,21.92307692 41.75777551,21.94615385 41.73152194,21.96923077 41.75777551,21.99230769 41.78403982,22.01538462 41.8103149,21.98050282 41.83659401,21.94558522 41.86287043,21.91063174 41.88914417,21.89938398 41.86287043))
843860|6|22.22307692|41.8103149|POLYGON((22.17659138 41.86287043,22.16521293 41.83659401,22.15384615 41.8103149,22.17692308 41.78403982,22.2 41.75777551,22.22307692 41.73152194,22.24615385 41.75777551,22.26923077 41.78403982,22.29230769 41.8103149,22.25756798 41.83659401,22.22279261 41.86287043,22.18798151 41.88914417,22.17659138 41.86287043))
846451|6|20.90769231|41.73152194|POLYGON((20.88461538 41.78403982,20.86153846 41.75777551,20.83846154 41.73152194,20.86153846 41.7052791,20.88461538 41.67904696,20.90769231 41.65282551,20.93076923 41.67904696,20.95384615 41.7052791,20.97692308 41.73152194,20.95384615 41.75777551,20.93076923 41.78403982,20.90769231 41.8103149,20.88461538 41.78403982))
846457|6|21.73846154|41.73152194|POLYGON((21.71538462 41.78403982,21.69230769 41.75777551,21.66923077 41.73152194,21.69230769 41.7052791,21.71538462 41.67904696,21.73846154 41.65282551,21.76153846 41.67904696,21.78461538 41.7052791,21.80769231 41.73152194,21.78461538 41.75777551,21.76153846 41.78403982,21.73846154 41.8103149,21.71538462 41.78403982))
846460|6|22.15384615|41.73152194|POLYGON((22.13076923 41.78403982,22.10769231 41.75777551,22.08461538 41.73152194,22.10769231 41.7052791,22.13076923 41.67904696,22.15384615 41.65282551,22.17692308 41.67904696,22.2 41.7052791,22.22307692 41.73152194,22.2 41.75777551,22.17692308 41.78403982,22.15384615 41.8103149,22.13076923 41.78403982))
846465|6|22.84615385|41.73152194|POLYGON((22.82307692 41.78403982,22.8 41.75777551,22.77692308 41.73152194,22.8 41.7052791,22.82307692 41.67904696,22.84615385 41.65282551,22.86923077 41.67904696,22.89230769 41.7052791,22.91538462 41.73152194,22.89230769 41.75777551,22.86923077 41.78403982,22.84615385 41.8103149,22.82307692 41.78403982))
849050|6|20.83846154|41.65282551|POLYGON((20.81538462 41.7052791,20.79230769 41.67904696,20.76923077 41.65282551,20.79230769 41.62661474,20.81538462 41.60041461,20.83846154 41.57422512,20.86153846 41.60041461,20.88461538 41.62661474,20.90769231 41.65282551,20.88461538 41.67904696,20.86153846 41.7052791,20.83846154 41.73152194,20.81538462 41.7052791))
849062|6|22.5|41.65282551|POLYGON((22.47692308 41.7052791,22.45384615 41.67904696,22.43076923 41.65282551,22.45384615 41.62661474,22.47692308 41.60041461,22.5 41.57422512,22.52307692 41.60041461,22.54615385 41.62661474,22.56923077 41.65282551,22.54615385 41.67904696,22.52307692 41.7052791,22.5 41.73152194,22.47692308 41.7052791))
854248|6|20.56153846|41.49572025|POLYGON((20.53846154 41.54804624,20.51538462 41.52187795,20.49230769 41.49572025,20.51538462 41.4695731,20.53846154 41.4434365,20.56153846 41.41731042,20.58461538 41.4434365,20.60769231 41.4695731,20.63076923 41.49572025,20.60769231 41.52187795,20.58461538 41.54804624,20.56153846 41.57422512,20.53846154 41.54804624))
854251|6|20.97692308|41.49572025|POLYGON((20.95384615 41.54804624,20.93076923 41.52187795,20.90769231 41.49572025,20.93076923 41.4695731,20.95384615 41.4434365,20.97692308 41.41731042,21 41.4434365,21.02307692 41.4695731,21.04615385 41.49572025,21.02307692 41.52187795,21 41.54804624,20.97692308 41.57422512,20.95384615 41.54804624))
854259|6|22.08461538|41.49572025|POLYGON((22.06153846 41.54804624,22.03846154 41.52187795,22.01538462 41.49572025,22.03846154 41.4695731,22.06153846 41.4434365,22.08461538 41.41731042,22.10769231 41.4434365,22.13076923 41.4695731,22.15384615 41.49572025,22.13076923 41.52187795,22.10769231 41.54804624,22.08461538 41.57422512,22.06153846 41.54804624))
854263|6|22.63846154|41.49572025|POLYGON((22.61538462 41.54804624,22.59230769 41.52187795,22.56923077 41.49572025,22.59230769 41.4695731,22.61538462 41.4434365,22.63846154 41.41731042,22.66153846 41.4434365,22.68461538 41.4695731,22.70769231 41.49572025,22.68461538 41.52187795,22.66153846 41.54804624,22.63846154 41.57422512,22.61538462 41.54804624))
856859|6|22.01538462|41.41731042|POLYGON((21.99230769 41.4695731,21.96923077 41.4434365,21.94615385 41.41731042,21.96923077 41.39119484,21.99230769 41.36508975,22.01538462 41.33899513,22.03846154 41.36508975,22.06153846 41.39119484,22.08461538 41.41731042,22.06153846 41.4434365,22.03846154 41.4695731,22.01538462 41.49572025,21.99230769 41.4695731))
856864|6|22.70769231|41.41731042|POLYGON((22.68461538 41.4695731,22.66153846 41.4434365,22.63846154 41.41731042,22.66153846 41.39119484,22.68461538 41.36508975,22.70769231 41.33899513,22.73076923 41.36508975,22.75384615 41.39119484,22.77692308 41.41731042,22.75384615 41.4434365,22.73076923 41.4695731,22.70769231 41.49572025,22.68461538 41.4695731))
859453|6|21.25384615|41.33899513|POLYGON((21.23076923 41.39119484,21.20769231 41.36508975,21.18461538 41.33899513,21.20769231 41.31291096,21.23076923 41.28683723,21.25384615 41.26077391,21.27692308 41.28683723,21.3 41.31291096,21.32307692 41.33899513,21.3 41.36508975,21.27692308 41.39119484,21.25384615 41.41731042,21.23076923 41.39119484))
859455|6|21.53076923|41.33899513|POLYGON((21.50769231 41.39119484,21.48461538 41.36508975,21.46153846 41.33899513,21.48461538 41.31291096,21.50769231 41.28683723,21.53076923 41.26077391,21.55384615 41.28683723,21.57692308 41.31291096,21.6 41.33899513,21.57692308 41.36508975,21.55384615 41.39119484,21.53076923 41.41731042,21.50769231 41.39119484))
859465|6|22.91538462|41.33899513|POLYGON((22.89230769 41.39119484,22.86923077 41.36508975,22.84615385 41.33899513,22.86923077 41.31291096,22.89230769 41.28683723,22.91538462 41.26077391,22.93846154 41.28683723,22.96153846 41.31291096,22.98461538 41.33899513,22.96153846 41.36508975,22.93846154 41.39119484,22.91538462 41.41731042,22.89230769 41.39119484))
862049|6|20.63076923|41.26077391|POLYGON((20.60769231 41.31291096,20.58461538 41.28683723,20.56153846 41.26077391,20.58461538 41.23472098,20.60769231 41.20867844,20.63076923 41.18264625,20.65384615 41.20867844,20.67692308 41.23472098,20.7 41.26077391,20.67692308 41.28683723,20.65384615 41.31291096,20.63076923 41.33899513,20.60769231 41.31291096))
862050|5|20.76923077|41.26077391|POLYGON((20.74615385 41.31291096,20.72307692 41.28683723,20.7 41.26077391,20.72307692 41.23472098,20.74615385 41.20867844,20.76923077 41.18264625,20.79230769 41.20867844,20.81538462 41.23472098,20.83846154 41.26077391,20.81538462 41.28683723,20.79230769 41.31291096,20.76923077 41.33899513,20.74615385 41.31291096))
862062|1|22.43076923|41.26077391|POLYGON((22.40769231 41.31291096,22.38461538 41.28683723,22.36153846 41.26077391,22.38461538 41.23472098,22.40769231 41.20867844,22.43076923 41.18264625,22.45384615 41.20867844,22.47692308 41.23472098,22.5 41.26077391,22.47692308 41.28683723,22.45384615 41.31291096,22.43076923 41.33899513,22.40769231 41.31291096))
862063|6|22.56923077|41.26077391|POLYGON((22.54615385 41.31291096,22.52307692 41.28683723,22.5 41.26077391,22.52307692 41.23472098,22.54615385 41.20867844,22.56923077 41.18264625,22.59230769 41.20867844,22.61538462 41.23472098,22.63846154 41.26077391,22.61538462 41.28683723,22.59230769 41.31291096,22.56923077 41.33899513,22.54615385 41.31291096))
862064|6|22.70769231|41.26077391|POLYGON((22.68461538 41.31291096,22.66153846 41.28683723,22.63846154 41.26077391,22.66153846 41.23472098,22.68461538 41.20867844,22.70769231 41.18264625,22.73076923 41.20867844,22.75384615 41.23472098,22.77692308 41.26077391,22.75384615 41.28683723,22.73076923 41.31291096,22.70769231 41.33899513,22.68461538 41.31291096))
864649|6|20.7|41.18264625|POLYGON((20.67692308 41.23472098,20.65384615 41.20867844,20.63076923 41.18264625,20.65384615 41.15662441,20.67692308 41.1306129,20.7 41.1046117,20.72307692 41.1306129,20.74615385 41.15662441,20.76923077 41.18264625,20.74615385 41.20867844,20.72307692 41.23472098,20.7 41.26077391,20.67692308 41.23472098))
864662|6|22.5|41.18264625|POLYGON((22.47692308 41.23472098,22.45384615 41.20867844,22.43076923 41.18264625,22.45384615 41.15662441,22.47692308 41.1306129,22.5 41.1046117,22.52307692 41.1306129,22.54615385 41.15662441,22.56923077 41.18264625,22.54615385 41.20867844,22.52307692 41.23472098,22.5 41.26077391,22.47692308 41.23472098))
867250|6|20.76923077|41.1046117|POLYGON((20.74615385 41.15662441,20.72307692 41.1306129,20.7 41.1046117,20.72307692 41.07862078,20.74615385 41.05264014,20.76923077 41.02666976,20.79230769 41.05264014,20.81538462 41.07862078,20.83846154 41.1046117,20.81538462 41.1306129,20.79230769 41.15662441,20.76923077 41.18264625,20.74615385 41.15662441))
867252|6|21.04615385|41.1046117|POLYGON((21.02307692 41.15662441,21 41.1306129,20.97692308 41.1046117,21 41.07862078,21.02307692 41.05264014,21.04615385 41.02666976,21.06923077 41.05264014,21.09230769 41.07862078,21.11538462 41.1046117,21.09230769 41.1306129,21.06923077 41.15662441,21.04615385 41.18264625,21.02307692 41.15662441))
867263|6|22.56923077|41.1046117|POLYGON((22.54615385 41.15662441,22.52307692 41.1306129,22.5 41.1046117,22.52307692 41.07862078,22.54615385 41.05264014,22.56923077 41.02666976,22.59230769 41.05264014,22.61538462 41.07862078,22.63846154 41.1046117,22.61538462 41.1306129,22.59230769 41.15662441,22.56923077 41.18264625,22.54615385 41.15662441))
869850|6|20.83846154|41.02666976|POLYGON((20.81538462 41.07862078,20.79230769 41.05264014,20.76923077 41.02666976,20.79230769 41.00070961,20.81538462 40.97475969,20.83846154 40.94881997,20.86153846 40.97475969,20.88461538 41.00070961,20.90769231 41.02666976,20.88461538 41.05264014,20.86153846 41.07862078,20.83846154 41.1046117,20.81538462 41.07862078))
869851|6|20.97692308|41.02666976|POLYGON((20.95384615 41.07862078,20.93076923 41.05264014,20.90769231 41.02666976,20.93076923 41.00070961,20.95384615 40.97475969,20.97692308 40.94881997,21 40.97475969,21.02307692 41.00070961,21.04615385 41.02666976,21.02307692 41.05264014,21 41.07862078,20.97692308 41.1046117,20.95384615 41.07862078))
869853|6|21.25384615|41.02666976|POLYGON((21.23076923 41.07862078,21.20769231 41.05264014,21.18461538 41.02666976,21.20769231 41.00070961,21.23076923 40.97475969,21.25384615 40.94881997,21.27692308 40.97475969,21.3 41.00070961,21.32307692 41.02666976,21.3 41.05264014,21.27692308 41.07862078,21.25384615 41.1046117,21.23076923 41.07862078))
869854|6|21.39230769|41.02666976|POLYGON((21.36923077 41.07862078,21.34615385 41.05264014,21.32307692 41.02666976,21.34615385 41.00070961,21.36923077 40.97475969,21.39230769 40.94881997,21.41538462 40.97475969,21.43846154 41.00070961,21.46153846 41.02666976,21.43846154 41.05264014,21.41538462 41.07862078,21.39230769 41.1046117,21.36923077 41.07862078))
872450|6|20.76923077|40.94881997|POLYGON((20.74615385 41.00070961,20.72307692 40.97475969,20.7 40.94881997,20.72307692 40.92289043,20.74615385 40.89697107,20.76923077 40.87106185,20.79230769 40.89697107,20.81538462 40.92289043,20.83846154 40.94881997,20.81538462 40.97475969,20.79230769 41.00070961,20.76923077 41.02666976,20.74615385 41.00070961))
872451|6|20.90769231|40.94881997|POLYGON((20.88461538 41.00070961,20.86153846 40.97475969,20.83846154 40.94881997,20.86153846 40.92289043,20.88461538 40.89697107,20.90769231 40.87106185,20.93076923 40.89697107,20.95384615 40.92289043,20.97692308 40.94881997,20.95384615 40.97475969,20.93076923 41.00070961,20.90769231 41.02666976,20.88461538 41.00070961))
872454|6|21.32307692|40.94881997|POLYGON((21.3 41.00070961,21.27692308 40.97475969,21.25384615 40.94881997,21.27692308 40.92289043,21.3 40.89697107,21.32307692 40.87106185,21.34615385 40.89697107,21.36923077 40.92289043,21.39230769 40.94881997,21.36923077 40.97475969,21.34615385 41.00070961,21.32307692 41.02666976,21.3 41.00070961))
