# Supplementary material for: Spatial Fingerprints of Community Structure in Human Interaction Network for an Extensive Set of Large-Scale Regions
Source: PLoS One. 2015 May 20;10(5):e0126713. doi: 10.1371/journal.pone.0126713 (PMC4439170; doi:10.1371/journal.pone.0126713)
Supplement: S2 File — After decompression, one file per region: <region>.dat in S2 File contains in a multicolumn text format the data sets necessary for reproduction of the presented community projection results. Additional two-column files: <region>-hist.dat in S2 File contain data sets corresponding to the histograms of number of users per pixel in each region considered in the main text. (These histograms are depicted on Figures C-E of S1 File. S2 File data structure is described in the last section of S1 File.) (ZIP) [file pone.0126713.s002.zip › S2_File/graphdata/France.dat]

healpix_id|cluster_id|center_lon|center_lat|polygon
560753|1|2.29245283|51.11272932|POLYGON((2.210327456 51.16360858,2.208936438 51.13816995,2.20754717 51.11272932,2.262727844 51.08728671,2.317839196 51.06184209,2.372881356 51.03639548,2.374371859 51.06184209,2.375864236 51.08728671,2.377358491 51.11272932,2.32221523 51.13816995,2.267002519 51.16360858,2.211720227 51.18904522,2.210327456 51.16360858))
560754|2|2.462264151|51.11272932|POLYGON((2.380352645 51.16360858,2.378854626 51.13816995,2.377358491 51.11272932,2.432432432 51.08728671,2.487437186 51.06184209,2.542372881 51.03639548,2.543969849 51.06184209,2.545568825 51.08728671,2.547169811 51.11272932,2.492133417 51.13816995,2.437027708 51.16360858,2.381852552 51.18904522,2.380352645 51.16360858))
562872|2|2.118644068|51.03639548|POLYGON((2.03645506 51.08728671,2.035175879 51.06184209,2.033898305 51.03639548,2.089084065 51.01094687,2.144200627 50.98549626,2.19924812 50.96004364,2.200626959 50.98549626,2.202007528 51.01094687,2.203389831 51.03639548,2.148241206 51.06184209,2.093023256 51.08728671,2.037735849 51.11272932,2.03645506 51.08728671))
562873|2|2.288135593|51.03639548|POLYGON((2.206159648 51.08728671,2.204773869 51.06184209,2.203389831 51.03639548,2.25846926 51.01094687,2.313479624 50.98549626,2.368421053 50.96004364,2.369905956 50.98549626,2.371392723 51.01094687,2.372881356 51.03639548,2.317839196 51.06184209,2.262727844 51.08728671,2.20754717 51.11272932,2.206159648 51.08728671))
562874|2|2.457627119|51.03639548|POLYGON((2.375864236 51.08728671,2.374371859 51.06184209,2.372881356 51.03639548,2.427854454 51.01094687,2.482758621 50.98549626,2.537593985 50.96004364,2.539184953 50.98549626,2.540777917 51.01094687,2.542372881 51.03639548,2.487437186 51.06184209,2.432432432 51.08728671,2.377358491 51.11272932,2.375864236 51.08728671))
562875|1|2.627118644|51.03639548|POLYGON((2.545568825 51.08728671,2.543969849 51.06184209,2.542372881 51.03639548,2.597239649 51.01094687,2.652037618 50.98549626,2.706766917 50.96004364,2.70846395 50.98549626,2.710163112 51.01094687,2.711864407 51.03639548,2.657035176 51.06184209,2.602137021 51.08728671,2.547169811 51.11272932,2.545568825 51.08728671))
564994|2|1.776315789|50.96004364|POLYGON((1.693851945 51.01094687,1.692789969 50.98549626,1.691729323 50.96004364,1.747025673 50.93458902,1.802252816 50.9091324,1.857410882 50.88367377,1.858573217 50.9091324,1.859737007 50.93458902,1.860902256 50.96004364,1.805642633 50.98549626,1.750313676 51.01094687,1.694915254 51.03639548,1.693851945 51.01094687))
564995|2|1.945488722|50.96004364|POLYGON((1.863237139 51.01094687,1.862068966 50.98549626,1.860902256 50.96004364,1.916092674 50.93458902,1.971214018 50.9091324,2.026266417 50.88367377,2.027534418 50.9091324,2.028804008 50.93458902,2.030075188 50.96004364,1.97492163 50.98549626,1.919698871 51.01094687,1.86440678 51.03639548,1.863237139 51.01094687))
564996|2|2.114661654|50.96004364|POLYGON((2.032622334 51.01094687,2.031347962 50.98549626,2.030075188 50.96004364,2.085159674 50.93458902,2.140175219 50.9091324,2.195121951 50.88367377,2.19649562 50.9091324,2.197871008 50.93458902,2.19924812 50.96004364,2.144200627 50.98549626,2.089084065 51.01094687,2.033898305 51.03639548,2.032622334 51.01094687))
564997|2|2.283834586|50.96004364|POLYGON((2.202007528 51.01094687,2.200626959 50.98549626,2.19924812 50.96004364,2.254226675 50.93458902,2.309136421 50.9091324,2.363977486 50.88367377,2.365456821 50.9091324,2.366938009 50.93458902,2.368421053 50.96004364,2.313479624 50.98549626,2.25846926 51.01094687,2.203389831 51.03639548,2.202007528 51.01094687))
564998|2|2.453007519|50.96004364|POLYGON((2.371392723 51.01094687,2.369905956 50.98549626,2.368421053 50.96004364,2.423293676 50.93458902,2.478097622 50.9091324,2.532833021 50.88367377,2.534418023 50.9091324,2.536005009 50.93458902,2.537593985 50.96004364,2.482758621 50.98549626,2.427854454 51.01094687,2.372881356 51.03639548,2.371392723 51.01094687))
564999|2|2.622180451|50.96004364|POLYGON((2.540777917 51.01094687,2.539184953 50.98549626,2.537593985 50.96004364,2.592360676 50.93458902,2.647058824 50.9091324,2.701688555 50.88367377,2.703379224 50.9091324,2.70507201 50.93458902,2.706766917 50.96004364,2.652037618 50.98549626,2.597239649 51.01094687,2.542372881 51.03639548,2.540777917 51.01094687))
567121|2|1.60412758|50.88367377|POLYGON((1.521603006 50.93458902,1.520650814 50.9091324,1.519699812 50.88367377,1.575 50.85821312,1.630231106 50.83275047,1.685393258 50.8072858,1.686445971 50.83275047,1.6875 50.85821312,1.688555347 50.88367377,1.633291615 50.9091324,1.577958673 50.93458902,1.522556391 50.96004364,1.521603006 50.93458902))
567122|1|1.772983114|50.88367377|POLYGON((1.690670006 50.93458902,1.689612015 50.9091324,1.688555347 50.88367377,1.74375 50.85821312,1.798875703 50.83275047,1.853932584 50.8072858,1.855090568 50.83275047,1.85625 50.85821312,1.857410882 50.88367377,1.802252816 50.9091324,1.747025673 50.93458902,1.691729323 50.96004364,1.690670006 50.93458902))
567123|2|1.941838649|50.88367377|POLYGON((1.859737007 50.93458902,1.858573217 50.9091324,1.857410882 50.88367377,1.9125 50.85821312,1.9675203 50.83275047,2.02247191 50.8072858,2.023735166 50.83275047,2.025 50.85821312,2.026266417 50.88367377,1.971214018 50.9091324,1.916092674 50.93458902,1.860902256 50.96004364,1.859737007 50.93458902))
567124|2|2.110694184|50.88367377|POLYGON((2.028804008 50.93458902,2.027534418 50.9091324,2.026266417 50.88367377,2.08125 50.85821312,2.136164897 50.83275047,2.191011236 50.8072858,2.192379763 50.83275047,2.19375 50.85821312,2.195121951 50.88367377,2.140175219 50.9091324,2.085159674 50.93458902,2.030075188 50.96004364,2.028804008 50.93458902))
567125|2|2.279549719|50.88367377|POLYGON((2.197871008 50.93458902,2.19649562 50.9091324,2.195121951 50.88367377,2.25 50.85821312,2.304809494 50.83275047,2.359550562 50.8072858,2.36102436 50.83275047,2.3625 50.85821312,2.363977486 50.88367377,2.309136421 50.9091324,2.254226675 50.93458902,2.19924812 50.96004364,2.197871008 50.93458902))
567126|2|2.448405253|50.88367377|POLYGON((2.366938009 50.93458902,2.365456821 50.9091324,2.363977486 50.88367377,2.41875 50.85821312,2.473454091 50.83275047,2.528089888 50.8072858,2.529668957 50.83275047,2.53125 50.85821312,2.532833021 50.88367377,2.478097622 50.9091324,2.423293676 50.93458902,2.368421053 50.96004364,2.366938009 50.93458902))
567127|2|2.617260788|50.88367377|POLYGON((2.536005009 50.93458902,2.534418023 50.9091324,2.532833021 50.88367377,2.5875 50.85821312,2.642098688 50.83275047,2.696629213 50.8072858,2.698313554 50.83275047,2.7 50.85821312,2.701688555 50.88367377,2.647058824 50.9091324,2.592360676 50.93458902,2.537593985 50.96004364,2.536005009 50.93458902))
569253|2|1.601123596|50.8072858|POLYGON((1.51875 50.85821312,1.517801374 50.83275047,1.516853933 50.8072858,1.572052402 50.78181912,1.627182045 50.75635042,1.682242991 50.73087971,1.683291771 50.75635042,1.684341859 50.78181912,1.685393258 50.8072858,1.630231106 50.83275047,1.575 50.85821312,1.519699812 50.88367377,1.51875 50.85821312))
569254|2|1.769662921|50.8072858|POLYGON((1.6875 50.85821312,1.686445971 50.83275047,1.685393258 50.8072858,1.740486588 50.78181912,1.795511222 50.75635042,1.85046729 50.73087971,1.851620948 50.75635042,1.852776045 50.78181912,1.853932584 50.8072858,1.798875703 50.83275047,1.74375 50.85821312,1.688555347 50.88367377,1.6875 50.85821312))
569255|2|1.938202247|50.8072858|POLYGON((1.85625 50.85821312,1.855090568 50.83275047,1.853932584 50.8072858,1.908920774 50.78181912,1.963840399 50.75635042,2.018691589 50.73087971,2.019950125 50.75635042,2.021210231 50.78181912,2.02247191 50.8072858,1.9675203 50.83275047,1.9125 50.85821312,1.857410882 50.88367377,1.85625 50.85821312))
569256|2|2.106741573|50.8072858|POLYGON((2.025 50.85821312,2.023735166 50.83275047,2.02247191 50.8072858,2.077354959 50.78181912,2.132169576 50.75635042,2.186915888 50.73087971,2.188279302 50.75635042,2.189644417 50.78181912,2.191011236 50.8072858,2.136164897 50.83275047,2.08125 50.85821312,2.026266417 50.88367377,2.025 50.85821312))
569257|2|2.275280899|50.8072858|POLYGON((2.19375 50.85821312,2.192379763 50.83275047,2.191011236 50.8072858,2.245789145 50.78181912,2.300498753 50.75635042,2.355140187 50.73087971,2.356608479 50.75635042,2.358078603 50.78181912,2.359550562 50.8072858,2.304809494 50.83275047,2.25 50.85821312,2.195121951 50.88367377,2.19375 50.85821312))
569258|2|2.443820225|50.8072858|POLYGON((2.3625 50.85821312,2.36102436 50.83275047,2.359550562 50.8072858,2.414223331 50.78181912,2.46882793 50.75635042,2.523364486 50.73087971,2.524937656 50.75635042,2.526512789 50.78181912,2.528089888 50.8072858,2.473454091 50.83275047,2.41875 50.85821312,2.363977486 50.88367377,2.3625 50.85821312))
569259|2|2.612359551|50.8072858|POLYGON((2.53125 50.85821312,2.529668957 50.83275047,2.528089888 50.8072858,2.582657517 50.78181912,2.637157107 50.75635042,2.691588785 50.73087971,2.693266833 50.75635042,2.694946974 50.78181912,2.696629213 50.8072858,2.642098688 50.83275047,2.5875 50.85821312,2.532833021 50.88367377,2.53125 50.85821312))
569261|2|2.949438202|50.8072858|POLYGON((2.86875 50.85821312,2.866958151 50.83275047,2.865168539 50.8072858,2.919525889 50.78181912,2.973815461 50.75635042,3.028037383 50.73087971,3.029925187 50.75635042,3.031815346 50.78181912,3.033707865 50.8072858,2.979387883 50.83275047,2.925 50.85821312,2.87054409 50.88367377,2.86875 50.85821312))
569262|2|3.117977528|50.8072858|POLYGON((3.0375 50.85821312,3.035602748 50.83275047,3.033707865 50.8072858,3.087960075 50.78181912,3.142144638 50.75635042,3.196261682 50.73087971,3.198254364 50.75635042,3.200249532 50.78181912,3.202247191 50.8072858,3.14803248 50.83275047,3.09375 50.85821312,3.039399625 50.88367377,3.0375 50.85821312))
571389|2|1.598130841|50.73087971|POLYGON((1.515907673 50.78181912,1.514962594 50.75635042,1.514018692 50.73087971,1.569115816 50.70540697,1.624144368 50.67993221,1.679104478 50.65445543,1.680149347 50.67993221,1.681195517 50.70540697,1.682242991 50.73087971,1.627182045 50.75635042,1.572052402 50.78181912,1.516853933 50.8072858,1.515907673 50.78181912))
571390|2|1.76635514|50.73087971|POLYGON((1.684341859 50.78181912,1.683291771 50.75635042,1.682242991 50.73087971,1.737235367 50.70540697,1.792159303 50.67993221,1.847014925 50.65445543,1.848164281 50.67993221,1.849315068 50.70540697,1.85046729 50.73087971,1.795511222 50.75635042,1.740486588 50.78181912,1.685393258 50.8072858,1.684341859 50.78181912))
571391|2|1.934579439|50.73087971|POLYGON((1.852776045 50.78181912,1.851620948 50.75635042,1.85046729 50.73087971,1.905354919 50.70540697,1.960174238 50.67993221,2.014925373 50.65445543,2.016179216 50.67993221,2.01743462 50.70540697,2.018691589 50.73087971,1.963840399 50.75635042,1.908920774 50.78181912,1.853932584 50.8072858,1.852776045 50.78181912))
571392|3|2.102803738|50.73087971|POLYGON((2.021210231 50.78181912,2.019950125 50.75635042,2.018691589 50.73087971,2.073474471 50.70540697,2.128189172 50.67993221,2.182835821 50.65445543,2.184194151 50.67993221,2.185554172 50.70540697,2.186915888 50.73087971,2.132169576 50.75635042,2.077354959 50.78181912,2.02247191 50.8072858,2.021210231 50.78181912))
571393|2|2.271028037|50.73087971|POLYGON((2.189644417 50.78181912,2.188279302 50.75635042,2.186915888 50.73087971,2.241594022 50.70540697,2.296204107 50.67993221,2.350746269 50.65445543,2.352209085 50.67993221,2.353673724 50.70540697,2.355140187 50.73087971,2.300498753 50.75635042,2.245789145 50.78181912,2.191011236 50.8072858,2.189644417 50.78181912))
571394|2|2.439252336|50.73087971|POLYGON((2.358078603 50.78181912,2.356608479 50.75635042,2.355140187 50.73087971,2.409713574 50.70540697,2.464219042 50.67993221,2.518656716 50.65445543,2.52022402 50.67993221,2.521793275 50.70540697,2.523364486 50.73087971,2.46882793 50.75635042,2.414223331 50.78181912,2.359550562 50.8072858,2.358078603 50.78181912))
571395|2|2.607476636|50.73087971|POLYGON((2.526512789 50.78181912,2.524937656 50.75635042,2.523364486 50.73087971,2.577833126 50.70540697,2.632233976 50.67993221,2.686567164 50.65445543,2.688238955 50.67993221,2.689912827 50.70540697,2.691588785 50.73087971,2.637157107 50.75635042,2.582657517 50.78181912,2.528089888 50.8072858,2.526512789 50.78181912))
571396|2|2.775700935|50.73087971|POLYGON((2.694946974 50.78181912,2.693266833 50.75635042,2.691588785 50.73087971,2.745952677 50.70540697,2.800248911 50.67993221,2.854477612 50.65445543,2.856253889 50.67993221,2.858032379 50.70540697,2.859813084 50.73087971,2.805486284 50.75635042,2.751091703 50.78181912,2.696629213 50.8072858,2.694946974 50.78181912))
571397|2|2.943925234|50.73087971|POLYGON((2.86338116 50.78181912,2.86159601 50.75635042,2.859813084 50.73087971,2.914072229 50.70540697,2.968263846 50.67993221,3.02238806 50.65445543,3.024268824 50.67993221,3.02615193 50.70540697,3.028037383 50.73087971,2.973815461 50.75635042,2.919525889 50.78181912,2.865168539 50.8072858,2.86338116 50.78181912))
571398|2|3.112149533|50.73087971|POLYGON((3.031815346 50.78181912,3.029925187 50.75635042,3.028037383 50.73087971,3.082191781 50.70540697,3.13627878 50.67993221,3.190298507 50.65445543,3.192283759 50.67993221,3.194271482 50.70540697,3.196261682 50.73087971,3.142144638 50.75635042,3.087960075 50.78181912,3.033707865 50.8072858,3.031815346 50.78181912))
573529|2|1.595149254|50.65445543|POLYGON((1.513075965 50.70540697,1.512134412 50.67993221,1.51119403 50.65445543,1.56619018 50.62897663,1.621118012 50.60349579,1.675977654 50.57801293,1.677018634 50.60349579,1.678060907 50.62897663,1.679104478 50.65445543,1.624144368 50.67993221,1.569115816 50.70540697,1.514018692 50.73087971,1.513075965 50.70540697))
573530|2|1.763059701|50.65445543|POLYGON((1.681195517 50.70540697,1.680149347 50.67993221,1.679104478 50.65445543,1.733996271 50.62897663,1.788819876 50.60349579,1.843575419 50.57801293,1.844720497 50.60349579,1.845866998 50.62897663,1.847014925 50.65445543,1.792159303 50.67993221,1.737235367 50.70540697,1.682242991 50.73087971,1.681195517 50.70540697))
573531|3|1.930970149|50.65445543|POLYGON((1.849315068 50.70540697,1.848164281 50.67993221,1.847014925 50.65445543,1.901802362 50.62897663,1.956521739 50.60349579,2.011173184 50.57801293,2.01242236 50.60349579,2.013673089 50.62897663,2.014925373 50.65445543,1.960174238 50.67993221,1.905354919 50.70540697,1.85046729 50.73087971,1.849315068 50.70540697))
573533|2|2.266791045|50.65445543|POLYGON((2.185554172 50.70540697,2.184194151 50.67993221,2.182835821 50.65445543,2.237414543 50.62897663,2.291925466 50.60349579,2.346368715 50.57801293,2.347826087 50.60349579,2.34928527 50.62897663,2.350746269 50.65445543,2.296204107 50.67993221,2.241594022 50.70540697,2.186915888 50.73087971,2.185554172 50.70540697))
573534|2|2.434701493|50.65445543|POLYGON((2.353673724 50.70540697,2.352209085 50.67993221,2.350746269 50.65445543,2.405220634 50.62897663,2.459627329 50.60349579,2.51396648 50.57801293,2.51552795 50.60349579,2.517091361 50.62897663,2.518656716 50.65445543,2.464219042 50.67993221,2.409713574 50.70540697,2.355140187 50.73087971,2.353673724 50.70540697))
573535|2|2.60261194|50.65445543|POLYGON((2.521793275 50.70540697,2.52022402 50.67993221,2.518656716 50.65445543,2.573026725 50.62897663,2.627329193 50.60349579,2.681564246 50.57801293,2.683229814 50.60349579,2.684897452 50.62897663,2.686567164 50.65445543,2.632233976 50.67993221,2.577833126 50.70540697,2.523364486 50.73087971,2.521793275 50.70540697))
573536|2|2.770522388|50.65445543|POLYGON((2.689912827 50.70540697,2.688238955 50.67993221,2.686567164 50.65445543,2.740832815 50.62897663,2.795031056 50.60349579,2.849162011 50.57801293,2.850931677 50.60349579,2.852703543 50.62897663,2.854477612 50.65445543,2.800248911 50.67993221,2.745952677 50.70540697,2.691588785 50.73087971,2.689912827 50.70540697))
573537|2|2.938432836|50.65445543|POLYGON((2.858032379 50.70540697,2.856253889 50.67993221,2.854477612 50.65445543,2.908638906 50.62897663,2.962732919 50.60349579,3.016759777 50.57801293,3.01863354 50.60349579,3.020509633 50.62897663,3.02238806 50.65445543,2.968263846 50.67993221,2.914072229 50.70540697,2.859813084 50.73087971,2.858032379 50.70540697))
573538|2|3.106343284|50.65445543|POLYGON((3.02615193 50.70540697,3.024268824 50.67993221,3.02238806 50.65445543,3.076444997 50.62897663,3.130434783 50.60349579,3.184357542 50.57801293,3.186335404 50.60349579,3.188315724 50.62897663,3.190298507 50.65445543,3.13627878 50.67993221,3.082191781 50.70540697,3.028037383 50.73087971,3.02615193 50.70540697))
573539|2|3.274253731|50.65445543|POLYGON((3.194271482 50.70540697,3.192283759 50.67993221,3.190298507 50.65445543,3.244251088 50.62897663,3.298136646 50.60349579,3.351955307 50.57801293,3.354037267 50.60349579,3.356121815 50.62897663,3.358208955 50.65445543,3.304293715 50.67993221,3.250311333 50.70540697,3.196261682 50.73087971,3.194271482 50.70540697))
575673|2|1.592178771|50.57801293|POLYGON((1.510254817 50.62897663,1.50931677 50.60349579,1.508379888 50.57801293,1.563275434 50.55252804,1.618102914 50.52704111,1.672862454 50.50155215,1.673899566 50.52704111,1.674937965 50.55252804,1.675977654 50.57801293,1.621118012 50.60349579,1.56619018 50.62897663,1.51119403 50.65445543,1.510254817 50.62897663))
575675|3|1.927374302|50.57801293|POLYGON((1.845866998 50.62897663,1.844720497 50.60349579,1.843575419 50.57801293,1.898263027 50.55252804,1.952882827 50.52704111,2.007434944 50.50155215,2.008679479 50.52704111,2.009925558 50.55252804,2.011173184 50.57801293,1.956521739 50.60349579,1.901802362 50.62897663,1.847014925 50.65445543,1.845866998 50.62897663))
575677|3|2.262569832|50.57801293|POLYGON((2.18147918 50.62897663,2.180124224 50.60349579,2.17877095 50.57801293,2.23325062 50.55252804,2.28766274 50.52704111,2.342007435 50.50155215,2.343459392 50.52704111,2.344913151 50.55252804,2.346368715 50.57801293,2.291925466 50.60349579,2.237414543 50.62897663,2.182835821 50.65445543,2.18147918 50.62897663))
575678|3|2.430167598|50.57801293|POLYGON((2.34928527 50.62897663,2.347826087 50.60349579,2.346368715 50.57801293,2.400744417 50.55252804,2.455052697 50.52704111,2.50929368 50.50155215,2.510849349 50.52704111,2.512406948 50.55252804,2.51396648 50.57801293,2.459627329 50.60349579,2.405220634 50.62897663,2.350746269 50.65445543,2.34928527 50.62897663))
575679|2|2.597765363|50.57801293|POLYGON((2.517091361 50.62897663,2.51552795 50.60349579,2.51396648 50.57801293,2.568238213 50.55252804,2.622442653 50.52704111,2.676579926 50.50155215,2.678239306 50.52704111,2.679900744 50.55252804,2.681564246 50.57801293,2.627329193 50.60349579,2.573026725 50.62897663,2.518656716 50.65445543,2.517091361 50.62897663))
575680|2|2.765363128|50.57801293|POLYGON((2.684897452 50.62897663,2.683229814 50.60349579,2.681564246 50.57801293,2.73573201 50.55252804,2.78983261 50.52704111,2.843866171 50.50155215,2.845629262 50.52704111,2.847394541 50.55252804,2.849162011 50.57801293,2.795031056 50.60349579,2.740832815 50.62897663,2.686567164 50.65445543,2.684897452 50.62897663))
575681|2|2.932960894|50.57801293|POLYGON((2.852703543 50.62897663,2.850931677 50.60349579,2.849162011 50.57801293,2.903225806 50.55252804,2.957222567 50.52704111,3.011152416 50.50155215,3.013019219 50.52704111,3.014888337 50.55252804,3.016759777 50.57801293,2.962732919 50.60349579,2.908638906 50.62897663,2.854477612 50.65445543,2.852703543 50.62897663))
575682|2|3.100558659|50.57801293|POLYGON((3.020509633 50.62897663,3.01863354 50.60349579,3.016759777 50.57801293,3.070719603 50.55252804,3.124612523 50.52704111,3.178438662 50.50155215,3.180409175 50.52704111,3.182382134 50.55252804,3.184357542 50.57801293,3.130434783 50.60349579,3.076444997 50.62897663,3.02238806 50.65445543,3.020509633 50.62897663))
575683|2|3.268156425|50.57801293|POLYGON((3.188315724 50.62897663,3.186335404 50.60349579,3.184357542 50.57801293,3.2382134 50.55252804,3.29200248 50.52704111,3.345724907 50.50155215,3.347799132 50.52704111,3.349875931 50.55252804,3.351955307 50.57801293,3.298136646 50.60349579,3.244251088 50.62897663,3.190298507 50.65445543,3.188315724 50.62897663))
577821|2|1.589219331|50.50155215|POLYGON((1.507444169 50.55252804,1.506509609 50.52704111,1.505576208 50.50155215,1.560371517 50.47606116,1.61509901 50.45056813,1.669758813 50.42507306,1.670792079 50.45056813,1.671826625 50.47606116,1.672862454 50.50155215,1.618102914 50.52704111,1.563275434 50.55252804,1.508379888 50.57801293,1.507444169 50.55252804))
577822|2|1.756505576|50.50155215|POLYGON((1.674937965 50.55252804,1.673899566 50.52704111,1.672862454 50.50155215,1.72755418 50.47606116,1.782178218 50.45056813,1.836734694 50.42507306,1.837871287 50.45056813,1.839009288 50.47606116,1.840148699 50.50155215,1.78549287 50.52704111,1.730769231 50.55252804,1.675977654 50.57801293,1.674937965 50.55252804))
577824|2|2.091078067|50.50155215|POLYGON((2.009925558 50.55252804,2.008679479 50.52704111,2.007434944 50.50155215,2.061919505 50.47606116,2.116336634 50.45056813,2.170686456 50.42507306,2.172029703 50.45056813,2.173374613 50.47606116,2.17472119 50.50155215,2.120272784 50.52704111,2.065756824 50.55252804,2.011173184 50.57801293,2.009925558 50.55252804))
577826|2|2.425650558|50.50155215|POLYGON((2.344913151 50.55252804,2.343459392 50.52704111,2.342007435 50.50155215,2.39628483 50.47606116,2.45049505 50.45056813,2.504638219 50.42507306,2.506188119 50.45056813,2.507739938 50.47606116,2.50929368 50.50155215,2.455052697 50.52704111,2.400744417 50.55252804,2.346368715 50.57801293,2.344913151 50.55252804))
577827|2|2.592936803|50.50155215|POLYGON((2.512406948 50.55252804,2.510849349 50.52704111,2.50929368 50.50155215,2.563467492 50.47606116,2.617574257 50.45056813,2.6716141 50.42507306,2.673267327 50.45056813,2.674922601 50.47606116,2.676579926 50.50155215,2.622442653 50.52704111,2.568238213 50.55252804,2.51396648 50.57801293,2.512406948 50.55252804))
577828|2|2.760223048|50.50155215|POLYGON((2.679900744 50.55252804,2.678239306 50.52704111,2.676579926 50.50155215,2.730650155 50.47606116,2.784653465 50.45056813,2.838589981 50.42507306,2.840346535 50.45056813,2.842105263 50.47606116,2.843866171 50.50155215,2.78983261 50.52704111,2.73573201 50.55252804,2.681564246 50.57801293,2.679900744 50.55252804))
577829|2|2.927509294|50.50155215|POLYGON((2.847394541 50.55252804,2.845629262 50.52704111,2.843866171 50.50155215,2.897832817 50.47606116,2.951732673 50.45056813,3.005565863 50.42507306,3.007425743 50.45056813,3.009287926 50.47606116,3.011152416 50.50155215,2.957222567 50.52704111,2.903225806 50.55252804,2.849162011 50.57801293,2.847394541 50.55252804))
577830|2|3.094795539|50.50155215|POLYGON((3.014888337 50.55252804,3.013019219 50.52704111,3.011152416 50.50155215,3.06501548 50.47606116,3.118811881 50.45056813,3.172541744 50.42507306,3.17450495 50.45056813,3.176470588 50.47606116,3.178438662 50.50155215,3.124612523 50.52704111,3.070719603 50.55252804,3.016759777 50.57801293,3.014888337 50.55252804))
577831|2|3.262081784|50.50155215|POLYGON((3.182382134 50.55252804,3.180409175 50.52704111,3.178438662 50.50155215,3.232198142 50.47606116,3.285891089 50.45056813,3.339517625 50.42507306,3.341584158 50.45056813,3.343653251 50.47606116,3.345724907 50.50155215,3.29200248 50.52704111,3.2382134 50.55252804,3.184357542 50.57801293,3.182382134 50.55252804))
577832|4|3.42936803|50.50155215|POLYGON((3.349875931 50.55252804,3.347799132 50.52704111,3.345724907 50.50155215,3.399380805 50.47606116,3.452970297 50.45056813,3.506493506 50.42507306,3.508663366 50.45056813,3.510835913 50.47606116,3.513011152 50.50155215,3.459392436 50.52704111,3.405707196 50.55252804,3.351955307 50.57801293,3.349875931 50.55252804))
577833|2|3.596654275|50.50155215|POLYGON((3.517369727 50.55252804,3.515189089 50.52704111,3.513011152 50.50155215,3.566563467 50.47606116,3.620049505 50.45056813,3.673469388 50.42507306,3.675742574 50.45056813,3.678018576 50.47606116,3.680297398 50.50155215,3.626782393 50.52704111,3.573200993 50.55252804,3.519553073 50.57801293,3.517369727 50.55252804))
579973|5|1.586270872|50.42507306|POLYGON((1.504643963 50.47606116,1.503712871 50.45056813,1.502782931 50.42507306,1.557478368 50.39957595,1.612106238 50.37407679,1.666666667 50.34857559,1.667696109 50.37407679,1.668726823 50.39957595,1.669758813 50.42507306,1.61509901 50.45056813,1.560371517 50.47606116,1.505576208 50.50155215,1.504643963 50.47606116))
579975|3|1.920222635|50.42507306|POLYGON((1.839009288 50.47606116,1.837871287 50.45056813,1.836734694 50.42507306,1.891223733 50.39957595,1.94564546 50.37407679,2 50.34857559,2.00123533 50.37407679,2.002472188 50.39957595,2.003710575 50.42507306,1.949257426 50.45056813,1.894736842 50.47606116,1.840148699 50.50155215,1.839009288 50.47606116))
579976|3|2.087198516|50.42507306|POLYGON((2.00619195 50.47606116,2.004950495 50.45056813,2.003710575 50.42507306,2.058096415 50.39957595,2.112415071 50.37407679,2.166666667 50.34857559,2.168004941 50.37407679,2.16934487 50.39957595,2.170686456 50.42507306,2.116336634 50.45056813,2.061919505 50.47606116,2.007434944 50.50155215,2.00619195 50.47606116))
579978|3|2.421150278|50.42507306|POLYGON((2.340557276 50.47606116,2.339108911 50.45056813,2.337662338 50.42507306,2.39184178 50.39957595,2.445954293 50.37407679,2.5 50.34857559,2.501544163 50.37407679,2.503090235 50.39957595,2.504638219 50.42507306,2.45049505 50.45056813,2.39628483 50.47606116,2.342007435 50.50155215,2.340557276 50.47606116))
579979|2|2.58812616|50.42507306|POLYGON((2.507739938 50.47606116,2.506188119 50.45056813,2.504638219 50.42507306,2.558714462 50.39957595,2.612723904 50.37407679,2.666666667 50.34857559,2.668313774 50.37407679,2.669962917 50.39957595,2.6716141 50.42507306,2.617574257 50.45056813,2.563467492 50.47606116,2.50929368 50.50155215,2.507739938 50.47606116))
579980|2|2.755102041|50.42507306|POLYGON((2.674922601 50.47606116,2.673267327 50.45056813,2.6716141 50.42507306,2.725587145 50.39957595,2.779493515 50.37407679,2.833333333 50.34857559,2.835083385 50.37407679,2.8368356 50.39957595,2.838589981 50.42507306,2.784653465 50.45056813,2.730650155 50.47606116,2.676579926 50.50155215,2.674922601 50.47606116))
579981|2|2.922077922|50.42507306|POLYGON((2.842105263 50.47606116,2.840346535 50.45056813,2.838589981 50.42507306,2.892459827 50.39957595,2.946263125 50.37407679,3 50.34857559,3.001852996 50.37407679,3.003708282 50.39957595,3.005565863 50.42507306,2.951732673 50.45056813,2.897832817 50.47606116,2.843866171 50.50155215,2.842105263 50.47606116))
579982|2|3.089053803|50.42507306|POLYGON((3.009287926 50.47606116,3.007425743 50.45056813,3.005565863 50.42507306,3.059332509 50.39957595,3.113032736 50.37407679,3.166666667 50.34857559,3.168622607 50.37407679,3.170580964 50.39957595,3.172541744 50.42507306,3.118811881 50.45056813,3.06501548 50.47606116,3.011152416 50.50155215,3.009287926 50.47606116))
579983|2|3.256029685|50.42507306|POLYGON((3.176470588 50.47606116,3.17450495 50.45056813,3.172541744 50.42507306,3.226205192 50.39957595,3.279802347 50.37407679,3.333333333 50.34857559,3.335392217 50.37407679,3.337453646 50.39957595,3.339517625 50.42507306,3.285891089 50.45056813,3.232198142 50.47606116,3.178438662 50.50155215,3.176470588 50.47606116))
579984|2|3.423005566|50.42507306|POLYGON((3.343653251 50.47606116,3.341584158 50.45056813,3.339517625 50.42507306,3.393077874 50.39957595,3.446571958 50.37407679,3.5 50.34857559,3.502161828 50.37407679,3.504326329 50.39957595,3.506493506 50.42507306,3.452970297 50.45056813,3.399380805 50.47606116,3.345724907 50.50155215,3.343653251 50.47606116))
579985|2|3.589981447|50.42507306|POLYGON((3.510835913 50.47606116,3.508663366 50.45056813,3.506493506 50.42507306,3.559950556 50.39957595,3.613341569 50.37407679,3.666666667 50.34857559,3.668931439 50.37407679,3.671199011 50.39957595,3.673469388 50.42507306,3.620049505 50.45056813,3.566563467 50.47606116,3.513011152 50.50155215,3.510835913 50.47606116))
582129|6|1.583333333|50.34857559|POLYGON((1.501854141 50.39957595,1.500926498 50.37407679,1.5 50.34857559,1.554595928 50.32307235,1.609124538 50.29756705,1.663585952 50.27205971,1.664611591 50.29756705,1.665638495 50.32307235,1.666666667 50.34857559,1.612106238 50.37407679,1.557478368 50.39957595,1.502782931 50.42507306,1.501854141 50.39957595))
582130|7|1.75|50.34857559|POLYGON((1.668726823 50.39957595,1.667696109 50.37407679,1.666666667 50.34857559,1.721159778 50.32307235,1.775585697 50.29756705,1.829944547 50.27205971,1.83107275 50.29756705,1.832202344 50.32307235,1.833333333 50.34857559,1.778875849 50.37407679,1.724351051 50.39957595,1.669758813 50.42507306,1.668726823 50.39957595))
582134|2|2.416666667|50.34857559|POLYGON((2.336217553 50.39957595,2.334774552 50.37407679,2.333333333 50.34857559,2.387415176 50.32307235,2.441430333 50.29756705,2.495378928 50.27205971,2.496917386 50.29756705,2.498457742 50.32307235,2.5 50.34857559,2.445954293 50.37407679,2.39184178 50.39957595,2.337662338 50.42507306,2.336217553 50.39957595))
582135|2|2.583333333|50.34857559|POLYGON((2.503090235 50.39957595,2.501544163 50.37407679,2.5 50.34857559,2.553979025 50.32307235,2.607891492 50.29756705,2.661737523 50.27205971,2.663378545 50.29756705,2.665021592 50.32307235,2.666666667 50.34857559,2.612723904 50.37407679,2.558714462 50.39957595,2.504638219 50.42507306,2.503090235 50.39957595))
582136|2|2.75|50.34857559|POLYGON((2.669962917 50.39957595,2.668313774 50.37407679,2.666666667 50.34857559,2.720542875 50.32307235,2.774352651 50.29756705,2.828096118 50.27205971,2.829839704 50.29756705,2.831585441 50.32307235,2.833333333 50.34857559,2.779493515 50.37407679,2.725587145 50.39957595,2.6716141 50.42507306,2.669962917 50.39957595))
582137|2|2.916666667|50.34857559|POLYGON((2.8368356 50.39957595,2.835083385 50.37407679,2.833333333 50.34857559,2.887106724 50.32307235,2.94081381 50.29756705,2.994454713 50.27205971,2.996300863 50.29756705,2.998149291 50.32307235,3 50.34857559,2.946263125 50.37407679,2.892459827 50.39957595,2.838589981 50.42507306,2.8368356 50.39957595))
582138|2|3.083333333|50.34857559|POLYGON((3.003708282 50.39957595,3.001852996 50.37407679,3 50.34857559,3.053670574 50.32307235,3.107274969 50.29756705,3.160813309 50.27205971,3.162762022 50.29756705,3.16471314 50.32307235,3.166666667 50.34857559,3.113032736 50.37407679,3.059332509 50.39957595,3.005565863 50.42507306,3.003708282 50.39957595))
582139|2|3.25|50.34857559|POLYGON((3.170580964 50.39957595,3.168622607 50.37407679,3.166666667 50.34857559,3.220234423 50.32307235,3.273736128 50.29756705,3.327171904 50.27205971,3.329223181 50.29756705,3.33127699 50.32307235,3.333333333 50.34857559,3.279802347 50.37407679,3.226205192 50.39957595,3.172541744 50.42507306,3.170580964 50.39957595))
582140|2|3.416666667|50.34857559|POLYGON((3.337453646 50.39957595,3.335392217 50.37407679,3.333333333 50.34857559,3.386798273 50.32307235,3.440197287 50.29756705,3.493530499 50.27205971,3.49568434 50.29756705,3.497840839 50.32307235,3.5 50.34857559,3.446571958 50.37407679,3.393077874 50.39957595,3.339517625 50.42507306,3.337453646 50.39957595))
582141|2|3.583333333|50.34857559|POLYGON((3.504326329 50.39957595,3.502161828 50.37407679,3.5 50.34857559,3.553362122 50.32307235,3.606658446 50.29756705,3.659889094 50.27205971,3.662145499 50.29756705,3.664404688 50.32307235,3.666666667 50.34857559,3.613341569 50.37407679,3.559950556 50.39957595,3.506493506 50.42507306,3.504326329 50.39957595))
582142|3|3.75|50.34857559|POLYGON((3.671199011 50.39957595,3.668931439 50.37407679,3.666666667 50.34857559,3.719925972 50.32307235,3.773119605 50.29756705,3.826247689 50.27205971,3.828606658 50.29756705,3.830968538 50.32307235,3.833333333 50.34857559,3.78011118 50.37407679,3.726823239 50.39957595,3.673469388 50.42507306,3.671199011 50.39957595))
582143|2|3.916666667|50.34857559|POLYGON((3.838071693 50.39957595,3.83570105 50.37407679,3.833333333 50.34857559,3.886489821 50.32307235,3.939580764 50.29756705,3.992606285 50.27205971,3.995067818 50.29756705,3.997532387 50.32307235,4 50.34857559,3.946880791 50.37407679,3.893695921 50.39957595,3.840445269 50.42507306,3.838071693 50.39957595))
582144|2|4.083333333|50.34857559|POLYGON((4.004944376 50.39957595,4.002470661 50.37407679,4 50.34857559,4.053053671 50.32307235,4.106041924 50.29756705,4.15896488 50.27205971,4.161528977 50.29756705,4.164096237 50.32307235,4.166666667 50.34857559,4.113650401 50.37407679,4.060568603 50.39957595,4.00742115 50.42507306,4.004944376 50.39957595))
584289|4|1.580406654|50.27205971|POLYGON((1.499074645 50.32307235,1.498150432 50.29756705,1.497227357 50.27205971,1.551724138 50.24655032,1.606153846 50.22103887,1.660516605 50.19552537,1.661538462 50.22103887,1.662561576 50.24655032,1.663585952 50.27205971,1.609124538 50.29756705,1.554595928 50.32307235,1.5 50.34857559,1.499074645 50.32307235))
584291|5|1.913123845|50.27205971|POLYGON((1.832202344 50.32307235,1.83107275 50.29756705,1.829944547 50.27205971,1.884236453 50.24655032,1.938461538 50.22103887,1.992619926 50.19552537,1.993846154 50.22103887,1.995073892 50.24655032,1.996303142 50.27205971,1.942046856 50.29756705,1.887723627 50.32307235,1.833333333 50.34857559,1.832202344 50.32307235))
584292|2|2.07948244|50.27205971|POLYGON((1.998766194 50.32307235,1.997533909 50.29756705,1.996303142 50.27205971,2.050492611 50.24655032,2.104615385 50.22103887,2.158671587 50.19552537,2.16 50.22103887,2.161330049 50.24655032,2.162661738 50.27205971,2.108508015 50.29756705,2.054287477 50.32307235,2 50.34857559,1.998766194 50.32307235))
584296|2|2.744916821|50.27205971|POLYGON((2.665021592 50.32307235,2.663378545 50.29756705,2.661737523 50.27205971,2.715517241 50.24655032,2.769230769 50.22103887,2.822878229 50.19552537,2.824615385 50.22103887,2.82635468 50.24655032,2.828096118 50.27205971,2.774352651 50.29756705,2.720542875 50.32307235,2.666666667 50.34857559,2.665021592 50.32307235))
584297|2|2.911275416|50.27205971|POLYGON((2.831585441 50.32307235,2.829839704 50.29756705,2.828096118 50.27205971,2.881773399 50.24655032,2.935384615 50.22103887,2.988929889 50.19552537,2.990769231 50.22103887,2.992610837 50.24655032,2.994454713 50.27205971,2.94081381 50.29756705,2.887106724 50.32307235,2.833333333 50.34857559,2.831585441 50.32307235))
584298|2|3.077634011|50.27205971|POLYGON((2.998149291 50.32307235,2.996300863 50.29756705,2.994454713 50.27205971,3.048029557 50.24655032,3.101538462 50.22103887,3.15498155 50.19552537,3.156923077 50.22103887,3.158866995 50.24655032,3.160813309 50.27205971,3.107274969 50.29756705,3.053670574 50.32307235,3 50.34857559,2.998149291 50.32307235))
584299|2|3.243992606|50.27205971|POLYGON((3.16471314 50.32307235,3.162762022 50.29756705,3.160813309 50.27205971,3.214285714 50.24655032,3.267692308 50.22103887,3.32103321 50.19552537,3.323076923 50.22103887,3.325123153 50.24655032,3.327171904 50.27205971,3.273736128 50.29756705,3.220234423 50.32307235,3.166666667 50.34857559,3.16471314 50.32307235))
584300|2|3.410351201|50.27205971|POLYGON((3.33127699 50.32307235,3.329223181 50.29756705,3.327171904 50.27205971,3.380541872 50.24655032,3.433846154 50.22103887,3.487084871 50.19552537,3.489230769 50.22103887,3.49137931 50.24655032,3.493530499 50.27205971,3.440197287 50.29756705,3.386798273 50.32307235,3.333333333 50.34857559,3.33127699 50.32307235))
584301|2|3.576709797|50.27205971|POLYGON((3.497840839 50.32307235,3.49568434 50.29756705,3.493530499 50.27205971,3.54679803 50.24655032,3.6 50.22103887,3.653136531 50.19552537,3.655384615 50.22103887,3.657635468 50.24655032,3.659889094 50.27205971,3.606658446 50.29756705,3.553362122 50.32307235,3.5 50.34857559,3.497840839 50.32307235))
584302|3|3.743068392|50.27205971|POLYGON((3.664404688 50.32307235,3.662145499 50.29756705,3.659889094 50.27205971,3.713054187 50.24655032,3.766153846 50.22103887,3.819188192 50.19552537,3.821538462 50.22103887,3.823891626 50.24655032,3.826247689 50.27205971,3.773119605 50.29756705,3.719925972 50.32307235,3.666666667 50.34857559,3.664404688 50.32307235))
584303|2|3.909426987|50.27205971|POLYGON((3.830968538 50.32307235,3.828606658 50.29756705,3.826247689 50.27205971,3.879310345 50.24655032,3.932307692 50.22103887,3.985239852 50.19552537,3.987692308 50.22103887,3.990147783 50.24655032,3.992606285 50.27205971,3.939580764 50.29756705,3.886489821 50.32307235,3.833333333 50.34857559,3.830968538 50.32307235))
584304|2|4.075785582|50.27205971|POLYGON((3.997532387 50.32307235,3.995067818 50.29756705,3.992606285 50.27205971,4.045566502 50.24655032,4.098461538 50.22103887,4.151291513 50.19552537,4.153846154 50.22103887,4.156403941 50.24655032,4.15896488 50.27205971,4.106041924 50.29756705,4.053053671 50.32307235,4 50.34857559,3.997532387 50.32307235))
586453|8|1.577490775|50.19552537|POLYGON((1.496305419 50.24655032,1.495384615 50.22103887,1.494464945 50.19552537,1.548862938 50.17000981,1.603194103 50.14449219,1.657458564 50.11897251,1.658476658 50.14449219,1.659496005 50.17000981,1.660516605 50.19552537,1.606153846 50.22103887,1.551724138 50.24655032,1.497227357 50.27205971,1.496305419 50.24655032))
586456|4|2.075645756|50.19552537|POLYGON((1.995073892 50.24655032,1.993846154 50.22103887,1.992619926 50.19552537,2.046711739 50.17000981,2.100737101 50.14449219,2.154696133 50.11897251,2.156019656 50.14449219,2.157344806 50.17000981,2.158671587 50.19552537,2.104615385 50.22103887,2.050492611 50.24655032,1.996303142 50.27205971,1.995073892 50.24655032))
586457|9|2.241697417|50.19552537|POLYGON((2.161330049 50.24655032,2.16 50.22103887,2.158671587 50.19552537,2.21266134 50.17000981,2.266584767 50.14449219,2.320441989 50.11897251,2.321867322 50.14449219,2.323294407 50.17000981,2.324723247 50.19552537,2.270769231 50.22103887,2.216748768 50.24655032,2.162661738 50.27205971,2.161330049 50.24655032))
586458|3|2.407749077|50.19552537|POLYGON((2.327586207 50.24655032,2.326153846 50.22103887,2.324723247 50.19552537,2.37861094 50.17000981,2.432432432 50.14449219,2.486187845 50.11897251,2.487714988 50.14449219,2.489244007 50.17000981,2.490774908 50.19552537,2.436923077 50.22103887,2.383004926 50.24655032,2.329020333 50.27205971,2.327586207 50.24655032))
586459|2|2.573800738|50.19552537|POLYGON((2.493842365 50.24655032,2.492307692 50.22103887,2.490774908 50.19552537,2.544560541 50.17000981,2.598280098 50.14449219,2.651933702 50.11897251,2.653562654 50.14449219,2.655193608 50.17000981,2.656826568 50.19552537,2.603076923 50.22103887,2.549261084 50.24655032,2.495378928 50.27205971,2.493842365 50.24655032))
586460|2|2.739852399|50.19552537|POLYGON((2.660098522 50.24655032,2.658461538 50.22103887,2.656826568 50.19552537,2.710510141 50.17000981,2.764127764 50.14449219,2.817679558 50.11897251,2.819410319 50.14449219,2.821143208 50.17000981,2.822878229 50.19552537,2.769230769 50.22103887,2.715517241 50.24655032,2.661737523 50.27205971,2.660098522 50.24655032))
586461|2|2.905904059|50.19552537|POLYGON((2.82635468 50.24655032,2.824615385 50.22103887,2.822878229 50.19552537,2.876459742 50.17000981,2.92997543 50.14449219,2.983425414 50.11897251,2.985257985 50.14449219,2.987092809 50.17000981,2.988929889 50.19552537,2.935384615 50.22103887,2.881773399 50.24655032,2.828096118 50.27205971,2.82635468 50.24655032))
586462|3|3.07195572|50.19552537|POLYGON((2.992610837 50.24655032,2.990769231 50.22103887,2.988929889 50.19552537,3.042409342 50.17000981,3.095823096 50.14449219,3.149171271 50.11897251,3.151105651 50.14449219,3.153042409 50.17000981,3.15498155 50.19552537,3.101538462 50.22103887,3.048029557 50.24655032,2.994454713 50.27205971,2.992610837 50.24655032))
586463|8|3.23800738|50.19552537|POLYGON((3.158866995 50.24655032,3.156923077 50.22103887,3.15498155 50.19552537,3.208358943 50.17000981,3.261670762 50.14449219,3.314917127 50.11897251,3.316953317 50.14449219,3.31899201 50.17000981,3.32103321 50.19552537,3.267692308 50.22103887,3.214285714 50.24655032,3.160813309 50.27205971,3.158866995 50.24655032))
586464|2|3.404059041|50.19552537|POLYGON((3.325123153 50.24655032,3.323076923 50.22103887,3.32103321 50.19552537,3.374308543 50.17000981,3.427518428 50.14449219,3.480662983 50.11897251,3.482800983 50.14449219,3.48494161 50.17000981,3.487084871 50.19552537,3.433846154 50.22103887,3.380541872 50.24655032,3.327171904 50.27205971,3.325123153 50.24655032))
586465|2|3.570110701|50.19552537|POLYGON((3.49137931 50.24655032,3.489230769 50.22103887,3.487084871 50.19552537,3.540258144 50.17000981,3.593366093 50.14449219,3.64640884 50.11897251,3.648648649 50.14449219,3.650891211 50.17000981,3.653136531 50.19552537,3.6 50.22103887,3.54679803 50.24655032,3.493530499 50.27205971,3.49137931 50.24655032))
586466|2|3.736162362|50.19552537|POLYGON((3.657635468 50.24655032,3.655384615 50.22103887,3.653136531 50.19552537,3.706207744 50.17000981,3.759213759 50.14449219,3.812154696 50.11897251,3.814496314 50.14449219,3.816840811 50.17000981,3.819188192 50.19552537,3.766153846 50.22103887,3.713054187 50.24655032,3.659889094 50.27205971,3.657635468 50.24655032))
586467|2|3.902214022|50.19552537|POLYGON((3.823891626 50.24655032,3.821538462 50.22103887,3.819188192 50.19552537,3.872157345 50.17000981,3.925061425 50.14449219,3.977900552 50.11897251,3.98034398 50.14449219,3.982790412 50.17000981,3.985239852 50.19552537,3.932307692 50.22103887,3.879310345 50.24655032,3.826247689 50.27205971,3.823891626 50.24655032))
586468|9|4.068265683|50.19552537|POLYGON((3.990147783 50.24655032,3.987692308 50.22103887,3.985239852 50.19552537,4.038106945 50.17000981,4.090909091 50.14449219,4.143646409 50.11897251,4.146191646 50.14449219,4.148740012 50.17000981,4.151291513 50.19552537,4.098461538 50.22103887,4.045566502 50.24655032,3.992606285 50.27205971,3.990147783 50.24655032))
588620|4|1.408839779|50.11897251|POLYGON((1.327596804 50.17000981,1.326781327 50.14449219,1.325966851 50.11897251,1.380368098 50.09345077,1.434702636 50.06792697,1.488970588 50.0424011,1.489883507 50.06792697,1.490797546 50.09345077,1.491712707 50.11897251,1.437346437 50.14449219,1.382913337 50.17000981,1.328413284 50.19552537,1.327596804 50.17000981))
588621|3|1.574585635|50.11897251|POLYGON((1.493546404 50.17000981,1.492628993 50.14449219,1.491712707 50.11897251,1.54601227 50.09345077,1.600245248 50.06792697,1.654411765 50.0424011,1.655426119 50.06792697,1.656441718 50.09345077,1.657458564 50.11897251,1.603194103 50.14449219,1.548862938 50.17000981,1.494464945 50.19552537,1.493546404 50.17000981))
588622|3|1.740331492|50.11897251|POLYGON((1.659496005 50.17000981,1.658476658 50.14449219,1.657458564 50.11897251,1.711656442 50.09345077,1.76578786 50.06792697,1.819852941 50.0424011,1.820968731 50.06792697,1.82208589 50.09345077,1.82320442 50.11897251,1.769041769 50.14449219,1.714812538 50.17000981,1.660516605 50.19552537,1.659496005 50.17000981))
588623|9|1.906077348|50.11897251|POLYGON((1.825445605 50.17000981,1.824324324 50.14449219,1.82320442 50.11897251,1.877300613 50.09345077,1.931330472 50.06792697,1.985294118 50.0424011,1.986511343 50.06792697,1.987730061 50.09345077,1.988950276 50.11897251,1.934889435 50.14449219,1.880762139 50.17000981,1.826568266 50.19552537,1.825445605 50.17000981))
588624|4|2.071823204|50.11897251|POLYGON((1.991395206 50.17000981,1.99017199 50.14449219,1.988950276 50.11897251,2.042944785 50.09345077,2.096873084 50.06792697,2.150735294 50.0424011,2.152053955 50.06792697,2.153374233 50.09345077,2.154696133 50.11897251,2.100737101 50.14449219,2.046711739 50.17000981,1.992619926 50.19552537,1.991395206 50.17000981))
588625|4|2.237569061|50.11897251|POLYGON((2.157344806 50.17000981,2.156019656 50.14449219,2.154696133 50.11897251,2.208588957 50.09345077,2.262415696 50.06792697,2.316176471 50.0424011,2.317596567 50.06792697,2.319018405 50.09345077,2.320441989 50.11897251,2.266584767 50.14449219,2.21266134 50.17000981,2.158671587 50.19552537,2.157344806 50.17000981))
588626|4|2.403314917|50.11897251|POLYGON((2.323294407 50.17000981,2.321867322 50.14449219,2.320441989 50.11897251,2.374233129 50.09345077,2.427958308 50.06792697,2.481617647 50.0424011,2.483139178 50.06792697,2.484662577 50.09345077,2.486187845 50.11897251,2.432432432 50.14449219,2.37861094 50.17000981,2.324723247 50.19552537,2.323294407 50.17000981))
588627|3|2.569060773|50.11897251|POLYGON((2.489244007 50.17000981,2.487714988 50.14449219,2.486187845 50.11897251,2.539877301 50.09345077,2.59350092 50.06792697,2.647058824 50.0424011,2.64868179 50.06792697,2.650306748 50.09345077,2.651933702 50.11897251,2.598280098 50.14449219,2.544560541 50.17000981,2.490774908 50.19552537,2.489244007 50.17000981))
588628|2|2.73480663|50.11897251|POLYGON((2.655193608 50.17000981,2.653562654 50.14449219,2.651933702 50.11897251,2.705521472 50.09345077,2.759043532 50.06792697,2.8125 50.0424011,2.814224402 50.06792697,2.81595092 50.09345077,2.817679558 50.11897251,2.764127764 50.14449219,2.710510141 50.17000981,2.656826568 50.19552537,2.655193608 50.17000981))
588629|2|2.900552486|50.11897251|POLYGON((2.821143208 50.17000981,2.819410319 50.14449219,2.817679558 50.11897251,2.871165644 50.09345077,2.924586143 50.06792697,2.977941176 50.0424011,2.979767014 50.06792697,2.981595092 50.09345077,2.983425414 50.11897251,2.92997543 50.14449219,2.876459742 50.17000981,2.822878229 50.19552537,2.821143208 50.17000981))
588630|2|3.066298343|50.11897251|POLYGON((2.987092809 50.17000981,2.985257985 50.14449219,2.983425414 50.11897251,3.036809816 50.09345077,3.090128755 50.06792697,3.143382353 50.0424011,3.145309626 50.06792697,3.147239264 50.09345077,3.149171271 50.11897251,3.095823096 50.14449219,3.042409342 50.17000981,2.988929889 50.19552537,2.987092809 50.17000981))
588631|8|3.232044199|50.11897251|POLYGON((3.153042409 50.17000981,3.151105651 50.14449219,3.149171271 50.11897251,3.202453988 50.09345077,3.255671367 50.06792697,3.308823529 50.0424011,3.310852238 50.06792697,3.312883436 50.09345077,3.314917127 50.11897251,3.261670762 50.14449219,3.208358943 50.17000981,3.15498155 50.19552537,3.153042409 50.17000981))
588632|7|3.397790055|50.11897251|POLYGON((3.31899201 50.17000981,3.316953317 50.14449219,3.314917127 50.11897251,3.36809816 50.09345077,3.421213979 50.06792697,3.474264706 50.0424011,3.47639485 50.06792697,3.478527607 50.09345077,3.480662983 50.11897251,3.427518428 50.14449219,3.374308543 50.17000981,3.32103321 50.19552537,3.31899201 50.17000981))
588633|2|3.563535912|50.11897251|POLYGON((3.48494161 50.17000981,3.482800983 50.14449219,3.480662983 50.11897251,3.533742331 50.09345077,3.586756591 50.06792697,3.639705882 50.0424011,3.641937462 50.06792697,3.644171779 50.09345077,3.64640884 50.11897251,3.593366093 50.14449219,3.540258144 50.17000981,3.487084871 50.19552537,3.48494161 50.17000981))
588634|3|3.729281768|50.11897251|POLYGON((3.650891211 50.17000981,3.648648649 50.14449219,3.64640884 50.11897251,3.699386503 50.09345077,3.752299203 50.06792697,3.805147059 50.0424011,3.807480074 50.06792697,3.809815951 50.09345077,3.812154696 50.11897251,3.759213759 50.14449219,3.706207744 50.17000981,3.653136531 50.19552537,3.650891211 50.17000981))
588635|1|3.895027624|50.11897251|POLYGON((3.816840811 50.17000981,3.814496314 50.14449219,3.812154696 50.11897251,3.865030675 50.09345077,3.917841815 50.06792697,3.970588235 50.0424011,3.973022685 50.06792697,3.975460123 50.09345077,3.977900552 50.11897251,3.925061425 50.14449219,3.872157345 50.17000981,3.819188192 50.19552537,3.816840811 50.17000981))
588636|9|4.060773481|50.11897251|POLYGON((3.982790412 50.17000981,3.98034398 50.14449219,3.977900552 50.11897251,4.030674847 50.09345077,4.083384427 50.06792697,4.136029412 50.0424011,4.138565297 50.06792697,4.141104294 50.09345077,4.143646409 50.11897251,4.090909091 50.14449219,4.038106945 50.17000981,3.985239852 50.19552537,3.982790412 50.17000981))
588640|7|4.723756906|50.11897251|POLYGON((4.646588814 50.17000981,4.643734644 50.14449219,4.640883978 50.11897251,4.693251534 50.09345077,4.745554874 50.06792697,4.797794118 50.0424011,4.800735745 50.06792697,4.803680982 50.09345077,4.806629834 50.11897251,4.754299754 50.14449219,4.701905347 50.17000981,4.649446494 50.19552537,4.646588814 50.17000981))
588641|7|4.889502762|50.11897251|POLYGON((4.812538414 50.17000981,4.80958231 50.14449219,4.806629834 50.11897251,4.858895706 50.09345077,4.911097486 50.06792697,4.963235294 50.0424011,4.966278357 50.06792697,4.969325153 50.09345077,4.972375691 50.11897251,4.92014742 50.14449219,4.867854948 50.17000981,4.815498155 50.19552537,4.812538414 50.17000981))
590791|4|1.240808824|50.0424011|POLYGON((1.159509202 50.09345077,1.158798283 50.06792697,1.158088235 50.0424011,1.212492345 50.01687317,1.266829865 49.99134316,1.321100917 49.96581108,1.321909425 49.99134316,1.322718922 50.01687317,1.323529412 50.0424011,1.269160025 50.06792697,1.214723926 50.09345077,1.160220994 50.11897251,1.159509202 50.09345077))
590792|2|1.40625|50.0424011|POLYGON((1.325153374 50.09345077,1.324340895 50.06792697,1.323529412 50.0424011,1.377832211 50.01687317,1.432068543 49.99134316,1.486238532 49.96581108,1.487148103 49.99134316,1.488058788 50.01687317,1.488970588 50.0424011,1.434702636 50.06792697,1.380368098 50.09345077,1.325966851 50.11897251,1.325153374 50.09345077))
590793|5|1.571691176|50.0424011|POLYGON((1.490797546 50.09345077,1.489883507 50.06792697,1.488970588 50.0424011,1.543172076 50.01687317,1.597307222 49.99134316,1.651376147 49.96581108,1.652386781 49.99134316,1.653398653 50.01687317,1.654411765 50.0424011,1.600245248 50.06792697,1.54601227 50.09345077,1.491712707 50.11897251,1.490797546 50.09345077))
590795|4|1.902573529|50.0424011|POLYGON((1.82208589 50.09345077,1.820968731 50.06792697,1.819852941 50.0424011,1.873851806 50.01687317,1.927784578 49.99134316,1.981651376 49.96581108,1.982864137 49.99134316,1.984078383 50.01687317,1.985294118 50.0424011,1.931330472 50.06792697,1.877300613 50.09345077,1.82320442 50.11897251,1.82208589 50.09345077))
590796|4|2.068014706|50.0424011|POLYGON((1.987730061 50.09345077,1.986511343 50.06792697,1.985294118 50.0424011,2.039191672 50.01687317,2.093023256 49.99134316,2.146788991 49.96581108,2.148102815 49.99134316,2.149418249 50.01687317,2.150735294 50.0424011,2.096873084 50.06792697,2.042944785 50.09345077,1.988950276 50.11897251,1.987730061 50.09345077))
590797|4|2.233455882|50.0424011|POLYGON((2.153374233 50.09345077,2.152053955 50.06792697,2.150735294 50.0424011,2.204531537 50.01687317,2.258261934 49.99134316,2.311926606 49.96581108,2.313341493 49.99134316,2.314758114 50.01687317,2.316176471 50.0424011,2.262415696 50.06792697,2.208588957 50.09345077,2.154696133 50.11897251,2.153374233 50.09345077))
590798|4|2.398897059|50.0424011|POLYGON((2.319018405 50.09345077,2.317596567 50.06792697,2.316176471 50.0424011,2.369871402 50.01687317,2.423500612 49.99134316,2.47706422 49.96581108,2.478580171 49.99134316,2.480097979 50.01687317,2.481617647 50.0424011,2.427958308 50.06792697,2.374233129 50.09345077,2.320441989 50.11897251,2.319018405 50.09345077))
590799|4|2.564338235|50.0424011|POLYGON((2.484662577 50.09345077,2.483139178 50.06792697,2.481617647 50.0424011,2.535211268 50.01687317,2.58873929 49.99134316,2.642201835 49.96581108,2.643818849 49.99134316,2.645437844 50.01687317,2.647058824 50.0424011,2.59350092 50.06792697,2.539877301 50.09345077,2.486187845 50.11897251,2.484662577 50.09345077))
590801|2|2.895220588|50.0424011|POLYGON((2.81595092 50.09345077,2.814224402 50.06792697,2.8125 50.0424011,2.865890998 50.01687317,2.919216646 49.99134316,2.972477064 49.96581108,2.974296206 49.99134316,2.976117575 50.01687317,2.977941176 50.0424011,2.924586143 50.06792697,2.871165644 50.09345077,2.817679558 50.11897251,2.81595092 50.09345077))
590802|2|3.060661765|50.0424011|POLYGON((2.981595092 50.09345077,2.979767014 50.06792697,2.977941176 50.0424011,3.031230863 50.01687317,3.084455324 49.99134316,3.137614679 49.96581108,3.139534884 49.99134316,3.14145744 50.01687317,3.143382353 50.0424011,3.090128755 50.06792697,3.036809816 50.09345077,2.983425414 50.11897251,2.981595092 50.09345077))
590803|2|3.226102941|50.0424011|POLYGON((3.147239264 50.09345077,3.145309626 50.06792697,3.143382353 50.0424011,3.196570729 50.01687317,3.249694002 49.99134316,3.302752294 49.96581108,3.304773562 49.99134316,3.306797306 50.01687317,3.308823529 50.0424011,3.255671367 50.06792697,3.202453988 50.09345077,3.149171271 50.11897251,3.147239264 50.09345077))
590804|5|3.391544118|50.0424011|POLYGON((3.312883436 50.09345077,3.310852238 50.06792697,3.308823529 50.0424011,3.361910594 50.01687317,3.414932681 49.99134316,3.467889908 49.96581108,3.47001224 49.99134316,3.472137171 50.01687317,3.474264706 50.0424011,3.421213979 50.06792697,3.36809816 50.09345077,3.314917127 50.11897251,3.312883436 50.09345077))
590805|2|3.556985294|50.0424011|POLYGON((3.478527607 50.09345077,3.47639485 50.06792697,3.474264706 50.0424011,3.527250459 50.01687317,3.580171359 49.99134316,3.633027523 49.96581108,3.635250918 49.99134316,3.637477036 50.01687317,3.639705882 50.0424011,3.586756591 50.06792697,3.533742331 50.09345077,3.480662983 50.11897251,3.478527607 50.09345077))
590806|2|3.722426471|50.0424011|POLYGON((3.644171779 50.09345077,3.641937462 50.06792697,3.639705882 50.0424011,3.692590325 50.01687317,3.745410037 49.99134316,3.798165138 49.96581108,3.800489596 49.99134316,3.802816901 50.01687317,3.805147059 50.0424011,3.752299203 50.06792697,3.699386503 50.09345077,3.64640884 50.11897251,3.644171779 50.09345077))
590808|2|4.053308824|50.0424011|POLYGON((3.975460123 50.09345077,3.973022685 50.06792697,3.970588235 50.0424011,4.023270055 50.01687317,4.075887393 49.99134316,4.128440367 49.96581108,4.130966952 49.99134316,4.133496632 50.01687317,4.136029412 50.0424011,4.083384427 50.06792697,4.030674847 50.09345077,3.977900552 50.11897251,3.975460123 50.09345077))
590812|7|4.715073529|50.0424011|POLYGON((4.63803681 50.09345077,4.635193133 50.06792697,4.632352941 50.0424011,4.684629516 50.01687317,4.736842105 49.99134316,4.788990826 49.96581108,4.791921665 49.99134316,4.794856093 50.01687317,4.797794118 50.0424011,4.745554874 50.06792697,4.693251534 50.09345077,4.640883978 50.11897251,4.63803681 50.09345077))
592966|4|1.073394495|49.96581108|POLYGON((0.9920391917 50.01687317,0.9914320685 49.99134316,0.9908256881 49.96581108,1.045232274 49.94027693,1.099572389 49.91474071,1.153846154 49.88920241,1.154551008 49.91474071,1.155256724 49.94027693,1.155963303 49.96581108,1.101591187 49.99134316,1.04715248 50.01687317,0.9926470588 50.0424011,0.9920391917 50.01687317))
592967|4|1.23853211|49.96581108|POLYGON((1.157379057 50.01687317,1.156670747 49.99134316,1.155963303 49.96581108,1.210268949 49.94027693,1.264508247 49.91474071,1.318681319 49.88920241,1.319486866 49.91474071,1.320293399 49.94027693,1.321100917 49.96581108,1.266829865 49.99134316,1.212492345 50.01687317,1.158088235 50.0424011,1.157379057 50.01687317))
592969|4|1.568807339|49.96581108|POLYGON((1.488058788 50.01687317,1.487148103 49.99134316,1.486238532 49.96581108,1.540342298 49.94027693,1.594379963 49.91474071,1.648351648 49.88920241,1.649358583 49.91474071,1.650366748 49.94027693,1.651376147 49.96581108,1.597307222 49.99134316,1.543172076 50.01687317,1.488970588 50.0424011,1.488058788 50.01687317))
592970|4|1.733944954|49.96581108|POLYGON((1.653398653 50.01687317,1.652386781 49.99134316,1.651376147 49.96581108,1.705378973 49.94027693,1.759315822 49.91474071,1.813186813 49.88920241,1.814294441 49.91474071,1.815403423 49.94027693,1.816513761 49.96581108,1.7625459 49.99134316,1.708511941 50.01687317,1.654411765 50.0424011,1.653398653 50.01687317))
592972|4|2.064220183|49.96581108|POLYGON((1.984078383 50.01687317,1.982864137 49.99134316,1.981651376 49.96581108,2.035452323 49.94027693,2.089187538 49.91474071,2.142857143 49.88920241,2.144166158 49.91474071,2.145476773 49.94027693,2.146788991 49.96581108,2.093023256 49.99134316,2.039191672 50.01687317,1.985294118 50.0424011,1.984078383 50.01687317))
592973|4|2.229357798|49.96581108|POLYGON((2.149418249 50.01687317,2.148102815 49.99134316,2.146788991 49.96581108,2.200488998 49.94027693,2.254123396 49.91474071,2.307692308 49.88920241,2.309102016 49.91474071,2.310513447 49.94027693,2.311926606 49.96581108,2.258261934 49.99134316,2.204531537 50.01687317,2.150735294 50.0424011,2.149418249 50.01687317))
592974|4|2.394495413|49.96581108|POLYGON((2.314758114 50.01687317,2.313341493 49.99134316,2.311926606 49.96581108,2.365525672 49.94027693,2.419059255 49.91474071,2.472527473 49.88920241,2.474037874 49.91474071,2.475550122 49.94027693,2.47706422 49.96581108,2.423500612 49.99134316,2.369871402 50.01687317,2.316176471 50.0424011,2.314758114 50.01687317))
592975|4|2.559633028|49.96581108|POLYGON((2.480097979 50.01687317,2.478580171 49.99134316,2.47706422 49.96581108,2.530562347 49.94027693,2.583995113 49.91474071,2.637362637 49.88920241,2.638973732 49.91474071,2.640586797 49.94027693,2.642201835 49.96581108,2.58873929 49.99134316,2.535211268 50.01687317,2.481617647 50.0424011,2.480097979 50.01687317))
592976|4|2.724770642|49.96581108|POLYGON((2.645437844 50.01687317,2.643818849 49.99134316,2.642201835 49.96581108,2.695599022 49.94027693,2.748930971 49.91474071,2.802197802 49.88920241,2.803909591 49.91474071,2.805623472 49.94027693,2.80733945 49.96581108,2.753977968 49.99134316,2.700551133 50.01687317,2.647058824 50.0424011,2.645437844 50.01687317))
592977|5|2.889908257|49.96581108|POLYGON((2.81077771 50.01687317,2.809057528 49.99134316,2.80733945 49.96581108,2.860635697 49.94027693,2.91386683 49.91474071,2.967032967 49.88920241,2.968845449 49.91474071,2.970660147 49.94027693,2.972477064 49.96581108,2.919216646 49.99134316,2.865890998 50.01687317,2.8125 50.0424011,2.81077771 50.01687317))
592981|4|3.550458716|49.96581108|POLYGON((3.472137171 50.01687317,3.47001224 49.99134316,3.467889908 49.96581108,3.520782396 49.94027693,3.573610263 49.91474071,3.626373626 49.88920241,3.628588882 49.91474071,3.630806846 49.94027693,3.633027523 49.96581108,3.580171359 49.99134316,3.527250459 50.01687317,3.474264706 50.0424011,3.472137171 50.01687317))
592982|2|3.71559633|49.96581108|POLYGON((3.637477036 50.01687317,3.635250918 49.99134316,3.633027523 49.96581108,3.685819071 49.94027693,3.738546121 49.91474071,3.791208791 49.88920241,3.79352474 49.91474071,3.795843521 49.94027693,3.798165138 49.96581108,3.745410037 49.99134316,3.692590325 50.01687317,3.639705882 50.0424011,3.637477036 50.01687317))
592984|2|4.04587156|49.96581108|POLYGON((3.968156767 50.01687317,3.965728274 49.99134316,3.963302752 49.96581108,4.015892421 49.94027693,4.068417838 49.91474071,4.120879121 49.88920241,4.123396457 49.91474071,4.12591687 49.94027693,4.128440367 49.96581108,4.075887393 49.99134316,4.023270055 50.01687317,3.970588235 50.0424011,3.968156767 50.01687317))
592988|6|4.706422018|49.96581108|POLYGON((4.629516228 50.01687317,4.626682987 49.99134316,4.623853211 49.96581108,4.67603912 49.94027693,4.728161271 49.91474071,4.78021978 49.88920241,4.78313989 49.91474071,4.78606357 49.94027693,4.788990826 49.96581108,4.736842105 49.99134316,4.684629516 50.01687317,4.632352941 50.0424011,4.629516228 50.01687317))
595144|3|0.7417582418|49.88920241|POLYGON((0.6601466993 49.94027693,0.6597434331 49.91474071,0.6593406593 49.88920241,0.7138499085 49.86366203,0.7682926829 49.83811958,0.8226691042 49.81257504,0.8231707317 49.83811958,0.8236729713 49.86366203,0.8241758242 49.88920241,0.769700672 49.91474071,0.7151589242 49.94027693,0.6605504587 49.96581108,0.6601466993 49.94027693))
595145|5|0.9065934066|49.88920241|POLYGON((0.8251833741 49.94027693,0.8246792914 49.91474071,0.8241758242 49.88920241,0.8785845027 49.86366203,0.9329268293 49.83811958,0.987202925 49.81257504,0.987804878 49.83811958,0.9884075656 49.86366203,0.989010989 49.88920241,0.9346365302 49.91474071,0.880195599 49.94027693,0.8256880734 49.96581108,0.8251833741 49.94027693))
595146|4|1.071428571|49.88920241|POLYGON((0.9902200489 49.94027693,0.9896151497 49.91474071,0.989010989 49.88920241,1.043319097 49.86366203,1.097560976 49.83811958,1.151736746 49.81257504,1.152439024 49.83811958,1.15314216 49.86366203,1.153846154 49.88920241,1.099572389 49.91474071,1.045232274 49.94027693,0.9908256881 49.96581108,0.9902200489 49.94027693))
595147|3|1.236263736|49.88920241|POLYGON((1.155256724 49.94027693,1.154551008 49.91474071,1.153846154 49.88920241,1.208053691 49.86366203,1.262195122 49.83811958,1.316270567 49.81257504,1.317073171 49.83811958,1.317876754 49.86366203,1.318681319 49.88920241,1.264508247 49.91474071,1.210268949 49.94027693,1.155963303 49.96581108,1.155256724 49.94027693))
595153|4|2.225274725|49.88920241|POLYGON((2.145476773 49.94027693,2.144166158 49.91474071,2.142857143 49.88920241,2.196461257 49.86366203,2.25 49.83811958,2.303473492 49.81257504,2.304878049 49.83811958,2.30628432 49.86366203,2.307692308 49.88920241,2.254123396 49.91474071,2.200488998 49.94027693,2.146788991 49.96581108,2.145476773 49.94027693))
595154|4|2.39010989|49.88920241|POLYGON((2.310513447 49.94027693,2.309102016 49.91474071,2.307692308 49.88920241,2.361195851 49.86366203,2.414634146 49.83811958,2.468007313 49.81257504,2.469512195 49.83811958,2.471018914 49.86366203,2.472527473 49.88920241,2.419059255 49.91474071,2.365525672 49.94027693,2.311926606 49.96581108,2.310513447 49.94027693))
595155|4|2.554945055|49.88920241|POLYGON((2.475550122 49.94027693,2.474037874 49.91474071,2.472527473 49.88920241,2.525930445 49.86366203,2.579268293 49.83811958,2.632541133 49.81257504,2.634146341 49.83811958,2.635753508 49.86366203,2.637362637 49.88920241,2.583995113 49.91474071,2.530562347 49.94027693,2.47706422 49.96581108,2.475550122 49.94027693))
595156|7|2.71978022|49.88920241|POLYGON((2.640586797 49.94027693,2.638973732 49.91474071,2.637362637 49.88920241,2.69066504 49.86366203,2.743902439 49.83811958,2.797074954 49.81257504,2.798780488 49.83811958,2.800488103 49.86366203,2.802197802 49.88920241,2.748930971 49.91474071,2.695599022 49.94027693,2.642201835 49.96581108,2.640586797 49.94027693))
595157|3|2.884615385|49.88920241|POLYGON((2.805623472 49.94027693,2.803909591 49.91474071,2.802197802 49.88920241,2.855399634 49.86366203,2.908536585 49.83811958,2.961608775 49.81257504,2.963414634 49.83811958,2.965222697 49.86366203,2.967032967 49.88920241,2.91386683 49.91474071,2.860635697 49.94027693,2.80733945 49.96581108,2.805623472 49.94027693))
595158|4|3.049450549|49.88920241|POLYGON((2.970660147 49.94027693,2.968845449 49.91474071,2.967032967 49.88920241,3.020134228 49.86366203,3.073170732 49.83811958,3.126142596 49.81257504,3.12804878 49.83811958,3.129957291 49.86366203,3.131868132 49.88920241,3.078802688 49.91474071,3.025672372 49.94027693,2.972477064 49.96581108,2.970660147 49.94027693))
595159|4|3.214285714|49.88920241|POLYGON((3.135696822 49.94027693,3.133781307 49.91474071,3.131868132 49.88920241,3.184868822 49.86366203,3.237804878 49.83811958,3.290676417 49.81257504,3.292682927 49.83811958,3.294691885 49.86366203,3.296703297 49.88920241,3.243738546 49.91474071,3.190709046 49.94027693,3.137614679 49.96581108,3.135696822 49.94027693))
595160|4|3.379120879|49.88920241|POLYGON((3.300733496 49.94027693,3.298717166 49.91474071,3.296703297 49.88920241,3.349603417 49.86366203,3.402439024 49.83811958,3.455210238 49.81257504,3.457317073 49.83811958,3.45942648 49.86366203,3.461538462 49.88920241,3.408674404 49.91474071,3.355745721 49.94027693,3.302752294 49.96581108,3.300733496 49.94027693))
595161|3|3.543956044|49.88920241|POLYGON((3.465770171 49.94027693,3.463653024 49.91474071,3.461538462 49.88920241,3.514338011 49.86366203,3.567073171 49.83811958,3.619744059 49.81257504,3.62195122 49.83811958,3.624161074 49.86366203,3.626373626 49.88920241,3.573610263 49.91474071,3.520782396 49.94027693,3.467889908 49.96581108,3.465770171 49.94027693))
595162|4|3.708791209|49.88920241|POLYGON((3.630806846 49.94027693,3.628588882 49.91474071,3.626373626 49.88920241,3.679072605 49.86366203,3.731707317 49.83811958,3.784277879 49.81257504,3.786585366 49.83811958,3.788895668 49.86366203,3.791208791 49.88920241,3.738546121 49.91474071,3.685819071 49.94027693,3.633027523 49.96581108,3.630806846 49.94027693))
595164|2|4.038461538|49.88920241|POLYGON((3.960880196 49.94027693,3.958460599 49.91474071,3.956043956 49.88920241,4.008541794 49.86366203,4.06097561 49.83811958,4.113345521 49.81257504,4.115853659 49.83811958,4.118364857 49.86366203,4.120879121 49.88920241,4.068417838 49.91474071,4.015892421 49.94027693,3.963302752 49.96581108,3.960880196 49.94027693))
595167|2|4.532967033|49.88920241|POLYGON((4.45599022 49.94027693,4.453268173 49.91474071,4.450549451 49.88920241,4.502745577 49.86366203,4.554878049 49.83811958,4.606946984 49.81257504,4.609756098 49.83811958,4.612568639 49.86366203,4.615384615 49.88920241,4.563225412 49.91474071,4.511002445 49.94027693,4.458715596 49.96581108,4.45599022 49.94027693))
595168|7|4.697802198|49.88920241|POLYGON((4.621026895 49.94027693,4.618204032 49.91474071,4.615384615 49.88920241,4.667480171 49.86366203,4.719512195 49.83811958,4.771480804 49.81257504,4.774390244 49.83811958,4.777303234 49.86366203,4.78021978 49.88920241,4.728161271 49.91474071,4.67603912 49.94027693,4.623853211 49.96581108,4.621026895 49.94027693))
595169|7|4.862637363|49.88920241|POLYGON((4.78606357 49.94027693,4.78313989 49.91474071,4.78021978 49.88920241,4.832214765 49.86366203,4.884146341 49.83811958,4.936014625 49.81257504,4.93902439 49.83811958,4.942037828 49.86366203,4.945054945 49.88920241,4.893097129 49.91474071,4.841075795 49.94027693,4.788990826 49.96581108,4.78606357 49.94027693))
597326|4|0.4113345521|49.81257504|POLYGON((0.3294691885 49.86366203,0.3292682927 49.83811958,0.3290676417 49.81257504,0.3836784409 49.78702842,0.4382227632 49.76147971,0.4927007299 49.73592891,0.4930006086 49.76147971,0.4933008526 49.78702842,0.4936014625 49.81257504,0.4390243902 49.83811958,0.38438072 49.86366203,0.3296703297 49.88920241,0.3294691885 49.86366203))
597327|7|0.5758683729|49.81257504|POLYGON((0.4942037828 49.86366203,0.493902439 49.83811958,0.4936014625 49.81257504,0.5481120585 49.78702842,0.6025562995 49.76147971,0.6569343066 49.73592891,0.6573341449 49.76147971,0.6577344702 49.78702842,0.6581352834 49.81257504,0.6036585366 49.83811958,0.5491153142 49.86366203,0.4945054945 49.88920241,0.4942037828 49.86366203))
597328|4|0.7404021938|49.81257504|POLYGON((0.6589383771 49.86366203,0.6585365854 49.83811958,0.6581352834 49.81257504,0.712545676 49.78702842,0.7668898357 49.76147971,0.8211678832 49.73592891,0.8216676811 49.76147971,0.8221680877 49.78702842,0.8226691042 49.81257504,0.7682926829 49.83811958,0.7138499085 49.86366203,0.6593406593 49.88920241,0.6589383771 49.86366203))
597330|4|1.069469835|49.81257504|POLYGON((0.9884075656 49.86366203,0.987804878 49.83811958,0.987202925 49.81257504,1.041412911 49.78702842,1.095556908 49.76147971,1.149635036 49.73592891,1.150334753 49.76147971,1.151035323 49.78702842,1.151736746 49.81257504,1.097560976 49.83811958,1.043319097 49.86366203,0.989010989 49.88920241,0.9884075656 49.86366203))
597336|4|2.056672761|49.81257504|POLYGON((1.976815131 49.86366203,1.975609756 49.83811958,1.97440585 49.81257504,2.028014616 49.78702842,2.081558125 49.76147971,2.135036496 49.73592891,2.136335971 49.76147971,2.137637028 49.78702842,2.138939671 49.81257504,2.085365854 49.83811958,2.031726663 49.86366203,1.978021978 49.88920241,1.976815131 49.86366203))
597337|4|2.221206581|49.81257504|POLYGON((2.141549725 49.86366203,2.140243902 49.83811958,2.138939671 49.81257504,2.192448234 49.78702842,2.245891662 49.76147971,2.299270073 49.73592891,2.300669507 49.76147971,2.302070646 49.78702842,2.303473492 49.81257504,2.25 49.83811958,2.196461257 49.86366203,2.142857143 49.88920241,2.141549725 49.86366203))
597338|4|2.385740402|49.81257504|POLYGON((2.30628432 49.86366203,2.304878049 49.83811958,2.303473492 49.81257504,2.356881851 49.78702842,2.410225198 49.76147971,2.46350365 49.73592891,2.465003043 49.76147971,2.466504263 49.78702842,2.468007313 49.81257504,2.414634146 49.83811958,2.361195851 49.86366203,2.307692308 49.88920241,2.30628432 49.86366203))
597340|3|2.714808044|49.81257504|POLYGON((2.635753508 49.86366203,2.634146341 49.83811958,2.632541133 49.81257504,2.685749086 49.78702842,2.73889227 49.76147971,2.791970803 49.73592891,2.793670116 49.76147971,2.795371498 49.78702842,2.797074954 49.81257504,2.743902439 49.83811958,2.69066504 49.86366203,2.637362637 49.88920241,2.635753508 49.86366203))
597341|7|2.879341865|49.81257504|POLYGON((2.800488103 49.86366203,2.798780488 49.83811958,2.797074954 49.81257504,2.850182704 49.78702842,2.903225806 49.76147971,2.95620438 49.73592891,2.958003652 49.76147971,2.959805116 49.78702842,2.961608775 49.81257504,2.908536585 49.83811958,2.855399634 49.86366203,2.802197802 49.88920241,2.800488103 49.86366203))
597342|2|3.043875686|49.81257504|POLYGON((2.965222697 49.86366203,2.963414634 49.83811958,2.961608775 49.81257504,3.014616322 49.78702842,3.067559343 49.76147971,3.120437956 49.73592891,3.122337188 49.76147971,3.124238733 49.78702842,3.126142596 49.81257504,3.073170732 49.83811958,3.020134228 49.86366203,2.967032967 49.88920241,2.965222697 49.86366203))
597343|3|3.208409506|49.81257504|POLYGON((3.129957291 49.86366203,3.12804878 49.83811958,3.126142596 49.81257504,3.179049939 49.78702842,3.231892879 49.76147971,3.284671533 49.73592891,3.286670724 49.76147971,3.288672351 49.78702842,3.290676417 49.81257504,3.237804878 49.83811958,3.184868822 49.86366203,3.131868132 49.88920241,3.129957291 49.86366203))
597344|4|3.372943327|49.81257504|POLYGON((3.294691885 49.86366203,3.292682927 49.83811958,3.290676417 49.81257504,3.343483557 49.78702842,3.396226415 49.76147971,3.448905109 49.73592891,3.45100426 49.76147971,3.453105968 49.78702842,3.455210238 49.81257504,3.402439024 49.83811958,3.349603417 49.86366203,3.296703297 49.88920241,3.294691885 49.86366203))
597345|5|3.537477148|49.81257504|POLYGON((3.45942648 49.86366203,3.457317073 49.83811958,3.455210238 49.81257504,3.507917174 49.78702842,3.560559951 49.76147971,3.613138686 49.73592891,3.615337797 49.76147971,3.617539586 49.78702842,3.619744059 49.81257504,3.567073171 49.83811958,3.514338011 49.86366203,3.461538462 49.88920241,3.45942648 49.86366203))
597347|3|3.86654479|49.81257504|POLYGON((3.788895668 49.86366203,3.786585366 49.83811958,3.784277879 49.81257504,3.836784409 49.78702842,3.889227024 49.76147971,3.941605839 49.73592891,3.944004869 49.76147971,3.946406821 49.78702842,3.9488117 49.81257504,3.896341463 49.83811958,3.8438072 49.86366203,3.791208791 49.88920241,3.788895668 49.86366203))
597351|7|4.524680073|49.81257504|POLYGON((4.447834045 49.86366203,4.445121951 49.83811958,4.442413163 49.81257504,4.494518879 49.78702842,4.546561169 49.76147971,4.598540146 49.73592891,4.601339014 49.76147971,4.604141291 49.78702842,4.606946984 49.81257504,4.554878049 49.83811958,4.502745577 49.86366203,4.450549451 49.88920241,4.447834045 49.86366203))
597352|7|4.689213894|49.81257504|POLYGON((4.612568639 49.86366203,4.609756098 49.83811958,4.606946984 49.81257504,4.658952497 49.78702842,4.710894705 49.76147971,4.762773723 49.73592891,4.76567255 49.76147971,4.768574909 49.78702842,4.771480804 49.81257504,4.719512195 49.83811958,4.667480171 49.86366203,4.615384615 49.88920241,4.612568639 49.86366203))
597353|7|4.853747715|49.81257504|POLYGON((4.777303234 49.86366203,4.774390244 49.83811958,4.771480804 49.81257504,4.823386114 49.78702842,4.875228241 49.76147971,4.927007299 49.73592891,4.930006086 49.76147971,4.933008526 49.78702842,4.936014625 49.81257504,4.884146341 49.83811958,4.832214765 49.86366203,4.78021978 49.88920241,4.777303234 49.86366203))
599514|4|0.4105839416|49.73592891|POLYGON((0.3288672351 49.78702842,0.3286670724 49.76147971,0.3284671533 49.73592891,0.3829787234 49.71037603,0.4374240583 49.68482106,0.4918032787 49.65926399,0.4921020656 49.68482106,0.4924012158 49.71037603,0.4927007299 49.73592891,0.4382227632 49.76147971,0.3836784409 49.78702842,0.3290676417 49.81257504,0.3288672351 49.78702842))
599517|9|0.9032846715|49.73592891|POLYGON((0.8221680877 49.78702842,0.8216676811 49.76147971,0.8211678832 49.73592891,0.8753799392 49.71037603,0.9295261239 49.68482106,0.9836065574 49.65926399,0.9842041312 49.68482106,0.9848024316 49.71037603,0.9854014599 49.73592891,0.9312233719 49.76147971,0.8769792935 49.78702842,0.8226691042 49.81257504,0.8221680877 49.78702842))
599519|4|1.231751825|49.73592891|POLYGON((1.151035323 49.78702842,1.150334753 49.76147971,1.149635036 49.73592891,1.203647416 49.71037603,1.257594168 49.68482106,1.31147541 49.65926399,1.312272175 49.68482106,1.313069909 49.71037603,1.313868613 49.73592891,1.259890444 49.76147971,1.205846529 49.78702842,1.151736746 49.81257504,1.151035323 49.78702842))
599520|4|1.395985401|49.73592891|POLYGON((1.31546894 49.78702842,1.31466829 49.76147971,1.313868613 49.73592891,1.367781155 49.71037603,1.42162819 49.68482106,1.475409836 49.65926399,1.476306197 49.68482106,1.477203647 49.71037603,1.47810219 49.73592891,1.424223981 49.76147971,1.370280146 49.78702842,1.316270567 49.81257504,1.31546894 49.78702842))
599524|4|2.052919708|49.73592891|POLYGON((1.97320341 49.78702842,1.972002435 49.76147971,1.97080292 49.73592891,2.024316109 49.71037603,2.077764277 49.68482106,2.131147541 49.65926399,2.132442284 49.68482106,2.133738602 49.71037603,2.135036496 49.73592891,2.081558125 49.76147971,2.028014616 49.78702842,1.97440585 49.81257504,1.97320341 49.78702842))
599525|4|2.217153285|49.73592891|POLYGON((2.137637028 49.78702842,2.136335971 49.76147971,2.135036496 49.73592891,2.188449848 49.71037603,2.241798299 49.68482106,2.295081967 49.65926399,2.296476306 49.68482106,2.29787234 49.71037603,2.299270073 49.73592891,2.245891662 49.76147971,2.192448234 49.78702842,2.138939671 49.81257504,2.137637028 49.78702842))
599526|8|2.381386861|49.73592891|POLYGON((2.302070646 49.78702842,2.300669507 49.76147971,2.299270073 49.73592891,2.352583587 49.71037603,2.405832321 49.68482106,2.459016393 49.65926399,2.460510328 49.68482106,2.462006079 49.71037603,2.46350365 49.73592891,2.410225198 49.76147971,2.356881851 49.78702842,2.303473492 49.81257504,2.302070646 49.78702842))
599527|5|2.545620438|49.73592891|POLYGON((2.466504263 49.78702842,2.465003043 49.76147971,2.46350365 49.73592891,2.516717325 49.71037603,2.569866343 49.68482106,2.62295082 49.65926399,2.62454435 49.68482106,2.626139818 49.71037603,2.627737226 49.73592891,2.574558734 49.76147971,2.521315469 49.78702842,2.468007313 49.81257504,2.466504263 49.78702842))
599529|4|2.874087591|49.73592891|POLYGON((2.795371498 49.78702842,2.793670116 49.76147971,2.791970803 49.73592891,2.844984802 49.71037603,2.897934386 49.68482106,2.950819672 49.65926399,2.952612394 49.68482106,2.954407295 49.71037603,2.95620438 49.73592891,2.903225806 49.76147971,2.850182704 49.78702842,2.797074954 49.81257504,2.795371498 49.78702842))
599530|4|3.038321168|49.73592891|POLYGON((2.959805116 49.78702842,2.958003652 49.76147971,2.95620438 49.73592891,3.009118541 49.71037603,3.061968408 49.68482106,3.114754098 49.65926399,3.116646416 49.68482106,3.118541033 49.71037603,3.120437956 49.73592891,3.067559343 49.76147971,3.014616322 49.78702842,2.961608775 49.81257504,2.959805116 49.78702842))
599532|4|3.366788321|49.73592891|POLYGON((3.288672351 49.78702842,3.286670724 49.76147971,3.284671533 49.73592891,3.337386018 49.71037603,3.390036452 49.68482106,3.442622951 49.65926399,3.444714459 49.68482106,3.446808511 49.71037603,3.448905109 49.73592891,3.396226415 49.76147971,3.343483557 49.78702842,3.290676417 49.81257504,3.288672351 49.78702842))
599533|3|3.531021898|49.73592891|POLYGON((3.453105968 49.78702842,3.45100426 49.76147971,3.448905109 49.73592891,3.501519757 49.71037603,3.554070474 49.68482106,3.606557377 49.65926399,3.608748481 49.68482106,3.610942249 49.71037603,3.613138686 49.73592891,3.560559951 49.76147971,3.507917174 49.78702842,3.455210238 49.81257504,3.453105968 49.78702842))
599534|3|3.695255474|49.73592891|POLYGON((3.617539586 49.78702842,3.615337797 49.76147971,3.613138686 49.73592891,3.665653495 49.71037603,3.718104496 49.68482106,3.770491803 49.65926399,3.772782503 49.68482106,3.775075988 49.71037603,3.777372263 49.73592891,3.724893488 49.76147971,3.672350792 49.78702842,3.619744059 49.81257504,3.617539586 49.78702842))
599535|2|3.859489051|49.73592891|POLYGON((3.781973203 49.78702842,3.779671333 49.76147971,3.777372263 49.73592891,3.829787234 49.71037603,3.882138518 49.68482106,3.93442623 49.65926399,3.936816525 49.68482106,3.939209726 49.71037603,3.941605839 49.73592891,3.889227024 49.76147971,3.836784409 49.78702842,3.784277879 49.81257504,3.781973203 49.78702842))
599540|7|4.680656934|49.73592891|POLYGON((4.604141291 49.78702842,4.601339014 49.76147971,4.598540146 49.73592891,4.650455927 49.71037603,4.702308627 49.68482106,4.754098361 49.65926399,4.756986634 49.68482106,4.759878419 49.71037603,4.762773723 49.73592891,4.710894705 49.76147971,4.658952497 49.78702842,4.606946984 49.81257504,4.604141291 49.78702842))
599541|7|4.844890511|49.73592891|POLYGON((4.768574909 49.78702842,4.76567255 49.76147971,4.762773723 49.73592891,4.814589666 49.71037603,4.866342649 49.68482106,4.918032787 49.65926399,4.921020656 49.68482106,4.924012158 49.71037603,4.927007299 49.73592891,4.875228241 49.76147971,4.823386114 49.78702842,4.771480804 49.81257504,4.768574909 49.78702842))
601705|4|0.2459016393|49.65926399|POLYGON((0.1641337386 49.71037603,0.1640340219 49.68482106,0.1639344262 49.65926399,0.2184466019 49.63370483,0.2728926622 49.60814358,0.3272727273 49.58258023,0.3274711947 49.60814358,0.3276699029 49.63370483,0.3278688525 49.65926399,0.2733900365 49.68482106,0.2188449848 49.71037603,0.1642335766 49.73592891,0.1641337386 49.71037603))
601706|4|0.4098360656|49.65926399|POLYGON((0.3282674772 49.71037603,0.3280680437 49.68482106,0.3278688525 49.65926399,0.3822815534 49.63370483,0.4366282596 49.60814358,0.4909090909 49.58258023,0.491206792 49.60814358,0.4915048544 49.63370483,0.4918032787 49.65926399,0.4374240583 49.68482106,0.3829787234 49.71037603,0.3284671533 49.73592891,0.3282674772 49.71037603))
601707|4|0.5737704918|49.65926399|POLYGON((0.4924012158 49.71037603,0.4921020656 49.68482106,0.4918032787 49.65926399,0.5461165049 49.63370483,0.6003638569 49.60814358,0.6545454545 49.58258023,0.6549423893 49.60814358,0.6553398058 49.63370483,0.6557377049 49.65926399,0.6014580802 49.68482106,0.547112462 49.71037603,0.4927007299 49.73592891,0.4924012158 49.71037603))
601708|4|0.737704918|49.65926399|POLYGON((0.6565349544 49.71037603,0.6561360875 49.68482106,0.6557377049 49.65926399,0.7099514563 49.63370483,0.7640994542 49.60814358,0.8181818182 49.58258023,0.8186779867 49.60814358,0.8191747573 49.63370483,0.8196721311 49.65926399,0.7654921021 49.68482106,0.7112462006 49.71037603,0.6569343066 49.73592891,0.6565349544 49.71037603))
601709|4|0.9016393443|49.65926399|POLYGON((0.820668693 49.71037603,0.8201701094 49.68482106,0.8196721311 49.65926399,0.8737864078 49.63370483,0.9278350515 49.60814358,0.9818181818 49.58258023,0.982413584 49.60814358,0.9830097087 49.63370483,0.9836065574 49.65926399,0.9295261239 49.68482106,0.8753799392 49.71037603,0.8211678832 49.73592891,0.820668693 49.71037603))
601710|1|1.06557377|49.65926399|POLYGON((0.9848024316 49.71037603,0.9842041312 49.68482106,0.9836065574 49.65926399,1.037621359 49.63370483,1.091570649 49.60814358,1.145454545 49.58258023,1.146149181 49.60814358,1.14684466 49.63370483,1.147540984 49.65926399,1.093560146 49.68482106,1.039513678 49.71037603,0.9854014599 49.73592891,0.9848024316 49.71037603))
601711|2|1.229508197|49.65926399|POLYGON((1.14893617 49.71037603,1.148238153 49.68482106,1.147540984 49.65926399,1.201456311 49.63370483,1.255306246 49.60814358,1.309090909 49.58258023,1.309884779 49.60814358,1.310679612 49.63370483,1.31147541 49.65926399,1.257594168 49.68482106,1.203647416 49.71037603,1.149635036 49.73592891,1.14893617 49.71037603))
601712|1|1.393442623|49.65926399|POLYGON((1.313069909 49.71037603,1.312272175 49.68482106,1.31147541 49.65926399,1.365291262 49.63370483,1.419041844 49.60814358,1.472727273 49.58258023,1.473620376 49.60814358,1.474514563 49.63370483,1.475409836 49.65926399,1.42162819 49.68482106,1.367781155 49.71037603,1.313868613 49.73592891,1.313069909 49.71037603))
601716|4|2.049180328|49.65926399|POLYGON((1.969604863 49.71037603,1.968408262 49.68482106,1.967213115 49.65926399,2.020631068 49.63370483,2.073984233 49.60814358,2.127272727 49.58258023,2.128562765 49.60814358,2.129854369 49.63370483,2.131147541 49.65926399,2.077764277 49.68482106,2.024316109 49.71037603,1.97080292 49.73592891,1.969604863 49.71037603))
601717|3|2.213114754|49.65926399|POLYGON((2.133738602 49.71037603,2.132442284 49.68482106,2.131147541 49.65926399,2.184466019 49.63370483,2.23771983 49.60814358,2.290909091 49.58258023,2.292298363 49.60814358,2.29368932 49.63370483,2.295081967 49.65926399,2.241798299 49.68482106,2.188449848 49.71037603,2.135036496 49.73592891,2.133738602 49.71037603))
601718|5|2.37704918|49.65926399|POLYGON((2.29787234 49.71037603,2.296476306 49.68482106,2.295081967 49.65926399,2.348300971 49.63370483,2.401455428 49.60814358,2.454545455 49.58258023,2.45603396 49.60814358,2.457524272 49.63370483,2.459016393 49.65926399,2.405832321 49.68482106,2.352583587 49.71037603,2.299270073 49.73592891,2.29787234 49.71037603))
601719|5|2.540983607|49.65926399|POLYGON((2.462006079 49.71037603,2.460510328 49.68482106,2.459016393 49.65926399,2.512135922 49.63370483,2.565191025 49.60814358,2.618181818 49.58258023,2.619769557 49.60814358,2.621359223 49.63370483,2.62295082 49.65926399,2.569866343 49.68482106,2.516717325 49.71037603,2.46350365 49.73592891,2.462006079 49.71037603))
601720|4|2.704918033|49.65926399|POLYGON((2.626139818 49.71037603,2.62454435 49.68482106,2.62295082 49.65926399,2.675970874 49.63370483,2.728926622 49.60814358,2.781818182 49.58258023,2.783505155 49.60814358,2.785194175 49.63370483,2.786885246 49.65926399,2.733900365 49.68482106,2.680851064 49.71037603,2.627737226 49.73592891,2.626139818 49.71037603))
601721|4|2.868852459|49.65926399|POLYGON((2.790273556 49.71037603,2.788578372 49.68482106,2.786885246 49.65926399,2.839805825 49.63370483,2.89266222 49.60814358,2.945454545 49.58258023,2.947240752 49.60814358,2.949029126 49.63370483,2.950819672 49.65926399,2.897934386 49.68482106,2.844984802 49.71037603,2.791970803 49.73592891,2.790273556 49.71037603))
601722|4|3.032786885|49.65926399|POLYGON((2.954407295 49.71037603,2.952612394 49.68482106,2.950819672 49.65926399,3.003640777 49.63370483,3.056397817 49.60814358,3.109090909 49.58258023,3.110976349 49.60814358,3.112864078 49.63370483,3.114754098 49.65926399,3.061968408 49.68482106,3.009118541 49.71037603,2.95620438 49.73592891,2.954407295 49.71037603))
601723|4|3.196721311|49.65926399|POLYGON((3.118541033 49.71037603,3.116646416 49.68482106,3.114754098 49.65926399,3.167475728 49.63370483,3.220133414 49.60814358,3.272727273 49.58258023,3.274711947 49.60814358,3.276699029 49.63370483,3.278688525 49.65926399,3.22600243 49.68482106,3.17325228 49.71037603,3.120437956 49.73592891,3.118541033 49.71037603))
601724|4|3.360655738|49.65926399|POLYGON((3.282674772 49.71037603,3.280680437 49.68482106,3.278688525 49.65926399,3.33131068 49.63370483,3.383869012 49.60814358,3.436363636 49.58258023,3.438447544 49.60814358,3.440533981 49.63370483,3.442622951 49.65926399,3.390036452 49.68482106,3.337386018 49.71037603,3.284671533 49.73592891,3.282674772 49.71037603))
601725|7|3.524590164|49.65926399|POLYGON((3.446808511 49.71037603,3.444714459 49.68482106,3.442622951 49.65926399,3.495145631 49.63370483,3.547604609 49.60814358,3.6 49.58258023,3.602183141 49.60814358,3.604368932 49.63370483,3.606557377 49.65926399,3.554070474 49.68482106,3.501519757 49.71037603,3.448905109 49.73592891,3.446808511 49.71037603))
601726|2|3.68852459|49.65926399|POLYGON((3.610942249 49.71037603,3.608748481 49.68482106,3.606557377 49.65926399,3.658980583 49.63370483,3.711340206 49.60814358,3.763636364 49.58258023,3.765918739 49.60814358,3.768203883 49.63370483,3.770491803 49.65926399,3.718104496 49.68482106,3.665653495 49.71037603,3.613138686 49.73592891,3.610942249 49.71037603))
601733|7|4.836065574|49.65926399|POLYGON((4.759878419 49.71037603,4.756986634 49.68482106,4.754098361 49.65926399,4.805825243 49.63370483,4.857489388 49.60814358,4.909090909 49.58258023,4.91206792 49.60814358,4.915048544 49.63370483,4.918032787 49.65926399,4.866342649 49.68482106,4.814589666 49.71037603,4.762773723 49.73592891,4.759878419 49.71037603))
601734|7|5|49.65926399|POLYGON((4.924012158 49.71037603,4.921020656 49.68482106,4.918032787 49.65926399,4.969660194 49.63370483,5.021224985 49.60814358,5.072727273 49.58258023,5.075803517 49.60814358,5.078883495 49.63370483,5.081967213 49.65926399,5.030376671 49.68482106,4.978723404 49.71037603,4.927007299 49.73592891,4.924012158 49.71037603))
603888|6|-1.885245902|49.65926399|POLYGON((-1.860182371 49.71037603,-1.913730255 49.68482106,-1.967213115 49.65926399,-1.966019417 49.63370483,-1.964827168 49.60814358,-1.963636364 49.58258023,-1.910248636 49.60814358,-1.856796117 49.63370483,-1.803278689 49.65926399,-1.804374241 49.68482106,-1.805471125 49.71037603,-1.806569343 49.73592891,-1.860182371 49.71037603))
603889|9|-1.721311475|49.65926399|POLYGON((-1.696048632 49.71037603,-1.749696233 49.68482106,-1.803278689 49.65926399,-1.802184466 49.63370483,-1.801091571 49.60814358,-1.8 49.58258023,-1.746513038 49.60814358,-1.692961165 49.63370483,-1.639344262 49.65926399,-1.640340219 49.68482106,-1.641337386 49.71037603,-1.642335766 49.73592891,-1.696048632 49.71037603))
603890|9|-1.557377049|49.65926399|POLYGON((-1.531914894 49.71037603,-1.585662211 49.68482106,-1.639344262 49.65926399,-1.638349515 49.63370483,-1.637355973 49.60814358,-1.636363636 49.58258023,-1.582777441 49.60814358,-1.529126214 49.63370483,-1.475409836 49.65926399,-1.476306197 49.68482106,-1.477203647 49.71037603,-1.47810219 49.73592891,-1.531914894 49.71037603))
603892|9|-1.229508197|49.65926399|POLYGON((-1.203647416 49.71037603,-1.257594168 49.68482106,-1.31147541 49.65926399,-1.310679612 49.63370483,-1.309884779 49.60814358,-1.309090909 49.58258023,-1.255306246 49.60814358,-1.201456311 49.63370483,-1.147540984 49.65926399,-1.148238153 49.68482106,-1.14893617 49.71037603,-1.149635036 49.73592891,-1.203647416 49.71037603))
603900|4|0.08181818182|49.58258023|POLYGON((0 49.63370483,0 49.60814358,0 49.58258023,0.05451241672 49.55701477,0.1089588378 49.53144722,0.1633393829 49.50587756,0.1634382567 49.53144722,0.1635372502 49.55701477,0.1636363636 49.58258023,0.1091570649 49.60814358,0.05461165049 49.63370483,0 49.65926399,0 49.63370483))
603901|4|0.2454545455|49.58258023|POLYGON((0.1638349515 49.63370483,0.1637355973 49.60814358,0.1636363636 49.58258023,0.2180496669 49.55701477,0.2723970944 49.53144722,0.3266787659 49.50587756,0.3268765133 49.53144722,0.3270745003 49.55701477,0.3272727273 49.58258023,0.2728926622 49.60814358,0.2184466019 49.63370483,0.1639344262 49.65926399,0.1638349515 49.63370483))
603902|4|0.4090909091|49.58258023|POLYGON((0.3276699029 49.63370483,0.3274711947 49.60814358,0.3272727273 49.58258023,0.381586917 49.55701477,0.4358353511 49.53144722,0.4900181488 49.50587756,0.49031477 49.53144722,0.4906117505 49.55701477,0.4909090909 49.58258023,0.4366282596 49.60814358,0.3822815534 49.63370483,0.3278688525 49.65926399,0.3276699029 49.63370483))
603903|5|0.5727272727|49.58258023|POLYGON((0.4915048544 49.63370483,0.491206792 49.60814358,0.4909090909 49.58258023,0.5451241672 49.55701477,0.5992736077 49.53144722,0.6533575318 49.50587756,0.6537530266 49.53144722,0.6541490006 49.55701477,0.6545454545 49.58258023,0.6003638569 49.60814358,0.5461165049 49.63370483,0.4918032787 49.65926399,0.4915048544 49.63370483))
603904|4|0.7363636364|49.58258023|POLYGON((0.6553398058 49.63370483,0.6549423893 49.60814358,0.6545454545 49.58258023,0.7086614173 49.55701477,0.7627118644 49.53144722,0.8166969147 49.50587756,0.8171912833 49.53144722,0.8176862508 49.55701477,0.8181818182 49.58258023,0.7640994542 49.60814358,0.7099514563 49.63370483,0.6557377049 49.65926399,0.6553398058 49.63370483))
603905|4|0.9|49.58258023|POLYGON((0.8191747573 49.63370483,0.8186779867 49.60814358,0.8181818182 49.58258023,0.8721986675 49.55701477,0.9261501211 49.53144722,0.9800362976 49.50587756,0.98062954 49.53144722,0.9812235009 49.55701477,0.9818181818 49.58258023,0.9278350515 49.60814358,0.8737864078 49.63370483,0.8196721311 49.65926399,0.8191747573 49.63370483))
603906|4|1.063636364|49.58258023|POLYGON((0.9830097087 49.63370483,0.982413584 49.60814358,0.9818181818 49.58258023,1.035735918 49.55701477,1.089588378 49.53144722,1.143375681 49.50587756,1.144067797 49.53144722,1.144760751 49.55701477,1.145454545 49.58258023,1.091570649 49.60814358,1.037621359 49.63370483,0.9836065574 49.65926399,0.9830097087 49.63370483))
603907|4|1.227272727|49.58258023|POLYGON((1.14684466 49.63370483,1.146149181 49.60814358,1.145454545 49.58258023,1.199273168 49.55701477,1.253026634 49.53144722,1.306715064 49.50587756,1.307506053 49.53144722,1.308298001 49.55701477,1.309090909 49.58258023,1.255306246 49.60814358,1.201456311 49.63370483,1.147540984 49.65926399,1.14684466 49.63370483))
603908|4|1.390909091|49.58258023|POLYGON((1.310679612 49.63370483,1.309884779 49.60814358,1.309090909 49.58258023,1.362810418 49.55701477,1.416464891 49.53144722,1.470054446 49.50587756,1.47094431 49.53144722,1.471835251 49.55701477,1.472727273 49.58258023,1.419041844 49.60814358,1.365291262 49.63370483,1.31147541 49.65926399,1.310679612 49.63370483))
603909|1|1.554545455|49.58258023|POLYGON((1.474514563 49.63370483,1.473620376 49.60814358,1.472727273 49.58258023,1.526347668 49.55701477,1.579903148 49.53144722,1.633393829 49.50587756,1.634382567 49.53144722,1.635372502 49.55701477,1.636363636 49.58258023,1.582777441 49.60814358,1.529126214 49.63370483,1.475409836 49.65926399,1.474514563 49.63370483))
603910|4|1.718181818|49.58258023|POLYGON((1.638349515 49.63370483,1.637355973 49.60814358,1.636363636 49.58258023,1.689884918 49.55701477,1.743341404 49.53144722,1.796733212 49.50587756,1.797820823 49.53144722,1.798909752 49.55701477,1.8 49.58258023,1.746513038 49.60814358,1.692961165 49.63370483,1.639344262 49.65926399,1.638349515 49.63370483))
603911|4|1.881818182|49.58258023|POLYGON((1.802184466 49.63370483,1.801091571 49.60814358,1.8 49.58258023,1.853422168 49.55701477,1.906779661 49.53144722,1.960072595 49.50587756,1.96125908 49.53144722,1.962447002 49.55701477,1.963636364 49.58258023,1.910248636 49.60814358,1.856796117 49.63370483,1.803278689 49.65926399,1.802184466 49.63370483))
603914|4|2.372727273|49.58258023|POLYGON((2.29368932 49.63370483,2.292298363 49.60814358,2.290909091 49.58258023,2.344033919 49.55701477,2.397094431 49.53144722,2.450090744 49.50587756,2.45157385 49.53144722,2.453058752 49.55701477,2.454545455 49.58258023,2.401455428 49.60814358,2.348300971 49.63370483,2.295081967 49.65926399,2.29368932 49.63370483))
603915|1|2.536363636|49.58258023|POLYGON((2.457524272 49.63370483,2.45603396 49.60814358,2.454545455 49.58258023,2.507571169 49.55701477,2.560532688 49.53144722,2.613430127 49.50587756,2.615012107 49.53144722,2.616596002 49.55701477,2.618181818 49.58258023,2.565191025 49.60814358,2.512135922 49.63370483,2.459016393 49.65926399,2.457524272 49.63370483))
603916|4|2.7|49.58258023|POLYGON((2.621359223 49.63370483,2.619769557 49.60814358,2.618181818 49.58258023,2.671108419 49.55701477,2.723970944 49.53144722,2.77676951 49.50587756,2.778450363 49.53144722,2.780133253 49.55701477,2.781818182 49.58258023,2.728926622 49.60814358,2.675970874 49.63370483,2.62295082 49.65926399,2.621359223 49.63370483))
603918|4|3.027272727|49.58258023|POLYGON((2.949029126 49.63370483,2.947240752 49.60814358,2.945454545 49.58258023,2.998182919 49.55701477,3.050847458 49.53144722,3.103448276 49.50587756,3.105326877 49.53144722,3.107207753 49.55701477,3.109090909 49.58258023,3.056397817 49.60814358,3.003640777 49.63370483,2.950819672 49.65926399,2.949029126 49.63370483))
603919|3|3.190909091|49.58258023|POLYGON((3.112864078 49.63370483,3.110976349 49.60814358,3.109090909 49.58258023,3.16172017 49.55701477,3.214285714 49.53144722,3.266787659 49.50587756,3.268765133 49.53144722,3.270745003 49.55701477,3.272727273 49.58258023,3.220133414 49.60814358,3.167475728 49.63370483,3.114754098 49.65926399,3.112864078 49.63370483))
603920|7|3.354545455|49.58258023|POLYGON((3.276699029 49.63370483,3.274711947 49.60814358,3.272727273 49.58258023,3.32525742 49.55701477,3.377723971 49.53144722,3.430127042 49.50587756,3.43220339 49.53144722,3.434282253 49.55701477,3.436363636 49.58258023,3.383869012 49.60814358,3.33131068 49.63370483,3.278688525 49.65926399,3.276699029 49.63370483))
603921|5|3.518181818|49.58258023|POLYGON((3.440533981 49.63370483,3.438447544 49.60814358,3.436363636 49.58258023,3.48879467 49.55701477,3.541162228 49.53144722,3.593466425 49.50587756,3.595641646 49.53144722,3.597819503 49.55701477,3.6 49.58258023,3.547604609 49.60814358,3.495145631 49.63370483,3.442622951 49.65926399,3.440533981 49.63370483))
603922|7|3.681818182|49.58258023|POLYGON((3.604368932 49.63370483,3.602183141 49.60814358,3.6 49.58258023,3.65233192 49.55701477,3.704600484 49.53144722,3.756805808 49.50587756,3.759079903 49.53144722,3.761356753 49.55701477,3.763636364 49.58258023,3.711340206 49.60814358,3.658980583 49.63370483,3.606557377 49.65926399,3.604368932 49.63370483))
603923|1|3.845454545|49.58258023|POLYGON((3.768203883 49.63370483,3.765918739 49.60814358,3.763636364 49.58258023,3.81586917 49.55701477,3.868038741 49.53144722,3.920145191 49.50587756,3.92251816 49.53144722,3.924894004 49.55701477,3.927272727 49.58258023,3.875075804 49.60814358,3.822815534 49.63370483,3.770491803 49.65926399,3.768203883 49.63370483))
603924|1|4.009090909|49.58258023|POLYGON((3.932038835 49.63370483,3.929654336 49.60814358,3.927272727 49.58258023,3.97940642 49.55701477,4.031476998 49.53144722,4.083484574 49.50587756,4.085956416 49.53144722,4.088431254 49.55701477,4.090909091 49.58258023,4.038811401 49.60814358,3.986650485 49.63370483,3.93442623 49.65926399,3.932038835 49.63370483))
603929|7|4.827272727|49.58258023|POLYGON((4.751213592 49.63370483,4.748332323 49.60814358,4.745454545 49.58258023,4.797092671 49.55701477,4.848668281 49.53144722,4.900181488 49.50587756,4.9031477 49.53144722,4.906117505 49.55701477,4.909090909 49.58258023,4.857489388 49.60814358,4.805825243 49.63370483,4.754098361 49.65926399,4.751213592 49.63370483))
603932|7|5.318181818|49.58258023|POLYGON((5.242718447 49.63370483,5.239539115 49.60814358,5.236363636 49.58258023,5.287704422 49.55701477,5.338983051 49.53144722,5.390199637 49.50587756,5.39346247 49.53144722,5.396729255 49.55701477,5.4 49.58258023,5.34869618 49.60814358,5.297330097 49.63370483,5.245901639 49.65926399,5.242718447 49.63370483))
603934|7|5.645454545|49.58258023|POLYGON((5.57038835 49.63370483,5.567010309 49.60814358,5.563636364 49.58258023,5.614778922 49.55701477,5.665859564 49.53144722,5.716878403 49.50587756,5.720338983 49.53144722,5.723803755 49.55701477,5.727272727 49.58258023,5.676167374 49.60814358,5.625 49.63370483,5.573770492 49.65926399,5.57038835 49.63370483))
603935|7|5.809090909|49.58258023|POLYGON((5.734223301 49.63370483,5.730745907 49.60814358,5.727272727 49.58258023,5.778316172 49.55701477,5.829297821 49.53144722,5.880217786 49.50587756,5.88377724 49.53144722,5.887341005 49.55701477,5.890909091 49.58258023,5.839902971 49.60814358,5.788834951 49.63370483,5.737704918 49.65926399,5.734223301 49.63370483))
606089|9|-1.718181818|49.58258023|POLYGON((-1.692961165 49.63370483,-1.746513038 49.60814358,-1.8 49.58258023,-1.798909752 49.55701477,-1.797820823 49.53144722,-1.796733212 49.50587756,-1.743341404 49.53144722,-1.689884918 49.55701477,-1.636363636 49.58258023,-1.637355973 49.60814358,-1.638349515 49.63370483,-1.639344262 49.65926399,-1.692961165 49.63370483))
606090|9|-1.554545455|49.58258023|POLYGON((-1.529126214 49.63370483,-1.582777441 49.60814358,-1.636363636 49.58258023,-1.635372502 49.55701477,-1.634382567 49.53144722,-1.633393829 49.50587756,-1.579903148 49.53144722,-1.526347668 49.55701477,-1.472727273 49.58258023,-1.473620376 49.60814358,-1.474514563 49.63370483,-1.475409836 49.65926399,-1.529126214 49.63370483))
606091|9|-1.390909091|49.58258023|POLYGON((-1.365291262 49.63370483,-1.419041844 49.60814358,-1.472727273 49.58258023,-1.471835251 49.55701477,-1.47094431 49.53144722,-1.470054446 49.50587756,-1.416464891 49.53144722,-1.362810418 49.55701477,-1.309090909 49.58258023,-1.309884779 49.60814358,-1.310679612 49.63370483,-1.31147541 49.65926399,-1.365291262 49.63370483))
606092|9|-1.227272727|49.58258023|POLYGON((-1.201456311 49.63370483,-1.255306246 49.60814358,-1.309090909 49.58258023,-1.308298001 49.55701477,-1.307506053 49.53144722,-1.306715064 49.50587756,-1.253026634 49.53144722,-1.199273168 49.55701477,-1.145454545 49.58258023,-1.146149181 49.60814358,-1.14684466 49.63370483,-1.147540984 49.65926399,-1.201456311 49.63370483))
606100|4|0.08166969147|49.50587756|POLYGON((0 49.55701477,0 49.53144722,0 49.50587756,0.05441354293 49.4803058,0.1087613293 49.45473194,0.1630434783 49.42915596,0.163141994 49.45473194,0.1632406288 49.4803058,0.1633393829 49.50587756,0.1089588378 49.53144722,0.05451241672 49.55701477,0 49.58258023,0 49.55701477))
606101|4|0.2450090744|49.50587756|POLYGON((0.1635372502 49.55701477,0.1634382567 49.53144722,0.1633393829 49.50587756,0.2176541717 49.4803058,0.2719033233 49.45473194,0.3260869565 49.42915596,0.3262839879 49.45473194,0.3264812576 49.4803058,0.3266787659 49.50587756,0.2723970944 49.53144722,0.2180496669 49.55701477,0.1636363636 49.58258023,0.1635372502 49.55701477))
606102|4|0.4083484574|49.50587756|POLYGON((0.3270745003 49.55701477,0.3268765133 49.53144722,0.3266787659 49.50587756,0.3808948005 49.4803058,0.4350453172 49.45473194,0.4891304348 49.42915596,0.4894259819 49.45473194,0.4897218863 49.4803058,0.4900181488 49.50587756,0.4358353511 49.53144722,0.381586917 49.55701477,0.3272727273 49.58258023,0.3270745003 49.55701477))
606103|4|0.5716878403|49.50587756|POLYGON((0.4906117505 49.55701477,0.49031477 49.53144722,0.4900181488 49.50587756,0.5441354293 49.4803058,0.5981873112 49.45473194,0.652173913 49.42915596,0.6525679758 49.45473194,0.6529625151 49.4803058,0.6533575318 49.50587756,0.5992736077 49.53144722,0.5451241672 49.55701477,0.4909090909 49.58258023,0.4906117505 49.55701477))
606104|8|0.7350272232|49.50587756|POLYGON((0.6541490006 49.55701477,0.6537530266 49.53144722,0.6533575318 49.50587756,0.707376058 49.4803058,0.7613293051 49.45473194,0.8152173913 49.42915596,0.8157099698 49.45473194,0.8162031439 49.4803058,0.8166969147 49.50587756,0.7627118644 49.53144722,0.7086614173 49.55701477,0.6545454545 49.58258023,0.6541490006 49.55701477))
606105|4|0.8983666062|49.50587756|POLYGON((0.8176862508 49.55701477,0.8171912833 49.53144722,0.8166969147 49.50587756,0.8706166868 49.4803058,0.9244712991 49.45473194,0.9782608696 49.42915596,0.9788519637 49.45473194,0.9794437727 49.4803058,0.9800362976 49.50587756,0.9261501211 49.53144722,0.8721986675 49.55701477,0.8181818182 49.58258023,0.8176862508 49.55701477))
606106|4|1.061705989|49.50587756|POLYGON((0.9812235009 49.55701477,0.98062954 49.53144722,0.9800362976 49.50587756,1.033857316 49.4803058,1.087613293 49.45473194,1.141304348 49.42915596,1.141993958 49.45473194,1.142684401 49.4803058,1.143375681 49.50587756,1.089588378 49.53144722,1.035735918 49.55701477,0.9818181818 49.58258023,0.9812235009 49.55701477))
606107|4|1.225045372|49.50587756|POLYGON((1.144760751 49.55701477,1.144067797 49.53144722,1.143375681 49.50587756,1.197097944 49.4803058,1.250755287 49.45473194,1.304347826 49.42915596,1.305135952 49.45473194,1.30592503 49.4803058,1.306715064 49.50587756,1.253026634 49.53144722,1.199273168 49.55701477,1.145454545 49.58258023,1.144760751 49.55701477))
606108|4|1.388384755|49.50587756|POLYGON((1.308298001 49.55701477,1.307506053 49.53144722,1.306715064 49.50587756,1.360338573 49.4803058,1.413897281 49.45473194,1.467391304 49.42915596,1.468277946 49.45473194,1.469165659 49.4803058,1.470054446 49.50587756,1.416464891 49.53144722,1.362810418 49.55701477,1.309090909 49.58258023,1.308298001 49.55701477))
606109|4|1.551724138|49.50587756|POLYGON((1.471835251 49.55701477,1.47094431 49.53144722,1.470054446 49.50587756,1.523579202 49.4803058,1.577039275 49.45473194,1.630434783 49.42915596,1.63141994 49.45473194,1.632406288 49.4803058,1.633393829 49.50587756,1.579903148 49.53144722,1.526347668 49.55701477,1.472727273 49.58258023,1.471835251 49.55701477))
606110|4|1.715063521|49.50587756|POLYGON((1.635372502 49.55701477,1.634382567 49.53144722,1.633393829 49.50587756,1.686819831 49.4803058,1.740181269 49.45473194,1.793478261 49.42915596,1.794561934 49.45473194,1.795646917 49.4803058,1.796733212 49.50587756,1.743341404 49.53144722,1.689884918 49.55701477,1.636363636 49.58258023,1.635372502 49.55701477))
606111|1|1.878402904|49.50587756|POLYGON((1.798909752 49.55701477,1.797820823 49.53144722,1.796733212 49.50587756,1.850060459 49.4803058,1.903323263 49.45473194,1.956521739 49.42915596,1.957703927 49.45473194,1.958887545 49.4803058,1.960072595 49.50587756,1.906779661 49.53144722,1.853422168 49.55701477,1.8 49.58258023,1.798909752 49.55701477))
606112|4|2.041742287|49.50587756|POLYGON((1.962447002 49.55701477,1.96125908 49.53144722,1.960072595 49.50587756,2.013301088 49.4803058,2.066465257 49.45473194,2.119565217 49.42915596,2.120845921 49.45473194,2.122128174 49.4803058,2.123411978 49.50587756,2.070217918 49.53144722,2.016959419 49.55701477,1.963636364 49.58258023,1.962447002 49.55701477))
606113|2|2.20508167|49.50587756|POLYGON((2.125984252 49.55701477,2.124697337 49.53144722,2.123411978 49.50587756,2.176541717 49.4803058,2.229607251 49.45473194,2.282608696 49.42915596,2.283987915 49.45473194,2.285368803 49.4803058,2.286751361 49.50587756,2.233656174 49.53144722,2.180496669 49.55701477,2.127272727 49.58258023,2.125984252 49.55701477))
606114|4|2.368421053|49.50587756|POLYGON((2.289521502 49.55701477,2.288135593 49.53144722,2.286751361 49.50587756,2.339782346 49.4803058,2.392749245 49.45473194,2.445652174 49.42915596,2.447129909 49.45473194,2.448609432 49.4803058,2.450090744 49.50587756,2.397094431 49.53144722,2.344033919 49.55701477,2.290909091 49.58258023,2.289521502 49.55701477))
606115|4|2.531760436|49.50587756|POLYGON((2.453058752 49.55701477,2.45157385 49.53144722,2.450090744 49.50587756,2.503022975 49.4803058,2.555891239 49.45473194,2.608695652 49.42915596,2.610271903 49.45473194,2.61185006 49.4803058,2.613430127 49.50587756,2.560532688 49.53144722,2.507571169 49.55701477,2.454545455 49.58258023,2.453058752 49.55701477))
606116|5|2.695099819|49.50587756|POLYGON((2.616596002 49.55701477,2.615012107 49.53144722,2.613430127 49.50587756,2.666263603 49.4803058,2.719033233 49.45473194,2.77173913 49.42915596,2.773413897 49.45473194,2.775090689 49.4803058,2.77676951 49.50587756,2.723970944 49.53144722,2.671108419 49.55701477,2.618181818 49.58258023,2.616596002 49.55701477))
606117|4|2.858439201|49.50587756|POLYGON((2.780133253 49.55701477,2.778450363 49.53144722,2.77676951 49.50587756,2.829504232 49.4803058,2.882175227 49.45473194,2.934782609 49.42915596,2.936555891 49.45473194,2.938331318 49.4803058,2.940108893 49.50587756,2.887409201 49.53144722,2.834645669 49.55701477,2.781818182 49.58258023,2.780133253 49.55701477))
606118|3|3.021778584|49.50587756|POLYGON((2.943670503 49.55701477,2.94188862 49.53144722,2.940108893 49.50587756,2.992744861 49.4803058,3.045317221 49.45473194,3.097826087 49.42915596,3.099697885 49.45473194,3.101571947 49.4803058,3.103448276 49.50587756,3.050847458 49.53144722,2.998182919 49.55701477,2.945454545 49.58258023,2.943670503 49.55701477))
606119|4|3.185117967|49.50587756|POLYGON((3.107207753 49.55701477,3.105326877 49.53144722,3.103448276 49.50587756,3.15598549 49.4803058,3.208459215 49.45473194,3.260869565 49.42915596,3.262839879 49.45473194,3.264812576 49.4803058,3.266787659 49.50587756,3.214285714 49.53144722,3.16172017 49.55701477,3.109090909 49.58258023,3.107207753 49.55701477))
606120|5|3.34845735|49.50587756|POLYGON((3.270745003 49.55701477,3.268765133 49.53144722,3.266787659 49.50587756,3.319226119 49.4803058,3.371601208 49.45473194,3.423913043 49.42915596,3.425981873 49.45473194,3.428053204 49.4803058,3.430127042 49.50587756,3.377723971 49.53144722,3.32525742 49.55701477,3.272727273 49.58258023,3.270745003 49.55701477))
606121|3|3.511796733|49.50587756|POLYGON((3.434282253 49.55701477,3.43220339 49.53144722,3.430127042 49.50587756,3.482466747 49.4803058,3.534743202 49.45473194,3.586956522 49.42915596,3.589123867 49.45473194,3.591293833 49.4803058,3.593466425 49.50587756,3.541162228 49.53144722,3.48879467 49.55701477,3.436363636 49.58258023,3.434282253 49.55701477))
606122|5|3.675136116|49.50587756|POLYGON((3.597819503 49.55701477,3.595641646 49.53144722,3.593466425 49.50587756,3.645707376 49.4803058,3.697885196 49.45473194,3.75 49.42915596,3.752265861 49.45473194,3.754534462 49.4803058,3.756805808 49.50587756,3.704600484 49.53144722,3.65233192 49.55701477,3.6 49.58258023,3.597819503 49.55701477))
606124|1|4.001814882|49.50587756|POLYGON((3.924894004 49.55701477,3.92251816 49.53144722,3.920145191 49.50587756,3.972188634 49.4803058,4.024169184 49.45473194,4.076086957 49.42915596,4.078549849 49.45473194,4.081015719 49.4803058,4.083484574 49.50587756,4.031476998 49.53144722,3.97940642 49.55701477,3.927272727 49.58258023,3.924894004 49.55701477))
606126|3|4.328493648|49.50587756|POLYGON((4.251968504 49.55701477,4.249394673 49.53144722,4.246823956 49.50587756,4.298669891 49.4803058,4.350453172 49.45473194,4.402173913 49.42915596,4.404833837 49.45473194,4.407496977 49.4803058,4.410163339 49.50587756,4.358353511 49.53144722,4.306480921 49.55701477,4.254545455 49.58258023,4.251968504 49.55701477))
606127|3|4.491833031|49.50587756|POLYGON((4.415505754 49.55701477,4.41283293 49.53144722,4.410163339 49.50587756,4.46191052 49.4803058,4.513595166 49.45473194,4.565217391 49.42915596,4.567975831 49.45473194,4.570737606 49.4803058,4.573502722 49.50587756,4.521791768 49.53144722,4.470018171 49.55701477,4.418181818 49.58258023,4.415505754 49.55701477))
606129|3|4.818511797|49.50587756|POLYGON((4.742580254 49.55701477,4.739709443 49.53144722,4.736842105 49.50587756,4.788391778 49.4803058,4.839879154 49.45473194,4.891304348 49.42915596,4.894259819 49.45473194,4.897218863 49.4803058,4.900181488 49.50587756,4.848668281 49.53144722,4.797092671 49.55701477,4.745454545 49.58258023,4.742580254 49.55701477))
606131|5|5.145190563|49.50587756|POLYGON((5.069654755 49.55701477,5.066585956 49.53144722,5.063520871 49.50587756,5.114873035 49.4803058,5.166163142 49.45473194,5.217391304 49.42915596,5.220543807 49.45473194,5.223700121 49.4803058,5.226860254 49.50587756,5.175544794 49.53144722,5.124167171 49.55701477,5.072727273 49.58258023,5.069654755 49.55701477))
606134|7|5.635208711|49.50587756|POLYGON((5.560266505 49.55701477,5.556900726 49.53144722,5.55353902 49.50587756,5.604594921 49.4803058,5.655589124 49.45473194,5.706521739 49.42915596,5.709969789 49.45473194,5.713422007 49.4803058,5.716878403 49.50587756,5.665859564 49.53144722,5.614778922 49.55701477,5.563636364 49.58258023,5.560266505 49.55701477))
606135|7|5.798548094|49.50587756|POLYGON((5.723803755 49.55701477,5.720338983 49.53144722,5.716878403 49.50587756,5.76783555 49.4803058,5.818731118 49.45473194,5.869565217 49.42915596,5.873111782 49.45473194,5.876662636 49.4803058,5.880217786 49.50587756,5.829297821 49.53144722,5.778316172 49.55701477,5.727272727 49.58258023,5.723803755 49.55701477))
606136|7|5.961887477|49.50587756|POLYGON((5.887341005 49.55701477,5.88377724 49.53144722,5.880217786 49.50587756,5.931076179 49.4803058,5.981873112 49.45473194,6.032608696 49.42915596,6.036253776 49.45473194,6.039903265 49.4803058,6.043557169 49.50587756,5.992736077 49.53144722,5.941853422 49.55701477,5.890909091 49.58258023,5.887341005 49.55701477))
606137|7|6.12522686|49.50587756|POLYGON((6.050878256 49.55701477,6.047215496 49.53144722,6.043557169 49.50587756,6.094316808 49.4803058,6.145015106 49.45473194,6.195652174 49.42915596,6.19939577 49.45473194,6.203143894 49.4803058,6.206896552 49.50587756,6.156174334 49.53144722,6.105390672 49.55701477,6.054545455 49.58258023,6.050878256 49.55701477))
606138|7|6.288566243|49.50587756|POLYGON((6.214415506 49.55701477,6.210653753 49.53144722,6.206896552 49.50587756,6.257557437 49.4803058,6.3081571 49.45473194,6.358695652 49.42915596,6.362537764 49.45473194,6.366384522 49.4803058,6.370235935 49.50587756,6.319612591 49.53144722,6.268927922 49.55701477,6.218181818 49.58258023,6.214415506 49.55701477))
608292|1|-1.878402904|49.50587756|POLYGON((-1.853422168 49.55701477,-1.906779661 49.53144722,-1.960072595 49.50587756,-1.958887545 49.4803058,-1.957703927 49.45473194,-1.956521739 49.42915596,-1.903323263 49.45473194,-1.850060459 49.4803058,-1.796733212 49.50587756,-1.797820823 49.53144722,-1.798909752 49.55701477,-1.8 49.58258023,-1.853422168 49.55701477))
608293|9|-1.715063521|49.50587756|POLYGON((-1.689884918 49.55701477,-1.743341404 49.53144722,-1.796733212 49.50587756,-1.795646917 49.4803058,-1.794561934 49.45473194,-1.793478261 49.42915596,-1.740181269 49.45473194,-1.686819831 49.4803058,-1.633393829 49.50587756,-1.634382567 49.53144722,-1.635372502 49.55701477,-1.636363636 49.58258023,-1.689884918 49.55701477))
608294|9|-1.551724138|49.50587756|POLYGON((-1.526347668 49.55701477,-1.579903148 49.53144722,-1.633393829 49.50587756,-1.632406288 49.4803058,-1.63141994 49.45473194,-1.630434783 49.42915596,-1.577039275 49.45473194,-1.523579202 49.4803058,-1.470054446 49.50587756,-1.47094431 49.53144722,-1.471835251 49.55701477,-1.472727273 49.58258023,-1.526347668 49.55701477))
608295|3|-1.388384755|49.50587756|POLYGON((-1.362810418 49.55701477,-1.416464891 49.53144722,-1.470054446 49.50587756,-1.469165659 49.4803058,-1.468277946 49.45473194,-1.467391304 49.42915596,-1.413897281 49.45473194,-1.360338573 49.4803058,-1.306715064 49.50587756,-1.307506053 49.53144722,-1.308298001 49.55701477,-1.309090909 49.58258023,-1.362810418 49.55701477))
608304|1|0.08152173913|49.42915596|POLYGON((0 49.4803058,0 49.45473194,0 49.42915596,0.05431502716 49.40357787,0.1085645356 49.37799768,0.1627486438 49.35241537,0.1628468034 49.37799768,0.1629450815 49.40357787,0.1630434783 49.42915596,0.1087613293 49.45473194,0.05441354293 49.4803058,0 49.50587756,0 49.4803058))
608305|4|0.2445652174|49.42915596|POLYGON((0.1632406288 49.4803058,0.163141994 49.45473194,0.1630434783 49.42915596,0.2172601086 49.40357787,0.271411339 49.37799768,0.3254972875 49.35241537,0.3256936068 49.37799768,0.3258901629 49.40357787,0.3260869565 49.42915596,0.2719033233 49.45473194,0.2176541717 49.4803058,0.1633393829 49.50587756,0.1632406288 49.4803058))
608307|1|0.5706521739|49.42915596|POLYGON((0.4897218863 49.4803058,0.4894259819 49.45473194,0.4891304348 49.42915596,0.5431502716 49.40357787,0.5971049457 49.37799768,0.650994575 49.35241537,0.6513872135 49.37799768,0.6517803259 49.40357787,0.652173913 49.42915596,0.5981873112 49.45473194,0.5441354293 49.4803058,0.4900181488 49.50587756,0.4897218863 49.4803058))
608309|3|0.8967391304|49.42915596|POLYGON((0.8162031439 49.4803058,0.8157099698 49.45473194,0.8152173913 49.42915596,0.8690404345 49.40357787,0.9227985525 49.37799768,0.9764918626 49.35241537,0.9770808203 49.37799768,0.9776704888 49.40357787,0.9782608696 49.42915596,0.9244712991 49.45473194,0.8706166868 49.4803058,0.8166969147 49.50587756,0.8162031439 49.4803058))
608310|4|1.059782609|49.42915596|POLYGON((0.9794437727 49.4803058,0.9788519637 49.45473194,0.9782608696 49.42915596,1.031985516 49.40357787,1.085645356 49.37799768,1.139240506 49.35241537,1.139927624 49.37799768,1.14061557 49.40357787,1.141304348 49.42915596,1.087613293 49.45473194,1.033857316 49.4803058,0.9800362976 49.50587756,0.9794437727 49.4803058))
608311|4|1.222826087|49.42915596|POLYGON((1.142684401 49.4803058,1.141993958 49.45473194,1.141304348 49.42915596,1.194930597 49.40357787,1.248492159 49.37799768,1.30198915 49.35241537,1.302774427 49.37799768,1.303560652 49.40357787,1.304347826 49.42915596,1.250755287 49.45473194,1.197097944 49.4803058,1.143375681 49.50587756,1.142684401 49.4803058))
608312|6|1.385869565|49.42915596|POLYGON((1.30592503 49.4803058,1.305135952 49.45473194,1.304347826 49.42915596,1.357875679 49.40357787,1.411338963 49.37799768,1.464737794 49.35241537,1.46562123 49.37799768,1.466505733 49.40357787,1.467391304 49.42915596,1.413897281 49.45473194,1.360338573 49.4803058,1.306715064 49.50587756,1.30592503 49.4803058))
608314|4|1.711956522|49.42915596|POLYGON((1.632406288 49.4803058,1.63141994 49.45473194,1.630434783 49.42915596,1.683765842 49.40357787,1.737032569 49.37799768,1.790235081 49.35241537,1.791314837 49.37799768,1.792395896 49.40357787,1.793478261 49.42915596,1.740181269 49.45473194,1.686819831 49.4803058,1.633393829 49.50587756,1.632406288 49.4803058))
608315|4|1.875|49.42915596|POLYGON((1.795646917 49.4803058,1.794561934 49.45473194,1.793478261 49.42915596,1.846710923 49.40357787,1.899879373 49.37799768,1.952983725 49.35241537,1.954161641 49.37799768,1.955340978 49.40357787,1.956521739 49.42915596,1.903323263 49.45473194,1.850060459 49.4803058,1.796733212 49.50587756,1.795646917 49.4803058))
608316|4|2.038043478|49.42915596|POLYGON((1.958887545 49.4803058,1.957703927 49.45473194,1.956521739 49.42915596,2.009656005 49.40357787,2.062726176 49.37799768,2.115732369 49.35241537,2.117008444 49.37799768,2.118286059 49.40357787,2.119565217 49.42915596,2.066465257 49.45473194,2.013301088 49.4803058,1.960072595 49.50587756,1.958887545 49.4803058))
608317|4|2.201086957|49.42915596|POLYGON((2.122128174 49.4803058,2.120845921 49.45473194,2.119565217 49.42915596,2.172601086 49.40357787,2.225572979 49.37799768,2.278481013 49.35241537,2.279855247 49.37799768,2.281231141 49.40357787,2.282608696 49.42915596,2.229607251 49.45473194,2.176541717 49.4803058,2.123411978 49.50587756,2.122128174 49.4803058))
608318|4|2.364130435|49.42915596|POLYGON((2.285368803 49.4803058,2.283987915 49.45473194,2.282608696 49.42915596,2.335546168 49.40357787,2.388419783 49.37799768,2.441229656 49.35241537,2.442702051 49.37799768,2.444176222 49.40357787,2.445652174 49.42915596,2.392749245 49.45473194,2.339782346 49.4803058,2.286751361 49.50587756,2.285368803 49.4803058))
608319|4|2.527173913|49.42915596|POLYGON((2.448609432 49.4803058,2.447129909 49.45473194,2.445652174 49.42915596,2.498491249 49.40357787,2.551266586 49.37799768,2.6039783 49.35241537,2.605548854 49.37799768,2.607121304 49.40357787,2.608695652 49.42915596,2.555891239 49.45473194,2.503022975 49.4803058,2.450090744 49.50587756,2.448609432 49.4803058))
608320|3|2.690217391|49.42915596|POLYGON((2.61185006 49.4803058,2.610271903 49.45473194,2.608695652 49.42915596,2.661436331 49.40357787,2.71411339 49.37799768,2.766726944 49.35241537,2.768395657 49.37799768,2.770066385 49.40357787,2.77173913 49.42915596,2.719033233 49.45473194,2.666263603 49.4803058,2.613430127 49.50587756,2.61185006 49.4803058))
608321|5|2.85326087|49.42915596|POLYGON((2.775090689 49.4803058,2.773413897 49.45473194,2.77173913 49.42915596,2.824381412 49.40357787,2.876960193 49.37799768,2.929475588 49.35241537,2.931242461 49.37799768,2.933011467 49.40357787,2.934782609 49.42915596,2.882175227 49.45473194,2.829504232 49.4803058,2.77676951 49.50587756,2.775090689 49.4803058))
608322|3|3.016304348|49.42915596|POLYGON((2.938331318 49.4803058,2.936555891 49.45473194,2.934782609 49.42915596,2.987326494 49.40357787,3.039806996 49.37799768,3.092224231 49.35241537,3.094089264 49.37799768,3.095956548 49.40357787,3.097826087 49.42915596,3.045317221 49.45473194,2.992744861 49.4803058,2.940108893 49.50587756,2.938331318 49.4803058))
608324|7|3.342391304|49.42915596|POLYGON((3.264812576 49.4803058,3.262839879 49.45473194,3.260869565 49.42915596,3.313216657 49.40357787,3.365500603 49.37799768,3.417721519 49.35241537,3.419782871 49.37799768,3.421846711 49.40357787,3.423913043 49.42915596,3.371601208 49.45473194,3.319226119 49.4803058,3.266787659 49.50587756,3.264812576 49.4803058))
608326|1|3.668478261|49.42915596|POLYGON((3.591293833 49.4803058,3.589123867 49.45473194,3.586956522 49.42915596,3.63910682 49.40357787,3.69119421 49.37799768,3.743218807 49.35241537,3.745476478 49.37799768,3.747736874 49.40357787,3.75 49.42915596,3.697885196 49.45473194,3.645707376 49.4803058,3.593466425 49.50587756,3.591293833 49.4803058))
608327|7|3.831521739|49.42915596|POLYGON((3.754534462 49.4803058,3.752265861 49.45473194,3.75 49.42915596,3.802051901 49.40357787,3.854041013 49.37799768,3.90596745 49.35241537,3.908323281 49.37799768,3.910681955 49.40357787,3.913043478 49.42915596,3.86102719 49.45473194,3.808948005 49.4803058,3.756805808 49.50587756,3.754534462 49.4803058))
608328|2|3.994565217|49.42915596|POLYGON((3.917775091 49.4803058,3.915407855 49.45473194,3.913043478 49.42915596,3.964996982 49.40357787,4.016887817 49.37799768,4.068716094 49.35241537,4.071170084 49.37799768,4.073627037 49.40357787,4.076086957 49.42915596,4.024169184 49.45473194,3.972188634 49.4803058,3.920145191 49.50587756,3.917775091 49.4803058))
608330|3|4.320652174|49.42915596|POLYGON((4.244256348 49.4803058,4.241691843 49.45473194,4.239130435 49.42915596,4.290887145 49.40357787,4.342581423 49.37799768,4.394213382 49.35241537,4.396863691 49.37799768,4.3995172 49.40357787,4.402173913 49.42915596,4.350453172 49.45473194,4.298669891 49.4803058,4.246823956 49.50587756,4.244256348 49.4803058))
608332|5|4.64673913|49.42915596|POLYGON((4.570737606 49.4803058,4.567975831 49.45473194,4.565217391 49.42915596,4.616777308 49.40357787,4.66827503 49.37799768,4.719710669 49.35241537,4.722557298 49.37799768,4.725407363 49.40357787,4.72826087 49.42915596,4.67673716 49.45473194,4.625151149 49.4803058,4.573502722 49.50587756,4.570737606 49.4803058))
608335|3|5.135869565|49.42915596|POLYGON((5.060459492 49.4803058,5.057401813 49.45473194,5.054347826 49.42915596,5.105612553 49.40357787,5.15681544 49.37799768,5.2079566 49.35241537,5.211097708 49.37799768,5.214242607 49.40357787,5.217391304 49.42915596,5.166163142 49.45473194,5.114873035 49.4803058,5.063520871 49.50587756,5.060459492 49.4803058))
608338|7|5.625|49.42915596|POLYGON((5.550181378 49.4803058,5.546827795 49.45473194,5.543478261 49.42915596,5.594447797 49.40357787,5.64535585 49.37799768,5.696202532 49.35241537,5.699638118 49.37799768,5.703077852 49.40357787,5.706521739 49.42915596,5.655589124 49.45473194,5.604594921 49.4803058,5.55353902 49.50587756,5.550181378 49.4803058))
608339|7|5.788043478|49.42915596|POLYGON((5.713422007 49.4803058,5.709969789 49.45473194,5.706521739 49.42915596,5.757392879 49.40357787,5.808202654 49.37799768,5.858951175 49.35241537,5.862484922 49.37799768,5.866022933 49.40357787,5.869565217 49.42915596,5.818731118 49.45473194,5.76783555 49.4803058,5.716878403 49.50587756,5.713422007 49.4803058))
608340|7|5.951086957|49.42915596|POLYGON((5.876662636 49.4803058,5.873111782 49.45473194,5.869565217 49.42915596,5.92033796 49.40357787,5.971049457 49.37799768,6.021699819 49.35241537,6.025331725 49.37799768,6.028968014 49.40357787,6.032608696 49.42915596,5.981873112 49.45473194,5.931076179 49.4803058,5.880217786 49.50587756,5.876662636 49.4803058))
608341|7|6.114130435|49.42915596|POLYGON((6.039903265 49.4803058,6.036253776 49.45473194,6.032608696 49.42915596,6.083283042 49.40357787,6.133896261 49.37799768,6.184448463 49.35241537,6.188178528 49.37799768,6.191913096 49.40357787,6.195652174 49.42915596,6.145015106 49.45473194,6.094316808 49.4803058,6.043557169 49.50587756,6.039903265 49.4803058))
608342|7|6.277173913|49.42915596|POLYGON((6.203143894 49.4803058,6.19939577 49.45473194,6.195652174 49.42915596,6.246228123 49.40357787,6.296743064 49.37799768,6.347197107 49.35241537,6.351025332 49.37799768,6.354858177 49.40357787,6.358695652 49.42915596,6.3081571 49.45473194,6.257557437 49.4803058,6.206896552 49.50587756,6.203143894 49.4803058))
608343|7|6.440217391|49.42915596|POLYGON((6.366384522 49.4803058,6.362537764 49.45473194,6.358695652 49.42915596,6.409173205 49.40357787,6.459589867 49.37799768,6.50994575 49.35241537,6.513872135 49.37799768,6.517803259 49.40357787,6.52173913 49.42915596,6.471299094 49.45473194,6.420798065 49.4803058,6.370235935 49.50587756,6.366384522 49.4803058))
610500|9|-1.875|49.42915596|POLYGON((-1.850060459 49.4803058,-1.903323263 49.45473194,-1.956521739 49.42915596,-1.955340978 49.40357787,-1.954161641 49.37799768,-1.952983725 49.35241537,-1.899879373 49.37799768,-1.846710923 49.40357787,-1.793478261 49.42915596,-1.794561934 49.45473194,-1.795646917 49.4803058,-1.796733212 49.50587756,-1.850060459 49.4803058))
610501|9|-1.711956522|49.42915596|POLYGON((-1.686819831 49.4803058,-1.740181269 49.45473194,-1.793478261 49.42915596,-1.792395896 49.40357787,-1.791314837 49.37799768,-1.790235081 49.35241537,-1.737032569 49.37799768,-1.683765842 49.40357787,-1.630434783 49.42915596,-1.63141994 49.45473194,-1.632406288 49.4803058,-1.633393829 49.50587756,-1.686819831 49.4803058))
610502|9|-1.548913043|49.42915596|POLYGON((-1.523579202 49.4803058,-1.577039275 49.45473194,-1.630434783 49.42915596,-1.629450815 49.40357787,-1.628468034 49.37799768,-1.627486438 49.35241537,-1.574185766 49.37799768,-1.52082076 49.40357787,-1.467391304 49.42915596,-1.468277946 49.45473194,-1.469165659 49.4803058,-1.470054446 49.50587756,-1.523579202 49.4803058))
610503|2|-1.385869565|49.42915596|POLYGON((-1.360338573 49.4803058,-1.413897281 49.45473194,-1.467391304 49.42915596,-1.466505733 49.40357787,-1.46562123 49.37799768,-1.464737794 49.35241537,-1.411338963 49.37799768,-1.357875679 49.40357787,-1.304347826 49.42915596,-1.305135952 49.45473194,-1.30592503 49.4803058,-1.306715064 49.50587756,-1.360338573 49.4803058))
610512|1|0.08137432188|49.35241537|POLYGON((0 49.40357787,0 49.37799768,0 49.35241537,0.05421686747 49.32683094,0.1083684527 49.30124439,0.1624548736 49.27565573,0.1625526791 49.30124439,0.1626506024 49.32683094,0.1627486438 49.35241537,0.1085645356 49.37799768,0.05431502716 49.40357787,0 49.42915596,0 49.40357787))
610513|4|0.2441229656|49.35241537|POLYGON((0.1629450815 49.40357787,0.1628468034 49.37799768,0.1627486438 49.35241537,0.2168674699 49.32683094,0.2709211318 49.30124439,0.3249097473 49.27565573,0.3251053582 49.30124439,0.3253012048 49.32683094,0.3254972875 49.35241537,0.271411339 49.37799768,0.2172601086 49.40357787,0.1630434783 49.42915596,0.1629450815 49.40357787))
610514|4|0.4068716094|49.35241537|POLYGON((0.3258901629 49.40357787,0.3256936068 49.37799768,0.3254972875 49.35241537,0.3795180723 49.32683094,0.433473811 49.30124439,0.4873646209 49.27565573,0.4876580373 49.30124439,0.4879518072 49.32683094,0.4882459313 49.35241537,0.4342581423 49.37799768,0.3802051901 49.40357787,0.3260869565 49.42915596,0.3258901629 49.40357787))
610515|9|0.5696202532|49.35241537|POLYGON((0.4888352444 49.40357787,0.4885404101 49.37799768,0.4882459313 49.35241537,0.5421686747 49.32683094,0.5960264901 49.30124439,0.6498194946 49.27565573,0.6502107164 49.30124439,0.6506024096 49.32683094,0.650994575 49.35241537,0.5971049457 49.37799768,0.5431502716 49.40357787,0.4891304348 49.42915596,0.4888352444 49.40357787))
610516|4|0.7323688969|49.35241537|POLYGON((0.6517803259 49.40357787,0.6513872135 49.37799768,0.650994575 49.35241537,0.7048192771 49.32683094,0.7585791692 49.30124439,0.8122743682 49.27565573,0.8127633955 49.30124439,0.813253012 49.32683094,0.8137432188 49.35241537,0.7599517491 49.37799768,0.706095353 49.40357787,0.652173913 49.42915596,0.6517803259 49.40357787))
610517|4|0.8951175407|49.35241537|POLYGON((0.8147254074 49.40357787,0.8142340169 49.37799768,0.8137432188 49.35241537,0.8674698795 49.32683094,0.9211318483 49.30124439,0.9747292419 49.27565573,0.9753160747 49.30124439,0.9759036145 49.32683094,0.9764918626 49.35241537,0.9227985525 49.37799768,0.8690404345 49.40357787,0.8152173913 49.42915596,0.8147254074 49.40357787))
610518|4|1.057866184|49.35241537|POLYGON((0.9776704888 49.40357787,0.9770808203 49.37799768,0.9764918626 49.35241537,1.030120482 49.32683094,1.083684527 49.30124439,1.137184116 49.27565573,1.137868754 49.30124439,1.138554217 49.32683094,1.139240506 49.35241537,1.085645356 49.37799768,1.031985516 49.40357787,0.9782608696 49.42915596,0.9776704888 49.40357787))
610519|4|1.220614828|49.35241537|POLYGON((1.14061557 49.40357787,1.139927624 49.37799768,1.139240506 49.35241537,1.192771084 49.32683094,1.246237207 49.30124439,1.299638989 49.27565573,1.300421433 49.30124439,1.301204819 49.32683094,1.30198915 49.35241537,1.248492159 49.37799768,1.194930597 49.40357787,1.141304348 49.42915596,1.14061557 49.40357787))
610520|2|1.383363472|49.35241537|POLYGON((1.303560652 49.40357787,1.302774427 49.37799768,1.30198915 49.35241537,1.355421687 49.32683094,1.408789886 49.30124439,1.462093863 49.27565573,1.462974112 49.30124439,1.463855422 49.32683094,1.464737794 49.35241537,1.411338963 49.37799768,1.357875679 49.40357787,1.304347826 49.42915596,1.303560652 49.40357787))
610521|5|1.546112116|49.35241537|POLYGON((1.466505733 49.40357787,1.46562123 49.37799768,1.464737794 49.35241537,1.518072289 49.32683094,1.571342565 49.30124439,1.624548736 49.27565573,1.625526791 49.30124439,1.626506024 49.32683094,1.627486438 49.35241537,1.574185766 49.37799768,1.52082076 49.40357787,1.467391304 49.42915596,1.466505733 49.40357787))
610522|1|1.708860759|49.35241537|POLYGON((1.629450815 49.40357787,1.628468034 49.37799768,1.627486438 49.35241537,1.680722892 49.32683094,1.733895244 49.30124439,1.78700361 49.27565573,1.78807947 49.30124439,1.789156627 49.32683094,1.790235081 49.35241537,1.737032569 49.37799768,1.683765842 49.40357787,1.630434783 49.42915596,1.629450815 49.40357787))
610525|4|2.197106691|49.35241537|POLYGON((2.118286059 49.40357787,2.117008444 49.37799768,2.115732369 49.35241537,2.168674699 49.32683094,2.221553281 49.30124439,2.274368231 49.27565573,2.275737508 49.30124439,2.277108434 49.32683094,2.278481013 49.35241537,2.225572979 49.37799768,2.172601086 49.40357787,2.119565217 49.42915596,2.118286059 49.40357787))
610526|4|2.359855335|49.35241537|POLYGON((2.281231141 49.40357787,2.279855247 49.37799768,2.278481013 49.35241537,2.331325301 49.32683094,2.38410596 49.30124439,2.436823105 49.27565573,2.438290187 49.30124439,2.439759036 49.32683094,2.441229656 49.35241537,2.388419783 49.37799768,2.335546168 49.40357787,2.282608696 49.42915596,2.281231141 49.40357787))
610527|4|2.522603978|49.35241537|POLYGON((2.444176222 49.40357787,2.442702051 49.37799768,2.441229656 49.35241537,2.493975904 49.32683094,2.546658639 49.30124439,2.599277978 49.27565573,2.600842866 49.30124439,2.602409639 49.32683094,2.6039783 49.35241537,2.551266586 49.37799768,2.498491249 49.40357787,2.445652174 49.42915596,2.444176222 49.40357787))
610528|4|2.685352622|49.35241537|POLYGON((2.607121304 49.40357787,2.605548854 49.37799768,2.6039783 49.35241537,2.656626506 49.32683094,2.709211318 49.30124439,2.761732852 49.27565573,2.763395545 49.30124439,2.765060241 49.32683094,2.766726944 49.35241537,2.71411339 49.37799768,2.661436331 49.40357787,2.608695652 49.42915596,2.607121304 49.40357787))
610529|4|2.848101266|49.35241537|POLYGON((2.770066385 49.40357787,2.768395657 49.37799768,2.766726944 49.35241537,2.819277108 49.32683094,2.871763998 49.30124439,2.924187726 49.27565573,2.925948224 49.30124439,2.927710843 49.32683094,2.929475588 49.35241537,2.876960193 49.37799768,2.824381412 49.40357787,2.77173913 49.42915596,2.770066385 49.40357787))
610530|5|3.01084991|49.35241537|POLYGON((2.933011467 49.40357787,2.931242461 49.37799768,2.929475588 49.35241537,2.981927711 49.32683094,3.034316677 49.30124439,3.086642599 49.27565573,3.088500903 49.30124439,3.090361446 49.32683094,3.092224231 49.35241537,3.039806996 49.37799768,2.987326494 49.40357787,2.934782609 49.42915596,2.933011467 49.40357787))
610531|3|3.173598553|49.35241537|POLYGON((3.095956548 49.40357787,3.094089264 49.37799768,3.092224231 49.35241537,3.144578313 49.32683094,3.196869356 49.30124439,3.249097473 49.27565573,3.251053582 49.30124439,3.253012048 49.32683094,3.254972875 49.35241537,3.2026538 49.37799768,3.150271575 49.40357787,3.097826087 49.42915596,3.095956548 49.40357787))
610532|7|3.336347197|49.35241537|POLYGON((3.258901629 49.40357787,3.256936068 49.37799768,3.254972875 49.35241537,3.307228916 49.32683094,3.359422035 49.30124439,3.411552347 49.27565573,3.413606261 49.30124439,3.415662651 49.32683094,3.417721519 49.35241537,3.365500603 49.37799768,3.313216657 49.40357787,3.260869565 49.42915596,3.258901629 49.40357787))
610533|2|3.499095841|49.35241537|POLYGON((3.421846711 49.40357787,3.419782871 49.37799768,3.417721519 49.35241537,3.469879518 49.32683094,3.521974714 49.30124439,3.57400722 49.27565573,3.57615894 49.30124439,3.578313253 49.32683094,3.580470163 49.35241537,3.528347407 49.37799768,3.476161738 49.40357787,3.423913043 49.42915596,3.421846711 49.40357787))
610536|7|3.987341772|49.35241537|POLYGON((3.910681955 49.40357787,3.908323281 49.37799768,3.90596745 49.35241537,3.957831325 49.32683094,4.009632751 49.30124439,4.061371841 49.27565573,4.063816978 49.30124439,4.06626506 49.32683094,4.068716094 49.35241537,4.016887817 49.37799768,3.964996982 49.40357787,3.913043478 49.42915596,3.910681955 49.40357787))
610538|2|4.31283906|49.35241537|POLYGON((4.236572118 49.40357787,4.234016888 49.37799768,4.231464738 49.35241537,4.28313253 49.32683094,4.33473811 49.30124439,4.386281588 49.27565573,4.388922336 49.30124439,4.391566265 49.32683094,4.394213382 49.35241537,4.342581423 49.37799768,4.290887145 49.40357787,4.239130435 49.42915596,4.236572118 49.40357787))
610547|7|5.777576854|49.35241537|POLYGON((5.703077852 49.40357787,5.699638118 49.37799768,5.696202532 49.35241537,5.746987952 49.32683094,5.797712222 49.30124439,5.848375451 49.27565573,5.851896448 49.30124439,5.855421687 49.32683094,5.858951175 49.35241537,5.808202654 49.37799768,5.757392879 49.40357787,5.706521739 49.42915596,5.703077852 49.40357787))
610548|7|5.940325497|49.35241537|POLYGON((5.866022933 49.40357787,5.862484922 49.37799768,5.858951175 49.35241537,5.909638554 49.32683094,5.960264901 49.30124439,6.010830325 49.27565573,6.014449127 49.30124439,6.018072289 49.32683094,6.021699819 49.35241537,5.971049457 49.37799768,5.92033796 49.40357787,5.869565217 49.42915596,5.866022933 49.40357787))
610549|7|6.103074141|49.35241537|POLYGON((6.028968014 49.40357787,6.025331725 49.37799768,6.021699819 49.35241537,6.072289157 49.32683094,6.12281758 49.30124439,6.173285199 49.27565573,6.177001806 49.30124439,6.180722892 49.32683094,6.184448463 49.35241537,6.133896261 49.37799768,6.083283042 49.40357787,6.032608696 49.42915596,6.028968014 49.40357787))
610550|7|6.265822785|49.35241537|POLYGON((6.191913096 49.40357787,6.188178528 49.37799768,6.184448463 49.35241537,6.234939759 49.32683094,6.285370259 49.30124439,6.335740072 49.27565573,6.339554485 49.30124439,6.343373494 49.32683094,6.347197107 49.35241537,6.296743064 49.37799768,6.246228123 49.40357787,6.195652174 49.42915596,6.191913096 49.40357787))
610551|7|6.428571429|49.35241537|POLYGON((6.354858177 49.40357787,6.351025332 49.37799768,6.347197107 49.35241537,6.397590361 49.32683094,6.447922938 49.30124439,6.498194946 49.27565573,6.502107164 49.30124439,6.506024096 49.32683094,6.50994575 49.35241537,6.459589867 49.37799768,6.409173205 49.40357787,6.358695652 49.42915596,6.354858177 49.40357787))
610552|7|6.591320072|49.35241537|POLYGON((6.517803259 49.40357787,6.513872135 49.37799768,6.50994575 49.35241537,6.560240964 49.32683094,6.610475617 49.30124439,6.660649819 49.27565573,6.664659843 49.30124439,6.668674699 49.32683094,6.672694394 49.35241537,6.622436671 49.37799768,6.572118286 49.40357787,6.52173913 49.42915596,6.517803259 49.40357787))
612713|7|-1.708860759|49.35241537|POLYGON((-1.683765842 49.40357787,-1.737032569 49.37799768,-1.790235081 49.35241537,-1.789156627 49.32683094,-1.78807947 49.30124439,-1.78700361 49.27565573,-1.733895244 49.30124439,-1.680722892 49.32683094,-1.627486438 49.35241537,-1.628468034 49.37799768,-1.629450815 49.40357787,-1.630434783 49.42915596,-1.683765842 49.40357787))
612715|9|-1.383363472|49.35241537|POLYGON((-1.357875679 49.40357787,-1.411338963 49.37799768,-1.464737794 49.35241537,-1.463855422 49.32683094,-1.462974112 49.30124439,-1.462093863 49.27565573,-1.408789886 49.30124439,-1.355421687 49.32683094,-1.30198915 49.35241537,-1.302774427 49.37799768,-1.303560652 49.40357787,-1.304347826 49.42915596,-1.357875679 49.40357787))
612716|9|-1.220614828|49.35241537|POLYGON((-1.194930597 49.40357787,-1.248492159 49.37799768,-1.30198915 49.35241537,-1.301204819 49.32683094,-1.300421433 49.30124439,-1.299638989 49.27565573,-1.246237207 49.30124439,-1.192771084 49.32683094,-1.139240506 49.35241537,-1.139927624 49.37799768,-1.14061557 49.40357787,-1.141304348 49.42915596,-1.194930597 49.40357787))
612717|9|-1.057866184|49.35241537|POLYGON((-1.031985516 49.40357787,-1.085645356 49.37799768,-1.139240506 49.35241537,-1.138554217 49.32683094,-1.137868754 49.30124439,-1.137184116 49.27565573,-1.083684527 49.30124439,-1.030120482 49.32683094,-0.9764918626 49.35241537,-0.9770808203 49.37799768,-0.9776704888 49.40357787,-0.9782608696 49.42915596,-1.031985516 49.40357787))
612718|9|-0.8951175407|49.35241537|POLYGON((-0.8690404345 49.40357787,-0.9227985525 49.37799768,-0.9764918626 49.35241537,-0.9759036145 49.32683094,-0.9753160747 49.30124439,-0.9747292419 49.27565573,-0.9211318483 49.30124439,-0.8674698795 49.32683094,-0.8137432188 49.35241537,-0.8142340169 49.37799768,-0.8147254074 49.40357787,-0.8152173913 49.42915596,-0.8690404345 49.40357787))
612719|9|-0.7323688969|49.35241537|POLYGON((-0.706095353 49.40357787,-0.7599517491 49.37799768,-0.8137432188 49.35241537,-0.813253012 49.32683094,-0.8127633955 49.30124439,-0.8122743682 49.27565573,-0.7585791692 49.30124439,-0.7048192771 49.32683094,-0.650994575 49.35241537,-0.6513872135 49.37799768,-0.6517803259 49.40357787,-0.652173913 49.42915596,-0.706095353 49.40357787))
612720|9|-0.5696202532|49.35241537|POLYGON((-0.5431502716 49.40357787,-0.5971049457 49.37799768,-0.650994575 49.35241537,-0.6506024096 49.32683094,-0.6502107164 49.30124439,-0.6498194946 49.27565573,-0.5960264901 49.30124439,-0.5421686747 49.32683094,-0.4882459313 49.35241537,-0.4885404101 49.37799768,-0.4888352444 49.40357787,-0.4891304348 49.42915596,-0.5431502716 49.40357787))
612721|9|-0.4068716094|49.35241537|POLYGON((-0.3802051901 49.40357787,-0.4342581423 49.37799768,-0.4882459313 49.35241537,-0.4879518072 49.32683094,-0.4876580373 49.30124439,-0.4873646209 49.27565573,-0.433473811 49.30124439,-0.3795180723 49.32683094,-0.3254972875 49.35241537,-0.3256936068 49.37799768,-0.3258901629 49.40357787,-0.3260869565 49.42915596,-0.3802051901 49.40357787))
612722|4|-0.2441229656|49.35241537|POLYGON((-0.2172601086 49.40357787,-0.271411339 49.37799768,-0.3254972875 49.35241537,-0.3253012048 49.32683094,-0.3251053582 49.30124439,-0.3249097473 49.27565573,-0.2709211318 49.30124439,-0.2168674699 49.32683094,-0.1627486438 49.35241537,-0.1628468034 49.37799768,-0.1629450815 49.40357787,-0.1630434783 49.42915596,-0.2172601086 49.40357787))
612723|1|-0.08137432188|49.35241537|POLYGON((-0.05431502716 49.40357787,-0.1085645356 49.37799768,-0.1627486438 49.35241537,-0.1626506024 49.32683094,-0.1625526791 49.30124439,-0.1624548736 49.27565573,-0.1083684527 49.30124439,-0.05421686747 49.32683094,0 49.35241537,0 49.37799768,0 49.40357787,0 49.42915596,-0.05431502716 49.40357787))
612724|1|0.08122743682|49.27565573|POLYGON((0 49.32683094,0 49.30124439,0 49.27565573,0.05411906194 49.25006495,0.1081730769 49.22447204,0.1621621622 49.19887701,0.1622596154 49.22447204,0.1623571858 49.25006495,0.1624548736 49.27565573,0.1083684527 49.30124439,0.05421686747 49.32683094,0 49.35241537,0 49.32683094))
612725|1|0.2436823105|49.27565573|POLYGON((0.1626506024 49.32683094,0.1625526791 49.30124439,0.1624548736 49.27565573,0.2164762477 49.25006495,0.2704326923 49.22447204,0.3243243243 49.19887701,0.3245192308 49.22447204,0.3247143716 49.25006495,0.3249097473 49.27565573,0.2709211318 49.30124439,0.2168674699 49.32683094,0.1627486438 49.35241537,0.1626506024 49.32683094))
612726|1|0.4061371841|49.27565573|POLYGON((0.3253012048 49.32683094,0.3251053582 49.30124439,0.3249097473 49.27565573,0.3788334336 49.25006495,0.4326923077 49.22447204,0.4864864865 49.19887701,0.4867788462 49.22447204,0.4870715574 49.25006495,0.4873646209 49.27565573,0.433473811 49.30124439,0.3795180723 49.32683094,0.3254972875 49.35241537,0.3253012048 49.32683094))
612727|4|0.5685920578|49.27565573|POLYGON((0.4879518072 49.32683094,0.4876580373 49.30124439,0.4873646209 49.27565573,0.5411906194 49.25006495,0.5949519231 49.22447204,0.6486486486 49.19887701,0.6490384615 49.22447204,0.6494287432 49.25006495,0.6498194946 49.27565573,0.5960264901 49.30124439,0.5421686747 49.32683094,0.4882459313 49.35241537,0.4879518072 49.32683094))
612728|3|0.7310469314|49.27565573|POLYGON((0.6506024096 49.32683094,0.6502107164 49.30124439,0.6498194946 49.27565573,0.7035478052 49.25006495,0.7572115385 49.22447204,0.8108108108 49.19887701,0.8112980769 49.22447204,0.811785929 49.25006495,0.8122743682 49.27565573,0.7585791692 49.30124439,0.7048192771 49.32683094,0.650994575 49.35241537,0.6506024096 49.32683094))
612729|4|0.8935018051|49.27565573|POLYGON((0.813253012 49.32683094,0.8127633955 49.30124439,0.8122743682 49.27565573,0.865904991 49.25006495,0.9194711538 49.22447204,0.972972973 49.19887701,0.9735576923 49.22447204,0.9741431149 49.25006495,0.9747292419 49.27565573,0.9211318483 49.30124439,0.8674698795 49.32683094,0.8137432188 49.35241537,0.813253012 49.32683094))
612730|4|1.055956679|49.27565573|POLYGON((0.9759036145 49.32683094,0.9753160747 49.30124439,0.9747292419 49.27565573,1.028262177 49.25006495,1.081730769 49.22447204,1.135135135 49.19887701,1.135817308 49.22447204,1.136500301 49.25006495,1.137184116 49.27565573,1.083684527 49.30124439,1.030120482 49.32683094,0.9764918626 49.35241537,0.9759036145 49.32683094))
612731|4|1.218411552|49.27565573|POLYGON((1.138554217 49.32683094,1.137868754 49.30124439,1.137184116 49.27565573,1.190619363 49.25006495,1.243990385 49.22447204,1.297297297 49.19887701,1.298076923 49.22447204,1.298857486 49.25006495,1.299638989 49.27565573,1.246237207 49.30124439,1.192771084 49.32683094,1.139240506 49.35241537,1.138554217 49.32683094))
612732|4|1.380866426|49.27565573|POLYGON((1.301204819 49.32683094,1.300421433 49.30124439,1.299638989 49.27565573,1.352976548 49.25006495,1.40625 49.22447204,1.459459459 49.19887701,1.460336538 49.22447204,1.461214672 49.25006495,1.462093863 49.27565573,1.408789886 49.30124439,1.355421687 49.32683094,1.30198915 49.35241537,1.301204819 49.32683094))
612733|3|1.5433213|49.27565573|POLYGON((1.463855422 49.32683094,1.462974112 49.30124439,1.462093863 49.27565573,1.515333734 49.25006495,1.568509615 49.22447204,1.621621622 49.19887701,1.622596154 49.22447204,1.623571858 49.25006495,1.624548736 49.27565573,1.571342565 49.30124439,1.518072289 49.32683094,1.464737794 49.35241537,1.463855422 49.32683094))
612734|5|1.705776173|49.27565573|POLYGON((1.626506024 49.32683094,1.625526791 49.30124439,1.624548736 49.27565573,1.67769092 49.25006495,1.730769231 49.22447204,1.783783784 49.19887701,1.784855769 49.22447204,1.785929044 49.25006495,1.78700361 49.27565573,1.733895244 49.30124439,1.680722892 49.32683094,1.627486438 49.35241537,1.626506024 49.32683094))
612735|3|1.868231047|49.27565573|POLYGON((1.789156627 49.32683094,1.78807947 49.30124439,1.78700361 49.27565573,1.840048106 49.25006495,1.893028846 49.22447204,1.945945946 49.19887701,1.947115385 49.22447204,1.94828623 49.25006495,1.949458484 49.27565573,1.896447923 49.30124439,1.843373494 49.32683094,1.790235081 49.35241537,1.789156627 49.32683094))
612736|1|2.030685921|49.27565573|POLYGON((1.951807229 49.32683094,1.950632149 49.30124439,1.949458484 49.27565573,2.002405292 49.25006495,2.055288462 49.22447204,2.108108108 49.19887701,2.109375 49.22447204,2.110643416 49.25006495,2.111913357 49.27565573,2.059000602 49.30124439,2.006024096 49.32683094,1.952983725 49.35241537,1.951807229 49.32683094))
612737|5|2.193140794|49.27565573|POLYGON((2.114457831 49.32683094,2.113184828 49.30124439,2.111913357 49.27565573,2.164762477 49.25006495,2.217548077 49.22447204,2.27027027 49.19887701,2.271634615 49.22447204,2.273000601 49.25006495,2.274368231 49.27565573,2.221553281 49.30124439,2.168674699 49.32683094,2.115732369 49.35241537,2.114457831 49.32683094))
612738|4|2.355595668|49.27565573|POLYGON((2.277108434 49.32683094,2.275737508 49.30124439,2.274368231 49.27565573,2.327119663 49.25006495,2.379807692 49.22447204,2.432432432 49.19887701,2.433894231 49.22447204,2.435357787 49.25006495,2.436823105 49.27565573,2.38410596 49.30124439,2.331325301 49.32683094,2.278481013 49.35241537,2.277108434 49.32683094))
612739|4|2.518050542|49.27565573|POLYGON((2.439759036 49.32683094,2.438290187 49.30124439,2.436823105 49.27565573,2.489476849 49.25006495,2.542067308 49.22447204,2.594594595 49.19887701,2.596153846 49.22447204,2.597714973 49.25006495,2.599277978 49.27565573,2.546658639 49.30124439,2.493975904 49.32683094,2.441229656 49.35241537,2.439759036 49.32683094))
612740|4|2.680505415|49.27565573|POLYGON((2.602409639 49.32683094,2.600842866 49.30124439,2.599277978 49.27565573,2.651834035 49.25006495,2.704326923 49.22447204,2.756756757 49.19887701,2.758413462 49.22447204,2.760072159 49.25006495,2.761732852 49.27565573,2.709211318 49.30124439,2.656626506 49.32683094,2.6039783 49.35241537,2.602409639 49.32683094))
612741|5|2.842960289|49.27565573|POLYGON((2.765060241 49.32683094,2.763395545 49.30124439,2.761732852 49.27565573,2.814191221 49.25006495,2.866586538 49.22447204,2.918918919 49.19887701,2.920673077 49.22447204,2.922429345 49.25006495,2.924187726 49.27565573,2.871763998 49.30124439,2.819277108 49.32683094,2.766726944 49.35241537,2.765060241 49.32683094))
612742|4|3.005415162|49.27565573|POLYGON((2.927710843 49.32683094,2.925948224 49.30124439,2.924187726 49.27565573,2.976548406 49.25006495,3.028846154 49.22447204,3.081081081 49.19887701,3.082932692 49.22447204,3.08478653 49.25006495,3.086642599 49.27565573,3.034316677 49.30124439,2.981927711 49.32683094,2.929475588 49.35241537,2.927710843 49.32683094))
612743|3|3.167870036|49.27565573|POLYGON((3.090361446 49.32683094,3.088500903 49.30124439,3.086642599 49.27565573,3.138905592 49.25006495,3.191105769 49.22447204,3.243243243 49.19887701,3.245192308 49.22447204,3.247143716 49.25006495,3.249097473 49.27565573,3.196869356 49.30124439,3.144578313 49.32683094,3.092224231 49.35241537,3.090361446 49.32683094))
612747|3|3.817689531|49.27565573|POLYGON((3.740963855 49.32683094,3.73871162 49.30124439,3.736462094 49.27565573,3.788334336 49.25006495,3.840144231 49.22447204,3.891891892 49.19887701,3.894230769 49.22447204,3.896572459 49.25006495,3.898916968 49.27565573,3.847080072 49.30124439,3.795180723 49.32683094,3.743218807 49.35241537,3.740963855 49.32683094))
612748|7|3.980144404|49.27565573|POLYGON((3.903614458 49.32683094,3.901264299 49.30124439,3.898916968 49.27565573,3.950691521 49.25006495,4.002403846 49.22447204,4.054054054 49.19887701,4.056490385 49.22447204,4.058929645 49.25006495,4.061371841 49.27565573,4.009632751 49.30124439,3.957831325 49.32683094,3.90596745 49.35241537,3.903614458 49.32683094))
612749|7|4.142599278|49.27565573|POLYGON((4.06626506 49.32683094,4.063816978 49.30124439,4.061371841 49.27565573,4.113048707 49.25006495,4.164663462 49.22447204,4.216216216 49.19887701,4.21875 49.22447204,4.221286831 49.25006495,4.223826715 49.27565573,4.17218543 49.30124439,4.120481928 49.32683094,4.068716094 49.35241537,4.06626506 49.32683094))
612750|7|4.305054152|49.27565573|POLYGON((4.228915663 49.32683094,4.226369657 49.30124439,4.223826715 49.27565573,4.275405893 49.25006495,4.326923077 49.22447204,4.378378378 49.19887701,4.381009615 49.22447204,4.383644017 49.25006495,4.386281588 49.27565573,4.33473811 49.30124439,4.28313253 49.32683094,4.231464738 49.35241537,4.228915663 49.32683094))
612756|7|5.279783394|49.27565573|POLYGON((5.204819277 49.32683094,5.201685731 49.30124439,5.198555957 49.27565573,5.249549008 49.25006495,5.300480769 49.22447204,5.351351351 49.19887701,5.354567308 49.22447204,5.357787132 49.25006495,5.36101083 49.27565573,5.310054184 49.30124439,5.259036145 49.32683094,5.2079566 49.35241537,5.204819277 49.32683094))
612758|7|5.604693141|49.27565573|POLYGON((5.530120482 49.32683094,5.52679109 49.30124439,5.523465704 49.27565573,5.574263379 49.25006495,5.625 49.22447204,5.675675676 49.19887701,5.679086538 49.22447204,5.682501503 49.25006495,5.685920578 49.27565573,5.635159542 49.30124439,5.584337349 49.32683094,5.533453888 49.35241537,5.530120482 49.32683094))
612760|7|5.929602888|49.27565573|POLYGON((5.855421687 49.32683094,5.851896448 49.30124439,5.848375451 49.27565573,5.898977751 49.25006495,5.949519231 49.22447204,6 49.19887701,6.003605769 49.22447204,6.007215875 49.25006495,6.010830325 49.27565573,5.960264901 49.30124439,5.909638554 49.32683094,5.858951175 49.35241537,5.855421687 49.32683094))
612761|7|6.092057762|49.27565573|POLYGON((6.018072289 49.32683094,6.014449127 49.30124439,6.010830325 49.27565573,6.061334937 49.25006495,6.111778846 49.22447204,6.162162162 49.19887701,6.165865385 49.22447204,6.169573061 49.25006495,6.173285199 49.27565573,6.12281758 49.30124439,6.072289157 49.32683094,6.021699819 49.35241537,6.018072289 49.32683094))
612762|7|6.254512635|49.27565573|POLYGON((6.180722892 49.32683094,6.177001806 49.30124439,6.173285199 49.27565573,6.223692123 49.25006495,6.274038462 49.22447204,6.324324324 49.19887701,6.328125 49.22447204,6.331930247 49.25006495,6.335740072 49.27565573,6.285370259 49.30124439,6.234939759 49.32683094,6.184448463 49.35241537,6.180722892 49.32683094))
612763|7|6.416967509|49.27565573|POLYGON((6.343373494 49.32683094,6.339554485 49.30124439,6.335740072 49.27565573,6.386049308 49.25006495,6.436298077 49.22447204,6.486486486 49.19887701,6.490384615 49.22447204,6.494287432 49.25006495,6.498194946 49.27565573,6.447922938 49.30124439,6.397590361 49.32683094,6.347197107 49.35241537,6.343373494 49.32683094))
612764|7|6.579422383|49.27565573|POLYGON((6.506024096 49.32683094,6.502107164 49.30124439,6.498194946 49.27565573,6.548406494 49.25006495,6.598557692 49.22447204,6.648648649 49.19887701,6.652644231 49.22447204,6.656644618 49.25006495,6.660649819 49.27565573,6.610475617 49.30124439,6.560240964 49.32683094,6.50994575 49.35241537,6.506024096 49.32683094))
614930|9|-1.5433213|49.27565573|POLYGON((-1.518072289 49.32683094,-1.571342565 49.30124439,-1.624548736 49.27565573,-1.623571858 49.25006495,-1.622596154 49.22447204,-1.621621622 49.19887701,-1.568509615 49.22447204,-1.515333734 49.25006495,-1.462093863 49.27565573,-1.462974112 49.30124439,-1.463855422 49.32683094,-1.464737794 49.35241537,-1.518072289 49.32683094))
614931|9|-1.380866426|49.27565573|POLYGON((-1.355421687 49.32683094,-1.408789886 49.30124439,-1.462093863 49.27565573,-1.461214672 49.25006495,-1.460336538 49.22447204,-1.459459459 49.19887701,-1.40625 49.22447204,-1.352976548 49.25006495,-1.299638989 49.27565573,-1.300421433 49.30124439,-1.301204819 49.32683094,-1.30198915 49.35241537,-1.355421687 49.32683094))
614934|3|-0.8935018051|49.27565573|POLYGON((-0.8674698795 49.32683094,-0.9211318483 49.30124439,-0.9747292419 49.27565573,-0.9741431149 49.25006495,-0.9735576923 49.22447204,-0.972972973 49.19887701,-0.9194711538 49.22447204,-0.865904991 49.25006495,-0.8122743682 49.27565573,-0.8127633955 49.30124439,-0.813253012 49.32683094,-0.8137432188 49.35241537,-0.8674698795 49.32683094))
614935|9|-0.7310469314|49.27565573|POLYGON((-0.7048192771 49.32683094,-0.7585791692 49.30124439,-0.8122743682 49.27565573,-0.811785929 49.25006495,-0.8112980769 49.22447204,-0.8108108108 49.19887701,-0.7572115385 49.22447204,-0.7035478052 49.25006495,-0.6498194946 49.27565573,-0.6502107164 49.30124439,-0.6506024096 49.32683094,-0.650994575 49.35241537,-0.7048192771 49.32683094))
614936|9|-0.5685920578|49.27565573|POLYGON((-0.5421686747 49.32683094,-0.5960264901 49.30124439,-0.6498194946 49.27565573,-0.6494287432 49.25006495,-0.6490384615 49.22447204,-0.6486486486 49.19887701,-0.5949519231 49.22447204,-0.5411906194 49.25006495,-0.4873646209 49.27565573,-0.4876580373 49.30124439,-0.4879518072 49.32683094,-0.4882459313 49.35241537,-0.5421686747 49.32683094))
614937|9|-0.4061371841|49.27565573|POLYGON((-0.3795180723 49.32683094,-0.433473811 49.30124439,-0.4873646209 49.27565573,-0.4870715574 49.25006495,-0.4867788462 49.22447204,-0.4864864865 49.19887701,-0.4326923077 49.22447204,-0.3788334336 49.25006495,-0.3249097473 49.27565573,-0.3251053582 49.30124439,-0.3253012048 49.32683094,-0.3254972875 49.35241537,-0.3795180723 49.32683094))
614938|9|-0.2436823105|49.27565573|POLYGON((-0.2168674699 49.32683094,-0.2709211318 49.30124439,-0.3249097473 49.27565573,-0.3247143716 49.25006495,-0.3245192308 49.22447204,-0.3243243243 49.19887701,-0.2704326923 49.22447204,-0.2164762477 49.25006495,-0.1624548736 49.27565573,-0.1625526791 49.30124439,-0.1626506024 49.32683094,-0.1627486438 49.35241537,-0.2168674699 49.32683094))
614939|1|-0.08122743682|49.27565573|POLYGON((-0.05421686747 49.32683094,-0.1083684527 49.30124439,-0.1624548736 49.27565573,-0.1623571858 49.25006495,-0.1622596154 49.22447204,-0.1621621622 49.19887701,-0.1081730769 49.22447204,-0.05411906194 49.25006495,0 49.27565573,0 49.30124439,0 49.32683094,0 49.35241537,-0.05421686747 49.32683094))
614941|3|0.2432432432|49.19887701|POLYGON((0.1623571858 49.25006495,0.1622596154 49.22447204,0.1621621622 49.19887701,0.2160864346 49.17327985,0.2699460108 49.14768056,0.3237410072 49.12207915,0.323935213 49.14768056,0.3241296519 49.17327985,0.3243243243 49.19887701,0.2704326923 49.22447204,0.2164762477 49.25006495,0.1624548736 49.27565573,0.1623571858 49.25006495))
614943|9|0.5675675676|49.19887701|POLYGON((0.4870715574 49.25006495,0.4867788462 49.22447204,0.4864864865 49.19887701,0.5402160864 49.17327985,0.5938812238 49.14768056,0.6474820144 49.12207915,0.6478704259 49.14768056,0.6482593037 49.17327985,0.6486486486 49.19887701,0.5949519231 49.22447204,0.5411906194 49.25006495,0.4873646209 49.27565573,0.4870715574 49.25006495))
614944|9|0.7297297297|49.19887701|POLYGON((0.6494287432 49.25006495,0.6490384615 49.22447204,0.6486486486 49.19887701,0.7022809124 49.17327985,0.7558488302 49.14768056,0.809352518 49.12207915,0.8098380324 49.14768056,0.8103241297 49.17327985,0.8108108108 49.19887701,0.7572115385 49.22447204,0.7035478052 49.25006495,0.6498194946 49.27565573,0.6494287432 49.25006495))
614946|1|1.054054054|49.19887701|POLYGON((0.9741431149 49.25006495,0.9735576923 49.22447204,0.972972973 49.19887701,1.026410564 49.17327985,1.079784043 49.14768056,1.133093525 49.12207915,1.133773245 49.14768056,1.134453782 49.17327985,1.135135135 49.19887701,1.081730769 49.22447204,1.028262177 49.25006495,0.9747292419 49.27565573,0.9741431149 49.25006495))
614947|4|1.216216216|49.19887701|POLYGON((1.136500301 49.25006495,1.135817308 49.22447204,1.135135135 49.19887701,1.18847539 49.17327985,1.24175165 49.14768056,1.294964029 49.12207915,1.295740852 49.14768056,1.296518607 49.17327985,1.297297297 49.19887701,1.243990385 49.22447204,1.190619363 49.25006495,1.137184116 49.27565573,1.136500301 49.25006495))
614948|5|1.378378378|49.19887701|POLYGON((1.298857486 49.25006495,1.298076923 49.22447204,1.297297297 49.19887701,1.350540216 49.17327985,1.403719256 49.14768056,1.456834532 49.12207915,1.457708458 49.14768056,1.458583433 49.17327985,1.459459459 49.19887701,1.40625 49.22447204,1.352976548 49.25006495,1.299638989 49.27565573,1.298857486 49.25006495))
614949|5|1.540540541|49.19887701|POLYGON((1.461214672 49.25006495,1.460336538 49.22447204,1.459459459 49.19887701,1.512605042 49.17327985,1.565686863 49.14768056,1.618705036 49.12207915,1.619676065 49.14768056,1.620648259 49.17327985,1.621621622 49.19887701,1.568509615 49.22447204,1.515333734 49.25006495,1.462093863 49.27565573,1.461214672 49.25006495))
614950|5|1.702702703|49.19887701|POLYGON((1.623571858 49.25006495,1.622596154 49.22447204,1.621621622 49.19887701,1.674669868 49.17327985,1.727654469 49.14768056,1.78057554 49.12207915,1.781643671 49.14768056,1.782713085 49.17327985,1.783783784 49.19887701,1.730769231 49.22447204,1.67769092 49.25006495,1.624548736 49.27565573,1.623571858 49.25006495))
614951|5|1.864864865|49.19887701|POLYGON((1.785929044 49.25006495,1.784855769 49.22447204,1.783783784 49.19887701,1.836734694 49.17327985,1.889622076 49.14768056,1.942446043 49.12207915,1.943611278 49.14768056,1.944777911 49.17327985,1.945945946 49.19887701,1.893028846 49.22447204,1.840048106 49.25006495,1.78700361 49.27565573,1.785929044 49.25006495))
614952|5|2.027027027|49.19887701|POLYGON((1.94828623 49.25006495,1.947115385 49.22447204,1.945945946 49.19887701,1.99879952 49.17327985,2.051589682 49.14768056,2.104316547 49.12207915,2.105578884 49.14768056,2.106842737 49.17327985,2.108108108 49.19887701,2.055288462 49.22447204,2.002405292 49.25006495,1.949458484 49.27565573,1.94828623 49.25006495))
614953|5|2.189189189|49.19887701|POLYGON((2.110643416 49.25006495,2.109375 49.22447204,2.108108108 49.19887701,2.160864346 49.17327985,2.213557289 49.14768056,2.26618705 49.12207915,2.267546491 49.14768056,2.268907563 49.17327985,2.27027027 49.19887701,2.217548077 49.22447204,2.164762477 49.25006495,2.111913357 49.27565573,2.110643416 49.25006495))
614954|4|2.351351351|49.19887701|POLYGON((2.273000601 49.25006495,2.271634615 49.22447204,2.27027027 49.19887701,2.322929172 49.17327985,2.375524895 49.14768056,2.428057554 49.12207915,2.429514097 49.14768056,2.430972389 49.17327985,2.432432432 49.19887701,2.379807692 49.22447204,2.327119663 49.25006495,2.274368231 49.27565573,2.273000601 49.25006495))
614955|4|2.513513514|49.19887701|POLYGON((2.435357787 49.25006495,2.433894231 49.22447204,2.432432432 49.19887701,2.484993998 49.17327985,2.537492501 49.14768056,2.589928058 49.12207915,2.591481704 49.14768056,2.593037215 49.17327985,2.594594595 49.19887701,2.542067308 49.22447204,2.489476849 49.25006495,2.436823105 49.27565573,2.435357787 49.25006495))
614956|5|2.675675676|49.19887701|POLYGON((2.597714973 49.25006495,2.596153846 49.22447204,2.594594595 49.19887701,2.647058824 49.17327985,2.699460108 49.14768056,2.751798561 49.12207915,2.75344931 49.14768056,2.755102041 49.17327985,2.756756757 49.19887701,2.704326923 49.22447204,2.651834035 49.25006495,2.599277978 49.27565573,2.597714973 49.25006495))
614957|5|2.837837838|49.19887701|POLYGON((2.760072159 49.25006495,2.758413462 49.22447204,2.756756757 49.19887701,2.809123649 49.17327985,2.861427714 49.14768056,2.913669065 49.12207915,2.915416917 49.14768056,2.917166867 49.17327985,2.918918919 49.19887701,2.866586538 49.22447204,2.814191221 49.25006495,2.761732852 49.27565573,2.760072159 49.25006495))
614958|1|3|49.19887701|POLYGON((2.922429345 49.25006495,2.920673077 49.22447204,2.918918919 49.19887701,2.971188475 49.17327985,3.023395321 49.14768056,3.075539568 49.12207915,3.077384523 49.14768056,3.079231693 49.17327985,3.081081081 49.19887701,3.028846154 49.22447204,2.976548406 49.25006495,2.924187726 49.27565573,2.922429345 49.25006495))
614959|5|3.162162162|49.19887701|POLYGON((3.08478653 49.25006495,3.082932692 49.22447204,3.081081081 49.19887701,3.133253301 49.17327985,3.185362927 49.14768056,3.237410072 49.12207915,3.23935213 49.14768056,3.241296519 49.17327985,3.243243243 49.19887701,3.191105769 49.22447204,3.138905592 49.25006495,3.086642599 49.27565573,3.08478653 49.25006495))
614960|5|3.324324324|49.19887701|POLYGON((3.247143716 49.25006495,3.245192308 49.22447204,3.243243243 49.19887701,3.295318127 49.17327985,3.347330534 49.14768056,3.399280576 49.12207915,3.401319736 49.14768056,3.403361345 49.17327985,3.405405405 49.19887701,3.353365385 49.22447204,3.301262778 49.25006495,3.249097473 49.27565573,3.247143716 49.25006495))
614961|7|3.486486486|49.19887701|POLYGON((3.409500902 49.25006495,3.407451923 49.22447204,3.405405405 49.19887701,3.457382953 49.17327985,3.50929814 49.14768056,3.561151079 49.12207915,3.563287343 49.14768056,3.56542617 49.17327985,3.567567568 49.19887701,3.515625 49.22447204,3.463619964 49.25006495,3.411552347 49.27565573,3.409500902 49.25006495))
614962|5|3.648648649|49.19887701|POLYGON((3.571858088 49.25006495,3.569711538 49.22447204,3.567567568 49.19887701,3.619447779 49.17327985,3.671265747 49.14768056,3.723021583 49.12207915,3.725254949 49.14768056,3.727490996 49.17327985,3.72972973 49.19887701,3.677884615 49.22447204,3.62597715 49.25006495,3.57400722 49.27565573,3.571858088 49.25006495))
614964|7|3.972972973|49.19887701|POLYGON((3.896572459 49.25006495,3.894230769 49.22447204,3.891891892 49.19887701,3.943577431 49.17327985,3.99520096 49.14768056,4.04676259 49.12207915,4.049190162 49.14768056,4.051620648 49.17327985,4.054054054 49.19887701,4.002403846 49.22447204,3.950691521 49.25006495,3.898916968 49.27565573,3.896572459 49.25006495))
614965|7|4.135135135|49.19887701|POLYGON((4.058929645 49.25006495,4.056490385 49.22447204,4.054054054 49.19887701,4.105642257 49.17327985,4.157168566 49.14768056,4.208633094 49.12207915,4.211157768 49.14768056,4.213685474 49.17327985,4.216216216 49.19887701,4.164663462 49.22447204,4.113048707 49.25006495,4.061371841 49.27565573,4.058929645 49.25006495))
614966|7|4.297297297|49.19887701|POLYGON((4.221286831 49.25006495,4.21875 49.22447204,4.216216216 49.19887701,4.267707083 49.17327985,4.319136173 49.14768056,4.370503597 49.12207915,4.373125375 49.14768056,4.3757503 49.17327985,4.378378378 49.19887701,4.326923077 49.22447204,4.275405893 49.25006495,4.223826715 49.27565573,4.221286831 49.25006495))
614967|7|4.459459459|49.19887701|POLYGON((4.383644017 49.25006495,4.381009615 49.22447204,4.378378378 49.19887701,4.429771909 49.17327985,4.481103779 49.14768056,4.532374101 49.12207915,4.535092981 49.14768056,4.537815126 49.17327985,4.540540541 49.19887701,4.489182692 49.22447204,4.437763079 49.25006495,4.386281588 49.27565573,4.383644017 49.25006495))
614973|7|5.432432432|49.19887701|POLYGON((5.357787132 49.25006495,5.354567308 49.22447204,5.351351351 49.19887701,5.402160864 49.17327985,5.452909418 49.14768056,5.503597122 49.12207915,5.50689862 49.14768056,5.510204082 49.17327985,5.513513514 49.19887701,5.462740385 49.22447204,5.411906194 49.25006495,5.36101083 49.27565573,5.357787132 49.25006495))
614974|7|5.594594595|49.19887701|POLYGON((5.520144317 49.25006495,5.516826923 49.22447204,5.513513514 49.19887701,5.56422569 49.17327985,5.614877025 49.14768056,5.665467626 49.12207915,5.668866227 49.14768056,5.672268908 49.17327985,5.675675676 49.19887701,5.625 49.22447204,5.574263379 49.25006495,5.523465704 49.27565573,5.520144317 49.25006495))
614976|7|5.918918919|49.19887701|POLYGON((5.844858689 49.25006495,5.841346154 49.22447204,5.837837838 49.19887701,5.888355342 49.17327985,5.938812238 49.14768056,5.989208633 49.12207915,5.99280144 49.14768056,5.996398559 49.17327985,6 49.19887701,5.949519231 49.22447204,5.898977751 49.25006495,5.848375451 49.27565573,5.844858689 49.25006495))
614977|7|6.081081081|49.19887701|POLYGON((6.007215875 49.25006495,6.003605769 49.22447204,6 49.19887701,6.050420168 49.17327985,6.100779844 49.14768056,6.151079137 49.12207915,6.154769046 49.14768056,6.158463385 49.17327985,6.162162162 49.19887701,6.111778846 49.22447204,6.061334937 49.25006495,6.010830325 49.27565573,6.007215875 49.25006495))
614978|7|6.243243243|49.19887701|POLYGON((6.169573061 49.25006495,6.165865385 49.22447204,6.162162162 49.19887701,6.212484994 49.17327985,6.262747451 49.14768056,6.31294964 49.12207915,6.316736653 49.14768056,6.320528211 49.17327985,6.324324324 49.19887701,6.274038462 49.22447204,6.223692123 49.25006495,6.173285199 49.27565573,6.169573061 49.25006495))
614979|7|6.405405405|49.19887701|POLYGON((6.331930247 49.25006495,6.328125 49.22447204,6.324324324 49.19887701,6.37454982 49.17327985,6.424715057 49.14768056,6.474820144 49.12207915,6.478704259 49.14768056,6.482593037 49.17327985,6.486486486 49.19887701,6.436298077 49.22447204,6.386049308 49.25006495,6.335740072 49.27565573,6.331930247 49.25006495))
614980|7|6.567567568|49.19887701|POLYGON((6.494287432 49.25006495,6.490384615 49.22447204,6.486486486 49.19887701,6.536614646 49.17327985,6.586682663 49.14768056,6.636690647 49.12207915,6.640671866 49.14768056,6.644657863 49.17327985,6.648648649 49.19887701,6.598557692 49.22447204,6.548406494 49.25006495,6.498194946 49.27565573,6.494287432 49.25006495))
614981|7|6.72972973|49.19887701|POLYGON((6.656644618 49.25006495,6.652644231 49.22447204,6.648648649 49.19887701,6.698679472 49.17327985,6.74865027 49.14768056,6.798561151 49.12207915,6.802639472 49.14768056,6.806722689 49.17327985,6.810810811 49.19887701,6.760817308 49.22447204,6.71076368 49.25006495,6.660649819 49.27565573,6.656644618 49.25006495))
614982|7|6.891891892|49.19887701|POLYGON((6.819001804 49.25006495,6.814903846 49.22447204,6.810810811 49.19887701,6.860744298 49.17327985,6.910617876 49.14768056,6.960431655 49.12207915,6.964607079 49.14768056,6.968787515 49.17327985,6.972972973 49.19887701,6.923076923 49.22447204,6.873120866 49.25006495,6.823104693 49.27565573,6.819001804 49.25006495))
614983|7|7.054054054|49.19887701|POLYGON((6.98135899 49.25006495,6.977163462 49.22447204,6.972972973 49.19887701,7.022809124 49.17327985,7.072585483 49.14768056,7.122302158 49.12207915,7.126574685 49.14768056,7.130852341 49.17327985,7.135135135 49.19887701,7.085336538 49.22447204,7.035478052 49.25006495,6.985559567 49.27565573,6.98135899 49.25006495))
617150|9|-1.540540541|49.19887701|POLYGON((-1.515333734 49.25006495,-1.568509615 49.22447204,-1.621621622 49.19887701,-1.620648259 49.17327985,-1.619676065 49.14768056,-1.618705036 49.12207915,-1.565686863 49.14768056,-1.512605042 49.17327985,-1.459459459 49.19887701,-1.460336538 49.22447204,-1.461214672 49.25006495,-1.462093863 49.27565573,-1.515333734 49.25006495))
617151|9|-1.378378378|49.19887701|POLYGON((-1.352976548 49.25006495,-1.40625 49.22447204,-1.459459459 49.19887701,-1.458583433 49.17327985,-1.457708458 49.14768056,-1.456834532 49.12207915,-1.403719256 49.14768056,-1.350540216 49.17327985,-1.297297297 49.19887701,-1.298076923 49.22447204,-1.298857486 49.25006495,-1.299638989 49.27565573,-1.352976548 49.25006495))
617153|9|-1.054054054|49.19887701|POLYGON((-1.028262177 49.25006495,-1.081730769 49.22447204,-1.135135135 49.19887701,-1.134453782 49.17327985,-1.133773245 49.14768056,-1.133093525 49.12207915,-1.079784043 49.14768056,-1.026410564 49.17327985,-0.972972973 49.19887701,-0.9735576923 49.22447204,-0.9741431149 49.25006495,-0.9747292419 49.27565573,-1.028262177 49.25006495))
617154|3|-0.8918918919|49.19887701|POLYGON((-0.865904991 49.25006495,-0.9194711538 49.22447204,-0.972972973 49.19887701,-0.9723889556 49.17327985,-0.9718056389 49.14768056,-0.9712230216 49.12207915,-0.9178164367 49.14768056,-0.8643457383 49.17327985,-0.8108108108 49.19887701,-0.8112980769 49.22447204,-0.811785929 49.25006495,-0.8122743682 49.27565573,-0.865904991 49.25006495))
617155|9|-0.7297297297|49.19887701|POLYGON((-0.7035478052 49.25006495,-0.7572115385 49.22447204,-0.8108108108 49.19887701,-0.8103241297 49.17327985,-0.8098380324 49.14768056,-0.809352518 49.12207915,-0.7558488302 49.14768056,-0.7022809124 49.17327985,-0.6486486486 49.19887701,-0.6490384615 49.22447204,-0.6494287432 49.25006495,-0.6498194946 49.27565573,-0.7035478052 49.25006495))
617156|9|-0.5675675676|49.19887701|POLYGON((-0.5411906194 49.25006495,-0.5949519231 49.22447204,-0.6486486486 49.19887701,-0.6482593037 49.17327985,-0.6478704259 49.14768056,-0.6474820144 49.12207915,-0.5938812238 49.14768056,-0.5402160864 49.17327985,-0.4864864865 49.19887701,-0.4867788462 49.22447204,-0.4870715574 49.25006495,-0.4873646209 49.27565573,-0.5411906194 49.25006495))
617157|9|-0.4054054054|49.19887701|POLYGON((-0.3788334336 49.25006495,-0.4326923077 49.22447204,-0.4864864865 49.19887701,-0.4861944778 49.17327985,-0.4859028194 49.14768056,-0.4856115108 49.12207915,-0.4319136173 49.14768056,-0.3781512605 49.17327985,-0.3243243243 49.19887701,-0.3245192308 49.22447204,-0.3247143716 49.25006495,-0.3249097473 49.27565573,-0.3788334336 49.25006495))
617158|9|-0.2432432432|49.19887701|POLYGON((-0.2164762477 49.25006495,-0.2704326923 49.22447204,-0.3243243243 49.19887701,-0.3241296519 49.17327985,-0.323935213 49.14768056,-0.3237410072 49.12207915,-0.2699460108 49.14768056,-0.2160864346 49.17327985,-0.1621621622 49.19887701,-0.1622596154 49.22447204,-0.1623571858 49.25006495,-0.1624548736 49.27565573,-0.2164762477 49.25006495))
617159|1|-0.08108108108|49.19887701|POLYGON((-0.05411906194 49.25006495,-0.1081730769 49.22447204,-0.1621621622 49.19887701,-0.1620648259 49.17327985,-0.1619676065 49.14768056,-0.1618705036 49.12207915,-0.1079784043 49.14768056,-0.05402160864 49.17327985,0 49.19887701,0 49.22447204,0 49.25006495,0 49.27565573,-0.05411906194 49.25006495))
617160|1|0.0809352518|49.12207915|POLYGON((0 49.17327985,0 49.14768056,0 49.12207915,0.05392450569 49.0964756,0.1077844311 49.07086992,0.1615798923 49.0452621,0.1616766467 49.07086992,0.1617735171 49.0964756,0.1618705036 49.12207915,0.1079784043 49.14768056,0.05402160864 49.17327985,0 49.19887701,0 49.17327985))
617161|1|0.2428057554|49.12207915|POLYGON((0.1620648259 49.17327985,0.1619676065 49.14768056,0.1618705036 49.12207915,0.2156980228 49.0964756,0.2694610778 49.07086992,0.3231597846 49.0452621,0.3233532934 49.07086992,0.3235470342 49.0964756,0.3237410072 49.12207915,0.2699460108 49.14768056,0.2160864346 49.17327985,0.1621621622 49.19887701,0.1620648259 49.17327985))
617162|1|0.404676259|49.12207915|POLYGON((0.3241296519 49.17327985,0.323935213 49.14768056,0.3237410072 49.12207915,0.3774715398 49.0964756,0.4311377246 49.07086992,0.4847396768 49.0452621,0.4850299401 49.07086992,0.4853205512 49.0964756,0.4856115108 49.12207915,0.4319136173 49.14768056,0.3781512605 49.17327985,0.3243243243 49.19887701,0.3241296519 49.17327985))
617163|4|0.5665467626|49.12207915|POLYGON((0.4861944778 49.17327985,0.4859028194 49.14768056,0.4856115108 49.12207915,0.5392450569 49.0964756,0.5928143713 49.07086992,0.6463195691 49.0452621,0.6467065868 49.07086992,0.6470940683 49.0964756,0.6474820144 49.12207915,0.5938812238 49.14768056,0.5402160864 49.17327985,0.4864864865 49.19887701,0.4861944778 49.17327985))
617164|3|0.7284172662|49.12207915|POLYGON((0.6482593037 49.17327985,0.6478704259 49.14768056,0.6474820144 49.12207915,0.701018574 49.0964756,0.754491018 49.07086992,0.8078994614 49.0452621,0.8083832335 49.07086992,0.8088675854 49.0964756,0.809352518 49.12207915,0.7558488302 49.14768056,0.7022809124 49.17327985,0.6486486486 49.19887701,0.6482593037 49.17327985))
617165|4|0.8902877698|49.12207915|POLYGON((0.8103241297 49.17327985,0.8098380324 49.14768056,0.809352518 49.12207915,0.8627920911 49.0964756,0.9161676647 49.07086992,0.9694793537 49.0452621,0.9700598802 49.07086992,0.9706411025 49.0964756,0.9712230216 49.12207915,0.9178164367 49.14768056,0.8643457383 49.17327985,0.8108108108 49.19887701,0.8103241297 49.17327985))
617166|4|1.052158273|49.12207915|POLYGON((0.9723889556 49.17327985,0.9718056389 49.14768056,0.9712230216 49.12207915,1.024565608 49.0964756,1.077844311 49.07086992,1.131059246 49.0452621,1.131736527 49.07086992,1.13241462 49.0964756,1.133093525 49.12207915,1.079784043 49.14768056,1.026410564 49.17327985,0.972972973 49.19887701,0.9723889556 49.17327985))
617167|4|1.214028777|49.12207915|POLYGON((1.134453782 49.17327985,1.133773245 49.14768056,1.133093525 49.12207915,1.186339125 49.0964756,1.239520958 49.07086992,1.292639138 49.0452621,1.293413174 49.07086992,1.294188137 49.0964756,1.294964029 49.12207915,1.24175165 49.14768056,1.18847539 49.17327985,1.135135135 49.19887701,1.134453782 49.17327985))
617168|4|1.375899281|49.12207915|POLYGON((1.296518607 49.17327985,1.295740852 49.14768056,1.294964029 49.12207915,1.348112642 49.0964756,1.401197605 49.07086992,1.454219031 49.0452621,1.45508982 49.07086992,1.455961654 49.0964756,1.456834532 49.12207915,1.403719256 49.14768056,1.350540216 49.17327985,1.297297297 49.19887701,1.296518607 49.17327985))
617169|3|1.537769784|49.12207915|POLYGON((1.458583433 49.17327985,1.457708458 49.14768056,1.456834532 49.12207915,1.509886159 49.0964756,1.562874251 49.07086992,1.615798923 49.0452621,1.616766467 49.07086992,1.617735171 49.0964756,1.618705036 49.12207915,1.565686863 49.14768056,1.512605042 49.17327985,1.459459459 49.19887701,1.458583433 49.17327985))
617170|5|1.699640288|49.12207915|POLYGON((1.620648259 49.17327985,1.619676065 49.14768056,1.618705036 49.12207915,1.671659676 49.0964756,1.724550898 49.07086992,1.777378815 49.0452621,1.778443114 49.07086992,1.779508688 49.0964756,1.78057554 49.12207915,1.727654469 49.14768056,1.674669868 49.17327985,1.621621622 49.19887701,1.620648259 49.17327985))
617171|5|1.861510791|49.12207915|POLYGON((1.782713085 49.17327985,1.781643671 49.14768056,1.78057554 49.12207915,1.833433194 49.0964756,1.886227545 49.07086992,1.938958707 49.0452621,1.94011976 49.07086992,1.941282205 49.0964756,1.942446043 49.12207915,1.889622076 49.14768056,1.836734694 49.17327985,1.783783784 49.19887701,1.782713085 49.17327985))
617172|5|2.023381295|49.12207915|POLYGON((1.944777911 49.17327985,1.943611278 49.14768056,1.942446043 49.12207915,1.995206711 49.0964756,2.047904192 49.07086992,2.1005386 49.0452621,2.101796407 49.07086992,2.103055722 49.0964756,2.104316547 49.12207915,2.051589682 49.14768056,1.99879952 49.17327985,1.945945946 49.19887701,1.944777911 49.17327985))
617173|5|2.185251799|49.12207915|POLYGON((2.106842737 49.17327985,2.105578884 49.14768056,2.104316547 49.12207915,2.156980228 49.0964756,2.209580838 49.07086992,2.262118492 49.0452621,2.263473054 49.07086992,2.264829239 49.0964756,2.26618705 49.12207915,2.213557289 49.14768056,2.160864346 49.17327985,2.108108108 49.19887701,2.106842737 49.17327985))
617174|5|2.347122302|49.12207915|POLYGON((2.268907563 49.17327985,2.267546491 49.14768056,2.26618705 49.12207915,2.318753745 49.0964756,2.371257485 49.07086992,2.423698384 49.0452621,2.425149701 49.07086992,2.426602756 49.0964756,2.428057554 49.12207915,2.375524895 49.14768056,2.322929172 49.17327985,2.27027027 49.19887701,2.268907563 49.17327985))
617175|5|2.508992806|49.12207915|POLYGON((2.430972389 49.17327985,2.429514097 49.14768056,2.428057554 49.12207915,2.480527262 49.0964756,2.532934132 49.07086992,2.585278276 49.0452621,2.586826347 49.07086992,2.588376273 49.0964756,2.589928058 49.12207915,2.537492501 49.14768056,2.484993998 49.17327985,2.432432432 49.19887701,2.430972389 49.17327985))
617176|5|2.670863309|49.12207915|POLYGON((2.593037215 49.17327985,2.591481704 49.14768056,2.589928058 49.12207915,2.642300779 49.0964756,2.694610778 49.07086992,2.746858169 49.0452621,2.748502994 49.07086992,2.75014979 49.0964756,2.751798561 49.12207915,2.699460108 49.14768056,2.647058824 49.17327985,2.594594595 49.19887701,2.593037215 49.17327985))
617177|5|2.832733813|49.12207915|POLYGON((2.755102041 49.17327985,2.75344931 49.14768056,2.751798561 49.12207915,2.804074296 49.0964756,2.856287425 49.07086992,2.908438061 49.0452621,2.910179641 49.07086992,2.911923307 49.0964756,2.913669065 49.12207915,2.861427714 49.14768056,2.809123649 49.17327985,2.756756757 49.19887701,2.755102041 49.17327985))
617178|7|2.994604317|49.12207915|POLYGON((2.917166867 49.17327985,2.915416917 49.14768056,2.913669065 49.12207915,2.965847813 49.0964756,3.017964072 49.07086992,3.070017953 49.0452621,3.071856287 49.07086992,3.073696824 49.0964756,3.075539568 49.12207915,3.023395321 49.14768056,2.971188475 49.17327985,2.918918919 49.19887701,2.917166867 49.17327985))
617179|5|3.15647482|49.12207915|POLYGON((3.079231693 49.17327985,3.077384523 49.14768056,3.075539568 49.12207915,3.12762133 49.0964756,3.179640719 49.07086992,3.231597846 49.0452621,3.233532934 49.07086992,3.235470342 49.0964756,3.237410072 49.12207915,3.185362927 49.14768056,3.133253301 49.17327985,3.081081081 49.19887701,3.079231693 49.17327985))
617180|7|3.318345324|49.12207915|POLYGON((3.241296519 49.17327985,3.23935213 49.14768056,3.237410072 49.12207915,3.289394847 49.0964756,3.341317365 49.07086992,3.393177738 49.0452621,3.395209581 49.07086992,3.397243859 49.0964756,3.399280576 49.12207915,3.347330534 49.14768056,3.295318127 49.17327985,3.243243243 49.19887701,3.241296519 49.17327985))
617181|4|3.480215827|49.12207915|POLYGON((3.403361345 49.17327985,3.401319736 49.14768056,3.399280576 49.12207915,3.451168364 49.0964756,3.502994012 49.07086992,3.55475763 49.0452621,3.556886228 49.07086992,3.559017376 49.0964756,3.561151079 49.12207915,3.50929814 49.14768056,3.457382953 49.17327985,3.405405405 49.19887701,3.403361345 49.17327985))
617183|7|3.803956835|49.12207915|POLYGON((3.727490996 49.17327985,3.725254949 49.14768056,3.723021583 49.12207915,3.774715398 49.0964756,3.826347305 49.07086992,3.877917415 49.0452621,3.880239521 49.07086992,3.88256441 49.0964756,3.884892086 49.12207915,3.833233353 49.14768056,3.781512605 49.17327985,3.72972973 49.19887701,3.727490996 49.17327985))
617185|7|4.127697842|49.12207915|POLYGON((4.051620648 49.17327985,4.049190162 49.14768056,4.04676259 49.12207915,4.098262433 49.0964756,4.149700599 49.07086992,4.201077199 49.0452621,4.203592814 49.07086992,4.206111444 49.0964756,4.208633094 49.12207915,4.157168566 49.14768056,4.105642257 49.17327985,4.054054054 49.19887701,4.051620648 49.17327985))
617186|8|4.289568345|49.12207915|POLYGON((4.213685474 49.17327985,4.211157768 49.14768056,4.208633094 49.12207915,4.26003595 49.0964756,4.311377246 49.07086992,4.362657092 49.0452621,4.365269461 49.07086992,4.367884961 49.0964756,4.370503597 49.12207915,4.319136173 49.14768056,4.267707083 49.17327985,4.216216216 49.19887701,4.213685474 49.17327985))
617190|7|4.93705036|49.12207915|POLYGON((4.861944778 49.17327985,4.859028194 49.14768056,4.856115108 49.12207915,4.907130018 49.0964756,4.958083832 49.07086992,5.008976661 49.0452621,5.011976048 49.07086992,5.014979029 49.0964756,5.017985612 49.12207915,4.967006599 49.14768056,4.915966387 49.17327985,4.864864865 49.19887701,4.861944778 49.17327985))
617191|7|5.098920863|49.12207915|POLYGON((5.024009604 49.17327985,5.020995801 49.14768056,5.017985612 49.12207915,5.068903535 49.0964756,5.119760479 49.07086992,5.170556553 49.0452621,5.173652695 49.07086992,5.176752546 49.0964756,5.179856115 49.12207915,5.128974205 49.14768056,5.078031212 49.17327985,5.027027027 49.19887701,5.024009604 49.17327985))
617192|7|5.260791367|49.12207915|POLYGON((5.18607443 49.17327985,5.182963407 49.14768056,5.179856115 49.12207915,5.230677052 49.0964756,5.281437126 49.07086992,5.332136445 49.0452621,5.335329341 49.07086992,5.338526064 49.0964756,5.341726619 49.12207915,5.290941812 49.14768056,5.240096038 49.17327985,5.189189189 49.19887701,5.18607443 49.17327985))
617193|7|5.422661871|49.12207915|POLYGON((5.348139256 49.17327985,5.344931014 49.14768056,5.341726619 49.12207915,5.392450569 49.0964756,5.443113772 49.07086992,5.493716338 49.0452621,5.497005988 49.07086992,5.500299581 49.0964756,5.503597122 49.12207915,5.452909418 49.14768056,5.402160864 49.17327985,5.351351351 49.19887701,5.348139256 49.17327985))
617194|1|5.584532374|49.12207915|POLYGON((5.510204082 49.17327985,5.50689862 49.14768056,5.503597122 49.12207915,5.554224086 49.0964756,5.604790419 49.07086992,5.65529623 49.0452621,5.658682635 49.07086992,5.662073098 49.0964756,5.665467626 49.12207915,5.614877025 49.14768056,5.56422569 49.17327985,5.513513514 49.19887701,5.510204082 49.17327985))
617196|7|5.908273381|49.12207915|POLYGON((5.834333733 49.17327985,5.830833833 49.14768056,5.827338129 49.12207915,5.87777112 49.0964756,5.928143713 49.07086992,5.978456014 49.0452621,5.982035928 49.07086992,5.985620132 49.0964756,5.989208633 49.12207915,5.938812238 49.14768056,5.888355342 49.17327985,5.837837838 49.19887701,5.834333733 49.17327985))
617197|7|6.070143885|49.12207915|POLYGON((5.996398559 49.17327985,5.99280144 49.14768056,5.989208633 49.12207915,6.039544638 49.0964756,6.089820359 49.07086992,6.140035907 49.0452621,6.143712575 49.07086992,6.147393649 49.0964756,6.151079137 49.12207915,6.100779844 49.14768056,6.050420168 49.17327985,6 49.19887701,5.996398559 49.17327985))
617198|7|6.232014388|49.12207915|POLYGON((6.158463385 49.17327985,6.154769046 49.14768056,6.151079137 49.12207915,6.201318155 49.0964756,6.251497006 49.07086992,6.301615799 49.0452621,6.305389222 49.07086992,6.309167166 49.0964756,6.31294964 49.12207915,6.262747451 49.14768056,6.212484994 49.17327985,6.162162162 49.19887701,6.158463385 49.17327985))
617199|7|6.393884892|49.12207915|POLYGON((6.320528211 49.17327985,6.316736653 49.14768056,6.31294964 49.12207915,6.363091672 49.0964756,6.413173653 49.07086992,6.463195691 49.0452621,6.467065868 49.07086992,6.470940683 49.0964756,6.474820144 49.12207915,6.424715057 49.14768056,6.37454982 49.17327985,6.324324324 49.19887701,6.320528211 49.17327985))
617200|7|6.555755396|49.12207915|POLYGON((6.482593037 49.17327985,6.478704259 49.14768056,6.474820144 49.12207915,6.524865189 49.0964756,6.574850299 49.07086992,6.624775583 49.0452621,6.628742515 49.07086992,6.6327142 49.0964756,6.636690647 49.12207915,6.586682663 49.14768056,6.536614646 49.17327985,6.486486486 49.19887701,6.482593037 49.17327985))
617201|7|6.717625899|49.12207915|POLYGON((6.644657863 49.17327985,6.640671866 49.14768056,6.636690647 49.12207915,6.686638706 49.0964756,6.736526946 49.07086992,6.786355476 49.0452621,6.790419162 49.07086992,6.794487717 49.0964756,6.798561151 49.12207915,6.74865027 49.14768056,6.698679472 49.17327985,6.648648649 49.19887701,6.644657863 49.17327985))
617202|7|6.879496403|49.12207915|POLYGON((6.806722689 49.17327985,6.802639472 49.14768056,6.798561151 49.12207915,6.848412223 49.0964756,6.898203593 49.07086992,6.947935368 49.0452621,6.952095808 49.07086992,6.956261234 49.0964756,6.960431655 49.12207915,6.910617876 49.14768056,6.860744298 49.17327985,6.810810811 49.19887701,6.806722689 49.17327985))
617203|7|7.041366906|49.12207915|POLYGON((6.968787515 49.17327985,6.964607079 49.14768056,6.960431655 49.12207915,7.01018574 49.0964756,7.05988024 49.07086992,7.10951526 49.0452621,7.113772455 49.07086992,7.118034751 49.0964756,7.122302158 49.12207915,7.072585483 49.14768056,7.022809124 49.17327985,6.972972973 49.19887701,6.968787515 49.17327985))
617204|7|7.20323741|49.12207915|POLYGON((7.130852341 49.17327985,7.126574685 49.14768056,7.122302158 49.12207915,7.171959257 49.0964756,7.221556886 49.07086992,7.271095153 49.0452621,7.275449102 49.07086992,7.279808268 49.0964756,7.284172662 49.12207915,7.234553089 49.14768056,7.18487395 49.17327985,7.135135135 49.19887701,7.130852341 49.17327985))
617205|7|7.365107914|49.12207915|POLYGON((7.292917167 49.17327985,7.288542292 49.14768056,7.284172662 49.12207915,7.333732774 49.0964756,7.383233533 49.07086992,7.432675045 49.0452621,7.437125749 49.07086992,7.441581786 49.0964756,7.446043165 49.12207915,7.396520696 49.14768056,7.346938776 49.17327985,7.297297297 49.19887701,7.292917167 49.17327985))
617206|3|7.526978417|49.12207915|POLYGON((7.454981993 49.17327985,7.450509898 49.14768056,7.446043165 49.12207915,7.495506291 49.0964756,7.54491018 49.07086992,7.594254937 49.0452621,7.598802395 49.07086992,7.603355303 49.0964756,7.607913669 49.12207915,7.558488302 49.14768056,7.509003601 49.17327985,7.459459459 49.19887701,7.454981993 49.17327985))
619374|9|-1.537769784|49.12207915|POLYGON((-1.512605042 49.17327985,-1.565686863 49.14768056,-1.618705036 49.12207915,-1.617735171 49.0964756,-1.616766467 49.07086992,-1.615798923 49.0452621,-1.562874251 49.07086992,-1.509886159 49.0964756,-1.456834532 49.12207915,-1.457708458 49.14768056,-1.458583433 49.17327985,-1.459459459 49.19887701,-1.512605042 49.17327985))
619375|9|-1.375899281|49.12207915|POLYGON((-1.350540216 49.17327985,-1.403719256 49.14768056,-1.456834532 49.12207915,-1.455961654 49.0964756,-1.45508982 49.07086992,-1.454219031 49.0452621,-1.401197605 49.07086992,-1.348112642 49.0964756,-1.294964029 49.12207915,-1.295740852 49.14768056,-1.296518607 49.17327985,-1.297297297 49.19887701,-1.350540216 49.17327985))
619376|9|-1.214028777|49.12207915|POLYGON((-1.18847539 49.17327985,-1.24175165 49.14768056,-1.294964029 49.12207915,-1.294188137 49.0964756,-1.293413174 49.07086992,-1.292639138 49.0452621,-1.239520958 49.07086992,-1.186339125 49.0964756,-1.133093525 49.12207915,-1.133773245 49.14768056,-1.134453782 49.17327985,-1.135135135 49.19887701,-1.18847539 49.17327985))
619377|9|-1.052158273|49.12207915|POLYGON((-1.026410564 49.17327985,-1.079784043 49.14768056,-1.133093525 49.12207915,-1.13241462 49.0964756,-1.131736527 49.07086992,-1.131059246 49.0452621,-1.077844311 49.07086992,-1.024565608 49.0964756,-0.9712230216 49.12207915,-0.9718056389 49.14768056,-0.9723889556 49.17327985,-0.972972973 49.19887701,-1.026410564 49.17327985))
619379|9|-0.7284172662|49.12207915|POLYGON((-0.7022809124 49.17327985,-0.7558488302 49.14768056,-0.809352518 49.12207915,-0.8088675854 49.0964756,-0.8083832335 49.07086992,-0.8078994614 49.0452621,-0.754491018 49.07086992,-0.701018574 49.0964756,-0.6474820144 49.12207915,-0.6478704259 49.14768056,-0.6482593037 49.17327985,-0.6486486486 49.19887701,-0.7022809124 49.17327985))
619380|9|-0.5665467626|49.12207915|POLYGON((-0.5402160864 49.17327985,-0.5938812238 49.14768056,-0.6474820144 49.12207915,-0.6470940683 49.0964756,-0.6467065868 49.07086992,-0.6463195691 49.0452621,-0.5928143713 49.07086992,-0.5392450569 49.0964756,-0.4856115108 49.12207915,-0.4859028194 49.14768056,-0.4861944778 49.17327985,-0.4864864865 49.19887701,-0.5402160864 49.17327985))
619381|9|-0.404676259|49.12207915|POLYGON((-0.3781512605 49.17327985,-0.4319136173 49.14768056,-0.4856115108 49.12207915,-0.4853205512 49.0964756,-0.4850299401 49.07086992,-0.4847396768 49.0452621,-0.4311377246 49.07086992,-0.3774715398 49.0964756,-0.3237410072 49.12207915,-0.323935213 49.14768056,-0.3241296519 49.17327985,-0.3243243243 49.19887701,-0.3781512605 49.17327985))
619382|9|-0.2428057554|49.12207915|POLYGON((-0.2160864346 49.17327985,-0.2699460108 49.14768056,-0.3237410072 49.12207915,-0.3235470342 49.0964756,-0.3233532934 49.07086992,-0.3231597846 49.0452621,-0.2694610778 49.07086992,-0.2156980228 49.0964756,-0.1618705036 49.12207915,-0.1619676065 49.14768056,-0.1620648259 49.17327985,-0.1621621622 49.19887701,-0.2160864346 49.17327985))
619383|9|-0.0809352518|49.12207915|POLYGON((-0.05402160864 49.17327985,-0.1079784043 49.14768056,-0.1618705036 49.12207915,-0.1617735171 49.0964756,-0.1616766467 49.07086992,-0.1615798923 49.0452621,-0.1077844311 49.07086992,-0.05392450569 49.0964756,0 49.12207915,0 49.14768056,0 49.17327985,0 49.19887701,-0.05402160864 49.17327985))
619384|1|0.08078994614|49.0452621|POLYGON((0 49.0964756,0 49.07086992,0 49.0452621,0.0538277512 49.01965215,0.1075911536 48.99404006,0.1612903226 48.96842582,0.1613867304 48.99404006,0.1614832536 49.01965215,0.1615798923 49.0452621,0.1077844311 49.07086992,0.05392450569 49.0964756,0 49.12207915,0 49.0964756))
619386|4|0.4039497307|49.0452621|POLYGON((0.3235470342 49.0964756,0.3233532934 49.07086992,0.3231597846 49.0452621,0.3767942584 49.01965215,0.4303646145 48.99404006,0.4838709677 48.96842582,0.4841601913 48.99404006,0.4844497608 49.01965215,0.4847396768 49.0452621,0.4311377246 49.07086992,0.3774715398 49.0964756,0.3237410072 49.12207915,0.3235470342 49.0964756))
619389|4|0.8886894075|49.0452621|POLYGON((0.8088675854 49.0964756,0.8083832335 49.07086992,0.8078994614 49.0452621,0.8612440191 49.01965215,0.9145248057 48.99404006,0.9677419355 48.96842582,0.9683203825 48.99404006,0.9688995215 49.01965215,0.9694793537 49.0452621,0.9161676647 49.07086992,0.8627920911 49.0964756,0.809352518 49.12207915,0.8088675854 49.0964756))
619390|4|1.0502693|49.0452621|POLYGON((0.9706411025 49.0964756,0.9700598802 49.07086992,0.9694793537 49.0452621,1.022727273 49.01965215,1.075911536 48.99404006,1.129032258 48.96842582,1.129707113 48.99404006,1.130382775 49.01965215,1.131059246 49.0452621,1.077844311 49.07086992,1.024565608 49.0964756,0.9712230216 49.12207915,0.9706411025 49.0964756))
619391|4|1.211849192|49.0452621|POLYGON((1.13241462 49.0964756,1.131736527 49.07086992,1.131059246 49.0452621,1.184210526 49.01965215,1.237298267 48.99404006,1.290322581 48.96842582,1.291093843 48.99404006,1.291866029 49.01965215,1.292639138 49.0452621,1.239520958 49.07086992,1.186339125 49.0964756,1.133093525 49.12207915,1.13241462 49.0964756))
619392|5|1.373429084|49.0452621|POLYGON((1.294188137 49.0964756,1.293413174 49.07086992,1.292639138 49.0452621,1.34569378 49.01965215,1.398684997 48.99404006,1.451612903 48.96842582,1.452480574 48.99404006,1.453349282 49.01965215,1.454219031 49.0452621,1.401197605 49.07086992,1.348112642 49.0964756,1.294964029 49.12207915,1.294188137 49.0964756))
619393|6|1.535008977|49.0452621|POLYGON((1.455961654 49.0964756,1.45508982 49.07086992,1.454219031 49.0452621,1.507177033 49.01965215,1.560071727 48.99404006,1.612903226 48.96842582,1.613867304 48.99404006,1.614832536 49.01965215,1.615798923 49.0452621,1.562874251 49.07086992,1.509886159 49.0964756,1.456834532 49.12207915,1.455961654 49.0964756))
619394|6|1.696588869|49.0452621|POLYGON((1.617735171 49.0964756,1.616766467 49.07086992,1.615798923 49.0452621,1.668660287 49.01965215,1.721458458 48.99404006,1.774193548 48.96842582,1.775254035 48.99404006,1.776315789 49.01965215,1.777378815 49.0452621,1.724550898 49.07086992,1.671659676 49.0964756,1.618705036 49.12207915,1.617735171 49.0964756))
619395|6|1.858168761|49.0452621|POLYGON((1.779508688 49.0964756,1.778443114 49.07086992,1.777378815 49.0452621,1.830143541 49.01965215,1.882845188 48.99404006,1.935483871 48.96842582,1.936640765 48.99404006,1.937799043 49.01965215,1.938958707 49.0452621,1.886227545 49.07086992,1.833433194 49.0964756,1.78057554 49.12207915,1.779508688 49.0964756))
619396|5|2.019748654|49.0452621|POLYGON((1.941282205 49.0964756,1.94011976 49.07086992,1.938958707 49.0452621,1.991626794 49.01965215,2.044231919 48.99404006,2.096774194 48.96842582,2.098027496 48.99404006,2.099282297 49.01965215,2.1005386 49.0452621,2.047904192 49.07086992,1.995206711 49.0964756,1.942446043 49.12207915,1.941282205 49.0964756))
619397|5|2.181328546|49.0452621|POLYGON((2.103055722 49.0964756,2.101796407 49.07086992,2.1005386 49.0452621,2.153110048 49.01965215,2.205618649 48.99404006,2.258064516 48.96842582,2.259414226 48.99404006,2.26076555 49.01965215,2.262118492 49.0452621,2.209580838 49.07086992,2.156980228 49.0964756,2.104316547 49.12207915,2.103055722 49.0964756))
619398|5|2.342908438|49.0452621|POLYGON((2.264829239 49.0964756,2.263473054 49.07086992,2.262118492 49.0452621,2.314593301 49.01965215,2.36700538 48.99404006,2.419354839 48.96842582,2.420800956 48.99404006,2.422248804 49.01965215,2.423698384 49.0452621,2.371257485 49.07086992,2.318753745 49.0964756,2.26618705 49.12207915,2.264829239 49.0964756))
619399|5|2.50448833|49.0452621|POLYGON((2.426602756 49.0964756,2.425149701 49.07086992,2.423698384 49.0452621,2.476076555 49.01965215,2.52839211 48.99404006,2.580645161 48.96842582,2.582187687 48.99404006,2.583732057 49.01965215,2.585278276 49.0452621,2.532934132 49.07086992,2.480527262 49.0964756,2.428057554 49.12207915,2.426602756 49.0964756))
619400|5|2.666068223|49.0452621|POLYGON((2.588376273 49.0964756,2.586826347 49.07086992,2.585278276 49.0452621,2.637559809 49.01965215,2.68977884 48.99404006,2.741935484 48.96842582,2.743574417 48.99404006,2.745215311 49.01965215,2.746858169 49.0452621,2.694610778 49.07086992,2.642300779 49.0964756,2.589928058 49.12207915,2.588376273 49.0964756))
619401|5|2.827648115|49.0452621|POLYGON((2.75014979 49.0964756,2.748502994 49.07086992,2.746858169 49.0452621,2.799043062 49.01965215,2.851165571 48.99404006,2.903225806 48.96842582,2.904961148 48.99404006,2.906698565 49.01965215,2.908438061 49.0452621,2.856287425 49.07086992,2.804074296 49.0964756,2.751798561 49.12207915,2.75014979 49.0964756))
619402|3|2.989228007|49.0452621|POLYGON((2.911923307 49.0964756,2.910179641 49.07086992,2.908438061 49.0452621,2.960526316 49.01965215,3.012552301 48.99404006,3.064516129 48.96842582,3.066347878 48.99404006,3.068181818 49.01965215,3.070017953 49.0452621,3.017964072 49.07086992,2.965847813 49.0964756,2.913669065 49.12207915,2.911923307 49.0964756))
619403|5|3.150807899|49.0452621|POLYGON((3.073696824 49.0964756,3.071856287 49.07086992,3.070017953 49.0452621,3.122009569 49.01965215,3.173939032 48.99404006,3.225806452 48.96842582,3.227734608 48.99404006,3.229665072 49.01965215,3.231597846 49.0452621,3.179640719 49.07086992,3.12762133 49.0964756,3.075539568 49.12207915,3.073696824 49.0964756))
619404|5|3.312387792|49.0452621|POLYGON((3.235470342 49.0964756,3.233532934 49.07086992,3.231597846 49.0452621,3.283492823 49.01965215,3.335325762 48.99404006,3.387096774 48.96842582,3.389121339 48.99404006,3.391148325 49.01965215,3.393177738 49.0452621,3.341317365 49.07086992,3.289394847 49.0964756,3.237410072 49.12207915,3.235470342 49.0964756))
619405|3|3.473967684|49.0452621|POLYGON((3.397243859 49.0964756,3.395209581 49.07086992,3.393177738 49.0452621,3.444976077 49.01965215,3.496712493 48.99404006,3.548387097 48.96842582,3.550508069 48.99404006,3.552631579 49.01965215,3.55475763 49.0452621,3.502994012 49.07086992,3.451168364 49.0964756,3.399280576 49.12207915,3.397243859 49.0964756))
619408|7|3.958707361|49.0452621|POLYGON((3.88256441 49.0964756,3.880239521 49.07086992,3.877917415 49.0452621,3.929425837 49.01965215,3.980872684 48.99404006,4.032258065 48.96842582,4.034668261 48.99404006,4.03708134 49.01965215,4.039497307 49.0452621,3.988023952 49.07086992,3.936488916 49.0964756,3.884892086 49.12207915,3.88256441 49.0964756))
619409|7|4.120287253|49.0452621|POLYGON((4.044337927 49.0964756,4.041916168 49.07086992,4.039497307 49.0452621,4.090909091 49.01965215,4.142259414 48.99404006,4.193548387 48.96842582,4.196054991 48.99404006,4.198564593 49.01965215,4.201077199 49.0452621,4.149700599 49.07086992,4.098262433 49.0964756,4.04676259 49.12207915,4.044337927 49.0964756))
619410|7|4.281867145|49.0452621|POLYGON((4.206111444 49.0964756,4.203592814 49.07086992,4.201077199 49.0452621,4.252392344 49.01965215,4.303646145 48.99404006,4.35483871 48.96842582,4.357441721 48.99404006,4.360047847 49.01965215,4.362657092 49.0452621,4.311377246 49.07086992,4.26003595 49.0964756,4.208633094 49.12207915,4.206111444 49.0964756))
619411|7|4.443447038|49.0452621|POLYGON((4.367884961 49.0964756,4.365269461 49.07086992,4.362657092 49.0452621,4.413875598 49.01965215,4.465032875 48.99404006,4.516129032 48.96842582,4.518828452 48.99404006,4.5215311 49.01965215,4.524236984 49.0452621,4.473053892 49.07086992,4.421809467 49.0964756,4.370503597 49.12207915,4.367884961 49.0964756))
619412|7|4.60502693|49.0452621|POLYGON((4.529658478 49.0964756,4.526946108 49.07086992,4.524236984 49.0452621,4.575358852 49.01965215,4.626419605 48.99404006,4.677419355 48.96842582,4.680215182 48.99404006,4.683014354 49.01965215,4.685816876 49.0452621,4.634730539 49.07086992,4.583582984 49.0964756,4.532374101 49.12207915,4.529658478 49.0964756))
619414|7|4.928186715|49.0452621|POLYGON((4.853205512 49.0964756,4.850299401 49.07086992,4.847396768 49.0452621,4.898325359 49.01965215,4.949193066 48.99404006,5 48.96842582,5.002988643 48.99404006,5.005980861 49.01965215,5.008976661 49.0452621,4.958083832 49.07086992,4.907130018 49.0964756,4.856115108 49.12207915,4.853205512 49.0964756))
619417|7|5.412926391|49.0452621|POLYGON((5.338526064 49.0964756,5.335329341 49.07086992,5.332136445 49.0452621,5.38277512 49.01965215,5.433353258 48.99404006,5.483870968 48.96842582,5.487148834 48.99404006,5.490430622 49.01965215,5.493716338 49.0452621,5.443113772 49.07086992,5.392450569 49.0964756,5.341726619 49.12207915,5.338526064 49.0964756))
619420|7|5.897666068|49.0452621|POLYGON((5.823846615 49.0964756,5.820359281 49.07086992,5.816876122 49.0452621,5.86722488 49.01965215,5.917513449 48.99404006,5.967741935 48.96842582,5.971309026 48.99404006,5.974880383 49.01965215,5.978456014 49.0452621,5.928143713 49.07086992,5.87777112 49.0964756,5.827338129 49.12207915,5.823846615 49.0964756))
619421|7|6.059245961|49.0452621|POLYGON((5.985620132 49.0964756,5.982035928 49.07086992,5.978456014 49.0452621,6.028708134 49.01965215,6.078900179 48.99404006,6.129032258 48.96842582,6.132695756 48.99404006,6.136363636 49.01965215,6.140035907 49.0452621,6.089820359 49.07086992,6.039544638 49.0964756,5.989208633 49.12207915,5.985620132 49.0964756))
619422|7|6.220825853|49.0452621|POLYGON((6.147393649 49.0964756,6.143712575 49.07086992,6.140035907 49.0452621,6.190191388 49.01965215,6.24028691 48.99404006,6.290322581 48.96842582,6.294082487 48.99404006,6.29784689 49.01965215,6.301615799 49.0452621,6.251497006 49.07086992,6.201318155 49.0964756,6.151079137 49.12207915,6.147393649 49.0964756))
619423|7|6.382405745|49.0452621|POLYGON((6.309167166 49.0964756,6.305389222 49.07086992,6.301615799 49.0452621,6.351674641 49.01965215,6.40167364 48.99404006,6.451612903 48.96842582,6.455469217 48.99404006,6.459330144 49.01965215,6.463195691 49.0452621,6.413173653 49.07086992,6.363091672 49.0964756,6.31294964 49.12207915,6.309167166 49.0964756))
619424|7|6.543985637|49.0452621|POLYGON((6.470940683 49.0964756,6.467065868 49.07086992,6.463195691 49.0452621,6.513157895 49.01965215,6.563060371 48.99404006,6.612903226 48.96842582,6.616855947 48.99404006,6.620813397 49.01965215,6.624775583 49.0452621,6.574850299 49.07086992,6.524865189 49.0964756,6.474820144 49.12207915,6.470940683 49.0964756))
619425|7|6.70556553|49.0452621|POLYGON((6.6327142 49.0964756,6.628742515 49.07086992,6.624775583 49.0452621,6.674641148 49.01965215,6.724447101 48.99404006,6.774193548 48.96842582,6.778242678 48.99404006,6.782296651 49.01965215,6.786355476 49.0452621,6.736526946 49.07086992,6.686638706 49.0964756,6.636690647 49.12207915,6.6327142 49.0964756))
619426|7|6.867145422|49.0452621|POLYGON((6.794487717 49.0964756,6.790419162 49.07086992,6.786355476 49.0452621,6.836124402 49.01965215,6.885833831 48.99404006,6.935483871 48.96842582,6.939629408 48.99404006,6.943779904 49.01965215,6.947935368 49.0452621,6.898203593 49.07086992,6.848412223 49.0964756,6.798561151 49.12207915,6.794487717 49.0964756))
619427|7|7.028725314|49.0452621|POLYGON((6.956261234 49.0964756,6.952095808 49.07086992,6.947935368 49.0452621,6.997607656 49.01965215,7.047220562 48.99404006,7.096774194 48.96842582,7.101016139 48.99404006,7.105263158 49.01965215,7.10951526 49.0452621,7.05988024 49.07086992,7.01018574 49.0964756,6.960431655 49.12207915,6.956261234 49.0964756))
619428|7|7.190305206|49.0452621|POLYGON((7.118034751 49.0964756,7.113772455 49.07086992,7.10951526 49.0452621,7.159090909 49.01965215,7.208607292 48.99404006,7.258064516 48.96842582,7.262402869 48.99404006,7.266746411 49.01965215,7.271095153 49.0452621,7.221556886 49.07086992,7.171959257 49.0964756,7.122302158 49.12207915,7.118034751 49.0964756))
619429|7|7.351885099|49.0452621|POLYGON((7.279808268 49.0964756,7.275449102 49.07086992,7.271095153 49.0452621,7.320574163 49.01965215,7.369994023 48.99404006,7.419354839 48.96842582,7.4237896 48.99404006,7.428229665 49.01965215,7.432675045 49.0452621,7.383233533 49.07086992,7.333732774 49.0964756,7.284172662 49.12207915,7.279808268 49.0964756))
619430|5|7.513464991|49.0452621|POLYGON((7.441581786 49.0964756,7.437125749 49.07086992,7.432675045 49.0452621,7.482057416 49.01965215,7.531380753 48.99404006,7.580645161 48.96842582,7.58517633 48.99404006,7.589712919 49.01965215,7.594254937 49.0452621,7.54491018 49.07086992,7.495506291 49.0964756,7.446043165 49.12207915,7.441581786 49.0964756))
619432|7|7.836624776|49.0452621|POLYGON((7.76512882 49.0964756,7.760479042 49.07086992,7.755834829 49.0452621,7.805023923 49.01965215,7.854154214 48.99404006,7.903225806 48.96842582,7.907949791 48.99404006,7.912679426 49.01965215,7.917414722 49.0452621,7.868263473 49.07086992,7.819053325 49.0964756,7.769784173 49.12207915,7.76512882 49.0964756))
619433|7|7.998204668|49.0452621|POLYGON((7.926902337 49.0964756,7.922155689 49.07086992,7.917414722 49.0452621,7.966507177 49.01965215,8.015540944 48.99404006,8.064516129 48.96842582,8.069336521 48.99404006,8.074162679 49.01965215,8.078994614 49.0452621,8.02994012 49.07086992,7.980826842 49.0964756,7.931654676 49.12207915,7.926902337 49.0964756))
621602|1|-1.535008977|49.0452621|POLYGON((-1.509886159 49.0964756,-1.562874251 49.07086992,-1.615798923 49.0452621,-1.614832536 49.01965215,-1.613867304 48.99404006,-1.612903226 48.96842582,-1.560071727 48.99404006,-1.507177033 49.01965215,-1.454219031 49.0452621,-1.45508982 49.07086992,-1.455961654 49.0964756,-1.456834532 49.12207915,-1.509886159 49.0964756))
621603|9|-1.373429084|49.0452621|POLYGON((-1.348112642 49.0964756,-1.401197605 49.07086992,-1.454219031 49.0452621,-1.453349282 49.01965215,-1.452480574 48.99404006,-1.451612903 48.96842582,-1.398684997 48.99404006,-1.34569378 49.01965215,-1.292639138 49.0452621,-1.293413174 49.07086992,-1.294188137 49.0964756,-1.294964029 49.12207915,-1.348112642 49.0964756))
621604|9|-1.211849192|49.0452621|POLYGON((-1.186339125 49.0964756,-1.239520958 49.07086992,-1.292639138 49.0452621,-1.291866029 49.01965215,-1.291093843 48.99404006,-1.290322581 48.96842582,-1.237298267 48.99404006,-1.184210526 49.01965215,-1.131059246 49.0452621,-1.131736527 49.07086992,-1.13241462 49.0964756,-1.133093525 49.12207915,-1.186339125 49.0964756))
621605|9|-1.0502693|49.0452621|POLYGON((-1.024565608 49.0964756,-1.077844311 49.07086992,-1.131059246 49.0452621,-1.130382775 49.01965215,-1.129707113 48.99404006,-1.129032258 48.96842582,-1.075911536 48.99404006,-1.022727273 49.01965215,-0.9694793537 49.0452621,-0.9700598802 49.07086992,-0.9706411025 49.0964756,-0.9712230216 49.12207915,-1.024565608 49.0964756))
621608|9|-0.565529623|49.0452621|POLYGON((-0.5392450569 49.0964756,-0.5928143713 49.07086992,-0.6463195691 49.0452621,-0.6459330144 49.01965215,-0.6455469217 48.99404006,-0.6451612903 48.96842582,-0.5917513449 48.99404006,-0.538277512 49.01965215,-0.4847396768 49.0452621,-0.4850299401 49.07086992,-0.4853205512 49.0964756,-0.4856115108 49.12207915,-0.5392450569 49.0964756))
621609|9|-0.4039497307|49.0452621|POLYGON((-0.3774715398 49.0964756,-0.4311377246 49.07086992,-0.4847396768 49.0452621,-0.4844497608 49.01965215,-0.4841601913 48.99404006,-0.4838709677 48.96842582,-0.4303646145 48.99404006,-0.3767942584 49.01965215,-0.3231597846 49.0452621,-0.3233532934 49.07086992,-0.3235470342 49.0964756,-0.3237410072 49.12207915,-0.3774715398 49.0964756))
621610|9|-0.2423698384|49.0452621|POLYGON((-0.2156980228 49.0964756,-0.2694610778 49.07086992,-0.3231597846 49.0452621,-0.3229665072 49.01965215,-0.3227734608 48.99404006,-0.3225806452 48.96842582,-0.268977884 48.99404006,-0.2153110048 49.01965215,-0.1615798923 49.0452621,-0.1616766467 49.07086992,-0.1617735171 49.0964756,-0.1618705036 49.12207915,-0.2156980228 49.0964756))
621611|9|-0.08078994614|49.0452621|POLYGON((-0.05392450569 49.0964756,-0.1077844311 49.07086992,-0.1615798923 49.0452621,-0.1614832536 49.01965215,-0.1613867304 48.99404006,-0.1612903226 48.96842582,-0.1075911536 48.99404006,-0.0538277512 49.01965215,0 49.0452621,0 49.07086992,0 49.0964756,0 49.12207915,-0.05392450569 49.0964756))
621613|9|0.2419354839|48.96842582|POLYGON((0.1614832536 49.01965215,0.1613867304 48.99404006,0.1612903226 48.96842582,0.2149253731 48.94280945,0.26849642 48.91719093,0.3220035778 48.89157026,0.3221957041 48.91719093,0.3223880597 48.94280945,0.3225806452 48.96842582,0.268977884 48.99404006,0.2153110048 49.01965215,0.1615798923 49.0452621,0.1614832536 49.01965215))
621616|1|0.7258064516|48.96842582|POLYGON((0.6459330144 49.01965215,0.6455469217 48.99404006,0.6451612903 48.96842582,0.6985074627 48.94280945,0.7517899761 48.91719093,0.8050089445 48.89157026,0.8054892601 48.91719093,0.8059701493 48.94280945,0.8064516129 48.96842582,0.7531380753 48.99404006,0.6997607656 49.01965215,0.6463195691 49.0452621,0.6459330144 49.01965215))
621617|3|0.8870967742|48.96842582|POLYGON((0.8074162679 49.01965215,0.8069336521 48.99404006,0.8064516129 48.96842582,0.8597014925 48.94280945,0.9128878282 48.91719093,0.9660107335 48.89157026,0.9665871122 48.91719093,0.9671641791 48.94280945,0.9677419355 48.96842582,0.9145248057 48.99404006,0.8612440191 49.01965215,0.8078994614 49.0452621,0.8074162679 49.01965215))
621618|4|1.048387097|48.96842582|POLYGON((0.9688995215 49.01965215,0.9683203825 48.99404006,0.9677419355 48.96842582,1.020895522 48.94280945,1.07398568 48.91719093,1.127012522 48.89157026,1.127684964 48.91719093,1.128358209 48.94280945,1.129032258 48.96842582,1.075911536 48.99404006,1.022727273 49.01965215,0.9694793537 49.0452621,0.9688995215 49.01965215))
621619|4|1.209677419|48.96842582|POLYGON((1.130382775 49.01965215,1.129707113 48.99404006,1.129032258 48.96842582,1.182089552 48.94280945,1.235083532 48.91719093,1.288014311 48.89157026,1.288782816 48.91719093,1.289552239 48.94280945,1.290322581 48.96842582,1.237298267 48.99404006,1.184210526 49.01965215,1.131059246 49.0452621,1.130382775 49.01965215))
621620|4|1.370967742|48.96842582|POLYGON((1.291866029 49.01965215,1.291093843 48.99404006,1.290322581 48.96842582,1.343283582 48.94280945,1.396181384 48.91719093,1.4490161 48.89157026,1.449880668 48.91719093,1.450746269 48.94280945,1.451612903 48.96842582,1.398684997 48.99404006,1.34569378 49.01965215,1.292639138 49.0452621,1.291866029 49.01965215))
621621|5|1.532258065|48.96842582|POLYGON((1.453349282 49.01965215,1.452480574 48.99404006,1.451612903 48.96842582,1.504477612 48.94280945,1.557279236 48.91719093,1.610017889 48.89157026,1.61097852 48.91719093,1.611940299 48.94280945,1.612903226 48.96842582,1.560071727 48.99404006,1.507177033 49.01965215,1.454219031 49.0452621,1.453349282 49.01965215))
621622|6|1.693548387|48.96842582|POLYGON((1.614832536 49.01965215,1.613867304 48.99404006,1.612903226 48.96842582,1.665671642 48.94280945,1.718377088 48.91719093,1.771019678 48.89157026,1.772076372 48.91719093,1.773134328 48.94280945,1.774193548 48.96842582,1.721458458 48.99404006,1.668660287 49.01965215,1.615798923 49.0452621,1.614832536 49.01965215))
621623|6|1.85483871|48.96842582|POLYGON((1.776315789 49.01965215,1.775254035 48.99404006,1.774193548 48.96842582,1.826865672 48.94280945,1.87947494 48.91719093,1.932021467 48.89157026,1.933174224 48.91719093,1.934328358 48.94280945,1.935483871 48.96842582,1.882845188 48.99404006,1.830143541 49.01965215,1.777378815 49.0452621,1.776315789 49.01965215))
621624|5|2.016129032|48.96842582|POLYGON((1.937799043 49.01965215,1.936640765 48.99404006,1.935483871 48.96842582,1.988059701 48.94280945,2.040572792 48.91719093,2.093023256 48.89157026,2.094272076 48.91719093,2.095522388 48.94280945,2.096774194 48.96842582,2.044231919 48.99404006,1.991626794 49.01965215,1.938958707 49.0452621,1.937799043 49.01965215))
621625|5|2.177419355|48.96842582|POLYGON((2.099282297 49.01965215,2.098027496 48.99404006,2.096774194 48.96842582,2.149253731 48.94280945,2.201670644 48.91719093,2.254025045 48.89157026,2.255369928 48.91719093,2.256716418 48.94280945,2.258064516 48.96842582,2.205618649 48.99404006,2.153110048 49.01965215,2.1005386 49.0452621,2.099282297 49.01965215))
621626|5|2.338709677|48.96842582|POLYGON((2.26076555 49.01965215,2.259414226 48.99404006,2.258064516 48.96842582,2.310447761 48.94280945,2.362768496 48.91719093,2.415026834 48.89157026,2.41646778 48.91719093,2.417910448 48.94280945,2.419354839 48.96842582,2.36700538 48.99404006,2.314593301 49.01965215,2.262118492 49.0452621,2.26076555 49.01965215))
621627|5|2.5|48.96842582|POLYGON((2.422248804 49.01965215,2.420800956 48.99404006,2.419354839 48.96842582,2.471641791 48.94280945,2.523866348 48.91719093,2.576028623 48.89157026,2.577565632 48.91719093,2.579104478 48.94280945,2.580645161 48.96842582,2.52839211 48.99404006,2.476076555 49.01965215,2.423698384 49.0452621,2.422248804 49.01965215))
621628|5|2.661290323|48.96842582|POLYGON((2.583732057 49.01965215,2.582187687 48.99404006,2.580645161 48.96842582,2.632835821 48.94280945,2.6849642 48.91719093,2.737030411 48.89157026,2.738663484 48.91719093,2.740298507 48.94280945,2.741935484 48.96842582,2.68977884 48.99404006,2.637559809 49.01965215,2.585278276 49.0452621,2.583732057 49.01965215))
621629|5|2.822580645|48.96842582|POLYGON((2.745215311 49.01965215,2.743574417 48.99404006,2.741935484 48.96842582,2.794029851 48.94280945,2.846062053 48.91719093,2.8980322 48.89157026,2.899761337 48.91719093,2.901492537 48.94280945,2.903225806 48.96842582,2.851165571 48.99404006,2.799043062 49.01965215,2.746858169 49.0452621,2.745215311 49.01965215))
621630|5|2.983870968|48.96842582|POLYGON((2.906698565 49.01965215,2.904961148 48.99404006,2.903225806 48.96842582,2.955223881 48.94280945,3.007159905 48.91719093,3.059033989 48.89157026,3.060859189 48.91719093,3.062686567 48.94280945,3.064516129 48.96842582,3.012552301 48.99404006,2.960526316 49.01965215,2.908438061 49.0452621,2.906698565 49.01965215))
621631|5|3.14516129|48.96842582|POLYGON((3.068181818 49.01965215,3.066347878 48.99404006,3.064516129 48.96842582,3.11641791 48.94280945,3.168257757 48.91719093,3.220035778 48.89157026,3.221957041 48.91719093,3.223880597 48.94280945,3.225806452 48.96842582,3.173939032 48.99404006,3.122009569 49.01965215,3.070017953 49.0452621,3.068181818 49.01965215))
621632|5|3.306451613|48.96842582|POLYGON((3.229665072 49.01965215,3.227734608 48.99404006,3.225806452 48.96842582,3.27761194 48.94280945,3.329355609 48.91719093,3.381037567 48.89157026,3.383054893 48.91719093,3.385074627 48.94280945,3.387096774 48.96842582,3.335325762 48.99404006,3.283492823 49.01965215,3.231597846 49.0452621,3.229665072 49.01965215))
621633|3|3.467741935|48.96842582|POLYGON((3.391148325 49.01965215,3.389121339 48.99404006,3.387096774 48.96842582,3.43880597 48.94280945,3.490453461 48.91719093,3.542039356 48.89157026,3.544152745 48.91719093,3.546268657 48.94280945,3.548387097 48.96842582,3.496712493 48.99404006,3.444976077 49.01965215,3.393177738 49.0452621,3.391148325 49.01965215))
621636|7|3.951612903|48.96842582|POLYGON((3.875598086 49.01965215,3.87328153 48.99404006,3.870967742 48.96842582,3.92238806 48.94280945,3.973747017 48.91719093,4.025044723 48.89157026,4.027446301 48.91719093,4.029850746 48.94280945,4.032258065 48.96842582,3.980872684 48.99404006,3.929425837 49.01965215,3.877917415 49.0452621,3.875598086 49.01965215))
621637|7|4.112903226|48.96842582|POLYGON((4.03708134 49.01965215,4.034668261 48.99404006,4.032258065 48.96842582,4.08358209 48.94280945,4.134844869 48.91719093,4.186046512 48.89157026,4.188544153 48.91719093,4.191044776 48.94280945,4.193548387 48.96842582,4.142259414 48.99404006,4.090909091 49.01965215,4.039497307 49.0452621,4.03708134 49.01965215))
621638|7|4.274193548|48.96842582|POLYGON((4.198564593 49.01965215,4.196054991 48.99404006,4.193548387 48.96842582,4.244776119 48.94280945,4.295942721 48.91719093,4.347048301 48.89157026,4.349642005 48.91719093,4.352238806 48.94280945,4.35483871 48.96842582,4.303646145 48.99404006,4.252392344 49.01965215,4.201077199 49.0452621,4.198564593 49.01965215))
621639|7|4.435483871|48.96842582|POLYGON((4.360047847 49.01965215,4.357441721 48.99404006,4.35483871 48.96842582,4.405970149 48.94280945,4.457040573 48.91719093,4.508050089 48.89157026,4.510739857 48.91719093,4.513432836 48.94280945,4.516129032 48.96842582,4.465032875 48.99404006,4.413875598 49.01965215,4.362657092 49.0452621,4.360047847 49.01965215))
621648|7|5.887096774|48.96842582|POLYGON((5.813397129 49.01965215,5.809922295 48.99404006,5.806451613 48.96842582,5.856716418 48.94280945,5.906921241 48.91719093,5.95706619 48.89157026,5.960620525 48.91719093,5.964179104 48.94280945,5.967741935 48.96842582,5.917513449 48.99404006,5.86722488 49.01965215,5.816876122 49.0452621,5.813397129 49.01965215))
621649|7|6.048387097|48.96842582|POLYGON((5.974880383 49.01965215,5.971309026 48.99404006,5.967741935 48.96842582,6.017910448 48.94280945,6.068019093 48.91719093,6.118067979 48.89157026,6.121718377 48.91719093,6.125373134 48.94280945,6.129032258 48.96842582,6.078900179 48.99404006,6.028708134 49.01965215,5.978456014 49.0452621,5.974880383 49.01965215))
621650|7|6.209677419|48.96842582|POLYGON((6.136363636 49.01965215,6.132695756 48.99404006,6.129032258 48.96842582,6.179104478 48.94280945,6.229116945 48.91719093,6.279069767 48.89157026,6.282816229 48.91719093,6.286567164 48.94280945,6.290322581 48.96842582,6.24028691 48.99404006,6.190191388 49.01965215,6.140035907 49.0452621,6.136363636 49.01965215))
621651|7|6.370967742|48.96842582|POLYGON((6.29784689 49.01965215,6.294082487 48.99404006,6.290322581 48.96842582,6.340298507 48.94280945,6.390214797 48.91719093,6.440071556 48.89157026,6.443914081 48.91719093,6.447761194 48.94280945,6.451612903 48.96842582,6.40167364 48.99404006,6.351674641 49.01965215,6.301615799 49.0452621,6.29784689 49.01965215))
621652|7|6.532258065|48.96842582|POLYGON((6.459330144 49.01965215,6.455469217 48.99404006,6.451612903 48.96842582,6.501492537 48.94280945,6.551312649 48.91719093,6.601073345 48.89157026,6.605011933 48.91719093,6.608955224 48.94280945,6.612903226 48.96842582,6.563060371 48.99404006,6.513157895 49.01965215,6.463195691 49.0452621,6.459330144 49.01965215))
621654|2|6.85483871|48.96842582|POLYGON((6.782296651 49.01965215,6.778242678 48.99404006,6.774193548 48.96842582,6.823880597 48.94280945,6.873508353 48.91719093,6.923076923 48.89157026,6.927207637 48.91719093,6.931343284 48.94280945,6.935483871 48.96842582,6.885833831 48.99404006,6.836124402 49.01965215,6.786355476 49.0452621,6.782296651 49.01965215))
621655|7|7.016129032|48.96842582|POLYGON((6.943779904 49.01965215,6.939629408 48.99404006,6.935483871 48.96842582,6.985074627 48.94280945,7.034606205 48.91719093,7.084078712 48.89157026,7.088305489 48.91719093,7.092537313 48.94280945,7.096774194 48.96842582,7.047220562 48.99404006,6.997607656 49.01965215,6.947935368 49.0452621,6.943779904 49.01965215))
621656|7|7.177419355|48.96842582|POLYGON((7.105263158 49.01965215,7.101016139 48.99404006,7.096774194 48.96842582,7.146268657 48.94280945,7.195704057 48.91719093,7.245080501 48.89157026,7.249403341 48.91719093,7.253731343 48.94280945,7.258064516 48.96842582,7.208607292 48.99404006,7.159090909 49.01965215,7.10951526 49.0452621,7.105263158 49.01965215))
621657|7|7.338709677|48.96842582|POLYGON((7.266746411 49.01965215,7.262402869 48.99404006,7.258064516 48.96842582,7.307462687 48.94280945,7.356801909 48.91719093,7.40608229 48.89157026,7.410501193 48.91719093,7.414925373 48.94280945,7.419354839 48.96842582,7.369994023 48.99404006,7.320574163 49.01965215,7.271095153 49.0452621,7.266746411 49.01965215))
621658|3|7.5|48.96842582|POLYGON((7.428229665 49.01965215,7.4237896 48.99404006,7.419354839 48.96842582,7.468656716 48.94280945,7.517899761 48.91719093,7.567084079 48.89157026,7.571599045 48.91719093,7.576119403 48.94280945,7.580645161 48.96842582,7.531380753 48.99404006,7.482057416 49.01965215,7.432675045 49.0452621,7.428229665 49.01965215))
621659|7|7.661290323|48.96842582|POLYGON((7.589712919 49.01965215,7.58517633 48.99404006,7.580645161 48.96842582,7.629850746 48.94280945,7.678997613 48.91719093,7.728085868 48.89157026,7.732696897 48.91719093,7.737313433 48.94280945,7.741935484 48.96842582,7.692767484 48.99404006,7.64354067 49.01965215,7.594254937 49.0452621,7.589712919 49.01965215))
621660|7|7.822580645|48.96842582|POLYGON((7.751196172 49.01965215,7.74656306 48.99404006,7.741935484 48.96842582,7.791044776 48.94280945,7.840095465 48.91719093,7.889087657 48.89157026,7.893794749 48.91719093,7.898507463 48.94280945,7.903225806 48.96842582,7.854154214 48.99404006,7.805023923 49.01965215,7.755834829 49.0452621,7.751196172 49.01965215))
621661|7|7.983870968|48.96842582|POLYGON((7.912679426 49.01965215,7.907949791 48.99404006,7.903225806 48.96842582,7.952238806 48.94280945,8.001193317 48.91719093,8.050089445 48.89157026,8.054892601 48.91719093,8.059701493 48.94280945,8.064516129 48.96842582,8.015540944 48.99404006,7.966507177 49.01965215,7.917414722 49.0452621,7.912679426 49.01965215))
621662|7|8.14516129|48.96842582|POLYGON((8.074162679 49.01965215,8.069336521 48.99404006,8.064516129 48.96842582,8.113432836 48.94280945,8.162291169 48.91719093,8.211091234 48.89157026,8.215990453 48.91719093,8.220895522 48.94280945,8.225806452 48.96842582,8.176927675 48.99404006,8.127990431 49.01965215,8.078994614 49.0452621,8.074162679 49.01965215))
623834|9|-1.532258065|48.96842582|POLYGON((-1.507177033 49.01965215,-1.560071727 48.99404006,-1.612903226 48.96842582,-1.611940299 48.94280945,-1.61097852 48.91719093,-1.610017889 48.89157026,-1.557279236 48.91719093,-1.504477612 48.94280945,-1.451612903 48.96842582,-1.452480574 48.99404006,-1.453349282 49.01965215,-1.454219031 49.0452621,-1.507177033 49.01965215))
623837|9|-1.048387097|48.96842582|POLYGON((-1.022727273 49.01965215,-1.075911536 48.99404006,-1.129032258 48.96842582,-1.128358209 48.94280945,-1.127684964 48.91719093,-1.127012522 48.89157026,-1.07398568 48.91719093,-1.020895522 48.94280945,-0.9677419355 48.96842582,-0.9683203825 48.99404006,-0.9688995215 49.01965215,-0.9694793537 49.0452621,-1.022727273 49.01965215))
623838|5|-0.8870967742|48.96842582|POLYGON((-0.8612440191 49.01965215,-0.9145248057 48.99404006,-0.9677419355 48.96842582,-0.9671641791 48.94280945,-0.9665871122 48.91719093,-0.9660107335 48.89157026,-0.9128878282 48.91719093,-0.8597014925 48.94280945,-0.8064516129 48.96842582,-0.8069336521 48.99404006,-0.8074162679 49.01965215,-0.8078994614 49.0452621,-0.8612440191 49.01965215))
623840|9|-0.564516129|48.96842582|POLYGON((-0.538277512 49.01965215,-0.5917513449 48.99404006,-0.6451612903 48.96842582,-0.6447761194 48.94280945,-0.6443914081 48.91719093,-0.6440071556 48.89157026,-0.5906921241 48.91719093,-0.5373134328 48.94280945,-0.4838709677 48.96842582,-0.4841601913 48.99404006,-0.4844497608 49.01965215,-0.4847396768 49.0452621,-0.538277512 49.01965215))
623841|9|-0.4032258065|48.96842582|POLYGON((-0.3767942584 49.01965215,-0.4303646145 48.99404006,-0.4838709677 48.96842582,-0.4835820896 48.94280945,-0.4832935561 48.91719093,-0.4830053667 48.89157026,-0.4295942721 48.91719093,-0.376119403 48.94280945,-0.3225806452 48.96842582,-0.3227734608 48.99404006,-0.3229665072 49.01965215,-0.3231597846 49.0452621,-0.3767942584 49.01965215))
623842|9|-0.2419354839|48.96842582|POLYGON((-0.2153110048 49.01965215,-0.268977884 48.99404006,-0.3225806452 48.96842582,-0.3223880597 48.94280945,-0.3221957041 48.91719093,-0.3220035778 48.89157026,-0.26849642 48.91719093,-0.2149253731 48.94280945,-0.1612903226 48.96842582,-0.1613867304 48.99404006,-0.1614832536 49.01965215,-0.1615798923 49.0452621,-0.2153110048 49.01965215))
623843|4|-0.08064516129|48.96842582|POLYGON((-0.0538277512 49.01965215,-0.1075911536 48.99404006,-0.1612903226 48.96842582,-0.1611940299 48.94280945,-0.161097852 48.91719093,-0.1610017889 48.89157026,-0.107398568 48.91719093,-0.05373134328 48.94280945,0 48.96842582,0 48.99404006,0 49.01965215,0 49.0452621,-0.0538277512 49.01965215))
623845|4|0.2415026834|48.89157026|POLYGON((0.1611940299 48.94280945,0.161097852 48.91719093,0.1610017889 48.89157026,0.2145411204 48.86594744,0.2680166766 48.84032248,0.3214285714 48.81469536,0.3216200119 48.84032248,0.3218116806 48.86594744,0.3220035778 48.89157026,0.26849642 48.91719093,0.2149253731 48.94280945,0.1612903226 48.96842582,0.1611940299 48.94280945))
623848|5|0.7245080501|48.89157026|POLYGON((0.6447761194 48.94280945,0.6443914081 48.91719093,0.6440071556 48.89157026,0.6972586412 48.86594744,0.7504466945 48.84032248,0.8035714286 48.81469536,0.8040500298 48.84032248,0.8045292014 48.86594744,0.8050089445 48.89157026,0.7517899761 48.91719093,0.6985074627 48.94280945,0.6451612903 48.96842582,0.6447761194 48.94280945))
623849|5|0.885509839|48.89157026|POLYGON((0.8059701493 48.94280945,0.8054892601 48.91719093,0.8050089445 48.89157026,0.8581644815 48.86594744,0.9112567004 48.84032248,0.9642857143 48.81469536,0.9648600357 48.84032248,0.9654350417 48.86594744,0.9660107335 48.89157026,0.9128878282 48.91719093,0.8597014925 48.94280945,0.8064516129 48.96842582,0.8059701493 48.94280945))
623851|4|1.207513417|48.89157026|POLYGON((1.128358209 48.94280945,1.127684964 48.91719093,1.127012522 48.89157026,1.179976162 48.86594744,1.232876712 48.84032248,1.285714286 48.81469536,1.286480048 48.84032248,1.287246722 48.86594744,1.288014311 48.89157026,1.235083532 48.91719093,1.182089552 48.94280945,1.129032258 48.96842582,1.128358209 48.94280945))
623852|5|1.368515206|48.89157026|POLYGON((1.289552239 48.94280945,1.288782816 48.91719093,1.288014311 48.89157026,1.340882002 48.86594744,1.393686718 48.84032248,1.446428571 48.81469536,1.447290054 48.84032248,1.448152563 48.86594744,1.4490161 48.89157026,1.396181384 48.91719093,1.343283582 48.94280945,1.290322581 48.96842582,1.289552239 48.94280945))
623853|1|1.529516995|48.89157026|POLYGON((1.450746269 48.94280945,1.449880668 48.91719093,1.4490161 48.89157026,1.501787843 48.86594744,1.554496724 48.84032248,1.607142857 48.81469536,1.60810006 48.84032248,1.609058403 48.86594744,1.610017889 48.89157026,1.557279236 48.91719093,1.504477612 48.94280945,1.451612903 48.96842582,1.450746269 48.94280945))
623854|6|1.690518784|48.89157026|POLYGON((1.611940299 48.94280945,1.61097852 48.91719093,1.610017889 48.89157026,1.662693683 48.86594744,1.71530673 48.84032248,1.767857143 48.81469536,1.768910066 48.84032248,1.769964243 48.86594744,1.771019678 48.89157026,1.718377088 48.91719093,1.665671642 48.94280945,1.612903226 48.96842582,1.611940299 48.94280945))
623855|6|1.851520572|48.89157026|POLYGON((1.773134328 48.94280945,1.772076372 48.91719093,1.771019678 48.89157026,1.823599523 48.86594744,1.876116736 48.84032248,1.928571429 48.81469536,1.929720071 48.84032248,1.930870083 48.86594744,1.932021467 48.89157026,1.87947494 48.91719093,1.826865672 48.94280945,1.774193548 48.96842582,1.773134328 48.94280945))
623856|6|2.012522361|48.89157026|POLYGON((1.934328358 48.94280945,1.933174224 48.91719093,1.932021467 48.89157026,1.984505364 48.86594744,2.036926742 48.84032248,2.089285714 48.81469536,2.090530077 48.84032248,2.091775924 48.86594744,2.093023256 48.89157026,2.040572792 48.91719093,1.988059701 48.94280945,1.935483871 48.96842582,1.934328358 48.94280945))
623857|1|2.17352415|48.89157026|POLYGON((2.095522388 48.94280945,2.094272076 48.91719093,2.093023256 48.89157026,2.145411204 48.86594744,2.197736748 48.84032248,2.25 48.81469536,2.251340083 48.84032248,2.252681764 48.86594744,2.254025045 48.89157026,2.201670644 48.91719093,2.149253731 48.94280945,2.096774194 48.96842582,2.095522388 48.94280945))
623858|1|2.334525939|48.89157026|POLYGON((2.256716418 48.94280945,2.255369928 48.91719093,2.254025045 48.89157026,2.306317044 48.86594744,2.358546754 48.84032248,2.410714286 48.81469536,2.412150089 48.84032248,2.413587604 48.86594744,2.415026834 48.89157026,2.362768496 48.91719093,2.310447761 48.94280945,2.258064516 48.96842582,2.256716418 48.94280945))
623859|5|2.495527728|48.89157026|POLYGON((2.417910448 48.94280945,2.41646778 48.91719093,2.415026834 48.89157026,2.467222884 48.86594744,2.51935676 48.84032248,2.571428571 48.81469536,2.572960095 48.84032248,2.574493445 48.86594744,2.576028623 48.89157026,2.523866348 48.91719093,2.471641791 48.94280945,2.419354839 48.96842582,2.417910448 48.94280945))
623860|5|2.656529517|48.89157026|POLYGON((2.579104478 48.94280945,2.577565632 48.91719093,2.576028623 48.89157026,2.628128725 48.86594744,2.680166766 48.84032248,2.732142857 48.81469536,2.733770101 48.84032248,2.735399285 48.86594744,2.737030411 48.89157026,2.6849642 48.91719093,2.632835821 48.94280945,2.580645161 48.96842582,2.579104478 48.94280945))
623861|5|2.817531306|48.89157026|POLYGON((2.740298507 48.94280945,2.738663484 48.91719093,2.737030411 48.89157026,2.789034565 48.86594744,2.840976772 48.84032248,2.892857143 48.81469536,2.894580107 48.84032248,2.896305125 48.86594744,2.8980322 48.89157026,2.846062053 48.91719093,2.794029851 48.94280945,2.741935484 48.96842582,2.740298507 48.94280945))
623862|5|2.978533095|48.89157026|POLYGON((2.901492537 48.94280945,2.899761337 48.91719093,2.8980322 48.89157026,2.949940405 48.86594744,3.001786778 48.84032248,3.053571429 48.81469536,3.055390113 48.84032248,3.057210965 48.86594744,3.059033989 48.89157026,3.007159905 48.91719093,2.955223881 48.94280945,2.903225806 48.96842582,2.901492537 48.94280945))
623863|5|3.139534884|48.89157026|POLYGON((3.062686567 48.94280945,3.060859189 48.91719093,3.059033989 48.89157026,3.110846246 48.86594744,3.162596784 48.84032248,3.214285714 48.81469536,3.216200119 48.84032248,3.218116806 48.86594744,3.220035778 48.89157026,3.168257757 48.91719093,3.11641791 48.94280945,3.064516129 48.96842582,3.062686567 48.94280945))
623864|1|3.300536673|48.89157026|POLYGON((3.223880597 48.94280945,3.221957041 48.91719093,3.220035778 48.89157026,3.271752086 48.86594744,3.32340679 48.84032248,3.375 48.81469536,3.377010125 48.84032248,3.379022646 48.86594744,3.381037567 48.89157026,3.329355609 48.91719093,3.27761194 48.94280945,3.225806452 48.96842582,3.223880597 48.94280945))
623871|7|4.427549195|48.89157026|POLYGON((4.352238806 48.94280945,4.349642005 48.91719093,4.347048301 48.89157026,4.398092968 48.86594744,4.449076831 48.84032248,4.5 48.81469536,4.502680167 48.84032248,4.505363528 48.86594744,4.508050089 48.89157026,4.457040573 48.91719093,4.405970149 48.94280945,4.35483871 48.96842582,4.352238806 48.94280945))
623873|1|4.749552773|48.89157026|POLYGON((4.674626866 48.94280945,4.671837709 48.91719093,4.669051878 48.89157026,4.719904648 48.86594744,4.770696843 48.84032248,4.821428571 48.81469536,4.824300179 48.84032248,4.827175209 48.86594744,4.830053667 48.89157026,4.779236277 48.91719093,4.728358209 48.94280945,4.677419355 48.96842582,4.674626866 48.94280945))
623877|7|5.393559928|48.89157026|POLYGON((5.319402985 48.94280945,5.316229117 48.91719093,5.313059034 48.89157026,5.36352801 48.86594744,5.413936867 48.84032248,5.464285714 48.81469536,5.467540203 48.84032248,5.47079857 48.86594744,5.474060823 48.89157026,5.423627685 48.91719093,5.373134328 48.94280945,5.322580645 48.96842582,5.319402985 48.94280945))
623878|3|5.554561717|48.89157026|POLYGON((5.480597015 48.94280945,5.477326969 48.91719093,5.474060823 48.89157026,5.52443385 48.86594744,5.574746873 48.84032248,5.625 48.81469536,5.628350208 48.84032248,5.63170441 48.86594744,5.635062612 48.89157026,5.584725537 48.91719093,5.534328358 48.94280945,5.483870968 48.96842582,5.480597015 48.94280945))
623879|7|5.715563506|48.89157026|POLYGON((5.641791045 48.94280945,5.638424821 48.91719093,5.635062612 48.89157026,5.68533969 48.86594744,5.735556879 48.84032248,5.785714286 48.81469536,5.789160214 48.84032248,5.79261025 48.86594744,5.796064401 48.89157026,5.745823389 48.91719093,5.695522388 48.94280945,5.64516129 48.96842582,5.641791045 48.94280945))
623881|7|6.037567084|48.89157026|POLYGON((5.964179104 48.94280945,5.960620525 48.91719093,5.95706619 48.89157026,6.007151371 48.86594744,6.057176891 48.84032248,6.107142857 48.81469536,6.110780226 48.84032248,6.114421931 48.86594744,6.118067979 48.89157026,6.068019093 48.91719093,6.017910448 48.94280945,5.967741935 48.96842582,5.964179104 48.94280945))
623882|7|6.198568873|48.89157026|POLYGON((6.125373134 48.94280945,6.121718377 48.91719093,6.118067979 48.89157026,6.168057211 48.86594744,6.217986897 48.84032248,6.267857143 48.81469536,6.271590232 48.84032248,6.275327771 48.86594744,6.279069767 48.89157026,6.229116945 48.91719093,6.179104478 48.94280945,6.129032258 48.96842582,6.125373134 48.94280945))
623883|7|6.359570662|48.89157026|POLYGON((6.286567164 48.94280945,6.282816229 48.91719093,6.279069767 48.89157026,6.328963051 48.86594744,6.378796903 48.84032248,6.428571429 48.81469536,6.432400238 48.84032248,6.436233611 48.86594744,6.440071556 48.89157026,6.390214797 48.91719093,6.340298507 48.94280945,6.290322581 48.96842582,6.286567164 48.94280945))
623885|7|6.68157424|48.89157026|POLYGON((6.608955224 48.94280945,6.605011933 48.91719093,6.601073345 48.89157026,6.650774732 48.86594744,6.700416915 48.84032248,6.75 48.81469536,6.75402025 48.84032248,6.758045292 48.86594744,6.762075134 48.89157026,6.712410501 48.91719093,6.662686567 48.94280945,6.612903226 48.96842582,6.608955224 48.94280945))
623886|3|6.842576029|48.89157026|POLYGON((6.770149254 48.94280945,6.766109785 48.91719093,6.762075134 48.89157026,6.811680572 48.86594744,6.861226921 48.84032248,6.910714286 48.81469536,6.914830256 48.84032248,6.918951132 48.86594744,6.923076923 48.89157026,6.873508353 48.91719093,6.823880597 48.94280945,6.774193548 48.96842582,6.770149254 48.94280945))
623887|7|7.003577818|48.89157026|POLYGON((6.931343284 48.94280945,6.927207637 48.91719093,6.923076923 48.89157026,6.972586412 48.86594744,7.022036927 48.84032248,7.071428571 48.81469536,7.075640262 48.84032248,7.079856973 48.86594744,7.084078712 48.89157026,7.034606205 48.91719093,6.985074627 48.94280945,6.935483871 48.96842582,6.931343284 48.94280945))
623888|7|7.164579606|48.89157026|POLYGON((7.092537313 48.94280945,7.088305489 48.91719093,7.084078712 48.89157026,7.133492253 48.86594744,7.182846933 48.84032248,7.232142857 48.81469536,7.236450268 48.84032248,7.240762813 48.86594744,7.245080501 48.89157026,7.195704057 48.91719093,7.146268657 48.94280945,7.096774194 48.96842582,7.092537313 48.94280945))
623890|7|7.486583184|48.89157026|POLYGON((7.414925373 48.94280945,7.410501193 48.91719093,7.40608229 48.89157026,7.455303933 48.86594744,7.504466945 48.84032248,7.553571429 48.81469536,7.55807028 48.84032248,7.562574493 48.86594744,7.567084079 48.89157026,7.517899761 48.91719093,7.468656716 48.94280945,7.419354839 48.96842582,7.414925373 48.94280945))
623891|7|7.647584973|48.89157026|POLYGON((7.576119403 48.94280945,7.571599045 48.91719093,7.567084079 48.89157026,7.616209774 48.86594744,7.665276951 48.84032248,7.714285714 48.81469536,7.718880286 48.84032248,7.723480334 48.86594744,7.728085868 48.89157026,7.678997613 48.91719093,7.629850746 48.94280945,7.580645161 48.96842582,7.576119403 48.94280945))
623892|7|7.808586762|48.89157026|POLYGON((7.737313433 48.94280945,7.732696897 48.91719093,7.728085868 48.89157026,7.777115614 48.86594744,7.826086957 48.84032248,7.875 48.81469536,7.879690292 48.84032248,7.884386174 48.86594744,7.889087657 48.89157026,7.840095465 48.91719093,7.791044776 48.94280945,7.741935484 48.96842582,7.737313433 48.94280945))
623893|7|7.969588551|48.89157026|POLYGON((7.898507463 48.94280945,7.893794749 48.91719093,7.889087657 48.89157026,7.938021454 48.86594744,7.986896962 48.84032248,8.035714286 48.81469536,8.040500298 48.84032248,8.045292014 48.86594744,8.050089445 48.89157026,8.001193317 48.91719093,7.952238806 48.94280945,7.903225806 48.96842582,7.898507463 48.94280945))
623894|7|8.13059034|48.89157026|POLYGON((8.059701493 48.94280945,8.054892601 48.91719093,8.050089445 48.89157026,8.098927294 48.86594744,8.147706968 48.84032248,8.196428571 48.81469536,8.201310304 48.84032248,8.206197855 48.86594744,8.211091234 48.89157026,8.162291169 48.91719093,8.113432836 48.94280945,8.064516129 48.96842582,8.059701493 48.94280945))
626058|9|-3.461538462|48.89157026|POLYGON((-3.43880597 48.94280945,-3.490453461 48.91719093,-3.542039356 48.89157026,-3.539928486 48.86594744,-3.537820131 48.84032248,-3.535714286 48.81469536,-3.484216796 48.84032248,-3.432657926 48.86594744,-3.381037567 48.89157026,-3.383054893 48.91719093,-3.385074627 48.94280945,-3.387096774 48.96842582,-3.43880597 48.94280945))
626061|9|-2.978533095|48.89157026|POLYGON((-2.955223881 48.94280945,-3.007159905 48.91719093,-3.059033989 48.89157026,-3.057210965 48.86594744,-3.055390113 48.84032248,-3.053571429 48.81469536,-3.001786778 48.84032248,-2.949940405 48.86594744,-2.8980322 48.89157026,-2.899761337 48.91719093,-2.901492537 48.94280945,-2.903225806 48.96842582,-2.955223881 48.94280945))
626070|3|-1.529516995|48.89157026|POLYGON((-1.504477612 48.94280945,-1.557279236 48.91719093,-1.610017889 48.89157026,-1.609058403 48.86594744,-1.60810006 48.84032248,-1.607142857 48.81469536,-1.554496724 48.84032248,-1.501787843 48.86594744,-1.4490161 48.89157026,-1.449880668 48.91719093,-1.450746269 48.94280945,-1.451612903 48.96842582,-1.504477612 48.94280945))
626072|1|-1.207513417|48.89157026|POLYGON((-1.182089552 48.94280945,-1.235083532 48.91719093,-1.288014311 48.89157026,-1.287246722 48.86594744,-1.286480048 48.84032248,-1.285714286 48.81469536,-1.232876712 48.84032248,-1.179976162 48.86594744,-1.127012522 48.89157026,-1.127684964 48.91719093,-1.128358209 48.94280945,-1.129032258 48.96842582,-1.182089552 48.94280945))
626073|8|-1.046511628|48.89157026|POLYGON((-1.020895522 48.94280945,-1.07398568 48.91719093,-1.127012522 48.89157026,-1.126340882 48.86594744,-1.125670042 48.84032248,-1.125 48.81469536,-1.072066706 48.84032248,-1.019070322 48.86594744,-0.9660107335 48.89157026,-0.9665871122 48.91719093,-0.9671641791 48.94280945,-0.9677419355 48.96842582,-1.020895522 48.94280945))
626074|9|-0.885509839|48.89157026|POLYGON((-0.8597014925 48.94280945,-0.9128878282 48.91719093,-0.9660107335 48.89157026,-0.9654350417 48.86594744,-0.9648600357 48.84032248,-0.9642857143 48.81469536,-0.9112567004 48.84032248,-0.8581644815 48.86594744,-0.8050089445 48.89157026,-0.8054892601 48.91719093,-0.8059701493 48.94280945,-0.8064516129 48.96842582,-0.8597014925 48.94280945))
626076|3|-0.5635062612|48.89157026|POLYGON((-0.5373134328 48.94280945,-0.5906921241 48.91719093,-0.6440071556 48.89157026,-0.6436233611 48.86594744,-0.6432400238 48.84032248,-0.6428571429 48.81469536,-0.5896366885 48.84032248,-0.536352801 48.86594744,-0.4830053667 48.89157026,-0.4832935561 48.91719093,-0.4835820896 48.94280945,-0.4838709677 48.96842582,-0.5373134328 48.94280945))
626078|9|-0.2415026834|48.89157026|POLYGON((-0.2149253731 48.94280945,-0.26849642 48.91719093,-0.3220035778 48.89157026,-0.3218116806 48.86594744,-0.3216200119 48.84032248,-0.3214285714 48.81469536,-0.2680166766 48.84032248,-0.2145411204 48.86594744,-0.1610017889 48.89157026,-0.161097852 48.91719093,-0.1611940299 48.94280945,-0.1612903226 48.96842582,-0.2149253731 48.94280945))
626080|3|0.08035714286|48.81469536|POLYGON((0 48.86594744,0 48.84032248,0 48.81469536,0.05353955979 48.78906609,0.1070154578 48.76343467,0.1604278075 48.73780108,0.1605231867 48.76343467,0.1606186794 48.78906609,0.1607142857 48.81469536,0.1072066706 48.84032248,0.0536352801 48.86594744,0 48.89157026,0 48.86594744))
626081|9|0.2410714286|48.81469536|POLYGON((0.1609058403 48.86594744,0.160810006 48.84032248,0.1607142857 48.81469536,0.2141582391 48.78906609,0.2675386445 48.76343467,0.320855615 48.73780108,0.3210463734 48.76343467,0.3212373587 48.78906609,0.3214285714 48.81469536,0.2680166766 48.84032248,0.2145411204 48.86594744,0.1610017889 48.89157026,0.1609058403 48.86594744))
626083|5|0.5625|48.81469536|POLYGON((0.4827175209 48.86594744,0.4824300179 48.84032248,0.4821428571 48.81469536,0.5353955979 48.78906609,0.5885850178 48.76343467,0.6417112299 48.73780108,0.6420927467 48.76343467,0.6424747174 48.78906609,0.6428571429 48.81469536,0.5896366885 48.84032248,0.536352801 48.86594744,0.4830053667 48.89157026,0.4827175209 48.86594744))
626084|7|0.7232142857|48.81469536|POLYGON((0.6436233611 48.86594744,0.6432400238 48.84032248,0.6428571429 48.81469536,0.6960142772 48.78906609,0.7491082045 48.76343467,0.8021390374 48.73780108,0.8026159334 48.76343467,0.8030933968 48.78906609,0.8035714286 48.81469536,0.7504466945 48.84032248,0.6972586412 48.86594744,0.6440071556 48.89157026,0.6436233611 48.86594744))
626086|4|1.044642857|48.81469536|POLYGON((0.9654350417 48.86594744,0.9648600357 48.84032248,0.9642857143 48.81469536,1.017251636 48.78906609,1.070154578 48.76343467,1.122994652 48.73780108,1.123662307 48.76343467,1.124330756 48.78906609,1.125 48.81469536,1.072066706 48.84032248,1.019070322 48.86594744,0.9660107335 48.89157026,0.9654350417 48.86594744))
626087|4|1.205357143|48.81469536|POLYGON((1.126340882 48.86594744,1.125670042 48.84032248,1.125 48.81469536,1.177870315 48.78906609,1.230677765 48.76343467,1.28342246 48.73780108,1.284185493 48.76343467,1.284949435 48.78906609,1.285714286 48.81469536,1.232876712 48.84032248,1.179976162 48.86594744,1.127012522 48.89157026,1.126340882 48.86594744))
626088|6|1.366071429|48.81469536|POLYGON((1.287246722 48.86594744,1.286480048 48.84032248,1.285714286 48.81469536,1.338488995 48.78906609,1.391200951 48.76343467,1.443850267 48.73780108,1.44470868 48.76343467,1.445568114 48.78906609,1.446428571 48.81469536,1.393686718 48.84032248,1.340882002 48.86594744,1.288014311 48.89157026,1.287246722 48.86594744))
626089|6|1.526785714|48.81469536|POLYGON((1.448152563 48.86594744,1.447290054 48.84032248,1.446428571 48.81469536,1.499107674 48.78906609,1.551724138 48.76343467,1.604278075 48.73780108,1.605231867 48.76343467,1.606186794 48.78906609,1.607142857 48.81469536,1.554496724 48.84032248,1.501787843 48.86594744,1.4490161 48.89157026,1.448152563 48.86594744))
626090|6|1.6875|48.81469536|POLYGON((1.609058403 48.86594744,1.60810006 48.84032248,1.607142857 48.81469536,1.659726353 48.78906609,1.712247325 48.76343467,1.764705882 48.73780108,1.765755054 48.76343467,1.766805473 48.78906609,1.767857143 48.81469536,1.71530673 48.84032248,1.662693683 48.86594744,1.610017889 48.89157026,1.609058403 48.86594744))
626091|6|1.848214286|48.81469536|POLYGON((1.769964243 48.86594744,1.768910066 48.84032248,1.767857143 48.81469536,1.820345033 48.78906609,1.872770511 48.76343467,1.92513369 48.73780108,1.92627824 48.76343467,1.927424152 48.78906609,1.928571429 48.81469536,1.876116736 48.84032248,1.823599523 48.86594744,1.771019678 48.89157026,1.769964243 48.86594744))
626092|6|2.008928571|48.81469536|POLYGON((1.930870083 48.86594744,1.929720071 48.84032248,1.928571429 48.81469536,1.980963712 48.78906609,2.033293698 48.76343467,2.085561497 48.73780108,2.086801427 48.76343467,2.088042832 48.78906609,2.089285714 48.81469536,2.036926742 48.84032248,1.984505364 48.86594744,1.932021467 48.89157026,1.930870083 48.86594744))
626093|6|2.169642857|48.81469536|POLYGON((2.091775924 48.86594744,2.090530077 48.84032248,2.089285714 48.81469536,2.141582391 48.78906609,2.193816885 48.76343467,2.245989305 48.73780108,2.247324614 48.76343467,2.248661511 48.78906609,2.25 48.81469536,2.197736748 48.84032248,2.145411204 48.86594744,2.093023256 48.89157026,2.091775924 48.86594744))
626094|1|2.330357143|48.81469536|POLYGON((2.252681764 48.86594744,2.251340083 48.84032248,2.25 48.81469536,2.302201071 48.78906609,2.354340071 48.76343467,2.406417112 48.73780108,2.4078478 48.76343467,2.40928019 48.78906609,2.410714286 48.81469536,2.358546754 48.84032248,2.306317044 48.86594744,2.254025045 48.89157026,2.252681764 48.86594744))
626095|5|2.491071429|48.81469536|POLYGON((2.413587604 48.86594744,2.412150089 48.84032248,2.410714286 48.81469536,2.46281975 48.78906609,2.514863258 48.76343467,2.56684492 48.73780108,2.568370987 48.76343467,2.56989887 48.78906609,2.571428571 48.81469536,2.51935676 48.84032248,2.467222884 48.86594744,2.415026834 48.89157026,2.413587604 48.86594744))
626096|5|2.651785714|48.81469536|POLYGON((2.574493445 48.86594744,2.572960095 48.84032248,2.571428571 48.81469536,2.62343843 48.78906609,2.675386445 48.76343467,2.727272727 48.73780108,2.728894174 48.76343467,2.730517549 48.78906609,2.732142857 48.81469536,2.680166766 48.84032248,2.628128725 48.86594744,2.576028623 48.89157026,2.574493445 48.86594744))
626097|5|2.8125|48.81469536|POLYGON((2.735399285 48.86594744,2.733770101 48.84032248,2.732142857 48.81469536,2.784057109 48.78906609,2.835909631 48.76343467,2.887700535 48.73780108,2.88941736 48.76343467,2.891136228 48.78906609,2.892857143 48.81469536,2.840976772 48.84032248,2.789034565 48.86594744,2.737030411 48.89157026,2.735399285 48.86594744))
626098|5|2.973214286|48.81469536|POLYGON((2.896305125 48.86594744,2.894580107 48.84032248,2.892857143 48.81469536,2.944675788 48.78906609,2.996432818 48.76343467,3.048128342 48.73780108,3.049940547 48.76343467,3.051754908 48.78906609,3.053571429 48.81469536,3.001786778 48.84032248,2.949940405 48.86594744,2.8980322 48.89157026,2.896305125 48.86594744))
626099|5|3.133928571|48.81469536|POLYGON((3.057210965 48.86594744,3.055390113 48.84032248,3.053571429 48.81469536,3.105294468 48.78906609,3.156956005 48.76343467,3.20855615 48.73780108,3.210463734 48.76343467,3.212373587 48.78906609,3.214285714 48.81469536,3.162596784 48.84032248,3.110846246 48.86594744,3.059033989 48.89157026,3.057210965 48.86594744))
626100|5|3.294642857|48.81469536|POLYGON((3.218116806 48.86594744,3.216200119 48.84032248,3.214285714 48.81469536,3.265913147 48.78906609,3.317479191 48.76343467,3.368983957 48.73780108,3.37098692 48.76343467,3.372992267 48.78906609,3.375 48.81469536,3.32340679 48.84032248,3.271752086 48.86594744,3.220035778 48.89157026,3.218116806 48.86594744))
626104|7|3.9375|48.81469536|POLYGON((3.861740167 48.86594744,3.859440143 48.84032248,3.857142857 48.81469536,3.908387864 48.78906609,3.959571938 48.76343467,4.010695187 48.73780108,4.013079667 48.76343467,4.015466984 48.78906609,4.017857143 48.81469536,3.966646814 48.84032248,3.915375447 48.86594744,3.864042934 48.89157026,3.861740167 48.86594744))
626109|7|4.741071429|48.81469536|POLYGON((4.666269368 48.86594744,4.663490173 48.84032248,4.660714286 48.81469536,4.711481261 48.78906609,4.762187872 48.76343467,4.812834225 48.73780108,4.8156956 48.76343467,4.818560381 48.78906609,4.821428571 48.81469536,4.770696843 48.84032248,4.719904648 48.86594744,4.669051878 48.89157026,4.666269368 48.86594744))
626110|7|4.901785714|48.81469536|POLYGON((4.827175209 48.86594744,4.824300179 48.84032248,4.821428571 48.81469536,4.872099941 48.78906609,4.922711058 48.76343467,4.973262032 48.73780108,4.976218787 48.76343467,4.97917906 48.78906609,4.982142857 48.81469536,4.931506849 48.84032248,4.880810489 48.86594744,4.830053667 48.89157026,4.827175209 48.86594744))
626111|7|5.0625|48.81469536|POLYGON((4.988081049 48.86594744,4.985110185 48.84032248,4.982142857 48.81469536,5.03271862 48.78906609,5.083234245 48.76343467,5.13368984 48.73780108,5.136741974 48.76343467,5.139797739 48.78906609,5.142857143 48.81469536,5.092316855 48.84032248,5.041716329 48.86594744,4.991055456 48.89157026,4.988081049 48.86594744))
626112|7|5.223214286|48.81469536|POLYGON((5.148986889 48.86594744,5.145920191 48.84032248,5.142857143 48.81469536,5.193337299 48.78906609,5.243757432 48.76343467,5.294117647 48.73780108,5.297265161 48.76343467,5.300416419 48.78906609,5.303571429 48.81469536,5.253126861 48.84032248,5.202622169 48.86594744,5.152057245 48.89157026,5.148986889 48.86594744))
626114|7|5.544642857|48.81469536|POLYGON((5.47079857 48.86594744,5.467540203 48.84032248,5.464285714 48.81469536,5.514574658 48.78906609,5.564803805 48.76343467,5.614973262 48.73780108,5.618311534 48.76343467,5.621653778 48.78906609,5.625 48.81469536,5.574746873 48.84032248,5.52443385 48.86594744,5.474060823 48.89157026,5.47079857 48.86594744))
626117|7|6.026785714|48.81469536|POLYGON((5.953516091 48.86594744,5.94997022 48.84032248,5.946428571 48.81469536,5.996430696 48.78906609,6.046373365 48.76343467,6.096256684 48.73780108,6.099881094 48.76343467,6.103509816 48.78906609,6.107142857 48.81469536,6.057176891 48.84032248,6.007151371 48.86594744,5.95706619 48.89157026,5.953516091 48.86594744))
626121|5|6.669642857|48.81469536|POLYGON((6.597139452 48.86594744,6.593210244 48.84032248,6.589285714 48.81469536,6.638905413 48.78906609,6.688466112 48.76343467,6.737967914 48.73780108,6.741973841 48.76343467,6.745984533 48.78906609,6.75 48.81469536,6.700416915 48.84032248,6.650774732 48.86594744,6.601073345 48.89157026,6.597139452 48.86594744))
626123|7|6.991071429|48.81469536|POLYGON((6.918951132 48.86594744,6.914830256 48.84032248,6.910714286 48.81469536,6.960142772 48.78906609,7.009512485 48.76343467,7.058823529 48.73780108,7.063020214 48.76343467,7.067221892 48.78906609,7.071428571 48.81469536,7.022036927 48.84032248,6.972586412 48.86594744,6.923076923 48.89157026,6.918951132 48.86594744))
626124|3|7.151785714|48.81469536|POLYGON((7.079856973 48.86594744,7.075640262 48.84032248,7.071428571 48.81469536,7.120761452 48.78906609,7.170035672 48.76343467,7.219251337 48.73780108,7.223543401 48.76343467,7.227840571 48.78906609,7.232142857 48.81469536,7.182846933 48.84032248,7.133492253 48.86594744,7.084078712 48.89157026,7.079856973 48.86594744))
626125|7|7.3125|48.81469536|POLYGON((7.240762813 48.86594744,7.236450268 48.84032248,7.232142857 48.81469536,7.281380131 48.78906609,7.330558859 48.76343467,7.379679144 48.73780108,7.384066587 48.76343467,7.38845925 48.78906609,7.392857143 48.81469536,7.343656939 48.84032248,7.294398093 48.86594744,7.245080501 48.89157026,7.240762813 48.86594744))
626126|7|7.473214286|48.81469536|POLYGON((7.401668653 48.86594744,7.397260274 48.84032248,7.392857143 48.81469536,7.44199881 48.78906609,7.491082045 48.76343467,7.540106952 48.73780108,7.544589774 48.76343467,7.54907793 48.78906609,7.553571429 48.81469536,7.504466945 48.84032248,7.455303933 48.86594744,7.40608229 48.89157026,7.401668653 48.86594744))
626127|7|7.633928571|48.81469536|POLYGON((7.562574493 48.86594744,7.55807028 48.84032248,7.553571429 48.81469536,7.60261749 48.78906609,7.651605232 48.76343467,7.700534759 48.73780108,7.705112961 48.76343467,7.709696609 48.78906609,7.714285714 48.81469536,7.665276951 48.84032248,7.616209774 48.86594744,7.567084079 48.89157026,7.562574493 48.86594744))
626128|7|7.794642857|48.81469536|POLYGON((7.723480334 48.86594744,7.718880286 48.84032248,7.714285714 48.81469536,7.763236169 48.78906609,7.812128419 48.76343467,7.860962567 48.73780108,7.865636147 48.76343467,7.870315289 48.78906609,7.875 48.81469536,7.826086957 48.84032248,7.777115614 48.86594744,7.728085868 48.89157026,7.723480334 48.86594744))
626129|7|7.955357143|48.81469536|POLYGON((7.884386174 48.86594744,7.879690292 48.84032248,7.875 48.81469536,7.923854848 48.78906609,7.972651605 48.76343467,8.021390374 48.73780108,8.026159334 48.76343467,8.030933968 48.78906609,8.035714286 48.81469536,7.986896962 48.84032248,7.938021454 48.86594744,7.889087657 48.89157026,7.884386174 48.86594744))
626130|7|8.116071429|48.81469536|POLYGON((8.045292014 48.86594744,8.040500298 48.84032248,8.035714286 48.81469536,8.084473528 48.78906609,8.133174792 48.76343467,8.181818182 48.73780108,8.186682521 48.76343467,8.191552647 48.78906609,8.196428571 48.81469536,8.147706968 48.84032248,8.098927294 48.86594744,8.050089445 48.89157026,8.045292014 48.86594744))
628295|1|-3.9375|48.81469536|POLYGON((-3.915375447 48.86594744,-3.966646814 48.84032248,-4.017857143 48.81469536,-4.015466984 48.78906609,-4.013079667 48.76343467,-4.010695187 48.73780108,-3.959571938 48.76343467,-3.908387864 48.78906609,-3.857142857 48.81469536,-3.859440143 48.84032248,-3.861740167 48.86594744,-3.864042934 48.89157026,-3.915375447 48.86594744))
628297|1|-3.616071429|48.81469536|POLYGON((-3.593563766 48.86594744,-3.645026802 48.84032248,-3.696428571 48.81469536,-3.694229625 48.78906609,-3.692033294 48.76343467,-3.689839572 48.73780108,-3.638525565 48.76343467,-3.587150506 48.78906609,-3.535714286 48.81469536,-3.537820131 48.84032248,-3.539928486 48.86594744,-3.542039356 48.89157026,-3.593563766 48.86594744))
628298|1|-3.455357143|48.81469536|POLYGON((-3.432657926 48.86594744,-3.484216796 48.84032248,-3.535714286 48.81469536,-3.533610946 48.78906609,-3.531510107 48.76343467,-3.529411765 48.73780108,-3.478002378 48.76343467,-3.426531826 48.78906609,-3.375 48.81469536,-3.377010125 48.84032248,-3.379022646 48.86594744,-3.381037567 48.89157026,-3.432657926 48.86594744))
628301|1|-2.973214286|48.81469536|POLYGON((-2.949940405 48.86594744,-3.001786778 48.84032248,-3.053571429 48.81469536,-3.051754908 48.78906609,-3.049940547 48.76343467,-3.048128342 48.73780108,-2.996432818 48.76343467,-2.944675788 48.78906609,-2.892857143 48.81469536,-2.894580107 48.84032248,-2.896305125 48.86594744,-2.8980322 48.89157026,-2.949940405 48.86594744))
628310|2|-1.526785714|48.81469536|POLYGON((-1.501787843 48.86594744,-1.554496724 48.84032248,-1.607142857 48.81469536,-1.606186794 48.78906609,-1.605231867 48.76343467,-1.604278075 48.73780108,-1.551724138 48.76343467,-1.499107674 48.78906609,-1.446428571 48.81469536,-1.447290054 48.84032248,-1.448152563 48.86594744,-1.4490161 48.89157026,-1.501787843 48.86594744))
628313|4|-1.044642857|48.81469536|POLYGON((-1.019070322 48.86594744,-1.072066706 48.84032248,-1.125 48.81469536,-1.124330756 48.78906609,-1.123662307 48.76343467,-1.122994652 48.73780108,-1.070154578 48.76343467,-1.017251636 48.78906609,-0.9642857143 48.81469536,-0.9648600357 48.84032248,-0.9654350417 48.86594744,-0.9660107335 48.89157026,-1.019070322 48.86594744))
628314|9|-0.8839285714|48.81469536|POLYGON((-0.8581644815 48.86594744,-0.9112567004 48.84032248,-0.9642857143 48.81469536,-0.9637120761 48.78906609,-0.9631391201 48.76343467,-0.9625668449 48.73780108,-0.9096313912 48.76343467,-0.8566329566 48.78906609,-0.8035714286 48.81469536,-0.8040500298 48.84032248,-0.8045292014 48.86594744,-0.8050089445 48.89157026,-0.8581644815 48.86594744))
628315|9|-0.7232142857|48.81469536|POLYGON((-0.6972586412 48.86594744,-0.7504466945 48.84032248,-0.8035714286 48.81469536,-0.8030933968 48.78906609,-0.8026159334 48.76343467,-0.8021390374 48.73780108,-0.7491082045 48.76343467,-0.6960142772 48.78906609,-0.6428571429 48.81469536,-0.6432400238 48.84032248,-0.6436233611 48.86594744,-0.6440071556 48.89157026,-0.6972586412 48.86594744))
628316|3|-0.5625|48.81469536|POLYGON((-0.536352801 48.86594744,-0.5896366885 48.84032248,-0.6428571429 48.81469536,-0.6424747174 48.78906609,-0.6420927467 48.76343467,-0.6417112299 48.73780108,-0.5885850178 48.76343467,-0.5353955979 48.78906609,-0.4821428571 48.81469536,-0.4824300179 48.84032248,-0.4827175209 48.86594744,-0.4830053667 48.89157026,-0.536352801 48.86594744))
628320|9|0.08021390374|48.73780108|POLYGON((0 48.78906609,0 48.76343467,0 48.73780108,0.05344418052 48.71216534,0.1068249258 48.68652744,0.1601423488 48.66088737,0.1602373887 48.68652744,0.1603325416 48.71216534,0.1604278075 48.73780108,0.1070154578 48.76343467,0.05353955979 48.78906609,0 48.81469536,0 48.78906609))
628321|9|0.2406417112|48.73780108|POLYGON((0.1606186794 48.78906609,0.1605231867 48.76343467,0.1604278075 48.73780108,0.2137767221 48.71216534,0.2670623145 48.68652744,0.3202846975 48.66088737,0.3204747774 48.68652744,0.3206650831 48.71216534,0.320855615 48.73780108,0.2675386445 48.76343467,0.2141582391 48.78906609,0.1607142857 48.81469536,0.1606186794 48.78906609))
628322|1|0.4010695187|48.73780108|POLYGON((0.3212373587 48.78906609,0.3210463734 48.76343467,0.320855615 48.73780108,0.3741092637 48.71216534,0.4272997033 48.68652744,0.4804270463 48.66088737,0.4807121662 48.68652744,0.4809976247 48.71216534,0.4812834225 48.73780108,0.4280618312 48.76343467,0.3747769185 48.78906609,0.3214285714 48.81469536,0.3212373587 48.78906609))
628323|5|0.5614973262|48.73780108|POLYGON((0.4818560381 48.78906609,0.48156956 48.76343467,0.4812834225 48.73780108,0.5344418052 48.71216534,0.587537092 48.68652744,0.640569395 48.66088737,0.6409495549 48.68652744,0.6413301663 48.71216534,0.6417112299 48.73780108,0.5885850178 48.76343467,0.5353955979 48.78906609,0.4821428571 48.81469536,0.4818560381 48.78906609))
628324|9|0.7219251337|48.73780108|POLYGON((0.6424747174 48.78906609,0.6420927467 48.76343467,0.6417112299 48.73780108,0.6947743468 48.71216534,0.7477744807 48.68652744,0.8007117438 48.66088737,0.8011869436 48.68652744,0.8016627078 48.71216534,0.8021390374 48.73780108,0.7491082045 48.76343467,0.6960142772 48.78906609,0.6428571429 48.81469536,0.6424747174 48.78906609))
628325|6|0.8823529412|48.73780108|POLYGON((0.8030933968 48.78906609,0.8026159334 48.76343467,0.8021390374 48.73780108,0.8551068884 48.71216534,0.9080118694 48.68652744,0.9608540925 48.66088737,0.9614243323 48.68652744,0.9619952494 48.71216534,0.9625668449 48.73780108,0.9096313912 48.76343467,0.8566329566 48.78906609,0.8035714286 48.81469536,0.8030933968 48.78906609))
628326|6|1.042780749|48.73780108|POLYGON((0.9637120761 48.78906609,0.9631391201 48.76343467,0.9625668449 48.73780108,1.01543943 48.71216534,1.068249258 48.68652744,1.120996441 48.66088737,1.121661721 48.68652744,1.122327791 48.71216534,1.122994652 48.73780108,1.070154578 48.76343467,1.017251636 48.78906609,0.9642857143 48.81469536,0.9637120761 48.78906609))
628327|9|1.203208556|48.73780108|POLYGON((1.124330756 48.78906609,1.123662307 48.76343467,1.122994652 48.73780108,1.175771971 48.71216534,1.228486647 48.68652744,1.28113879 48.66088737,1.28189911 48.68652744,1.282660333 48.71216534,1.28342246 48.73780108,1.230677765 48.76343467,1.177870315 48.78906609,1.125 48.81469536,1.124330756 48.78906609))
628328|6|1.363636364|48.73780108|POLYGON((1.284949435 48.78906609,1.284185493 48.76343467,1.28342246 48.73780108,1.336104513 48.71216534,1.388724036 48.68652744,1.441281139 48.66088737,1.442136499 48.68652744,1.442992874 48.71216534,1.443850267 48.73780108,1.391200951 48.76343467,1.338488995 48.78906609,1.285714286 48.81469536,1.284949435 48.78906609))
628329|6|1.524064171|48.73780108|POLYGON((1.445568114 48.78906609,1.44470868 48.76343467,1.443850267 48.73780108,1.496437055 48.71216534,1.548961424 48.68652744,1.601423488 48.66088737,1.602373887 48.68652744,1.603325416 48.71216534,1.604278075 48.73780108,1.551724138 48.76343467,1.499107674 48.78906609,1.446428571 48.81469536,1.445568114 48.78906609))
628330|6|1.684491979|48.73780108|POLYGON((1.606186794 48.78906609,1.605231867 48.76343467,1.604278075 48.73780108,1.656769596 48.71216534,1.709198813 48.68652744,1.761565836 48.66088737,1.762611276 48.68652744,1.763657957 48.71216534,1.764705882 48.73780108,1.712247325 48.76343467,1.659726353 48.78906609,1.607142857 48.81469536,1.606186794 48.78906609))
628331|6|1.844919786|48.73780108|POLYGON((1.766805473 48.78906609,1.765755054 48.76343467,1.764705882 48.73780108,1.817102138 48.71216534,1.869436202 48.68652744,1.921708185 48.66088737,1.922848665 48.68652744,1.923990499 48.71216534,1.92513369 48.73780108,1.872770511 48.76343467,1.820345033 48.78906609,1.767857143 48.81469536,1.766805473 48.78906609))
628332|6|2.005347594|48.73780108|POLYGON((1.927424152 48.78906609,1.92627824 48.76343467,1.92513369 48.73780108,1.977434679 48.71216534,2.029673591 48.68652744,2.081850534 48.66088737,2.083086053 48.68652744,2.08432304 48.71216534,2.085561497 48.73780108,2.033293698 48.76343467,1.980963712 48.78906609,1.928571429 48.81469536,1.927424152 48.78906609))
628333|5|2.165775401|48.73780108|POLYGON((2.088042832 48.78906609,2.086801427 48.76343467,2.085561497 48.73780108,2.137767221 48.71216534,2.189910979 48.68652744,2.241992883 48.66088737,2.243323442 48.68652744,2.244655582 48.71216534,2.245989305 48.73780108,2.193816885 48.76343467,2.141582391 48.78906609,2.089285714 48.81469536,2.088042832 48.78906609))
628334|5|2.326203209|48.73780108|POLYGON((2.248661511 48.78906609,2.247324614 48.76343467,2.245989305 48.73780108,2.298099762 48.71216534,2.350148368 48.68652744,2.402135231 48.66088737,2.403560831 48.68652744,2.404988124 48.71216534,2.406417112 48.73780108,2.354340071 48.76343467,2.302201071 48.78906609,2.25 48.81469536,2.248661511 48.78906609))
628335|5|2.486631016|48.73780108|POLYGON((2.40928019 48.78906609,2.4078478 48.76343467,2.406417112 48.73780108,2.458432304 48.71216534,2.510385757 48.68652744,2.56227758 48.66088737,2.56379822 48.68652744,2.565320665 48.71216534,2.56684492 48.73780108,2.514863258 48.76343467,2.46281975 48.78906609,2.410714286 48.81469536,2.40928019 48.78906609))
628336|5|2.647058824|48.73780108|POLYGON((2.56989887 48.78906609,2.568370987 48.76343467,2.56684492 48.73780108,2.618764846 48.71216534,2.670623145 48.68652744,2.722419929 48.66088737,2.724035608 48.68652744,2.725653207 48.71216534,2.727272727 48.73780108,2.675386445 48.76343467,2.62343843 48.78906609,2.571428571 48.81469536,2.56989887 48.78906609))
628337|5|2.807486631|48.73780108|POLYGON((2.730517549 48.78906609,2.728894174 48.76343467,2.727272727 48.73780108,2.779097387 48.71216534,2.830860534 48.68652744,2.882562278 48.66088737,2.884272997 48.68652744,2.885985748 48.71216534,2.887700535 48.73780108,2.835909631 48.76343467,2.784057109 48.78906609,2.732142857 48.81469536,2.730517549 48.78906609))
628338|5|2.967914439|48.73780108|POLYGON((2.891136228 48.78906609,2.88941736 48.76343467,2.887700535 48.73780108,2.939429929 48.71216534,2.991097923 48.68652744,3.042704626 48.66088737,3.044510386 48.68652744,3.04631829 48.71216534,3.048128342 48.73780108,2.996432818 48.76343467,2.944675788 48.78906609,2.892857143 48.81469536,2.891136228 48.78906609))
628339|5|3.128342246|48.73780108|POLYGON((3.051754908 48.78906609,3.049940547 48.76343467,3.048128342 48.73780108,3.09976247 48.71216534,3.151335312 48.68652744,3.202846975 48.66088737,3.204747774 48.68652744,3.206650831 48.71216534,3.20855615 48.73780108,3.156956005 48.76343467,3.105294468 48.78906609,3.053571429 48.81469536,3.051754908 48.78906609))
628340|3|3.288770053|48.73780108|POLYGON((3.212373587 48.78906609,3.210463734 48.76343467,3.20855615 48.73780108,3.260095012 48.71216534,3.3115727 48.68652744,3.362989324 48.66088737,3.364985163 48.68652744,3.366983373 48.71216534,3.368983957 48.73780108,3.317479191 48.76343467,3.265913147 48.78906609,3.214285714 48.81469536,3.212373587 48.78906609))
628342|7|3.609625668|48.73780108|POLYGON((3.533610946 48.78906609,3.531510107 48.76343467,3.529411765 48.73780108,3.580760095 48.71216534,3.632047478 48.68652744,3.683274021 48.66088737,3.685459941 48.68652744,3.687648456 48.71216534,3.689839572 48.73780108,3.638525565 48.76343467,3.587150506 48.78906609,3.535714286 48.81469536,3.533610946 48.78906609))
628343|7|3.770053476|48.73780108|POLYGON((3.694229625 48.78906609,3.692033294 48.76343467,3.689839572 48.73780108,3.741092637 48.71216534,3.792284866 48.68652744,3.84341637 48.66088737,3.845697329 48.68652744,3.847980998 48.71216534,3.85026738 48.73780108,3.799048751 48.76343467,3.747769185 48.78906609,3.696428571 48.81469536,3.694229625 48.78906609))
628346|3|4.251336898|48.73780108|POLYGON((4.176085663 48.78906609,4.173602854 48.76343467,4.171122995 48.73780108,4.222090261 48.71216534,4.272997033 48.68652744,4.323843416 48.66088737,4.326409496 48.68652744,4.328978622 48.71216534,4.331550802 48.73780108,4.280618312 48.76343467,4.229625223 48.78906609,4.178571429 48.81469536,4.176085663 48.78906609))
628348|7|4.572192513|48.73780108|POLYGON((4.497323022 48.78906609,4.494649227 48.76343467,4.49197861 48.73780108,4.542755344 48.71216534,4.59347181 48.68652744,4.644128114 48.66088737,4.646884273 48.68652744,4.649643705 48.71216534,4.652406417 48.73780108,4.601664685 48.76343467,4.550862582 48.78906609,4.5 48.81469536,4.497323022 48.78906609))
628349|7|4.732620321|48.73780108|POLYGON((4.657941701 48.78906609,4.655172414 48.76343467,4.652406417 48.73780108,4.703087886 48.71216534,4.753709199 48.68652744,4.804270463 48.66088737,4.807121662 48.68652744,4.809976247 48.71216534,4.812834225 48.73780108,4.762187872 48.76343467,4.711481261 48.78906609,4.660714286 48.81469536,4.657941701 48.78906609))
628351|7|5.053475936|48.73780108|POLYGON((4.97917906 48.78906609,4.976218787 48.76343467,4.973262032 48.73780108,5.023752969 48.71216534,5.074183976 48.68652744,5.12455516 48.66088737,5.127596439 48.68652744,5.13064133 48.71216534,5.13368984 48.73780108,5.083234245 48.76343467,5.03271862 48.78906609,4.982142857 48.81469536,4.97917906 48.78906609))
628352|7|5.213903743|48.73780108|POLYGON((5.139797739 48.78906609,5.136741974 48.76343467,5.13368984 48.73780108,5.184085511 48.71216534,5.234421365 48.68652744,5.284697509 48.66088737,5.287833828 48.68652744,5.290973872 48.71216534,5.294117647 48.73780108,5.243757432 48.76343467,5.193337299 48.78906609,5.142857143 48.81469536,5.139797739 48.78906609))
628353|2|5.374331551|48.73780108|POLYGON((5.300416419 48.78906609,5.297265161 48.76343467,5.294117647 48.73780108,5.344418052 48.71216534,5.394658754 48.68652744,5.444839858 48.66088737,5.448071217 48.68652744,5.451306413 48.71216534,5.454545455 48.73780108,5.404280618 48.76343467,5.353955979 48.78906609,5.303571429 48.81469536,5.300416419 48.78906609))
628356|7|5.855614973|48.73780108|POLYGON((5.782272457 48.78906609,5.778834721 48.76343467,5.77540107 48.73780108,5.825415677 48.71216534,5.87537092 48.68652744,5.925266904 48.66088737,5.928783383 48.68652744,5.932304038 48.71216534,5.935828877 48.73780108,5.885850178 48.76343467,5.835812017 48.78906609,5.785714286 48.81469536,5.782272457 48.78906609))
628357|5|6.016042781|48.73780108|POLYGON((5.942891136 48.78906609,5.939357907 48.76343467,5.935828877 48.73780108,5.985748219 48.71216534,6.035608309 48.68652744,6.085409253 48.66088737,6.089020772 48.68652744,6.09263658 48.71216534,6.096256684 48.73780108,6.046373365 48.76343467,5.996430696 48.78906609,5.946428571 48.81469536,5.942891136 48.78906609))
628358|7|6.176470588|48.73780108|POLYGON((6.103509816 48.78906609,6.099881094 48.76343467,6.096256684 48.73780108,6.14608076 48.71216534,6.195845697 48.68652744,6.245551601 48.66088737,6.24925816 48.68652744,6.252969121 48.71216534,6.256684492 48.73780108,6.206896552 48.76343467,6.157049375 48.78906609,6.107142857 48.81469536,6.103509816 48.78906609))
628359|7|6.336898396|48.73780108|POLYGON((6.264128495 48.78906609,6.260404281 48.76343467,6.256684492 48.73780108,6.306413302 48.71216534,6.356083086 48.68652744,6.40569395 48.66088737,6.409495549 48.68652744,6.413301663 48.71216534,6.417112299 48.73780108,6.367419738 48.76343467,6.317668055 48.78906609,6.267857143 48.81469536,6.264128495 48.78906609))
628363|7|6.978609626|48.73780108|POLYGON((6.906603212 48.78906609,6.902497027 48.76343467,6.898395722 48.73780108,6.947743468 48.71216534,6.997032641 48.68652744,7.046263345 48.66088737,7.050445104 48.68652744,7.054631829 48.71216534,7.058823529 48.73780108,7.009512485 48.76343467,6.960142772 48.78906609,6.910714286 48.81469536,6.906603212 48.78906609))
628364|7|7.139037433|48.73780108|POLYGON((7.067221892 48.78906609,7.063020214 48.76343467,7.058823529 48.73780108,7.10807601 48.71216534,7.15727003 48.68652744,7.206405694 48.66088737,7.210682493 48.68652744,7.214964371 48.71216534,7.219251337 48.73780108,7.170035672 48.76343467,7.120761452 48.78906609,7.071428571 48.81469536,7.067221892 48.78906609))
628365|7|7.299465241|48.73780108|POLYGON((7.227840571 48.78906609,7.223543401 48.76343467,7.219251337 48.73780108,7.268408551 48.71216534,7.317507418 48.68652744,7.366548043 48.66088737,7.370919881 48.68652744,7.375296912 48.71216534,7.379679144 48.73780108,7.330558859 48.76343467,7.281380131 48.78906609,7.232142857 48.81469536,7.227840571 48.78906609))
628366|1|7.459893048|48.73780108|POLYGON((7.38845925 48.78906609,7.384066587 48.76343467,7.379679144 48.73780108,7.428741093 48.71216534,7.477744807 48.68652744,7.526690391 48.66088737,7.53115727 48.68652744,7.535629454 48.71216534,7.540106952 48.73780108,7.491082045 48.76343467,7.44199881 48.78906609,7.392857143 48.81469536,7.38845925 48.78906609))
628367|7|7.620320856|48.73780108|POLYGON((7.54907793 48.78906609,7.544589774 48.76343467,7.540106952 48.73780108,7.589073634 48.71216534,7.637982196 48.68652744,7.68683274 48.66088737,7.691394659 48.68652744,7.695961995 48.71216534,7.700534759 48.73780108,7.651605232 48.76343467,7.60261749 48.78906609,7.553571429 48.81469536,7.54907793 48.78906609))
628368|7|7.780748663|48.73780108|POLYGON((7.709696609 48.78906609,7.705112961 48.76343467,7.700534759 48.73780108,7.749406176 48.71216534,7.798219585 48.68652744,7.846975089 48.66088737,7.851632047 48.68652744,7.856294537 48.71216534,7.860962567 48.73780108,7.812128419 48.76343467,7.763236169 48.78906609,7.714285714 48.81469536,7.709696609 48.78906609))
628369|7|7.941176471|48.73780108|POLYGON((7.870315289 48.78906609,7.865636147 48.76343467,7.860962567 48.73780108,7.909738717 48.71216534,7.958456973 48.68652744,8.007117438 48.66088737,8.011869436 48.68652744,8.016627078 48.71216534,8.021390374 48.73780108,7.972651605 48.76343467,7.923854848 48.78906609,7.875 48.81469536,7.870315289 48.78906609))
630539|3|-3.930481283|48.73780108|POLYGON((-3.908387864 48.78906609,-3.959571938 48.76343467,-4.010695187 48.73780108,-4.008313539 48.71216534,-4.005934718 48.68652744,-4.003558719 48.66088737,-3.952522255 48.68652744,-3.901425178 48.71216534,-3.85026738 48.73780108,-3.85255648 48.76343467,-3.854848305 48.78906609,-3.857142857 48.81469536,-3.908387864 48.78906609))
630540|1|-3.770053476|48.73780108|POLYGON((-3.747769185 48.78906609,-3.799048751 48.76343467,-3.85026738 48.73780108,-3.847980998 48.71216534,-3.845697329 48.68652744,-3.84341637 48.66088737,-3.792284866 48.68652744,-3.741092637 48.71216534,-3.689839572 48.73780108,-3.692033294 48.76343467,-3.694229625 48.78906609,-3.696428571 48.81469536,-3.747769185 48.78906609))
630541|1|-3.609625668|48.73780108|POLYGON((-3.587150506 48.78906609,-3.638525565 48.76343467,-3.689839572 48.73780108,-3.687648456 48.71216534,-3.685459941 48.68652744,-3.683274021 48.66088737,-3.632047478 48.68652744,-3.580760095 48.71216534,-3.529411765 48.73780108,-3.531510107 48.76343467,-3.533610946 48.78906609,-3.535714286 48.81469536,-3.587150506 48.78906609))
630542|9|-3.449197861|48.73780108|POLYGON((-3.426531826 48.78906609,-3.478002378 48.76343467,-3.529411765 48.73780108,-3.527315914 48.71216534,-3.525222552 48.68652744,-3.523131673 48.66088737,-3.471810089 48.68652744,-3.420427553 48.71216534,-3.368983957 48.73780108,-3.37098692 48.76343467,-3.372992267 48.78906609,-3.375 48.81469536,-3.426531826 48.78906609))
630543|1|-3.288770053|48.73780108|POLYGON((-3.265913147 48.78906609,-3.317479191 48.76343467,-3.368983957 48.73780108,-3.366983373 48.71216534,-3.364985163 48.68652744,-3.362989324 48.66088737,-3.3115727 48.68652744,-3.260095012 48.71216534,-3.20855615 48.73780108,-3.210463734 48.76343467,-3.212373587 48.78906609,-3.214285714 48.81469536,-3.265913147 48.78906609))
630544|9|-3.128342246|48.73780108|POLYGON((-3.105294468 48.78906609,-3.156956005 48.76343467,-3.20855615 48.73780108,-3.206650831 48.71216534,-3.204747774 48.68652744,-3.202846975 48.66088737,-3.151335312 48.68652744,-3.09976247 48.71216534,-3.048128342 48.73780108,-3.049940547 48.76343467,-3.051754908 48.78906609,-3.053571429 48.81469536,-3.105294468 48.78906609))
630545|9|-2.967914439|48.73780108|POLYGON((-2.944675788 48.78906609,-2.996432818 48.76343467,-3.048128342 48.73780108,-3.04631829 48.71216534,-3.044510386 48.68652744,-3.042704626 48.66088737,-2.991097923 48.68652744,-2.939429929 48.71216534,-2.887700535 48.73780108,-2.88941736 48.76343467,-2.891136228 48.78906609,-2.892857143 48.81469536,-2.944675788 48.78906609))
630552|9|-1.844919786|48.73780108|POLYGON((-1.820345033 48.78906609,-1.872770511 48.76343467,-1.92513369 48.73780108,-1.923990499 48.71216534,-1.922848665 48.68652744,-1.921708185 48.66088737,-1.869436202 48.68652744,-1.817102138 48.71216534,-1.764705882 48.73780108,-1.765755054 48.76343467,-1.766805473 48.78906609,-1.767857143 48.81469536,-1.820345033 48.78906609))
630554|3|-1.524064171|48.73780108|POLYGON((-1.499107674 48.78906609,-1.551724138 48.76343467,-1.604278075 48.73780108,-1.603325416 48.71216534,-1.602373887 48.68652744,-1.601423488 48.66088737,-1.548961424 48.68652744,-1.496437055 48.71216534,-1.443850267 48.73780108,-1.44470868 48.76343467,-1.445568114 48.78906609,-1.446428571 48.81469536,-1.499107674 48.78906609))
630555|9|-1.363636364|48.73780108|POLYGON((-1.338488995 48.78906609,-1.391200951 48.76343467,-1.443850267 48.73780108,-1.442992874 48.71216534,-1.442136499 48.68652744,-1.441281139 48.66088737,-1.388724036 48.68652744,-1.336104513 48.71216534,-1.28342246 48.73780108,-1.284185493 48.76343467,-1.284949435 48.78906609,-1.285714286 48.81469536,-1.338488995 48.78906609))
630558|9|-0.8823529412|48.73780108|POLYGON((-0.8566329566 48.78906609,-0.9096313912 48.76343467,-0.9625668449 48.73780108,-0.9619952494 48.71216534,-0.9614243323 48.68652744,-0.9608540925 48.66088737,-0.9080118694 48.68652744,-0.8551068884 48.71216534,-0.8021390374 48.73780108,-0.8026159334 48.76343467,-0.8030933968 48.78906609,-0.8035714286 48.81469536,-0.8566329566 48.78906609))
630559|3|-0.7219251337|48.73780108|POLYGON((-0.6960142772 48.78906609,-0.7491082045 48.76343467,-0.8021390374 48.73780108,-0.8016627078 48.71216534,-0.8011869436 48.68652744,-0.8007117438 48.66088737,-0.7477744807 48.68652744,-0.6947743468 48.71216534,-0.6417112299 48.73780108,-0.6420927467 48.76343467,-0.6424747174 48.78906609,-0.6428571429 48.81469536,-0.6960142772 48.78906609))
630560|9|-0.5614973262|48.73780108|POLYGON((-0.5353955979 48.78906609,-0.5885850178 48.76343467,-0.6417112299 48.73780108,-0.6413301663 48.71216534,-0.6409495549 48.68652744,-0.640569395 48.66088737,-0.587537092 48.68652744,-0.5344418052 48.71216534,-0.4812834225 48.73780108,-0.48156956 48.76343467,-0.4818560381 48.78906609,-0.4821428571 48.81469536,-0.5353955979 48.78906609))
630563|9|-0.08021390374|48.73780108|POLYGON((-0.05353955979 48.78906609,-0.1070154578 48.76343467,-0.1604278075 48.73780108,-0.1603325416 48.71216534,-0.1602373887 48.68652744,-0.1601423488 48.66088737,-0.1068249258 48.68652744,-0.05344418052 48.71216534,0 48.73780108,0 48.76343467,0 48.78906609,0 48.81469536,-0.05353955979 48.78906609))
630566|6|0.4003558719|48.66088737|POLYGON((0.3206650831 48.71216534,0.3204747774 48.68652744,0.3202846975 48.66088737,0.3734439834 48.63524514,0.4265402844 48.60960075,0.4795737123 48.58395418,0.4798578199 48.60960075,0.4801422644 48.63524514,0.4804270463 48.66088737,0.4272997033 48.68652744,0.3741092637 48.71216534,0.320855615 48.73780108,0.3206650831 48.71216534))
630568|3|0.7206405694|48.66088737|POLYGON((0.6413301663 48.71216534,0.6409495549 48.68652744,0.640569395 48.66088737,0.6935388263 48.63524514,0.7464454976 48.60960075,0.7992895204 48.58395418,0.7997630332 48.60960075,0.8002371073 48.63524514,0.8007117438 48.66088737,0.7477744807 48.68652744,0.6947743468 48.71216534,0.6417112299 48.73780108,0.6413301663 48.71216534))
630569|7|0.8807829181|48.66088737|POLYGON((0.8016627078 48.71216534,0.8011869436 48.68652744,0.8007117438 48.66088737,0.8535862478 48.63524514,0.9063981043 48.60960075,0.9591474245 48.58395418,0.9597156398 48.60960075,0.9602845287 48.63524514,0.9608540925 48.66088737,0.9080118694 48.68652744,0.8551068884 48.71216534,0.8021390374 48.73780108,0.8016627078 48.71216534))
630571|6|1.201067616|48.66088737|POLYGON((1.122327791 48.71216534,1.121661721 48.68652744,1.120996441 48.66088737,1.173681091 48.63524514,1.226303318 48.60960075,1.278863233 48.58395418,1.279620853 48.60960075,1.280379372 48.63524514,1.28113879 48.66088737,1.228486647 48.68652744,1.175771971 48.71216534,1.122994652 48.73780108,1.122327791 48.71216534))
630573|6|1.521352313|48.66088737|POLYGON((1.442992874 48.71216534,1.442136499 48.68652744,1.441281139 48.66088737,1.493775934 48.63524514,1.546208531 48.60960075,1.598579041 48.58395418,1.599526066 48.60960075,1.600474215 48.63524514,1.601423488 48.66088737,1.548961424 48.68652744,1.496437055 48.71216534,1.443850267 48.73780108,1.442992874 48.71216534))
630574|3|1.681494662|48.66088737|POLYGON((1.603325416 48.71216534,1.602373887 48.68652744,1.601423488 48.66088737,1.653823355 48.63524514,1.706161137 48.60960075,1.758436945 48.58395418,1.759478673 48.60960075,1.760521636 48.63524514,1.761565836 48.66088737,1.709198813 48.68652744,1.656769596 48.71216534,1.604278075 48.73780108,1.603325416 48.71216534))
630575|6|1.841637011|48.66088737|POLYGON((1.763657957 48.71216534,1.762611276 48.68652744,1.761565836 48.66088737,1.813870777 48.63524514,1.866113744 48.60960075,1.918294849 48.58395418,1.91943128 48.60960075,1.920569057 48.63524514,1.921708185 48.66088737,1.869436202 48.68652744,1.817102138 48.71216534,1.764705882 48.73780108,1.763657957 48.71216534))
630576|5|2.001779359|48.66088737|POLYGON((1.923990499 48.71216534,1.922848665 48.68652744,1.921708185 48.66088737,1.973918198 48.63524514,2.026066351 48.60960075,2.078152753 48.58395418,2.079383886 48.60960075,2.080616479 48.63524514,2.081850534 48.66088737,2.029673591 48.68652744,1.977434679 48.71216534,1.92513369 48.73780108,1.923990499 48.71216534))
630577|5|2.161921708|48.66088737|POLYGON((2.08432304 48.71216534,2.083086053 48.68652744,2.081850534 48.66088737,2.133965619 48.63524514,2.186018957 48.60960075,2.238010657 48.58395418,2.239336493 48.60960075,2.2406639 48.63524514,2.241992883 48.66088737,2.189910979 48.68652744,2.137767221 48.71216534,2.085561497 48.73780108,2.08432304 48.71216534))
630578|5|2.322064057|48.66088737|POLYGON((2.244655582 48.71216534,2.243323442 48.68652744,2.241992883 48.66088737,2.294013041 48.63524514,2.345971564 48.60960075,2.397868561 48.58395418,2.3992891 48.60960075,2.400711322 48.63524514,2.402135231 48.66088737,2.350148368 48.68652744,2.298099762 48.71216534,2.245989305 48.73780108,2.244655582 48.71216534))
630579|5|2.482206406|48.66088737|POLYGON((2.404988124 48.71216534,2.403560831 48.68652744,2.402135231 48.66088737,2.454060462 48.63524514,2.505924171 48.60960075,2.557726465 48.58395418,2.559241706 48.60960075,2.560758743 48.63524514,2.56227758 48.66088737,2.510385757 48.68652744,2.458432304 48.71216534,2.406417112 48.73780108,2.404988124 48.71216534))
630580|5|2.642348754|48.66088737|POLYGON((2.565320665 48.71216534,2.56379822 48.68652744,2.56227758 48.66088737,2.614107884 48.63524514,2.665876777 48.60960075,2.717584369 48.58395418,2.719194313 48.60960075,2.720806165 48.63524514,2.722419929 48.66088737,2.670623145 48.68652744,2.618764846 48.71216534,2.56684492 48.73780108,2.565320665 48.71216534))
630581|5|2.802491103|48.66088737|POLYGON((2.725653207 48.71216534,2.724035608 48.68652744,2.722419929 48.66088737,2.774155305 48.63524514,2.825829384 48.60960075,2.877442274 48.58395418,2.879146919 48.60960075,2.880853586 48.63524514,2.882562278 48.66088737,2.830860534 48.68652744,2.779097387 48.71216534,2.727272727 48.73780108,2.725653207 48.71216534))
630582|5|2.962633452|48.66088737|POLYGON((2.885985748 48.71216534,2.884272997 48.68652744,2.882562278 48.66088737,2.934202727 48.63524514,2.985781991 48.60960075,3.037300178 48.58395418,3.039099526 48.60960075,3.040901008 48.63524514,3.042704626 48.66088737,2.991097923 48.68652744,2.939429929 48.71216534,2.887700535 48.73780108,2.885985748 48.71216534))
630583|5|3.122775801|48.66088737|POLYGON((3.04631829 48.71216534,3.044510386 48.68652744,3.042704626 48.66088737,3.094250148 48.63524514,3.145734597 48.60960075,3.197158082 48.58395418,3.199052133 48.60960075,3.200948429 48.63524514,3.202846975 48.66088737,3.151335312 48.68652744,3.09976247 48.71216534,3.048128342 48.73780108,3.04631829 48.71216534))
630584|3|3.282918149|48.66088737|POLYGON((3.206650831 48.71216534,3.204747774 48.68652744,3.202846975 48.66088737,3.25429757 48.63524514,3.305687204 48.60960075,3.357015986 48.58395418,3.359004739 48.60960075,3.360995851 48.63524514,3.362989324 48.66088737,3.3115727 48.68652744,3.260095012 48.71216534,3.20855615 48.73780108,3.206650831 48.71216534))
630585|9|3.443060498|48.66088737|POLYGON((3.366983373 48.71216534,3.364985163 48.68652744,3.362989324 48.66088737,3.414344991 48.63524514,3.46563981 48.60960075,3.51687389 48.58395418,3.518957346 48.60960075,3.521043272 48.63524514,3.523131673 48.66088737,3.471810089 48.68652744,3.420427553 48.71216534,3.368983957 48.73780108,3.366983373 48.71216534))
630586|1|3.603202847|48.66088737|POLYGON((3.527315914 48.71216534,3.525222552 48.68652744,3.523131673 48.66088737,3.574392413 48.63524514,3.625592417 48.60960075,3.676731794 48.58395418,3.678909953 48.60960075,3.681090694 48.63524514,3.683274021 48.66088737,3.632047478 48.68652744,3.580760095 48.71216534,3.529411765 48.73780108,3.527315914 48.71216534))
630587|7|3.763345196|48.66088737|POLYGON((3.687648456 48.71216534,3.685459941 48.68652744,3.683274021 48.66088737,3.734439834 48.63524514,3.785545024 48.60960075,3.836589698 48.58395418,3.838862559 48.60960075,3.841138115 48.63524514,3.84341637 48.66088737,3.792284866 48.68652744,3.741092637 48.71216534,3.689839572 48.73780108,3.687648456 48.71216534))
630590|5|4.243772242|48.66088737|POLYGON((4.168646081 48.71216534,4.166172107 48.68652744,4.163701068 48.66088737,4.214582098 48.63524514,4.265402844 48.60960075,4.31616341 48.58395418,4.318720379 48.60960075,4.321280379 48.63524514,4.323843416 48.66088737,4.272997033 48.68652744,4.222090261 48.71216534,4.171122995 48.73780108,4.168646081 48.71216534))
630594|7|4.884341637|48.66088737|POLYGON((4.809976247 48.71216534,4.807121662 48.68652744,4.804270463 48.66088737,4.854771784 48.63524514,4.90521327 48.60960075,4.955595027 48.58395418,4.958530806 48.60960075,4.961470065 48.63524514,4.964412811 48.66088737,4.913946588 48.68652744,4.863420428 48.71216534,4.812834225 48.73780108,4.809976247 48.71216534))
630595|7|5.044483986|48.66088737|POLYGON((4.970308789 48.71216534,4.96735905 48.68652744,4.964412811 48.66088737,5.014819206 48.63524514,5.065165877 48.60960075,5.115452931 48.58395418,5.118483412 48.60960075,5.121517487 48.63524514,5.12455516 48.66088737,5.074183976 48.68652744,5.023752969 48.71216534,4.973262032 48.73780108,4.970308789 48.71216534))
630597|7|5.364768683|48.66088737|POLYGON((5.290973872 48.71216534,5.287833828 48.68652744,5.284697509 48.66088737,5.334914049 48.63524514,5.38507109 48.60960075,5.435168739 48.58395418,5.438388626 48.60960075,5.44161233 48.63524514,5.444839858 48.66088737,5.394658754 48.68652744,5.344418052 48.71216534,5.294117647 48.73780108,5.290973872 48.71216534))
630599|7|5.685053381|48.66088737|POLYGON((5.611638955 48.71216534,5.608308605 48.68652744,5.604982206 48.66088737,5.655008892 48.63524514,5.704976303 48.60960075,5.754884547 48.58395418,5.758293839 48.60960075,5.761707172 48.63524514,5.765124555 48.66088737,5.715133531 48.68652744,5.665083135 48.71216534,5.614973262 48.73780108,5.611638955 48.71216534))
630600|7|5.84519573|48.66088737|POLYGON((5.771971496 48.71216534,5.768545994 48.68652744,5.765124555 48.66088737,5.815056313 48.63524514,5.86492891 48.60960075,5.914742451 48.58395418,5.918246445 48.60960075,5.921754594 48.63524514,5.925266904 48.66088737,5.87537092 48.68652744,5.825415677 48.71216534,5.77540107 48.73780108,5.771971496 48.71216534))
630601|7|6.005338078|48.66088737|POLYGON((5.932304038 48.71216534,5.928783383 48.68652744,5.925266904 48.66088737,5.975103734 48.63524514,6.024881517 48.60960075,6.074600355 48.58395418,6.078199052 48.60960075,6.081802015 48.63524514,6.085409253 48.66088737,6.035608309 48.68652744,5.985748219 48.71216534,5.935828877 48.73780108,5.932304038 48.71216534))
630602|7|6.165480427|48.66088737|POLYGON((6.09263658 48.71216534,6.089020772 48.68652744,6.085409253 48.66088737,6.135151156 48.63524514,6.184834123 48.60960075,6.234458259 48.58395418,6.238151659 48.60960075,6.241849437 48.63524514,6.245551601 48.66088737,6.195845697 48.68652744,6.14608076 48.71216534,6.096256684 48.73780108,6.09263658 48.71216534))
630603|7|6.325622776|48.66088737|POLYGON((6.252969121 48.71216534,6.24925816 48.68652744,6.245551601 48.66088737,6.295198577 48.63524514,6.34478673 48.60960075,6.394316163 48.58395418,6.398104265 48.60960075,6.401896858 48.63524514,6.40569395 48.66088737,6.356083086 48.68652744,6.306413302 48.71216534,6.256684492 48.73780108,6.252969121 48.71216534))
630604|7|6.485765125|48.66088737|POLYGON((6.413301663 48.71216534,6.409495549 48.68652744,6.40569395 48.66088737,6.455245999 48.63524514,6.504739336 48.60960075,6.554174067 48.58395418,6.558056872 48.60960075,6.56194428 48.63524514,6.565836299 48.66088737,6.516320475 48.68652744,6.466745843 48.71216534,6.417112299 48.73780108,6.413301663 48.71216534))
630605|1|6.645907473|48.66088737|POLYGON((6.573634204 48.71216534,6.569732938 48.68652744,6.565836299 48.66088737,6.61529342 48.63524514,6.664691943 48.60960075,6.714031972 48.58395418,6.718009479 48.60960075,6.721991701 48.63524514,6.725978648 48.66088737,6.676557864 48.68652744,6.627078385 48.71216534,6.577540107 48.73780108,6.573634204 48.71216534))
630606|3|6.806049822|48.66088737|POLYGON((6.733966746 48.71216534,6.729970326 48.68652744,6.725978648 48.66088737,6.775340842 48.63524514,6.82464455 48.60960075,6.873889876 48.58395418,6.877962085 48.60960075,6.882039123 48.63524514,6.886120996 48.66088737,6.836795252 48.68652744,6.787410926 48.71216534,6.737967914 48.73780108,6.733966746 48.71216534))
630607|7|6.966192171|48.66088737|POLYGON((6.894299287 48.71216534,6.890207715 48.68652744,6.886120996 48.66088737,6.935388263 48.63524514,6.984597156 48.60960075,7.03374778 48.58395418,7.037914692 48.60960075,7.042086544 48.63524514,7.046263345 48.66088737,6.997032641 48.68652744,6.947743468 48.71216534,6.898395722 48.73780108,6.894299287 48.71216534))
630608|7|7.12633452|48.66088737|POLYGON((7.054631829 48.71216534,7.050445104 48.68652744,7.046263345 48.66088737,7.095435685 48.63524514,7.144549763 48.60960075,7.193605684 48.58395418,7.197867299 48.60960075,7.202133966 48.63524514,7.206405694 48.66088737,7.15727003 48.68652744,7.10807601 48.71216534,7.058823529 48.73780108,7.054631829 48.71216534))
630610|7|7.446619217|48.66088737|POLYGON((7.375296912 48.71216534,7.370919881 48.68652744,7.366548043 48.66088737,7.415530528 48.63524514,7.464454976 48.60960075,7.513321492 48.58395418,7.517772512 48.60960075,7.522228809 48.63524514,7.526690391 48.66088737,7.477744807 48.68652744,7.428741093 48.71216534,7.379679144 48.73780108,7.375296912 48.71216534))
630611|7|7.606761566|48.66088737|POLYGON((7.535629454 48.71216534,7.53115727 48.68652744,7.526690391 48.66088737,7.575577949 48.63524514,7.624407583 48.60960075,7.673179396 48.58395418,7.677725118 48.60960075,7.68227623 48.63524514,7.68683274 48.66088737,7.637982196 48.68652744,7.589073634 48.71216534,7.540106952 48.73780108,7.535629454 48.71216534))
630612|7|7.766903915|48.66088737|POLYGON((7.695961995 48.71216534,7.691394659 48.68652744,7.68683274 48.66088737,7.73562537 48.63524514,7.78436019 48.60960075,7.8330373 48.58395418,7.837677725 48.60960075,7.842323651 48.63524514,7.846975089 48.66088737,7.798219585 48.68652744,7.749406176 48.71216534,7.700534759 48.73780108,7.695961995 48.71216534))
630613|7|7.927046263|48.66088737|POLYGON((7.856294537 48.71216534,7.851632047 48.68652744,7.846975089 48.66088737,7.895672792 48.63524514,7.944312796 48.60960075,7.992895204 48.58395418,7.997630332 48.60960075,8.002371073 48.63524514,8.007117438 48.66088737,7.958456973 48.68652744,7.909738717 48.71216534,7.860962567 48.73780108,7.856294537 48.71216534))
632785|1|-4.243772242|48.66088737|POLYGON((-4.222090261 48.71216534,-4.272997033 48.68652744,-4.323843416 48.66088737,-4.321280379 48.63524514,-4.318720379 48.60960075,-4.31616341 48.58395418,-4.265402844 48.60960075,-4.214582098 48.63524514,-4.163701068 48.66088737,-4.166172107 48.68652744,-4.168646081 48.71216534,-4.171122995 48.73780108,-4.222090261 48.71216534))
632786|9|-4.083629893|48.66088737|POLYGON((-4.06175772 48.71216534,-4.112759644 48.68652744,-4.163701068 48.66088737,-4.161232958 48.63524514,-4.158767773 48.60960075,-4.156305506 48.58395418,-4.105450237 48.60960075,-4.054534677 48.63524514,-4.003558719 48.66088737,-4.005934718 48.68652744,-4.008313539 48.71216534,-4.010695187 48.73780108,-4.06175772 48.71216534))
632787|1|-3.923487544|48.66088737|POLYGON((-3.901425178 48.71216534,-3.952522255 48.68652744,-4.003558719 48.66088737,-4.001185536 48.63524514,-3.998815166 48.60960075,-3.996447602 48.58395418,-3.94549763 48.60960075,-3.894487255 48.63524514,-3.84341637 48.66088737,-3.845697329 48.68652744,-3.847980998 48.71216534,-3.85026738 48.73780108,-3.901425178 48.71216534))
632788|3|-3.763345196|48.66088737|POLYGON((-3.741092637 48.71216534,-3.792284866 48.68652744,-3.84341637 48.66088737,-3.841138115 48.63524514,-3.838862559 48.60960075,-3.836589698 48.58395418,-3.785545024 48.60960075,-3.734439834 48.63524514,-3.683274021 48.66088737,-3.685459941 48.68652744,-3.687648456 48.71216534,-3.689839572 48.73780108,-3.741092637 48.71216534))
632789|3|-3.603202847|48.66088737|POLYGON((-3.580760095 48.71216534,-3.632047478 48.68652744,-3.683274021 48.66088737,-3.681090694 48.63524514,-3.678909953 48.60960075,-3.676731794 48.58395418,-3.625592417 48.60960075,-3.574392413 48.63524514,-3.523131673 48.66088737,-3.525222552 48.68652744,-3.527315914 48.71216534,-3.529411765 48.73780108,-3.580760095 48.71216534))
632790|9|-3.443060498|48.66088737|POLYGON((-3.420427553 48.71216534,-3.471810089 48.68652744,-3.523131673 48.66088737,-3.521043272 48.63524514,-3.518957346 48.60960075,-3.51687389 48.58395418,-3.46563981 48.60960075,-3.414344991 48.63524514,-3.362989324 48.66088737,-3.364985163 48.68652744,-3.366983373 48.71216534,-3.368983957 48.73780108,-3.420427553 48.71216534))
632791|9|-3.282918149|48.66088737|POLYGON((-3.260095012 48.71216534,-3.3115727 48.68652744,-3.362989324 48.66088737,-3.360995851 48.63524514,-3.359004739 48.60960075,-3.357015986 48.58395418,-3.305687204 48.60960075,-3.25429757 48.63524514,-3.202846975 48.66088737,-3.204747774 48.68652744,-3.206650831 48.71216534,-3.20855615 48.73780108,-3.260095012 48.71216534))
632793|9|-2.962633452|48.66088737|POLYGON((-2.939429929 48.71216534,-2.991097923 48.68652744,-3.042704626 48.66088737,-3.040901008 48.63524514,-3.039099526 48.60960075,-3.037300178 48.58395418,-2.985781991 48.60960075,-2.934202727 48.63524514,-2.882562278 48.66088737,-2.884272997 48.68652744,-2.885985748 48.71216534,-2.887700535 48.73780108,-2.939429929 48.71216534))
632794|1|-2.802491103|48.66088737|POLYGON((-2.779097387 48.71216534,-2.830860534 48.68652744,-2.882562278 48.66088737,-2.880853586 48.63524514,-2.879146919 48.60960075,-2.877442274 48.58395418,-2.825829384 48.60960075,-2.774155305 48.63524514,-2.722419929 48.66088737,-2.724035608 48.68652744,-2.725653207 48.71216534,-2.727272727 48.73780108,-2.779097387 48.71216534))
632796|9|-2.482206406|48.66088737|POLYGON((-2.458432304 48.71216534,-2.510385757 48.68652744,-2.56227758 48.66088737,-2.560758743 48.63524514,-2.559241706 48.60960075,-2.557726465 48.58395418,-2.505924171 48.60960075,-2.454060462 48.63524514,-2.402135231 48.66088737,-2.403560831 48.68652744,-2.404988124 48.71216534,-2.406417112 48.73780108,-2.458432304 48.71216534))
632798|4|-2.161921708|48.66088737|POLYGON((-2.137767221 48.71216534,-2.189910979 48.68652744,-2.241992883 48.66088737,-2.2406639 48.63524514,-2.239336493 48.60960075,-2.238010657 48.58395418,-2.186018957 48.60960075,-2.133965619 48.63524514,-2.081850534 48.66088737,-2.083086053 48.68652744,-2.08432304 48.71216534,-2.085561497 48.73780108,-2.137767221 48.71216534))
632799|9|-2.001779359|48.66088737|POLYGON((-1.977434679 48.71216534,-2.029673591 48.68652744,-2.081850534 48.66088737,-2.080616479 48.63524514,-2.079383886 48.60960075,-2.078152753 48.58395418,-2.026066351 48.60960075,-1.973918198 48.63524514,-1.921708185 48.66088737,-1.922848665 48.68652744,-1.923990499 48.71216534,-1.92513369 48.73780108,-1.977434679 48.71216534))
632800|9|-1.841637011|48.66088737|POLYGON((-1.817102138 48.71216534,-1.869436202 48.68652744,-1.921708185 48.66088737,-1.920569057 48.63524514,-1.91943128 48.60960075,-1.918294849 48.58395418,-1.866113744 48.60960075,-1.813870777 48.63524514,-1.761565836 48.66088737,-1.762611276 48.68652744,-1.763657957 48.71216534,-1.764705882 48.73780108,-1.817102138 48.71216534))
632802|1|-1.521352313|48.66088737|POLYGON((-1.496437055 48.71216534,-1.548961424 48.68652744,-1.601423488 48.66088737,-1.600474215 48.63524514,-1.599526066 48.60960075,-1.598579041 48.58395418,-1.546208531 48.60960075,-1.493775934 48.63524514,-1.441281139 48.66088737,-1.442136499 48.68652744,-1.442992874 48.71216534,-1.443850267 48.73780108,-1.496437055 48.71216534))
632803|2|-1.361209964|48.66088737|POLYGON((-1.336104513 48.71216534,-1.388724036 48.68652744,-1.441281139 48.66088737,-1.440426793 48.63524514,-1.43957346 48.60960075,-1.438721137 48.58395418,-1.386255924 48.60960075,-1.333728512 48.63524514,-1.28113879 48.66088737,-1.28189911 48.68652744,-1.282660333 48.71216534,-1.28342246 48.73780108,-1.336104513 48.71216534))
632805|3|-1.040925267|48.66088737|POLYGON((-1.01543943 48.71216534,-1.068249258 48.68652744,-1.120996441 48.66088737,-1.12033195 48.63524514,-1.119668246 48.60960075,-1.119005329 48.58395418,-1.066350711 48.60960075,-1.013633669 48.63524514,-0.9608540925 48.66088737,-0.9614243323 48.68652744,-0.9619952494 48.71216534,-0.9625668449 48.73780108,-1.01543943 48.71216534))
632808|9|-0.5604982206|48.66088737|POLYGON((-0.5344418052 48.71216534,-0.587537092 48.68652744,-0.640569395 48.66088737,-0.6401896858 48.63524514,-0.6398104265 48.60960075,-0.6394316163 48.58395418,-0.586492891 48.60960075,-0.5334914049 48.63524514,-0.4804270463 48.66088737,-0.4807121662 48.68652744,-0.4809976247 48.71216534,-0.4812834225 48.73780108,-0.5344418052 48.71216534))
632811|2|-0.08007117438|48.66088737|POLYGON((-0.05344418052 48.71216534,-0.1068249258 48.68652744,-0.1601423488 48.66088737,-0.1600474215 48.63524514,-0.1599526066 48.60960075,-0.1598579041 48.58395418,-0.1066350711 48.60960075,-0.05334914049 48.63524514,0 48.66088737,0 48.68652744,0 48.71216534,0 48.73780108,-0.05344418052 48.71216534))
632813|9|0.2397868561|48.58395418|POLYGON((0.1600474215 48.63524514,0.1599526066 48.60960075,0.1598579041 48.58395418,0.2130177515 48.55830545,0.266114725 48.53265454,0.3191489362 48.50700146,0.31933767 48.53265454,0.3195266272 48.55830545,0.3197158082 48.58395418,0.2665876777 48.60960075,0.2133965619 48.63524514,0.1601423488 48.66088737,0.1600474215 48.63524514))
632814|1|0.3996447602|48.58395418|POLYGON((0.3200948429 48.63524514,0.3199052133 48.60960075,0.3197158082 48.58395418,0.3727810651 48.55830545,0.42578356 48.53265454,0.4787234043 48.50700146,0.479006505 48.53265454,0.4792899408 48.55830545,0.4795737123 48.58395418,0.4265402844 48.60960075,0.3734439834 48.63524514,0.3202846975 48.66088737,0.3200948429 48.63524514))
632817|7|0.8792184725|48.58395418|POLYGON((0.8002371073 48.63524514,0.7997630332 48.60960075,0.7992895204 48.58395418,0.8520710059 48.55830545,0.9047900651 48.53265454,0.9574468085 48.50700146,0.9580130101 48.53265454,0.9585798817 48.55830545,0.9591474245 48.58395418,0.9063981043 48.60960075,0.8535862478 48.63524514,0.8007117438 48.66088737,0.8002371073 48.63524514))
632818|7|1.039076377|48.58395418|POLYGON((0.9602845287 48.63524514,0.9597156398 48.60960075,0.9591474245 48.58395418,1.01183432 48.55830545,1.0644589 48.53265454,1.117021277 48.50700146,1.117681845 48.53265454,1.118343195 48.55830545,1.119005329 48.58395418,1.066350711 48.60960075,1.013633669 48.63524514,0.9608540925 48.66088737,0.9602845287 48.63524514))
632820|9|1.358792185|48.58395418|POLYGON((1.280379372 48.63524514,1.279620853 48.60960075,1.278863233 48.58395418,1.331360947 48.55830545,1.38379657 48.53265454,1.436170213 48.50700146,1.437019515 48.53265454,1.437869822 48.55830545,1.438721137 48.58395418,1.386255924 48.60960075,1.333728512 48.63524514,1.28113879 48.66088737,1.280379372 48.63524514))
632821|6|1.518650089|48.58395418|POLYGON((1.440426793 48.63524514,1.43957346 48.60960075,1.438721137 48.58395418,1.49112426 48.55830545,1.543465405 48.53265454,1.595744681 48.50700146,1.59668835 48.53265454,1.597633136 48.55830545,1.598579041 48.58395418,1.546208531 48.60960075,1.493775934 48.63524514,1.441281139 48.66088737,1.440426793 48.63524514))
632822|6|1.678507993|48.58395418|POLYGON((1.600474215 48.63524514,1.599526066 48.60960075,1.598579041 48.58395418,1.650887574 48.55830545,1.70313424 48.53265454,1.755319149 48.50700146,1.756357185 48.53265454,1.75739645 48.55830545,1.758436945 48.58395418,1.706161137 48.60960075,1.653823355 48.63524514,1.601423488 48.66088737,1.600474215 48.63524514))
632823|6|1.838365897|48.58395418|POLYGON((1.760521636 48.63524514,1.759478673 48.60960075,1.758436945 48.58395418,1.810650888 48.55830545,1.862803075 48.53265454,1.914893617 48.50700146,1.91602602 48.53265454,1.917159763 48.55830545,1.918294849 48.58395418,1.866113744 48.60960075,1.813870777 48.63524514,1.761565836 48.66088737,1.760521636 48.63524514))
632824|6|1.998223801|48.58395418|POLYGON((1.920569057 48.63524514,1.91943128 48.60960075,1.918294849 48.58395418,1.970414201 48.55830545,2.02247191 48.53265454,2.074468085 48.50700146,2.075694855 48.53265454,2.076923077 48.55830545,2.078152753 48.58395418,2.026066351 48.60960075,1.973918198 48.63524514,1.921708185 48.66088737,1.920569057 48.63524514))
632825|5|2.158081705|48.58395418|POLYGON((2.080616479 48.63524514,2.079383886 48.60960075,2.078152753 48.58395418,2.130177515 48.55830545,2.182140745 48.53265454,2.234042553 48.50700146,2.23536369 48.53265454,2.236686391 48.55830545,2.238010657 48.58395418,2.186018957 48.60960075,2.133965619 48.63524514,2.081850534 48.66088737,2.080616479 48.63524514))
632826|5|2.317939609|48.58395418|POLYGON((2.2406639 48.63524514,2.239336493 48.60960075,2.238010657 48.58395418,2.289940828 48.55830545,2.34180958 48.53265454,2.393617021 48.50700146,2.395032525 48.53265454,2.396449704 48.55830545,2.397868561 48.58395418,2.345971564 48.60960075,2.294013041 48.63524514,2.241992883 48.66088737,2.2406639 48.63524514))
632827|5|2.477797513|48.58395418|POLYGON((2.400711322 48.63524514,2.3992891 48.60960075,2.397868561 48.58395418,2.449704142 48.55830545,2.501478415 48.53265454,2.553191489 48.50700146,2.55470136 48.53265454,2.556213018 48.55830545,2.557726465 48.58395418,2.505924171 48.60960075,2.454060462 48.63524514,2.402135231 48.66088737,2.400711322 48.63524514))
632828|5|2.637655417|48.58395418|POLYGON((2.560758743 48.63524514,2.559241706 48.60960075,2.557726465 48.58395418,2.609467456 48.55830545,2.66114725 48.53265454,2.712765957 48.50700146,2.714370195 48.53265454,2.715976331 48.55830545,2.717584369 48.58395418,2.665876777 48.60960075,2.614107884 48.63524514,2.56227758 48.66088737,2.560758743 48.63524514))
632829|5|2.797513321|48.58395418|POLYGON((2.720806165 48.63524514,2.719194313 48.60960075,2.717584369 48.58395418,2.769230769 48.55830545,2.820816085 48.53265454,2.872340426 48.50700146,2.87403903 48.53265454,2.875739645 48.55830545,2.877442274 48.58395418,2.825829384 48.60960075,2.774155305 48.63524514,2.722419929 48.66088737,2.720806165 48.63524514))
632830|5|2.957371226|48.58395418|POLYGON((2.880853586 48.63524514,2.879146919 48.60960075,2.877442274 48.58395418,2.928994083 48.55830545,2.98048492 48.53265454,3.031914894 48.50700146,3.033707865 48.53265454,3.035502959 48.55830545,3.037300178 48.58395418,2.985781991 48.60960075,2.934202727 48.63524514,2.882562278 48.66088737,2.880853586 48.63524514))
632831|5|3.11722913|48.58395418|POLYGON((3.040901008 48.63524514,3.039099526 48.60960075,3.037300178 48.58395418,3.088757396 48.55830545,3.140153755 48.53265454,3.191489362 48.50700146,3.1933767 48.53265454,3.195266272 48.55830545,3.197158082 48.58395418,3.145734597 48.60960075,3.094250148 48.63524514,3.042704626 48.66088737,3.040901008 48.63524514))
632832|5|3.277087034|48.58395418|POLYGON((3.200948429 48.63524514,3.199052133 48.60960075,3.197158082 48.58395418,3.24852071 48.55830545,3.29982259 48.53265454,3.35106383 48.50700146,3.353045535 48.53265454,3.355029586 48.55830545,3.357015986 48.58395418,3.305687204 48.60960075,3.25429757 48.63524514,3.202846975 48.66088737,3.200948429 48.63524514))
632833|5|3.436944938|48.58395418|POLYGON((3.360995851 48.63524514,3.359004739 48.60960075,3.357015986 48.58395418,3.408284024 48.55830545,3.459491425 48.53265454,3.510638298 48.50700146,3.51271437 48.53265454,3.514792899 48.55830545,3.51687389 48.58395418,3.46563981 48.60960075,3.414344991 48.63524514,3.362989324 48.66088737,3.360995851 48.63524514))
632834|4|3.596802842|48.58395418|POLYGON((3.521043272 48.63524514,3.518957346 48.60960075,3.51687389 48.58395418,3.568047337 48.55830545,3.61916026 48.53265454,3.670212766 48.50700146,3.672383205 48.53265454,3.674556213 48.55830545,3.676731794 48.58395418,3.625592417 48.60960075,3.574392413 48.63524514,3.523131673 48.66088737,3.521043272 48.63524514))
632835|3|3.756660746|48.58395418|POLYGON((3.681090694 48.63524514,3.678909953 48.60960075,3.676731794 48.58395418,3.727810651 48.55830545,3.778829095 48.53265454,3.829787234 48.50700146,3.83205204 48.53265454,3.834319527 48.55830545,3.836589698 48.58395418,3.785545024 48.60960075,3.734439834 48.63524514,3.683274021 48.66088737,3.681090694 48.63524514))
632837|3|4.076376554|48.58395418|POLYGON((4.001185536 48.63524514,3.998815166 48.60960075,3.996447602 48.58395418,4.047337278 48.55830545,4.098166765 48.53265454,4.14893617 48.50700146,4.15138971 48.53265454,4.153846154 48.55830545,4.156305506 48.58395418,4.105450237 48.60960075,4.054534677 48.63524514,4.003558719 48.66088737,4.001185536 48.63524514))
632838|3|4.236234458|48.58395418|POLYGON((4.161232958 48.63524514,4.158767773 48.60960075,4.156305506 48.58395418,4.207100592 48.55830545,4.2578356 48.53265454,4.308510638 48.50700146,4.311058545 48.53265454,4.313609467 48.55830545,4.31616341 48.58395418,4.265402844 48.60960075,4.214582098 48.63524514,4.163701068 48.66088737,4.161232958 48.63524514))
632841|3|4.715808171|48.58395418|POLYGON((4.641375222 48.63524514,4.638625592 48.60960075,4.635879218 48.58395418,4.686390533 48.55830545,4.736842105 48.53265454,4.787234043 48.50700146,4.79006505 48.53265454,4.792899408 48.55830545,4.795737123 48.58395418,4.745260664 48.60960075,4.694724363 48.63524514,4.644128114 48.66088737,4.641375222 48.63524514))
632843|7|5.035523979|48.58395418|POLYGON((4.961470065 48.63524514,4.958530806 48.60960075,4.955595027 48.58395418,5.00591716 48.55830545,5.056179775 48.53265454,5.106382979 48.50700146,5.10940272 48.53265454,5.112426036 48.55830545,5.115452931 48.58395418,5.065165877 48.60960075,5.014819206 48.63524514,4.964412811 48.66088737,4.961470065 48.63524514))
632848|7|5.834813499|48.58395418|POLYGON((5.761707172 48.63524514,5.758293839 48.60960075,5.754884547 48.58395418,5.804733728 48.55830545,5.85452395 48.53265454,5.904255319 48.50700146,5.907746895 48.53265454,5.911242604 48.55830545,5.914742451 48.58395418,5.86492891 48.60960075,5.815056313 48.63524514,5.765124555 48.66088737,5.761707172 48.63524514))
632850|7|6.154529307|48.58395418|POLYGON((6.081802015 48.63524514,6.078199052 48.60960075,6.074600355 48.58395418,6.124260355 48.55830545,6.17386162 48.53265454,6.223404255 48.50700146,6.227084565 48.53265454,6.230769231 48.55830545,6.234458259 48.58395418,6.184834123 48.60960075,6.135151156 48.63524514,6.085409253 48.66088737,6.081802015 48.63524514))
632851|7|6.314387211|48.58395418|POLYGON((6.241849437 48.63524514,6.238151659 48.60960075,6.234458259 48.58395418,6.284023669 48.55830545,6.333530455 48.53265454,6.382978723 48.50700146,6.3867534 48.53265454,6.390532544 48.55830545,6.394316163 48.58395418,6.34478673 48.60960075,6.295198577 48.63524514,6.245551601 48.66088737,6.241849437 48.63524514))
632852|7|6.474245115|48.58395418|POLYGON((6.401896858 48.63524514,6.398104265 48.60960075,6.394316163 48.58395418,6.443786982 48.55830545,6.49319929 48.53265454,6.542553191 48.50700146,6.546422235 48.53265454,6.550295858 48.55830545,6.554174067 48.58395418,6.504739336 48.60960075,6.455245999 48.63524514,6.40569395 48.66088737,6.401896858 48.63524514))
632853|7|6.63410302|48.58395418|POLYGON((6.56194428 48.63524514,6.558056872 48.60960075,6.554174067 48.58395418,6.603550296 48.55830545,6.652868125 48.53265454,6.70212766 48.50700146,6.70609107 48.53265454,6.710059172 48.55830545,6.714031972 48.58395418,6.664691943 48.60960075,6.61529342 48.63524514,6.565836299 48.66088737,6.56194428 48.63524514))
632855|7|6.953818828|48.58395418|POLYGON((6.882039123 48.63524514,6.877962085 48.60960075,6.873889876 48.58395418,6.923076923 48.55830545,6.972205795 48.53265454,7.021276596 48.50700146,7.02542874 48.53265454,7.029585799 48.55830545,7.03374778 48.58395418,6.984597156 48.60960075,6.935388263 48.63524514,6.886120996 48.66088737,6.882039123 48.63524514))
632857|7|7.273534636|48.58395418|POLYGON((7.202133966 48.63524514,7.197867299 48.60960075,7.193605684 48.58395418,7.24260355 48.55830545,7.291543465 48.53265454,7.340425532 48.50700146,7.34476641 48.53265454,7.349112426 48.55830545,7.353463588 48.58395418,7.30450237 48.60960075,7.255483106 48.63524514,7.206405694 48.66088737,7.202133966 48.63524514))
632858|7|7.43339254|48.58395418|POLYGON((7.362181387 48.63524514,7.357819905 48.60960075,7.353463588 48.58395418,7.402366864 48.55830545,7.4512123 48.53265454,7.5 48.50700146,7.504435245 48.53265454,7.50887574 48.55830545,7.513321492 48.58395418,7.464454976 48.60960075,7.415530528 48.63524514,7.366548043 48.66088737,7.362181387 48.63524514))
632859|7|7.593250444|48.58395418|POLYGON((7.522228809 48.63524514,7.517772512 48.60960075,7.513321492 48.58395418,7.562130178 48.55830545,7.610881135 48.53265454,7.659574468 48.50700146,7.66410408 48.53265454,7.668639053 48.55830545,7.673179396 48.58395418,7.624407583 48.60960075,7.575577949 48.63524514,7.526690391 48.66088737,7.522228809 48.63524514))
632860|7|7.753108348|48.58395418|POLYGON((7.68227623 48.63524514,7.677725118 48.60960075,7.673179396 48.58395418,7.721893491 48.55830545,7.77054997 48.53265454,7.819148936 48.50700146,7.823772915 48.53265454,7.828402367 48.55830545,7.8330373 48.58395418,7.78436019 48.60960075,7.73562537 48.63524514,7.68683274 48.66088737,7.68227623 48.63524514))
635034|7|-4.715808171|48.58395418|POLYGON((-4.694724363 48.63524514,-4.745260664 48.60960075,-4.795737123 48.58395418,-4.792899408 48.55830545,-4.79006505 48.53265454,-4.787234043 48.50700146,-4.736842105 48.53265454,-4.686390533 48.55830545,-4.635879218 48.58395418,-4.638625592 48.60960075,-4.641375222 48.63524514,-4.644128114 48.66088737,-4.694724363 48.63524514))
635035|9|-4.555950266|48.58395418|POLYGON((-4.534676941 48.63524514,-4.585308057 48.60960075,-4.635879218 48.58395418,-4.633136095 48.55830545,-4.630396215 48.53265454,-4.627659574 48.50700146,-4.57717327 48.53265454,-4.526627219 48.55830545,-4.476021314 48.58395418,-4.478672986 48.60960075,-4.481327801 48.63524514,-4.483985765 48.66088737,-4.534676941 48.63524514))
635036|1|-4.396092362|48.58395418|POLYGON((-4.37462952 48.63524514,-4.42535545 48.60960075,-4.476021314 48.58395418,-4.473372781 48.55830545,-4.47072738 48.53265454,-4.468085106 48.50700146,-4.417504435 48.53265454,-4.366863905 48.55830545,-4.31616341 48.58395418,-4.318720379 48.60960075,-4.321280379 48.63524514,-4.323843416 48.66088737,-4.37462952 48.63524514))
635037|2|-4.236234458|48.58395418|POLYGON((-4.214582098 48.63524514,-4.265402844 48.60960075,-4.31616341 48.58395418,-4.313609467 48.55830545,-4.311058545 48.53265454,-4.308510638 48.50700146,-4.2578356 48.53265454,-4.207100592 48.55830545,-4.156305506 48.58395418,-4.158767773 48.60960075,-4.161232958 48.63524514,-4.163701068 48.66088737,-4.214582098 48.63524514))
635038|3|-4.076376554|48.58395418|POLYGON((-4.054534677 48.63524514,-4.105450237 48.60960075,-4.156305506 48.58395418,-4.153846154 48.55830545,-4.15138971 48.53265454,-4.14893617 48.50700146,-4.098166765 48.53265454,-4.047337278 48.55830545,-3.996447602 48.58395418,-3.998815166 48.60960075,-4.001185536 48.63524514,-4.003558719 48.66088737,-4.054534677 48.63524514))
635039|2|-3.91651865|48.58395418|POLYGON((-3.894487255 48.63524514,-3.94549763 48.60960075,-3.996447602 48.58395418,-3.99408284 48.55830545,-3.991720875 48.53265454,-3.989361702 48.50700146,-3.93849793 48.53265454,-3.887573964 48.55830545,-3.836589698 48.58395418,-3.838862559 48.60960075,-3.841138115 48.63524514,-3.84341637 48.66088737,-3.894487255 48.63524514))
635040|9|-3.756660746|48.58395418|POLYGON((-3.734439834 48.63524514,-3.785545024 48.60960075,-3.836589698 48.58395418,-3.834319527 48.55830545,-3.83205204 48.53265454,-3.829787234 48.50700146,-3.778829095 48.53265454,-3.727810651 48.55830545,-3.676731794 48.58395418,-3.678909953 48.60960075,-3.681090694 48.63524514,-3.683274021 48.66088737,-3.734439834 48.63524514))
635043|1|-3.277087034|48.58395418|POLYGON((-3.25429757 48.63524514,-3.305687204 48.60960075,-3.357015986 48.58395418,-3.355029586 48.55830545,-3.353045535 48.53265454,-3.35106383 48.50700146,-3.29982259 48.53265454,-3.24852071 48.55830545,-3.197158082 48.58395418,-3.199052133 48.60960075,-3.200948429 48.63524514,-3.202846975 48.66088737,-3.25429757 48.63524514))
635044|9|-3.11722913|48.58395418|POLYGON((-3.094250148 48.63524514,-3.145734597 48.60960075,-3.197158082 48.58395418,-3.195266272 48.55830545,-3.1933767 48.53265454,-3.191489362 48.50700146,-3.140153755 48.53265454,-3.088757396 48.55830545,-3.037300178 48.58395418,-3.039099526 48.60960075,-3.040901008 48.63524514,-3.042704626 48.66088737,-3.094250148 48.63524514))
635045|9|-2.957371226|48.58395418|POLYGON((-2.934202727 48.63524514,-2.985781991 48.60960075,-3.037300178 48.58395418,-3.035502959 48.55830545,-3.033707865 48.53265454,-3.031914894 48.50700146,-2.98048492 48.53265454,-2.928994083 48.55830545,-2.877442274 48.58395418,-2.879146919 48.60960075,-2.880853586 48.63524514,-2.882562278 48.66088737,-2.934202727 48.63524514))
635046|7|-2.797513321|48.58395418|POLYGON((-2.774155305 48.63524514,-2.825829384 48.60960075,-2.877442274 48.58395418,-2.875739645 48.55830545,-2.87403903 48.53265454,-2.872340426 48.50700146,-2.820816085 48.53265454,-2.769230769 48.55830545,-2.717584369 48.58395418,-2.719194313 48.60960075,-2.720806165 48.63524514,-2.722419929 48.66088737,-2.774155305 48.63524514))
635047|9|-2.637655417|48.58395418|POLYGON((-2.614107884 48.63524514,-2.665876777 48.60960075,-2.717584369 48.58395418,-2.715976331 48.55830545,-2.714370195 48.53265454,-2.712765957 48.50700146,-2.66114725 48.53265454,-2.609467456 48.55830545,-2.557726465 48.58395418,-2.559241706 48.60960075,-2.560758743 48.63524514,-2.56227758 48.66088737,-2.614107884 48.63524514))
635048|9|-2.477797513|48.58395418|POLYGON((-2.454060462 48.63524514,-2.505924171 48.60960075,-2.557726465 48.58395418,-2.556213018 48.55830545,-2.55470136 48.53265454,-2.553191489 48.50700146,-2.501478415 48.53265454,-2.449704142 48.55830545,-2.397868561 48.58395418,-2.3992891 48.60960075,-2.400711322 48.63524514,-2.402135231 48.66088737,-2.454060462 48.63524514))
635049|3|-2.317939609|48.58395418|POLYGON((-2.294013041 48.63524514,-2.345971564 48.60960075,-2.397868561 48.58395418,-2.396449704 48.55830545,-2.395032525 48.53265454,-2.393617021 48.50700146,-2.34180958 48.53265454,-2.289940828 48.55830545,-2.238010657 48.58395418,-2.239336493 48.60960075,-2.2406639 48.63524514,-2.241992883 48.66088737,-2.294013041 48.63524514))
635050|1|-2.158081705|48.58395418|POLYGON((-2.133965619 48.63524514,-2.186018957 48.60960075,-2.238010657 48.58395418,-2.236686391 48.55830545,-2.23536369 48.53265454,-2.234042553 48.50700146,-2.182140745 48.53265454,-2.130177515 48.55830545,-2.078152753 48.58395418,-2.079383886 48.60960075,-2.080616479 48.63524514,-2.081850534 48.66088737,-2.133965619 48.63524514))
635051|9|-1.998223801|48.58395418|POLYGON((-1.973918198 48.63524514,-2.026066351 48.60960075,-2.078152753 48.58395418,-2.076923077 48.55830545,-2.075694855 48.53265454,-2.074468085 48.50700146,-2.02247191 48.53265454,-1.970414201 48.55830545,-1.918294849 48.58395418,-1.91943128 48.60960075,-1.920569057 48.63524514,-1.921708185 48.66088737,-1.973918198 48.63524514))
635052|3|-1.838365897|48.58395418|POLYGON((-1.813870777 48.63524514,-1.866113744 48.60960075,-1.918294849 48.58395418,-1.917159763 48.55830545,-1.91602602 48.53265454,-1.914893617 48.50700146,-1.862803075 48.53265454,-1.810650888 48.55830545,-1.758436945 48.58395418,-1.759478673 48.60960075,-1.760521636 48.63524514,-1.761565836 48.66088737,-1.813870777 48.63524514))
635053|2|-1.678507993|48.58395418|POLYGON((-1.653823355 48.63524514,-1.706161137 48.60960075,-1.758436945 48.58395418,-1.75739645 48.55830545,-1.756357185 48.53265454,-1.755319149 48.50700146,-1.70313424 48.53265454,-1.650887574 48.55830545,-1.598579041 48.58395418,-1.599526066 48.60960075,-1.600474215 48.63524514,-1.601423488 48.66088737,-1.653823355 48.63524514))
635054|2|-1.518650089|48.58395418|POLYGON((-1.493775934 48.63524514,-1.546208531 48.60960075,-1.598579041 48.58395418,-1.597633136 48.55830545,-1.59668835 48.53265454,-1.595744681 48.50700146,-1.543465405 48.53265454,-1.49112426 48.55830545,-1.438721137 48.58395418,-1.43957346 48.60960075,-1.440426793 48.63524514,-1.441281139 48.66088737,-1.493775934 48.63524514))
635055|2|-1.358792185|48.58395418|POLYGON((-1.333728512 48.63524514,-1.386255924 48.60960075,-1.438721137 48.58395418,-1.437869822 48.55830545,-1.437019515 48.53265454,-1.436170213 48.50700146,-1.38379657 48.53265454,-1.331360947 48.55830545,-1.278863233 48.58395418,-1.279620853 48.60960075,-1.280379372 48.63524514,-1.28113879 48.66088737,-1.333728512 48.63524514))
635056|1|-1.198934281|48.58395418|POLYGON((-1.173681091 48.63524514,-1.226303318 48.60960075,-1.278863233 48.58395418,-1.278106509 48.55830545,-1.27735068 48.53265454,-1.276595745 48.50700146,-1.224127735 48.53265454,-1.171597633 48.55830545,-1.119005329 48.58395418,-1.119668246 48.60960075,-1.12033195 48.63524514,-1.120996441 48.66088737,-1.173681091 48.63524514))
635061|1|-0.3996447602|48.58395418|POLYGON((-0.3734439834 48.63524514,-0.4265402844 48.60960075,-0.4795737123 48.58395418,-0.4792899408 48.55830545,-0.479006505 48.53265454,-0.4787234043 48.50700146,-0.42578356 48.53265454,-0.3727810651 48.55830545,-0.3197158082 48.58395418,-0.3199052133 48.60960075,-0.3200948429 48.63524514,-0.3202846975 48.66088737,-0.3734439834 48.63524514))
635064|9|0.07978723404|48.50700146|POLYGON((0 48.55830545,0 48.53265454,0 48.50700146,0.05316007088 48.4813462,0.106257379 48.45568877,0.1592920354 48.43002916,0.1593860685 48.45568877,0.1594802126 48.4813462,0.1595744681 48.50700146,0.10644589 48.53265454,0.05325443787 48.55830545,0 48.58395418,0 48.55830545))
635066|4|0.3989361702|48.50700146|POLYGON((0.3195266272 48.55830545,0.31933767 48.53265454,0.3191489362 48.50700146,0.3721204962 48.4813462,0.4250295159 48.45568877,0.4778761062 48.43002916,0.4781582054 48.45568877,0.4784406379 48.4813462,0.4787234043 48.50700146,0.42578356 48.53265454,0.3727810651 48.55830545,0.3197158082 48.58395418,0.3195266272 48.55830545))
635067|6|0.5585106383|48.50700146|POLYGON((0.4792899408 48.55830545,0.479006505 48.53265454,0.4787234043 48.50700146,0.5316007088 48.4813462,0.5844155844 48.45568877,0.6371681416 48.43002916,0.6375442739 48.45568877,0.6379208506 48.4813462,0.6382978723 48.50700146,0.585452395 48.53265454,0.5325443787 48.55830545,0.4795737123 48.58395418,0.4792899408 48.55830545))
635071|8|1.196808511|48.50700146|POLYGON((1.118343195 48.55830545,1.117681845 48.53265454,1.117021277 48.50700146,1.169521559 48.4813462,1.221959858 48.45568877,1.274336283 48.43002916,1.275088548 48.45568877,1.275841701 48.4813462,1.276595745 48.50700146,1.224127735 48.53265454,1.171597633 48.55830545,1.119005329 48.58395418,1.118343195 48.55830545))
635072|6|1.356382979|48.50700146|POLYGON((1.278106509 48.55830545,1.27735068 48.53265454,1.276595745 48.50700146,1.329001772 48.4813462,1.381345927 48.45568877,1.433628319 48.43002916,1.434474616 48.45568877,1.435321914 48.4813462,1.436170213 48.50700146,1.38379657 48.53265454,1.331360947 48.55830545,1.278863233 48.58395418,1.278106509 48.55830545))
635073|1|1.515957447|48.50700146|POLYGON((1.437869822 48.55830545,1.437019515 48.53265454,1.436170213 48.50700146,1.488481985 48.4813462,1.540731995 48.45568877,1.592920354 48.43002916,1.593860685 48.45568877,1.594802126 48.4813462,1.595744681 48.50700146,1.543465405 48.53265454,1.49112426 48.55830545,1.438721137 48.58395418,1.437869822 48.55830545))
635074|6|1.675531915|48.50700146|POLYGON((1.597633136 48.55830545,1.59668835 48.53265454,1.595744681 48.50700146,1.647962197 48.4813462,1.700118064 48.45568877,1.752212389 48.43002916,1.753246753 48.45568877,1.754282339 48.4813462,1.755319149 48.50700146,1.70313424 48.53265454,1.650887574 48.55830545,1.598579041 48.58395418,1.597633136 48.55830545))
635075|6|1.835106383|48.50700146|POLYGON((1.75739645 48.55830545,1.756357185 48.53265454,1.755319149 48.50700146,1.80744241 48.4813462,1.859504132 48.45568877,1.911504425 48.43002916,1.912632822 48.45568877,1.913762552 48.4813462,1.914893617 48.50700146,1.862803075 48.53265454,1.810650888 48.55830545,1.758436945 48.58395418,1.75739645 48.55830545))
635076|5|1.994680851|48.50700146|POLYGON((1.917159763 48.55830545,1.91602602 48.53265454,1.914893617 48.50700146,1.966922623 48.4813462,2.018890201 48.45568877,2.07079646 48.43002916,2.07201889 48.45568877,2.073242764 48.4813462,2.074468085 48.50700146,2.02247191 48.53265454,1.970414201 48.55830545,1.918294849 48.58395418,1.917159763 48.55830545))
635077|5|2.154255319|48.50700146|POLYGON((2.076923077 48.55830545,2.075694855 48.53265454,2.074468085 48.50700146,2.126402835 48.4813462,2.178276269 48.45568877,2.230088496 48.43002916,2.231404959 48.45568877,2.232722977 48.4813462,2.234042553 48.50700146,2.182140745 48.53265454,2.130177515 48.55830545,2.078152753 48.58395418,2.076923077 48.55830545))
635078|5|2.313829787|48.50700146|POLYGON((2.236686391 48.55830545,2.23536369 48.53265454,2.234042553 48.50700146,2.285883048 48.4813462,2.337662338 48.45568877,2.389380531 48.43002916,2.390791027 48.45568877,2.39220319 48.4813462,2.393617021 48.50700146,2.34180958 48.53265454,2.289940828 48.55830545,2.238010657 48.58395418,2.236686391 48.55830545))
635079|5|2.473404255|48.50700146|POLYGON((2.396449704 48.55830545,2.395032525 48.53265454,2.393617021 48.50700146,2.44536326 48.4813462,2.497048406 48.45568877,2.548672566 48.43002916,2.550177096 48.45568877,2.551683402 48.4813462,2.553191489 48.50700146,2.501478415 48.53265454,2.449704142 48.55830545,2.397868561 48.58395418,2.396449704 48.55830545))
635080|5|2.632978723|48.50700146|POLYGON((2.556213018 48.55830545,2.55470136 48.53265454,2.553191489 48.50700146,2.604843473 48.4813462,2.656434475 48.45568877,2.707964602 48.43002916,2.709563164 48.45568877,2.711163615 48.4813462,2.712765957 48.50700146,2.66114725 48.53265454,2.609467456 48.55830545,2.557726465 48.58395418,2.556213018 48.55830545))
635081|5|2.792553191|48.50700146|POLYGON((2.715976331 48.55830545,2.714370195 48.53265454,2.712765957 48.50700146,2.764323686 48.4813462,2.815820543 48.45568877,2.867256637 48.43002916,2.868949233 48.45568877,2.870643828 48.4813462,2.872340426 48.50700146,2.820816085 48.53265454,2.769230769 48.55830545,2.717584369 48.58395418,2.715976331 48.55830545))
635082|5|2.95212766|48.50700146|POLYGON((2.875739645 48.55830545,2.87403903 48.53265454,2.872340426 48.50700146,2.923803898 48.4813462,2.975206612 48.45568877,3.026548673 48.43002916,3.028335301 48.45568877,3.03012404 48.4813462,3.031914894 48.50700146,2.98048492 48.53265454,2.928994083 48.55830545,2.877442274 48.58395418,2.875739645 48.55830545))
635083|5|3.111702128|48.50700146|POLYGON((3.035502959 48.55830545,3.033707865 48.53265454,3.031914894 48.50700146,3.083284111 48.4813462,3.13459268 48.45568877,3.185840708 48.43002916,3.18772137 48.45568877,3.189604253 48.4813462,3.191489362 48.50700146,3.140153755 48.53265454,3.088757396 48.55830545,3.037300178 48.58395418,3.035502959 48.55830545))
635084|5|3.271276596|48.50700146|POLYGON((3.195266272 48.55830545,3.1933767 48.53265454,3.191489362 48.50700146,3.242764324 48.4813462,3.293978749 48.45568877,3.345132743 48.43002916,3.347107438 48.45568877,3.349084465 48.4813462,3.35106383 48.50700146,3.29982259 48.53265454,3.24852071 48.55830545,3.197158082 48.58395418,3.195266272 48.55830545))
635085|3|3.430851064|48.50700146|POLYGON((3.355029586 48.55830545,3.353045535 48.53265454,3.35106383 48.50700146,3.402244536 48.4813462,3.453364817 48.45568877,3.504424779 48.43002916,3.506493506 48.45568877,3.508564678 48.4813462,3.510638298 48.50700146,3.459491425 48.53265454,3.408284024 48.55830545,3.357015986 48.58395418,3.355029586 48.55830545))
635086|1|3.590425532|48.50700146|POLYGON((3.514792899 48.55830545,3.51271437 48.53265454,3.510638298 48.50700146,3.561724749 48.4813462,3.612750885 48.45568877,3.663716814 48.43002916,3.665879575 48.45568877,3.668044891 48.4813462,3.670212766 48.50700146,3.61916026 48.53265454,3.568047337 48.55830545,3.51687389 48.58395418,3.514792899 48.55830545))
635087|3|3.75|48.50700146|POLYGON((3.674556213 48.55830545,3.672383205 48.53265454,3.670212766 48.50700146,3.721204962 48.4813462,3.772136954 48.45568877,3.82300885 48.43002916,3.825265643 48.45568877,3.827525103 48.4813462,3.829787234 48.50700146,3.778829095 48.53265454,3.727810651 48.55830545,3.676731794 48.58395418,3.674556213 48.55830545))
635088|3|3.909574468|48.50700146|POLYGON((3.834319527 48.55830545,3.83205204 48.53265454,3.829787234 48.50700146,3.880685174 48.4813462,3.931523022 48.45568877,3.982300885 48.43002916,3.984651712 48.45568877,3.987005316 48.4813462,3.989361702 48.50700146,3.93849793 48.53265454,3.887573964 48.55830545,3.836589698 48.58395418,3.834319527 48.55830545))
635089|7|4.069148936|48.50700146|POLYGON((3.99408284 48.55830545,3.991720875 48.53265454,3.989361702 48.50700146,4.040165387 48.4813462,4.090909091 48.45568877,4.14159292 48.43002916,4.14403778 48.45568877,4.146485529 48.4813462,4.14893617 48.50700146,4.098166765 48.53265454,4.047337278 48.55830545,3.996447602 48.58395418,3.99408284 48.55830545))
635092|3|4.54787234|48.50700146|POLYGON((4.473372781 48.55830545,4.47072738 48.53265454,4.468085106 48.50700146,4.518606025 48.4813462,4.569067296 48.45568877,4.619469027 48.43002916,4.622195986 48.45568877,4.624926167 48.4813462,4.627659574 48.50700146,4.57717327 48.53265454,4.526627219 48.55830545,4.476021314 48.58395418,4.473372781 48.55830545))
635094|7|4.867021277|48.50700146|POLYGON((4.792899408 48.55830545,4.79006505 48.53265454,4.787234043 48.50700146,4.83756645 48.4813462,4.887839433 48.45568877,4.938053097 48.43002916,4.940968123 48.45568877,4.943886592 48.4813462,4.946808511 48.50700146,4.89651094 48.53265454,4.846153846 48.55830545,4.795737123 48.58395418,4.792899408 48.55830545))
635095|7|5.026595745|48.50700146|POLYGON((4.952662722 48.55830545,4.949733885 48.53265454,4.946808511 48.50700146,4.997046663 48.4813462,5.047225502 48.45568877,5.097345133 48.43002916,5.100354191 48.45568877,5.103366804 48.4813462,5.106382979 48.50700146,5.056179775 48.53265454,5.00591716 48.55830545,4.955595027 48.58395418,4.952662722 48.55830545))
635098|1|5.505319149|48.50700146|POLYGON((5.431952663 48.55830545,5.42874039 48.53265454,5.425531915 48.50700146,5.475487301 48.4813462,5.525383707 48.45568877,5.575221239 48.43002916,5.578512397 48.45568877,5.581807442 48.4813462,5.585106383 48.50700146,5.53518628 48.53265454,5.485207101 48.55830545,5.435168739 48.58395418,5.431952663 48.55830545))
635101|1|5.984042553|48.50700146|POLYGON((5.911242604 48.55830545,5.907746895 48.53265454,5.904255319 48.50700146,5.953927939 48.4813462,6.003541913 48.45568877,6.053097345 48.43002916,6.056670602 48.45568877,6.06024808 48.4813462,6.063829787 48.50700146,6.014192785 48.53265454,5.964497041 48.55830545,5.914742451 48.58395418,5.911242604 48.55830545))
635103|7|6.303191489|48.50700146|POLYGON((6.230769231 48.55830545,6.227084565 48.53265454,6.223404255 48.50700146,6.272888364 48.4813462,6.32231405 48.45568877,6.371681416 48.43002916,6.375442739 48.45568877,6.379208506 48.4813462,6.382978723 48.50700146,6.333530455 48.53265454,6.284023669 48.55830545,6.234458259 48.58395418,6.230769231 48.55830545))
635104|7|6.462765957|48.50700146|POLYGON((6.390532544 48.55830545,6.3867534 48.53265454,6.382978723 48.50700146,6.432368576 48.4813462,6.481700118 48.45568877,6.530973451 48.43002916,6.534828808 48.45568877,6.538688718 48.4813462,6.542553191 48.50700146,6.49319929 48.53265454,6.443786982 48.55830545,6.394316163 48.58395418,6.390532544 48.55830545))
635105|7|6.622340426|48.50700146|POLYGON((6.550295858 48.55830545,6.546422235 48.53265454,6.542553191 48.50700146,6.591848789 48.4813462,6.641086187 48.45568877,6.690265487 48.43002916,6.694214876 48.45568877,6.698168931 48.4813462,6.70212766 48.50700146,6.652868125 48.53265454,6.603550296 48.55830545,6.554174067 48.58395418,6.550295858 48.55830545))
635109|7|7.260638298|48.50700146|POLYGON((7.189349112 48.55830545,7.185097575 48.53265454,7.180851064 48.50700146,7.22976964 48.4813462,7.27863046 48.45568877,7.327433628 48.43002916,7.33175915 48.45568877,7.336089781 48.4813462,7.340425532 48.50700146,7.291543465 48.53265454,7.24260355 48.55830545,7.193605684 48.58395418,7.189349112 48.55830545))
635110|7|7.420212766|48.50700146|POLYGON((7.349112426 48.55830545,7.34476641 48.53265454,7.340425532 48.50700146,7.389249852 48.4813462,7.438016529 48.45568877,7.486725664 48.43002916,7.491145218 48.45568877,7.495569994 48.4813462,7.5 48.50700146,7.4512123 48.53265454,7.402366864 48.55830545,7.353463588 48.58395418,7.349112426 48.55830545))
635111|7|7.579787234|48.50700146|POLYGON((7.50887574 48.55830545,7.504435245 48.53265454,7.5 48.50700146,7.548730065 48.4813462,7.597402597 48.45568877,7.646017699 48.43002916,7.650531287 48.45568877,7.655050207 48.4813462,7.659574468 48.50700146,7.610881135 48.53265454,7.562130178 48.55830545,7.513321492 48.58395418,7.50887574 48.55830545))
635112|7|7.739361702|48.50700146|POLYGON((7.668639053 48.55830545,7.66410408 48.53265454,7.659574468 48.50700146,7.708210278 48.4813462,7.756788666 48.45568877,7.805309735 48.43002916,7.809917355 48.45568877,7.814530419 48.4813462,7.819148936 48.50700146,7.77054997 48.53265454,7.721893491 48.55830545,7.673179396 48.58395418,7.668639053 48.55830545))
637288|7|-5.026595745|48.50700146|POLYGON((-5.00591716 48.55830545,-5.056179775 48.53265454,-5.106382979 48.50700146,-5.103366804 48.4813462,-5.100354191 48.45568877,-5.097345133 48.43002916,-5.047225502 48.45568877,-4.997046663 48.4813462,-4.946808511 48.50700146,-4.949733885 48.53265454,-4.952662722 48.55830545,-4.955595027 48.58395418,-5.00591716 48.55830545))
637290|9|-4.707446809|48.50700146|POLYGON((-4.686390533 48.55830545,-4.736842105 48.53265454,-4.787234043 48.50700146,-4.784406379 48.4813462,-4.781582054 48.45568877,-4.778761062 48.43002916,-4.728453365 48.45568877,-4.678086237 48.4813462,-4.627659574 48.50700146,-4.630396215 48.53265454,-4.633136095 48.55830545,-4.635879218 48.58395418,-4.686390533 48.55830545))
637291|5|-4.54787234|48.50700146|POLYGON((-4.526627219 48.55830545,-4.57717327 48.53265454,-4.627659574 48.50700146,-4.624926167 48.4813462,-4.622195986 48.45568877,-4.619469027 48.43002916,-4.569067296 48.45568877,-4.518606025 48.4813462,-4.468085106 48.50700146,-4.47072738 48.53265454,-4.473372781 48.55830545,-4.476021314 48.58395418,-4.526627219 48.55830545))
637292|9|-4.388297872|48.50700146|POLYGON((-4.366863905 48.55830545,-4.417504435 48.53265454,-4.468085106 48.50700146,-4.465445954 48.4813462,-4.462809917 48.45568877,-4.460176991 48.43002916,-4.409681228 48.45568877,-4.359125812 48.4813462,-4.308510638 48.50700146,-4.311058545 48.53265454,-4.313609467 48.55830545,-4.31616341 48.58395418,-4.366863905 48.55830545))
637293|9|-4.228723404|48.50700146|POLYGON((-4.207100592 48.55830545,-4.2578356 48.53265454,-4.308510638 48.50700146,-4.305965741 48.4813462,-4.303423849 48.45568877,-4.300884956 48.43002916,-4.250295159 48.45568877,-4.1996456 48.4813462,-4.14893617 48.50700146,-4.15138971 48.53265454,-4.153846154 48.55830545,-4.156305506 48.58395418,-4.207100592 48.55830545))
637294|5|-4.069148936|48.50700146|POLYGON((-4.047337278 48.55830545,-4.098166765 48.53265454,-4.14893617 48.50700146,-4.146485529 48.4813462,-4.14403778 48.45568877,-4.14159292 48.43002916,-4.090909091 48.45568877,-4.040165387 48.4813462,-3.989361702 48.50700146,-3.991720875 48.53265454,-3.99408284 48.55830545,-3.996447602 48.58395418,-4.047337278 48.55830545))
637295|9|-3.909574468|48.50700146|POLYGON((-3.887573964 48.55830545,-3.93849793 48.53265454,-3.989361702 48.50700146,-3.987005316 48.4813462,-3.984651712 48.45568877,-3.982300885 48.43002916,-3.931523022 48.45568877,-3.880685174 48.4813462,-3.829787234 48.50700146,-3.83205204 48.53265454,-3.834319527 48.55830545,-3.836589698 48.58395418,-3.887573964 48.55830545))
637297|1|-3.590425532|48.50700146|POLYGON((-3.568047337 48.55830545,-3.61916026 48.53265454,-3.670212766 48.50700146,-3.668044891 48.4813462,-3.665879575 48.45568877,-3.663716814 48.43002916,-3.612750885 48.45568877,-3.561724749 48.4813462,-3.510638298 48.50700146,-3.51271437 48.53265454,-3.514792899 48.55830545,-3.51687389 48.58395418,-3.568047337 48.55830545))
637299|3|-3.271276596|48.50700146|POLYGON((-3.24852071 48.55830545,-3.29982259 48.53265454,-3.35106383 48.50700146,-3.349084465 48.4813462,-3.347107438 48.45568877,-3.345132743 48.43002916,-3.293978749 48.45568877,-3.242764324 48.4813462,-3.191489362 48.50700146,-3.1933767 48.53265454,-3.195266272 48.55830545,-3.197158082 48.58395418,-3.24852071 48.55830545))
637302|9|-2.792553191|48.50700146|POLYGON((-2.769230769 48.55830545,-2.820816085 48.53265454,-2.872340426 48.50700146,-2.870643828 48.4813462,-2.868949233 48.45568877,-2.867256637 48.43002916,-2.815820543 48.45568877,-2.764323686 48.4813462,-2.712765957 48.50700146,-2.714370195 48.53265454,-2.715976331 48.55830545,-2.717584369 48.58395418,-2.769230769 48.55830545))
637303|9|-2.632978723|48.50700146|POLYGON((-2.609467456 48.55830545,-2.66114725 48.53265454,-2.712765957 48.50700146,-2.711163615 48.4813462,-2.709563164 48.45568877,-2.707964602 48.43002916,-2.656434475 48.45568877,-2.604843473 48.4813462,-2.553191489 48.50700146,-2.55470136 48.53265454,-2.556213018 48.55830545,-2.557726465 48.58395418,-2.609467456 48.55830545))
637304|9|-2.473404255|48.50700146|POLYGON((-2.449704142 48.55830545,-2.501478415 48.53265454,-2.553191489 48.50700146,-2.551683402 48.4813462,-2.550177096 48.45568877,-2.548672566 48.43002916,-2.497048406 48.45568877,-2.44536326 48.4813462,-2.393617021 48.50700146,-2.395032525 48.53265454,-2.396449704 48.55830545,-2.397868561 48.58395418,-2.449704142 48.55830545))
637306|1|-2.154255319|48.50700146|POLYGON((-2.130177515 48.55830545,-2.182140745 48.53265454,-2.234042553 48.50700146,-2.232722977 48.4813462,-2.231404959 48.45568877,-2.230088496 48.43002916,-2.178276269 48.45568877,-2.126402835 48.4813462,-2.074468085 48.50700146,-2.075694855 48.53265454,-2.076923077 48.55830545,-2.078152753 48.58395418,-2.130177515 48.55830545))
637307|9|-1.994680851|48.50700146|POLYGON((-1.970414201 48.55830545,-2.02247191 48.53265454,-2.074468085 48.50700146,-2.073242764 48.4813462,-2.07201889 48.45568877,-2.07079646 48.43002916,-2.018890201 48.45568877,-1.966922623 48.4813462,-1.914893617 48.50700146,-1.91602602 48.53265454,-1.917159763 48.55830545,-1.918294849 48.58395418,-1.970414201 48.55830545))
637309|5|-1.675531915|48.50700146|POLYGON((-1.650887574 48.55830545,-1.70313424 48.53265454,-1.755319149 48.50700146,-1.754282339 48.4813462,-1.753246753 48.45568877,-1.752212389 48.43002916,-1.700118064 48.45568877,-1.647962197 48.4813462,-1.595744681 48.50700146,-1.59668835 48.53265454,-1.597633136 48.55830545,-1.598579041 48.58395418,-1.650887574 48.55830545))
637310|9|-1.515957447|48.50700146|POLYGON((-1.49112426 48.55830545,-1.543465405 48.53265454,-1.595744681 48.50700146,-1.594802126 48.4813462,-1.593860685 48.45568877,-1.592920354 48.43002916,-1.540731995 48.45568877,-1.488481985 48.4813462,-1.436170213 48.50700146,-1.437019515 48.53265454,-1.437869822 48.55830545,-1.438721137 48.58395418,-1.49112426 48.55830545))
637311|9|-1.356382979|48.50700146|POLYGON((-1.331360947 48.55830545,-1.38379657 48.53265454,-1.436170213 48.50700146,-1.435321914 48.4813462,-1.434474616 48.45568877,-1.433628319 48.43002916,-1.381345927 48.45568877,-1.329001772 48.4813462,-1.276595745 48.50700146,-1.27735068 48.53265454,-1.278106509 48.55830545,-1.278863233 48.58395418,-1.331360947 48.55830545))
637312|8|-1.196808511|48.50700146|POLYGON((-1.171597633 48.55830545,-1.224127735 48.53265454,-1.276595745 48.50700146,-1.275841701 48.4813462,-1.275088548 48.45568877,-1.274336283 48.43002916,-1.221959858 48.45568877,-1.169521559 48.4813462,-1.117021277 48.50700146,-1.117681845 48.53265454,-1.118343195 48.55830545,-1.119005329 48.58395418,-1.171597633 48.55830545))
637320|9|0.0796460177|48.43002916|POLYGON((0 48.4813462,0 48.45568877,0 48.43002916,0.05306603774 48.40436736,0.1060695345 48.37870339,0.1590106007 48.35303723,0.1591043017 48.37870339,0.1591981132 48.40436736,0.1592920354 48.43002916,0.106257379 48.45568877,0.05316007088 48.4813462,0 48.50700146,0 48.4813462))
637324|9|0.7168141593|48.43002916|POLYGON((0.6379208506 48.4813462,0.6375442739 48.45568877,0.6371681416 48.43002916,0.6898584906 48.40436736,0.7424867413 48.37870339,0.7950530035 48.35303723,0.7955215085 48.37870339,0.795990566 48.40436736,0.796460177 48.43002916,0.7438016529 48.45568877,0.6910809214 48.4813462,0.6382978723 48.50700146,0.6379208506 48.4813462))
637326|1|1.03539823|48.43002916|POLYGON((0.9568812758 48.4813462,0.9563164109 48.45568877,0.9557522124 48.43002916,1.008254717 48.40436736,1.060695345 48.37870339,1.113074205 48.35303723,1.113730112 48.37870339,1.114386792 48.40436736,1.115044248 48.43002916,1.06257379 48.45568877,1.010041347 48.4813462,0.9574468085 48.50700146,0.9568812758 48.4813462))
637327|6|1.194690265|48.43002916|POLYGON((1.116361488 48.4813462,1.115702479 48.45568877,1.115044248 48.43002916,1.16745283 48.40436736,1.219799646 48.37870339,1.272084806 48.35303723,1.272834414 48.37870339,1.273584906 48.40436736,1.274336283 48.43002916,1.221959858 48.45568877,1.169521559 48.4813462,1.117021277 48.50700146,1.116361488 48.4813462))
637329|6|1.513274336|48.43002916|POLYGON((1.435321914 48.4813462,1.434474616 48.45568877,1.433628319 48.43002916,1.485849057 48.40436736,1.53800825 48.37870339,1.590106007 48.35303723,1.591043017 48.37870339,1.591981132 48.40436736,1.592920354 48.43002916,1.540731995 48.45568877,1.488481985 48.4813462,1.436170213 48.50700146,1.435321914 48.4813462))
637330|6|1.672566372|48.43002916|POLYGON((1.594802126 48.4813462,1.593860685 48.45568877,1.592920354 48.43002916,1.64504717 48.40436736,1.697112552 48.37870339,1.749116608 48.35303723,1.750147319 48.37870339,1.751179245 48.40436736,1.752212389 48.43002916,1.700118064 48.45568877,1.647962197 48.4813462,1.595744681 48.50700146,1.594802126 48.4813462))
637331|6|1.831858407|48.43002916|POLYGON((1.754282339 48.4813462,1.753246753 48.45568877,1.752212389 48.43002916,1.804245283 48.40436736,1.856216853 48.37870339,1.908127208 48.35303723,1.909251621 48.37870339,1.910377358 48.40436736,1.911504425 48.43002916,1.859504132 48.45568877,1.80744241 48.4813462,1.755319149 48.50700146,1.754282339 48.4813462))
637332|5|1.991150442|48.43002916|POLYGON((1.913762552 48.4813462,1.912632822 48.45568877,1.911504425 48.43002916,1.963443396 48.40436736,2.015321155 48.37870339,2.067137809 48.35303723,2.068355922 48.37870339,2.069575472 48.40436736,2.07079646 48.43002916,2.018890201 48.45568877,1.966922623 48.4813462,1.914893617 48.50700146,1.913762552 48.4813462))
637333|5|2.150442478|48.43002916|POLYGON((2.073242764 48.4813462,2.07201889 48.45568877,2.07079646 48.43002916,2.122641509 48.40436736,2.174425457 48.37870339,2.22614841 48.35303723,2.227460224 48.37870339,2.228773585 48.40436736,2.230088496 48.43002916,2.178276269 48.45568877,2.126402835 48.4813462,2.074468085 48.50700146,2.073242764 48.4813462))
637334|5|2.309734513|48.43002916|POLYGON((2.232722977 48.4813462,2.231404959 48.45568877,2.230088496 48.43002916,2.281839623 48.40436736,2.333529758 48.37870339,2.385159011 48.35303723,2.386564526 48.37870339,2.387971698 48.40436736,2.389380531 48.43002916,2.337662338 48.45568877,2.285883048 48.4813462,2.234042553 48.50700146,2.232722977 48.4813462))
637335|3|2.469026549|48.43002916|POLYGON((2.39220319 48.4813462,2.390791027 48.45568877,2.389380531 48.43002916,2.441037736 48.40436736,2.49263406 48.37870339,2.544169611 48.35303723,2.545668827 48.37870339,2.547169811 48.40436736,2.548672566 48.43002916,2.497048406 48.45568877,2.44536326 48.4813462,2.393617021 48.50700146,2.39220319 48.4813462))
637336|5|2.628318584|48.43002916|POLYGON((2.551683402 48.4813462,2.550177096 48.45568877,2.548672566 48.43002916,2.600235849 48.40436736,2.651738362 48.37870339,2.703180212 48.35303723,2.704773129 48.37870339,2.706367925 48.40436736,2.707964602 48.43002916,2.656434475 48.45568877,2.604843473 48.4813462,2.553191489 48.50700146,2.551683402 48.4813462))
637337|5|2.787610619|48.43002916|POLYGON((2.711163615 48.4813462,2.709563164 48.45568877,2.707964602 48.43002916,2.759433962 48.40436736,2.810842664 48.37870339,2.862190813 48.35303723,2.863877431 48.37870339,2.865566038 48.40436736,2.867256637 48.43002916,2.815820543 48.45568877,2.764323686 48.4813462,2.712765957 48.50700146,2.711163615 48.4813462))
637338|5|2.946902655|48.43002916|POLYGON((2.870643828 48.4813462,2.868949233 48.45568877,2.867256637 48.43002916,2.918632075 48.40436736,2.969946965 48.37870339,3.021201413 48.35303723,3.022981732 48.37870339,3.024764151 48.40436736,3.026548673 48.43002916,2.975206612 48.45568877,2.923803898 48.4813462,2.872340426 48.50700146,2.870643828 48.4813462))
637339|5|3.10619469|48.43002916|POLYGON((3.03012404 48.4813462,3.028335301 48.45568877,3.026548673 48.43002916,3.077830189 48.40436736,3.129051267 48.37870339,3.180212014 48.35303723,3.182086034 48.37870339,3.183962264 48.40436736,3.185840708 48.43002916,3.13459268 48.45568877,3.083284111 48.4813462,3.031914894 48.50700146,3.03012404 48.4813462))
637340|5|3.265486726|48.43002916|POLYGON((3.189604253 48.4813462,3.18772137 48.45568877,3.185840708 48.43002916,3.237028302 48.40436736,3.288155569 48.37870339,3.339222615 48.35303723,3.341190336 48.37870339,3.343160377 48.40436736,3.345132743 48.43002916,3.293978749 48.45568877,3.242764324 48.4813462,3.191489362 48.50700146,3.189604253 48.4813462))
637341|2|3.424778761|48.43002916|POLYGON((3.349084465 48.4813462,3.347107438 48.45568877,3.345132743 48.43002916,3.396226415 48.40436736,3.44725987 48.37870339,3.498233216 48.35303723,3.500294638 48.37870339,3.502358491 48.40436736,3.504424779 48.43002916,3.453364817 48.45568877,3.402244536 48.4813462,3.35106383 48.50700146,3.349084465 48.4813462))
637342|5|3.584070796|48.43002916|POLYGON((3.508564678 48.4813462,3.506493506 48.45568877,3.504424779 48.43002916,3.555424528 48.40436736,3.606364172 48.37870339,3.657243816 48.35303723,3.659398939 48.37870339,3.661556604 48.40436736,3.663716814 48.43002916,3.612750885 48.45568877,3.561724749 48.4813462,3.510638298 48.50700146,3.508564678 48.4813462))
637343|3|3.743362832|48.43002916|POLYGON((3.668044891 48.4813462,3.665879575 48.45568877,3.663716814 48.43002916,3.714622642 48.40436736,3.765468474 48.37870339,3.816254417 48.35303723,3.818503241 48.37870339,3.820754717 48.40436736,3.82300885 48.43002916,3.772136954 48.45568877,3.721204962 48.4813462,3.670212766 48.50700146,3.668044891 48.4813462))
637344|3|3.902654867|48.43002916|POLYGON((3.827525103 48.4813462,3.825265643 48.45568877,3.82300885 48.43002916,3.873820755 48.40436736,3.924572775 48.37870339,3.975265018 48.35303723,3.977607543 48.37870339,3.97995283 48.40436736,3.982300885 48.43002916,3.931523022 48.45568877,3.880685174 48.4813462,3.829787234 48.50700146,3.827525103 48.4813462))
637348|3|4.539823009|48.43002916|POLYGON((4.465445954 48.4813462,4.462809917 48.45568877,4.460176991 48.43002916,4.510613208 48.40436736,4.560989982 48.37870339,4.61130742 48.35303723,4.61402475 48.37870339,4.616745283 48.40436736,4.619469027 48.43002916,4.569067296 48.45568877,4.518606025 48.4813462,4.468085106 48.50700146,4.465445954 48.4813462))
637349|5|4.699115044|48.43002916|POLYGON((4.624926167 48.4813462,4.622195986 48.45568877,4.619469027 48.43002916,4.669811321 48.40436736,4.720094284 48.37870339,4.770318021 48.35303723,4.773129051 48.37870339,4.775943396 48.40436736,4.778761062 48.43002916,4.728453365 48.45568877,4.678086237 48.4813462,4.627659574 48.50700146,4.624926167 48.4813462))
637350|7|4.85840708|48.43002916|POLYGON((4.784406379 48.4813462,4.781582054 48.45568877,4.778761062 48.43002916,4.829009434 48.40436736,4.879198586 48.37870339,4.929328622 48.35303723,4.932233353 48.37870339,4.935141509 48.40436736,4.938053097 48.43002916,4.887839433 48.45568877,4.83756645 48.4813462,4.787234043 48.50700146,4.784406379 48.4813462))
637351|8|5.017699115|48.43002916|POLYGON((4.943886592 48.4813462,4.940968123 48.45568877,4.938053097 48.43002916,4.988207547 48.40436736,5.038302887 48.37870339,5.088339223 48.35303723,5.091337655 48.37870339,5.094339623 48.40436736,5.097345133 48.43002916,5.047225502 48.45568877,4.997046663 48.4813462,4.946808511 48.50700146,4.943886592 48.4813462))
637352|7|5.17699115|48.43002916|POLYGON((5.103366804 48.4813462,5.100354191 48.45568877,5.097345133 48.43002916,5.14740566 48.40436736,5.197407189 48.37870339,5.247349823 48.35303723,5.250441956 48.37870339,5.253537736 48.40436736,5.256637168 48.43002916,5.20661157 48.45568877,5.156526875 48.4813462,5.106382979 48.50700146,5.103366804 48.4813462))
637357|7|5.973451327|48.43002916|POLYGON((5.900767868 48.4813462,5.897284534 48.45568877,5.89380531 48.43002916,5.943396226 48.40436736,5.992928698 48.37870339,6.042402827 48.35303723,6.045963465 48.37870339,6.049528302 48.40436736,6.053097345 48.43002916,6.003541913 48.45568877,5.953927939 48.4813462,5.904255319 48.50700146,5.900767868 48.4813462))
637359|7|6.292035398|48.43002916|POLYGON((6.219728293 48.4813462,6.216056671 48.45568877,6.212389381 48.43002916,6.261792453 48.40436736,6.311137301 48.37870339,6.360424028 48.35303723,6.364172068 48.37870339,6.367924528 48.40436736,6.371681416 48.43002916,6.32231405 48.45568877,6.272888364 48.4813462,6.223404255 48.50700146,6.219728293 48.4813462))
637361|7|6.610619469|48.43002916|POLYGON((6.538688718 48.4813462,6.534828808 48.45568877,6.530973451 48.43002916,6.580188679 48.40436736,6.629345905 48.37870339,6.67844523 48.35303723,6.682380672 48.37870339,6.686320755 48.40436736,6.690265487 48.43002916,6.641086187 48.45568877,6.591848789 48.4813462,6.542553191 48.50700146,6.538688718 48.4813462))
637362|7|6.769911504|48.43002916|POLYGON((6.698168931 48.4813462,6.694214876 48.45568877,6.690265487 48.43002916,6.739386792 48.40436736,6.788450206 48.37870339,6.83745583 48.35303723,6.841484973 48.37870339,6.845518868 48.40436736,6.849557522 48.43002916,6.800472255 48.45568877,6.751329002 48.4813462,6.70212766 48.50700146,6.698168931 48.4813462))
637363|3|6.92920354|48.43002916|POLYGON((6.857649144 48.4813462,6.853600945 48.45568877,6.849557522 48.43002916,6.898584906 48.40436736,6.947554508 48.37870339,6.996466431 48.35303723,7.000589275 48.37870339,7.004716981 48.40436736,7.008849558 48.43002916,6.959858323 48.45568877,6.910809214 48.4813462,6.861702128 48.50700146,6.857649144 48.4813462))
637365|7|7.247787611|48.43002916|POLYGON((7.176609569 48.4813462,7.172373081 48.45568877,7.168141593 48.43002916,7.216981132 48.40436736,7.265763111 48.37870339,7.314487633 48.35303723,7.318797879 48.37870339,7.323113208 48.40436736,7.327433628 48.43002916,7.27863046 48.45568877,7.22976964 48.4813462,7.180851064 48.50700146,7.176609569 48.4813462))
637366|7|7.407079646|48.43002916|POLYGON((7.336089781 48.4813462,7.33175915 48.45568877,7.327433628 48.43002916,7.376179245 48.40436736,7.424867413 48.37870339,7.473498233 48.35303723,7.47790218 48.37870339,7.482311321 48.40436736,7.486725664 48.43002916,7.438016529 48.45568877,7.389249852 48.4813462,7.340425532 48.50700146,7.336089781 48.4813462))
637367|7|7.566371681|48.43002916|POLYGON((7.495569994 48.4813462,7.491145218 48.45568877,7.486725664 48.43002916,7.535377358 48.40436736,7.583971715 48.37870339,7.632508834 48.35303723,7.637006482 48.37870339,7.641509434 48.40436736,7.646017699 48.43002916,7.597402597 48.45568877,7.548730065 48.4813462,7.5 48.50700146,7.495569994 48.4813462))
637368|7|7.725663717|48.43002916|POLYGON((7.655050207 48.4813462,7.650531287 48.45568877,7.646017699 48.43002916,7.694575472 48.40436736,7.743076016 48.37870339,7.791519435 48.35303723,7.796110784 48.37870339,7.800707547 48.40436736,7.805309735 48.43002916,7.756788666 48.45568877,7.708210278 48.4813462,7.659574468 48.50700146,7.655050207 48.4813462))
639550|8|-4.699115044|48.43002916|POLYGON((-4.678086237 48.4813462,-4.728453365 48.45568877,-4.778761062 48.43002916,-4.775943396 48.40436736,-4.773129051 48.37870339,-4.770318021 48.35303723,-4.720094284 48.37870339,-4.669811321 48.40436736,-4.619469027 48.43002916,-4.622195986 48.45568877,-4.624926167 48.4813462,-4.627659574 48.50700146,-4.678086237 48.4813462))
639551|9|-4.539823009|48.43002916|POLYGON((-4.518606025 48.4813462,-4.569067296 48.45568877,-4.619469027 48.43002916,-4.616745283 48.40436736,-4.61402475 48.37870339,-4.61130742 48.35303723,-4.560989982 48.37870339,-4.510613208 48.40436736,-4.460176991 48.43002916,-4.462809917 48.45568877,-4.465445954 48.4813462,-4.468085106 48.50700146,-4.518606025 48.4813462))
639552|9|-4.380530973|48.43002916|POLYGON((-4.359125812 48.4813462,-4.409681228 48.45568877,-4.460176991 48.43002916,-4.45754717 48.40436736,-4.454920448 48.37870339,-4.45229682 48.35303723,-4.401885681 48.37870339,-4.351415094 48.40436736,-4.300884956 48.43002916,-4.303423849 48.45568877,-4.305965741 48.4813462,-4.308510638 48.50700146,-4.359125812 48.4813462))
639553|1|-4.221238938|48.43002916|POLYGON((-4.1996456 48.4813462,-4.250295159 48.45568877,-4.300884956 48.43002916,-4.298349057 48.40436736,-4.295816146 48.37870339,-4.293286219 48.35303723,-4.242781379 48.37870339,-4.192216981 48.40436736,-4.14159292 48.43002916,-4.14403778 48.45568877,-4.146485529 48.4813462,-4.14893617 48.50700146,-4.1996456 48.4813462))
639554|9|-4.061946903|48.43002916|POLYGON((-4.040165387 48.4813462,-4.090909091 48.45568877,-4.14159292 48.43002916,-4.139150943 48.40436736,-4.136711844 48.37870339,-4.134275618 48.35303723,-4.083677077 48.37870339,-4.033018868 48.40436736,-3.982300885 48.43002916,-3.984651712 48.45568877,-3.987005316 48.4813462,-3.989361702 48.50700146,-4.040165387 48.4813462))
639555|7|-3.902654867|48.43002916|POLYGON((-3.880685174 48.4813462,-3.931523022 48.45568877,-3.982300885 48.43002916,-3.97995283 48.40436736,-3.977607543 48.37870339,-3.975265018 48.35303723,-3.924572775 48.37870339,-3.873820755 48.40436736,-3.82300885 48.43002916,-3.825265643 48.45568877,-3.827525103 48.4813462,-3.829787234 48.50700146,-3.880685174 48.4813462))
639556|1|-3.743362832|48.43002916|POLYGON((-3.721204962 48.4813462,-3.772136954 48.45568877,-3.82300885 48.43002916,-3.820754717 48.40436736,-3.818503241 48.37870339,-3.816254417 48.35303723,-3.765468474 48.37870339,-3.714622642 48.40436736,-3.663716814 48.43002916,-3.665879575 48.45568877,-3.668044891 48.4813462,-3.670212766 48.50700146,-3.721204962 48.4813462))
639561|9|-2.946902655|48.43002916|POLYGON((-2.923803898 48.4813462,-2.975206612 48.45568877,-3.026548673 48.43002916,-3.024764151 48.40436736,-3.022981732 48.37870339,-3.021201413 48.35303723,-2.969946965 48.37870339,-2.918632075 48.40436736,-2.867256637 48.43002916,-2.868949233 48.45568877,-2.870643828 48.4813462,-2.872340426 48.50700146,-2.923803898 48.4813462))
639562|9|-2.787610619|48.43002916|POLYGON((-2.764323686 48.4813462,-2.815820543 48.45568877,-2.867256637 48.43002916,-2.865566038 48.40436736,-2.863877431 48.37870339,-2.862190813 48.35303723,-2.810842664 48.37870339,-2.759433962 48.40436736,-2.707964602 48.43002916,-2.709563164 48.45568877,-2.711163615 48.4813462,-2.712765957 48.50700146,-2.764323686 48.4813462))
639563|9|-2.628318584|48.43002916|POLYGON((-2.604843473 48.4813462,-2.656434475 48.45568877,-2.707964602 48.43002916,-2.706367925 48.40436736,-2.704773129 48.37870339,-2.703180212 48.35303723,-2.651738362 48.37870339,-2.600235849 48.40436736,-2.548672566 48.43002916,-2.550177096 48.45568877,-2.551683402 48.4813462,-2.553191489 48.50700146,-2.604843473 48.4813462))
639564|5|-2.469026549|48.43002916|POLYGON((-2.44536326 48.4813462,-2.497048406 48.45568877,-2.548672566 48.43002916,-2.547169811 48.40436736,-2.545668827 48.37870339,-2.544169611 48.35303723,-2.49263406 48.37870339,-2.441037736 48.40436736,-2.389380531 48.43002916,-2.390791027 48.45568877,-2.39220319 48.4813462,-2.393617021 48.50700146,-2.44536326 48.4813462))
639565|9|-2.309734513|48.43002916|POLYGON((-2.285883048 48.4813462,-2.337662338 48.45568877,-2.389380531 48.43002916,-2.387971698 48.40436736,-2.386564526 48.37870339,-2.385159011 48.35303723,-2.333529758 48.37870339,-2.281839623 48.40436736,-2.230088496 48.43002916,-2.231404959 48.45568877,-2.232722977 48.4813462,-2.234042553 48.50700146,-2.285883048 48.4813462))
639566|9|-2.150442478|48.43002916|POLYGON((-2.126402835 48.4813462,-2.178276269 48.45568877,-2.230088496 48.43002916,-2.228773585 48.40436736,-2.227460224 48.37870339,-2.22614841 48.35303723,-2.174425457 48.37870339,-2.122641509 48.40436736,-2.07079646 48.43002916,-2.07201889 48.45568877,-2.073242764 48.4813462,-2.074468085 48.50700146,-2.126402835 48.4813462))
639568|1|-1.831858407|48.43002916|POLYGON((-1.80744241 48.4813462,-1.859504132 48.45568877,-1.911504425 48.43002916,-1.910377358 48.40436736,-1.909251621 48.37870339,-1.908127208 48.35303723,-1.856216853 48.37870339,-1.804245283 48.40436736,-1.752212389 48.43002916,-1.753246753 48.45568877,-1.754282339 48.4813462,-1.755319149 48.50700146,-1.80744241 48.4813462))
639569|1|-1.672566372|48.43002916|POLYGON((-1.647962197 48.4813462,-1.700118064 48.45568877,-1.752212389 48.43002916,-1.751179245 48.40436736,-1.750147319 48.37870339,-1.749116608 48.35303723,-1.697112552 48.37870339,-1.64504717 48.40436736,-1.592920354 48.43002916,-1.593860685 48.45568877,-1.594802126 48.4813462,-1.595744681 48.50700146,-1.647962197 48.4813462))
639570|2|-1.513274336|48.43002916|POLYGON((-1.488481985 48.4813462,-1.540731995 48.45568877,-1.592920354 48.43002916,-1.591981132 48.40436736,-1.591043017 48.37870339,-1.590106007 48.35303723,-1.53800825 48.37870339,-1.485849057 48.40436736,-1.433628319 48.43002916,-1.434474616 48.45568877,-1.435321914 48.4813462,-1.436170213 48.50700146,-1.488481985 48.4813462))
639577|1|-0.3982300885|48.43002916|POLYGON((-0.3721204962 48.4813462,-0.4250295159 48.45568877,-0.4778761062 48.43002916,-0.4775943396 48.40436736,-0.4773129051 48.37870339,-0.4770318021 48.35303723,-0.4242781379 48.37870339,-0.3714622642 48.40436736,-0.3185840708 48.43002916,-0.318772137 48.45568877,-0.3189604253 48.4813462,-0.3191489362 48.50700146,-0.3721204962 48.4813462))
639578|3|-0.2389380531|48.43002916|POLYGON((-0.2126402835 48.4813462,-0.2656434475 48.45568877,-0.3185840708 48.43002916,-0.3183962264 48.40436736,-0.3182086034 48.37870339,-0.3180212014 48.35303723,-0.2651738362 48.37870339,-0.2122641509 48.40436736,-0.1592920354 48.43002916,-0.1593860685 48.45568877,-0.1594802126 48.4813462,-0.1595744681 48.50700146,-0.2126402835 48.4813462))
639579|9|-0.0796460177|48.43002916|POLYGON((-0.05316007088 48.4813462,-0.106257379 48.45568877,-0.1592920354 48.43002916,-0.1591981132 48.40436736,-0.1591043017 48.37870339,-0.1590106007 48.35303723,-0.1060695345 48.37870339,-0.05306603774 48.40436736,0 48.43002916,0 48.45568877,0 48.4813462,0 48.50700146,-0.05316007088 48.4813462))
639580|2|0.07950530035|48.35303723|POLYGON((0 48.40436736,0 48.37870339,0 48.35303723,0.05297233667 48.32736888,0.1058823529 48.30169834,0.1587301587 48.27602562,0.1588235294 48.30169834,0.15891701 48.32736888,0.1590106007 48.35303723,0.1060695345 48.37870339,0.05306603774 48.40436736,0 48.43002916,0 48.40436736))
639581|9|0.2385159011|48.35303723|POLYGON((0.1591981132 48.40436736,0.1591043017 48.37870339,0.1590106007 48.35303723,0.2118893467 48.32736888,0.2647058824 48.30169834,0.3174603175 48.27602562,0.3176470588 48.30169834,0.31783402 48.32736888,0.3180212014 48.35303723,0.2651738362 48.37870339,0.2122641509 48.40436736,0.1592920354 48.43002916,0.1591981132 48.40436736))
639582|9|0.3975265018|48.35303723|POLYGON((0.3183962264 48.40436736,0.3182086034 48.37870339,0.3180212014 48.35303723,0.3708063567 48.32736888,0.4235294118 48.30169834,0.4761904762 48.27602562,0.4764705882 48.30169834,0.47675103 48.32736888,0.4770318021 48.35303723,0.4242781379 48.37870339,0.3714622642 48.40436736,0.3185840708 48.43002916,0.3183962264 48.40436736))
639585|1|0.8745583039|48.35303723|POLYGON((0.795990566 48.40436736,0.7955215085 48.37870339,0.7950530035 48.35303723,0.8475573867 48.32736888,0.9 48.30169834,0.9523809524 48.27602562,0.9529411765 48.30169834,0.95350206 48.32736888,0.9540636042 48.35303723,0.901591043 48.37870339,0.8490566038 48.40436736,0.796460177 48.43002916,0.795990566 48.40436736))
639587|6|1.192579505|48.35303723|POLYGON((1.114386792 48.40436736,1.113730112 48.37870339,1.113074205 48.35303723,1.165391407 48.32736888,1.217647059 48.30169834,1.26984127 48.27602562,1.270588235 48.30169834,1.27133608 48.32736888,1.272084806 48.35303723,1.219799646 48.37870339,1.16745283 48.40436736,1.115044248 48.43002916,1.114386792 48.40436736))
639588|6|1.351590106|48.35303723|POLYGON((1.273584906 48.40436736,1.272834414 48.37870339,1.272084806 48.35303723,1.324308417 48.32736888,1.376470588 48.30169834,1.428571429 48.27602562,1.429411765 48.30169834,1.43025309 48.32736888,1.431095406 48.35303723,1.378903948 48.37870339,1.326650943 48.40436736,1.274336283 48.43002916,1.273584906 48.40436736))
639589|9|1.510600707|48.35303723|POLYGON((1.432783019 48.40436736,1.431938715 48.37870339,1.431095406 48.35303723,1.483225427 48.32736888,1.535294118 48.30169834,1.587301587 48.27602562,1.588235294 48.30169834,1.5891701 48.32736888,1.590106007 48.35303723,1.53800825 48.37870339,1.485849057 48.40436736,1.433628319 48.43002916,1.432783019 48.40436736))
639590|5|1.669611307|48.35303723|POLYGON((1.591981132 48.40436736,1.591043017 48.37870339,1.590106007 48.35303723,1.642142437 48.32736888,1.694117647 48.30169834,1.746031746 48.27602562,1.747058824 48.30169834,1.74808711 48.32736888,1.749116608 48.35303723,1.697112552 48.37870339,1.64504717 48.40436736,1.592920354 48.43002916,1.591981132 48.40436736))
639591|4|1.828621908|48.35303723|POLYGON((1.751179245 48.40436736,1.750147319 48.37870339,1.749116608 48.35303723,1.801059447 48.32736888,1.852941176 48.30169834,1.904761905 48.27602562,1.905882353 48.30169834,1.90700412 48.32736888,1.908127208 48.35303723,1.856216853 48.37870339,1.804245283 48.40436736,1.752212389 48.43002916,1.751179245 48.40436736))
639592|5|1.987632509|48.35303723|POLYGON((1.910377358 48.40436736,1.909251621 48.37870339,1.908127208 48.35303723,1.959976457 48.32736888,2.011764706 48.30169834,2.063492063 48.27602562,2.064705882 48.30169834,2.06592113 48.32736888,2.067137809 48.35303723,2.015321155 48.37870339,1.963443396 48.40436736,1.911504425 48.43002916,1.910377358 48.40436736))
639593|5|2.14664311|48.35303723|POLYGON((2.069575472 48.40436736,2.068355922 48.37870339,2.067137809 48.35303723,2.118893467 48.32736888,2.170588235 48.30169834,2.222222222 48.27602562,2.223529412 48.30169834,2.22483814 48.32736888,2.22614841 48.35303723,2.174425457 48.37870339,2.122641509 48.40436736,2.07079646 48.43002916,2.069575472 48.40436736))
639594|1|2.30565371|48.35303723|POLYGON((2.228773585 48.40436736,2.227460224 48.37870339,2.22614841 48.35303723,2.277810477 48.32736888,2.329411765 48.30169834,2.380952381 48.27602562,2.382352941 48.30169834,2.38375515 48.32736888,2.385159011 48.35303723,2.333529758 48.37870339,2.281839623 48.40436736,2.230088496 48.43002916,2.228773585 48.40436736))
639595|5|2.464664311|48.35303723|POLYGON((2.387971698 48.40436736,2.386564526 48.37870339,2.385159011 48.35303723,2.436727487 48.32736888,2.488235294 48.30169834,2.53968254 48.27602562,2.541176471 48.30169834,2.54267216 48.32736888,2.544169611 48.35303723,2.49263406 48.37870339,2.441037736 48.40436736,2.389380531 48.43002916,2.387971698 48.40436736))
639596|5|2.623674912|48.35303723|POLYGON((2.547169811 48.40436736,2.545668827 48.37870339,2.544169611 48.35303723,2.595644497 48.32736888,2.647058824 48.30169834,2.698412698 48.27602562,2.7 48.30169834,2.70158917 48.32736888,2.703180212 48.35303723,2.651738362 48.37870339,2.600235849 48.40436736,2.548672566 48.43002916,2.547169811 48.40436736))
639597|5|2.782685512|48.35303723|POLYGON((2.706367925 48.40436736,2.704773129 48.37870339,2.703180212 48.35303723,2.754561507 48.32736888,2.805882353 48.30169834,2.857142857 48.27602562,2.858823529 48.30169834,2.86050618 48.32736888,2.862190813 48.35303723,2.810842664 48.37870339,2.759433962 48.40436736,2.707964602 48.43002916,2.706367925 48.40436736))
639598|5|2.941696113|48.35303723|POLYGON((2.865566038 48.40436736,2.863877431 48.37870339,2.862190813 48.35303723,2.913478517 48.32736888,2.964705882 48.30169834,3.015873016 48.27602562,3.017647059 48.30169834,3.01942319 48.32736888,3.021201413 48.35303723,2.969946965 48.37870339,2.918632075 48.40436736,2.867256637 48.43002916,2.865566038 48.40436736))
639599|5|3.100706714|48.35303723|POLYGON((3.024764151 48.40436736,3.022981732 48.37870339,3.021201413 48.35303723,3.072395527 48.32736888,3.123529412 48.30169834,3.174603175 48.27602562,3.176470588 48.30169834,3.1783402 48.32736888,3.180212014 48.35303723,3.129051267 48.37870339,3.077830189 48.40436736,3.026548673 48.43002916,3.024764151 48.40436736))
639603|3|3.736749117|48.35303723|POLYGON((3.661556604 48.40436736,3.659398939 48.37870339,3.657243816 48.35303723,3.708063567 48.32736888,3.758823529 48.30169834,3.80952381 48.27602562,3.811764706 48.30169834,3.81400824 48.32736888,3.816254417 48.35303723,3.765468474 48.37870339,3.714622642 48.40436736,3.663716814 48.43002916,3.661556604 48.40436736))
639605|5|4.054770318|48.35303723|POLYGON((3.97995283 48.40436736,3.977607543 48.37870339,3.975265018 48.35303723,4.025897587 48.32736888,4.076470588 48.30169834,4.126984127 48.27602562,4.129411765 48.30169834,4.13184226 48.32736888,4.134275618 48.35303723,4.083677077 48.37870339,4.033018868 48.40436736,3.982300885 48.43002916,3.97995283 48.40436736))
639606|3|4.213780919|48.35303723|POLYGON((4.139150943 48.40436736,4.136711844 48.37870339,4.134275618 48.35303723,4.184814597 48.32736888,4.235294118 48.30169834,4.285714286 48.27602562,4.288235294 48.30169834,4.29075927 48.32736888,4.293286219 48.35303723,4.242781379 48.37870339,4.192216981 48.40436736,4.14159292 48.43002916,4.139150943 48.40436736))
639609|2|4.690812721|48.35303723|POLYGON((4.616745283 48.40436736,4.61402475 48.37870339,4.61130742 48.35303723,4.661565627 48.32736888,4.711764706 48.30169834,4.761904762 48.27602562,4.764705882 48.30169834,4.7675103 48.32736888,4.770318021 48.35303723,4.720094284 48.37870339,4.669811321 48.40436736,4.619469027 48.43002916,4.616745283 48.40436736))
639610|2|4.849823322|48.35303723|POLYGON((4.775943396 48.40436736,4.773129051 48.37870339,4.770318021 48.35303723,4.820482637 48.32736888,4.870588235 48.30169834,4.920634921 48.27602562,4.923529412 48.30169834,4.92642731 48.32736888,4.929328622 48.35303723,4.879198586 48.37870339,4.829009434 48.40436736,4.778761062 48.43002916,4.775943396 48.40436736))
639612|3|5.167844523|48.35303723|POLYGON((5.094339623 48.40436736,5.091337655 48.37870339,5.088339223 48.35303723,5.138316657 48.32736888,5.188235294 48.30169834,5.238095238 48.27602562,5.241176471 48.30169834,5.24426133 48.32736888,5.247349823 48.35303723,5.197407189 48.37870339,5.14740566 48.40436736,5.097345133 48.43002916,5.094339623 48.40436736))
639615|7|5.644876325|48.35303723|POLYGON((5.571933962 48.40436736,5.56865056 48.37870339,5.565371025 48.35303723,5.615067687 48.32736888,5.664705882 48.30169834,5.714285714 48.27602562,5.717647059 48.30169834,5.72101236 48.32736888,5.724381625 48.35303723,5.674720094 48.37870339,5.625 48.40436736,5.575221239 48.43002916,5.571933962 48.40436736))
639616|7|5.803886926|48.35303723|POLYGON((5.731132075 48.40436736,5.727754862 48.37870339,5.724381625 48.35303723,5.773984697 48.32736888,5.823529412 48.30169834,5.873015873 48.27602562,5.876470588 48.30169834,5.87992937 48.32736888,5.883392226 48.35303723,5.833824396 48.37870339,5.784198113 48.40436736,5.734513274 48.43002916,5.731132075 48.40436736))
639618|7|6.121908127|48.35303723|POLYGON((6.049528302 48.40436736,6.045963465 48.37870339,6.042402827 48.35303723,6.091818717 48.32736888,6.141176471 48.30169834,6.19047619 48.27602562,6.194117647 48.30169834,6.19776339 48.32736888,6.201413428 48.35303723,6.152032999 48.37870339,6.10259434 48.40436736,6.053097345 48.43002916,6.049528302 48.40436736))
639619|7|6.280918728|48.35303723|POLYGON((6.208726415 48.40436736,6.205067767 48.37870339,6.201413428 48.35303723,6.250735727 48.32736888,6.3 48.30169834,6.349206349 48.27602562,6.352941176 48.30169834,6.3566804 48.32736888,6.360424028 48.35303723,6.311137301 48.37870339,6.261792453 48.40436736,6.212389381 48.43002916,6.208726415 48.40436736))
639623|7|6.916961131|48.35303723|POLYGON((6.845518868 48.40436736,6.841484973 48.37870339,6.83745583 48.35303723,6.886403767 48.32736888,6.935294118 48.30169834,6.984126984 48.27602562,6.988235294 48.30169834,6.99234844 48.32736888,6.996466431 48.35303723,6.947554508 48.37870339,6.898584906 48.40436736,6.849557522 48.43002916,6.845518868 48.40436736))
639624|7|7.075971731|48.35303723|POLYGON((7.004716981 48.40436736,7.000589275 48.37870339,6.996466431 48.35303723,7.045320777 48.32736888,7.094117647 48.30169834,7.142857143 48.27602562,7.147058824 48.30169834,7.15126545 48.32736888,7.155477032 48.35303723,7.10665881 48.37870339,7.057783019 48.40436736,7.008849558 48.43002916,7.004716981 48.40436736))
639625|7|7.234982332|48.35303723|POLYGON((7.163915094 48.40436736,7.159693577 48.37870339,7.155477032 48.35303723,7.204237787 48.32736888,7.252941176 48.30169834,7.301587302 48.27602562,7.305882353 48.30169834,7.31018246 48.32736888,7.314487633 48.35303723,7.265763111 48.37870339,7.216981132 48.40436736,7.168141593 48.43002916,7.163915094 48.40436736))
639627|7|7.553003534|48.35303723|POLYGON((7.482311321 48.40436736,7.47790218 48.37870339,7.473498233 48.35303723,7.522071807 48.32736888,7.570588235 48.30169834,7.619047619 48.27602562,7.623529412 48.30169834,7.62801648 48.32736888,7.632508834 48.35303723,7.583971715 48.37870339,7.535377358 48.40436736,7.486725664 48.43002916,7.482311321 48.40436736))
639628|7|7.712014134|48.35303723|POLYGON((7.641509434 48.40436736,7.637006482 48.37870339,7.632508834 48.35303723,7.680988817 48.32736888,7.729411765 48.30169834,7.777777778 48.27602562,7.782352941 48.30169834,7.78693349 48.32736888,7.791519435 48.35303723,7.743076016 48.37870339,7.694575472 48.40436736,7.646017699 48.43002916,7.641509434 48.40436736))
641814|9|-4.690812721|48.35303723|POLYGON((-4.669811321 48.40436736,-4.720094284 48.37870339,-4.770318021 48.35303723,-4.7675103 48.32736888,-4.764705882 48.30169834,-4.761904762 48.27602562,-4.711764706 48.30169834,-4.661565627 48.32736888,-4.61130742 48.35303723,-4.61402475 48.37870339,-4.616745283 48.40436736,-4.619469027 48.43002916,-4.669811321 48.40436736))
641815|9|-4.53180212|48.35303723|POLYGON((-4.510613208 48.40436736,-4.560989982 48.37870339,-4.61130742 48.35303723,-4.60859329 48.32736888,-4.605882353 48.30169834,-4.603174603 48.27602562,-4.552941176 48.30169834,-4.502648617 48.32736888,-4.45229682 48.35303723,-4.454920448 48.37870339,-4.45754717 48.40436736,-4.460176991 48.43002916,-4.510613208 48.40436736))
641816|9|-4.372791519|48.35303723|POLYGON((-4.351415094 48.40436736,-4.401885681 48.37870339,-4.45229682 48.35303723,-4.44967628 48.32736888,-4.447058824 48.30169834,-4.444444444 48.27602562,-4.394117647 48.30169834,-4.343731607 48.32736888,-4.293286219 48.35303723,-4.295816146 48.37870339,-4.298349057 48.40436736,-4.300884956 48.43002916,-4.351415094 48.40436736))
641817|9|-4.213780919|48.35303723|POLYGON((-4.192216981 48.40436736,-4.242781379 48.37870339,-4.293286219 48.35303723,-4.29075927 48.32736888,-4.288235294 48.30169834,-4.285714286 48.27602562,-4.235294118 48.30169834,-4.184814597 48.32736888,-4.134275618 48.35303723,-4.136711844 48.37870339,-4.139150943 48.40436736,-4.14159292 48.43002916,-4.192216981 48.40436736))
641820|3|-3.736749117|48.35303723|POLYGON((-3.714622642 48.40436736,-3.765468474 48.37870339,-3.816254417 48.35303723,-3.81400824 48.32736888,-3.811764706 48.30169834,-3.80952381 48.27602562,-3.758823529 48.30169834,-3.708063567 48.32736888,-3.657243816 48.35303723,-3.659398939 48.37870339,-3.661556604 48.40436736,-3.663716814 48.43002916,-3.714622642 48.40436736))
641825|3|-2.941696113|48.35303723|POLYGON((-2.918632075 48.40436736,-2.969946965 48.37870339,-3.021201413 48.35303723,-3.01942319 48.32736888,-3.017647059 48.30169834,-3.015873016 48.27602562,-2.964705882 48.30169834,-2.913478517 48.32736888,-2.862190813 48.35303723,-2.863877431 48.37870339,-2.865566038 48.40436736,-2.867256637 48.43002916,-2.918632075 48.40436736))
641827|5|-2.623674912|48.35303723|POLYGON((-2.600235849 48.40436736,-2.651738362 48.37870339,-2.703180212 48.35303723,-2.70158917 48.32736888,-2.7 48.30169834,-2.698412698 48.27602562,-2.647058824 48.30169834,-2.595644497 48.32736888,-2.544169611 48.35303723,-2.545668827 48.37870339,-2.547169811 48.40436736,-2.548672566 48.43002916,-2.600235849 48.40436736))
641828|1|-2.464664311|48.35303723|POLYGON((-2.441037736 48.40436736,-2.49263406 48.37870339,-2.544169611 48.35303723,-2.54267216 48.32736888,-2.541176471 48.30169834,-2.53968254 48.27602562,-2.488235294 48.30169834,-2.436727487 48.32736888,-2.385159011 48.35303723,-2.386564526 48.37870339,-2.387971698 48.40436736,-2.389380531 48.43002916,-2.441037736 48.40436736))
641829|1|-2.30565371|48.35303723|POLYGON((-2.281839623 48.40436736,-2.333529758 48.37870339,-2.385159011 48.35303723,-2.38375515 48.32736888,-2.382352941 48.30169834,-2.380952381 48.27602562,-2.329411765 48.30169834,-2.277810477 48.32736888,-2.22614841 48.35303723,-2.227460224 48.37870339,-2.228773585 48.40436736,-2.230088496 48.43002916,-2.281839623 48.40436736))
641830|9|-2.14664311|48.35303723|POLYGON((-2.122641509 48.40436736,-2.174425457 48.37870339,-2.22614841 48.35303723,-2.22483814 48.32736888,-2.223529412 48.30169834,-2.222222222 48.27602562,-2.170588235 48.30169834,-2.118893467 48.32736888,-2.067137809 48.35303723,-2.068355922 48.37870339,-2.069575472 48.40436736,-2.07079646 48.43002916,-2.122641509 48.40436736))
641832|3|-1.828621908|48.35303723|POLYGON((-1.804245283 48.40436736,-1.856216853 48.37870339,-1.908127208 48.35303723,-1.90700412 48.32736888,-1.905882353 48.30169834,-1.904761905 48.27602562,-1.852941176 48.30169834,-1.801059447 48.32736888,-1.749116608 48.35303723,-1.750147319 48.37870339,-1.751179245 48.40436736,-1.752212389 48.43002916,-1.804245283 48.40436736))
641834|3|-1.510600707|48.35303723|POLYGON((-1.485849057 48.40436736,-1.53800825 48.37870339,-1.590106007 48.35303723,-1.5891701 48.32736888,-1.588235294 48.30169834,-1.587301587 48.27602562,-1.535294118 48.30169834,-1.483225427 48.32736888,-1.431095406 48.35303723,-1.431938715 48.37870339,-1.432783019 48.40436736,-1.433628319 48.43002916,-1.485849057 48.40436736))
641835|5|-1.351590106|48.35303723|POLYGON((-1.326650943 48.40436736,-1.378903948 48.37870339,-1.431095406 48.35303723,-1.43025309 48.32736888,-1.429411765 48.30169834,-1.428571429 48.27602562,-1.376470588 48.30169834,-1.324308417 48.32736888,-1.272084806 48.35303723,-1.272834414 48.37870339,-1.273584906 48.40436736,-1.274336283 48.43002916,-1.326650943 48.40436736))
641836|9|-1.192579505|48.35303723|POLYGON((-1.16745283 48.40436736,-1.219799646 48.37870339,-1.272084806 48.35303723,-1.27133608 48.32736888,-1.270588235 48.30169834,-1.26984127 48.27602562,-1.217647059 48.30169834,-1.165391407 48.32736888,-1.113074205 48.35303723,-1.113730112 48.37870339,-1.114386792 48.40436736,-1.115044248 48.43002916,-1.16745283 48.40436736))
641838|9|-0.8745583039|48.35303723|POLYGON((-0.8490566038 48.40436736,-0.901591043 48.37870339,-0.9540636042 48.35303723,-0.95350206 48.32736888,-0.9529411765 48.30169834,-0.9523809524 48.27602562,-0.9 48.30169834,-0.8475573867 48.32736888,-0.7950530035 48.35303723,-0.7955215085 48.37870339,-0.795990566 48.40436736,-0.796460177 48.43002916,-0.8490566038 48.40436736))
641839|9|-0.7155477032|48.35303723|POLYGON((-0.6898584906 48.40436736,-0.7424867413 48.37870339,-0.7950530035 48.35303723,-0.79458505 48.32736888,-0.7941176471 48.30169834,-0.7936507937 48.27602562,-0.7411764706 48.30169834,-0.6886403767 48.32736888,-0.6360424028 48.35303723,-0.6364172068 48.37870339,-0.6367924528 48.40436736,-0.6371681416 48.43002916,-0.6898584906 48.40436736))
641840|9|-0.5565371025|48.35303723|POLYGON((-0.5306603774 48.40436736,-0.5833824396 48.37870339,-0.6360424028 48.35303723,-0.63566804 48.32736888,-0.6352941176 48.30169834,-0.6349206349 48.27602562,-0.5823529412 48.30169834,-0.5297233667 48.32736888,-0.4770318021 48.35303723,-0.4773129051 48.37870339,-0.4775943396 48.40436736,-0.4778761062 48.43002916,-0.5306603774 48.40436736))
641841|9|-0.3975265018|48.35303723|POLYGON((-0.3714622642 48.40436736,-0.4242781379 48.37870339,-0.4770318021 48.35303723,-0.47675103 48.32736888,-0.4764705882 48.30169834,-0.4761904762 48.27602562,-0.4235294118 48.30169834,-0.3708063567 48.32736888,-0.3180212014 48.35303723,-0.3182086034 48.37870339,-0.3183962264 48.40436736,-0.3185840708 48.43002916,-0.3714622642 48.40436736))
641843|9|-0.07950530035|48.35303723|POLYGON((-0.05306603774 48.40436736,-0.1060695345 48.37870339,-0.1590106007 48.35303723,-0.15891701 48.32736888,-0.1588235294 48.30169834,-0.1587301587 48.27602562,-0.1058823529 48.30169834,-0.05297233667 48.32736888,0 48.35303723,0 48.37870339,0 48.40436736,0 48.43002916,-0.05306603774 48.40436736))
641844|9|0.07936507937|48.27602562|POLYGON((0 48.32736888,0 48.30169834,0 48.27602562,0.05287896592 48.2503507,0.1056958309 48.22467359,0.1584507042 48.19899428,0.1585437463 48.22467359,0.1586368978 48.2503507,0.1587301587 48.27602562,0.1058823529 48.30169834,0.05297233667 48.32736888,0 48.35303723,0 48.32736888))
641847|3|0.5555555556|48.27602562|POLYGON((0.47675103 48.32736888,0.4764705882 48.30169834,0.4761904762 48.27602562,0.5287896592 48.2503507,0.5813270699 48.22467359,0.6338028169 48.19899428,0.6341749853 48.22467359,0.6345475911 48.2503507,0.6349206349 48.27602562,0.5823529412 48.30169834,0.5297233667 48.32736888,0.4770318021 48.35303723,0.47675103 48.32736888))
641849|3|0.873015873|48.27602562|POLYGON((0.79458505 48.32736888,0.7941176471 48.30169834,0.7936507937 48.27602562,0.8460634548 48.2503507,0.8984145625 48.22467359,0.9507042254 48.19899428,0.951262478 48.22467359,0.9518213866 48.2503507,0.9523809524 48.27602562,0.9 48.30169834,0.8475573867 48.32736888,0.7950530035 48.35303723,0.79458505 48.32736888))
641852|1|1.349206349|48.27602562|POLYGON((1.27133608 48.32736888,1.270588235 48.30169834,1.26984127 48.27602562,1.321974148 48.2503507,1.374045802 48.22467359,1.426056338 48.19899428,1.426893717 48.22467359,1.42773208 48.2503507,1.428571429 48.27602562,1.376470588 48.30169834,1.324308417 48.32736888,1.272084806 48.35303723,1.27133608 48.32736888))
641853|2|1.507936508|48.27602562|POLYGON((1.43025309 48.32736888,1.429411765 48.30169834,1.428571429 48.27602562,1.480611046 48.2503507,1.532589548 48.22467359,1.584507042 48.19899428,1.585437463 48.22467359,1.586368978 48.2503507,1.587301587 48.27602562,1.535294118 48.30169834,1.483225427 48.32736888,1.431095406 48.35303723,1.43025309 48.32736888))
641854|6|1.666666667|48.27602562|POLYGON((1.5891701 48.32736888,1.588235294 48.30169834,1.587301587 48.27602562,1.639247944 48.2503507,1.691133294 48.22467359,1.742957746 48.19899428,1.74398121 48.22467359,1.745005875 48.2503507,1.746031746 48.27602562,1.694117647 48.30169834,1.642142437 48.32736888,1.590106007 48.35303723,1.5891701 48.32736888))
641855|4|1.825396825|48.27602562|POLYGON((1.74808711 48.32736888,1.747058824 48.30169834,1.746031746 48.27602562,1.797884841 48.2503507,1.849677041 48.22467359,1.901408451 48.19899428,1.902524956 48.22467359,1.903642773 48.2503507,1.904761905 48.27602562,1.852941176 48.30169834,1.801059447 48.32736888,1.749116608 48.35303723,1.74808711 48.32736888))
641856|9|1.984126984|48.27602562|POLYGON((1.90700412 48.32736888,1.905882353 48.30169834,1.904761905 48.27602562,1.956521739 48.2503507,2.008220787 48.22467359,2.059859155 48.19899428,2.061068702 48.22467359,2.062279671 48.2503507,2.063492063 48.27602562,2.011764706 48.30169834,1.959976457 48.32736888,1.908127208 48.35303723,1.90700412 48.32736888))
641859|5|2.46031746|48.27602562|POLYGON((2.38375515 48.32736888,2.382352941 48.30169834,2.380952381 48.27602562,2.432432432 48.2503507,2.483852026 48.22467359,2.535211268 48.19899428,2.536699941 48.22467359,2.538190364 48.2503507,2.53968254 48.27602562,2.488235294 48.30169834,2.436727487 48.32736888,2.385159011 48.35303723,2.38375515 48.32736888))
641860|5|2.619047619|48.27602562|POLYGON((2.54267216 48.32736888,2.541176471 48.30169834,2.53968254 48.27602562,2.59106933 48.2503507,2.642395772 48.22467359,2.693661972 48.19899428,2.695243688 48.22467359,2.696827262 48.2503507,2.698412698 48.27602562,2.647058824 48.30169834,2.595644497 48.32736888,2.544169611 48.35303723,2.54267216 48.32736888))
641861|5|2.777777778|48.27602562|POLYGON((2.70158917 48.32736888,2.7 48.30169834,2.698412698 48.27602562,2.749706228 48.2503507,2.800939518 48.22467359,2.852112676 48.19899428,2.853787434 48.22467359,2.85546416 48.2503507,2.857142857 48.27602562,2.805882353 48.30169834,2.754561507 48.32736888,2.703180212 48.35303723,2.70158917 48.32736888))
641862|5|2.936507937|48.27602562|POLYGON((2.86050618 48.32736888,2.858823529 48.30169834,2.857142857 48.27602562,2.908343126 48.2503507,2.959483265 48.22467359,3.01056338 48.19899428,3.01233118 48.22467359,3.014101058 48.2503507,3.015873016 48.27602562,2.964705882 48.30169834,2.913478517 48.32736888,2.862190813 48.35303723,2.86050618 48.32736888))
641863|3|3.095238095|48.27602562|POLYGON((3.01942319 48.32736888,3.017647059 48.30169834,3.015873016 48.27602562,3.066980024 48.2503507,3.118027011 48.22467359,3.169014085 48.19899428,3.170874927 48.22467359,3.172737955 48.2503507,3.174603175 48.27602562,3.123529412 48.30169834,3.072395527 48.32736888,3.021201413 48.35303723,3.01942319 48.32736888))
641864|3|3.253968254|48.27602562|POLYGON((3.1783402 48.32736888,3.176470588 48.30169834,3.174603175 48.27602562,3.225616921 48.2503507,3.276570757 48.22467359,3.327464789 48.19899428,3.329418673 48.22467359,3.331374853 48.2503507,3.333333333 48.27602562,3.282352941 48.30169834,3.231312537 48.32736888,3.180212014 48.35303723,3.1783402 48.32736888))
641866|2|3.571428571|48.27602562|POLYGON((3.49617422 48.32736888,3.494117647 48.30169834,3.492063492 48.27602562,3.542890717 48.2503507,3.59365825 48.22467359,3.644366197 48.19899428,3.646506166 48.22467359,3.648648649 48.2503507,3.650793651 48.27602562,3.6 48.30169834,3.549146557 48.32736888,3.498233216 48.35303723,3.49617422 48.32736888))
641868|5|3.888888889|48.27602562|POLYGON((3.81400824 48.32736888,3.811764706 48.30169834,3.80952381 48.27602562,3.860164512 48.2503507,3.910745743 48.22467359,3.961267606 48.19899428,3.963593658 48.22467359,3.965922444 48.2503507,3.968253968 48.27602562,3.917647059 48.30169834,3.866980577 48.32736888,3.816254417 48.35303723,3.81400824 48.32736888))
641869|5|4.047619048|48.27602562|POLYGON((3.97292525 48.32736888,3.970588235 48.30169834,3.968253968 48.27602562,4.01880141 48.2503507,4.069289489 48.22467359,4.11971831 48.19899428,4.122137405 48.22467359,4.124559342 48.2503507,4.126984127 48.27602562,4.076470588 48.30169834,4.025897587 48.32736888,3.975265018 48.35303723,3.97292525 48.32736888))
641870|5|4.206349206|48.27602562|POLYGON((4.13184226 48.32736888,4.129411765 48.30169834,4.126984127 48.27602562,4.177438308 48.2503507,4.227833235 48.22467359,4.278169014 48.19899428,4.280681151 48.22467359,4.28319624 48.2503507,4.285714286 48.27602562,4.235294118 48.30169834,4.184814597 48.32736888,4.134275618 48.35303723,4.13184226 48.32736888))
641871|3|4.365079365|48.27602562|POLYGON((4.29075927 48.32736888,4.288235294 48.30169834,4.285714286 48.27602562,4.336075206 48.2503507,4.386376982 48.22467359,4.436619718 48.19899428,4.439224897 48.22467359,4.441833137 48.2503507,4.444444444 48.27602562,4.394117647 48.30169834,4.343731607 48.32736888,4.293286219 48.35303723,4.29075927 48.32736888))
641873|1|4.682539683|48.27602562|POLYGON((4.60859329 48.32736888,4.605882353 48.30169834,4.603174603 48.27602562,4.653349001 48.2503507,4.703464474 48.22467359,4.753521127 48.19899428,4.75631239 48.22467359,4.759106933 48.2503507,4.761904762 48.27602562,4.711764706 48.30169834,4.661565627 48.32736888,4.61130742 48.35303723,4.60859329 48.32736888))
641874|8|4.841269841|48.27602562|POLYGON((4.7675103 48.32736888,4.764705882 48.30169834,4.761904762 48.27602562,4.811985899 48.2503507,4.862008221 48.22467359,4.911971831 48.19899428,4.914856136 48.22467359,4.917743831 48.2503507,4.920634921 48.27602562,4.870588235 48.30169834,4.820482637 48.32736888,4.770318021 48.35303723,4.7675103 48.32736888))
641876|1|5.158730159|48.27602562|POLYGON((5.08534432 48.32736888,5.082352941 48.30169834,5.079365079 48.27602562,5.129259694 48.2503507,5.179095713 48.22467359,5.228873239 48.19899428,5.231943629 48.22467359,5.235017626 48.2503507,5.238095238 48.27602562,5.188235294 48.30169834,5.138316657 48.32736888,5.088339223 48.35303723,5.08534432 48.32736888))
641879|7|5.634920635|48.27602562|POLYGON((5.56209535 48.32736888,5.558823529 48.30169834,5.555555556 48.27602562,5.605170388 48.2503507,5.654726952 48.22467359,5.704225352 48.19899428,5.707574868 48.22467359,5.71092832 48.2503507,5.714285714 48.27602562,5.664705882 48.30169834,5.615067687 48.32736888,5.565371025 48.35303723,5.56209535 48.32736888))
641881|7|5.952380952|48.27602562|POLYGON((5.87992937 48.32736888,5.876470588 48.30169834,5.873015873 48.27602562,5.922444183 48.2503507,5.971814445 48.22467359,6.021126761 48.19899428,6.024662361 48.22467359,6.028202115 48.2503507,6.031746032 48.27602562,5.982352941 48.30169834,5.932901707 48.32736888,5.883392226 48.35303723,5.87992937 48.32736888))
641882|3|6.111111111|48.27602562|POLYGON((6.03884638 48.32736888,6.035294118 48.30169834,6.031746032 48.27602562,6.081081081 48.2503507,6.130358191 48.22467359,6.179577465 48.19899428,6.183206107 48.22467359,6.186839013 48.2503507,6.19047619 48.27602562,6.141176471 48.30169834,6.091818717 48.32736888,6.042402827 48.35303723,6.03884638 48.32736888))
641884|7|6.428571429|48.27602562|POLYGON((6.3566804 48.32736888,6.352941176 48.30169834,6.349206349 48.27602562,6.398354877 48.2503507,6.447445684 48.22467359,6.496478873 48.19899428,6.5002936 48.22467359,6.504112808 48.2503507,6.507936508 48.27602562,6.458823529 48.30169834,6.409652737 48.32736888,6.360424028 48.35303723,6.3566804 48.32736888))
641887|7|6.904761905|48.27602562|POLYGON((6.83343143 48.32736888,6.829411765 48.30169834,6.825396825 48.27602562,6.87426557 48.2503507,6.923076923 48.22467359,6.971830986 48.19899428,6.975924839 48.22467359,6.980023502 48.2503507,6.984126984 48.27602562,6.935294118 48.30169834,6.886403767 48.32736888,6.83745583 48.35303723,6.83343143 48.32736888))
641888|3|7.063492063|48.27602562|POLYGON((6.99234844 48.32736888,6.988235294 48.30169834,6.984126984 48.27602562,7.032902468 48.2503507,7.081620669 48.22467359,7.13028169 48.19899428,7.134468585 48.22467359,7.1386604 48.2503507,7.142857143 48.27602562,7.094117647 48.30169834,7.045320777 48.32736888,6.996466431 48.35303723,6.99234844 48.32736888))
641889|7|7.222222222|48.27602562|POLYGON((7.15126545 48.32736888,7.147058824 48.30169834,7.142857143 48.27602562,7.191539365 48.2503507,7.240164416 48.22467359,7.288732394 48.19899428,7.293012331 48.22467359,7.297297297 48.2503507,7.301587302 48.27602562,7.252941176 48.30169834,7.204237787 48.32736888,7.155477032 48.35303723,7.15126545 48.32736888))
641890|7|7.380952381|48.27602562|POLYGON((7.31018246 48.32736888,7.305882353 48.30169834,7.301587302 48.27602562,7.350176263 48.2503507,7.398708162 48.22467359,7.447183099 48.19899428,7.451556078 48.22467359,7.455934195 48.2503507,7.46031746 48.27602562,7.411764706 48.30169834,7.363154797 48.32736888,7.314487633 48.35303723,7.31018246 48.32736888))
641891|1|7.53968254|48.27602562|POLYGON((7.46909947 48.32736888,7.464705882 48.30169834,7.46031746 48.27602562,7.508813161 48.2503507,7.557251908 48.22467359,7.605633803 48.19899428,7.610099824 48.22467359,7.614571093 48.2503507,7.619047619 48.27602562,7.570588235 48.30169834,7.522071807 48.32736888,7.473498233 48.35303723,7.46909947 48.32736888))
644083|9|-4.523809524|48.27602562|POLYGON((-4.502648617 48.32736888,-4.552941176 48.30169834,-4.603174603 48.27602562,-4.600470035 48.2503507,-4.597768644 48.22467359,-4.595070423 48.19899428,-4.544920728 48.22467359,-4.494712103 48.2503507,-4.444444444 48.27602562,-4.447058824 48.30169834,-4.44967628 48.32736888,-4.45229682 48.35303723,-4.502648617 48.32736888))
644084|9|-4.365079365|48.27602562|POLYGON((-4.343731607 48.32736888,-4.394117647 48.30169834,-4.444444444 48.27602562,-4.441833137 48.2503507,-4.439224897 48.22467359,-4.436619718 48.19899428,-4.386376982 48.22467359,-4.336075206 48.2503507,-4.285714286 48.27602562,-4.288235294 48.30169834,-4.29075927 48.32736888,-4.293286219 48.35303723,-4.343731607 48.32736888))
644086|9|-4.047619048|48.27602562|POLYGON((-4.025897587 48.32736888,-4.076470588 48.30169834,-4.126984127 48.27602562,-4.124559342 48.2503507,-4.122137405 48.22467359,-4.11971831 48.19899428,-4.069289489 48.22467359,-4.01880141 48.2503507,-3.968253968 48.27602562,-3.970588235 48.30169834,-3.97292525 48.32736888,-3.975265018 48.35303723,-4.025897587 48.32736888))
644089|3|-3.571428571|48.27602562|POLYGON((-3.549146557 48.32736888,-3.6 48.30169834,-3.650793651 48.27602562,-3.648648649 48.2503507,-3.646506166 48.22467359,-3.644366197 48.19899428,-3.59365825 48.22467359,-3.542890717 48.2503507,-3.492063492 48.27602562,-3.494117647 48.30169834,-3.49617422 48.32736888,-3.498233216 48.35303723,-3.549146557 48.32736888))
644091|9|-3.253968254|48.27602562|POLYGON((-3.231312537 48.32736888,-3.282352941 48.30169834,-3.333333333 48.27602562,-3.331374853 48.2503507,-3.329418673 48.22467359,-3.327464789 48.19899428,-3.276570757 48.22467359,-3.225616921 48.2503507,-3.174603175 48.27602562,-3.176470588 48.30169834,-3.1783402 48.32736888,-3.180212014 48.35303723,-3.231312537 48.32736888))
644096|3|-2.46031746|48.27602562|POLYGON((-2.436727487 48.32736888,-2.488235294 48.30169834,-2.53968254 48.27602562,-2.538190364 48.2503507,-2.536699941 48.22467359,-2.535211268 48.19899428,-2.483852026 48.22467359,-2.432432432 48.2503507,-2.380952381 48.27602562,-2.382352941 48.30169834,-2.38375515 48.32736888,-2.385159011 48.35303723,-2.436727487 48.32736888))
644097|9|-2.301587302|48.27602562|POLYGON((-2.277810477 48.32736888,-2.329411765 48.30169834,-2.380952381 48.27602562,-2.379553467 48.2503507,-2.378156195 48.22467359,-2.376760563 48.19899428,-2.32530828 48.22467359,-2.273795535 48.2503507,-2.222222222 48.27602562,-2.223529412 48.30169834,-2.22483814 48.32736888,-2.22614841 48.35303723,-2.277810477 48.32736888))
644098|9|-2.142857143|48.27602562|POLYGON((-2.118893467 48.32736888,-2.170588235 48.30169834,-2.222222222 48.27602562,-2.220916569 48.2503507,-2.219612449 48.22467359,-2.218309859 48.19899428,-2.166764533 48.22467359,-2.115158637 48.2503507,-2.063492063 48.27602562,-2.064705882 48.30169834,-2.06592113 48.32736888,-2.067137809 48.35303723,-2.118893467 48.32736888))
644099|9|-1.984126984|48.27602562|POLYGON((-1.959976457 48.32736888,-2.011764706 48.30169834,-2.063492063 48.27602562,-2.062279671 48.2503507,-2.061068702 48.22467359,-2.059859155 48.19899428,-2.008220787 48.22467359,-1.956521739 48.2503507,-1.904761905 48.27602562,-1.905882353 48.30169834,-1.90700412 48.32736888,-1.908127208 48.35303723,-1.959976457 48.32736888))
644100|9|-1.825396825|48.27602562|POLYGON((-1.801059447 48.32736888,-1.852941176 48.30169834,-1.904761905 48.27602562,-1.903642773 48.2503507,-1.902524956 48.22467359,-1.901408451 48.19899428,-1.849677041 48.22467359,-1.797884841 48.2503507,-1.746031746 48.27602562,-1.747058824 48.30169834,-1.74808711 48.32736888,-1.749116608 48.35303723,-1.801059447 48.32736888))
644101|9|-1.666666667|48.27602562|POLYGON((-1.642142437 48.32736888,-1.694117647 48.30169834,-1.746031746 48.27602562,-1.745005875 48.2503507,-1.74398121 48.22467359,-1.742957746 48.19899428,-1.691133294 48.22467359,-1.639247944 48.2503507,-1.587301587 48.27602562,-1.588235294 48.30169834,-1.5891701 48.32736888,-1.590106007 48.35303723,-1.642142437 48.32736888))
644102|9|-1.507936508|48.27602562|POLYGON((-1.483225427 48.32736888,-1.535294118 48.30169834,-1.587301587 48.27602562,-1.586368978 48.2503507,-1.585437463 48.22467359,-1.584507042 48.19899428,-1.532589548 48.22467359,-1.480611046 48.2503507,-1.428571429 48.27602562,-1.429411765 48.30169834,-1.43025309 48.32736888,-1.431095406 48.35303723,-1.483225427 48.32736888))
644104|8|-1.19047619|48.27602562|POLYGON((-1.165391407 48.32736888,-1.217647059 48.30169834,-1.26984127 48.27602562,-1.269095182 48.2503507,-1.268349971 48.22467359,-1.267605634 48.19899428,-1.215502055 48.22467359,-1.16333725 48.2503507,-1.111111111 48.27602562,-1.111764706 48.30169834,-1.11241907 48.32736888,-1.113074205 48.35303723,-1.165391407 48.32736888))
644106|1|-0.873015873|48.27602562|POLYGON((-0.8475573867 48.32736888,-0.9 48.30169834,-0.9523809524 48.27602562,-0.9518213866 48.2503507,-0.951262478 48.22467359,-0.9507042254 48.19899428,-0.8984145625 48.22467359,-0.8460634548 48.2503507,-0.7936507937 48.27602562,-0.7941176471 48.30169834,-0.79458505 48.32736888,-0.7950530035 48.35303723,-0.8475573867 48.32736888))
644107|9|-0.7142857143|48.27602562|POLYGON((-0.6886403767 48.32736888,-0.7411764706 48.30169834,-0.7936507937 48.27602562,-0.7931844888 48.2503507,-0.7927187317 48.22467359,-0.7922535211 48.19899428,-0.7398708162 48.22467359,-0.687426557 48.2503507,-0.6349206349 48.27602562,-0.6352941176 48.30169834,-0.63566804 48.32736888,-0.6360424028 48.35303723,-0.6886403767 48.32736888))
644108|9|-0.5555555556|48.27602562|POLYGON((-0.5297233667 48.32736888,-0.5823529412 48.30169834,-0.6349206349 48.27602562,-0.6345475911 48.2503507,-0.6341749853 48.22467359,-0.6338028169 48.19899428,-0.5813270699 48.22467359,-0.5287896592 48.2503507,-0.4761904762 48.27602562,-0.4764705882 48.30169834,-0.47675103 48.32736888,-0.4770318021 48.35303723,-0.5297233667 48.32736888))
644111|7|-0.07936507937|48.27602562|POLYGON((-0.05297233667 48.32736888,-0.1058823529 48.30169834,-0.1587301587 48.27602562,-0.1586368978 48.2503507,-0.1585437463 48.22467359,-0.1584507042 48.19899428,-0.1056958309 48.22467359,-0.05287896592 48.2503507,0 48.27602562,0 48.30169834,0 48.32736888,0 48.35303723,-0.05297233667 48.32736888))
644112|3|0.07922535211|48.19899428|POLYGON((0 48.2503507,0 48.22467359,0 48.19899428,0.05278592375 48.17331277,0.1055099648 48.14762906,0.158172232 48.12194316,0.1582649472 48.14762906,0.1583577713 48.17331277,0.1584507042 48.19899428,0.1056958309 48.22467359,0.05287896592 48.2503507,0 48.27602562,0 48.2503507))
644113|4|0.2376760563|48.19899428|POLYGON((0.1586368978 48.2503507,0.1585437463 48.22467359,0.1584507042 48.19899428,0.211143695 48.17331277,0.2637749121 48.14762906,0.316344464 48.12194316,0.3165298945 48.14762906,0.3167155425 48.17331277,0.3169014085 48.19899428,0.2642395772 48.22467359,0.2115158637 48.2503507,0.1587301587 48.27602562,0.1586368978 48.2503507))
644114|9|0.3961267606|48.19899428|POLYGON((0.3172737955 48.2503507,0.3170874927 48.22467359,0.3169014085 48.19899428,0.3695014663 48.17331277,0.4220398593 48.14762906,0.474516696 48.12194316,0.4747948417 48.14762906,0.4750733138 48.17331277,0.4753521127 48.19899428,0.4227833235 48.22467359,0.3701527615 48.2503507,0.3174603175 48.27602562,0.3172737955 48.2503507))
644118|1|1.029929577|48.19899428|POLYGON((0.9518213866 48.2503507,0.951262478 48.22467359,0.9507042254 48.19899428,1.002932551 48.17331277,1.055099648 48.14762906,1.107205624 48.12194316,1.107854631 48.14762906,1.108504399 48.17331277,1.10915493 48.19899428,1.056958309 48.22467359,1.004700353 48.2503507,0.9523809524 48.27602562,0.9518213866 48.2503507))
644119|1|1.188380282|48.19899428|POLYGON((1.110458284 48.2503507,1.109806224 48.22467359,1.10915493 48.19899428,1.161290323 48.17331277,1.213364596 48.14762906,1.265377856 48.12194316,1.266119578 48.14762906,1.26686217 48.17331277,1.267605634 48.19899428,1.215502055 48.22467359,1.16333725 48.2503507,1.111111111 48.27602562,1.110458284 48.2503507))
644120|8|1.346830986|48.19899428|POLYGON((1.269095182 48.2503507,1.268349971 48.22467359,1.267605634 48.19899428,1.319648094 48.17331277,1.371629543 48.14762906,1.423550088 48.12194316,1.424384525 48.14762906,1.425219941 48.17331277,1.426056338 48.19899428,1.374045802 48.22467359,1.321974148 48.2503507,1.26984127 48.27602562,1.269095182 48.2503507))
644122|6|1.663732394|48.19899428|POLYGON((1.586368978 48.2503507,1.585437463 48.22467359,1.584507042 48.19899428,1.636363636 48.17331277,1.688159437 48.14762906,1.739894552 48.12194316,1.74091442 48.14762906,1.741935484 48.17331277,1.742957746 48.19899428,1.691133294 48.22467359,1.639247944 48.2503507,1.587301587 48.27602562,1.586368978 48.2503507))
644123|8|1.822183099|48.19899428|POLYGON((1.745005875 48.2503507,1.74398121 48.22467359,1.742957746 48.19899428,1.794721408 48.17331277,1.846424385 48.14762906,1.898066784 48.12194316,1.899179367 48.14762906,1.900293255 48.17331277,1.901408451 48.19899428,1.849677041 48.22467359,1.797884841 48.2503507,1.746031746 48.27602562,1.745005875 48.2503507))
644124|5|1.980633803|48.19899428|POLYGON((1.903642773 48.2503507,1.902524956 48.22467359,1.901408451 48.19899428,1.953079179 48.17331277,2.004689332 48.14762906,2.056239016 48.12194316,2.057444314 48.14762906,2.058651026 48.17331277,2.059859155 48.19899428,2.008220787 48.22467359,1.956521739 48.2503507,1.904761905 48.27602562,1.903642773 48.2503507))
644126|5|2.297535211|48.19899428|POLYGON((2.220916569 48.2503507,2.219612449 48.22467359,2.218309859 48.19899428,2.269794721 48.17331277,2.321219226 48.14762906,2.37258348 48.12194316,2.373974209 48.14762906,2.375366569 48.17331277,2.376760563 48.19899428,2.32530828 48.22467359,2.273795535 48.2503507,2.222222222 48.27602562,2.220916569 48.2503507))
644127|5|2.455985915|48.19899428|POLYGON((2.379553467 48.2503507,2.378156195 48.22467359,2.376760563 48.19899428,2.428152493 48.17331277,2.479484174 48.14762906,2.530755712 48.12194316,2.532239156 48.14762906,2.53372434 48.17331277,2.535211268 48.19899428,2.483852026 48.22467359,2.432432432 48.2503507,2.380952381 48.27602562,2.379553467 48.2503507))
644128|5|2.61443662|48.19899428|POLYGON((2.538190364 48.2503507,2.536699941 48.22467359,2.535211268 48.19899428,2.586510264 48.17331277,2.637749121 48.14762906,2.688927944 48.12194316,2.690504103 48.14762906,2.692082111 48.17331277,2.693661972 48.19899428,2.642395772 48.22467359,2.59106933 48.2503507,2.53968254 48.27602562,2.538190364 48.2503507))
644129|5|2.772887324|48.19899428|POLYGON((2.696827262 48.2503507,2.695243688 48.22467359,2.693661972 48.19899428,2.744868035 48.17331277,2.796014068 48.14762906,2.847100176 48.12194316,2.84876905 48.14762906,2.850439883 48.17331277,2.852112676 48.19899428,2.800939518 48.22467359,2.749706228 48.2503507,2.698412698 48.27602562,2.696827262 48.2503507))
644130|8|2.931338028|48.19899428|POLYGON((2.85546416 48.2503507,2.853787434 48.22467359,2.852112676 48.19899428,2.903225806 48.17331277,2.954279015 48.14762906,3.005272408 48.12194316,3.007033998 48.14762906,3.008797654 48.17331277,3.01056338 48.19899428,2.959483265 48.22467359,2.908343126 48.2503507,2.857142857 48.27602562,2.85546416 48.2503507))
644131|7|3.089788732|48.19899428|POLYGON((3.014101058 48.2503507,3.01233118 48.22467359,3.01056338 48.19899428,3.061583578 48.17331277,3.112543962 48.14762906,3.16344464 48.12194316,3.165298945 48.14762906,3.167155425 48.17331277,3.169014085 48.19899428,3.118027011 48.22467359,3.066980024 48.2503507,3.015873016 48.27602562,3.014101058 48.2503507))
644132|3|3.248239437|48.19899428|POLYGON((3.172737955 48.2503507,3.170874927 48.22467359,3.169014085 48.19899428,3.219941349 48.17331277,3.27080891 48.14762906,3.321616872 48.12194316,3.323563892 48.14762906,3.325513196 48.17331277,3.327464789 48.19899428,3.276570757 48.22467359,3.225616921 48.2503507,3.174603175 48.27602562,3.172737955 48.2503507))
644134|5|3.565140845|48.19899428|POLYGON((3.490011751 48.2503507,3.487962419 48.22467359,3.485915493 48.19899428,3.536656891 48.17331277,3.587338804 48.14762906,3.637961336 48.12194316,3.640093787 48.14762906,3.642228739 48.17331277,3.644366197 48.19899428,3.59365825 48.22467359,3.542890717 48.2503507,3.492063492 48.27602562,3.490011751 48.2503507))
644135|3|3.723591549|48.19899428|POLYGON((3.648648649 48.2503507,3.646506166 48.22467359,3.644366197 48.19899428,3.695014663 48.17331277,3.745603751 48.14762906,3.796133568 48.12194316,3.798358734 48.14762906,3.80058651 48.17331277,3.802816901 48.19899428,3.752201996 48.22467359,3.701527615 48.2503507,3.650793651 48.27602562,3.648648649 48.2503507))
644136|5|3.882042254|48.19899428|POLYGON((3.807285546 48.2503507,3.805049912 48.22467359,3.802816901 48.19899428,3.853372434 48.17331277,3.903868699 48.14762906,3.9543058 48.12194316,3.956623681 48.14762906,3.958944282 48.17331277,3.961267606 48.19899428,3.910745743 48.22467359,3.860164512 48.2503507,3.80952381 48.27602562,3.807285546 48.2503507))
644137|3|4.040492958|48.19899428|POLYGON((3.965922444 48.2503507,3.963593658 48.22467359,3.961267606 48.19899428,4.011730205 48.17331277,4.062133646 48.14762906,4.112478032 48.12194316,4.114888628 48.14762906,4.117302053 48.17331277,4.11971831 48.19899428,4.069289489 48.22467359,4.01880141 48.2503507,3.968253968 48.27602562,3.965922444 48.2503507))
644138|5|4.198943662|48.19899428|POLYGON((4.124559342 48.2503507,4.122137405 48.22467359,4.11971831 48.19899428,4.170087977 48.17331277,4.220398593 48.14762906,4.270650264 48.12194316,4.273153576 48.14762906,4.275659824 48.17331277,4.278169014 48.19899428,4.227833235 48.22467359,4.177438308 48.2503507,4.126984127 48.27602562,4.124559342 48.2503507))
644140|6|4.51584507|48.19899428|POLYGON((4.441833137 48.2503507,4.439224897 48.22467359,4.436619718 48.19899428,4.486803519 48.17331277,4.536928488 48.14762906,4.586994728 48.12194316,4.58968347 48.14762906,4.592375367 48.17331277,4.595070423 48.19899428,4.544920728 48.22467359,4.494712103 48.2503507,4.444444444 48.27602562,4.441833137 48.2503507))
644141|5|4.674295775|48.19899428|POLYGON((4.600470035 48.2503507,4.597768644 48.22467359,4.595070423 48.19899428,4.64516129 48.17331277,4.695193435 48.14762906,4.74516696 48.12194316,4.747948417 48.14762906,4.750733138 48.17331277,4.753521127 48.19899428,4.703464474 48.22467359,4.653349001 48.2503507,4.603174603 48.27602562,4.600470035 48.2503507))
644144|3|5.149647887|48.19899428|POLYGON((5.076380729 48.2503507,5.073399883 48.22467359,5.070422535 48.19899428,5.120234604 48.17331277,5.169988277 48.14762906,5.219683656 48.12194316,5.222743259 48.14762906,5.225806452 48.17331277,5.228873239 48.19899428,5.179095713 48.22467359,5.129259694 48.2503507,5.079365079 48.27602562,5.076380729 48.2503507))
644147|3|5.625|48.19899428|POLYGON((5.552291422 48.2503507,5.549031122 48.22467359,5.545774648 48.19899428,5.595307918 48.17331277,5.644783118 48.14762906,5.694200351 48.12194316,5.697538101 48.14762906,5.700879765 48.17331277,5.704225352 48.19899428,5.654726952 48.22467359,5.605170388 48.2503507,5.555555556 48.27602562,5.552291422 48.2503507))
644148|7|5.783450704|48.19899428|POLYGON((5.71092832 48.2503507,5.707574868 48.22467359,5.704225352 48.19899428,5.753665689 48.17331277,5.803048066 48.14762906,5.852372583 48.12194316,5.855803048 48.14762906,5.859237537 48.17331277,5.862676056 48.19899428,5.813270699 48.22467359,5.763807286 48.2503507,5.714285714 48.27602562,5.71092832 48.2503507))
644149|7|5.941901408|48.19899428|POLYGON((5.869565217 48.2503507,5.866118614 48.22467359,5.862676056 48.19899428,5.91202346 48.17331277,5.961313013 48.14762906,6.010544815 48.12194316,6.014067995 48.14762906,6.017595308 48.17331277,6.021126761 48.19899428,5.971814445 48.22467359,5.922444183 48.2503507,5.873015873 48.27602562,5.869565217 48.2503507))
644150|7|6.100352113|48.19899428|POLYGON((6.028202115 48.2503507,6.024662361 48.22467359,6.021126761 48.19899428,6.070381232 48.17331277,6.11957796 48.14762906,6.168717047 48.12194316,6.172332943 48.14762906,6.175953079 48.17331277,6.179577465 48.19899428,6.130358191 48.22467359,6.081081081 48.2503507,6.031746032 48.27602562,6.028202115 48.2503507))
644151|7|6.258802817|48.19899428|POLYGON((6.186839013 48.2503507,6.183206107 48.22467359,6.179577465 48.19899428,6.228739003 48.17331277,6.277842907 48.14762906,6.326889279 48.12194316,6.33059789 48.14762906,6.33431085 48.17331277,6.338028169 48.19899428,6.288901938 48.22467359,6.239717979 48.2503507,6.19047619 48.27602562,6.186839013 48.2503507))
644152|7|6.417253521|48.19899428|POLYGON((6.345475911 48.2503507,6.341749853 48.22467359,6.338028169 48.19899428,6.387096774 48.17331277,6.436107855 48.14762906,6.485061511 48.12194316,6.488862837 48.14762906,6.492668622 48.17331277,6.496478873 48.19899428,6.447445684 48.22467359,6.398354877 48.2503507,6.349206349 48.27602562,6.345475911 48.2503507))
644153|7|6.575704225|48.19899428|POLYGON((6.504112808 48.2503507,6.5002936 48.22467359,6.496478873 48.19899428,6.545454545 48.17331277,6.594372802 48.14762906,6.643233743 48.12194316,6.647127784 48.14762906,6.651026393 48.17331277,6.654929577 48.19899428,6.60598943 48.22467359,6.556991774 48.2503507,6.507936508 48.27602562,6.504112808 48.2503507))
644154|7|6.73415493|48.19899428|POLYGON((6.662749706 48.2503507,6.658837346 48.22467359,6.654929577 48.19899428,6.703812317 48.17331277,6.752637749 48.14762906,6.801405975 48.12194316,6.805392732 48.14762906,6.809384164 48.17331277,6.813380282 48.19899428,6.764533177 48.22467359,6.715628672 48.2503507,6.666666667 48.27602562,6.662749706 48.2503507))
644155|3|6.892605634|48.19899428|POLYGON((6.821386604 48.2503507,6.817381092 48.22467359,6.813380282 48.19899428,6.862170088 48.17331277,6.910902696 48.14762906,6.959578207 48.12194316,6.963657679 48.14762906,6.967741935 48.17331277,6.971830986 48.19899428,6.923076923 48.22467359,6.87426557 48.2503507,6.825396825 48.27602562,6.821386604 48.2503507))
644156|3|7.051056338|48.19899428|POLYGON((6.980023502 48.2503507,6.975924839 48.22467359,6.971830986 48.19899428,7.020527859 48.17331277,7.069167644 48.14762906,7.117750439 48.12194316,7.121922626 48.14762906,7.126099707 48.17331277,7.13028169 48.19899428,7.081620669 48.22467359,7.032902468 48.2503507,6.984126984 48.27602562,6.980023502 48.2503507))
644157|3|7.209507042|48.19899428|POLYGON((7.1386604 48.2503507,7.134468585 48.22467359,7.13028169 48.19899428,7.17888563 48.17331277,7.227432591 48.14762906,7.275922671 48.12194316,7.280187573 48.14762906,7.284457478 48.17331277,7.288732394 48.19899428,7.240164416 48.22467359,7.191539365 48.2503507,7.142857143 48.27602562,7.1386604 48.2503507))
644158|7|7.367957746|48.19899428|POLYGON((7.297297297 48.2503507,7.293012331 48.22467359,7.288732394 48.19899428,7.337243402 48.17331277,7.385697538 48.14762906,7.434094903 48.12194316,7.438452521 48.14762906,7.442815249 48.17331277,7.447183099 48.19899428,7.398708162 48.22467359,7.350176263 48.2503507,7.301587302 48.27602562,7.297297297 48.2503507))
644159|7|7.526408451|48.19899428|POLYGON((7.455934195 48.2503507,7.451556078 48.22467359,7.447183099 48.19899428,7.495601173 48.17331277,7.543962485 48.14762906,7.592267135 48.12194316,7.596717468 48.14762906,7.601173021 48.17331277,7.605633803 48.19899428,7.557251908 48.22467359,7.508813161 48.2503507,7.46031746 48.27602562,7.455934195 48.2503507))
646355|1|-4.51584507|48.19899428|POLYGON((-4.494712103 48.2503507,-4.544920728 48.22467359,-4.595070423 48.19899428,-4.592375367 48.17331277,-4.58968347 48.14762906,-4.586994728 48.12194316,-4.536928488 48.14762906,-4.486803519 48.17331277,-4.436619718 48.19899428,-4.439224897 48.22467359,-4.441833137 48.2503507,-4.444444444 48.27602562,-4.494712103 48.2503507))
646356|5|-4.357394366|48.19899428|POLYGON((-4.336075206 48.2503507,-4.386376982 48.22467359,-4.436619718 48.19899428,-4.434017595 48.17331277,-4.431418523 48.14762906,-4.428822496 48.12194316,-4.37866354 48.14762906,-4.328445748 48.17331277,-4.278169014 48.19899428,-4.280681151 48.22467359,-4.28319624 48.2503507,-4.285714286 48.27602562,-4.336075206 48.2503507))
646357|3|-4.198943662|48.19899428|POLYGON((-4.177438308 48.2503507,-4.227833235 48.22467359,-4.278169014 48.19899428,-4.275659824 48.17331277,-4.273153576 48.14762906,-4.270650264 48.12194316,-4.220398593 48.14762906,-4.170087977 48.17331277,-4.11971831 48.19899428,-4.122137405 48.22467359,-4.124559342 48.2503507,-4.126984127 48.27602562,-4.177438308 48.2503507))
646358|9|-4.040492958|48.19899428|POLYGON((-4.01880141 48.2503507,-4.069289489 48.22467359,-4.11971831 48.19899428,-4.117302053 48.17331277,-4.114888628 48.14762906,-4.112478032 48.12194316,-4.062133646 48.14762906,-4.011730205 48.17331277,-3.961267606 48.19899428,-3.963593658 48.22467359,-3.965922444 48.2503507,-3.968253968 48.27602562,-4.01880141 48.2503507))
646359|5|-3.882042254|48.19899428|POLYGON((-3.860164512 48.2503507,-3.910745743 48.22467359,-3.961267606 48.19899428,-3.958944282 48.17331277,-3.956623681 48.14762906,-3.9543058 48.12194316,-3.903868699 48.14762906,-3.853372434 48.17331277,-3.802816901 48.19899428,-3.805049912 48.22467359,-3.807285546 48.2503507,-3.80952381 48.27602562,-3.860164512 48.2503507))
646363|1|-3.248239437|48.19899428|POLYGON((-3.225616921 48.2503507,-3.276570757 48.22467359,-3.327464789 48.19899428,-3.325513196 48.17331277,-3.323563892 48.14762906,-3.321616872 48.12194316,-3.27080891 48.14762906,-3.219941349 48.17331277,-3.169014085 48.19899428,-3.170874927 48.22467359,-3.172737955 48.2503507,-3.174603175 48.27602562,-3.225616921 48.2503507))
646364|3|-3.089788732|48.19899428|POLYGON((-3.066980024 48.2503507,-3.118027011 48.22467359,-3.169014085 48.19899428,-3.167155425 48.17331277,-3.165298945 48.14762906,-3.16344464 48.12194316,-3.112543962 48.14762906,-3.061583578 48.17331277,-3.01056338 48.19899428,-3.01233118 48.22467359,-3.014101058 48.2503507,-3.015873016 48.27602562,-3.066980024 48.2503507))
646365|9|-2.931338028|48.19899428|POLYGON((-2.908343126 48.2503507,-2.959483265 48.22467359,-3.01056338 48.19899428,-3.008797654 48.17331277,-3.007033998 48.14762906,-3.005272408 48.12194316,-2.954279015 48.14762906,-2.903225806 48.17331277,-2.852112676 48.19899428,-2.853787434 48.22467359,-2.85546416 48.2503507,-2.857142857 48.27602562,-2.908343126 48.2503507))
646366|9|-2.772887324|48.19899428|POLYGON((-2.749706228 48.2503507,-2.800939518 48.22467359,-2.852112676 48.19899428,-2.850439883 48.17331277,-2.84876905 48.14762906,-2.847100176 48.12194316,-2.796014068 48.14762906,-2.744868035 48.17331277,-2.693661972 48.19899428,-2.695243688 48.22467359,-2.696827262 48.2503507,-2.698412698 48.27602562,-2.749706228 48.2503507))
646370|9|-2.139084507|48.19899428|POLYGON((-2.115158637 48.2503507,-2.166764533 48.22467359,-2.218309859 48.19899428,-2.217008798 48.17331277,-2.215709261 48.14762906,-2.214411248 48.12194316,-2.162954279 48.14762906,-2.11143695 48.17331277,-2.059859155 48.19899428,-2.061068702 48.22467359,-2.062279671 48.2503507,-2.063492063 48.27602562,-2.115158637 48.2503507))
646371|9|-1.980633803|48.19899428|POLYGON((-1.956521739 48.2503507,-2.008220787 48.22467359,-2.059859155 48.19899428,-2.058651026 48.17331277,-2.057444314 48.14762906,-2.056239016 48.12194316,-2.004689332 48.14762906,-1.953079179 48.17331277,-1.901408451 48.19899428,-1.902524956 48.22467359,-1.903642773 48.2503507,-1.904761905 48.27602562,-1.956521739 48.2503507))
646372|9|-1.822183099|48.19899428|POLYGON((-1.797884841 48.2503507,-1.849677041 48.22467359,-1.901408451 48.19899428,-1.900293255 48.17331277,-1.899179367 48.14762906,-1.898066784 48.12194316,-1.846424385 48.14762906,-1.794721408 48.17331277,-1.742957746 48.19899428,-1.74398121 48.22467359,-1.745005875 48.2503507,-1.746031746 48.27602562,-1.797884841 48.2503507))
646373|9|-1.663732394|48.19899428|POLYGON((-1.639247944 48.2503507,-1.691133294 48.22467359,-1.742957746 48.19899428,-1.741935484 48.17331277,-1.74091442 48.14762906,-1.739894552 48.12194316,-1.688159437 48.14762906,-1.636363636 48.17331277,-1.584507042 48.19899428,-1.585437463 48.22467359,-1.586368978 48.2503507,-1.587301587 48.27602562,-1.639247944 48.2503507))
646374|9|-1.50528169|48.19899428|POLYGON((-1.480611046 48.2503507,-1.532589548 48.22467359,-1.584507042 48.19899428,-1.583577713 48.17331277,-1.582649472 48.14762906,-1.58172232 48.12194316,-1.52989449 48.14762906,-1.478005865 48.17331277,-1.426056338 48.19899428,-1.426893717 48.22467359,-1.42773208 48.2503507,-1.428571429 48.27602562,-1.480611046 48.2503507))
646375|3|-1.346830986|48.19899428|POLYGON((-1.321974148 48.2503507,-1.374045802 48.22467359,-1.426056338 48.19899428,-1.425219941 48.17331277,-1.424384525 48.14762906,-1.423550088 48.12194316,-1.371629543 48.14762906,-1.319648094 48.17331277,-1.267605634 48.19899428,-1.268349971 48.22467359,-1.269095182 48.2503507,-1.26984127 48.27602562,-1.321974148 48.2503507))
646376|2|-1.188380282|48.19899428|POLYGON((-1.16333725 48.2503507,-1.215502055 48.22467359,-1.267605634 48.19899428,-1.26686217 48.17331277,-1.266119578 48.14762906,-1.265377856 48.12194316,-1.213364596 48.14762906,-1.161290323 48.17331277,-1.10915493 48.19899428,-1.109806224 48.22467359,-1.110458284 48.2503507,-1.111111111 48.27602562,-1.16333725 48.2503507))
646381|9|-0.3961267606|48.19899428|POLYGON((-0.3701527615 48.2503507,-0.4227833235 48.22467359,-0.4753521127 48.19899428,-0.4750733138 48.17331277,-0.4747948417 48.14762906,-0.474516696 48.12194316,-0.4220398593 48.14762906,-0.3695014663 48.17331277,-0.3169014085 48.19899428,-0.3170874927 48.22467359,-0.3172737955 48.2503507,-0.3174603175 48.27602562,-0.3701527615 48.2503507))
646383|9|-0.07922535211|48.19899428|POLYGON((-0.05287896592 48.2503507,-0.1056958309 48.22467359,-0.1584507042 48.19899428,-0.1583577713 48.17331277,-0.1582649472 48.14762906,-0.158172232 48.12194316,-0.1055099648 48.14762906,-0.05278592375 48.17331277,0 48.19899428,0 48.22467359,0 48.2503507,0 48.27602562,-0.05287896592 48.2503507))
646384|9|0.07908611599|48.12194316|POLYGON((0 48.17331277,0 48.14762906,0 48.12194316,0.05269320843 48.09625505,0.1053247513 48.07056473,0.1578947368 48.04487221,0.157987127 48.07056473,0.1580796253 48.09625505,0.158172232 48.12194316,0.1055099648 48.14762906,0.05278592375 48.17331277,0 48.19899428,0 48.17331277))
646385|3|0.237258348|48.12194316|POLYGON((0.1583577713 48.17331277,0.1582649472 48.14762906,0.158172232 48.12194316,0.2107728337 48.09625505,0.2633118783 48.07056473,0.3157894737 48.04487221,0.3159742539 48.07056473,0.3161592506 48.09625505,0.316344464 48.12194316,0.2637749121 48.14762906,0.211143695 48.17331277,0.1584507042 48.19899428,0.1583577713 48.17331277))
646387|3|0.553602812|48.12194316|POLYGON((0.4750733138 48.17331277,0.4747948417 48.14762906,0.474516696 48.12194316,0.5269320843 48.09625505,0.5792861322 48.07056473,0.6315789474 48.04487221,0.6319485079 48.07056473,0.6323185012 48.09625505,0.6326889279 48.12194316,0.5803048066 48.14762906,0.5278592375 48.17331277,0.4753521127 48.19899428,0.4750733138 48.17331277))
646388|1|0.7117750439|48.12194316|POLYGON((0.633431085 48.17331277,0.633059789 48.14762906,0.6326889279 48.12194316,0.6850117096 48.09625505,0.7372732592 48.07056473,0.7894736842 48.04487221,0.7899356349 48.07056473,0.7903981265 48.09625505,0.7908611599 48.12194316,0.7385697538 48.14762906,0.6862170088 48.17331277,0.6338028169 48.19899428,0.633431085 48.17331277))
646392|8|1.344463972|48.12194316|POLYGON((1.26686217 48.17331277,1.266119578 48.14762906,1.265377856 48.12194316,1.317330211 48.09625505,1.369221767 48.07056473,1.421052632 48.04487221,1.421884143 48.07056473,1.422716628 48.09625505,1.423550088 48.12194316,1.371629543 48.14762906,1.319648094 48.17331277,1.267605634 48.19899428,1.26686217 48.17331277))
646395|1|1.818980668|48.12194316|POLYGON((1.741935484 48.17331277,1.74091442 48.14762906,1.739894552 48.12194316,1.791569087 48.09625505,1.843183148 48.07056473,1.894736842 48.04487221,1.895845524 48.07056473,1.896955504 48.09625505,1.898066784 48.12194316,1.846424385 48.14762906,1.794721408 48.17331277,1.742957746 48.19899428,1.741935484 48.17331277))
646396|8|1.9771529|48.12194316|POLYGON((1.900293255 48.17331277,1.899179367 48.14762906,1.898066784 48.12194316,1.949648712 48.09625505,2.001170275 48.07056473,2.052631579 48.04487221,2.053832651 48.07056473,2.055035129 48.09625505,2.056239016 48.12194316,2.004689332 48.14762906,1.953079179 48.17331277,1.901408451 48.19899428,1.900293255 48.17331277))
646398|5|2.293497364|48.12194316|POLYGON((2.217008798 48.17331277,2.215709261 48.14762906,2.214411248 48.12194316,2.265807963 48.09625505,2.317144529 48.07056473,2.368421053 48.04487221,2.369806905 48.07056473,2.371194379 48.09625505,2.37258348 48.12194316,2.321219226 48.14762906,2.269794721 48.17331277,2.218309859 48.19899428,2.217008798 48.17331277))
646399|5|2.451669596|48.12194316|POLYGON((2.375366569 48.17331277,2.373974209 48.14762906,2.37258348 48.12194316,2.423887588 48.09625505,2.475131656 48.07056473,2.526315789 48.04487221,2.527794032 48.07056473,2.529274005 48.09625505,2.530755712 48.12194316,2.479484174 48.14762906,2.428152493 48.17331277,2.376760563 48.19899428,2.375366569 48.17331277))
[truncated: 842,030 more chars]
