# Supplementary material for: Spatial Fingerprints of Community Structure in Human Interaction Network for an Extensive Set of Large-Scale Regions
Source: PLoS One. 2015 May 20;10(5):e0126713. doi: 10.1371/journal.pone.0126713 (PMC4439170; doi:10.1371/journal.pone.0126713)
Supplement: S2 File — After decompression, one file per region: <region>.dat in S2 File contains in a multicolumn text format the data sets necessary for reproduction of the presented community projection results. Additional two-column files: <region>-hist.dat in S2 File contain data sets corresponding to the histograms of number of users per pixel in each region considered in the main text. (These histograms are depicted on Figures C-E of S1 File. S2 File data structure is described in the last section of S1 File.) (ZIP) [file pone.0126713.s002.zip › S2_File/graphdata/GermanyTurkey.dat]

healpix_id|cluster_id|center_lon|center_lat|polygon
457968|1|8.361169102|54.98296354|POLYGON((8.278745645 55.03327225,8.272980501 55.00811877,8.267223382 54.98296354,8.324061196 54.95780658,8.380820014 54.93264786,8.4375 54.90748741,8.443363447 54.93264786,8.449235049 54.95780658,8.455114823 54.98296354,8.398328691 55.00811877,8.341463415 55.03327225,8.284518828 55.058424,8.278745645 55.03327225))
459884|1|8.34375|54.90748741|POLYGON((8.26147427 54.95780658,8.255733148 54.93264786,8.25 54.90748741,8.306731437 54.8823252,8.363384189 54.85716125,8.41995842 54.83199555,8.425797503 54.85716125,8.431644691 54.8823252,8.4375 54.90748741,8.380820014 54.93264786,8.324061196 54.95780658,8.267223382 54.98296354,8.26147427 54.95780658))
461804|1|8.326403326|54.83199555|POLYGON((8.244274809 54.8823252,8.238557559 54.85716125,8.232848233 54.83199555,8.289473684 54.8068281,8.346020761 54.78165889,8.402489627 54.75648793,8.408304498 54.78165889,8.414127424 54.8068281,8.41995842 54.83199555,8.363384189 54.85716125,8.306731437 54.8823252,8.25 54.90748741,8.244274809 54.8823252))
461807|1|8.887733888|54.83199555|POLYGON((8.806384455 54.8823252,8.800277393 54.85716125,8.794178794 54.83199555,8.850415512 54.8068281,8.906574394 54.78165889,8.962655602 54.75648793,8.968858131 54.78165889,8.975069252 54.8068281,8.981288981 54.83199555,8.925104022 54.85716125,8.868841083 54.8823252,8.8125 54.90748741,8.806384455 54.8823252))
461809|1|9.261954262|54.83199555|POLYGON((9.181124219 54.8823252,9.174757282 54.85716125,9.168399168 54.83199555,9.224376731 54.8068281,9.280276817 54.78165889,9.336099585 54.75648793,9.342560554 54.78165889,9.349030471 54.8068281,9.355509356 54.83199555,9.299583911 54.85716125,9.243580847 54.8823252,9.1875 54.90748741,9.181124219 54.8823252))
461810|1|9.449064449|54.83199555|POLYGON((9.368494101 54.8823252,9.361997226 54.85716125,9.355509356 54.83199555,9.411357341 54.8068281,9.467128028 54.78165889,9.522821577 54.75648793,9.529411765 54.78165889,9.53601108 54.8068281,9.542619543 54.83199555,9.486823856 54.85716125,9.430950729 54.8823252,9.375 54.90748741,9.368494101 54.8823252))
461811|1|9.636174636|54.83199555|POLYGON((9.555863983 54.8823252,9.549237171 54.85716125,9.542619543 54.83199555,9.59833795 54.8068281,9.653979239 54.78165889,9.709543568 54.75648793,9.716262976 54.78165889,9.72299169 54.8068281,9.72972973 54.83199555,9.6740638 54.85716125,9.618320611 54.8823252,9.5625 54.90748741,9.555863983 54.8823252))
463728|1|8.309128631|54.75648793|POLYGON((8.227146814 54.8068281,8.221453287 54.78165889,8.215767635 54.75648793,8.272287491 54.73131521,8.328729282 54.70614073,8.385093168 54.6809645,8.390883978 54.70614073,8.396682792 54.73131521,8.402489627 54.75648793,8.346020761 54.78165889,8.289473684 54.8068281,8.232848233 54.83199555,8.227146814 54.8068281))
463730|1|8.682572614|54.75648793|POLYGON((8.601108033 54.8068281,8.595155709 54.78165889,8.589211618 54.75648793,8.645473393 54.73131521,8.701657459 54.70614073,8.757763975 54.6809645,8.763812155 54.70614073,8.769868694 54.73131521,8.77593361 54.75648793,8.719723183 54.78165889,8.663434903 54.8068281,8.607068607 54.83199555,8.601108033 54.8068281))
463731|1|8.869294606|54.75648793|POLYGON((8.788088643 54.8068281,8.78200692 54.78165889,8.77593361 54.75648793,8.832066344 54.73131521,8.888121547 54.70614073,8.944099379 54.6809645,8.950276243 54.70614073,8.956461645 54.73131521,8.962655602 54.75648793,8.906574394 54.78165889,8.850415512 54.8068281,8.794178794 54.83199555,8.788088643 54.8068281))
463732|1|9.056016598|54.75648793|POLYGON((8.975069252 54.8068281,8.968858131 54.78165889,8.962655602 54.75648793,9.018659295 54.73131521,9.074585635 54.70614073,9.130434783 54.6809645,9.136740331 54.70614073,9.143054596 54.73131521,9.149377593 54.75648793,9.093425606 54.78165889,9.037396122 54.8068281,8.981288981 54.83199555,8.975069252 54.8068281))
463734|1|9.429460581|54.75648793|POLYGON((9.349030471 54.8068281,9.342560554 54.78165889,9.336099585 54.75648793,9.391845197 54.73131521,9.447513812 54.70614073,9.50310559 54.6809645,9.509668508 54.70614073,9.516240498 54.73131521,9.522821577 54.75648793,9.467128028 54.78165889,9.411357341 54.8068281,9.355509356 54.83199555,9.349030471 54.8068281))
463735|1|9.616182573|54.75648793|POLYGON((9.53601108 54.8068281,9.529411765 54.78165889,9.522821577 54.75648793,9.578438148 54.73131521,9.633977901 54.70614073,9.689440994 54.6809645,9.696132597 54.70614073,9.702833449 54.73131521,9.709543568 54.75648793,9.653979239 54.78165889,9.59833795 54.8068281,9.542619543 54.83199555,9.53601108 54.8068281))
463736|1|9.802904564|54.75648793|POLYGON((9.72299169 54.8068281,9.716262976 54.78165889,9.709543568 54.75648793,9.765031099 54.73131521,9.820441989 54.70614073,9.875776398 54.6809645,9.882596685 54.70614073,9.889426399 54.73131521,9.89626556 54.75648793,9.84083045 54.78165889,9.78531856 54.8068281,9.72972973 54.83199555,9.72299169 54.8068281))
465657|1|8.47826087|54.6809645|POLYGON((8.396682792 54.73131521,8.390883978 54.70614073,8.385093168 54.6809645,8.44137931 54.6557865,8.49758787 54.63060674,8.553719008 54.60542522,8.559614059 54.63060674,8.565517241 54.6557865,8.571428571 54.6809645,8.51519337 54.70614073,8.458880442 54.73131521,8.402489627 54.75648793,8.396682792 54.73131521))
465658|1|8.664596273|54.6809645|POLYGON((8.583275743 54.73131521,8.577348066 54.70614073,8.571428571 54.6809645,8.627586207 54.6557865,8.683666437 54.63060674,8.739669421 54.60542522,8.745692626 54.63060674,8.751724138 54.6557865,8.757763975 54.6809645,8.701657459 54.70614073,8.645473393 54.73131521,8.589211618 54.75648793,8.583275743 54.73131521))
465665|1|9.968944099|54.6809645|POLYGON((9.889426399 54.73131521,9.882596685 54.70614073,9.875776398 54.6809645,9.931034483 54.6557865,9.986216402 54.63060674,10.04132231 54.60542522,10.04824259 54.63060674,10.05517241 54.6557865,10.0621118 54.6809645,10.00690608 54.70614073,9.95162405 54.73131521,9.89626556 54.75648793,9.889426399 54.73131521))
465683|1|13.32298137|54.6809645|POLYGON((13.24809952 54.73131521,13.23895028 54.70614073,13.22981366 54.6809645,13.28275862 54.6557865,13.3356306 54.63060674,13.38842975 54.60542522,13.39765679 54.63060674,13.40689655 54.6557865,13.41614907 54.6809645,13.36325967 54.70614073,13.31029717 54.73131521,13.25726141 54.75648793,13.24809952 54.73131521))
467592|1|9.018595041|54.60542522|POLYGON((8.937931034 54.6557865,8.931771192 54.63060674,8.925619835 54.60542522,8.981417756 54.58024193,9.037138927 54.55505687,9.092783505 54.52987005,9.099037139 54.55505687,9.105299381 54.58024193,9.111570248 54.60542522,9.05582357 54.63060674,9 54.6557865,8.944099379 54.6809645,8.937931034 54.6557865))
467594|1|9.390495868|54.60542522|POLYGON((9.310344828 54.6557865,9.303928325 54.63060674,9.297520661 54.60542522,9.353062629 54.58024193,9.408528198 54.55505687,9.463917526 54.52987005,9.47042641 54.55505687,9.476944253 54.58024193,9.483471074 54.60542522,9.427980703 54.63060674,9.372413793 54.6557865,9.316770186 54.6809645,9.310344828 54.6557865))
467595|1|9.576446281|54.60542522|POLYGON((9.496551724 54.6557865,9.490006892 54.63060674,9.483471074 54.60542522,9.538885065 54.58024193,9.594222834 54.55505687,9.649484536 54.52987005,9.656121045 54.55505687,9.66276669 54.58024193,9.669421488 54.60542522,9.614059269 54.63060674,9.55862069 54.6557865,9.50310559 54.6809645,9.496551724 54.6557865))
467596|1|9.762396694|54.60542522|POLYGON((9.682758621 54.6557865,9.676085458 54.63060674,9.669421488 54.60542522,9.724707502 54.58024193,9.779917469 54.55505687,9.835051546 54.52987005,9.841815681 54.55505687,9.848589126 54.58024193,9.855371901 54.60542522,9.800137836 54.63060674,9.744827586 54.6557865,9.689440994 54.6809645,9.682758621 54.6557865))
467597|1|9.948347107|54.60542522|POLYGON((9.868965517 54.6557865,9.862164025 54.63060674,9.855371901 54.60542522,9.910529938 54.58024193,9.965612105 54.55505687,10.02061856 54.52987005,10.02751032 54.55505687,10.03441156 54.58024193,10.04132231 54.60542522,9.986216402 54.63060674,9.931034483 54.6557865,9.875776398 54.6809645,9.868965517 54.6557865))
467615|1|13.29545455|54.60542522|POLYGON((13.22068966 54.6557865,13.21157822 54.63060674,13.20247934 54.60542522,13.25533379 54.58024193,13.30811554 54.55505687,13.36082474 54.52987005,13.37001376 54.55505687,13.37921542 54.58024193,13.38842975 54.60542522,13.3356306 54.63060674,13.28275862 54.6557865,13.22981366 54.6809645,13.22068966 54.6557865))
467616|1|13.48140496|54.60542522|POLYGON((13.40689655 54.6557865,13.39765679 54.63060674,13.38842975 54.60542522,13.44115623 54.58024193,13.49381018 54.55505687,13.54639175 54.52987005,13.55570839 54.55505687,13.56503785 54.58024193,13.57438017 54.60542522,13.52170917 54.63060674,13.46896552 54.6557865,13.41614907 54.6809645,13.40689655 54.6557865))
467617|1|13.66735537|54.60542522|POLYGON((13.59310345 54.6557865,13.58373535 54.63060674,13.57438017 54.60542522,13.62697866 54.58024193,13.67950481 54.55505687,13.73195876 54.52987005,13.74140303 54.55505687,13.75086029 54.58024193,13.76033058 54.60542522,13.70778773 54.63060674,13.65517241 54.6557865,13.60248447 54.6809645,13.59310345 54.6557865))
469526|1|8.628865979|54.52987005|POLYGON((8.547832072 54.58024193,8.541953232 54.55505687,8.536082474 54.52987005,8.592032967 54.50468145,8.647906658 54.47949108,8.703703704 54.45429894,8.709677419 54.47949108,8.715659341 54.50468145,8.721649485 54.52987005,8.665749656 54.55505687,8.609772884 54.58024193,8.553719008 54.60542522,8.547832072 54.58024193))
469527|1|8.81443299|54.52987005|POLYGON((8.733654508 54.58024193,8.727647868 54.55505687,8.721649485 54.52987005,8.777472527 54.50468145,8.833218943 54.47949108,8.888888889 54.45429894,8.894989705 54.47949108,8.901098901 54.50468145,8.907216495 54.52987005,8.851444292 54.55505687,8.79559532 54.58024193,8.739669421 54.60542522,8.733654508 54.58024193))
469528|1|9|54.52987005|POLYGON((8.919476944 54.58024193,8.913342503 54.55505687,8.907216495 54.52987005,8.962912088 54.50468145,9.018531229 54.47949108,9.074074074 54.45429894,9.08030199 54.47949108,9.086538462 54.50468145,9.092783505 54.52987005,9.037138927 54.55505687,8.981417756 54.58024193,8.925619835 54.60542522,8.919476944 54.58024193))
469529|1|9.18556701|54.52987005|POLYGON((9.105299381 54.58024193,9.099037139 54.55505687,9.092783505 54.52987005,9.148351648 54.50468145,9.203843514 54.47949108,9.259259259 54.45429894,9.265614276 54.47949108,9.271978022 54.50468145,9.278350515 54.52987005,9.222833563 54.55505687,9.167240193 54.58024193,9.111570248 54.60542522,9.105299381 54.58024193))
469530|1|9.371134021|54.52987005|POLYGON((9.291121817 54.58024193,9.284731774 54.55505687,9.278350515 54.52987005,9.333791209 54.50468145,9.3891558 54.47949108,9.444444444 54.45429894,9.450926561 54.47949108,9.457417582 54.50468145,9.463917526 54.52987005,9.408528198 54.55505687,9.353062629 54.58024193,9.297520661 54.60542522,9.291121817 54.58024193))
469531|1|9.556701031|54.52987005|POLYGON((9.476944253 54.58024193,9.47042641 54.55505687,9.463917526 54.52987005,9.519230769 54.50468145,9.574468085 54.47949108,9.62962963 54.45429894,9.636238847 54.47949108,9.642857143 54.50468145,9.649484536 54.52987005,9.594222834 54.55505687,9.538885065 54.58024193,9.483471074 54.60542522,9.476944253 54.58024193))
469532|1|9.742268041|54.52987005|POLYGON((9.66276669 54.58024193,9.656121045 54.55505687,9.649484536 54.52987005,9.70467033 54.50468145,9.759780371 54.47949108,9.814814815 54.45429894,9.821551132 54.47949108,9.828296703 54.50468145,9.835051546 54.52987005,9.779917469 54.55505687,9.724707502 54.58024193,9.669421488 54.60542522,9.66276669 54.58024193))
469533|1|9.927835052|54.52987005|POLYGON((9.848589126 54.58024193,9.841815681 54.55505687,9.835051546 54.52987005,9.89010989 54.50468145,9.945092656 54.47949108,10 54.45429894,10.00686342 54.47949108,10.01373626 54.50468145,10.02061856 54.52987005,9.965612105 54.55505687,9.910529938 54.58024193,9.855371901 54.60542522,9.848589126 54.58024193))
469553|1|13.63917526|54.52987005|POLYGON((13.56503785 54.58024193,13.55570839 54.55505687,13.54639175 54.52987005,13.5989011 54.50468145,13.65133837 54.47949108,13.7037037 54.45429894,13.71310913 54.47949108,13.72252747 54.50468145,13.73195876 54.52987005,13.67950481 54.55505687,13.62697866 54.58024193,13.57438017 54.60542522,13.56503785 54.58024193))
471473|1|9.907407407|54.45429894|POLYGON((9.828296703 54.50468145,9.821551132 54.47949108,9.814814815 54.45429894,9.869773818 54.42910502,9.924657534 54.40390933,9.979466119 54.37871185,9.98630137 54.40390933,9.99314599 54.42910502,10 54.45429894,9.945092656 54.47949108,9.89010989 54.50468145,9.835051546 54.52987005,9.828296703 54.50468145))
471474|1|10.09259259|54.45429894|POLYGON((10.01373626 54.50468145,10.00686342 54.47949108,10 54.45429894,10.05483208 54.42910502,10.10958904 54.40390933,10.16427105 54.37871185,10.17123288 54.40390933,10.17820425 54.42910502,10.18518519 54.45429894,10.13040494 54.47949108,10.07554945 54.50468145,10.02061856 54.52987005,10.01373626 54.50468145))
471479|1|11.01851852|54.45429894|POLYGON((10.94093407 54.50468145,10.93342485 54.47949108,10.92592593 54.45429894,10.98012337 54.42910502,11.03424658 54.40390933,11.08829569 54.37871185,11.09589041 54.40390933,11.10349554 54.42910502,11.11111111 54.45429894,11.05696637 54.47949108,11.00274725 54.50468145,10.94845361 54.52987005,10.94093407 54.50468145))
471480|1|11.2037037|54.45429894|POLYGON((11.12637363 54.50468145,11.11873713 54.47949108,11.11111111 54.45429894,11.16518163 54.42910502,11.21917808 54.40390933,11.27310062 54.37871185,11.28082192 54.40390933,11.2885538 54.42910502,11.2962963 54.45429894,11.24227865 54.47949108,11.18818681 54.50468145,11.13402062 54.52987005,11.12637363 54.50468145))
471488|1|12.68518519|54.45429894|POLYGON((12.60989011 54.50468145,12.60123542 54.47949108,12.59259259 54.45429894,12.6456477 54.42910502,12.69863014 54.40390933,12.75154004 54.37871185,12.76027397 54.40390933,12.76901988 54.42910502,12.77777778 54.45429894,12.72477694 54.47949108,12.6717033 54.50468145,12.6185567 54.52987005,12.60989011 54.50468145))
471490|1|13.05555556|54.45429894|POLYGON((12.98076923 54.50468145,12.97185999 54.47949108,12.96296296 54.45429894,13.01576422 54.42910502,13.06849315 54.40390933,13.1211499 54.37871185,13.13013699 54.40390933,13.13913639 54.42910502,13.14814815 54.45429894,13.09540151 54.47949108,13.04258242 54.50468145,12.98969072 54.52987005,12.98076923 54.50468145))
471492|1|13.42592593|54.45429894|POLYGON((13.35164835 54.50468145,13.34248456 54.47949108,13.33333333 54.45429894,13.38588074 54.42910502,13.43835616 54.40390933,13.49075975 54.37871185,13.5 54.40390933,13.50925291 54.42910502,13.51851852 54.45429894,13.46602608 54.47949108,13.41346154 54.50468145,13.36082474 54.52987005,13.35164835 54.50468145))
471493|1|13.61111111|54.45429894|POLYGON((13.53708791 54.50468145,13.52779684 54.47949108,13.51851852 54.45429894,13.570939 54.42910502,13.62328767 54.40390933,13.67556468 54.37871185,13.68493151 54.40390933,13.69431117 54.42910502,13.7037037 54.45429894,13.65133837 54.47949108,13.5989011 54.50468145,13.54639175 54.52987005,13.53708791 54.50468145))
473410|1|8.593429158|54.37871185|POLYGON((8.512679918 54.42910502,8.506849315 54.40390933,8.501026694 54.37871185,8.556771546 54.3535126,8.612440191 54.32831156,8.668032787 54.30310874,8.673957621 54.32831156,8.679890561 54.3535126,8.685831622 54.37871185,8.630136986 54.40390933,8.574366004 54.42910502,8.518518519 54.45429894,8.512679918 54.42910502))
473411|1|8.778234086|54.37871185|POLYGON((8.697738177 54.42910502,8.691780822 54.40390933,8.685831622 54.37871185,8.741450068 54.3535126,8.796992481 54.32831156,8.852459016 54.30310874,8.858509911 54.32831156,8.864569083 54.3535126,8.87063655 54.37871185,8.815068493 54.40390933,8.759424263 54.42910502,8.703703704 54.45429894,8.697738177 54.42910502))
473414|1|9.332648871|54.37871185|POLYGON((9.252912954 54.42910502,9.246575342 54.40390933,9.240246407 54.37871185,9.295485636 54.3535126,9.350649351 54.32831156,9.405737705 54.30310874,9.412166781 54.32831156,9.418604651 54.3535126,9.425051335 54.37871185,9.369863014 54.40390933,9.31459904 54.42910502,9.259259259 54.45429894,9.252912954 54.42910502))
473417|1|9.887063655|54.37871185|POLYGON((9.808087731 54.42910502,9.801369863 54.40390933,9.794661191 54.37871185,9.849521204 54.3535126,9.90430622 54.32831156,9.959016393 54.30310874,9.96582365 54.32831156,9.972640219 54.3535126,9.979466119 54.37871185,9.924657534 54.40390933,9.869773818 54.42910502,9.814814815 54.45429894,9.808087731 54.42910502))
473418|1|10.07186858|54.37871185|POLYGON((9.99314599 54.42910502,9.98630137 54.40390933,9.979466119 54.37871185,10.03419973 54.3535126,10.08885851 54.32831156,10.14344262 54.30310874,10.15037594 54.32831156,10.15731874 54.3535126,10.16427105 54.37871185,10.10958904 54.40390933,10.05483208 54.42910502,10 54.45429894,9.99314599 54.42910502))
473419|1|10.25667351|54.37871185|POLYGON((10.17820425 54.42910502,10.17123288 54.40390933,10.16427105 54.37871185,10.21887825 54.3535126,10.2734108 54.32831156,10.32786885 54.30310874,10.33492823 54.32831156,10.34199726 54.3535126,10.34907598 54.37871185,10.29452055 54.40390933,10.23989034 54.42910502,10.18518519 54.45429894,10.17820425 54.42910502))
473420|1|10.44147844|54.37871185|POLYGON((10.36326251 54.42910502,10.35616438 54.40390933,10.34907598 54.37871185,10.40355677 54.3535126,10.45796309 54.32831156,10.51229508 54.30310874,10.51948052 54.32831156,10.52667579 54.3535126,10.5338809 54.37871185,10.47945205 54.40390933,10.42494859 54.42910502,10.37037037 54.45429894,10.36326251 54.42910502))
473421|1|10.62628337|54.37871185|POLYGON((10.54832077 54.42910502,10.54109589 54.40390933,10.5338809 54.37871185,10.58823529 54.3535126,10.64251538 54.32831156,10.69672131 54.30310874,10.70403281 54.32831156,10.71135431 54.3535126,10.71868583 54.37871185,10.66438356 54.40390933,10.61000685 54.42910502,10.55555556 54.45429894,10.54832077 54.42910502))
473423|1|10.99589322|54.37871185|POLYGON((10.91843729 54.42910502,10.9109589 54.40390933,10.90349076 54.37871185,10.95759234 54.3535126,11.01161996 54.32831156,11.06557377 54.30310874,11.07313739 54.32831156,11.08071135 54.3535126,11.08829569 54.37871185,11.03424658 54.40390933,10.98012337 54.42910502,10.92592593 54.45429894,10.91843729 54.42910502))
473424|1|11.18069815|54.37871185|POLYGON((11.10349554 54.42910502,11.09589041 54.40390933,11.08829569 54.37871185,11.14227086 54.3535126,11.19617225 54.32831156,11.25 54.30310874,11.25768968 54.32831156,11.26538988 54.3535126,11.27310062 54.37871185,11.21917808 54.40390933,11.16518163 54.42910502,11.11111111 54.45429894,11.10349554 54.42910502))
473431|1|12.47433265|54.37871185|POLYGON((12.39890336 54.42910502,12.39041096 54.40390933,12.38193018 54.37871185,12.43502052 54.3535126,12.48803828 54.32831156,12.54098361 54.30310874,12.54955571 54.32831156,12.55813953 54.3535126,12.56673511 54.37871185,12.51369863 54.40390933,12.46058944 54.42910502,12.40740741 54.45429894,12.39890336 54.42910502))
473432|1|12.65913758|54.37871185|POLYGON((12.58396162 54.42910502,12.57534247 54.40390933,12.56673511 54.37871185,12.61969904 54.3535126,12.67259057 54.32831156,12.72540984 54.30310874,12.734108 54.32831156,12.74281806 54.3535126,12.75154004 54.37871185,12.69863014 54.40390933,12.6456477 54.42910502,12.59259259 54.45429894,12.58396162 54.42910502))
473434|1|13.02874743|54.37871185|POLYGON((12.95407814 54.42910502,12.94520548 54.40390933,12.93634497 54.37871185,12.98905609 54.3535126,13.04169515 54.32831156,13.0942623 54.30310874,13.10321258 54.32831156,13.1121751 54.3535126,13.1211499 54.37871185,13.06849315 54.40390933,13.01576422 54.42910502,12.96296296 54.45429894,12.95407814 54.42910502))
473436|1|13.39835729|54.37871185|POLYGON((13.32419465 54.42910502,13.31506849 54.40390933,13.30595483 54.37871185,13.35841313 54.3535126,13.41079973 54.32831156,13.46311475 54.30310874,13.47231716 54.32831156,13.48153215 54.3535126,13.49075975 54.37871185,13.43835616 54.40390933,13.38588074 54.42910502,13.33333333 54.45429894,13.32419465 54.42910502))
473437|1|13.58316222|54.37871185|POLYGON((13.50925291 54.42910502,13.5 54.40390933,13.49075975 54.37871185,13.54309166 54.3535126,13.59535202 54.32831156,13.64754098 54.30310874,13.65686945 54.32831156,13.66621067 54.3535126,13.67556468 54.37871185,13.62328767 54.40390933,13.570939 54.42910502,13.51851852 54.45429894,13.50925291 54.42910502))
473438|1|13.76796715|54.37871185|POLYGON((13.69431117 54.42910502,13.68493151 54.40390933,13.67556468 54.37871185,13.72777018 54.3535126,13.77990431 54.32831156,13.83196721 54.30310874,13.84142174 54.32831156,13.85088919 54.3535126,13.86036961 54.37871185,13.80821918 54.40390933,13.75599726 54.42910502,13.7037037 54.45429894,13.69431117 54.42910502))
475358|1|8.575819672|54.30310874|POLYGON((8.495212038 54.3535126,8.489405332 54.32831156,8.483606557 54.30310874,8.539249147 54.27790414,8.594815825 54.25269775,8.650306748 54.22748957,8.656207367 54.25269775,8.662116041 54.27790414,8.668032787 54.30310874,8.612440191 54.32831156,8.556771546 54.3535126,8.501026694 54.37871185,8.495212038 54.3535126))
475364|1|9.682377049|54.30310874|POLYGON((9.603283174 54.3535126,9.59671907 54.32831156,9.590163934 54.30310874,9.645051195 54.27790414,9.699863574 54.25269775,9.754601227 54.22748957,9.761255116 54.25269775,9.767918089 54.27790414,9.774590164 54.30310874,9.71975393 54.32831156,9.664842681 54.3535126,9.609856263 54.37871185,9.603283174 54.3535126))
475366|1|10.05122951|54.30310874|POLYGON((9.972640219 54.3535126,9.96582365 54.32831156,9.959016393 54.30310874,10.01365188 54.27790414,10.06821282 54.25269775,10.12269939 54.22748957,10.12960437 54.25269775,10.13651877 54.27790414,10.14344262 54.30310874,10.08885851 54.32831156,10.03419973 54.3535126,9.979466119 54.37871185,9.972640219 54.3535126))
475367|1|10.23565574|54.30310874|POLYGON((10.15731874 54.3535126,10.15037594 54.32831156,10.14344262 54.30310874,10.19795222 54.27790414,10.25238745 54.25269775,10.30674847 54.22748957,10.31377899 54.25269775,10.32081911 54.27790414,10.32786885 54.30310874,10.2734108 54.32831156,10.21887825 54.3535126,10.16427105 54.37871185,10.15731874 54.3535126))
475372|1|11.15778689|54.30310874|POLYGON((11.08071135 54.3535126,11.07313739 54.32831156,11.06557377 54.30310874,11.11945392 54.27790414,11.17326057 54.25269775,11.22699387 54.22748957,11.23465211 54.25269775,11.24232082 54.27790414,11.25 54.30310874,11.19617225 54.32831156,11.14227086 54.3535126,11.08829569 54.37871185,11.08071135 54.3535126))
475378|1|12.26434426|54.30310874|POLYGON((12.18878249 54.3535126,12.18045113 54.32831156,12.17213115 54.30310874,12.22525597 54.27790414,12.27830832 54.25269775,12.33128834 54.22748957,12.33969986 54.25269775,12.34812287 54.27790414,12.35655738 54.30310874,12.30348599 54.32831156,12.250342 54.3535126,12.19712526 54.37871185,12.18878249 54.3535126))
475382|1|13.00204918|54.30310874|POLYGON((12.92749658 54.3535126,12.91866029 54.32831156,12.90983607 54.30310874,12.96245734 54.27790414,13.01500682 54.25269775,13.06748466 54.22748957,13.07639836 54.25269775,13.08532423 54.27790414,13.0942623 54.30310874,13.04169515 54.32831156,12.98905609 54.3535126,12.93634497 54.37871185,12.92749658 54.3535126))
475383|1|13.18647541|54.30310874|POLYGON((13.1121751 54.3535126,13.10321258 54.32831156,13.0942623 54.30310874,13.14675768 54.27790414,13.19918145 54.25269775,13.25153374 54.22748957,13.26057299 54.25269775,13.26962457 54.27790414,13.27868852 54.30310874,13.22624744 54.32831156,13.17373461 54.3535126,13.1211499 54.37871185,13.1121751 54.3535126))
475385|1|13.55532787|54.30310874|POLYGON((13.48153215 54.3535126,13.47231716 54.32831156,13.46311475 54.30310874,13.51535836 54.27790414,13.5675307 54.25269775,13.6196319 54.22748957,13.62892224 54.25269775,13.63822526 54.27790414,13.64754098 54.30310874,13.59535202 54.32831156,13.54309166 54.3535126,13.49075975 54.37871185,13.48153215 54.3535126))
475386|1|13.7397541|54.30310874|POLYGON((13.66621067 54.3535126,13.65686945 54.32831156,13.64754098 54.30310874,13.6996587 54.27790414,13.75170532 54.25269775,13.80368098 54.22748957,13.81309686 54.25269775,13.8225256 54.27790414,13.83196721 54.30310874,13.77990431 54.32831156,13.72777018 54.3535126,13.67556468 54.37871185,13.66621067 54.3535126))
477306|1|7.82208589|54.22748957|POLYGON((7.740614334 54.27790414,7.735334243 54.25269775,7.73006135 54.22748957,7.786103542 54.2022796,7.842069435 54.17706784,7.897959184 54.15185429,7.903335602 54.17706784,7.908719346 54.2022796,7.914110429 54.22748957,7.858117326 54.25269775,7.802047782 54.27790414,7.745901639 54.30310874,7.740614334 54.27790414))
477313|1|9.110429448|54.22748957|POLYGON((9.030716724 54.27790414,9.024556617 54.25269775,9.018404908 54.22748957,9.073569482 54.2022796,9.128658952 54.17706784,9.183673469 54.15185429,9.189925119 54.17706784,9.196185286 54.2022796,9.202453988 54.22748957,9.1473397 54.25269775,9.092150171 54.27790414,9.036885246 54.30310874,9.030716724 54.27790414))
477314|1|9.294478528|54.22748957|POLYGON((9.215017065 54.27790414,9.208731241 54.25269775,9.202453988 54.22748957,9.257493188 54.2022796,9.312457454 54.17706784,9.367346939 54.15185429,9.373723622 54.17706784,9.380108992 54.2022796,9.386503067 54.22748957,9.331514325 54.25269775,9.276450512 54.27790414,9.221311475 54.30310874,9.215017065 54.27790414))
477317|1|9.846625767|54.22748957|POLYGON((9.767918089 54.27790414,9.761255116 54.25269775,9.754601227 54.22748957,9.809264305 54.2022796,9.863852961 54.17706784,9.918367347 54.15185429,9.925119129 54.17706784,9.931880109 54.2022796,9.938650307 54.22748957,9.884038199 54.25269775,9.829351536 54.27790414,9.774590164 54.30310874,9.767918089 54.27790414))
477318|1|10.03067485|54.22748957|POLYGON((9.95221843 54.27790414,9.945429741 54.25269775,9.938650307 54.22748957,9.993188011 54.2022796,10.04765146 54.17706784,10.10204082 54.15185429,10.10891763 54.17706784,10.11580381 54.2022796,10.12269939 54.22748957,10.06821282 54.25269775,10.01365188 54.27790414,9.959016393 54.30310874,9.95221843 54.27790414))
477319|1|10.21472393|54.22748957|POLYGON((10.13651877 54.27790414,10.12960437 54.25269775,10.12269939 54.22748957,10.17711172 54.2022796,10.23144997 54.17706784,10.28571429 54.15185429,10.29271613 54.17706784,10.29972752 54.2022796,10.30674847 54.22748957,10.25238745 54.25269775,10.19795222 54.27790414,10.14344262 54.30310874,10.13651877 54.27790414))
477320|1|10.39877301|54.22748957|POLYGON((10.32081911 54.27790414,10.31377899 54.25269775,10.30674847 54.22748957,10.36103542 54.2022796,10.41524847 54.17706784,10.46938776 54.15185429,10.47651464 54.17706784,10.48365123 54.2022796,10.49079755 54.22748957,10.43656207 54.25269775,10.38225256 54.27790414,10.32786885 54.30310874,10.32081911 54.27790414))
477324|1|11.13496933|54.22748957|POLYGON((11.05802048 54.27790414,11.05047749 54.25269775,11.04294479 54.22748957,11.09673025 54.2022796,11.15044248 54.17706784,11.20408163 54.15185429,11.21170865 54.17706784,11.21934605 54.2022796,11.22699387 54.22748957,11.17326057 54.25269775,11.11945392 54.27790414,11.06557377 54.30310874,11.05802048 54.27790414))
477327|1|11.68711656|54.22748957|POLYGON((11.6109215 54.27790414,11.60300136 54.25269775,11.59509202 54.22748957,11.64850136 54.2022796,11.70183799 54.17706784,11.75510204 54.15185429,11.76310415 54.17706784,11.77111717 54.2022796,11.7791411 54.22748957,11.72578445 54.25269775,11.67235495 54.27790414,11.61885246 54.30310874,11.6109215 54.27790414))
477329|1|12.05521472|54.22748957|POLYGON((11.97952218 54.27790414,11.97135061 54.25269775,11.96319018 54.22748957,12.01634877 54.2022796,12.06943499 54.17706784,12.12244898 54.15185429,12.13070116 54.17706784,12.13896458 54.2022796,12.14723926 54.22748957,12.0941337 54.25269775,12.04095563 54.27790414,11.98770492 54.30310874,11.97952218 54.27790414))
477330|1|12.2392638|54.22748957|POLYGON((12.16382253 54.27790414,12.15552524 54.25269775,12.14723926 54.22748957,12.20027248 54.2022796,12.25323349 54.17706784,12.30612245 54.15185429,12.31449966 54.17706784,12.32288828 54.2022796,12.33128834 54.22748957,12.27830832 54.25269775,12.22525597 54.27790414,12.17213115 54.30310874,12.16382253 54.27790414))
477331|1|12.42331288|54.22748957|POLYGON((12.34812287 54.27790414,12.33969986 54.25269775,12.33128834 54.22748957,12.38419619 54.2022796,12.43703199 54.17706784,12.48979592 54.15185429,12.49829816 54.17706784,12.50681199 54.2022796,12.51533742 54.22748957,12.46248295 54.25269775,12.40955631 54.27790414,12.35655738 54.30310874,12.34812287 54.27790414))
477338|1|13.71165644|54.22748957|POLYGON((13.63822526 54.27790414,13.62892224 54.25269775,13.6196319 54.22748957,13.67166213 54.2022796,13.72362151 54.17706784,13.7755102 54.15185429,13.78488768 54.17706784,13.79427793 54.2022796,13.80368098 54.22748957,13.75170532 54.25269775,13.6996587 54.27790414,13.64754098 54.30310874,13.63822526 54.27790414))
479268|1|8.908163265|54.15185429|POLYGON((8.828337875 54.2022796,8.822328114 54.17706784,8.816326531 54.15185429,8.871515976 54.12663895,8.926630435 54.1014218,8.981670061 54.07620286,8.987771739 54.1014218,8.993881713 54.12663895,9 54.15185429,8.944860449 54.17706784,8.889645777 54.2022796,8.834355828 54.22748957,8.828337875 54.2022796))
479269|1|9.091836735|54.15185429|POLYGON((9.01226158 54.2022796,9.006126617 54.17706784,9 54.15185429,9.055064582 54.12663895,9.110054348 54.1014218,9.16496945 54.07620286,9.171195652 54.1014218,9.17743032 54.12663895,9.183673469 54.15185429,9.128658952 54.17706784,9.073569482 54.2022796,9.018404908 54.22748957,9.01226158 54.2022796))
479270|1|9.275510204|54.15185429|POLYGON((9.196185286 54.2022796,9.189925119 54.17706784,9.183673469 54.15185429,9.238613188 54.12663895,9.293478261 54.1014218,9.348268839 54.07620286,9.354619565 54.1014218,9.360978926 54.12663895,9.367346939 54.15185429,9.312457454 54.17706784,9.257493188 54.2022796,9.202453988 54.22748957,9.196185286 54.2022796))
479274|2|10.01020408|54.15185429|POLYGON((9.931880109 54.2022796,9.925119129 54.17706784,9.918367347 54.15185429,9.972807614 54.12663895,10.02717391 54.1014218,10.0814664 54.07620286,10.08831522 54.1014218,10.09517335 54.12663895,10.10204082 54.15185429,10.04765146 54.17706784,9.993188011 54.2022796,9.938650307 54.22748957,9.931880109 54.2022796))
479276|1|10.37755102|54.15185429|POLYGON((10.29972752 54.2022796,10.29271613 54.17706784,10.28571429 54.15185429,10.33990483 54.12663895,10.39402174 54.1014218,10.44806517 54.07620286,10.45516304 54.1014218,10.46227056 54.12663895,10.46938776 54.15185429,10.41524847 54.17706784,10.36103542 54.2022796,10.30674847 54.22748957,10.29972752 54.2022796))
479277|1|10.56122449|54.15185429|POLYGON((10.48365123 54.2022796,10.47651464 54.17706784,10.46938776 54.15185429,10.52345343 54.12663895,10.57744565 54.1014218,10.63136456 54.07620286,10.63858696 54.1014218,10.64581917 54.12663895,10.65306122 54.15185429,10.59904697 54.17706784,10.54495913 54.2022796,10.49079755 54.22748957,10.48365123 54.2022796))
479279|1|10.92857143|54.15185429|POLYGON((10.85149864 54.2022796,10.84411164 54.17706784,10.83673469 54.15185429,10.89055065 54.12663895,10.94429348 54.1014218,10.99796334 54.07620286,11.00543478 54.1014218,11.01291638 54.12663895,11.02040816 54.15185429,10.96664398 54.17706784,10.91280654 54.2022796,10.85889571 54.22748957,10.85149864 54.2022796))
479283|1|11.66326531|54.15185429|POLYGON((11.58719346 54.2022796,11.57930565 54.17706784,11.57142857 54.15185429,11.62474507 54.12663895,11.67798913 54.1014218,11.7311609 54.07620286,11.73913043 54.1014218,11.74711081 54.12663895,11.75510204 54.15185429,11.70183799 54.17706784,11.64850136 54.2022796,11.59509202 54.22748957,11.58719346 54.2022796))
479284|1|11.84693878|54.15185429|POLYGON((11.77111717 54.2022796,11.76310415 54.17706784,11.75510204 54.15185429,11.80829368 54.12663895,11.86141304 54.1014218,11.91446029 54.07620286,11.92255435 54.1014218,11.93065942 54.12663895,11.93877551 54.15185429,11.88563649 54.17706784,11.83242507 54.2022796,11.7791411 54.22748957,11.77111717 54.2022796))
479285|1|12.03061224|54.15185429|POLYGON((11.95504087 54.2022796,11.94690265 54.17706784,11.93877551 54.15185429,11.99184228 54.12663895,12.04483696 54.1014218,12.09775967 54.07620286,12.10597826 54.1014218,12.11420802 54.12663895,12.12244898 54.15185429,12.06943499 54.17706784,12.01634877 54.2022796,11.96319018 54.22748957,11.95504087 54.2022796))
479286|1|12.21428571|54.15185429|POLYGON((12.13896458 54.2022796,12.13070116 54.17706784,12.12244898 54.15185429,12.17539089 54.12663895,12.22826087 54.1014218,12.28105906 54.07620286,12.28940217 54.1014218,12.29775663 54.12663895,12.30612245 54.15185429,12.25323349 54.17706784,12.20027248 54.2022796,12.14723926 54.22748957,12.13896458 54.2022796))
479292|1|13.31632653|54.15185429|POLYGON((13.24250681 54.2022796,13.23349217 54.17706784,13.2244898 54.15185429,13.27668253 54.12663895,13.32880435 54.1014218,13.3808554 54.07620286,13.38994565 54.1014218,13.39904827 54.12663895,13.40816327 54.15185429,13.35602451 54.17706784,13.30381471 54.2022796,13.25153374 54.22748957,13.24250681 54.2022796))
479295|1|13.86734694|54.15185429|POLYGON((13.79427793 54.2022796,13.78488768 54.17706784,13.7755102 54.15185429,13.82732835 54.12663895,13.87907609 54.1014218,13.93075356 54.07620286,13.94021739 54.1014218,13.94969409 54.12663895,13.95918367 54.15185429,13.90742001 54.17706784,13.85558583 54.2022796,13.80368098 54.22748957,13.79427793 54.2022796))
481228|1|8.890020367|54.07620286|POLYGON((8.810333107 54.12663895,8.804347826 54.1014218,8.798370672 54.07620286,8.853459973 54.05098212,8.908474576 54.02575958,8.963414634 54.00053524,8.969491525 54.02575958,8.975576662 54.05098212,8.981670061 54.07620286,8.926630435 54.1014218,8.871515976 54.12663895,8.816326531 54.15185429,8.810333107 54.12663895))
481229|1|9.073319756|54.07620286|POLYGON((8.993881713 54.12663895,8.987771739 54.1014218,8.981670061 54.07620286,9.036635007 54.05098212,9.091525424 54.02575958,9.146341463 54.00053524,9.152542373 54.02575958,9.158751696 54.05098212,9.16496945 54.07620286,9.110054348 54.1014218,9.055064582 54.12663895,9 54.15185429,8.993881713 54.12663895))
481230|1|9.256619145|54.07620286|POLYGON((9.17743032 54.12663895,9.171195652 54.1014218,9.16496945 54.07620286,9.219810041 54.05098212,9.274576271 54.02575958,9.329268293 54.00053524,9.33559322 54.02575958,9.34192673 54.05098212,9.348268839 54.07620286,9.293478261 54.1014218,9.238613188 54.12663895,9.183673469 54.15185429,9.17743032 54.12663895))
481232|1|9.623217923|54.07620286|POLYGON((9.544527532 54.12663895,9.538043478 54.1014218,9.531568228 54.07620286,9.586160109 54.05098212,9.640677966 54.02575958,9.695121951 54.00053524,9.701694915 54.02575958,9.708276798 54.05098212,9.714867617 54.07620286,9.660326087 54.1014218,9.605710401 54.12663895,9.551020408 54.15185429,9.544527532 54.12663895))
481234|1|9.989816701|54.07620286|POLYGON((9.911624745 54.12663895,9.904891304 54.1014218,9.898167006 54.07620286,9.952510176 54.05098212,10.00677966 54.02575958,10.06097561 54.00053524,10.06779661 54.02575958,10.07462687 54.05098212,10.0814664 54.07620286,10.02717391 54.1014218,9.972807614 54.12663895,9.918367347 54.15185429,9.911624745 54.12663895))
481238|1|10.72301426|54.07620286|POLYGON((10.64581917 54.12663895,10.63858696 54.1014218,10.63136456 54.07620286,10.68521031 54.05098212,10.73898305 54.02575958,10.79268293 54.00053524,10.8 54.02575958,10.807327 54.05098212,10.81466395 54.07620286,10.76086957 54.1014218,10.70700204 54.12663895,10.65306122 54.15185429,10.64581917 54.12663895))
481239|1|10.90631365|54.07620286|POLYGON((10.82936778 54.12663895,10.82201087 54.1014218,10.81466395 54.07620286,10.86838535 54.05098212,10.9220339 54.02575958,10.97560976 54.00053524,10.98305085 54.02575958,10.99050204 54.05098212,10.99796334 54.07620286,10.94429348 54.1014218,10.89055065 54.12663895,10.83673469 54.15185429,10.82936778 54.12663895))
481243|1|11.6395112|54.07620286|POLYGON((11.5635622 54.12663895,11.55570652 54.1014218,11.54786151 54.07620286,11.60108548 54.05098212,11.65423729 54.02575958,11.70731707 54.00053524,11.71525424 54.02575958,11.72320217 54.05098212,11.7311609 54.07620286,11.67798913 54.1014218,11.62474507 54.12663895,11.57142857 54.15185429,11.5635622 54.12663895))
481244|1|11.82281059|54.07620286|POLYGON((11.74711081 54.12663895,11.73913043 54.1014218,11.7311609 54.07620286,11.78426052 54.05098212,11.83728814 54.02575958,11.8902439 54.00053524,11.89830508 54.02575958,11.9063772 54.05098212,11.91446029 54.07620286,11.86141304 54.1014218,11.80829368 54.12663895,11.75510204 54.15185429,11.74711081 54.12663895))
481245|1|12.00610998|54.07620286|POLYGON((11.93065942 54.12663895,11.92255435 54.1014218,11.91446029 54.07620286,11.96743555 54.05098212,12.02033898 54.02575958,12.07317073 54.00053524,12.08135593 54.02575958,12.08955224 54.05098212,12.09775967 54.07620286,12.04483696 54.1014218,11.99184228 54.12663895,11.93877551 54.15185429,11.93065942 54.12663895))
481246|1|12.18940937|54.07620286|POLYGON((12.11420802 54.12663895,12.10597826 54.1014218,12.09775967 54.07620286,12.15061058 54.05098212,12.20338983 54.02575958,12.25609756 54.00053524,12.26440678 54.02575958,12.27272727 54.05098212,12.28105906 54.07620286,12.22826087 54.1014218,12.17539089 54.12663895,12.12244898 54.15185429,12.11420802 54.12663895))
481251|1|13.10590631|54.07620286|POLYGON((13.03195105 54.12663895,13.02309783 54.1014218,13.01425662 54.07620286,13.06648575 54.05098212,13.11864407 54.02575958,13.17073171 54.00053524,13.17966102 54.02575958,13.18860244 54.05098212,13.19755601 54.07620286,13.14538043 54.1014218,13.09313392 54.12663895,13.04081633 54.15185429,13.03195105 54.12663895))
481253|1|13.47250509|54.07620286|POLYGON((13.39904827 54.12663895,13.38994565 54.1014218,13.3808554 54.07620286,13.43283582 54.05098212,13.48474576 54.02575958,13.53658537 54.00053524,13.54576271 54.02575958,13.55495251 54.05098212,13.56415479 54.07620286,13.51222826 54.1014218,13.46023114 54.12663895,13.40816327 54.15185429,13.39904827 54.12663895))
481254|1|13.65580448|54.07620286|POLYGON((13.58259687 54.12663895,13.57336957 54.1014218,13.56415479 54.07620286,13.61601085 54.05098212,13.66779661 54.02575958,13.7195122 54.00053524,13.72881356 54.02575958,13.73812754 54.05098212,13.74745418 54.07620286,13.69565217 54.1014218,13.64377974 54.12663895,13.59183673 54.15185429,13.58259687 54.12663895))
481255|1|13.83910387|54.07620286|POLYGON((13.76614548 54.12663895,13.75679348 54.1014218,13.74745418 54.07620286,13.79918589 54.05098212,13.85084746 54.02575958,13.90243902 54.00053524,13.91186441 54.02575958,13.92130258 54.05098212,13.93075356 54.07620286,13.87907609 54.1014218,13.82732835 54.12663895,13.7755102 54.15185429,13.76614548 54.12663895))
481256|1|14.02240326|54.07620286|POLYGON((13.94969409 54.12663895,13.94021739 54.1014218,13.93075356 54.07620286,13.98236092 54.05098212,14.03389831 54.02575958,14.08536585 54.00053524,14.09491525 54.02575958,14.10447761 54.05098212,14.11405295 54.07620286,14.0625 54.1014218,14.01087695 54.12663895,13.95918367 54.15185429,13.94969409 54.12663895))
483195|1|9.420731707|54.00053524|POLYGON((9.34192673 54.05098212,9.33559322 54.02575958,9.329268293 54.00053524,9.383886256 53.97530909,9.438430311 53.95008113,9.492900609 53.92485137,9.49932341 53.95008113,9.505754909 53.97530909,9.512195122 54.00053524,9.457627119 54.02575958,9.402985075 54.05098212,9.348268839 54.07620286,9.34192673 54.05098212))
483196|1|9.603658537|54.00053524|POLYGON((9.525101764 54.05098212,9.518644068 54.02575958,9.512195122 54.00053524,9.566689235 53.97530909,9.621109608 53.95008113,9.675456389 53.92485137,9.682002706 53.95008113,9.688557888 53.97530909,9.695121951 54.00053524,9.640677966 54.02575958,9.586160109 54.05098212,9.531568228 54.07620286,9.525101764 54.05098212))
483200|1|10.33536585|54.00053524|POLYGON((10.2578019 54.05098212,10.25084746 54.02575958,10.24390244 54.00053524,10.29790115 53.97530909,10.35182679 53.95008113,10.40567951 53.92485137,10.41271989 53.95008113,10.4197698 53.97530909,10.42682927 54.00053524,10.37288136 54.02575958,10.31886024 54.05098212,10.26476578 54.07620286,10.2578019 54.05098212))
483201|3|10.51829268|54.00053524|POLYGON((10.44097693 54.05098212,10.43389831 54.02575958,10.42682927 54.00053524,10.48070413 53.97530909,10.53450609 53.95008113,10.58823529 53.92485137,10.59539919 53.95008113,10.60257278 53.97530909,10.6097561 54.00053524,10.5559322 54.02575958,10.50203528 54.05098212,10.44806517 54.07620286,10.44097693 54.05098212))
483202|1|10.70121951|54.00053524|POLYGON((10.62415197 54.05098212,10.61694915 54.02575958,10.6097561 54.00053524,10.66350711 53.97530909,10.71718539 53.95008113,10.77079108 53.92485137,10.77807848 53.95008113,10.78537576 53.97530909,10.79268293 54.00053524,10.73898305 54.02575958,10.68521031 54.05098212,10.63136456 54.07620286,10.62415197 54.05098212))
483203|1|10.88414634|54.00053524|POLYGON((10.807327 54.05098212,10.8 54.02575958,10.79268293 54.00053524,10.84631009 53.97530909,10.89986468 53.95008113,10.95334686 53.92485137,10.96075778 53.95008113,10.96817874 53.97530909,10.97560976 54.00053524,10.9220339 54.02575958,10.86838535 54.05098212,10.81466395 54.07620286,10.807327 54.05098212))
483205|1|11.25|54.00053524|POLYGON((11.17367707 54.05098212,11.16610169 54.02575958,11.15853659 54.00053524,11.21191605 53.97530909,11.26522327 53.95008113,11.31845842 53.92485137,11.32611637 53.95008113,11.3337847 53.97530909,11.34146341 54.00053524,11.28813559 54.02575958,11.23473541 54.05098212,11.18126273 54.07620286,11.17367707 54.05098212))
483206|1|11.43292683|54.00053524|POLYGON((11.3568521 54.05098212,11.34915254 54.02575958,11.34146341 54.00053524,11.39471903 53.97530909,11.44790257 53.95008113,11.5010142 53.92485137,11.50879567 53.95008113,11.51658768 53.97530909,11.52439024 54.00053524,11.47118644 54.02575958,11.41791045 54.05098212,11.36456212 54.07620286,11.3568521 54.05098212))
483212|1|12.5304878|54.00053524|POLYGON((12.45590231 54.05098212,12.44745763 54.02575958,12.43902439 54.00053524,12.4915369 53.97530909,12.54397835 53.95008113,12.59634888 53.92485137,12.60487145 53.95008113,12.61340555 53.97530909,12.62195122 54.00053524,12.56949153 54.02575958,12.51696065 54.05098212,12.46435845 54.07620286,12.45590231 54.05098212))
483219|1|13.81097561|54.00053524|POLYGON((13.73812754 54.05098212,13.72881356 54.02575958,13.7195122 54.00053524,13.77115775 53.97530909,13.82273342 53.95008113,13.87423935 53.92485137,13.88362652 53.95008113,13.8930264 53.97530909,13.90243902 54.00053524,13.85084746 54.02575958,13.79918589 54.05098212,13.74745418 54.07620286,13.73812754 54.05098212))
483221|1|14.17682927|54.00053524|POLYGON((14.10447761 54.05098212,14.09491525 54.02575958,14.08536585 54.00053524,14.13676371 53.97530909,14.18809202 53.95008113,14.23935091 53.92485137,14.24898512 53.95008113,14.25863236 53.97530909,14.26829268 54.00053524,14.21694915 54.02575958,14.16553596 54.05098212,14.11405295 54.07620286,14.10447761 54.05098212))
485159|1|8.671399594|53.92485137|POLYGON((8.591740014 53.97530909,8.585926928 53.95008113,8.580121704 53.92485137,8.635135135 53.8996198,8.690074274 53.87438642,8.744939271 53.84915123,8.750844024 53.87438642,8.756756757 53.8996198,8.762677485 53.92485137,8.707713126 53.95008113,8.65267434 53.97530909,8.597560976 54.00053524,8.591740014 53.97530909))
485161|1|9.036511156|53.92485137|POLYGON((8.957345972 53.97530909,8.951285521 53.95008113,8.945233266 53.92485137,9 53.8996198,9.054692775 53.87438642,9.109311741 53.84915123,9.115462525 53.87438642,9.121621622 53.8996198,9.127789047 53.92485137,9.073071719 53.95008113,9.018280298 53.97530909,8.963414634 54.00053524,8.957345972 53.97530909))
485163|1|9.401622718|53.92485137|POLYGON((9.32295193 53.97530909,9.316644114 53.95008113,9.310344828 53.92485137,9.364864865 53.8996198,9.419311276 53.87438642,9.473684211 53.84915123,9.480081026 53.87438642,9.486486486 53.8996198,9.492900609 53.92485137,9.438430311 53.95008113,9.383886256 53.97530909,9.329268293 54.00053524,9.32295193 53.97530909))
485164|1|9.584178499|53.92485137|POLYGON((9.505754909 53.97530909,9.49932341 53.95008113,9.492900609 53.92485137,9.547297297 53.8996198,9.601620527 53.87438642,9.655870445 53.84915123,9.662390277 53.87438642,9.668918919 53.8996198,9.675456389 53.92485137,9.621109608 53.95008113,9.566689235 53.97530909,9.512195122 54.00053524,9.505754909 53.97530909))
485165|1|9.76673428|53.92485137|POLYGON((9.688557888 53.97530909,9.682002706 53.95008113,9.675456389 53.92485137,9.72972973 53.8996198,9.783929777 53.87438642,9.83805668 53.84915123,9.844699527 53.87438642,9.851351351 53.8996198,9.85801217 53.92485137,9.803788904 53.95008113,9.749492214 53.97530909,9.695121951 54.00053524,9.688557888 53.97530909))
485166|3|9.949290061|53.92485137|POLYGON((9.871360867 53.97530909,9.864682003 53.95008113,9.85801217 53.92485137,9.912162162 53.8996198,9.966239028 53.87438642,10.02024291 53.84915123,10.02700878 53.87438642,10.03378378 53.8996198,10.04056795 53.92485137,9.9864682 53.95008113,9.932295193 53.97530909,9.87804878 54.00053524,9.871360867 53.97530909))
485168|1|10.31440162|53.92485137|POLYGON((10.23696682 53.97530909,10.2300406 53.95008113,10.22312373 53.92485137,10.27702703 53.8996198,10.33085753 53.87438642,10.38461538 53.84915123,10.39162728 53.87438642,10.39864865 53.8996198,10.40567951 53.92485137,10.35182679 53.95008113,10.29790115 53.97530909,10.24390244 54.00053524,10.23696682 53.97530909))
485170|1|10.67951318|53.92485137|POLYGON((10.60257278 53.97530909,10.59539919 53.95008113,10.58823529 53.92485137,10.64189189 53.8996198,10.69547603 53.87438642,10.74898785 53.84915123,10.75624578 53.87438642,10.76351351 53.8996198,10.77079108 53.92485137,10.71718539 53.95008113,10.66350711 53.97530909,10.6097561 54.00053524,10.60257278 53.97530909))
485171|1|10.86206897|53.92485137|POLYGON((10.78537576 53.97530909,10.77807848 53.95008113,10.77079108 53.92485137,10.82432432 53.8996198,10.87778528 53.87438642,10.93117409 53.84915123,10.93855503 53.87438642,10.94594595 53.8996198,10.95334686 53.92485137,10.89986468 53.95008113,10.84631009 53.97530909,10.79268293 54.00053524,10.78537576 53.97530909))
485173|1|11.22718053|53.92485137|POLYGON((11.15098172 53.97530909,11.14343708 53.95008113,11.13590264 53.92485137,11.18918919 53.8996198,11.24240378 53.87438642,11.29554656 53.84915123,11.30317353 53.87438642,11.31081081 53.8996198,11.31845842 53.92485137,11.26522327 53.95008113,11.21191605 53.97530909,11.15853659 54.00053524,11.15098172 53.97530909))
485174|1|11.40973631|53.92485137|POLYGON((11.3337847 53.97530909,11.32611637 53.95008113,11.31845842 53.92485137,11.37162162 53.8996198,11.42471303 53.87438642,11.47773279 53.84915123,11.48548278 53.87438642,11.49324324 53.8996198,11.5010142 53.92485137,11.44790257 53.95008113,11.39471903 53.97530909,11.34146341 54.00053524,11.3337847 53.97530909))
485176|1|11.77484787|53.92485137|POLYGON((11.69939066 53.97530909,11.69147497 53.95008113,11.68356998 53.92485137,11.73648649 53.8996198,11.78933153 53.87438642,11.84210526 53.84915123,11.85010128 53.87438642,11.85810811 53.8996198,11.86612576 53.92485137,11.81326116 53.95008113,11.76032498 53.97530909,11.70731707 54.00053524,11.69939066 53.97530909))
485177|1|11.95740365|53.92485137|POLYGON((11.88219364 53.97530909,11.87415426 53.95008113,11.86612576 53.92485137,11.91891892 53.8996198,11.97164078 53.87438642,12.0242915 53.84915123,12.03241053 53.87438642,12.04054054 53.8996198,12.04868154 53.92485137,11.99594046 53.95008113,11.94312796 53.97530909,11.8902439 54.00053524,11.88219364 53.97530909))
485189|1|14.14807302|53.92485137|POLYGON((14.07582938 53.97530909,14.06630582 53.95008113,14.05679513 53.92485137,14.10810811 53.8996198,14.15935179 53.87438642,14.21052632 53.84915123,14.22012154 53.87438642,14.22972973 53.8996198,14.23935091 53.92485137,14.18809202 53.95008113,14.13676371 53.97530909,14.08536585 54.00053524,14.07582938 53.97530909))
487131|1|8.653846154|53.84915123|POLYGON((8.574324324 53.8996198,8.568534774 53.87438642,8.562753036 53.84915123,8.617666891 53.82391422,8.672506739 53.7986754,8.727272727 53.77343476,8.733153639 53.7986754,8.739042481 53.82391422,8.744939271 53.84915123,8.690074274 53.87438642,8.635135135 53.8996198,8.580121704 53.92485137,8.574324324 53.8996198))
487133|1|9.018218623|53.84915123|POLYGON((8.939189189 53.8996198,8.933153275 53.87438642,8.927125506 53.84915123,8.981793661 53.82391422,9.03638814 53.7986754,9.090909091 53.77343476,9.09703504 53.7986754,9.103169252 53.82391422,9.109311741 53.84915123,9.054692775 53.87438642,9 53.8996198,8.945233266 53.92485137,8.939189189 53.8996198))
487134|1|9.200404858|53.84915123|POLYGON((9.121621622 53.8996198,9.115462525 53.87438642,9.109311741 53.84915123,9.163857047 53.82391422,9.218328841 53.7986754,9.272727273 53.77343476,9.278975741 53.7986754,9.285232637 53.82391422,9.291497976 53.84915123,9.237002026 53.87438642,9.182432432 53.8996198,9.127789047 53.92485137,9.121621622 53.8996198))
487135|3|9.382591093|53.84915123|POLYGON((9.304054054 53.8996198,9.297771776 53.87438642,9.291497976 53.84915123,9.345920432 53.82391422,9.400269542 53.7986754,9.454545455 53.77343476,9.460916442 53.7986754,9.467296022 53.82391422,9.473684211 53.84915123,9.419311276 53.87438642,9.364864865 53.8996198,9.310344828 53.92485137,9.304054054 53.8996198))
487136|1|9.564777328|53.84915123|POLYGON((9.486486486 53.8996198,9.480081026 53.87438642,9.473684211 53.84915123,9.527983817 53.82391422,9.582210243 53.7986754,9.636363636 53.77343476,9.642857143 53.7986754,9.649359407 53.82391422,9.655870445 53.84915123,9.601620527 53.87438642,9.547297297 53.8996198,9.492900609 53.92485137,9.486486486 53.8996198))
487138|4|9.929149798|53.84915123|POLYGON((9.851351351 53.8996198,9.844699527 53.87438642,9.83805668 53.84915123,9.892110587 53.82391422,9.946091644 53.7986754,10 53.77343476,10.00673854 53.7986754,10.01348618 53.82391422,10.02024291 53.84915123,9.966239028 53.87438642,9.912162162 53.8996198,9.85801217 53.92485137,9.851351351 53.8996198))
487139|1|10.11133603|53.84915123|POLYGON((10.03378378 53.8996198,10.02700878 53.87438642,10.02024291 53.84915123,10.07417397 53.82391422,10.12803235 53.7986754,10.18181818 53.77343476,10.18867925 53.7986754,10.19554956 53.82391422,10.20242915 53.84915123,10.14854828 53.87438642,10.09459459 53.8996198,10.04056795 53.92485137,10.03378378 53.8996198))
487140|1|10.29352227|53.84915123|POLYGON((10.21621622 53.8996198,10.20931803 53.87438642,10.20242915 53.84915123,10.25623736 53.82391422,10.30997305 53.7986754,10.36363636 53.77343476,10.37061995 53.7986754,10.37761295 53.82391422,10.38461538 53.84915123,10.33085753 53.87438642,10.27702703 53.8996198,10.22312373 53.92485137,10.21621622 53.8996198))
487141|1|10.4757085|53.84915123|POLYGON((10.39864865 53.8996198,10.39162728 53.87438642,10.38461538 53.84915123,10.43830074 53.82391422,10.49191375 53.7986754,10.54545455 53.77343476,10.55256065 53.7986754,10.55967633 53.82391422,10.56680162 53.84915123,10.51316678 53.87438642,10.45945946 53.8996198,10.40567951 53.92485137,10.39864865 53.8996198))
487142|1|10.65789474|53.84915123|POLYGON((10.58108108 53.8996198,10.57393653 53.87438642,10.56680162 53.84915123,10.62036413 53.82391422,10.67385445 53.7986754,10.72727273 53.77343476,10.73450135 53.7986754,10.74173972 53.82391422,10.74898785 53.84915123,10.69547603 53.87438642,10.64189189 53.8996198,10.58823529 53.92485137,10.58108108 53.8996198))
487143|1|10.84008097|53.84915123|POLYGON((10.76351351 53.8996198,10.75624578 53.87438642,10.74898785 53.84915123,10.80242751 53.82391422,10.85579515 53.7986754,10.90909091 53.77343476,10.91644205 53.7986754,10.9238031 53.82391422,10.93117409 53.84915123,10.87778528 53.87438642,10.82432432 53.8996198,10.77079108 53.92485137,10.76351351 53.8996198))
487145|1|11.20445344|53.84915123|POLYGON((11.12837838 53.8996198,11.12086428 53.87438642,11.11336032 53.84915123,11.16655428 53.82391422,11.21967655 53.7986754,11.27272727 53.77343476,11.28032345 53.7986754,11.28792987 53.82391422,11.29554656 53.84915123,11.24240378 53.87438642,11.18918919 53.8996198,11.13590264 53.92485137,11.12837838 53.8996198))
487146|1|11.38663968|53.84915123|POLYGON((11.31081081 53.8996198,11.30317353 53.87438642,11.29554656 53.84915123,11.34861767 53.82391422,11.40161725 53.7986754,11.45454545 53.77343476,11.46226415 53.7986754,11.46999326 53.82391422,11.47773279 53.84915123,11.42471303 53.87438642,11.37162162 53.8996198,11.31845842 53.92485137,11.31081081 53.8996198))
487150|1|12.11538462|53.84915123|POLYGON((12.04054054 53.8996198,12.03241053 53.87438642,12.0242915 53.84915123,12.07687121 53.82391422,12.12938005 53.7986754,12.18181818 53.77343476,12.19002695 53.7986754,12.1982468 53.82391422,12.20647773 53.84915123,12.15395003 53.87438642,12.10135135 53.8996198,12.04868154 53.92485137,12.04054054 53.8996198))
487159|1|13.75506073|53.84915123|POLYGON((13.68243243 53.8996198,13.67319379 53.87438642,13.66396761 53.84915123,13.71544167 53.82391422,13.76684636 53.7986754,13.81818182 53.77343476,13.82749326 53.7986754,13.83681726 53.82391422,13.84615385 53.84915123,13.79473329 53.87438642,13.74324324 53.8996198,13.69168357 53.92485137,13.68243243 53.8996198))
487161|1|14.1194332|53.84915123|POLYGON((14.0472973 53.8996198,14.03781229 53.87438642,14.02834008 53.84915123,14.07956844 53.82391422,14.13072776 53.7986754,14.18181818 53.77343476,14.19137466 53.7986754,14.20094403 53.82391422,14.21052632 53.84915123,14.15935179 53.87438642,14.10810811 53.8996198,14.05679513 53.92485137,14.0472973 53.8996198))
489100|5|7.363636364|53.77343476|POLYGON((7.282535401 53.82391422,7.277628032 53.7986754,7.272727273 53.77343476,7.328398385 53.7481923,7.38399462 53.72294802,7.439516129 53.69770192,7.444519166 53.72294802,7.449528937 53.7481923,7.454545455 53.77343476,7.398921833 53.7986754,7.343223196 53.82391422,7.287449393 53.84915123,7.282535401 53.82391422))
489103|1|7.909090909|53.77343476|POLYGON((7.828725556 53.82391422,7.823450135 53.7986754,7.818181818 53.77343476,7.873485868 53.7481923,7.928715535 53.72294802,7.983870968 53.69770192,7.989240081 53.72294802,7.99461642 53.7481923,8 53.77343476,7.944743935 53.7986754,7.889413351 53.82391422,7.834008097 53.84915123,7.828725556 53.82391422))
489111|1|9.363636364|53.77343476|POLYGON((9.285232637 53.82391422,9.278975741 53.7986754,9.272727273 53.77343476,9.32705249 53.7481923,9.38130464 53.72294802,9.435483871 53.69770192,9.441829186 53.72294802,9.448183042 53.7481923,9.454545455 53.77343476,9.400269542 53.7986754,9.345920432 53.82391422,9.291497976 53.84915123,9.285232637 53.82391422))
489113|1|9.727272727|53.77343476|POLYGON((9.649359407 53.82391422,9.642857143 53.7986754,9.636363636 53.77343476,9.690444145 53.7481923,9.744451917 53.72294802,9.798387097 53.69770192,9.804976463 53.72294802,9.811574697 53.7481923,9.818181818 53.77343476,9.764150943 53.7986754,9.710047202 53.82391422,9.655870445 53.84915123,9.649359407 53.82391422))
489114|1|9.909090909|53.77343476|POLYGON((9.831422792 53.82391422,9.824797844 53.7986754,9.818181818 53.77343476,9.872139973 53.7481923,9.926025555 53.72294802,9.97983871 53.69770192,9.986550101 53.72294802,9.993270525 53.7481923,10 53.77343476,9.946091644 53.7986754,9.892110587 53.82391422,9.83805668 53.84915123,9.831422792 53.82391422))
489115|1|10.09090909|53.77343476|POLYGON((10.01348618 53.82391422,10.00673854 53.7986754,10 53.77343476,10.0538358 53.7481923,10.10759919 53.72294802,10.16129032 53.69770192,10.16812374 53.72294802,10.17496635 53.7481923,10.18181818 53.77343476,10.12803235 53.7986754,10.07417397 53.82391422,10.02024291 53.84915123,10.01348618 53.82391422))
489116|1|10.27272727|53.77343476|POLYGON((10.19554956 53.82391422,10.18867925 53.7986754,10.18181818 53.77343476,10.23553163 53.7481923,10.28917283 53.72294802,10.34274194 53.69770192,10.34969738 53.72294802,10.35666218 53.7481923,10.36363636 53.77343476,10.30997305 53.7986754,10.25623736 53.82391422,10.20242915 53.84915123,10.19554956 53.82391422))
489117|1|10.45454545|53.77343476|POLYGON((10.37761295 53.82391422,10.37061995 53.7986754,10.36363636 53.77343476,10.41722746 53.7481923,10.47074647 53.72294802,10.52419355 53.69770192,10.53127102 53.72294802,10.53835801 53.7481923,10.54545455 53.77343476,10.49191375 53.7986754,10.43830074 53.82391422,10.38461538 53.84915123,10.37761295 53.82391422))
489119|1|10.81818182|53.77343476|POLYGON((10.74173972 53.82391422,10.73450135 53.7986754,10.72727273 53.77343476,10.78061911 53.7481923,10.83389375 53.72294802,10.88709677 53.69770192,10.89441829 53.72294802,10.90174966 53.7481923,10.90909091 53.77343476,10.85579515 53.7986754,10.80242751 53.82391422,10.74898785 53.84915123,10.74173972 53.82391422))
489129|1|12.63636364|53.77343476|POLYGON((12.56237357 53.82391422,12.55390836 53.7986754,12.54545455 53.77343476,12.59757739 53.7481923,12.64963013 53.72294802,12.7016129 53.69770192,12.71015467 53.72294802,12.71870794 53.7481923,12.72727273 53.77343476,12.67520216 53.7986754,12.62306136 53.82391422,12.5708502 53.84915123,12.56237357 53.82391422))
489136|1|13.90909091|53.77343476|POLYGON((13.83681726 53.82391422,13.82749326 53.7986754,13.81818182 53.77343476,13.86944818 53.7481923,13.9206456 53.72294802,13.97177419 53.69770192,13.98117014 53.72294802,13.99057873 53.7481923,14 53.77343476,13.94878706 53.7986754,13.89750506 53.82391422,13.84615385 53.84915123,13.83681726 53.82391422))
491078|1|6.985887097|53.69770192|POLYGON((6.904441454 53.7481923,6.899798252 53.72294802,6.89516129 53.69770192,6.950973808 53.67245399,7.006711409 53.64720424,7.062374245 53.62195267,7.067114094 53.64720424,7.071860309 53.67245399,7.076612903 53.69770192,7.020847344 53.72294802,6.965006729 53.7481923,6.909090909 53.77343476,6.904441454 53.7481923))
491079|1|7.16733871|53.69770192|POLYGON((7.086137281 53.7481923,7.08137189 53.72294802,7.076612903 53.69770192,7.132303559 53.67245399,7.187919463 53.64720424,7.243460765 53.62195267,7.248322148 53.64720424,7.25319006 53.67245399,7.258064516 53.69770192,7.202420982 53.72294802,7.146702557 53.7481923,7.090909091 53.77343476,7.086137281 53.7481923))
491081|1|7.530241935|53.69770192|POLYGON((7.449528937 53.7481923,7.444519166 53.72294802,7.439516129 53.69770192,7.494963062 53.67245399,7.55033557 53.64720424,7.605633803 53.62195267,7.610738255 53.64720424,7.615849563 53.67245399,7.620967742 53.69770192,7.565568258 53.72294802,7.510094213 53.7481923,7.454545455 53.77343476,7.449528937 53.7481923))
491084|1|8.074596774|53.69770192|POLYGON((7.99461642 53.7481923,7.989240081 53.72294802,7.983870968 53.69770192,8.038952317 53.67245399,8.093959732 53.64720424,8.14889336 53.62195267,8.154362416 53.64720424,8.159838818 53.67245399,8.165322581 53.69770192,8.110289173 53.72294802,8.055181696 53.7481923,8 53.77343476,7.99461642 53.7481923))
491087|1|8.618951613|53.69770192|POLYGON((8.539703903 53.7481923,8.533960995 53.72294802,8.528225806 53.69770192,8.582941572 53.67245399,8.637583893 53.64720424,8.692152918 53.62195267,8.697986577 53.64720424,8.703828073 53.67245399,8.709677419 53.69770192,8.655010087 53.72294802,8.600269179 53.7481923,8.545454545 53.77343476,8.539703903 53.7481923))
491090|1|9.163306452|53.69770192|POLYGON((9.084791386 53.7481923,9.07868191 53.72294802,9.072580645 53.69770192,9.126930826 53.67245399,9.181208054 53.64720424,9.235412475 53.62195267,9.241610738 53.64720424,9.247817327 53.67245399,9.254032258 53.69770192,9.199731002 53.72294802,9.145356662 53.7481923,9.090909091 53.77343476,9.084791386 53.7481923))
491091|1|9.344758065|53.69770192|POLYGON((9.266487214 53.7481923,9.260255548 53.72294802,9.254032258 53.69770192,9.308260578 53.67245399,9.362416107 53.64720424,9.416498994 53.62195267,9.422818792 53.64720424,9.429147079 53.67245399,9.435483871 53.69770192,9.38130464 53.72294802,9.32705249 53.7481923,9.272727273 53.77343476,9.266487214 53.7481923))
491093|1|9.70766129|53.69770192|POLYGON((9.629878869 53.7481923,9.623402824 53.72294802,9.616935484 53.69770192,9.670920081 53.67245399,9.724832215 53.64720424,9.778672032 53.62195267,9.785234899 53.64720424,9.791806582 53.67245399,9.798387097 53.69770192,9.744451917 53.72294802,9.690444145 53.7481923,9.636363636 53.77343476,9.629878869 53.7481923))
491094|1|9.889112903|53.69770192|POLYGON((9.811574697 53.7481923,9.804976463 53.72294802,9.798387097 53.69770192,9.852249832 53.67245399,9.906040268 53.64720424,9.959758551 53.62195267,9.966442953 53.64720424,9.973136333 53.67245399,9.97983871 53.69770192,9.926025555 53.72294802,9.872139973 53.7481923,9.818181818 53.77343476,9.811574697 53.7481923))
491095|1|10.07056452|53.69770192|POLYGON((9.993270525 53.7481923,9.986550101 53.72294802,9.97983871 53.69770192,10.03357958 53.67245399,10.08724832 53.64720424,10.14084507 53.62195267,10.14765101 53.64720424,10.15446608 53.67245399,10.16129032 53.69770192,10.10759919 53.72294802,10.0538358 53.7481923,10 53.77343476,9.993270525 53.7481923))
491096|1|10.25201613|53.69770192|POLYGON((10.17496635 53.7481923,10.16812374 53.72294802,10.16129032 53.69770192,10.21490934 53.67245399,10.26845638 53.64720424,10.32193159 53.62195267,10.32885906 53.64720424,10.33579584 53.67245399,10.34274194 53.69770192,10.28917283 53.72294802,10.23553163 53.7481923,10.18181818 53.77343476,10.17496635 53.7481923))
491098|1|10.61491935|53.69770192|POLYGON((10.53835801 53.7481923,10.53127102 53.72294802,10.52419355 53.69770192,10.57756884 53.67245399,10.63087248 53.64720424,10.68410463 53.62195267,10.69127517 53.64720424,10.69845534 53.67245399,10.70564516 53.69770192,10.65232011 53.72294802,10.59892328 53.7481923,10.54545455 53.77343476,10.53835801 53.7481923))
491099|1|10.79637097|53.69770192|POLYGON((10.72005384 53.7481923,10.71284465 53.72294802,10.70564516 53.69770192,10.75889859 53.67245399,10.81208054 53.64720424,10.86519115 53.62195267,10.87248322 53.64720424,10.87978509 53.67245399,10.88709677 53.69770192,10.83389375 53.72294802,10.78061911 53.7481923,10.72727273 53.77343476,10.72005384 53.7481923))
491102|1|11.34072581|53.69770192|POLYGON((11.26514132 53.7481923,11.25756557 53.72294802,11.25 53.69770192,11.30288784 53.67245399,11.3557047 53.64720424,11.4084507 53.62195267,11.41610738 53.64720424,11.42377435 53.67245399,11.43145161 53.69770192,11.37861466 53.72294802,11.32570659 53.7481923,11.27272727 53.77343476,11.26514132 53.7481923))
491103|1|11.52217742|53.69770192|POLYGON((11.44683715 53.7481923,11.43913921 53.72294802,11.43145161 53.69770192,11.4842176 53.67245399,11.53691275 53.64720424,11.58953722 53.62195267,11.59731544 53.64720424,11.6051041 53.67245399,11.61290323 53.69770192,11.5601883 53.72294802,11.50740242 53.7481923,11.45454545 53.77343476,11.44683715 53.7481923))
491108|3|12.42943548|53.69770192|POLYGON((12.35531629 53.7481923,12.3470074 53.72294802,12.33870968 53.69770192,12.39086635 53.67245399,12.44295302 53.64720424,12.49496982 53.62195267,12.5033557 53.64720424,12.51175285 53.67245399,12.52016129 53.69770192,12.46805649 53.72294802,12.41588156 53.7481923,12.36363636 53.77343476,12.35531629 53.7481923))
491110|1|12.79233871|53.69770192|POLYGON((12.71870794 53.7481923,12.71015467 53.72294802,12.7016129 53.69770192,12.75352586 53.67245399,12.80536913 53.64720424,12.85714286 53.62195267,12.86577181 53.64720424,12.87441236 53.67245399,12.88306452 53.69770192,12.83120377 53.72294802,12.77927322 53.7481923,12.72727273 53.77343476,12.71870794 53.7481923))
491111|1|12.97379032|53.69770192|POLYGON((12.90040377 53.7481923,12.89172831 53.72294802,12.88306452 53.69770192,12.93485561 53.67245399,12.98657718 53.64720424,13.03822938 53.62195267,13.04697987 53.64720424,13.05574211 53.67245399,13.06451613 53.69770192,13.0127774 53.72294802,12.96096904 53.7481923,12.90909091 53.77343476,12.90040377 53.7481923))
491117|1|14.0625|53.69770192|POLYGON((13.99057873 53.7481923,13.98117014 53.72294802,13.97177419 53.69770192,14.02283412 53.67245399,14.0738255 53.64720424,14.12474849 53.62195267,14.13422819 53.64720424,14.14372062 53.67245399,14.15322581 53.69770192,14.10221923 53.72294802,14.05114401 53.7481923,14 53.77343476,13.99057873 53.7481923))
493060|1|6.609657948|53.62195267|POLYGON((6.527871054 53.67245399,6.523489933 53.64720424,6.519114688 53.62195267,6.575067024 53.59669926,6.630944407 53.57144403,6.686746988 53.54618696,6.69122572 53.57144403,6.695710456 53.59669926,6.700201207 53.62195267,6.644295302 53.64720424,6.588314305 53.67245399,6.532258065 53.69770192,6.527871054 53.67245399))
493063|1|7.152917505|53.62195267|POLYGON((7.071860309 53.67245399,7.067114094 53.64720424,7.062374245 53.62195267,7.117962466 53.59669926,7.173476222 53.57144403,7.228915663 53.54618696,7.233757535 53.57144403,7.238605898 53.59669926,7.243460765 53.62195267,7.187919463 53.64720424,7.132303559 53.67245399,7.076612903 53.69770192,7.071860309 53.67245399))
493064|1|7.334004024|53.62195267|POLYGON((7.25319006 53.67245399,7.248322148 53.64720424,7.243460765 53.62195267,7.298927614 53.59669926,7.354320161 53.57144403,7.409638554 53.54618696,7.414601474 53.57144403,7.419571046 53.59669926,7.424547284 53.62195267,7.369127517 53.64720424,7.313633311 53.67245399,7.258064516 53.69770192,7.25319006 53.67245399))
493067|1|7.877263581|53.62195267|POLYGON((7.797179315 53.67245399,7.791946309 53.64720424,7.786720322 53.62195267,7.841823056 53.59669926,7.896851976 53.57144403,7.951807229 53.54618696,7.957133289 53.57144403,7.962466488 53.59669926,7.967806841 53.62195267,7.912751678 53.64720424,7.857622565 53.67245399,7.802419355 53.69770192,7.797179315 53.67245399))
493068|1|8.058350101|53.62195267|POLYGON((7.978509066 53.67245399,7.973154362 53.64720424,7.967806841 53.62195267,8.022788204 53.59669926,8.077695914 53.57144403,8.13253012 53.54618696,8.137977227 53.57144403,8.143431635 53.59669926,8.14889336 53.62195267,8.093959732 53.64720424,8.038952317 53.67245399,7.983870968 53.69770192,7.978509066 53.67245399))
493071|1|8.601609658|53.62195267|POLYGON((8.522498321 53.67245399,8.516778523 53.64720424,8.511066398 53.62195267,8.565683646 53.59669926,8.620227729 53.57144403,8.674698795 53.54618696,8.680509042 53.57144403,8.686327078 53.59669926,8.692152918 53.62195267,8.637583893 53.64720424,8.582941572 53.67245399,8.528225806 53.69770192,8.522498321 53.67245399))
493074|1|9.144869215|53.62195267|POLYGON((9.066487576 53.67245399,9.060402685 53.64720424,9.054325956 53.62195267,9.108579088 53.59669926,9.162759545 53.57144403,9.21686747 53.54618696,9.223040857 53.57144403,9.22922252 53.59669926,9.235412475 53.62195267,9.181208054 53.64720424,9.126930826 53.67245399,9.072580645 53.69770192,9.066487576 53.67245399))
493075|1|9.325955734|53.62195267|POLYGON((9.247817327 53.67245399,9.241610738 53.64720424,9.235412475 53.62195267,9.289544236 53.59669926,9.343603483 53.57144403,9.397590361 53.54618696,9.403884796 53.57144403,9.410187668 53.59669926,9.416498994 53.62195267,9.362416107 53.64720424,9.308260578 53.67245399,9.254032258 53.69770192,9.247817327 53.67245399))
493076|1|9.507042254|53.62195267|POLYGON((9.429147079 53.67245399,9.422818792 53.64720424,9.416498994 53.62195267,9.470509383 53.59669926,9.524447421 53.57144403,9.578313253 53.54618696,9.584728734 53.57144403,9.591152815 53.59669926,9.597585513 53.62195267,9.543624161 53.64720424,9.489590329 53.67245399,9.435483871 53.69770192,9.429147079 53.67245399))
493077|1|9.688128773|53.62195267|POLYGON((9.61047683 53.67245399,9.604026846 53.64720424,9.597585513 53.62195267,9.651474531 53.59669926,9.70529136 53.57144403,9.759036145 53.54618696,9.765572672 53.57144403,9.772117962 53.59669926,9.778672032 53.62195267,9.724832215 53.64720424,9.670920081 53.67245399,9.616935484 53.69770192,9.61047683 53.67245399))
493078|1|9.869215292|53.62195267|POLYGON((9.791806582 53.67245399,9.785234899 53.64720424,9.778672032 53.62195267,9.832439678 53.59669926,9.886135298 53.57144403,9.939759036 53.54618696,9.946416611 53.57144403,9.95308311 53.59669926,9.959758551 53.62195267,9.906040268 53.64720424,9.852249832 53.67245399,9.798387097 53.69770192,9.791806582 53.67245399))
493079|1|10.05030181|53.62195267|POLYGON((9.973136333 53.67245399,9.966442953 53.64720424,9.959758551 53.62195267,10.01340483 53.59669926,10.06697924 53.57144403,10.12048193 53.54618696,10.12726055 53.57144403,10.13404826 53.59669926,10.14084507 53.62195267,10.08724832 53.64720424,10.03357958 53.67245399,9.97983871 53.69770192,9.973136333 53.67245399))
493080|1|10.23138833|53.62195267|POLYGON((10.15446608 53.67245399,10.14765101 53.64720424,10.14084507 53.62195267,10.19436997 53.59669926,10.24782317 53.57144403,10.30120482 53.54618696,10.30810449 53.57144403,10.3150134 53.59669926,10.32193159 53.62195267,10.26845638 53.64720424,10.21490934 53.67245399,10.16129032 53.69770192,10.15446608 53.67245399))
493081|1|10.41247485|53.62195267|POLYGON((10.33579584 53.67245399,10.32885906 53.64720424,10.32193159 53.62195267,10.37533512 53.59669926,10.42866711 53.57144403,10.48192771 53.54618696,10.48894843 53.57144403,10.49597855 53.59669926,10.50301811 53.62195267,10.44966443 53.64720424,10.39623909 53.67245399,10.34274194 53.69770192,10.33579584 53.67245399))
493083|1|10.77464789|53.62195267|POLYGON((10.69845534 53.67245399,10.69127517 53.64720424,10.68410463 53.62195267,10.73726542 53.59669926,10.79035499 53.57144403,10.84337349 53.54618696,10.8506363 53.57144403,10.85790885 53.59669926,10.86519115 53.62195267,10.81208054 53.64720424,10.75889859 53.67245399,10.70564516 53.69770192,10.69845534 53.67245399))
493086|1|11.31790744|53.62195267|POLYGON((11.24244459 53.67245399,11.23489933 53.64720424,11.22736419 53.62195267,11.28016086 53.59669926,11.33288681 53.57144403,11.38554217 53.54618696,11.39316812 53.57144403,11.40080429 53.59669926,11.4084507 53.62195267,11.3557047 53.64720424,11.30288784 53.67245399,11.25 53.69770192,11.24244459 53.67245399))
493087|1|11.49899396|53.62195267|POLYGON((11.42377435 53.67245399,11.41610738 53.64720424,11.4084507 53.62195267,11.46112601 53.59669926,11.51373074 53.57144403,11.56626506 53.54618696,11.57401206 53.57144403,11.58176944 53.59669926,11.58953722 53.62195267,11.53691275 53.64720424,11.4842176 53.67245399,11.43145161 53.69770192,11.42377435 53.67245399))
493088|1|11.68008048|53.62195267|POLYGON((11.6051041 53.67245399,11.59731544 53.64720424,11.58953722 53.62195267,11.64209115 53.59669926,11.69457468 53.57144403,11.74698795 53.54618696,11.75485599 53.57144403,11.76273458 53.59669926,11.77062374 53.62195267,11.71812081 53.64720424,11.66554735 53.67245399,11.61290323 53.69770192,11.6051041 53.67245399))
493092|1|12.40442656|53.62195267|POLYGON((12.3304231 53.67245399,12.32214765 53.64720424,12.3138833 53.62195267,12.36595174 53.59669926,12.41795044 53.57144403,12.46987952 53.54618696,12.47823175 53.57144403,12.48659517 53.59669926,12.49496982 53.62195267,12.44295302 53.64720424,12.39086635 53.67245399,12.33870968 53.69770192,12.3304231 53.67245399))
493102|1|14.21529175|53.62195267|POLYGON((14.14372062 53.67245399,14.13422819 53.64720424,14.12474849 53.62195267,14.17560322 53.59669926,14.22638982 53.57144403,14.27710843 53.54618696,14.28667113 53.57144403,14.29624665 53.59669926,14.30583501 53.62195267,14.25503356 53.64720424,14.20416387 53.67245399,14.15322581 53.69770192,14.14372062 53.67245399))
495052|1|7.319277108|53.54618696|POLYGON((7.238605898 53.59669926,7.233757535 53.57144403,7.228915663 53.54618696,7.284280936 53.52092806,7.339572193 53.49566732,7.394789579 53.47040475,7.39973262 53.49566732,7.404682274 53.52092806,7.409638554 53.54618696,7.354320161 53.57144403,7.298927614 53.59669926,7.243460765 53.62195267,7.238605898 53.59669926))
495053|1|7.5|53.54618696|POLYGON((7.419571046 53.59669926,7.414601474 53.57144403,7.409638554 53.54618696,7.464882943 53.52092806,7.520053476 53.49566732,7.575150301 53.47040475,7.580213904 53.49566732,7.585284281 53.52092806,7.590361446 53.54618696,7.535164099 53.57144403,7.479892761 53.59669926,7.424547284 53.62195267,7.419571046 53.59669926))
495055|1|7.861445783|53.54618696|POLYGON((7.78150134 53.59669926,7.77628935 53.57144403,7.771084337 53.54618696,7.826086957 53.52092806,7.881016043 53.49566732,7.935871743 53.47040475,7.941176471 53.49566732,7.946488294 53.52092806,7.951807229 53.54618696,7.896851976 53.57144403,7.841823056 53.59669926,7.786720322 53.62195267,7.78150134 53.59669926))
495056|1|8.042168675|53.54618696|POLYGON((7.962466488 53.59669926,7.957133289 53.57144403,7.951807229 53.54618696,8.006688963 53.52092806,8.061497326 53.49566732,8.116232465 53.47040475,8.121657754 53.49566732,8.127090301 53.52092806,8.13253012 53.54618696,8.077695914 53.57144403,8.022788204 53.59669926,7.967806841 53.62195267,7.962466488 53.59669926))
495058|1|8.403614458|53.54618696|POLYGON((8.324396783 53.59669926,8.318821165 53.57144403,8.313253012 53.54618696,8.367892977 53.52092806,8.422459893 53.49566732,8.476953908 53.47040475,8.482620321 53.49566732,8.488294314 53.52092806,8.493975904 53.54618696,8.439383791 53.57144403,8.384718499 53.59669926,8.329979879 53.62195267,8.324396783 53.59669926))
495059|1|8.584337349|53.54618696|POLYGON((8.50536193 53.59669926,8.499665104 53.57144403,8.493975904 53.54618696,8.548494983 53.52092806,8.602941176 53.49566732,8.657314629 53.47040475,8.663101604 53.49566732,8.668896321 53.52092806,8.674698795 53.54618696,8.620227729 53.57144403,8.565683646 53.59669926,8.511066398 53.62195267,8.50536193 53.59669926))
495062|1|9.126506024|53.54618696|POLYGON((9.048257373 53.59669926,9.042196919 53.57144403,9.036144578 53.54618696,9.090301003 53.52092806,9.144385027 53.49566732,9.198396794 53.47040475,9.204545455 53.49566732,9.210702341 53.52092806,9.21686747 53.54618696,9.162759545 53.57144403,9.108579088 53.59669926,9.054325956 53.62195267,9.048257373 53.59669926))
495064|1|9.487951807|53.54618696|POLYGON((9.410187668 53.59669926,9.403884796 53.57144403,9.397590361 53.54618696,9.451505017 53.52092806,9.505347594 53.49566732,9.559118236 53.47040475,9.565508021 53.49566732,9.571906355 53.52092806,9.578313253 53.54618696,9.524447421 53.57144403,9.470509383 53.59669926,9.416498994 53.62195267,9.410187668 53.59669926))
495065|1|9.668674699|53.54618696|POLYGON((9.591152815 53.59669926,9.584728734 53.57144403,9.578313253 53.54618696,9.632107023 53.52092806,9.685828877 53.49566732,9.739478958 53.47040475,9.745989305 53.49566732,9.752508361 53.52092806,9.759036145 53.54618696,9.70529136 53.57144403,9.651474531 53.59669926,9.597585513 53.62195267,9.591152815 53.59669926))
495066|1|9.84939759|53.54618696|POLYGON((9.772117962 53.59669926,9.765572672 53.57144403,9.759036145 53.54618696,9.81270903 53.52092806,9.86631016 53.49566732,9.919839679 53.47040475,9.926470588 53.49566732,9.933110368 53.52092806,9.939759036 53.54618696,9.886135298 53.57144403,9.832439678 53.59669926,9.778672032 53.62195267,9.772117962 53.59669926))
495067|1|10.03012048|53.54618696|POLYGON((9.95308311 53.59669926,9.946416611 53.57144403,9.939759036 53.54618696,9.993311037 53.52092806,10.04679144 53.49566732,10.1002004 53.47040475,10.10695187 53.49566732,10.11371237 53.52092806,10.12048193 53.54618696,10.06697924 53.57144403,10.01340483 53.59669926,9.959758551 53.62195267,9.95308311 53.59669926))
495068|1|10.21084337|53.54618696|POLYGON((10.13404826 53.59669926,10.12726055 53.57144403,10.12048193 53.54618696,10.17391304 53.52092806,10.22727273 53.49566732,10.28056112 53.47040475,10.28743316 53.49566732,10.29431438 53.52092806,10.30120482 53.54618696,10.24782317 53.57144403,10.19436997 53.59669926,10.14084507 53.62195267,10.13404826 53.59669926))
495070|1|10.57228916|53.54618696|POLYGON((10.49597855 53.59669926,10.48894843 53.57144403,10.48192771 53.54618696,10.53511706 53.52092806,10.58823529 53.49566732,10.64128257 53.47040475,10.64839572 53.49566732,10.65551839 53.52092806,10.6626506 53.54618696,10.60951105 53.57144403,10.55630027 53.59669926,10.50301811 53.62195267,10.49597855 53.59669926))
495071|1|10.75301205|53.54618696|POLYGON((10.6769437 53.59669926,10.66979236 53.57144403,10.6626506 53.54618696,10.71571906 53.52092806,10.76871658 53.49566732,10.82164329 53.47040475,10.82887701 53.49566732,10.8361204 53.52092806,10.84337349 53.54618696,10.79035499 53.57144403,10.73726542 53.59669926,10.68410463 53.62195267,10.6769437 53.59669926))
495075|1|11.47590361|53.54618696|POLYGON((11.40080429 53.59669926,11.39316812 53.57144403,11.38554217 53.54618696,11.43812709 53.52092806,11.49064171 53.49566732,11.54308617 53.47040475,11.55080214 53.49566732,11.55852843 53.52092806,11.56626506 53.54618696,11.51373074 53.57144403,11.46112601 53.59669926,11.4084507 53.62195267,11.40080429 53.59669926))
495082|1|12.74096386|53.54618696|POLYGON((12.66756032 53.59669926,12.65907569 53.57144403,12.65060241 53.54618696,12.70234114 53.52092806,12.7540107 53.49566732,12.80561122 53.47040475,12.81417112 53.49566732,12.82274247 53.52092806,12.8313253 53.54618696,12.77963831 53.57144403,12.72788204 53.59669926,12.67605634 53.62195267,12.66756032 53.59669926))
495083|1|12.92168675|53.54618696|POLYGON((12.84852547 53.59669926,12.83991962 53.57144403,12.8313253 53.54618696,12.88294314 53.52092806,12.93449198 53.49566732,12.98597194 53.47040475,12.99465241 53.49566732,13.00334448 53.52092806,13.01204819 53.54618696,12.96048225 53.57144403,12.90884718 53.59669926,12.85714286 53.62195267,12.84852547 53.59669926))
495085|1|13.28313253|53.54618696|POLYGON((13.21045576 53.59669926,13.2016075 53.57144403,13.19277108 53.54618696,13.24414716 53.52092806,13.29545455 53.49566732,13.34669339 53.47040475,13.35561497 53.49566732,13.36454849 53.52092806,13.37349398 53.54618696,13.32217013 53.57144403,13.27077748 53.59669926,13.2193159 53.62195267,13.21045576 53.59669926))
495089|1|14.0060241|53.54618696|POLYGON((13.93431635 53.59669926,13.92498326 53.57144403,13.91566265 53.54618696,13.96655518 53.52092806,14.01737968 53.49566732,14.06813627 53.47040475,14.07754011 53.49566732,14.08695652 53.52092806,14.09638554 53.54618696,14.04554588 53.57144403,13.99463807 53.59669926,13.94366197 53.62195267,13.93431635 53.59669926))
497043|1|7.124248497|53.47040475|POLYGON((7.043478261 53.52092806,7.038770053 53.49566732,7.034068136 53.47040475,7.089452603 53.44514034,7.144763175 53.41987409,7.2 53.394606,7.204803202 53.41987409,7.209612817 53.44514034,7.214428858 53.47040475,7.159090909 53.49566732,7.10367893 53.52092806,7.048192771 53.54618696,7.043478261 53.52092806))
497044|1|7.304609218|53.47040475|POLYGON((7.224080268 53.52092806,7.219251337 53.49566732,7.214428858 53.47040475,7.269692924 53.44514034,7.324883256 53.41987409,7.38 53.394606,7.384923282 53.41987409,7.389853138 53.44514034,7.394789579 53.47040475,7.339572193 53.49566732,7.284280936 53.52092806,7.228915663 53.54618696,7.224080268 53.52092806))
497045|1|7.48496994|53.47040475|POLYGON((7.404682274 53.52092806,7.39973262 53.49566732,7.394789579 53.47040475,7.449933244 53.44514034,7.505003336 53.41987409,7.56 53.394606,7.565043362 53.41987409,7.570093458 53.44514034,7.575150301 53.47040475,7.520053476 53.49566732,7.464882943 53.52092806,7.409638554 53.54618696,7.404682274 53.52092806))
497046|1|7.665330661|53.47040475|POLYGON((7.585284281 53.52092806,7.580213904 53.49566732,7.575150301 53.47040475,7.630173565 53.44514034,7.685123416 53.41987409,7.74 53.394606,7.745163442 53.41987409,7.750333778 53.44514034,7.755511022 53.47040475,7.700534759 53.49566732,7.64548495 53.52092806,7.590361446 53.54618696,7.585284281 53.52092806))
497048|1|8.026052104|53.47040475|POLYGON((7.946488294 53.52092806,7.941176471 53.49566732,7.935871743 53.47040475,7.990654206 53.44514034,8.045363576 53.41987409,8.1 53.394606,8.105403602 53.41987409,8.110814419 53.44514034,8.116232465 53.47040475,8.061497326 53.49566732,8.006688963 53.52092806,7.951807229 53.54618696,7.946488294 53.52092806))
497049|1|8.206412826|53.47040475|POLYGON((8.127090301 53.52092806,8.121657754 53.49566732,8.116232465 53.47040475,8.170894526 53.44514034,8.225483656 53.41987409,8.28 53.394606,8.285523682 53.41987409,8.29105474 53.44514034,8.296593186 53.47040475,8.24197861 53.49566732,8.18729097 53.52092806,8.13253012 53.54618696,8.127090301 53.52092806))
497050|1|8.386773547|53.47040475|POLYGON((8.307692308 53.52092806,8.302139037 53.49566732,8.296593186 53.47040475,8.351134846 53.44514034,8.405603736 53.41987409,8.46 53.394606,8.465643763 53.41987409,8.47129506 53.44514034,8.476953908 53.47040475,8.422459893 53.49566732,8.367892977 53.52092806,8.313253012 53.54618696,8.307692308 53.52092806))
497051|1|8.567134269|53.47040475|POLYGON((8.488294314 53.52092806,8.482620321 53.49566732,8.476953908 53.47040475,8.531375167 53.44514034,8.585723816 53.41987409,8.64 53.394606,8.645763843 53.41987409,8.651535381 53.44514034,8.657314629 53.47040475,8.602941176 53.49566732,8.548494983 53.52092806,8.493975904 53.54618696,8.488294314 53.52092806))
497052|1|8.74749499|53.47040475|POLYGON((8.668896321 53.52092806,8.663101604 53.49566732,8.657314629 53.47040475,8.711615487 53.44514034,8.765843896 53.41987409,8.82 53.394606,8.825883923 53.41987409,8.831775701 53.44514034,8.837675351 53.47040475,8.78342246 53.49566732,8.72909699 53.52092806,8.674698795 53.54618696,8.668896321 53.52092806))
497054|1|9.108216433|53.47040475|POLYGON((9.030100334 53.52092806,9.024064171 53.49566732,9.018036072 53.47040475,9.072096128 53.44514034,9.126084056 53.41987409,9.18 53.394606,9.186124083 53.41987409,9.192256342 53.44514034,9.198396794 53.47040475,9.144385027 53.49566732,9.090301003 53.52092806,9.036144578 53.54618696,9.030100334 53.52092806))
497056|1|9.468937876|53.47040475|POLYGON((9.391304348 53.52092806,9.385026738 53.49566732,9.378757515 53.47040475,9.432576769 53.44514034,9.486324216 53.41987409,9.54 53.394606,9.546364243 53.41987409,9.552736983 53.44514034,9.559118236 53.47040475,9.505347594 53.49566732,9.451505017 53.52092806,9.397590361 53.54618696,9.391304348 53.52092806))
497057|1|9.649298597|53.47040475|POLYGON((9.571906355 53.52092806,9.565508021 53.49566732,9.559118236 53.47040475,9.612817089 53.44514034,9.666444296 53.41987409,9.72 53.394606,9.726484323 53.41987409,9.732977303 53.44514034,9.739478958 53.47040475,9.685828877 53.49566732,9.632107023 53.52092806,9.578313253 53.54618696,9.571906355 53.52092806))
497058|1|9.829659319|53.47040475|POLYGON((9.752508361 53.52092806,9.745989305 53.49566732,9.739478958 53.47040475,9.79305741 53.44514034,9.846564376 53.41987409,9.9 53.394606,9.906604403 53.41987409,9.913217623 53.44514034,9.919839679 53.47040475,9.86631016 53.49566732,9.81270903 53.52092806,9.759036145 53.54618696,9.752508361 53.52092806))
497059|1|10.01002004|53.47040475|POLYGON((9.933110368 53.52092806,9.926470588 53.49566732,9.919839679 53.47040475,9.97329773 53.44514034,10.02668446 53.41987409,10.08 53.394606,10.08672448 53.41987409,10.09345794 53.44514034,10.1002004 53.47040475,10.04679144 53.49566732,9.993311037 53.52092806,9.939759036 53.54618696,9.933110368 53.52092806))
497060|1|10.19038076|53.47040475|POLYGON((10.11371237 53.52092806,10.10695187 53.49566732,10.1002004 53.47040475,10.15353805 53.44514034,10.20680454 53.41987409,10.26 53.394606,10.26684456 53.41987409,10.27369826 53.44514034,10.28056112 53.47040475,10.22727273 53.49566732,10.17391304 53.52092806,10.12048193 53.54618696,10.11371237 53.52092806))
497061|6|10.37074148|53.47040475|POLYGON((10.29431438 53.52092806,10.28743316 53.49566732,10.28056112 53.47040475,10.33377837 53.44514034,10.38692462 53.41987409,10.44 53.394606,10.44696464 53.41987409,10.45393858 53.44514034,10.46092184 53.47040475,10.40775401 53.49566732,10.35451505 53.52092806,10.30120482 53.54618696,10.29431438 53.52092806))
497063|1|10.73146293|53.47040475|POLYGON((10.65551839 53.52092806,10.64839572 53.49566732,10.64128257 53.47040475,10.69425901 53.44514034,10.74716478 53.41987409,10.8 53.394606,10.8072048 53.41987409,10.81441923 53.44514034,10.82164329 53.47040475,10.76871658 53.49566732,10.71571906 53.52092806,10.6626506 53.54618696,10.65551839 53.52092806))
497069|1|11.81362725|53.47040475|POLYGON((11.73913043 53.52092806,11.73128342 53.49566732,11.72344689 53.47040475,11.77570093 53.44514034,11.82788526 53.41987409,11.88 53.394606,11.88792528 53.41987409,11.89586115 53.44514034,11.90380762 53.47040475,11.85160428 53.49566732,11.7993311 53.52092806,11.74698795 53.54618696,11.73913043 53.52092806))
497074|1|12.71543086|53.47040475|POLYGON((12.64214047 53.52092806,12.63368984 53.49566732,12.6252505 53.47040475,12.67690254 53.44514034,12.72848566 53.41987409,12.78 53.394606,12.78852568 53.41987409,12.79706275 53.44514034,12.80561122 53.47040475,12.7540107 53.49566732,12.70234114 53.52092806,12.65060241 53.54618696,12.64214047 53.52092806))
497075|1|12.89579158|53.47040475|POLYGON((12.82274247 53.52092806,12.81417112 53.49566732,12.80561122 53.47040475,12.85714286 53.44514034,12.90860574 53.41987409,12.96 53.394606,12.96864576 53.41987409,12.97730307 53.44514034,12.98597194 53.47040475,12.93449198 53.49566732,12.88294314 53.52092806,12.8313253 53.54618696,12.82274247 53.52092806))
499039|1|7.11|53.394606|POLYGON((7.029372497 53.44514034,7.024683122 53.41987409,7.02 53.394606,7.075283145 53.36933607,7.130492676 53.34406429,7.185628743 53.31879066,7.190412783 53.34406429,7.195203198 53.36933607,7.2 53.394606,7.144763175 53.41987409,7.089452603 53.44514034,7.034068136 53.47040475,7.029372497 53.44514034))
499040|1|7.29|53.394606|POLYGON((7.209612817 53.44514034,7.204803202 53.41987409,7.2 53.394606,7.255163225 53.36933607,7.310252996 53.34406429,7.365269461 53.31879066,7.370173103 53.34406429,7.375083278 53.36933607,7.38 53.394606,7.324883256 53.41987409,7.269692924 53.44514034,7.214428858 53.47040475,7.209612817 53.44514034))
499042|1|7.65|53.394606|POLYGON((7.570093458 53.44514034,7.565043362 53.41987409,7.56 53.394606,7.614923384 53.36933607,7.669773635 53.34406429,7.724550898 53.31879066,7.729693742 53.34406429,7.734843438 53.36933607,7.74 53.394606,7.685123416 53.41987409,7.630173565 53.44514034,7.575150301 53.47040475,7.570093458 53.44514034))
499044|1|8.01|53.394606|POLYGON((7.930574099 53.44514034,7.925283522 53.41987409,7.92 53.394606,7.974683544 53.36933607,8.029294274 53.34406429,8.083832335 53.31879066,8.089214381 53.34406429,8.094603598 53.36933607,8.1 53.394606,8.045363576 53.41987409,7.990654206 53.44514034,7.935871743 53.47040475,7.930574099 53.44514034))
499045|1|8.19|53.394606|POLYGON((8.110814419 53.44514034,8.105403602 53.41987409,8.1 53.394606,8.154563624 53.36933607,8.209054594 53.34406429,8.263473054 53.31879066,8.2689747 53.34406429,8.274483678 53.36933607,8.28 53.394606,8.225483656 53.41987409,8.170894526 53.44514034,8.116232465 53.47040475,8.110814419 53.44514034))
499046|1|8.37|53.394606|POLYGON((8.29105474 53.44514034,8.285523682 53.41987409,8.28 53.394606,8.334443704 53.36933607,8.388814913 53.34406429,8.443113772 53.31879066,8.44873502 53.34406429,8.454363757 53.36933607,8.46 53.394606,8.405603736 53.41987409,8.351134846 53.44514034,8.296593186 53.47040475,8.29105474 53.44514034))
499050|1|9.09|53.394606|POLYGON((9.012016021 53.44514034,9.006004003 53.41987409,9 53.394606,9.053964024 53.36933607,9.107856192 53.34406429,9.161676647 53.31879066,9.167776298 53.34406429,9.173884077 53.36933607,9.18 53.394606,9.126084056 53.41987409,9.072096128 53.44514034,9.018036072 53.47040475,9.012016021 53.44514034))
499053|1|9.63|53.394606|POLYGON((9.552736983 53.44514034,9.546364243 53.41987409,9.54 53.394606,9.593604264 53.36933607,9.64713715 53.34406429,9.700598802 53.31879066,9.707057257 53.34406429,9.713524317 53.36933607,9.72 53.394606,9.666444296 53.41987409,9.612817089 53.44514034,9.559118236 53.47040475,9.552736983 53.44514034))
499054|1|9.81|53.394606|POLYGON((9.732977303 53.44514034,9.726484323 53.41987409,9.72 53.394606,9.773484344 53.36933607,9.82689747 53.34406429,9.880239521 53.31879066,9.886817577 53.34406429,9.893404397 53.36933607,9.9 53.394606,9.846564376 53.41987409,9.79305741 53.44514034,9.739478958 53.47040475,9.732977303 53.44514034))
499055|1|9.99|53.394606|POLYGON((9.913217623 53.44514034,9.906604403 53.41987409,9.9 53.394606,9.953364424 53.36933607,10.00665779 53.34406429,10.05988024 53.31879066,10.0665779 53.34406429,10.07328448 53.36933607,10.08 53.394606,10.02668446 53.41987409,9.97329773 53.44514034,9.919839679 53.47040475,9.913217623 53.44514034))
499056|1|10.17|53.394606|POLYGON((10.09345794 53.44514034,10.08672448 53.41987409,10.08 53.394606,10.1332445 53.36933607,10.18641811 53.34406429,10.23952096 53.31879066,10.24633822 53.34406429,10.25316456 53.36933607,10.26 53.394606,10.20680454 53.41987409,10.15353805 53.44514034,10.1002004 53.47040475,10.09345794 53.44514034))
499058|1|10.53|53.394606|POLYGON((10.45393858 53.44514034,10.44696464 53.41987409,10.44 53.394606,10.49300466 53.36933607,10.54593875 53.34406429,10.5988024 53.31879066,10.60585885 53.34406429,10.61292472 53.36933607,10.62 53.394606,10.5670447 53.41987409,10.51401869 53.44514034,10.46092184 53.47040475,10.45393858 53.44514034))
499063|1|11.43|53.394606|POLYGON((11.35514019 53.44514034,11.34756504 53.41987409,11.34 53.394606,11.39240506 53.36933607,11.44474035 53.34406429,11.49700599 53.31879066,11.50466045 53.34406429,11.51232512 53.36933607,11.52 53.394606,11.4676451 53.41987409,11.41522029 53.44514034,11.36272545 53.47040475,11.35514019 53.44514034))
499068|1|12.33|53.394606|POLYGON((12.25634179 53.44514034,12.24816544 53.41987409,12.24 53.394606,12.29180546 53.36933607,12.34354194 53.34406429,12.39520958 53.31879066,12.40346205 53.34406429,12.41172552 53.36933607,12.42 53.394606,12.3682455 53.41987409,12.3164219 53.44514034,12.26452906 53.47040475,12.25634179 53.44514034))
499072|1|13.05|53.394606|POLYGON((12.97730307 53.44514034,12.96864576 53.41987409,12.96 53.394606,13.01132578 53.36933607,13.06258322 53.34406429,13.11377246 53.31879066,13.12250333 53.34406429,13.13124584 53.36933607,13.14 53.394606,13.08872582 53.41987409,13.03738318 53.44514034,12.98597194 53.47040475,12.97730307 53.44514034))
501040|1|7.275449102|53.31879066|POLYGON((7.195203198 53.36933607,7.190412783 53.34406429,7.185628743 53.31879066,7.240691489 53.29351519,7.295681063 53.26823787,7.35059761 53.24295869,7.355481728 53.26823787,7.36037234 53.29351519,7.365269461 53.31879066,7.310252996 53.34406429,7.255163225 53.36933607,7.2 53.394606,7.195203198 53.36933607))
501041|1|7.45508982|53.31879066|POLYGON((7.375083278 53.36933607,7.370173103 53.34406429,7.365269461 53.31879066,7.420212766 53.29351519,7.475083056 53.26823787,7.529880478 53.24295869,7.534883721 53.26823787,7.539893617 53.29351519,7.54491018 53.31879066,7.490013316 53.34406429,7.435043304 53.36933607,7.38 53.394606,7.375083278 53.36933607))
501044|1|7.994011976|53.31879066|POLYGON((7.914723518 53.36933607,7.909454061 53.34406429,7.904191617 53.31879066,7.958776596 53.29351519,8.013289037 53.26823787,8.067729084 53.24295869,8.073089701 53.26823787,8.078457447 53.29351519,8.083832335 53.31879066,8.029294274 53.34406429,7.974683544 53.36933607,7.92 53.394606,7.914723518 53.36933607))
501045|1|8.173652695|53.31879066|POLYGON((8.094603598 53.36933607,8.089214381 53.34406429,8.083832335 53.31879066,8.138297872 53.29351519,8.19269103 53.26823787,8.247011952 53.24295869,8.252491694 53.26823787,8.257978723 53.29351519,8.263473054 53.31879066,8.209054594 53.34406429,8.154563624 53.36933607,8.1 53.394606,8.094603598 53.36933607))
501046|1|8.353293413|53.31879066|POLYGON((8.274483678 53.36933607,8.2689747 53.34406429,8.263473054 53.31879066,8.317819149 53.29351519,8.372093023 53.26823787,8.426294821 53.24295869,8.431893688 53.26823787,8.4375 53.29351519,8.443113772 53.31879066,8.388814913 53.34406429,8.334443704 53.36933607,8.28 53.394606,8.274483678 53.36933607))
501047|1|8.532934132|53.31879066|POLYGON((8.454363757 53.36933607,8.44873502 53.34406429,8.443113772 53.31879066,8.497340426 53.29351519,8.551495017 53.26823787,8.605577689 53.24295869,8.611295681 53.26823787,8.617021277 53.29351519,8.622754491 53.31879066,8.568575233 53.34406429,8.514323784 53.36933607,8.46 53.394606,8.454363757 53.36933607))
501049|1|8.892215569|53.31879066|POLYGON((8.814123917 53.36933607,8.808255659 53.34406429,8.80239521 53.31879066,8.856382979 53.29351519,8.910299003 53.26823787,8.964143426 53.24295869,8.970099668 53.26823787,8.97606383 53.29351519,8.982035928 53.31879066,8.928095872 53.34406429,8.874083944 53.36933607,8.82 53.394606,8.814123917 53.36933607))
501051|1|9.251497006|53.31879066|POLYGON((9.173884077 53.36933607,9.167776298 53.34406429,9.161676647 53.31879066,9.215425532 53.29351519,9.26910299 53.26823787,9.322709163 53.24295869,9.328903654 53.26823787,9.335106383 53.29351519,9.341317365 53.31879066,9.287616511 53.34406429,9.233844104 53.36933607,9.18 53.394606,9.173884077 53.36933607))
501054|1|9.790419162|53.31879066|POLYGON((9.713524317 53.36933607,9.707057257 53.34406429,9.700598802 53.31879066,9.753989362 53.29351519,9.80730897 53.26823787,9.860557769 53.24295869,9.867109635 53.26823787,9.873670213 53.29351519,9.880239521 53.31879066,9.82689747 53.34406429,9.773484344 53.36933607,9.72 53.394606,9.713524317 53.36933607))
501055|1|9.97005988|53.31879066|POLYGON((9.893404397 53.36933607,9.886817577 53.34406429,9.880239521 53.31879066,9.933510638 53.29351519,9.986710963 53.26823787,10.03984064 53.24295869,10.04651163 53.26823787,10.05319149 53.29351519,10.05988024 53.31879066,10.00665779 53.34406429,9.953364424 53.36933607,9.9 53.394606,9.893404397 53.36933607))
501056|1|10.1497006|53.31879066|POLYGON((10.07328448 53.36933607,10.0665779 53.34406429,10.05988024 53.31879066,10.11303191 53.29351519,10.16611296 53.26823787,10.21912351 53.24295869,10.22591362 53.26823787,10.23271277 53.29351519,10.23952096 53.31879066,10.18641811 53.34406429,10.1332445 53.36933607,10.08 53.394606,10.07328448 53.36933607))
501057|1|10.32934132|53.31879066|POLYGON((10.25316456 53.36933607,10.24633822 53.34406429,10.23952096 53.31879066,10.29255319 53.29351519,10.34551495 53.26823787,10.39840637 53.24295869,10.40531561 53.26823787,10.41223404 53.29351519,10.41916168 53.31879066,10.36617843 53.34406429,10.31312458 53.36933607,10.26 53.394606,10.25316456 53.36933607))
501058|1|10.50898204|53.31879066|POLYGON((10.43304464 53.36933607,10.42609854 53.34406429,10.41916168 53.31879066,10.47207447 53.29351519,10.52491694 53.26823787,10.57768924 53.24295869,10.58471761 53.26823787,10.59175532 53.29351519,10.5988024 53.31879066,10.54593875 53.34406429,10.49300466 53.36933607,10.44 53.394606,10.43304464 53.36933607))
501060|1|10.86826347|53.31879066|POLYGON((10.7928048 53.36933607,10.78561917 53.34406429,10.77844311 53.31879066,10.83111702 53.29351519,10.88372093 53.26823787,10.93625498 53.24295869,10.94352159 53.26823787,10.95079787 53.29351519,10.95808383 53.31879066,10.90545939 53.34406429,10.85276482 53.36933607,10.8 53.394606,10.7928048 53.36933607))
501065|1|11.76646707|53.31879066|POLYGON((11.6922052 53.36933607,11.68442077 53.34406429,11.67664671 53.31879066,11.7287234 53.29351519,11.7807309 53.26823787,11.83266932 53.24295869,11.84053156 53.26823787,11.84840426 53.29351519,11.85628743 53.31879066,11.80426099 53.34406429,11.75216522 53.36933607,11.7 53.394606,11.6922052 53.36933607))
501072|1|13.0239521|53.31879066|POLYGON((12.95136576 53.36933607,12.94274301 53.34406429,12.93413174 53.31879066,12.98537234 53.29351519,13.03654485 53.26823787,13.0876494 53.24295869,13.09634551 53.26823787,13.10505319 53.29351519,13.11377246 53.31879066,13.06258322 53.34406429,13.01132578 53.36933607,12.96 53.394606,12.95136576 53.36933607))
501074|1|13.38323353|53.31879066|POLYGON((13.31112592 53.36933607,13.30226365 53.34406429,13.29341317 53.31879066,13.34441489 53.29351519,13.39534884 53.26823787,13.44621514 53.24295869,13.4551495 53.26823787,13.46409574 53.29351519,13.47305389 53.31879066,13.42210386 53.34406429,13.37108594 53.36933607,13.32 53.394606,13.31112592 53.36933607))
501077|1|13.92215569|53.31879066|POLYGON((13.85076616 53.36933607,13.84154461 53.34406429,13.83233533 53.31879066,13.88297872 53.29351519,13.93355482 53.26823787,13.98406375 53.24295869,13.99335548 53.26823787,14.00265957 53.29351519,14.01197605 53.31879066,13.96138482 53.34406429,13.91072618 53.36933607,13.86 53.394606,13.85076616 53.36933607))
503045|1|7.440239044|53.24295869|POLYGON((7.36037234 53.29351519,7.355481728 53.26823787,7.35059761 53.24295869,7.405441274 53.21767766,7.460212202 53.19239478,7.514910537 53.16711004,7.519893899 53.19239478,7.524883875 53.21767766,7.529880478 53.24295869,7.475083056 53.26823787,7.420212766 53.29351519,7.365269461 53.31879066,7.36037234 53.29351519))
503046|1|7.619521912|53.24295869|POLYGON((7.539893617 53.29351519,7.534883721 53.26823787,7.529880478 53.24295869,7.584605176 53.21767766,7.639257294 53.19239478,7.693836978 53.16711004,7.698938992 53.19239478,7.704047777 53.21767766,7.709163347 53.24295869,7.65448505 53.26823787,7.599734043 53.29351519,7.54491018 53.31879066,7.539893617 53.29351519))
503047|1|7.798804781|53.24295869|POLYGON((7.719414894 53.29351519,7.714285714 53.26823787,7.709163347 53.24295869,7.763769078 53.21767766,7.818302387 53.19239478,7.872763419 53.16711004,7.877984085 53.19239478,7.883211679 53.21767766,7.888446215 53.24295869,7.833887043 53.26823787,7.779255319 53.29351519,7.724550898 53.31879066,7.719414894 53.29351519))
503048|1|7.978087649|53.24295869|POLYGON((7.89893617 53.29351519,7.893687708 53.26823787,7.888446215 53.24295869,7.942932979 53.21767766,7.99734748 53.19239478,8.051689861 53.16711004,8.057029178 53.19239478,8.062375581 53.21767766,8.067729084 53.24295869,8.013289037 53.26823787,7.958776596 53.29351519,7.904191617 53.31879066,7.89893617 53.29351519))
503049|1|8.157370518|53.24295869|POLYGON((8.078457447 53.29351519,8.073089701 53.26823787,8.067729084 53.24295869,8.122096881 53.21767766,8.176392573 53.19239478,8.230616302 53.16711004,8.236074271 53.19239478,8.241539482 53.21767766,8.247011952 53.24295869,8.19269103 53.26823787,8.138297872 53.29351519,8.083832335 53.31879066,8.078457447 53.29351519))
503051|1|8.515936255|53.24295869|POLYGON((8.4375 53.29351519,8.431893688 53.26823787,8.426294821 53.24295869,8.480424685 53.21767766,8.534482759 53.19239478,8.588469185 53.16711004,8.594164456 53.19239478,8.599867286 53.21767766,8.605577689 53.24295869,8.551495017 53.26823787,8.497340426 53.29351519,8.443113772 53.31879066,8.4375 53.29351519))
503052|3|8.695219124|53.24295869|POLYGON((8.617021277 53.29351519,8.611295681 53.26823787,8.605577689 53.24295869,8.659588587 53.21767766,8.713527851 53.19239478,8.767395626 53.16711004,8.773209549 53.19239478,8.779031188 53.21767766,8.784860558 53.24295869,8.73089701 53.26823787,8.676861702 53.29351519,8.622754491 53.31879066,8.617021277 53.29351519))
503054|1|9.053784861|53.24295869|POLYGON((8.97606383 53.29351519,8.970099668 53.26823787,8.964143426 53.24295869,9.01791639 53.21767766,9.071618037 53.19239478,9.125248509 53.16711004,9.131299735 53.19239478,9.137358991 53.21767766,9.143426295 53.24295869,9.089700997 53.26823787,9.035904255 53.29351519,8.982035928 53.31879066,8.97606383 53.29351519))
503055|1|9.233067729|53.24295869|POLYGON((9.155585106 53.29351519,9.149501661 53.26823787,9.143426295 53.24295869,9.197080292 53.21767766,9.25066313 53.19239478,9.30417495 53.16711004,9.310344828 53.19239478,9.316522893 53.21767766,9.322709163 53.24295869,9.26910299 53.26823787,9.215425532 53.29351519,9.161676647 53.31879066,9.155585106 53.29351519))
503057|1|9.591633466|53.24295869|POLYGON((9.51462766 53.29351519,9.508305648 53.26823787,9.501992032 53.24295869,9.555408096 53.21767766,9.608753316 53.19239478,9.662027833 53.16711004,9.668435013 53.19239478,9.674850697 53.21767766,9.6812749 53.24295869,9.627906977 53.26823787,9.574468085 53.29351519,9.520958084 53.31879066,9.51462766 53.29351519))
503058|1|9.770916335|53.24295869|POLYGON((9.694148936 53.29351519,9.687707641 53.26823787,9.6812749 53.24295869,9.734571997 53.21767766,9.787798408 53.19239478,9.840954274 53.16711004,9.847480106 53.19239478,9.854014599 53.21767766,9.860557769 53.24295869,9.80730897 53.26823787,9.753989362 53.29351519,9.700598802 53.31879066,9.694148936 53.29351519))
503059|1|9.950199203|53.24295869|POLYGON((9.873670213 53.29351519,9.867109635 53.26823787,9.860557769 53.24295869,9.913735899 53.21767766,9.966843501 53.19239478,10.01988072 53.16711004,10.0265252 53.19239478,10.0331785 53.21767766,10.03984064 53.24295869,9.986710963 53.26823787,9.933510638 53.29351519,9.880239521 53.31879066,9.873670213 53.29351519))
503060|1|10.12948207|53.24295869|POLYGON((10.05319149 53.29351519,10.04651163 53.26823787,10.03984064 53.24295869,10.0928998 53.21767766,10.14588859 53.19239478,10.19880716 53.16711004,10.20557029 53.19239478,10.2123424 53.21767766,10.21912351 53.24295869,10.16611296 53.26823787,10.11303191 53.29351519,10.05988024 53.31879066,10.05319149 53.29351519))
503061|1|10.30876494|53.24295869|POLYGON((10.23271277 53.29351519,10.22591362 53.26823787,10.21912351 53.24295869,10.2720637 53.21767766,10.32493369 53.19239478,10.3777336 53.16711004,10.38461538 53.19239478,10.3915063 53.21767766,10.39840637 53.24295869,10.34551495 53.26823787,10.29255319 53.29351519,10.23952096 53.31879066,10.23271277 53.29351519))
503062|1|10.48804781|53.24295869|POLYGON((10.41223404 53.29351519,10.40531561 53.26823787,10.39840637 53.24295869,10.4512276 53.21767766,10.50397878 53.19239478,10.55666004 53.16711004,10.56366048 53.19239478,10.57067021 53.21767766,10.57768924 53.24295869,10.52491694 53.26823787,10.47207447 53.29351519,10.41916168 53.31879066,10.41223404 53.29351519))
503063|1|10.66733068|53.24295869|POLYGON((10.59175532 53.29351519,10.58471761 53.26823787,10.57768924 53.24295869,10.63039151 53.21767766,10.68302387 53.19239478,10.73558648 53.16711004,10.74270557 53.19239478,10.74983411 53.21767766,10.75697211 53.24295869,10.70431894 53.26823787,10.65159574 53.29351519,10.5988024 53.31879066,10.59175532 53.29351519))
503073|1|12.46015936|53.24295869|POLYGON((12.38696809 53.29351519,12.37873754 53.26823787,12.37051793 53.24295869,12.42203052 53.21767766,12.4734748 53.19239478,12.52485089 53.16711004,12.5331565 53.19239478,12.54147313 53.21767766,12.5498008 53.24295869,12.49833887 53.26823787,12.44680851 53.29351519,12.39520958 53.31879066,12.38696809 53.29351519))
503078|1|13.35657371|53.24295869|POLYGON((13.28457447 53.29351519,13.27574751 53.26823787,13.26693227 53.24295869,13.31785003 53.21767766,13.36870027 53.19239478,13.4194831 53.16711004,13.42838196 53.19239478,13.43729263 53.21767766,13.44621514 53.24295869,13.39534884 53.26823787,13.34441489 53.29351519,13.29341317 53.31879066,13.28457447 53.29351519))
505053|1|7.425447316|53.16711004|POLYGON((7.345719973 53.21767766,7.340848806 53.19239478,7.335984095 53.16711004,7.390728477 53.14182345,7.445400397 53.11653499,7.5 53.09124468,7.5049636 53.11653499,7.509933775 53.14182345,7.514910537 53.16711004,7.460212202 53.19239478,7.405441274 53.21767766,7.35059761 53.24295869,7.345719973 53.21767766))
505055|1|7.783300199|53.16711004|POLYGON((7.704047777 53.21767766,7.698938992 53.19239478,7.693836978 53.16711004,7.748344371 53.14182345,7.802779616 53.11653499,7.857142857 53.09124468,7.862342819 53.11653499,7.867549669 53.14182345,7.872763419 53.16711004,7.818302387 53.19239478,7.763769078 53.21767766,7.709163347 53.24295869,7.704047777 53.21767766))
505056|1|7.96222664|53.16711004|POLYGON((7.883211679 53.21767766,7.877984085 53.19239478,7.872763419 53.16711004,7.927152318 53.14182345,7.981469226 53.11653499,8.035714286 53.09124468,8.041032429 53.11653499,8.046357616 53.14182345,8.051689861 53.16711004,7.99734748 53.19239478,7.942932979 53.21767766,7.888446215 53.24295869,7.883211679 53.21767766))
505057|1|8.141153082|53.16711004|POLYGON((8.062375581 53.21767766,8.057029178 53.19239478,8.051689861 53.16711004,8.105960265 53.14182345,8.160158835 53.11653499,8.214285714 53.09124468,8.219722038 53.11653499,8.225165563 53.14182345,8.230616302 53.16711004,8.176392573 53.19239478,8.122096881 53.21767766,8.067729084 53.24295869,8.062375581 53.21767766))
505058|1|8.320079523|53.16711004|POLYGON((8.241539482 53.21767766,8.236074271 53.19239478,8.230616302 53.16711004,8.284768212 53.14182345,8.338848445 53.11653499,8.392857143 53.09124468,8.398411648 53.11653499,8.40397351 53.14182345,8.409542744 53.16711004,8.355437666 53.19239478,8.301260783 53.21767766,8.247011952 53.24295869,8.241539482 53.21767766))
505059|1|8.499005964|53.16711004|POLYGON((8.420703384 53.21767766,8.415119363 53.19239478,8.409542744 53.16711004,8.463576159 53.14182345,8.517538054 53.11653499,8.571428571 53.09124468,8.577101257 53.11653499,8.582781457 53.14182345,8.588469185 53.16711004,8.534482759 53.19239478,8.480424685 53.21767766,8.426294821 53.24295869,8.420703384 53.21767766))
505060|1|8.677932406|53.16711004|POLYGON((8.599867286 53.21767766,8.594164456 53.19239478,8.588469185 53.16711004,8.642384106 53.14182345,8.696227664 53.11653499,8.75 53.09124468,8.755790867 53.11653499,8.761589404 53.14182345,8.767395626 53.16711004,8.713527851 53.19239478,8.659588587 53.21767766,8.605577689 53.24295869,8.599867286 53.21767766))
505061|1|8.856858847|53.16711004|POLYGON((8.779031188 53.21767766,8.773209549 53.19239478,8.767395626 53.16711004,8.821192053 53.14182345,8.874917273 53.11653499,8.928571429 53.09124468,8.934480477 53.11653499,8.940397351 53.14182345,8.946322068 53.16711004,8.892572944 53.19239478,8.838752488 53.21767766,8.784860558 53.24295869,8.779031188 53.21767766))
505062|1|9.035785288|53.16711004|POLYGON((8.95819509 53.21767766,8.952254642 53.19239478,8.946322068 53.16711004,9 53.14182345,9.053606883 53.11653499,9.107142857 53.09124468,9.113170086 53.11653499,9.119205298 53.14182345,9.125248509 53.16711004,9.071618037 53.19239478,9.01791639 53.21767766,8.964143426 53.24295869,8.95819509 53.21767766))
505063|1|9.21471173|53.16711004|POLYGON((9.137358991 53.21767766,9.131299735 53.19239478,9.125248509 53.16711004,9.178807947 53.14182345,9.232296492 53.11653499,9.285714286 53.09124468,9.291859696 53.11653499,9.298013245 53.14182345,9.30417495 53.16711004,9.25066313 53.19239478,9.197080292 53.21767766,9.143426295 53.24295869,9.137358991 53.21767766))
505064|1|9.393638171|53.16711004|POLYGON((9.316522893 53.21767766,9.310344828 53.19239478,9.30417495 53.16711004,9.357615894 53.14182345,9.410986102 53.11653499,9.464285714 53.09124468,9.470549305 53.11653499,9.476821192 53.14182345,9.483101392 53.16711004,9.429708223 53.19239478,9.376244194 53.21767766,9.322709163 53.24295869,9.316522893 53.21767766))
505065|1|9.572564612|53.16711004|POLYGON((9.495686795 53.21767766,9.48938992 53.19239478,9.483101392 53.16711004,9.536423841 53.14182345,9.589675711 53.11653499,9.642857143 53.09124468,9.649238915 53.11653499,9.655629139 53.14182345,9.662027833 53.16711004,9.608753316 53.19239478,9.555408096 53.21767766,9.501992032 53.24295869,9.495686795 53.21767766))
505066|1|9.751491054|53.16711004|POLYGON((9.674850697 53.21767766,9.668435013 53.19239478,9.662027833 53.16711004,9.715231788 53.14182345,9.768365321 53.11653499,9.821428571 53.09124468,9.827928524 53.11653499,9.834437086 53.14182345,9.840954274 53.16711004,9.787798408 53.19239478,9.734571997 53.21767766,9.6812749 53.24295869,9.674850697 53.21767766))
505067|1|9.930417495|53.16711004|POLYGON((9.854014599 53.21767766,9.847480106 53.19239478,9.840954274 53.16711004,9.894039735 53.14182345,9.947054931 53.11653499,10 53.09124468,10.00661813 53.11653499,10.01324503 53.14182345,10.01988072 53.16711004,9.966843501 53.19239478,9.913735899 53.21767766,9.860557769 53.24295869,9.854014599 53.21767766))
505070|1|10.46719682|53.16711004|POLYGON((10.3915063 53.21767766,10.38461538 53.19239478,10.3777336 53.16711004,10.43046358 53.14182345,10.48312376 53.11653499,10.53571429 53.09124468,10.54268696 53.11653499,10.54966887 53.14182345,10.55666004 53.16711004,10.50397878 53.19239478,10.4512276 53.21767766,10.39840637 53.24295869,10.3915063 53.21767766))
505071|1|10.64612326|53.16711004|POLYGON((10.57067021 53.21767766,10.56366048 53.19239478,10.55666004 53.16711004,10.60927152 53.14182345,10.66181337 53.11653499,10.71428571 53.09124468,10.72137657 53.11653499,10.72847682 53.14182345,10.73558648 53.16711004,10.68302387 53.19239478,10.63039151 53.21767766,10.57768924 53.24295869,10.57067021 53.21767766))
505072|1|10.8250497|53.16711004|POLYGON((10.74983411 53.21767766,10.74270557 53.19239478,10.73558648 53.16711004,10.78807947 53.14182345,10.84050298 53.11653499,10.89285714 53.09124468,10.90006618 53.11653499,10.90728477 53.14182345,10.91451292 53.16711004,10.86206897 53.19239478,10.80955541 53.21767766,10.75697211 53.24295869,10.74983411 53.21767766))
505077|1|11.71968191|53.16711004|POLYGON((11.64565362 53.21767766,11.63793103 53.19239478,11.63021869 53.16711004,11.68211921 53.14182345,11.73395103 53.11653499,11.78571429 53.09124468,11.79351423 53.11653499,11.8013245 53.14182345,11.80914513 53.16711004,11.75729443 53.19239478,11.70537492 53.21767766,11.65338645 53.24295869,11.64565362 53.21767766))
505081|1|12.43538767|53.16711004|POLYGON((12.36230922 53.21767766,12.35411141 53.19239478,12.34592445 53.16711004,12.39735099 53.14182345,12.44870946 53.11653499,12.5 53.09124468,12.50827267 53.11653499,12.51655629 53.14182345,12.52485089 53.16711004,12.4734748 53.19239478,12.42203052 53.21767766,12.37051793 53.24295869,12.36230922 53.21767766))
505085|1|13.15109344|53.16711004|POLYGON((13.07896483 53.21767766,13.07029178 53.19239478,13.06163022 53.16711004,13.11258278 53.14182345,13.1634679 53.11653499,13.21428571 53.09124468,13.22303111 53.11653499,13.23178808 53.14182345,13.24055666 53.16711004,13.18965517 53.19239478,13.13868613 53.21767766,13.0876494 53.24295869,13.07896483 53.21767766))
507065|1|7.410714286|53.09124468|POLYGON((7.331125828 53.14182345,7.326273991 53.11653499,7.321428571 53.09124468,7.376074025 53.0659525,7.430647292 53.04065845,7.485148515 53.01536254,7.49009247 53.04065845,7.495042961 53.0659525,7.5 53.09124468,7.445400397 53.11653499,7.390728477 53.14182345,7.335984095 53.16711004,7.331125828 53.14182345))
507066|1|7.589285714|53.09124468|POLYGON((7.509933775 53.14182345,7.5049636 53.11653499,7.5 53.09124468,7.554527429 53.0659525,7.608982827 53.04065845,7.663366337 53.01536254,7.668428005 53.04065845,7.673496365 53.0659525,7.678571429 53.09124468,7.624090007 53.11653499,7.569536424 53.14182345,7.514910537 53.16711004,7.509933775 53.14182345))
507068|1|7.946428571|53.09124468|POLYGON((7.867549669 53.14182345,7.862342819 53.11653499,7.857142857 53.09124468,7.911434237 53.0659525,7.965653897 53.04065845,8.01980198 53.01536254,8.025099075 53.04065845,8.030403173 53.0659525,8.035714286 53.09124468,7.981469226 53.11653499,7.927152318 53.14182345,7.872763419 53.16711004,7.867549669 53.14182345))
507069|1|8.125|53.09124468|POLYGON((8.046357616 53.14182345,8.041032429 53.11653499,8.035714286 53.09124468,8.08988764 53.0659525,8.143989432 53.04065845,8.198019802 53.01536254,8.20343461 53.04065845,8.208856576 53.0659525,8.214285714 53.09124468,8.160158835 53.11653499,8.105960265 53.14182345,8.051689861 53.16711004,8.046357616 53.14182345))
507070|1|8.303571429|53.09124468|POLYGON((8.225165563 53.14182345,8.219722038 53.11653499,8.214285714 53.09124468,8.268341044 53.0659525,8.322324967 53.04065845,8.376237624 53.01536254,8.381770145 53.04065845,8.38730998 53.0659525,8.392857143 53.09124468,8.338848445 53.11653499,8.284768212 53.14182345,8.230616302 53.16711004,8.225165563 53.14182345))
507071|1|8.482142857|53.09124468|POLYGON((8.40397351 53.14182345,8.398411648 53.11653499,8.392857143 53.09124468,8.446794448 53.0659525,8.500660502 53.04065845,8.554455446 53.01536254,8.56010568 53.04065845,8.565763384 53.0659525,8.571428571 53.09124468,8.517538054 53.11653499,8.463576159 53.14182345,8.409542744 53.16711004,8.40397351 53.14182345))
507072|1|8.660714286|53.09124468|POLYGON((8.582781457 53.14182345,8.577101257 53.11653499,8.571428571 53.09124468,8.625247852 53.0659525,8.678996037 53.04065845,8.732673267 53.01536254,8.738441215 53.04065845,8.744216788 53.0659525,8.75 53.09124468,8.696227664 53.11653499,8.642384106 53.14182345,8.588469185 53.16711004,8.582781457 53.14182345))
507073|1|8.839285714|53.09124468|POLYGON((8.761589404 53.14182345,8.755790867 53.11653499,8.75 53.09124468,8.803701256 53.0659525,8.857331572 53.04065845,8.910891089 53.01536254,8.91677675 53.04065845,8.922670192 53.0659525,8.928571429 53.09124468,8.874917273 53.11653499,8.821192053 53.14182345,8.767395626 53.16711004,8.761589404 53.14182345))
507074|1|9.017857143|53.09124468|POLYGON((8.940397351 53.14182345,8.934480477 53.11653499,8.928571429 53.09124468,8.98215466 53.0659525,9.035667107 53.04065845,9.089108911 53.01536254,9.095112285 53.04065845,9.101123596 53.0659525,9.107142857 53.09124468,9.053606883 53.11653499,9 53.14182345,8.946322068 53.16711004,8.940397351 53.14182345))
507075|1|9.196428571|53.09124468|POLYGON((9.119205298 53.14182345,9.113170086 53.11653499,9.107142857 53.09124468,9.160608063 53.0659525,9.214002642 53.04065845,9.267326733 53.01536254,9.27344782 53.04065845,9.279576999 53.0659525,9.285714286 53.09124468,9.232296492 53.11653499,9.178807947 53.14182345,9.125248509 53.16711004,9.119205298 53.14182345))
507076|1|9.375|53.09124468|POLYGON((9.298013245 53.14182345,9.291859696 53.11653499,9.285714286 53.09124468,9.339061467 53.0659525,9.392338177 53.04065845,9.445544554 53.01536254,9.451783355 53.04065845,9.458030403 53.0659525,9.464285714 53.09124468,9.410986102 53.11653499,9.357615894 53.14182345,9.30417495 53.16711004,9.298013245 53.14182345))
507077|1|9.553571429|53.09124468|POLYGON((9.476821192 53.14182345,9.470549305 53.11653499,9.464285714 53.09124468,9.517514871 53.0659525,9.570673712 53.04065845,9.623762376 53.01536254,9.63011889 53.04065845,9.636483807 53.0659525,9.642857143 53.09124468,9.589675711 53.11653499,9.536423841 53.14182345,9.483101392 53.16711004,9.476821192 53.14182345))
507078|1|9.732142857|53.09124468|POLYGON((9.655629139 53.14182345,9.649238915 53.11653499,9.642857143 53.09124468,9.695968275 53.0659525,9.749009247 53.04065845,9.801980198 53.01536254,9.808454425 53.04065845,9.814937211 53.0659525,9.821428571 53.09124468,9.768365321 53.11653499,9.715231788 53.14182345,9.662027833 53.16711004,9.655629139 53.14182345))
507079|1|9.910714286|53.09124468|POLYGON((9.834437086 53.14182345,9.827928524 53.11653499,9.821428571 53.09124468,9.874421679 53.0659525,9.927344782 53.04065845,9.98019802 53.01536254,9.98678996 53.04065845,9.993390615 53.0659525,10 53.09124468,9.947054931 53.11653499,9.894039735 53.14182345,9.840954274 53.16711004,9.834437086 53.14182345))
507081|1|10.26785714|53.09124468|POLYGON((10.19205298 53.14182345,10.18530774 53.11653499,10.17857143 53.09124468,10.23132849 53.0659525,10.28401585 53.04065845,10.33663366 53.01536254,10.34346103 53.04065845,10.35029742 53.0659525,10.35714286 53.09124468,10.30443415 53.11653499,10.25165563 53.14182345,10.19880716 53.16711004,10.19205298 53.14182345))
507086|1|11.16071429|53.09124468|POLYGON((11.08609272 53.14182345,11.07875579 53.11653499,11.07142857 53.09124468,11.12359551 53.0659525,11.17569353 53.04065845,11.22772277 53.01536254,11.23513871 53.04065845,11.24256444 53.0659525,11.25 53.09124468,11.1978822 53.11653499,11.14569536 53.14182345,11.09343936 53.16711004,11.08609272 53.14182345))
507088|1|11.51785714|53.09124468|POLYGON((11.44370861 53.14182345,11.43613501 53.11653499,11.42857143 53.09124468,11.48050231 53.0659525,11.5323646 53.04065845,11.58415842 53.01536254,11.59180978 53.04065845,11.59947125 53.0659525,11.60714286 53.09124468,11.55526142 53.11653499,11.50331126 53.14182345,11.45129225 53.16711004,11.44370861 53.14182345))
507090|1|11.875|53.09124468|POLYGON((11.8013245 53.14182345,11.79351423 53.11653499,11.78571429 53.09124468,11.83740912 53.0659525,11.88903567 53.04065845,11.94059406 53.01536254,11.94848085 53.04065845,11.95637806 53.0659525,11.96428571 53.09124468,11.91264064 53.11653499,11.86092715 53.14182345,11.80914513 53.16711004,11.8013245 53.14182345))
507096|1|12.94642857|53.09124468|POLYGON((12.87417219 53.14182345,12.86565189 53.11653499,12.85714286 53.09124468,12.90812954 53.0659525,12.95904888 53.04065845,13.00990099 53.01536254,13.01849406 53.04065845,13.02709848 53.0659525,13.03571429 53.09124468,12.98477829 53.11653499,12.93377483 53.14182345,12.88270378 53.16711004,12.87417219 53.14182345))
507099|1|13.48214286|53.09124468|POLYGON((13.41059603 53.14182345,13.40172071 53.11653499,13.39285714 53.09124468,13.44348976 53.0659525,13.49405548 53.04065845,13.54455446 53.01536254,13.55350066 53.04065845,13.56245869 53.0659525,13.57142857 53.09124468,13.52084712 53.11653499,13.47019868 53.14182345,13.4194831 53.16711004,13.41059603 53.14182345))
509081|1|7.396039604|53.01536254|POLYGON((7.316589557 53.0659525,7.311756935 53.04065845,7.306930693 53.01536254,7.361477573 52.99006477,7.415952538 52.96476512,7.470355731 52.9394636,7.475280158 52.96476512,7.480211082 52.99006477,7.485148515 53.01536254,7.430647292 53.04065845,7.376074025 53.0659525,7.321428571 53.09124468,7.316589557 53.0659525))
509082|1|7.574257426|53.01536254|POLYGON((7.495042961 53.0659525,7.49009247 53.04065845,7.485148515 53.01536254,7.539577836 52.99006477,7.593935399 52.96476512,7.648221344 52.9394636,7.653263019 52.96476512,7.658311346 52.99006477,7.663366337 53.01536254,7.608982827 53.04065845,7.554527429 53.0659525,7.5 53.09124468,7.495042961 53.0659525))
509083|7|7.752475248|53.01536254|POLYGON((7.673496365 53.0659525,7.668428005 53.04065845,7.663366337 53.01536254,7.7176781 52.99006477,7.77191826 52.96476512,7.826086957 52.9394636,7.83124588 52.96476512,7.836411609 52.99006477,7.841584158 53.01536254,7.787318362 53.04065845,7.732980833 53.0659525,7.678571429 53.09124468,7.673496365 53.0659525))
509084|6|7.930693069|53.01536254|POLYGON((7.851949769 53.0659525,7.84676354 53.04065845,7.841584158 53.01536254,7.895778364 52.99006477,7.949901121 52.96476512,8.003952569 52.9394636,8.009228741 52.96476512,8.014511873 52.99006477,8.01980198 53.01536254,7.965653897 53.04065845,7.911434237 53.0659525,7.857142857 53.09124468,7.851949769 53.0659525))
509086|1|8.287128713|53.01536254|POLYGON((8.208856576 53.0659525,8.20343461 53.04065845,8.198019802 53.01536254,8.251978892 52.99006477,8.305866842 52.96476512,8.359683794 52.9394636,8.365194463 52.96476512,8.370712401 52.99006477,8.376237624 53.01536254,8.322324967 53.04065845,8.268341044 53.0659525,8.214285714 53.09124468,8.208856576 53.0659525))
509087|1|8.465346535|53.01536254|POLYGON((8.38730998 53.0659525,8.381770145 53.04065845,8.376237624 53.01536254,8.430079156 52.99006477,8.483849703 52.96476512,8.537549407 52.9394636,8.543177324 52.96476512,8.548812665 52.99006477,8.554455446 53.01536254,8.500660502 53.04065845,8.446794448 53.0659525,8.392857143 53.09124468,8.38730998 53.0659525))
509088|1|8.643564356|53.01536254|POLYGON((8.565763384 53.0659525,8.56010568 53.04065845,8.554455446 53.01536254,8.60817942 52.99006477,8.661832564 52.96476512,8.71541502 52.9394636,8.721160185 52.96476512,8.726912929 52.99006477,8.732673267 53.01536254,8.678996037 53.04065845,8.625247852 53.0659525,8.571428571 53.09124468,8.565763384 53.0659525))
509089|1|8.821782178|53.01536254|POLYGON((8.744216788 53.0659525,8.738441215 53.04065845,8.732673267 53.01536254,8.786279683 52.99006477,8.839815425 52.96476512,8.893280632 52.9394636,8.899143045 52.96476512,8.905013193 52.99006477,8.910891089 53.01536254,8.857331572 53.04065845,8.803701256 53.0659525,8.75 53.09124468,8.744216788 53.0659525))
509090|1|9|53.01536254|POLYGON((8.922670192 53.0659525,8.91677675 53.04065845,8.910891089 53.01536254,8.964379947 52.99006477,9.017798286 52.96476512,9.071146245 52.9394636,9.077125906 52.96476512,9.083113456 52.99006477,9.089108911 53.01536254,9.035667107 53.04065845,8.98215466 53.0659525,8.928571429 53.09124468,8.922670192 53.0659525))
509091|1|9.178217822|53.01536254|POLYGON((9.101123596 53.0659525,9.095112285 53.04065845,9.089108911 53.01536254,9.142480211 52.99006477,9.195781147 52.96476512,9.249011858 52.9394636,9.255108767 52.96476512,9.26121372 52.99006477,9.267326733 53.01536254,9.214002642 53.04065845,9.160608063 53.0659525,9.107142857 53.09124468,9.101123596 53.0659525))
509095|1|9.891089109|53.01536254|POLYGON((9.814937211 53.0659525,9.808454425 53.04065845,9.801980198 53.01536254,9.854881266 52.99006477,9.907712591 52.96476512,9.960474308 52.9394636,9.967040211 52.96476512,9.973614776 52.99006477,9.98019802 53.01536254,9.927344782 53.04065845,9.874421679 53.0659525,9.821428571 53.09124468,9.814937211 53.0659525))
509096|1|10.06930693|53.01536254|POLYGON((9.993390615 53.0659525,9.98678996 53.04065845,9.98019802 53.01536254,10.03298153 52.99006477,10.08569545 52.96476512,10.13833992 52.9394636,10.14502307 52.96476512,10.15171504 52.99006477,10.15841584 53.01536254,10.10568032 53.04065845,10.05287508 53.0659525,10 53.09124468,9.993390615 53.0659525))
509112|1|12.92079208|53.01536254|POLYGON((12.84864508 53.0659525,12.84015852 53.04065845,12.83168317 53.01536254,12.88258575 52.99006477,12.93342123 52.96476512,12.98418972 52.9394636,12.99274885 52.96476512,13.00131926 52.99006477,13.00990099 53.01536254,12.95904888 53.04065845,12.90812954 53.0659525,12.85714286 53.09124468,12.84864508 53.0659525))
509116|1|13.63366337|53.01536254|POLYGON((13.56245869 53.0659525,13.55350066 53.04065845,13.54455446 53.01536254,13.59498681 52.99006477,13.64535267 52.96476512,13.69565217 52.9394636,13.70468029 52.96476512,13.71372032 52.99006477,13.72277228 53.01536254,13.67239102 53.04065845,13.62194316 53.0659525,13.57142857 53.09124468,13.56245869 53.0659525))
509118|1|13.99009901|53.01536254|POLYGON((13.9193655 53.0659525,13.91017173 53.04065845,13.9009901 53.01536254,13.95118734 52.99006477,14.00131839 52.96476512,14.0513834 52.9394636,14.06064601 52.96476512,14.06992084 52.99006477,14.07920792 53.01536254,14.02906209 53.04065845,13.97884997 53.0659525,13.92857143 53.09124468,13.9193655 53.0659525))
509120|1|14.34653465|53.01536254|POLYGON((14.27627231 53.0659525,14.2668428 53.04065845,14.25742574 53.01536254,14.30738786 52.99006477,14.35728411 52.96476512,14.40711462 52.9394636,14.41661173 52.96476512,14.42612137 52.99006477,14.43564356 53.01536254,14.38573316 53.04065845,14.33575677 53.0659525,14.28571429 53.09124468,14.27627231 53.0659525))
511101|1|7.381422925|52.9394636|POLYGON((7.302110818 52.99006477,7.297297297 52.96476512,7.292490119 52.9394636,7.346938776 52.91416021,7.401315789 52.88885495,7.455621302 52.86354781,7.460526316 52.88885495,7.465437788 52.91416021,7.470355731 52.9394636,7.415952538 52.96476512,7.361477573 52.99006477,7.306930693 53.01536254,7.302110818 52.99006477))
511102|1|7.559288538|52.9394636|POLYGON((7.480211082 52.99006477,7.475280158 52.96476512,7.470355731 52.9394636,7.524687294 52.91416021,7.578947368 52.88885495,7.633136095 52.86354781,7.638157895 52.88885495,7.643186307 52.91416021,7.648221344 52.9394636,7.593935399 52.96476512,7.539577836 52.99006477,7.485148515 53.01536254,7.480211082 52.99006477))
511106|1|8.270750988|52.9394636|POLYGON((8.192612137 52.99006477,8.187211602 52.96476512,8.181818182 52.9394636,8.235681369 52.91416021,8.289473684 52.88885495,8.343195266 52.86354781,8.348684211 52.88885495,8.354180382 52.91416021,8.359683794 52.9394636,8.305866842 52.96476512,8.251978892 52.99006477,8.198019802 53.01536254,8.192612137 52.99006477))
511107|3|8.448616601|52.9394636|POLYGON((8.370712401 52.99006477,8.365194463 52.96476512,8.359683794 52.9394636,8.413429888 52.91416021,8.467105263 52.88885495,8.520710059 52.86354781,8.526315789 52.88885495,8.531928901 52.91416021,8.537549407 52.9394636,8.483849703 52.96476512,8.430079156 52.99006477,8.376237624 53.01536254,8.370712401 52.99006477))
511109|1|8.804347826|52.9394636|POLYGON((8.726912929 52.99006477,8.721160185 52.96476512,8.71541502 52.9394636,8.768926926 52.91416021,8.822368421 52.88885495,8.875739645 52.86354781,8.881578947 52.88885495,8.887425938 52.91416021,8.893280632 52.9394636,8.839815425 52.96476512,8.786279683 52.99006477,8.732673267 53.01536254,8.726912929 52.99006477))
511111|1|9.160079051|52.9394636|POLYGON((9.083113456 52.99006477,9.077125906 52.96476512,9.071146245 52.9394636,9.124423963 52.91416021,9.177631579 52.88885495,9.230769231 52.86354781,9.236842105 52.88885495,9.242922976 52.91416021,9.249011858 52.9394636,9.195781147 52.96476512,9.142480211 52.99006477,9.089108911 53.01536254,9.083113456 52.99006477))
511115|1|9.871541502|52.9394636|POLYGON((9.795514512 52.99006477,9.78905735 52.96476512,9.782608696 52.9394636,9.835418038 52.91416021,9.888157895 52.88885495,9.940828402 52.86354781,9.947368421 52.88885495,9.953917051 52.91416021,9.960474308 52.9394636,9.907712591 52.96476512,9.854881266 52.99006477,9.801980198 53.01536254,9.795514512 52.99006477))
511116|1|10.04940711|52.9394636|POLYGON((9.973614776 52.99006477,9.967040211 52.96476512,9.960474308 52.9394636,10.01316656 52.91416021,10.06578947 52.88885495,10.1183432 52.86354781,10.125 52.88885495,10.13166557 52.91416021,10.13833992 52.9394636,10.08569545 52.96476512,10.03298153 52.99006477,9.98019802 53.01536254,9.973614776 52.99006477))
511118|1|10.40513834|52.9394636|POLYGON((10.3298153 52.99006477,10.32300593 52.96476512,10.31620553 52.9394636,10.36866359 52.91416021,10.42105263 52.88885495,10.47337278 52.86354781,10.48026316 52.88885495,10.48716261 52.91416021,10.49407115 52.9394636,10.44166117 52.96476512,10.38918206 52.99006477,10.33663366 53.01536254,10.3298153 52.99006477))
511119|1|10.58300395|52.9394636|POLYGON((10.50791557 52.99006477,10.50098879 52.96476512,10.49407115 52.9394636,10.54641211 52.91416021,10.59868421 52.88885495,10.65088757 52.86354781,10.65789474 52.88885495,10.66491113 52.91416021,10.67193676 52.9394636,10.61964403 52.96476512,10.56728232 52.99006477,10.51485149 53.01536254,10.50791557 52.99006477))
511121|1|10.93873518|52.9394636|POLYGON((10.86411609 52.99006477,10.85695452 52.96476512,10.84980237 52.9394636,10.90190915 52.91416021,10.95394737 52.88885495,11.00591716 52.86354781,11.01315789 52.88885495,11.02040816 52.91416021,11.02766798 52.9394636,10.97560976 52.96476512,10.92348285 52.99006477,10.87128713 53.01536254,10.86411609 52.99006477))
511127|1|12.00592885|52.9394636|POLYGON((11.93271768 52.99006477,11.92485168 52.96476512,11.91699605 52.9394636,11.96840026 52.91416021,12.01973684 52.88885495,12.07100592 52.86354781,12.07894737 52.88885495,12.08689928 52.91416021,12.09486166 52.9394636,12.04350692 52.96476512,11.99208443 52.99006477,11.94059406 53.01536254,11.93271768 52.99006477))
511131|1|12.7173913|52.9394636|POLYGON((12.64511873 52.99006477,12.63678312 52.96476512,12.6284585 52.9394636,12.67939434 52.91416021,12.73026316 52.88885495,12.78106509 52.86354781,12.78947368 52.88885495,12.79789335 52.91416021,12.80632411 52.9394636,12.75543837 52.96476512,12.70448549 52.99006477,12.65346535 53.01536254,12.64511873 52.99006477))
513124|1|7.189349112|52.86354781|POLYGON((7.10994075 52.91416021,7.105263158 52.88885495,7.100591716 52.86354781,7.155059133 52.83823879,7.209455023 52.81292789,7.263779528 52.78761511,7.268548917 52.81292789,7.273324573 52.83823879,7.278106509 52.86354781,7.223684211 52.88885495,7.169190257 52.91416021,7.114624506 52.9394636,7.10994075 52.91416021))
513126|1|7.544378698|52.86354781|POLYGON((7.465437788 52.91416021,7.460526316 52.88885495,7.455621302 52.86354781,7.509855453 52.83823879,7.564018385 52.81292789,7.618110236 52.78761511,7.623112278 52.81292789,7.628120894 52.83823879,7.633136095 52.86354781,7.578947368 52.88885495,7.524687294 52.91416021,7.470355731 52.9394636,7.465437788 52.91416021))
513129|1|8.076923077|52.86354781|POLYGON((7.998683344 52.91416021,7.993421053 52.88885495,7.98816568 52.86354781,8.042049934 52.83823879,8.095863427 52.81292789,8.149606299 52.78761511,8.154957321 52.81292789,8.160315375 52.83823879,8.165680473 52.86354781,8.111842105 52.88885495,8.057932851 52.91416021,8.003952569 52.9394636,7.998683344 52.91416021))
513130|1|8.25443787|52.86354781|POLYGON((8.176431863 52.91416021,8.171052632 52.88885495,8.165680473 52.86354781,8.219448095 52.83823879,8.273145108 52.81292789,8.326771654 52.78761511,8.332239002 52.81292789,8.337713535 52.83823879,8.343195266 52.86354781,8.289473684 52.88885495,8.235681369 52.91416021,8.181818182 52.9394636,8.176431863 52.91416021))
513131|1|8.431952663|52.86354781|POLYGON((8.354180382 52.91416021,8.348684211 52.88885495,8.343195266 52.86354781,8.396846255 52.83823879,8.450426789 52.81292789,8.503937008 52.78761511,8.509520683 52.81292789,8.515111695 52.83823879,8.520710059 52.86354781,8.467105263 52.88885495,8.413429888 52.91416021,8.359683794 52.9394636,8.354180382 52.91416021))
513132|1|8.609467456|52.86354781|POLYGON((8.531928901 52.91416021,8.526315789 52.88885495,8.520710059 52.86354781,8.574244415 52.83823879,8.62770847 52.81292789,8.681102362 52.78761511,8.686802364 52.81292789,8.692509855 52.83823879,8.698224852 52.86354781,8.644736842 52.88885495,8.591178407 52.91416021,8.537549407 52.9394636,8.531928901 52.91416021))
513134|1|8.964497041|52.86354781|POLYGON((8.887425938 52.91416021,8.881578947 52.88885495,8.875739645 52.86354781,8.929040736 52.83823879,8.982271832 52.81292789,9.035433071 52.78761511,9.041365726 52.81292789,9.047306176 52.83823879,9.053254438 52.86354781,9 52.88885495,8.946675444 52.91416021,8.893280632 52.9394636,8.887425938 52.91416021))
513136|1|9.319526627|52.86354781|POLYGON((9.242922976 52.91416021,9.236842105 52.88885495,9.230769231 52.86354781,9.283837057 52.83823879,9.336835194 52.81292789,9.38976378 52.78761511,9.395929087 52.81292789,9.402102497 52.83823879,9.408284024 52.86354781,9.355263158 52.88885495,9.302172482 52.91416021,9.249011858 52.9394636,9.242922976 52.91416021))
513137|1|9.49704142|52.86354781|POLYGON((9.420671494 52.91416021,9.414473684 52.88885495,9.408284024 52.86354781,9.461235217 52.83823879,9.514116875 52.81292789,9.566929134 52.78761511,9.573210768 52.81292789,9.579500657 52.83823879,9.585798817 52.86354781,9.532894737 52.88885495,9.479921001 52.91416021,9.42687747 52.9394636,9.420671494 52.91416021))
513138|1|9.674556213|52.86354781|POLYGON((9.598420013 52.91416021,9.592105263 52.88885495,9.585798817 52.86354781,9.638633377 52.83823879,9.691398555 52.81292789,9.744094488 52.78761511,9.750492449 52.81292789,9.756898817 52.83823879,9.763313609 52.86354781,9.710526316 52.88885495,9.657669519 52.91416021,9.604743083 52.9394636,9.598420013 52.91416021))
513141|1|10.20710059|52.86354781|POLYGON((10.13166557 52.91416021,10.125 52.88885495,10.1183432 52.86354781,10.17082786 52.83823879,10.2232436 52.81292789,10.27559055 52.78761511,10.28233749 52.81292789,10.2890933 52.83823879,10.29585799 52.86354781,10.24342105 52.88885495,10.19091508 52.91416021,10.13833992 52.9394636,10.13166557 52.91416021))
513146|1|11.09467456|52.86354781|POLYGON((11.02040816 52.91416021,11.01315789 52.88885495,11.00591716 52.86354781,11.05781866 52.83823879,11.109652 52.81292789,11.16141732 52.78761511,11.1687459 52.81292789,11.1760841 52.83823879,11.18343195 52.86354781,11.13157895 52.88885495,11.07965767 52.91416021,11.02766798 52.9394636,11.02040816 52.91416021))
513155|1|12.69230769|52.86354781|POLYGON((12.62014483 52.91416021,12.61184211 52.88885495,12.6035503 52.86354781,12.6544021 52.83823879,12.70518713 52.81292789,12.75590551 52.78761511,12.76428102 52.81292789,12.77266754 52.83823879,12.78106509 52.86354781,12.73026316 52.88885495,12.67939434 52.91416021,12.6284585 52.9394636,12.62014483 52.91416021))
513156|1|12.86982249|52.86354781|POLYGON((12.79789335 52.91416021,12.78947368 52.88885495,12.78106509 52.86354781,12.83180026 52.83823879,12.88246881 52.81292789,12.93307087 52.78761511,12.94156271 52.81292789,12.9500657 52.83823879,12.95857988 52.86354781,12.90789474 52.88885495,12.85714286 52.91416021,12.80632411 52.9394636,12.79789335 52.91416021))
513159|1|13.40236686|52.86354781|POLYGON((13.33113891 52.91416021,13.32236842 52.88885495,13.31360947 52.86354781,13.36399474 52.83823879,13.41431385 52.81292789,13.46456693 52.78761511,13.47340775 52.81292789,13.48226018 52.83823879,13.49112426 52.86354781,13.44078947 52.88885495,13.39038841 52.91416021,13.33992095 52.9394636,13.33113891 52.91416021))
513161|1|13.75739645|52.86354781|POLYGON((13.68663594 52.91416021,13.67763158 52.88885495,13.66863905 52.86354781,13.71879106 52.83823879,13.76887722 52.81292789,13.81889764 52.78761511,13.82797111 52.81292789,13.8370565 52.83823879,13.84615385 52.86354781,13.79605263 52.88885495,13.74588545 52.91416021,13.69565217 52.9394636,13.68663594 52.91416021))
515152|1|7.17519685|52.78761511|POLYGON((7.095926413 52.83823879,7.091267236 52.81292789,7.086614173 52.78761511,7.140983607 52.76230045,7.195281782 52.73698391,7.249508841 52.71166548,7.254259502 52.73698391,7.259016393 52.76230045,7.263779528 52.78761511,7.209455023 52.81292789,7.155059133 52.83823879,7.100591716 52.86354781,7.095926413 52.83823879))
515156|1|7.883858268|52.78761511|POLYGON((7.805519054 52.83823879,7.800393959 52.81292789,7.795275591 52.78761511,7.849180328 52.76230045,7.903014417 52.73698391,7.956777996 52.71166548,7.961992136 52.73698391,7.967213115 52.76230045,7.972440945 52.78761511,7.918581747 52.81292789,7.864651774 52.83823879,7.810650888 52.86354781,7.805519054 52.83823879))
515157|1|8.061023622|52.78761511|POLYGON((7.982917214 52.83823879,7.97767564 52.81292789,7.972440945 52.78761511,8.026229508 52.76230045,8.079947575 52.73698391,8.133595285 52.71166548,8.138925295 52.73698391,8.144262295 52.76230045,8.149606299 52.78761511,8.095863427 52.81292789,8.042049934 52.83823879,7.98816568 52.86354781,7.982917214 52.83823879))
515158|1|8.238188976|52.78761511|POLYGON((8.160315375 52.83823879,8.154957321 52.81292789,8.149606299 52.78761511,8.203278689 52.76230045,8.256880734 52.73698391,8.310412574 52.71166548,8.315858453 52.73698391,8.321311475 52.76230045,8.326771654 52.78761511,8.273145108 52.81292789,8.219448095 52.83823879,8.165680473 52.86354781,8.160315375 52.83823879))
515159|1|8.415354331|52.78761511|POLYGON((8.337713535 52.83823879,8.332239002 52.81292789,8.326771654 52.78761511,8.380327869 52.76230045,8.433813893 52.73698391,8.487229862 52.71166548,8.492791612 52.73698391,8.498360656 52.76230045,8.503937008 52.78761511,8.450426789 52.81292789,8.396846255 52.83823879,8.343195266 52.86354781,8.337713535 52.83823879))
515160|1|8.592519685|52.78761511|POLYGON((8.515111695 52.83823879,8.509520683 52.81292789,8.503937008 52.78761511,8.557377049 52.76230045,8.610747051 52.73698391,8.664047151 52.71166548,8.669724771 52.73698391,8.675409836 52.76230045,8.681102362 52.78761511,8.62770847 52.81292789,8.574244415 52.83823879,8.520710059 52.86354781,8.515111695 52.83823879))
515161|1|8.769685039|52.78761511|POLYGON((8.692509855 52.83823879,8.686802364 52.81292789,8.681102362 52.78761511,8.73442623 52.76230045,8.78768021 52.73698391,8.84086444 52.71166548,8.846657929 52.73698391,8.852459016 52.76230045,8.858267717 52.78761511,8.804990151 52.81292789,8.751642576 52.83823879,8.698224852 52.86354781,8.692509855 52.83823879))
515163|1|9.124015748|52.78761511|POLYGON((9.047306176 52.83823879,9.041365726 52.81292789,9.035433071 52.78761511,9.08852459 52.76230045,9.141546527 52.73698391,9.194499018 52.71166548,9.200524246 52.73698391,9.206557377 52.76230045,9.212598425 52.78761511,9.159553513 52.81292789,9.106438896 52.83823879,9.053254438 52.86354781,9.047306176 52.83823879))
515164|6|9.301181102|52.78761511|POLYGON((9.224704336 52.83823879,9.218647406 52.81292789,9.212598425 52.78761511,9.26557377 52.76230045,9.318479685 52.73698391,9.371316306 52.71166548,9.377457405 52.73698391,9.383606557 52.76230045,9.38976378 52.78761511,9.336835194 52.81292789,9.283837057 52.83823879,9.230769231 52.86354781,9.224704336 52.83823879))
515167|2|9.832677165|52.78761511|POLYGON((9.756898817 52.83823879,9.750492449 52.81292789,9.744094488 52.78761511,9.796721311 52.76230045,9.849279161 52.73698391,9.901768173 52.71166548,9.908256881 52.73698391,9.914754098 52.76230045,9.921259843 52.78761511,9.868680236 52.81292789,9.816031537 52.83823879,9.763313609 52.86354781,9.756898817 52.83823879))
515168|1|10.00984252|52.78761511|POLYGON((9.934296978 52.83823879,9.92777413 52.81292789,9.921259843 52.78761511,9.973770492 52.76230045,10.02621232 52.73698391,10.07858546 52.71166548,10.08519004 52.73698391,10.09180328 52.76230045,10.0984252 52.78761511,10.04596192 52.81292789,9.993429698 52.83823879,9.940828402 52.86354781,9.934296978 52.83823879))
515184|1|12.84448819|52.78761511|POLYGON((12.77266754 52.83823879,12.76428102 52.81292789,12.75590551 52.78761511,12.80655738 52.76230045,12.85714286 52.73698391,12.90766208 52.71166548,12.91612058 52.73698391,12.92459016 52.76230045,12.93307087 52.78761511,12.88246881 52.81292789,12.83180026 52.83823879,12.78106509 52.86354781,12.77266754 52.83823879))
515185|1|13.02165354|52.78761511|POLYGON((12.9500657 52.83823879,12.94156271 52.81292789,12.93307087 52.78761511,12.98360656 52.76230045,13.03407602 52.73698391,13.08447937 52.71166548,13.09305374 52.73698391,13.10163934 52.76230045,13.11023622 52.78761511,13.05975049 52.81292789,13.00919842 52.83823879,12.95857988 52.86354781,12.9500657 52.83823879))
515186|1|13.1988189|52.78761511|POLYGON((13.12746386 52.83823879,13.11884439 52.81292789,13.11023622 52.78761511,13.16065574 52.76230045,13.21100917 52.73698391,13.26129666 52.71166548,13.26998689 52.73698391,13.27868852 52.76230045,13.28740157 52.78761511,13.23703217 52.81292789,13.18659658 52.83823879,13.13609467 52.86354781,13.12746386 52.83823879))
515187|1|13.37598425|52.78761511|POLYGON((13.30486202 52.83823879,13.29612607 52.81292789,13.28740157 52.78761511,13.33770492 52.76230045,13.38794233 52.73698391,13.43811395 52.71166548,13.44692005 52.73698391,13.4557377 52.76230045,13.46456693 52.78761511,13.41431385 52.81292789,13.36399474 52.83823879,13.31360947 52.86354781,13.30486202 52.83823879))
515188|1|13.55314961|52.78761511|POLYGON((13.48226018 52.83823879,13.47340775 52.81292789,13.46456693 52.78761511,13.5147541 52.76230045,13.56487549 52.73698391,13.61493124 52.71166548,13.62385321 52.73698391,13.63278689 52.76230045,13.64173228 52.78761511,13.59159554 52.81292789,13.5413929 52.83823879,13.49112426 52.86354781,13.48226018 52.83823879))
515189|1|13.73031496|52.78761511|POLYGON((13.65965834 52.83823879,13.65068943 52.81292789,13.64173228 52.78761511,13.69180328 52.76230045,13.74180865 52.73698391,13.79174853 52.71166548,13.80078637 52.73698391,13.80983607 52.76230045,13.81889764 52.78761511,13.76887722 52.81292789,13.71879106 52.83823879,13.66863905 52.86354781,13.65965834 52.83823879))
517185|1|7.337917485|52.71166548|POLYGON((7.259016393 52.76230045,7.254259502 52.73698391,7.249508841 52.71166548,7.303664921 52.68634516,7.357750164 52.66102295,7.411764706 52.63569885,7.416612165 52.66102295,7.421465969 52.68634516,7.42632613 52.71166548,7.372214941 52.73698391,7.318032787 52.76230045,7.263779528 52.78761511,7.259016393 52.76230045))
517188|7|7.868369352|52.71166548|POLYGON((7.790163934 52.76230045,7.785058978 52.73698391,7.779960707 52.71166548,7.833769634 52.68634516,7.887508175 52.66102295,7.941176471 52.63569885,7.946370177 52.66102295,7.951570681 52.68634516,7.956777996 52.71166548,7.903014417 52.73698391,7.849180328 52.76230045,7.795275591 52.78761511,7.790163934 52.76230045))
517190|1|8.222003929|52.71166548|POLYGON((8.144262295 52.76230045,8.138925295 52.73698391,8.133595285 52.71166548,8.187172775 52.68634516,8.240680183 52.66102295,8.294117647 52.63569885,8.299542184 52.66102295,8.304973822 52.68634516,8.310412574 52.71166548,8.256880734 52.73698391,8.203278689 52.76230045,8.149606299 52.78761511,8.144262295 52.76230045))
517192|7|8.575638507|52.71166548|POLYGON((8.498360656 52.76230045,8.492791612 52.73698391,8.487229862 52.71166548,8.540575916 52.68634516,8.593852191 52.66102295,8.647058824 52.63569885,8.652714192 52.66102295,8.658376963 52.68634516,8.664047151 52.71166548,8.610747051 52.73698391,8.557377049 52.76230045,8.503937008 52.78761511,8.498360656 52.76230045))
517193|1|8.752455796|52.71166548|POLYGON((8.675409836 52.76230045,8.669724771 52.73698391,8.664047151 52.71166548,8.717277487 52.68634516,8.770438195 52.66102295,8.823529412 52.63569885,8.829300196 52.66102295,8.835078534 52.68634516,8.84086444 52.71166548,8.78768021 52.73698391,8.73442623 52.76230045,8.681102362 52.78761511,8.675409836 52.76230045))
517195|1|9.106090373|52.71166548|POLYGON((9.029508197 52.76230045,9.023591088 52.73698391,9.017681729 52.71166548,9.070680628 52.68634516,9.123610203 52.66102295,9.176470588 52.63569885,9.182472204 52.66102295,9.188481675 52.68634516,9.194499018 52.71166548,9.141546527 52.73698391,9.08852459 52.76230045,9.035433071 52.78761511,9.029508197 52.76230045))
517198|1|9.63654224|52.71166548|POLYGON((9.560655738 52.76230045,9.554390564 52.73698391,9.548133595 52.71166548,9.60078534 52.68634516,9.653368215 52.66102295,9.705882353 52.63569885,9.712230216 52.66102295,9.718586387 52.68634516,9.724950884 52.71166548,9.672346003 52.73698391,9.619672131 52.76230045,9.566929134 52.78761511,9.560655738 52.76230045))
517200|1|9.990176817|52.71166548|POLYGON((9.914754098 52.76230045,9.908256881 52.73698391,9.901768173 52.71166548,9.954188482 52.68634516,10.00654022 52.66102295,10.05882353 52.63569885,10.06540222 52.66102295,10.07198953 52.68634516,10.07858546 52.71166548,10.02621232 52.73698391,9.973770492 52.76230045,9.921259843 52.78761511,9.914754098 52.76230045))
517201|1|10.16699411|52.71166548|POLYGON((10.09180328 52.76230045,10.08519004 52.73698391,10.07858546 52.71166548,10.13089005 52.68634516,10.18312623 52.66102295,10.23529412 52.63569885,10.24198823 52.66102295,10.2486911 52.68634516,10.25540275 52.71166548,10.20314548 52.73698391,10.15081967 52.76230045,10.0984252 52.78761511,10.09180328 52.76230045))
517204|1|10.69744597|52.71166548|POLYGON((10.62295082 52.76230045,10.61598952 52.73698391,10.60903733 52.71166548,10.66099476 52.68634516,10.71288424 52.66102295,10.76470588 52.63569885,10.77174624 52.66102295,10.77879581 52.68634516,10.78585462 52.71166548,10.73394495 52.73698391,10.68196721 52.76230045,10.62992126 52.78761511,10.62295082 52.76230045))
517206|1|11.05108055|52.71166548|POLYGON((10.97704918 52.76230045,10.96985583 52.73698391,10.96267191 52.71166548,11.01439791 52.68634516,11.06605625 52.66102295,11.11764706 52.63569885,11.12491825 52.66102295,11.13219895 52.68634516,11.13948919 52.71166548,11.08781127 52.73698391,11.03606557 52.76230045,10.98425197 52.78761511,10.97704918 52.76230045))
517217|1|12.99607073|52.71166548|POLYGON((12.92459016 52.76230045,12.91612058 52.73698391,12.90766208 52.71166548,12.95811518 52.68634516,13.00850229 52.66102295,13.05882353 52.63569885,13.06736429 52.66102295,13.07591623 52.68634516,13.08447937 52.71166548,13.03407602 52.73698391,12.98360656 52.76230045,12.93307087 52.78761511,12.92459016 52.76230045))
517218|1|13.17288802|52.71166548|POLYGON((13.10163934 52.76230045,13.09305374 52.73698391,13.08447937 52.71166548,13.13481675 52.68634516,13.18508829 52.66102295,13.23529412 52.63569885,13.24395029 52.66102295,13.2526178 52.68634516,13.26129666 52.71166548,13.21100917 52.73698391,13.16065574 52.76230045,13.11023622 52.78761511,13.10163934 52.76230045))
517219|1|13.3497053|52.71166548|POLYGON((13.27868852 52.76230045,13.26998689 52.73698391,13.26129666 52.71166548,13.31151832 52.68634516,13.3616743 52.66102295,13.41176471 52.63569885,13.4205363 52.66102295,13.42931937 52.68634516,13.43811395 52.71166548,13.38794233 52.73698391,13.33770492 52.76230045,13.28740157 52.78761511,13.27868852 52.76230045))
517220|1|13.52652259|52.71166548|POLYGON((13.4557377 52.76230045,13.44692005 52.73698391,13.43811395 52.71166548,13.4882199 52.68634516,13.5382603 52.66102295,13.58823529 52.63569885,13.5971223 52.66102295,13.60602094 52.68634516,13.61493124 52.71166548,13.56487549 52.73698391,13.5147541 52.76230045,13.46456693 52.78761511,13.4557377 52.76230045))
519218|1|6.794117647|52.63569885|POLYGON((6.714659686 52.68634516,6.710268149 52.66102295,6.705882353 52.63569885,6.760287394 52.61037286,6.81462141 52.58504497,6.86888454 52.55971519,6.873368146 52.58504497,6.877857609 52.61037286,6.882352941 52.63569885,6.827992152 52.66102295,6.773560209 52.68634516,6.719056974 52.71166548,6.714659686 52.68634516))
519219|5|6.970588235|52.63569885|POLYGON((6.891361257 52.68634516,6.886854153 52.66102295,6.882352941 52.63569885,6.936642717 52.61037286,6.990861619 52.58504497,7.045009785 52.55971519,7.049608355 52.58504497,7.054212933 52.61037286,7.058823529 52.63569885,7.004578156 52.66102295,6.95026178 52.68634516,6.895874263 52.71166548,6.891361257 52.68634516))
519220|1|7.147058824|52.63569885|POLYGON((7.068062827 52.68634516,7.063440157 52.66102295,7.058823529 52.63569885,7.11299804 52.61037286,7.167101828 52.58504497,7.221135029 52.55971519,7.225848564 52.58504497,7.230568256 52.61037286,7.235294118 52.63569885,7.18116416 52.66102295,7.126963351 52.68634516,7.072691552 52.71166548,7.068062827 52.68634516))
519221|1|7.323529412|52.63569885|POLYGON((7.244764398 52.68634516,7.240026161 52.66102295,7.235294118 52.63569885,7.289353364 52.61037286,7.343342037 52.58504497,7.397260274 52.55971519,7.402088773 52.58504497,7.406923579 52.61037286,7.411764706 52.63569885,7.357750164 52.66102295,7.303664921 52.68634516,7.249508841 52.71166548,7.244764398 52.68634516))
519222|1|7.5|52.63569885|POLYGON((7.421465969 52.68634516,7.416612165 52.66102295,7.411764706 52.63569885,7.465708687 52.61037286,7.519582245 52.58504497,7.573385519 52.55971519,7.578328982 52.58504497,7.583278903 52.61037286,7.588235294 52.63569885,7.534336167 52.66102295,7.480366492 52.68634516,7.42632613 52.71166548,7.421465969 52.68634516))
519225|1|8.029411765|52.63569885|POLYGON((7.951570681 52.68634516,7.946370177 52.66102295,7.941176471 52.63569885,7.994774657 52.61037286,8.048302872 52.58504497,8.101761252 52.55971519,8.107049608 52.58504497,8.112344873 52.61037286,8.117647059 52.63569885,8.064094179 52.66102295,8.010471204 52.68634516,7.956777996 52.71166548,7.951570681 52.68634516))
519229|1|8.735294118|52.63569885|POLYGON((8.658376963 52.68634516,8.652714192 52.66102295,8.647058824 52.63569885,8.70019595 52.61037286,8.753263708 52.58504497,8.806262231 52.55971519,8.812010444 52.58504497,8.817766166 52.61037286,8.823529412 52.63569885,8.770438195 52.66102295,8.717277487 52.68634516,8.664047151 52.71166548,8.658376963 52.68634516))
519230|1|8.911764706|52.63569885|POLYGON((8.835078534 52.68634516,8.829300196 52.66102295,8.823529412 52.63569885,8.876551274 52.61037286,8.929503916 52.58504497,8.982387476 52.55971519,8.988250653 52.58504497,8.994121489 52.61037286,9 52.63569885,8.947024199 52.66102295,8.893979058 52.68634516,8.84086444 52.71166548,8.835078534 52.68634516))
519232|1|9.264705882|52.63569885|POLYGON((9.188481675 52.68634516,9.182472204 52.66102295,9.176470588 52.63569885,9.22926192 52.61037286,9.281984334 52.58504497,9.334637965 52.55971519,9.34073107 52.58504497,9.346832136 52.61037286,9.352941176 52.63569885,9.300196207 52.66102295,9.247382199 52.68634516,9.194499018 52.71166548,9.188481675 52.68634516))
519234|1|9.617647059|52.63569885|POLYGON((9.541884817 52.68634516,9.535644212 52.66102295,9.529411765 52.63569885,9.581972567 52.61037286,9.634464752 52.58504497,9.686888454 52.55971519,9.693211488 52.58504497,9.699542782 52.61037286,9.705882353 52.63569885,9.653368215 52.66102295,9.60078534 52.68634516,9.548133595 52.71166548,9.541884817 52.68634516))
519236|1|9.970588235|52.63569885|POLYGON((9.895287958 52.68634516,9.88881622 52.66102295,9.882352941 52.63569885,9.934683214 52.61037286,9.98694517 52.58504497,10.03913894 52.55971519,10.04569191 52.58504497,10.05225343 52.61037286,10.05882353 52.63569885,10.00654022 52.66102295,9.954188482 52.68634516,9.901768173 52.71166548,9.895287958 52.68634516))
519237|1|10.14705882|52.63569885|POLYGON((10.07198953 52.68634516,10.06540222 52.66102295,10.05882353 52.63569885,10.11103854 52.61037286,10.16318538 52.58504497,10.21526419 52.55971519,10.22193211 52.58504497,10.22860875 52.61037286,10.23529412 52.63569885,10.18312623 52.66102295,10.13089005 52.68634516,10.07858546 52.71166548,10.07198953 52.68634516))
519253|1|12.97058824|52.63569885|POLYGON((12.89921466 52.68634516,12.89077829 52.66102295,12.88235294 52.63569885,12.93272371 52.61037286,12.98302872 52.58504497,13.0332681 52.55971519,13.04177546 52.58504497,13.05029393 52.61037286,13.05882353 52.63569885,13.00850229 52.66102295,12.95811518 52.68634516,12.90766208 52.71166548,12.89921466 52.68634516))
519254|1|13.14705882|52.63569885|POLYGON((13.07591623 52.68634516,13.06736429 52.66102295,13.05882353 52.63569885,13.10907903 52.61037286,13.15926893 52.58504497,13.20939335 52.55971519,13.21801567 52.58504497,13.22664925 52.61037286,13.23529412 52.63569885,13.18508829 52.66102295,13.13481675 52.68634516,13.08447937 52.71166548,13.07591623 52.68634516))
519255|1|13.32352941|52.63569885|POLYGON((13.2526178 52.68634516,13.24395029 52.66102295,13.23529412 52.63569885,13.28543436 52.61037286,13.33550914 52.58504497,13.38551859 52.55971519,13.39425587 52.58504497,13.40300457 52.61037286,13.41176471 52.63569885,13.3616743 52.66102295,13.31151832 52.68634516,13.26129666 52.71166548,13.2526178 52.68634516))
519256|1|13.5|52.63569885|POLYGON((13.42931937 52.68634516,13.4205363 52.66102295,13.41176471 52.63569885,13.46178968 52.61037286,13.51174935 52.58504497,13.56164384 52.55971519,13.57049608 52.58504497,13.5793599 52.61037286,13.58823529 52.63569885,13.5382603 52.66102295,13.4882199 52.68634516,13.43811395 52.71166548,13.42931937 52.68634516))
519257|1|13.67647059|52.63569885|POLYGON((13.60602094 52.68634516,13.5971223 52.66102295,13.58823529 52.63569885,13.638145 52.61037286,13.68798956 52.58504497,13.73776908 52.55971519,13.74673629 52.58504497,13.75571522 52.61037286,13.76470588 52.63569885,13.7148463 52.66102295,13.66492147 52.68634516,13.61493124 52.71166548,13.60602094 52.68634516))
519258|1|13.85294118|52.63569885|POLYGON((13.78272251 52.68634516,13.77370831 52.66102295,13.76470588 52.63569885,13.81450033 52.61037286,13.86422977 52.58504497,13.91389432 52.55971519,13.9229765 52.58504497,13.93207054 52.61037286,13.94117647 52.63569885,13.89143231 52.66102295,13.84162304 52.68634516,13.79174853 52.71166548,13.78272251 52.68634516))
521259|1|6.956947162|52.55971519|POLYGON((6.877857609 52.61037286,6.873368146 52.58504497,6.86888454 52.55971519,6.923076923 52.53438351,6.977198697 52.50904994,7.03125 52.48371446,7.035830619 52.50904994,7.04041721 52.53438351,7.045009785 52.55971519,6.990861619 52.58504497,6.936642717 52.61037286,6.882352941 52.63569885,6.877857609 52.61037286))
521261|1|7.309197652|52.55971519|POLYGON((7.230568256 52.61037286,7.225848564 52.58504497,7.221135029 52.55971519,7.275097784 52.53438351,7.328990228 52.50904994,7.3828125 52.48371446,7.38762215 52.50904994,7.39243807 52.53438351,7.397260274 52.55971519,7.343342037 52.58504497,7.289353364 52.61037286,7.235294118 52.63569885,7.230568256 52.61037286))
521270|1|8.894324853|52.55971519|POLYGON((8.817766166 52.61037286,8.812010444 52.58504497,8.806262231 52.55971519,8.859191656 52.53438351,8.912052117 52.50904994,8.96484375 52.48371446,8.970684039 52.50904994,8.976531943 52.53438351,8.982387476 52.55971519,8.929503916 52.58504497,8.876551274 52.61037286,8.823529412 52.63569885,8.817766166 52.61037286))
521271|1|9.070450098|52.55971519|POLYGON((8.994121489 52.61037286,8.988250653 52.58504497,8.982387476 52.55971519,9.035202086 52.53438351,9.087947883 52.50904994,9.140625 52.48371446,9.146579805 52.50904994,9.152542373 52.53438351,9.15851272 52.55971519,9.105744125 52.58504497,9.052906597 52.61037286,9 52.63569885,8.994121489 52.61037286))
521273|1|9.422700587|52.55971519|POLYGON((9.346832136 52.61037286,9.34073107 52.58504497,9.334637965 52.55971519,9.387222947 52.53438351,9.439739414 52.50904994,9.4921875 52.48371446,9.498371336 52.50904994,9.504563233 52.53438351,9.510763209 52.55971519,9.458224543 52.58504497,9.405617244 52.61037286,9.352941176 52.63569885,9.346832136 52.61037286))
521275|1|9.774951076|52.55971519|POLYGON((9.699542782 52.61037286,9.693211488 52.58504497,9.686888454 52.55971519,9.739243807 52.53438351,9.791530945 52.50904994,9.84375 52.48371446,9.850162866 52.50904994,9.856584094 52.53438351,9.863013699 52.55971519,9.810704961 52.58504497,9.75832789 52.61037286,9.705882353 52.63569885,9.699542782 52.61037286))
521276|1|9.951076321|52.55971519|POLYGON((9.875898106 52.61037286,9.869451697 52.58504497,9.863013699 52.55971519,9.915254237 52.53438351,9.96742671 52.50904994,10.01953125 52.48371446,10.02605863 52.50904994,10.03259452 52.53438351,10.03913894 52.55971519,9.98694517 52.58504497,9.934683214 52.61037286,9.882352941 52.63569885,9.875898106 52.61037286))
521277|1|10.12720157|52.55971519|POLYGON((10.05225343 52.61037286,10.04569191 52.58504497,10.03913894 52.55971519,10.09126467 52.53438351,10.14332248 52.50904994,10.1953125 52.48371446,10.2019544 52.50904994,10.20860495 52.53438351,10.21526419 52.55971519,10.16318538 52.58504497,10.11103854 52.61037286,10.05882353 52.63569885,10.05225343 52.61037286))
521278|1|10.30332681|52.55971519|POLYGON((10.22860875 52.61037286,10.22193211 52.58504497,10.21526419 52.55971519,10.2672751 52.53438351,10.31921824 52.50904994,10.37109375 52.48371446,10.37785016 52.50904994,10.38461538 52.53438351,10.39138943 52.55971519,10.33942559 52.58504497,10.28739386 52.61037286,10.23529412 52.63569885,10.22860875 52.61037286))
521279|1|10.47945205|52.55971519|POLYGON((10.40496408 52.61037286,10.39817232 52.58504497,10.39138943 52.55971519,10.44328553 52.53438351,10.49511401 52.50904994,10.546875 52.48371446,10.55374593 52.50904994,10.56062581 52.53438351,10.56751468 52.55971519,10.5156658 52.58504497,10.46374918 52.61037286,10.41176471 52.63569885,10.40496408 52.61037286))
521281|1|10.83170254|52.55971519|POLYGON((10.75767472 52.61037286,10.75065274 52.58504497,10.74363992 52.55971519,10.79530639 52.53438351,10.84690554 52.50904994,10.8984375 52.48371446,10.90553746 52.50904994,10.91264668 52.53438351,10.91976517 52.55971519,10.86814621 52.58504497,10.81645983 52.61037286,10.76470588 52.63569885,10.75767472 52.61037286))
521284|1|11.36007828|52.55971519|POLYGON((11.28674069 52.61037286,11.27937337 52.58504497,11.27201566 52.55971519,11.32333768 52.53438351,11.37459283 52.50904994,11.42578125 52.48371446,11.43322476 52.50904994,11.44067797 52.53438351,11.4481409 52.55971519,11.39686684 52.58504497,11.3455258 52.61037286,11.29411765 52.63569885,11.28674069 52.61037286))
521287|1|11.88845401|52.55971519|POLYGON((11.81580666 52.61037286,11.80809399 52.58504497,11.80039139 52.55971519,11.85136897 52.53438351,11.90228013 52.50904994,11.953125 52.48371446,11.96091205 52.50904994,11.96870926 52.53438351,11.97651663 52.55971519,11.92558747 52.58504497,11.87459177 52.61037286,11.82352941 52.63569885,11.81580666 52.61037286))
521290|1|12.41682975|52.55971519|POLYGON((12.34487263 52.61037286,12.33681462 52.58504497,12.32876712 52.55971519,12.37940026 52.53438351,12.42996743 52.50904994,12.48046875 52.48371446,12.48859935 52.50904994,12.49674055 52.53438351,12.50489237 52.55971519,12.45430809 52.58504497,12.40365774 52.61037286,12.35294118 52.63569885,12.34487263 52.61037286))
521293|1|12.94520548|52.55971519|POLYGON((12.8739386 52.61037286,12.86553525 52.58504497,12.85714286 52.55971519,12.90743155 52.53438351,12.95765472 52.50904994,13.0078125 52.48371446,13.01628664 52.50904994,13.02477184 52.53438351,13.0332681 52.55971519,12.98302872 52.58504497,12.93272371 52.61037286,12.88235294 52.63569885,12.8739386 52.61037286))
521294|1|13.12133072|52.55971519|POLYGON((13.05029393 52.61037286,13.04177546 52.58504497,13.0332681 52.55971519,13.08344198 52.53438351,13.13355049 52.50904994,13.18359375 52.48371446,13.19218241 52.50904994,13.20078227 52.53438351,13.20939335 52.55971519,13.15926893 52.58504497,13.10907903 52.61037286,13.05882353 52.63569885,13.05029393 52.61037286))
521295|1|13.29745597|52.55971519|POLYGON((13.22664925 52.61037286,13.21801567 52.58504497,13.20939335 52.55971519,13.25945241 52.53438351,13.30944625 52.50904994,13.359375 52.48371446,13.36807818 52.50904994,13.3767927 52.53438351,13.38551859 52.55971519,13.33550914 52.58504497,13.28543436 52.61037286,13.23529412 52.63569885,13.22664925 52.61037286))
521296|1|13.47358121|52.55971519|POLYGON((13.40300457 52.61037286,13.39425587 52.58504497,13.38551859 52.55971519,13.43546284 52.53438351,13.48534202 52.50904994,13.53515625 52.48371446,13.54397394 52.50904994,13.55280313 52.53438351,13.56164384 52.55971519,13.51174935 52.58504497,13.46178968 52.61037286,13.41176471 52.63569885,13.40300457 52.61037286))
521297|1|13.64970646|52.55971519|POLYGON((13.5793599 52.61037286,13.57049608 52.58504497,13.56164384 52.55971519,13.61147327 52.53438351,13.66123779 52.50904994,13.7109375 52.48371446,13.71986971 52.50904994,13.72881356 52.53438351,13.73776908 52.55971519,13.68798956 52.58504497,13.638145 52.61037286,13.58823529 52.63569885,13.5793599 52.61037286))
521298|1|13.8258317|52.55971519|POLYGON((13.75571522 52.61037286,13.74673629 52.58504497,13.73776908 52.55971519,13.7874837 52.53438351,13.83713355 52.50904994,13.88671875 52.48371446,13.89576547 52.50904994,13.90482399 52.53438351,13.91389432 52.55971519,13.86422977 52.58504497,13.81450033 52.61037286,13.76470588 52.63569885,13.75571522 52.61037286))
523303|1|6.943359375|52.48371446|POLYGON((6.86440678 52.53438351,6.859934853 52.50904994,6.85546875 52.48371446,6.909564086 52.45837708,6.963589077 52.43303779,7.01754386 52.4076966,7.022106632 52.43303779,7.026675342 52.45837708,7.03125 52.48371446,6.977198697 52.50904994,6.923076923 52.53438351,6.86888454 52.55971519,6.86440678 52.53438351))
523307|1|7.646484375|52.48371446|POLYGON((7.568448501 52.53438351,7.563517915 52.50904994,7.55859375 52.48371446,7.61223162 52.45837708,7.66579974 52.43303779,7.719298246 52.4076966,7.724317295 52.43303779,7.729342876 52.45837708,7.734375 52.48371446,7.680781759 52.50904994,7.627118644 52.53438351,7.573385519 52.55971519,7.568448501 52.53438351))
523309|1|7.998046875|52.48371446|POLYGON((7.920469361 52.53438351,7.915309446 52.50904994,7.91015625 52.48371446,7.963565387 52.45837708,8.016905072 52.43303779,8.070175439 52.4076966,8.075422627 52.43303779,8.080676643 52.45837708,8.0859375 52.48371446,8.03257329 52.50904994,7.979139505 52.53438351,7.925636008 52.55971519,7.920469361 52.53438351))
523311|1|8.349609375|52.48371446|POLYGON((8.272490222 52.53438351,8.267100977 52.50904994,8.26171875 52.48371446,8.314899154 52.45837708,8.368010403 52.43303779,8.421052632 52.4076966,8.426527958 52.43303779,8.43201041 52.45837708,8.4375 52.48371446,8.384364821 52.50904994,8.331160365 52.53438351,8.277886497 52.55971519,8.272490222 52.53438351))
523317|1|9.404296875|52.48371446|POLYGON((9.328552803 52.53438351,9.32247557 52.50904994,9.31640625 52.48371446,9.368900455 52.45837708,9.421326398 52.43303779,9.473684211 52.4076966,9.479843953 52.43303779,9.486011711 52.45837708,9.4921875 52.48371446,9.439739414 52.50904994,9.387222947 52.53438351,9.334637965 52.55971519,9.328552803 52.53438351))
523318|1|9.580078125|52.48371446|POLYGON((9.504563233 52.53438351,9.498371336 52.50904994,9.4921875 52.48371446,9.544567339 52.45837708,9.596879064 52.43303779,9.649122807 52.4076966,9.655396619 52.43303779,9.661678595 52.45837708,9.66796875 52.48371446,9.615635179 52.50904994,9.563233377 52.53438351,9.510763209 52.55971519,9.504563233 52.53438351))
523319|1|9.755859375|52.48371446|POLYGON((9.680573664 52.53438351,9.674267101 52.50904994,9.66796875 52.48371446,9.720234223 52.45837708,9.77243173 52.43303779,9.824561404 52.4076966,9.830949285 52.43303779,9.837345478 52.45837708,9.84375 52.48371446,9.791530945 52.50904994,9.739243807 52.53438351,9.686888454 52.55971519,9.680573664 52.53438351))
523320|1|9.931640625|52.48371446|POLYGON((9.856584094 52.53438351,9.850162866 52.50904994,9.84375 52.48371446,9.895901106 52.45837708,9.947984395 52.43303779,10 52.4076966,10.00650195 52.43303779,10.01301236 52.45837708,10.01953125 52.48371446,9.96742671 52.50904994,9.915254237 52.53438351,9.863013699 52.55971519,9.856584094 52.53438351))
523323|1|10.45898438|52.48371446|POLYGON((10.38461538 52.53438351,10.37785016 52.50904994,10.37109375 52.48371446,10.42290176 52.45837708,10.47464239 52.43303779,10.52631579 52.4076966,10.53315995 52.43303779,10.54001301 52.45837708,10.546875 52.48371446,10.49511401 52.50904994,10.44328553 52.53438351,10.39138943 52.55971519,10.38461538 52.53438351))
523324|1|10.63476562|52.48371446|POLYGON((10.56062581 52.53438351,10.55374593 52.50904994,10.546875 52.48371446,10.59856864 52.45837708,10.65019506 52.43303779,10.70175439 52.4076966,10.70871261 52.43303779,10.7156799 52.45837708,10.72265625 52.48371446,10.67100977 52.50904994,10.61929596 52.53438351,10.56751468 52.55971519,10.56062581 52.53438351))
523325|1|10.81054688|52.48371446|POLYGON((10.73663625 52.53438351,10.72964169 52.50904994,10.72265625 52.48371446,10.77423552 52.45837708,10.82574772 52.43303779,10.87719298 52.4076966,10.88426528 52.43303779,10.89134678 52.45837708,10.8984375 52.48371446,10.84690554 52.50904994,10.79530639 52.53438351,10.74363992 52.55971519,10.73663625 52.53438351))
523328|1|11.33789062|52.48371446|POLYGON((11.26466754 52.53438351,11.25732899 52.50904994,11.25 52.48371446,11.30123617 52.45837708,11.35240572 52.43303779,11.40350877 52.4076966,11.41092328 52.43303779,11.41834743 52.45837708,11.42578125 52.48371446,11.37459283 52.50904994,11.32333768 52.53438351,11.27201566 52.55971519,11.26466754 52.53438351))
523331|1|11.86523438|52.48371446|POLYGON((11.79269883 52.53438351,11.78501629 52.50904994,11.77734375 52.48371446,11.82823682 52.45837708,11.87906372 52.43303779,11.92982456 52.4076966,11.93758127 52.43303779,11.94534808 52.45837708,11.953125 52.48371446,11.90228013 52.50904994,11.85136897 52.53438351,11.80039139 52.55971519,11.79269883 52.53438351))
523332|1|12.04101562|52.48371446|POLYGON((11.96870926 52.53438351,11.96091205 52.50904994,11.953125 52.48371446,12.00390371 52.45837708,12.05461638 52.43303779,12.10526316 52.4076966,12.11313394 52.43303779,12.12101496 52.45837708,12.12890625 52.48371446,12.0781759 52.50904994,12.0273794 52.53438351,11.97651663 52.55971519,11.96870926 52.53438351))
523334|1|12.39257812|52.48371446|POLYGON((12.32073012 52.53438351,12.31270358 52.50904994,12.3046875 52.48371446,12.35523748 52.45837708,12.40572172 52.43303779,12.45614035 52.4076966,12.46423927 52.43303779,12.47234873 52.45837708,12.48046875 52.48371446,12.42996743 52.50904994,12.37940026 52.53438351,12.32876712 52.55971519,12.32073012 52.53438351))
523338|1|13.09570312|52.48371446|POLYGON((13.02477184 52.53438351,13.01628664 52.50904994,13.0078125 52.48371446,13.05790501 52.45837708,13.10793238 52.43303779,13.15789474 52.4076966,13.16644993 52.43303779,13.17501627 52.45837708,13.18359375 52.48371446,13.13355049 52.50904994,13.08344198 52.53438351,13.0332681 52.55971519,13.02477184 52.53438351))
523339|1|13.27148438|52.48371446|POLYGON((13.20078227 52.53438351,13.19218241 52.50904994,13.18359375 52.48371446,13.23357189 52.45837708,13.28348505 52.43303779,13.33333333 52.4076966,13.3420026 52.43303779,13.35068315 52.45837708,13.359375 52.48371446,13.30944625 52.50904994,13.25945241 52.53438351,13.20939335 52.55971519,13.20078227 52.53438351))
523340|1|13.44726562|52.48371446|POLYGON((13.3767927 52.53438351,13.36807818 52.50904994,13.359375 52.48371446,13.40923878 52.45837708,13.45903771 52.43303779,13.50877193 52.4076966,13.51755527 52.43303779,13.52635003 52.45837708,13.53515625 52.48371446,13.48534202 52.50904994,13.43546284 52.53438351,13.38551859 52.55971519,13.3767927 52.53438351))
523341|1|13.62304688|52.48371446|POLYGON((13.55280313 52.53438351,13.54397394 52.50904994,13.53515625 52.48371446,13.58490566 52.45837708,13.63459038 52.43303779,13.68421053 52.4076966,13.69310793 52.43303779,13.70201692 52.45837708,13.7109375 52.48371446,13.66123779 52.50904994,13.61147327 52.53438351,13.56164384 52.55971519,13.55280313 52.53438351))
523342|1|13.79882812|52.48371446|POLYGON((13.72881356 52.53438351,13.71986971 52.50904994,13.7109375 52.48371446,13.76057254 52.45837708,13.81014304 52.43303779,13.85964912 52.4076966,13.8686606 52.43303779,13.8776838 52.45837708,13.88671875 52.48371446,13.83713355 52.50904994,13.7874837 52.53438351,13.73776908 52.55971519,13.72881356 52.53438351))
523343|1|13.97460938|52.48371446|POLYGON((13.90482399 52.53438351,13.89576547 52.50904994,13.88671875 52.48371446,13.93623943 52.45837708,13.98569571 52.43303779,14.03508772 52.4076966,14.04421326 52.43303779,14.05335068 52.45837708,14.0625 52.48371446,14.01302932 52.50904994,13.96349413 52.53438351,13.91389432 52.55971519,13.90482399 52.53438351))
525352|1|7.105263158|52.4076966|POLYGON((7.026675342 52.45837708,7.022106632 52.43303779,7.01754386 52.4076966,7.071428571 52.3823535,7.125243348 52.35700849,7.178988327 52.33166158,7.183646982 52.35700849,7.188311688 52.3823535,7.192982456 52.4076966,7.139141743 52.43303779,7.085230969 52.45837708,7.03125 52.48371446,7.026675342 52.45837708))
525353|1|7.280701754|52.4076966|POLYGON((7.202342225 52.45837708,7.197659298 52.43303779,7.192982456 52.4076966,7.246753247 52.3823535,7.30045425 52.35700849,7.354085603 52.33166158,7.358857884 52.35700849,7.363636364 52.3823535,7.368421053 52.4076966,7.314694408 52.43303779,7.260897853 52.45837708,7.20703125 52.48371446,7.202342225 52.45837708))
525357|1|7.98245614|52.4076966|POLYGON((7.905009759 52.45837708,7.899869961 52.43303779,7.894736842 52.4076966,7.948051948 52.3823535,8.001297859 52.35700849,8.054474708 52.33166158,8.059701493 52.35700849,8.064935065 52.3823535,8.070175439 52.4076966,8.016905072 52.43303779,7.963565387 52.45837708,7.91015625 52.48371446,7.905009759 52.45837708))
525358|1|8.157894737|52.4076966|POLYGON((8.080676643 52.45837708,8.075422627 52.43303779,8.070175439 52.4076966,8.123376623 52.3823535,8.176508761 52.35700849,8.229571984 52.33166158,8.234912395 52.35700849,8.24025974 52.3823535,8.245614035 52.4076966,8.192457737 52.43303779,8.139232271 52.45837708,8.0859375 52.48371446,8.080676643 52.45837708))
525359|1|8.333333333|52.4076966|POLYGON((8.256343526 52.45837708,8.250975293 52.43303779,8.245614035 52.4076966,8.298701299 52.3823535,8.351719663 52.35700849,8.404669261 52.33166158,8.410123297 52.35700849,8.415584416 52.3823535,8.421052632 52.4076966,8.368010403 52.43303779,8.314899154 52.45837708,8.26171875 52.48371446,8.256343526 52.45837708))
525360|1|8.50877193|52.4076966|POLYGON((8.43201041 52.45837708,8.426527958 52.43303779,8.421052632 52.4076966,8.474025974 52.3823535,8.526930565 52.35700849,8.579766537 52.33166158,8.585334199 52.35700849,8.590909091 52.3823535,8.596491228 52.4076966,8.543563069 52.43303779,8.490566038 52.45837708,8.4375 52.48371446,8.43201041 52.45837708))
525365|1|9.385964912|52.4076966|POLYGON((9.310344828 52.45837708,9.304291287 52.43303779,9.298245614 52.4076966,9.350649351 52.3823535,9.402985075 52.35700849,9.455252918 52.33166158,9.461388709 52.35700849,9.467532468 52.3823535,9.473684211 52.4076966,9.421326398 52.43303779,9.368900455 52.45837708,9.31640625 52.48371446,9.310344828 52.45837708))
525366|1|9.561403509|52.4076966|POLYGON((9.486011711 52.45837708,9.479843953 52.43303779,9.473684211 52.4076966,9.525974026 52.3823535,9.578195977 52.35700849,9.630350195 52.33166158,9.636599611 52.35700849,9.642857143 52.3823535,9.649122807 52.4076966,9.596879064 52.43303779,9.544567339 52.45837708,9.4921875 52.48371446,9.486011711 52.45837708))
525367|1|9.736842105|52.4076966|POLYGON((9.661678595 52.45837708,9.655396619 52.43303779,9.649122807 52.4076966,9.701298701 52.3823535,9.753406879 52.35700849,9.805447471 52.33166158,9.811810513 52.35700849,9.818181818 52.3823535,9.824561404 52.4076966,9.77243173 52.43303779,9.720234223 52.45837708,9.66796875 52.48371446,9.661678595 52.45837708))
525368|1|9.912280702|52.4076966|POLYGON((9.837345478 52.45837708,9.830949285 52.43303779,9.824561404 52.4076966,9.876623377 52.3823535,9.928617781 52.35700849,9.980544747 52.33166158,9.987021415 52.35700849,9.993506494 52.3823535,10 52.4076966,9.947984395 52.43303779,9.895901106 52.45837708,9.84375 52.48371446,9.837345478 52.45837708))
525369|1|10.0877193|52.4076966|POLYGON((10.01301236 52.45837708,10.00650195 52.43303779,10 52.4076966,10.05194805 52.3823535,10.10382868 52.35700849,10.15564202 52.33166158,10.16223232 52.35700849,10.16883117 52.3823535,10.1754386 52.4076966,10.12353706 52.43303779,10.07156799 52.45837708,10.01953125 52.48371446,10.01301236 52.45837708))
525370|1|10.26315789|52.4076966|POLYGON((10.18867925 52.45837708,10.18205462 52.43303779,10.1754386 52.4076966,10.22727273 52.3823535,10.27903958 52.35700849,10.3307393 52.33166158,10.33744322 52.35700849,10.34415584 52.3823535,10.35087719 52.4076966,10.29908973 52.43303779,10.24723487 52.45837708,10.1953125 52.48371446,10.18867925 52.45837708))
525371|1|10.43859649|52.4076966|POLYGON((10.36434613 52.45837708,10.35760728 52.43303779,10.35087719 52.4076966,10.4025974 52.3823535,10.45425049 52.35700849,10.50583658 52.33166158,10.51265412 52.35700849,10.51948052 52.3823535,10.52631579 52.4076966,10.47464239 52.43303779,10.42290176 52.45837708,10.37109375 52.48371446,10.36434613 52.45837708))
525372|1|10.61403509|52.4076966|POLYGON((10.54001301 52.45837708,10.53315995 52.43303779,10.52631579 52.4076966,10.57792208 52.3823535,10.62946139 52.35700849,10.68093385 52.33166158,10.68786502 52.35700849,10.69480519 52.3823535,10.70175439 52.4076966,10.65019506 52.43303779,10.59856864 52.45837708,10.546875 52.48371446,10.54001301 52.45837708))
525373|1|10.78947368|52.4076966|POLYGON((10.7156799 52.45837708,10.70871261 52.43303779,10.70175439 52.4076966,10.75324675 52.3823535,10.80467229 52.35700849,10.85603113 52.33166158,10.86307592 52.35700849,10.87012987 52.3823535,10.87719298 52.4076966,10.82574772 52.43303779,10.77423552 52.45837708,10.72265625 52.48371446,10.7156799 52.45837708))
525374|2|10.96491228|52.4076966|POLYGON((10.89134678 52.45837708,10.88426528 52.43303779,10.87719298 52.4076966,10.92857143 52.3823535,10.97988319 52.35700849,11.0311284 52.33166158,11.03828683 52.35700849,11.04545455 52.3823535,11.05263158 52.4076966,11.00130039 52.43303779,10.94990241 52.45837708,10.8984375 52.48371446,10.89134678 52.45837708))
525380|1|12.01754386|52.4076966|POLYGON((11.94534808 52.45837708,11.93758127 52.43303779,11.92982456 52.4076966,11.98051948 52.3823535,12.0311486 52.35700849,12.08171206 52.33166158,12.08955224 52.35700849,12.0974026 52.3823535,12.10526316 52.4076966,12.05461638 52.43303779,12.00390371 52.45837708,11.953125 52.48371446,11.94534808 52.45837708))
525381|1|12.19298246|52.4076966|POLYGON((12.12101496 52.45837708,12.11313394 52.43303779,12.10526316 52.4076966,12.15584416 52.3823535,12.20635951 52.35700849,12.25680934 52.33166158,12.26476314 52.35700849,12.27272727 52.3823535,12.28070175 52.4076966,12.23016905 52.43303779,12.17957059 52.45837708,12.12890625 52.48371446,12.12101496 52.45837708))
525383|1|12.54385965|52.4076966|POLYGON((12.47234873 52.45837708,12.46423927 52.43303779,12.45614035 52.4076966,12.50649351 52.3823535,12.55678131 52.35700849,12.60700389 52.33166158,12.61518494 52.35700849,12.62337662 52.3823535,12.63157895 52.4076966,12.58127438 52.43303779,12.53090436 52.45837708,12.48046875 52.48371446,12.47234873 52.45837708))
525384|1|12.71929825|52.4076966|POLYGON((12.64801561 52.45837708,12.63979194 52.43303779,12.63157895 52.4076966,12.68181818 52.3823535,12.73199221 52.35700849,12.78210117 52.33166158,12.79039585 52.35700849,12.7987013 52.3823535,12.80701754 52.4076966,12.75682705 52.43303779,12.70657124 52.45837708,12.65625 52.48371446,12.64801561 52.45837708))
525385|1|12.89473684|52.4076966|POLYGON((12.8236825 52.45837708,12.8153446 52.43303779,12.80701754 52.4076966,12.85714286 52.3823535,12.90720311 52.35700849,12.95719844 52.33166158,12.96560675 52.35700849,12.97402597 52.3823535,12.98245614 52.4076966,12.93237971 52.43303779,12.88223813 52.45837708,12.83203125 52.48371446,12.8236825 52.45837708))
525386|1|13.07017544|52.4076966|POLYGON((12.99934938 52.45837708,12.99089727 52.43303779,12.98245614 52.4076966,13.03246753 52.3823535,13.08241402 52.35700849,13.13229572 52.33166158,13.14081765 52.35700849,13.14935065 52.3823535,13.15789474 52.4076966,13.10793238 52.43303779,13.05790501 52.45837708,13.0078125 52.48371446,12.99934938 52.45837708))
525387|1|13.24561404|52.4076966|POLYGON((13.17501627 52.45837708,13.16644993 52.43303779,13.15789474 52.4076966,13.20779221 52.3823535,13.25762492 52.35700849,13.307393 52.33166158,13.31602855 52.35700849,13.32467532 52.3823535,13.33333333 52.4076966,13.28348505 52.43303779,13.23357189 52.45837708,13.18359375 52.48371446,13.17501627 52.45837708))
525388|1|13.42105263|52.4076966|POLYGON((13.35068315 52.45837708,13.3420026 52.43303779,13.33333333 52.4076966,13.38311688 52.3823535,13.43283582 52.35700849,13.48249027 52.33166158,13.49123945 52.35700849,13.5 52.3823535,13.50877193 52.4076966,13.45903771 52.43303779,13.40923878 52.45837708,13.359375 52.48371446,13.35068315 52.45837708))
525389|1|13.59649123|52.4076966|POLYGON((13.52635003 52.45837708,13.51755527 52.43303779,13.50877193 52.4076966,13.55844156 52.3823535,13.60804672 52.35700849,13.65758755 52.33166158,13.66645036 52.35700849,13.67532468 52.3823535,13.68421053 52.4076966,13.63459038 52.43303779,13.58490566 52.45837708,13.53515625 52.48371446,13.52635003 52.45837708))
525390|1|13.77192982|52.4076966|POLYGON((13.70201692 52.45837708,13.69310793 52.43303779,13.68421053 52.4076966,13.73376623 52.3823535,13.78325762 52.35700849,13.83268482 52.33166158,13.84166126 52.35700849,13.85064935 52.3823535,13.85964912 52.4076966,13.81014304 52.43303779,13.76057254 52.45837708,13.7109375 52.48371446,13.70201692 52.45837708))
525394|3|14.47368421|52.4076966|POLYGON((14.40468445 52.45837708,14.3953186 52.43303779,14.38596491 52.4076966,14.43506494 52.3823535,14.48410123 52.35700849,14.53307393 52.33166158,14.54250487 52.35700849,14.55194805 52.3823535,14.56140351 52.4076966,14.51235371 52.43303779,14.46324008 52.45837708,14.4140625 52.48371446,14.40468445 52.45837708))
527404|1|7.091439689|52.33166158|POLYGON((7.012987013 52.3823535,7.00843608 52.35700849,7.003891051 52.33166158,7.057679844 52.30631275,7.111398964 52.280962,7.165048544 52.25560934,7.169689119 52.280962,7.17433571 52.30631275,7.178988327 52.33166158,7.125243348 52.35700849,7.071428571 52.3823535,7.01754386 52.4076966,7.012987013 52.3823535))
527405|1|7.266536965|52.33166158|POLYGON((7.188311688 52.3823535,7.183646982 52.35700849,7.178988327 52.33166158,7.232663642 52.30631275,7.28626943 52.280962,7.339805825 52.25560934,7.344559585 52.280962,7.349319507 52.30631275,7.354085603 52.33166158,7.30045425 52.35700849,7.246753247 52.3823535,7.192982456 52.4076966,7.188311688 52.3823535))
527406|1|7.441634241|52.33166158|POLYGON((7.363636364 52.3823535,7.358857884 52.35700849,7.354085603 52.33166158,7.40764744 52.30631275,7.461139896 52.280962,7.514563107 52.25560934,7.519430052 52.280962,7.524303305 52.30631275,7.529182879 52.33166158,7.475665152 52.35700849,7.422077922 52.3823535,7.368421053 52.4076966,7.363636364 52.3823535))
527407|1|7.616731518|52.33166158|POLYGON((7.538961039 52.3823535,7.534068787 52.35700849,7.529182879 52.33166158,7.582631238 52.30631275,7.636010363 52.280962,7.689320388 52.25560934,7.694300518 52.280962,7.699287103 52.30631275,7.704280156 52.33166158,7.650876055 52.35700849,7.597402597 52.3823535,7.543859649 52.4076966,7.538961039 52.3823535))
527408|1|7.791828794|52.33166158|POLYGON((7.714285714 52.3823535,7.709279689 52.35700849,7.704280156 52.33166158,7.757615036 52.30631275,7.810880829 52.280962,7.86407767 52.25560934,7.869170984 52.280962,7.874270901 52.30631275,7.879377432 52.33166158,7.826086957 52.35700849,7.772727273 52.3823535,7.719298246 52.4076966,7.714285714 52.3823535))
527409|1|7.96692607|52.33166158|POLYGON((7.88961039 52.3823535,7.884490591 52.35700849,7.879377432 52.33166158,7.932598833 52.30631275,7.985751295 52.280962,8.038834951 52.25560934,8.044041451 52.280962,8.049254699 52.30631275,8.054474708 52.33166158,8.001297859 52.35700849,7.948051948 52.3823535,7.894736842 52.4076966,7.88961039 52.3823535))
527410|1|8.142023346|52.33166158|POLYGON((8.064935065 52.3823535,8.059701493 52.35700849,8.054474708 52.33166158,8.107582631 52.30631275,8.160621762 52.280962,8.213592233 52.25560934,8.218911917 52.280962,8.224238496 52.30631275,8.229571984 52.33166158,8.176508761 52.35700849,8.123376623 52.3823535,8.070175439 52.4076966,8.064935065 52.3823535))
527411|1|8.317120623|52.33166158|POLYGON((8.24025974 52.3823535,8.234912395 52.35700849,8.229571984 52.33166158,8.282566429 52.30631275,8.335492228 52.280962,8.388349515 52.25560934,8.393782383 52.280962,8.399222294 52.30631275,8.404669261 52.33166158,8.351719663 52.35700849,8.298701299 52.3823535,8.245614035 52.4076966,8.24025974 52.3823535))
527412|1|8.492217899|52.33166158|POLYGON((8.415584416 52.3823535,8.410123297 52.35700849,8.404669261 52.33166158,8.457550227 52.30631275,8.510362694 52.280962,8.563106796 52.25560934,8.56865285 52.280962,8.574206092 52.30631275,8.579766537 52.33166158,8.526930565 52.35700849,8.474025974 52.3823535,8.421052632 52.4076966,8.415584416 52.3823535))
527413|1|8.667315175|52.33166158|POLYGON((8.590909091 52.3823535,8.585334199 52.35700849,8.579766537 52.33166158,8.632534025 52.30631275,8.685233161 52.280962,8.737864078 52.25560934,8.743523316 52.280962,8.74918989 52.30631275,8.754863813 52.33166158,8.702141467 52.35700849,8.649350649 52.3823535,8.596491228 52.4076966,8.590909091 52.3823535))
527414|1|8.842412451|52.33166158|POLYGON((8.766233766 52.3823535,8.760545101 52.35700849,8.754863813 52.33166158,8.807517822 52.30631275,8.860103627 52.280962,8.912621359 52.25560934,8.918393782 52.280962,8.924173688 52.30631275,8.929961089 52.33166158,8.877352369 52.35700849,8.824675325 52.3823535,8.771929825 52.4076966,8.766233766 52.3823535))
527416|7|9.192607004|52.33166158|POLYGON((9.116883117 52.3823535,9.110966905 52.35700849,9.105058366 52.33166158,9.157485418 52.30631275,9.20984456 52.280962,9.262135922 52.25560934,9.268134715 52.280962,9.274141283 52.30631275,9.280155642 52.33166158,9.227774173 52.35700849,9.175324675 52.3823535,9.122807018 52.4076966,9.116883117 52.3823535))
527417|1|9.36770428|52.33166158|POLYGON((9.292207792 52.3823535,9.286177807 52.35700849,9.280155642 52.33166158,9.332469216 52.30631275,9.384715026 52.280962,9.436893204 52.25560934,9.443005181 52.280962,9.449125081 52.30631275,9.455252918 52.33166158,9.402985075 52.35700849,9.350649351 52.3823535,9.298245614 52.4076966,9.292207792 52.3823535))
527418|1|9.542801556|52.33166158|POLYGON((9.467532468 52.3823535,9.461388709 52.35700849,9.455252918 52.33166158,9.507453014 52.30631275,9.559585492 52.280962,9.611650485 52.25560934,9.617875648 52.280962,9.624108879 52.30631275,9.630350195 52.33166158,9.578195977 52.35700849,9.525974026 52.3823535,9.473684211 52.4076966,9.467532468 52.3823535))
527419|1|9.717898833|52.33166158|POLYGON((9.642857143 52.3823535,9.636599611 52.35700849,9.630350195 52.33166158,9.682436811 52.30631275,9.734455959 52.280962,9.786407767 52.25560934,9.792746114 52.280962,9.799092677 52.30631275,9.805447471 52.33166158,9.753406879 52.35700849,9.701298701 52.3823535,9.649122807 52.4076966,9.642857143 52.3823535))
527420|1|9.892996109|52.33166158|POLYGON((9.818181818 52.3823535,9.811810513 52.35700849,9.805447471 52.33166158,9.857420609 52.30631275,9.909326425 52.280962,9.961165049 52.25560934,9.96761658 52.280962,9.974076474 52.30631275,9.980544747 52.33166158,9.928617781 52.35700849,9.876623377 52.3823535,9.824561404 52.4076966,9.818181818 52.3823535))
527422|3|10.24319066|52.33166158|POLYGON((10.16883117 52.3823535,10.16223232 52.35700849,10.15564202 52.33166158,10.2073882 52.30631275,10.25906736 52.280962,10.31067961 52.25560934,10.31735751 52.280962,10.32404407 52.30631275,10.3307393 52.33166158,10.27903958 52.35700849,10.22727273 52.3823535,10.1754386 52.4076966,10.16883117 52.3823535))
527423|1|10.41828794|52.33166158|POLYGON((10.34415584 52.3823535,10.33744322 52.35700849,10.3307393 52.33166158,10.382372 52.30631275,10.43393782 52.280962,10.48543689 52.25560934,10.49222798 52.280962,10.49902787 52.30631275,10.50583658 52.33166158,10.45425049 52.35700849,10.4025974 52.3823535,10.35087719 52.4076966,10.34415584 52.3823535))
527424|1|10.59338521|52.33166158|POLYGON((10.51948052 52.3823535,10.51265412 52.35700849,10.50583658 52.33166158,10.5573558 52.30631275,10.60880829 52.280962,10.66019417 52.25560934,10.66709845 52.280962,10.67401167 52.30631275,10.68093385 52.33166158,10.62946139 52.35700849,10.57792208 52.3823535,10.52631579 52.4076966,10.51948052 52.3823535))
527425|1|10.76848249|52.33166158|POLYGON((10.69480519 52.3823535,10.68786502 52.35700849,10.68093385 52.33166158,10.7323396 52.30631275,10.78367876 52.280962,10.83495146 52.25560934,10.84196891 52.280962,10.84899546 52.30631275,10.85603113 52.33166158,10.80467229 52.35700849,10.75324675 52.3823535,10.70175439 52.4076966,10.69480519 52.3823535))
527427|1|11.11867704|52.33166158|POLYGON((11.04545455 52.3823535,11.03828683 52.35700849,11.0311284 52.33166158,11.08230719 52.30631275,11.13341969 52.280962,11.18446602 52.25560934,11.19170984 52.280962,11.19896306 52.30631275,11.20622568 52.33166158,11.15509409 52.35700849,11.1038961 52.3823535,11.05263158 52.4076966,11.04545455 52.3823535))
527432|1|11.99416342|52.33166158|POLYGON((11.92207792 52.3823535,11.91434134 52.35700849,11.90661479 52.33166158,11.95722618 52.30631275,12.00777202 52.280962,12.05825243 52.25560934,12.06606218 52.280962,12.07388205 52.30631275,12.08171206 52.33166158,12.0311486 52.35700849,11.98051948 52.3823535,11.92982456 52.4076966,11.92207792 52.3823535))
527437|1|12.86964981|52.33166158|POLYGON((12.7987013 52.3823535,12.79039585 52.35700849,12.78210117 52.33166158,12.83214517 52.30631275,12.88212435 52.280962,12.93203883 52.25560934,12.94041451 52.280962,12.94880104 52.30631275,12.95719844 52.33166158,12.90720311 52.35700849,12.85714286 52.3823535,12.80701754 52.4076966,12.7987013 52.3823535))
527438|1|13.04474708|52.33166158|POLYGON((12.97402597 52.3823535,12.96560675 52.35700849,12.95719844 52.33166158,13.00712897 52.30631275,13.05699482 52.280962,13.10679612 52.25560934,13.11528497 52.280962,13.12378483 52.30631275,13.13229572 52.33166158,13.08241402 52.35700849,13.03246753 52.3823535,12.98245614 52.4076966,12.97402597 52.3823535))
527439|1|13.21984436|52.33166158|POLYGON((13.14935065 52.3823535,13.14081765 52.35700849,13.13229572 52.33166158,13.18211277 52.30631275,13.23186528 52.280962,13.2815534 52.25560934,13.29015544 52.280962,13.29876863 52.30631275,13.307393 52.33166158,13.25762492 52.35700849,13.20779221 52.3823535,13.15789474 52.4076966,13.14935065 52.3823535))
527440|1|13.39494163|52.33166158|POLYGON((13.32467532 52.3823535,13.31602855 52.35700849,13.307393 52.33166158,13.35709657 52.30631275,13.40673575 52.280962,13.45631068 52.25560934,13.46502591 52.280962,13.47375243 52.30631275,13.48249027 52.33166158,13.43283582 52.35700849,13.38311688 52.3823535,13.33333333 52.4076966,13.32467532 52.3823535))
527441|1|13.57003891|52.33166158|POLYGON((13.5 52.3823535,13.49123945 52.35700849,13.48249027 52.33166158,13.53208036 52.30631275,13.58160622 52.280962,13.63106796 52.25560934,13.63989637 52.280962,13.64873623 52.30631275,13.65758755 52.33166158,13.60804672 52.35700849,13.55844156 52.3823535,13.50877193 52.4076966,13.5 52.3823535))
527442|8|13.74513619|52.33166158|POLYGON((13.67532468 52.3823535,13.66645036 52.35700849,13.65758755 52.33166158,13.70706416 52.30631275,13.75647668 52.280962,13.80582524 52.25560934,13.81476684 52.280962,13.82372003 52.30631275,13.83268482 52.33166158,13.78325762 52.35700849,13.73376623 52.3823535,13.68421053 52.4076966,13.67532468 52.3823535))
527444|1|14.09533074|52.33166158|POLYGON((14.02597403 52.3823535,14.01687216 52.35700849,14.0077821 52.33166158,14.05703176 52.30631275,14.10621762 52.280962,14.15533981 52.25560934,14.16450777 52.280962,14.17368762 52.30631275,14.18287938 52.33166158,14.13367943 52.35700849,14.08441558 52.3823535,14.03508772 52.4076966,14.02597403 52.3823535))
527447|1|14.62062257|52.33166158|POLYGON((14.55194805 52.3823535,14.54250487 52.35700849,14.53307393 52.33166158,14.58198315 52.30631275,14.63082902 52.280962,14.67961165 52.25560934,14.68911917 52.280962,14.69863901 52.30631275,14.70817121 52.33166158,14.65931213 52.35700849,14.61038961 52.3823535,14.56140351 52.4076966,14.55194805 52.3823535))
529462|1|7.427184466|52.25560934|POLYGON((7.349319507 52.30631275,7.344559585 52.280962,7.339805825 52.25560934,7.393272962 52.23025476,7.446670976 52.20489826,7.5 52.17953984,7.504848093 52.20489826,7.509702458 52.23025476,7.514563107 52.25560934,7.461139896 52.280962,7.40764744 52.30631275,7.354085603 52.33166158,7.349319507 52.30631275))
529464|1|7.776699029|52.25560934|POLYGON((7.699287103 52.30631275,7.694300518 52.280962,7.689320388 52.25560934,7.742561449 52.23025476,7.795733678 52.20489826,7.848837209 52.17953984,7.853910795 52.20489826,7.858990944 52.23025476,7.86407767 52.25560934,7.810880829 52.280962,7.757615036 52.30631275,7.704280156 52.33166158,7.699287103 52.30631275))
529465|1|7.951456311|52.25560934|POLYGON((7.874270901 52.30631275,7.869170984 52.280962,7.86407767 52.25560934,7.917205692 52.23025476,7.970265029 52.20489826,8.023255814 52.17953984,8.028442146 52.20489826,8.033635188 52.23025476,8.038834951 52.25560934,7.985751295 52.280962,7.932598833 52.30631275,7.879377432 52.33166158,7.874270901 52.30631275))
529466|1|8.126213592|52.25560934|POLYGON((8.049254699 52.30631275,8.044041451 52.280962,8.038834951 52.25560934,8.091849935 52.23025476,8.14479638 52.20489826,8.197674419 52.17953984,8.202973497 52.20489826,8.208279431 52.23025476,8.213592233 52.25560934,8.160621762 52.280962,8.107582631 52.30631275,8.054474708 52.33166158,8.049254699 52.30631275))
529467|1|8.300970874|52.25560934|POLYGON((8.224238496 52.30631275,8.218911917 52.280962,8.213592233 52.25560934,8.266494179 52.23025476,8.319327731 52.20489826,8.372093023 52.17953984,8.377504848 52.20489826,8.382923674 52.23025476,8.388349515 52.25560934,8.335492228 52.280962,8.282566429 52.30631275,8.229571984 52.33166158,8.224238496 52.30631275))
529468|1|8.475728155|52.25560934|POLYGON((8.399222294 52.30631275,8.393782383 52.280962,8.388349515 52.25560934,8.441138422 52.23025476,8.493859082 52.20489826,8.546511628 52.17953984,8.552036199 52.20489826,8.557567917 52.23025476,8.563106796 52.25560934,8.510362694 52.280962,8.457550227 52.30631275,8.404669261 52.33166158,8.399222294 52.30631275))
529469|1|8.650485437|52.25560934|POLYGON((8.574206092 52.30631275,8.56865285 52.280962,8.563106796 52.25560934,8.615782665 52.23025476,8.668390433 52.20489826,8.720930233 52.17953984,8.72656755 52.20489826,8.73221216 52.23025476,8.737864078 52.25560934,8.685233161 52.280962,8.632534025 52.30631275,8.579766537 52.33166158,8.574206092 52.30631275))
529470|1|8.825242718|52.25560934|POLYGON((8.74918989 52.30631275,8.743523316 52.280962,8.737864078 52.25560934,8.790426908 52.23025476,8.842921784 52.20489826,8.895348837 52.17953984,8.901098901 52.20489826,8.906856404 52.23025476,8.912621359 52.25560934,8.860103627 52.280962,8.807517822 52.30631275,8.754863813 52.33166158,8.74918989 52.30631275))
529471|1|9|52.25560934|POLYGON((8.924173688 52.30631275,8.918393782 52.280962,8.912621359 52.25560934,8.965071151 52.23025476,9.017453135 52.20489826,9.069767442 52.17953984,9.075630252 52.20489826,9.081500647 52.23025476,9.087378641 52.25560934,9.034974093 52.280962,8.98250162 52.30631275,8.929961089 52.33166158,8.924173688 52.30631275))
529472|1|9.174757282|52.25560934|POLYGON((9.099157485 52.30631275,9.093264249 52.280962,9.087378641 52.25560934,9.139715395 52.23025476,9.191984486 52.20489826,9.244186047 52.17953984,9.250161603 52.20489826,9.25614489 52.23025476,9.262135922 52.25560934,9.20984456 52.280962,9.157485418 52.30631275,9.105058366 52.33166158,9.099157485 52.30631275))
529473|1|9.349514563|52.25560934|POLYGON((9.274141283 52.30631275,9.268134715 52.280962,9.262135922 52.25560934,9.314359638 52.23025476,9.366515837 52.20489826,9.418604651 52.17953984,9.424692954 52.20489826,9.430789133 52.23025476,9.436893204 52.25560934,9.384715026 52.280962,9.332469216 52.30631275,9.280155642 52.33166158,9.274141283 52.30631275))
529474|1|9.524271845|52.25560934|POLYGON((9.449125081 52.30631275,9.443005181 52.280962,9.436893204 52.25560934,9.489003881 52.23025476,9.541047188 52.20489826,9.593023256 52.17953984,9.599224305 52.20489826,9.605433376 52.23025476,9.611650485 52.25560934,9.559585492 52.280962,9.507453014 52.30631275,9.455252918 52.33166158,9.449125081 52.30631275))
529475|1|9.699029126|52.25560934|POLYGON((9.624108879 52.30631275,9.617875648 52.280962,9.611650485 52.25560934,9.663648124 52.23025476,9.715578539 52.20489826,9.76744186 52.17953984,9.773755656 52.20489826,9.78007762 52.23025476,9.786407767 52.25560934,9.734455959 52.280962,9.682436811 52.30631275,9.630350195 52.33166158,9.624108879 52.30631275))
529476|1|9.873786408|52.25560934|POLYGON((9.799092677 52.30631275,9.792746114 52.280962,9.786407767 52.25560934,9.838292367 52.23025476,9.89010989 52.20489826,9.941860465 52.17953984,9.948287007 52.20489826,9.954721863 52.23025476,9.961165049 52.25560934,9.909326425 52.280962,9.857420609 52.30631275,9.805447471 52.33166158,9.799092677 52.30631275))
529477|1|10.04854369|52.25560934|POLYGON((9.974076474 52.30631275,9.96761658 52.280962,9.961165049 52.25560934,10.01293661 52.23025476,10.06464124 52.20489826,10.11627907 52.17953984,10.12281836 52.20489826,10.12936611 52.23025476,10.13592233 52.25560934,10.08419689 52.280962,10.03240441 52.30631275,9.980544747 52.33166158,9.974076474 52.30631275))
529478|1|10.22330097|52.25560934|POLYGON((10.14906027 52.30631275,10.14248705 52.280962,10.13592233 52.25560934,10.18758085 52.23025476,10.23917259 52.20489826,10.29069767 52.17953984,10.29734971 52.20489826,10.30401035 52.23025476,10.31067961 52.25560934,10.25906736 52.280962,10.2073882 52.30631275,10.15564202 52.33166158,10.14906027 52.30631275))
529479|1|10.39805825|52.25560934|POLYGON((10.32404407 52.30631275,10.31735751 52.280962,10.31067961 52.25560934,10.3622251 52.23025476,10.41370394 52.20489826,10.46511628 52.17953984,10.47188106 52.20489826,10.47865459 52.23025476,10.48543689 52.25560934,10.43393782 52.280962,10.382372 52.30631275,10.3307393 52.33166158,10.32404407 52.30631275))
529480|1|10.57281553|52.25560934|POLYGON((10.49902787 52.30631275,10.49222798 52.280962,10.48543689 52.25560934,10.53686934 52.23025476,10.58823529 52.20489826,10.63953488 52.17953984,10.64641241 52.20489826,10.65329884 52.23025476,10.66019417 52.25560934,10.60880829 52.280962,10.5573558 52.30631275,10.50583658 52.33166158,10.49902787 52.30631275))
529481|1|10.74757282|52.25560934|POLYGON((10.67401167 52.30631275,10.66709845 52.280962,10.66019417 52.25560934,10.71151358 52.23025476,10.76276665 52.20489826,10.81395349 52.17953984,10.82094376 52.20489826,10.82794308 52.23025476,10.83495146 52.25560934,10.78367876 52.280962,10.7323396 52.30631275,10.68093385 52.33166158,10.67401167 52.30631275))
529485|1|11.44660194|52.25560934|POLYGON((11.37394686 52.30631275,11.36658031 52.280962,11.3592233 52.25560934,11.41009056 52.23025476,11.46089205 52.20489826,11.51162791 52.17953984,11.51906917 52.20489826,11.52652005 52.23025476,11.53398058 52.25560934,11.48316062 52.280962,11.43227479 52.30631275,11.38132296 52.33166158,11.37394686 52.30631275))
529486|1|11.62135922|52.25560934|POLYGON((11.54893065 52.30631275,11.54145078 52.280962,11.53398058 52.25560934,11.5847348 52.23025476,11.6354234 52.20489826,11.68604651 52.17953984,11.69360052 52.20489826,11.70116429 52.23025476,11.70873786 52.25560934,11.65803109 52.280962,11.60725859 52.30631275,11.55642023 52.33166158,11.54893065 52.30631275))
529487|1|11.7961165|52.25560934|POLYGON((11.72391445 52.30631275,11.71632124 52.280962,11.70873786 52.25560934,11.75937904 52.23025476,11.80995475 52.20489826,11.86046512 52.17953984,11.86813187 52.20489826,11.87580854 52.23025476,11.88349515 52.25560934,11.83290155 52.280962,11.78224238 52.30631275,11.73151751 52.33166158,11.72391445 52.30631275))
529490|1|12.32038835|52.25560934|POLYGON((12.24886585 52.30631275,12.24093264 52.280962,12.23300971 52.25560934,12.28331177 52.23025476,12.3335488 52.20489826,12.38372093 52.17953984,12.39172592 52.20489826,12.39974127 52.23025476,12.40776699 52.25560934,12.35751295 52.280962,12.30719378 52.30631275,12.25680934 52.33166158,12.24886585 52.30631275))
529493|1|12.84466019|52.25560934|POLYGON((12.77381724 52.30631275,12.76554404 52.280962,12.75728155 52.25560934,12.8072445 52.23025476,12.85714286 52.20489826,12.90697674 52.17953984,12.91531997 52.20489826,12.923674 52.23025476,12.93203883 52.25560934,12.88212435 52.280962,12.83214517 52.30631275,12.78210117 52.33166158,12.77381724 52.30631275))
529494|1|13.01941748|52.25560934|POLYGON((12.94880104 52.30631275,12.94041451 52.280962,12.93203883 52.25560934,12.98188875 52.23025476,13.03167421 52.20489826,13.08139535 52.17953984,13.08985133 52.20489826,13.09831824 52.23025476,13.10679612 52.25560934,13.05699482 52.280962,13.00712897 52.30631275,12.95719844 52.33166158,12.94880104 52.30631275))
529495|1|13.19417476|52.25560934|POLYGON((13.12378483 52.30631275,13.11528497 52.280962,13.10679612 52.25560934,13.15653299 52.23025476,13.20620556 52.20489826,13.25581395 52.17953984,13.26438268 52.20489826,13.27296248 52.23025476,13.2815534 52.25560934,13.23186528 52.280962,13.18211277 52.30631275,13.13229572 52.33166158,13.12378483 52.30631275))
529496|1|13.36893204|52.25560934|POLYGON((13.29876863 52.30631275,13.29015544 52.280962,13.2815534 52.25560934,13.33117723 52.23025476,13.38073691 52.20489826,13.43023256 52.17953984,13.43891403 52.20489826,13.44760673 52.23025476,13.45631068 52.25560934,13.40673575 52.280962,13.35709657 52.30631275,13.307393 52.33166158,13.29876863 52.30631275))
529497|1|13.54368932|52.25560934|POLYGON((13.47375243 52.30631275,13.46502591 52.280962,13.45631068 52.25560934,13.50582147 52.23025476,13.55526826 52.20489826,13.60465116 52.17953984,13.61344538 52.20489826,13.62225097 52.23025476,13.63106796 52.25560934,13.58160622 52.280962,13.53208036 52.30631275,13.48249027 52.33166158,13.47375243 52.30631275))
529502|1|14.41747573|52.25560934|POLYGON((14.34867142 52.30631275,14.33937824 52.280962,14.33009709 52.25560934,14.37904269 52.23025476,14.42792502 52.20489826,14.47674419 52.17953984,14.48610213 52.20489826,14.49547219 52.23025476,14.50485437 52.25560934,14.45595855 52.280962,14.40699935 52.30631275,14.35797665 52.33166158,14.34867142 52.30631275))
529503|1|14.59223301|52.25560934|POLYGON((14.52365522 52.30631275,14.5142487 52.280962,14.50485437 52.25560934,14.55368693 52.23025476,14.60245637 52.20489826,14.65116279 52.17953984,14.66063348 52.20489826,14.67011643 52.23025476,14.67961165 52.25560934,14.63082902 52.280962,14.58198315 52.30631275,14.53307393 52.33166158,14.52365522 52.30631275))
531520|1|7.063953488|52.17953984|POLYGON((6.985769728 52.23025476,6.98125404 52.20489826,6.976744186 52.17953984,7.030342156 52.1541795,7.083870968 52.12881724,7.137330754 52.10345305,7.141935484 52.12881724,7.146546159 52.1541795,7.151162791 52.17953984,7.097608274 52.20489826,7.043984476 52.23025476,6.990291262 52.25560934,6.985769728 52.23025476))
531521|3|7.238372093|52.17953984|POLYGON((7.160413972 52.23025476,7.155785391 52.20489826,7.151162791 52.17953984,7.20464816 52.1541795,7.258064516 52.12881724,7.311411992 52.10345305,7.316129032 52.12881724,7.320852163 52.1541795,7.325581395 52.17953984,7.272139625 52.20489826,7.218628719 52.23025476,7.165048544 52.25560934,7.160413972 52.23025476))
531522|1|7.412790698|52.17953984|POLYGON((7.335058215 52.23025476,7.330316742 52.20489826,7.325581395 52.17953984,7.378954164 52.1541795,7.432258065 52.12881724,7.48549323 52.10345305,7.490322581 52.12881724,7.495158167 52.1541795,7.5 52.17953984,7.446670976 52.20489826,7.393272962 52.23025476,7.339805825 52.25560934,7.335058215 52.23025476))
531523|1|7.587209302|52.17953984|POLYGON((7.509702458 52.23025476,7.504848093 52.20489826,7.5 52.17953984,7.553260168 52.1541795,7.606451613 52.12881724,7.659574468 52.10345305,7.664516129 52.12881724,7.66946417 52.1541795,7.674418605 52.17953984,7.621202327 52.20489826,7.567917206 52.23025476,7.514563107 52.25560934,7.509702458 52.23025476))
531524|1|7.761627907|52.17953984|POLYGON((7.684346701 52.23025476,7.679379444 52.20489826,7.674418605 52.17953984,7.727566172 52.1541795,7.780645161 52.12881724,7.833655706 52.10345305,7.838709677 52.12881724,7.843770174 52.1541795,7.848837209 52.17953984,7.795733678 52.20489826,7.742561449 52.23025476,7.689320388 52.25560934,7.684346701 52.23025476))
531525|1|7.936046512|52.17953984|POLYGON((7.858990944 52.23025476,7.853910795 52.20489826,7.848837209 52.17953984,7.901872176 52.1541795,7.95483871 52.12881724,8.007736944 52.10345305,8.012903226 52.12881724,8.018076178 52.1541795,8.023255814 52.17953984,7.970265029 52.20489826,7.917205692 52.23025476,7.86407767 52.25560934,7.858990944 52.23025476))
531526|1|8.110465116|52.17953984|POLYGON((8.033635188 52.23025476,8.028442146 52.20489826,8.023255814 52.17953984,8.076178179 52.1541795,8.129032258 52.12881724,8.181818182 52.10345305,8.187096774 52.12881724,8.192382182 52.1541795,8.197674419 52.17953984,8.14479638 52.20489826,8.091849935 52.23025476,8.038834951 52.25560934,8.033635188 52.23025476))
531527|1|8.284883721|52.17953984|POLYGON((8.208279431 52.23025476,8.202973497 52.20489826,8.197674419 52.17953984,8.250484183 52.1541795,8.303225806 52.12881724,8.35589942 52.10345305,8.361290323 52.12881724,8.366688186 52.1541795,8.372093023 52.17953984,8.319327731 52.20489826,8.266494179 52.23025476,8.213592233 52.25560934,8.208279431 52.23025476))
531529|1|8.63372093|52.17953984|POLYGON((8.557567917 52.23025476,8.552036199 52.20489826,8.546511628 52.17953984,8.599096191 52.1541795,8.651612903 52.12881724,8.704061896 52.10345305,8.709677419 52.12881724,8.715300194 52.1541795,8.720930233 52.17953984,8.668390433 52.20489826,8.615782665 52.23025476,8.563106796 52.25560934,8.557567917 52.23025476))
531530|1|8.808139535|52.17953984|POLYGON((8.73221216 52.23025476,8.72656755 52.20489826,8.720930233 52.17953984,8.773402195 52.1541795,8.825806452 52.12881724,8.878143133 52.10345305,8.883870968 52.12881724,8.889606198 52.1541795,8.895348837 52.17953984,8.842921784 52.20489826,8.790426908 52.23025476,8.737864078 52.25560934,8.73221216 52.23025476))
531531|1|8.98255814|52.17953984|POLYGON((8.906856404 52.23025476,8.901098901 52.20489826,8.895348837 52.17953984,8.947708199 52.1541795,9 52.12881724,9.052224371 52.10345305,9.058064516 52.12881724,9.063912201 52.1541795,9.069767442 52.17953984,9.017453135 52.20489826,8.965071151 52.23025476,8.912621359 52.25560934,8.906856404 52.23025476))
531532|1|9.156976744|52.17953984|POLYGON((9.081500647 52.23025476,9.075630252 52.20489826,9.069767442 52.17953984,9.122014203 52.1541795,9.174193548 52.12881724,9.226305609 52.10345305,9.232258065 52.12881724,9.238218205 52.1541795,9.244186047 52.17953984,9.191984486 52.20489826,9.139715395 52.23025476,9.087378641 52.25560934,9.081500647 52.23025476))
531533|1|9.331395349|52.17953984|POLYGON((9.25614489 52.23025476,9.250161603 52.20489826,9.244186047 52.17953984,9.296320207 52.1541795,9.348387097 52.12881724,9.400386847 52.10345305,9.406451613 52.12881724,9.412524209 52.1541795,9.418604651 52.17953984,9.366515837 52.20489826,9.314359638 52.23025476,9.262135922 52.25560934,9.25614489 52.23025476))
531534|1|9.505813953|52.17953984|POLYGON((9.430789133 52.23025476,9.424692954 52.20489826,9.418604651 52.17953984,9.47062621 52.1541795,9.522580645 52.12881724,9.574468085 52.10345305,9.580645161 52.12881724,9.586830213 52.1541795,9.593023256 52.17953984,9.541047188 52.20489826,9.489003881 52.23025476,9.436893204 52.25560934,9.430789133 52.23025476))
531535|9|9.680232558|52.17953984|POLYGON((9.605433376 52.23025476,9.599224305 52.20489826,9.593023256 52.17953984,9.644932214 52.1541795,9.696774194 52.12881724,9.748549323 52.10345305,9.75483871 52.12881724,9.761136217 52.1541795,9.76744186 52.17953984,9.715578539 52.20489826,9.663648124 52.23025476,9.611650485 52.25560934,9.605433376 52.23025476))
531536|1|9.854651163|52.17953984|POLYGON((9.78007762 52.23025476,9.773755656 52.20489826,9.76744186 52.17953984,9.819238218 52.1541795,9.870967742 52.12881724,9.922630561 52.10345305,9.929032258 52.12881724,9.935442221 52.1541795,9.941860465 52.17953984,9.89010989 52.20489826,9.838292367 52.23025476,9.786407767 52.25560934,9.78007762 52.23025476))
531537|1|10.02906977|52.17953984|POLYGON((9.954721863 52.23025476,9.948287007 52.20489826,9.941860465 52.17953984,9.993544222 52.1541795,10.04516129 52.12881724,10.0967118 52.10345305,10.10322581 52.12881724,10.10974822 52.1541795,10.11627907 52.17953984,10.06464124 52.20489826,10.01293661 52.23025476,9.961165049 52.25560934,9.954721863 52.23025476))
531539|1|10.37790698|52.17953984|POLYGON((10.30401035 52.23025476,10.29734971 52.20489826,10.29069767 52.17953984,10.34215623 52.1541795,10.39354839 52.12881724,10.44487427 52.10345305,10.4516129 52.12881724,10.45836023 52.1541795,10.46511628 52.17953984,10.41370394 52.20489826,10.3622251 52.23025476,10.31067961 52.25560934,10.30401035 52.23025476))
531540|1|10.55232558|52.17953984|POLYGON((10.47865459 52.23025476,10.47188106 52.20489826,10.46511628 52.17953984,10.51646223 52.1541795,10.56774194 52.12881724,10.61895551 52.10345305,10.62580645 52.12881724,10.63266624 52.1541795,10.63953488 52.17953984,10.58823529 52.20489826,10.53686934 52.23025476,10.48543689 52.25560934,10.47865459 52.23025476))
531542|1|10.90116279|52.17953984|POLYGON((10.82794308 52.23025476,10.82094376 52.20489826,10.81395349 52.17953984,10.86507424 52.1541795,10.91612903 52.12881724,10.96711799 52.10345305,10.97419355 52.12881724,10.98127824 52.1541795,10.98837209 52.17953984,10.937298 52.20489826,10.88615783 52.23025476,10.83495146 52.25560934,10.82794308 52.23025476))
531543|1|11.0755814|52.17953984|POLYGON((11.00258732 52.23025476,10.99547511 52.20489826,10.98837209 52.17953984,11.03938025 52.1541795,11.09032258 52.12881724,11.14119923 52.10345305,11.1483871 52.12881724,11.15558425 52.1541795,11.1627907 52.17953984,11.11182935 52.20489826,11.06080207 52.23025476,11.00970874 52.25560934,11.00258732 52.23025476))
531546|1|11.59883721|52.17953984|POLYGON((11.52652005 52.23025476,11.51906917 52.20489826,11.51162791 52.17953984,11.56229826 52.1541795,11.61290323 52.12881724,11.66344294 52.10345305,11.67096774 52.12881724,11.67850226 52.1541795,11.68604651 52.17953984,11.6354234 52.20489826,11.5847348 52.23025476,11.53398058 52.25560934,11.52652005 52.23025476))
531551|1|12.47093023|52.17953984|POLYGON((12.39974127 52.23025476,12.39172592 52.20489826,12.38372093 52.17953984,12.43382828 52.1541795,12.48387097 52.12881724,12.53384913 52.10345305,12.54193548 52.12881724,12.55003228 52.1541795,12.55813953 52.17953984,12.50808016 52.20489826,12.45795602 52.23025476,12.40776699 52.25560934,12.39974127 52.23025476))
531553|1|12.81976744|52.17953984|POLYGON((12.74902975 52.23025476,12.74078862 52.20489826,12.73255814 52.17953984,12.78244028 52.1541795,12.83225806 52.12881724,12.88201161 52.10345305,12.89032258 52.12881724,12.89864429 52.1541795,12.90697674 52.17953984,12.85714286 52.20489826,12.8072445 52.23025476,12.75728155 52.25560934,12.74902975 52.23025476))
531560|1|14.04069767|52.17953984|POLYGON((13.97153946 52.23025476,13.96250808 52.20489826,13.95348837 52.17953984,14.00258231 52.1541795,14.0516129 52.12881724,14.10058027 52.10345305,14.10967742 52.12881724,14.11878631 52.1541795,14.12790698 52.17953984,14.07886231 52.20489826,14.0297542 52.23025476,13.98058252 52.25560934,13.97153946 52.23025476))
531561|1|14.21511628|52.17953984|POLYGON((14.1461837 52.23025476,14.13703943 52.20489826,14.12790698 52.17953984,14.17688832 52.1541795,14.22580645 52.12881724,14.27466151 52.10345305,14.28387097 52.12881724,14.29309232 52.1541795,14.30232558 52.17953984,14.25339367 52.20489826,14.20439845 52.23025476,14.15533981 52.25560934,14.1461837 52.23025476))
531563|1|14.56395349|52.17953984|POLYGON((14.49547219 52.23025476,14.48610213 52.20489826,14.47674419 52.17953984,14.52550032 52.1541795,14.57419355 52.12881724,14.62282398 52.10345305,14.63225806 52.12881724,14.64170433 52.1541795,14.65116279 52.17953984,14.60245637 52.20489826,14.55368693 52.23025476,14.50485437 52.25560934,14.49547219 52.23025476))
533585|1|7.224371373|52.10345305|POLYGON((7.146546159 52.1541795,7.141935484 52.12881724,7.137330754 52.10345305,7.190721649 52.07808693,7.244043786 52.05271888,7.297297297 52.0273489,7.301996137 52.05271888,7.306701031 52.07808693,7.311411992 52.10345305,7.258064516 52.12881724,7.20464816 52.1541795,7.151162791 52.17953984,7.146546159 52.1541795))
533586|1|7.398452611|52.10345305|POLYGON((7.320852163 52.1541795,7.316129032 52.12881724,7.311411992 52.10345305,7.364690722 52.07808693,7.417900837 52.05271888,7.471042471 52.0273489,7.475853187 52.05271888,7.480670103 52.07808693,7.48549323 52.10345305,7.432258065 52.12881724,7.378954164 52.1541795,7.325581395 52.17953984,7.320852163 52.1541795))
533587|1|7.572533849|52.10345305|POLYGON((7.495158167 52.1541795,7.490322581 52.12881724,7.48549323 52.10345305,7.538659794 52.07808693,7.591757888 52.05271888,7.644787645 52.0273489,7.649710238 52.05271888,7.654639175 52.07808693,7.659574468 52.10345305,7.606451613 52.12881724,7.553260168 52.1541795,7.5 52.17953984,7.495158167 52.1541795))
533588|1|7.746615087|52.10345305|POLYGON((7.66946417 52.1541795,7.664516129 52.12881724,7.659574468 52.10345305,7.712628866 52.07808693,7.765614939 52.05271888,7.818532819 52.0273489,7.823567289 52.05271888,7.828608247 52.07808693,7.833655706 52.10345305,7.780645161 52.12881724,7.727566172 52.1541795,7.674418605 52.17953984,7.66946417 52.1541795))
533590|1|8.094777563|52.10345305|POLYGON((8.018076178 52.1541795,8.012903226 52.12881724,8.007736944 52.10345305,8.06056701 52.07808693,8.113329041 52.05271888,8.166023166 52.0273489,8.171281391 52.05271888,8.176546392 52.07808693,8.181818182 52.10345305,8.129032258 52.12881724,8.076178179 52.1541795,8.023255814 52.17953984,8.018076178 52.1541795))
533591|1|8.268858801|52.10345305|POLYGON((8.192382182 52.1541795,8.187096774 52.12881724,8.181818182 52.10345305,8.234536082 52.07808693,8.287186091 52.05271888,8.33976834 52.0273489,8.345138442 52.05271888,8.350515464 52.07808693,8.35589942 52.10345305,8.303225806 52.12881724,8.250484183 52.1541795,8.197674419 52.17953984,8.192382182 52.1541795))
533592|1|8.442940039|52.10345305|POLYGON((8.366688186 52.1541795,8.361290323 52.12881724,8.35589942 52.10345305,8.408505155 52.07808693,8.461043142 52.05271888,8.513513514 52.0273489,8.518995493 52.05271888,8.524484536 52.07808693,8.529980658 52.10345305,8.477419355 52.12881724,8.424790187 52.1541795,8.372093023 52.17953984,8.366688186 52.1541795))
533593|1|8.617021277|52.10345305|POLYGON((8.54099419 52.1541795,8.535483871 52.12881724,8.529980658 52.10345305,8.582474227 52.07808693,8.634900193 52.05271888,8.687258687 52.0273489,8.692852543 52.05271888,8.698453608 52.07808693,8.704061896 52.10345305,8.651612903 52.12881724,8.599096191 52.1541795,8.546511628 52.17953984,8.54099419 52.1541795))
533594|1|8.791102515|52.10345305|POLYGON((8.715300194 52.1541795,8.709677419 52.12881724,8.704061896 52.10345305,8.756443299 52.07808693,8.808757244 52.05271888,8.861003861 52.0273489,8.866709594 52.05271888,8.87242268 52.07808693,8.878143133 52.10345305,8.825806452 52.12881724,8.773402195 52.1541795,8.720930233 52.17953984,8.715300194 52.1541795))
533595|1|8.965183752|52.10345305|POLYGON((8.889606198 52.1541795,8.883870968 52.12881724,8.878143133 52.10345305,8.930412371 52.07808693,8.982614295 52.05271888,9.034749035 52.0273489,9.040566645 52.05271888,9.046391753 52.07808693,9.052224371 52.10345305,9 52.12881724,8.947708199 52.1541795,8.895348837 52.17953984,8.889606198 52.1541795))
533596|1|9.13926499|52.10345305|POLYGON((9.063912201 52.1541795,9.058064516 52.12881724,9.052224371 52.10345305,9.104381443 52.07808693,9.156471346 52.05271888,9.208494208 52.0273489,9.214423696 52.05271888,9.220360825 52.07808693,9.226305609 52.10345305,9.174193548 52.12881724,9.122014203 52.1541795,9.069767442 52.17953984,9.063912201 52.1541795))
533597|1|9.313346228|52.10345305|POLYGON((9.238218205 52.1541795,9.232258065 52.12881724,9.226305609 52.10345305,9.278350515 52.07808693,9.330328397 52.05271888,9.382239382 52.0273489,9.388280747 52.05271888,9.394329897 52.07808693,9.400386847 52.10345305,9.348387097 52.12881724,9.296320207 52.1541795,9.244186047 52.17953984,9.238218205 52.1541795))
533598|1|9.487427466|52.10345305|POLYGON((9.412524209 52.1541795,9.406451613 52.12881724,9.400386847 52.10345305,9.452319588 52.07808693,9.504185448 52.05271888,9.555984556 52.0273489,9.562137798 52.05271888,9.568298969 52.07808693,9.574468085 52.10345305,9.522580645 52.12881724,9.47062621 52.1541795,9.418604651 52.17953984,9.412524209 52.1541795))
533599|1|9.661508704|52.10345305|POLYGON((9.586830213 52.1541795,9.580645161 52.12881724,9.574468085 52.10345305,9.62628866 52.07808693,9.678042498 52.05271888,9.72972973 52.0273489,9.735994849 52.05271888,9.742268041 52.07808693,9.748549323 52.10345305,9.696774194 52.12881724,9.644932214 52.1541795,9.593023256 52.17953984,9.586830213 52.1541795))
533600|8|9.835589942|52.10345305|POLYGON((9.761136217 52.1541795,9.75483871 52.12881724,9.748549323 52.10345305,9.800257732 52.07808693,9.851899549 52.05271888,9.903474903 52.0273489,9.9098519 52.05271888,9.916237113 52.07808693,9.922630561 52.10345305,9.870967742 52.12881724,9.819238218 52.1541795,9.76744186 52.17953984,9.761136217 52.1541795))
533601|1|10.00967118|52.10345305|POLYGON((9.935442221 52.1541795,9.929032258 52.12881724,9.922630561 52.10345305,9.974226804 52.07808693,10.0257566 52.05271888,10.07722008 52.0273489,10.08370895 52.05271888,10.09020619 52.07808693,10.0967118 52.10345305,10.04516129 52.12881724,9.993544222 52.1541795,9.941860465 52.17953984,9.935442221 52.1541795))
533602|1|10.18375242|52.10345305|POLYGON((10.10974822 52.1541795,10.10322581 52.12881724,10.0967118 52.10345305,10.14819588 52.07808693,10.19961365 52.05271888,10.25096525 52.0273489,10.257566 52.05271888,10.26417526 52.07808693,10.27079304 52.10345305,10.21935484 52.12881724,10.16785023 52.1541795,10.11627907 52.17953984,10.10974822 52.1541795))
533603|1|10.35783366|52.10345305|POLYGON((10.28405423 52.1541795,10.27741935 52.12881724,10.27079304 52.10345305,10.32216495 52.07808693,10.3734707 52.05271888,10.42471042 52.0273489,10.43142305 52.05271888,10.43814433 52.07808693,10.44487427 52.10345305,10.39354839 52.12881724,10.34215623 52.1541795,10.29069767 52.17953984,10.28405423 52.1541795))
533604|1|10.53191489|52.10345305|POLYGON((10.45836023 52.1541795,10.4516129 52.12881724,10.44487427 52.10345305,10.49613402 52.07808693,10.54732775 52.05271888,10.5984556 52.0273489,10.6052801 52.05271888,10.6121134 52.07808693,10.61895551 52.10345305,10.56774194 52.12881724,10.51646223 52.1541795,10.46511628 52.17953984,10.45836023 52.1541795))
533606|1|10.88007737|52.10345305|POLYGON((10.80697224 52.1541795,10.8 52.12881724,10.79303675 52.10345305,10.84407216 52.07808693,10.89504185 52.05271888,10.94594595 52.0273489,10.9529942 52.05271888,10.96005155 52.07808693,10.96711799 52.10345305,10.91612903 52.12881724,10.86507424 52.1541795,10.81395349 52.17953984,10.80697224 52.1541795))
533608|5|11.22823985|52.10345305|POLYGON((11.15558425 52.1541795,11.1483871 52.12881724,11.14119923 52.10345305,11.19201031 52.07808693,11.24275596 52.05271888,11.29343629 52.0273489,11.30070831 52.05271888,11.30798969 52.07808693,11.31528046 52.10345305,11.26451613 52.12881724,11.21368625 52.1541795,11.1627907 52.17953984,11.15558425 52.1541795))
533610|1|11.57640232|52.10345305|POLYGON((11.50419626 52.1541795,11.49677419 52.12881724,11.4893617 52.10345305,11.53994845 52.07808693,11.59047006 52.05271888,11.64092664 52.0273489,11.64842241 52.05271888,11.65592784 52.07808693,11.66344294 52.10345305,11.61290323 52.12881724,11.56229826 52.1541795,11.51162791 52.17953984,11.50419626 52.1541795))
533611|1|11.75048356|52.10345305|POLYGON((11.67850226 52.1541795,11.67096774 52.12881724,11.66344294 52.10345305,11.71391753 52.07808693,11.76432711 52.05271888,11.81467181 52.0273489,11.82227946 52.05271888,11.82989691 52.07808693,11.83752418 52.10345305,11.78709677 52.12881724,11.73660426 52.1541795,11.68604651 52.17953984,11.67850226 52.1541795))
533615|1|12.44680851|52.10345305|POLYGON((12.37572628 52.1541795,12.36774194 52.12881724,12.35976789 52.10345305,12.40979381 52.07808693,12.45975531 52.05271888,12.50965251 52.0273489,12.51770766 52.05271888,12.5257732 52.07808693,12.53384913 52.10345305,12.48387097 52.12881724,12.43382828 52.1541795,12.38372093 52.17953984,12.37572628 52.1541795))
533617|1|12.79497099|52.10345305|POLYGON((12.72433828 52.1541795,12.71612903 52.12881724,12.70793037 52.10345305,12.75773196 52.07808693,12.80746941 52.05271888,12.85714286 52.0273489,12.86542176 52.05271888,12.87371134 52.07808693,12.88201161 52.10345305,12.83225806 52.12881724,12.78244028 52.1541795,12.73255814 52.17953984,12.72433828 52.1541795))
533619|1|13.14313346|52.10345305|POLYGON((13.07295029 52.1541795,13.06451613 52.12881724,13.05609284 52.10345305,13.1056701 52.07808693,13.15518352 52.05271888,13.2046332 52.0273489,13.21313587 52.05271888,13.22164948 52.07808693,13.23017408 52.10345305,13.18064516 52.12881724,13.13105229 52.1541795,13.08139535 52.17953984,13.07295029 52.1541795))
533628|1|14.7098646|52.10345305|POLYGON((14.64170433 52.1541795,14.63225806 52.12881724,14.62282398 52.10345305,14.67139175 52.07808693,14.71989697 52.05271888,14.76833977 52.0273489,14.77784932 52.05271888,14.78737113 52.07808693,14.79690522 52.10345305,14.7483871 52.12881724,14.69980633 52.1541795,14.65116279 52.17953984,14.64170433 52.1541795))
535651|1|6.862934363|52.0273489|POLYGON((6.784793814 52.07808693,6.780424984 52.05271888,6.776061776 52.0273489,6.829581994 52.00197699,6.883033419 51.97660314,6.936416185 51.95122736,6.940874036 51.97660314,6.945337621 52.00197699,6.94980695 52.0273489,6.896329684 52.05271888,6.842783505 52.07808693,6.789168279 52.10345305,6.784793814 52.07808693))
535652|1|7.036679537|52.0273489|POLYGON((6.958762887 52.07808693,6.954282035 52.05271888,6.94980695 52.0273489,7.003215434 52.00197699,7.05655527 51.97660314,7.10982659 51.95122736,7.114395887 51.97660314,7.118971061 52.00197699,7.123552124 52.0273489,7.070186735 52.05271888,7.016752577 52.07808693,6.963249516 52.10345305,6.958762887 52.07808693))
535654|1|7.384169884|52.0273489|POLYGON((7.306701031 52.07808693,7.301996137 52.05271888,7.297297297 52.0273489,7.350482315 52.00197699,7.403598972 51.97660314,7.456647399 51.95122736,7.461439589 51.97660314,7.466237942 52.00197699,7.471042471 52.0273489,7.417900837 52.05271888,7.364690722 52.07808693,7.311411992 52.10345305,7.306701031 52.07808693))
535655|1|7.557915058|52.0273489|POLYGON((7.480670103 52.07808693,7.475853187 52.05271888,7.471042471 52.0273489,7.524115756 52.00197699,7.577120823 51.97660314,7.630057803 51.95122736,7.63496144 51.97660314,7.639871383 52.00197699,7.644787645 52.0273489,7.591757888 52.05271888,7.538659794 52.07808693,7.48549323 52.10345305,7.480670103 52.07808693))
535656|1|7.731660232|52.0273489|POLYGON((7.654639175 52.07808693,7.649710238 52.05271888,7.644787645 52.0273489,7.697749196 52.00197699,7.750642674 51.97660314,7.803468208 51.95122736,7.80848329 51.97660314,7.813504823 52.00197699,7.818532819 52.0273489,7.765614939 52.05271888,7.712628866 52.07808693,7.659574468 52.10345305,7.654639175 52.07808693))
535657|1|7.905405405|52.0273489|POLYGON((7.828608247 52.07808693,7.823567289 52.05271888,7.818532819 52.0273489,7.871382637 52.00197699,7.924164524 51.97660314,7.976878613 51.95122736,7.982005141 51.97660314,7.987138264 52.00197699,7.992277992 52.0273489,7.93947199 52.05271888,7.886597938 52.07808693,7.833655706 52.10345305,7.828608247 52.07808693))
535658|1|8.079150579|52.0273489|POLYGON((8.00257732 52.07808693,7.99742434 52.05271888,7.992277992 52.0273489,8.045016077 52.00197699,8.097686375 51.97660314,8.150289017 51.95122736,8.155526992 51.97660314,8.160771704 52.00197699,8.166023166 52.0273489,8.113329041 52.05271888,8.06056701 52.07808693,8.007736944 52.10345305,8.00257732 52.07808693))
535660|1|8.426640927|52.0273489|POLYGON((8.350515464 52.07808693,8.345138442 52.05271888,8.33976834 52.0273489,8.392282958 52.00197699,8.444730077 51.97660314,8.497109827 51.95122736,8.502570694 51.97660314,8.508038585 52.00197699,8.513513514 52.0273489,8.461043142 52.05271888,8.408505155 52.07808693,8.35589942 52.10345305,8.350515464 52.07808693))
535661|1|8.6003861|52.0273489|POLYGON((8.524484536 52.07808693,8.518995493 52.05271888,8.513513514 52.0273489,8.565916399 52.00197699,8.618251928 51.97660314,8.670520231 51.95122736,8.676092545 51.97660314,8.681672026 52.00197699,8.687258687 52.0273489,8.634900193 52.05271888,8.582474227 52.07808693,8.529980658 52.10345305,8.524484536 52.07808693))
535662|1|8.774131274|52.0273489|POLYGON((8.698453608 52.07808693,8.692852543 52.05271888,8.687258687 52.0273489,8.739549839 52.00197699,8.791773779 51.97660314,8.843930636 51.95122736,8.849614396 51.97660314,8.855305466 52.00197699,8.861003861 52.0273489,8.808757244 52.05271888,8.756443299 52.07808693,8.704061896 52.10345305,8.698453608 52.07808693))
535663|1|8.947876448|52.0273489|POLYGON((8.87242268 52.07808693,8.866709594 52.05271888,8.861003861 52.0273489,8.91318328 52.00197699,8.96529563 51.97660314,9.01734104 51.95122736,9.023136247 51.97660314,9.028938907 52.00197699,9.034749035 52.0273489,8.982614295 52.05271888,8.930412371 52.07808693,8.878143133 52.10345305,8.87242268 52.07808693))
535666|1|9.469111969|52.0273489|POLYGON((9.394329897 52.07808693,9.388280747 52.05271888,9.382239382 52.0273489,9.434083601 52.00197699,9.485861183 51.97660314,9.537572254 51.95122736,9.543701799 51.97660314,9.549839228 52.00197699,9.555984556 52.0273489,9.504185448 52.05271888,9.452319588 52.07808693,9.400386847 52.10345305,9.394329897 52.07808693))
535668|1|9.816602317|52.0273489|POLYGON((9.742268041 52.07808693,9.735994849 52.05271888,9.72972973 52.0273489,9.781350482 52.00197699,9.832904884 51.97660314,9.884393064 51.95122736,9.890745501 51.97660314,9.897106109 52.00197699,9.903474903 52.0273489,9.851899549 52.05271888,9.800257732 52.07808693,9.748549323 52.10345305,9.742268041 52.07808693))
535669|1|9.99034749|52.0273489|POLYGON((9.916237113 52.07808693,9.9098519 52.05271888,9.903474903 52.0273489,9.954983923 52.00197699,10.00642674 51.97660314,10.05780347 51.95122736,10.06426735 51.97660314,10.07073955 52.00197699,10.07722008 52.0273489,10.0257566 52.05271888,9.974226804 52.07808693,9.922630561 52.10345305,9.916237113 52.07808693))
535670|1|10.16409266|52.0273489|POLYGON((10.09020619 52.07808693,10.08370895 52.05271888,10.07722008 52.0273489,10.12861736 52.00197699,10.17994859 51.97660314,10.23121387 51.95122736,10.2377892 51.97660314,10.24437299 52.00197699,10.25096525 52.0273489,10.19961365 52.05271888,10.14819588 52.07808693,10.0967118 52.10345305,10.09020619 52.07808693))
535671|1|10.33783784|52.0273489|POLYGON((10.26417526 52.07808693,10.257566 52.05271888,10.25096525 52.0273489,10.3022508 52.00197699,10.35347044 51.97660314,10.40462428 51.95122736,10.41131105 51.97660314,10.41800643 52.00197699,10.42471042 52.0273489,10.3734707 52.05271888,10.32216495 52.07808693,10.27079304 52.10345305,10.26417526 52.07808693))
535672|1|10.51158301|52.0273489|POLYGON((10.43814433 52.07808693,10.43142305 52.05271888,10.42471042 52.0273489,10.47588424 52.00197699,10.52699229 51.97660314,10.57803468 51.95122736,10.5848329 51.97660314,10.59163987 52.00197699,10.5984556 52.0273489,10.54732775 52.05271888,10.49613402 52.07808693,10.44487427 52.10345305,10.43814433 52.07808693))
535676|1|11.20656371|52.0273489|POLYGON((11.13402062 52.07808693,11.12685126 52.05271888,11.11969112 52.0273489,11.17041801 52.00197699,11.22107969 51.97660314,11.2716763 51.95122736,11.27892031 51.97660314,11.28617363 52.00197699,11.29343629 52.0273489,11.24275596 52.05271888,11.19201031 52.07808693,11.14119923 52.10345305,11.13402062 52.07808693))
535679|1|11.72779923|52.0273489|POLYGON((11.65592784 52.07808693,11.64842241 52.05271888,11.64092664 52.0273489,11.69131833 52.00197699,11.74164524 51.97660314,11.79190751 51.95122736,11.79948586 51.97660314,11.80707395 52.00197699,11.81467181 52.0273489,11.76432711 52.05271888,11.71391753 52.07808693,11.66344294 52.10345305,11.65592784 52.07808693))
535686|1|12.94401544|52.0273489|POLYGON((12.87371134 52.07808693,12.86542176 52.05271888,12.85714286 52.0273489,12.90675241 52.00197699,12.9562982 51.97660314,13.00578035 51.95122736,13.01413882 51.97660314,13.02250804 52.00197699,13.03088803 52.0273489,12.98132646 52.05271888,12.93170103 52.07808693,12.88201161 52.10345305,12.87371134 52.07808693))
535691|1|13.81274131|52.0273489|POLYGON((13.7435567 52.07808693,13.73470702 52.05271888,13.72586873 52.0273489,13.77491961 52.00197699,13.82390746 51.97660314,13.87283237 51.95122736,13.88174807 51.97660314,13.89067524 52.00197699,13.8996139 52.0273489,13.85061172 52.05271888,13.80154639 52.07808693,13.75241779 52.10345305,13.7435567 52.07808693))
535692|1|13.98648649|52.0273489|POLYGON((13.91752577 52.07808693,13.90856407 52.05271888,13.8996139 52.0273489,13.94855305 52.00197699,13.99742931 51.97660314,14.04624277 51.95122736,14.05526992 51.97660314,14.06430868 52.00197699,14.07335907 52.0273489,14.02446877 52.05271888,13.97551546 52.07808693,13.92649903 52.10345305,13.91752577 52.07808693))
537723|1|6.849710983|51.95122736|POLYGON((6.77170418 52.00197699,6.767352185 51.97660314,6.76300578 51.95122736,6.816431322 51.92584964,6.869788326 51.90046998,6.923076923 51.87508838,6.92751764 51.90046998,6.931964056 51.92584964,6.936416185 51.95122736,6.883033419 51.97660314,6.829581994 52.00197699,6.776061776 52.0273489,6.77170418 52.00197699))
537724|1|7.023121387|51.95122736|POLYGON((6.945337621 52.00197699,6.940874036 51.97660314,6.936416185 51.95122736,6.989730424 51.92584964,7.042976267 51.90046998,7.096153846 51.87508838,7.100705581 51.90046998,7.105263158 51.92584964,7.10982659 51.95122736,7.05655527 51.97660314,7.003215434 52.00197699,6.94980695 52.0273489,6.945337621 52.00197699))
537725|1|7.196531792|51.95122736|POLYGON((7.118971061 52.00197699,7.114395887 51.97660314,7.10982659 51.95122736,7.163029525 51.92584964,7.216164208 51.90046998,7.269230769 51.87508838,7.273893521 51.90046998,7.278562259 51.92584964,7.283236994 51.95122736,7.230077121 51.97660314,7.176848875 52.00197699,7.123552124 52.0273489,7.118971061 52.00197699))
537726|1|7.369942197|51.95122736|POLYGON((7.292604502 52.00197699,7.287917738 51.97660314,7.283236994 51.95122736,7.336328626 51.92584964,7.389352149 51.90046998,7.442307692 51.87508838,7.447081462 51.90046998,7.451861361 51.92584964,7.456647399 51.95122736,7.403598972 51.97660314,7.350482315 52.00197699,7.297297297 52.0273489,7.292604502 52.00197699))
537727|1|7.543352601|51.95122736|POLYGON((7.466237942 52.00197699,7.461439589 51.97660314,7.456647399 51.95122736,7.509627728 51.92584964,7.56254009 51.90046998,7.615384615 51.87508838,7.620269403 51.90046998,7.625160462 51.92584964,7.630057803 51.95122736,7.577120823 51.97660314,7.524115756 52.00197699,7.471042471 52.0273489,7.466237942 52.00197699))
537728|1|7.716763006|51.95122736|POLYGON((7.639871383 52.00197699,7.63496144 51.97660314,7.630057803 51.95122736,7.682926829 51.92584964,7.735728031 51.90046998,7.788461538 51.87508838,7.793457344 51.90046998,7.798459564 51.92584964,7.803468208 51.95122736,7.750642674 51.97660314,7.697749196 52.00197699,7.644787645 52.0273489,7.639871383 52.00197699))
537730|1|8.063583815|51.95122736|POLYGON((7.987138264 52.00197699,7.982005141 51.97660314,7.976878613 51.95122736,8.029525032 51.92584964,8.082103913 51.90046998,8.134615385 51.87508838,8.139833226 51.90046998,8.145057766 51.92584964,8.150289017 51.95122736,8.097686375 51.97660314,8.045016077 52.00197699,7.992277992 52.0273489,7.987138264 52.00197699))
537731|1|8.23699422|51.95122736|POLYGON((8.160771704 52.00197699,8.155526992 51.97660314,8.150289017 51.95122736,8.202824134 51.92584964,8.255291854 51.90046998,8.307692308 51.87508838,8.313021167 51.90046998,8.318356868 51.92584964,8.323699422 51.95122736,8.271208226 51.97660314,8.218649518 52.00197699,8.166023166 52.0273489,8.160771704 52.00197699))
537732|1|8.410404624|51.95122736|POLYGON((8.334405145 52.00197699,8.329048843 51.97660314,8.323699422 51.95122736,8.376123235 51.92584964,8.428479795 51.90046998,8.480769231 51.87508838,8.486209108 51.90046998,8.491655969 51.92584964,8.497109827 51.95122736,8.444730077 51.97660314,8.392282958 52.00197699,8.33976834 52.0273489,8.334405145 52.00197699))
537733|1|8.583815029|51.95122736|POLYGON((8.508038585 52.00197699,8.502570694 51.97660314,8.497109827 51.95122736,8.549422336 51.92584964,8.601667736 51.90046998,8.653846154 51.87508838,8.659397049 51.90046998,8.664955071 51.92584964,8.670520231 51.95122736,8.618251928 51.97660314,8.565916399 52.00197699,8.513513514 52.0273489,8.508038585 52.00197699))
537735|1|8.930635838|51.95122736|POLYGON((8.855305466 52.00197699,8.849614396 51.97660314,8.843930636 51.95122736,8.896020539 51.92584964,8.948043618 51.90046998,9 51.87508838,9.005772931 51.90046998,9.011553273 51.92584964,9.01734104 51.95122736,8.96529563 51.97660314,8.91318328 52.00197699,8.861003861 52.0273489,8.855305466 52.00197699))
537736|1|9.104046243|51.95122736|POLYGON((9.028938907 52.00197699,9.023136247 51.97660314,9.01734104 51.95122736,9.069319641 51.92584964,9.121231559 51.90046998,9.173076923 51.87508838,9.178960872 51.90046998,9.184852375 51.92584964,9.190751445 51.95122736,9.138817481 51.97660314,9.08681672 52.00197699,9.034749035 52.0273489,9.028938907 52.00197699))
537737|1|9.277456647|51.95122736|POLYGON((9.202572347 52.00197699,9.196658098 51.97660314,9.190751445 51.95122736,9.242618742 51.92584964,9.2944195 51.90046998,9.346153846 51.87508838,9.352148813 51.90046998,9.358151476 51.92584964,9.36416185 51.95122736,9.312339332 51.97660314,9.260450161 52.00197699,9.208494208 52.0273489,9.202572347 52.00197699))
537739|1|9.624277457|51.95122736|POLYGON((9.549839228 52.00197699,9.543701799 51.97660314,9.537572254 51.95122736,9.589216945 51.92584964,9.640795382 51.90046998,9.692307692 51.87508838,9.698524695 51.90046998,9.704749679 51.92584964,9.710982659 51.95122736,9.659383033 51.97660314,9.607717042 52.00197699,9.555984556 52.0273489,9.549839228 52.00197699))
537740|1|9.797687861|51.95122736|POLYGON((9.723472669 52.00197699,9.71722365 51.97660314,9.710982659 51.95122736,9.762516046 51.92584964,9.813983323 51.90046998,9.865384615 51.87508838,9.871712636 51.90046998,9.87804878 51.92584964,9.884393064 51.95122736,9.832904884 51.97660314,9.781350482 52.00197699,9.72972973 52.0273489,9.723472669 52.00197699))
537743|7|10.31791908|51.95122736|POLYGON((10.24437299 52.00197699,10.2377892 51.97660314,10.23121387 51.95122736,10.28241335 51.92584964,10.33354715 51.90046998,10.38461538 51.87508838,10.39127646 51.90046998,10.39794608 51.92584964,10.40462428 51.95122736,10.35347044 51.97660314,10.3022508 52.00197699,10.25096525 52.0273489,10.24437299 52.00197699))
537744|1|10.49132948|51.95122736|POLYGON((10.41800643 52.00197699,10.41131105 51.97660314,10.40462428 51.95122736,10.45571245 51.92584964,10.50673509 51.90046998,10.55769231 51.87508838,10.5644644 51.90046998,10.57124519 51.92584964,10.57803468 51.95122736,10.52699229 51.97660314,10.47588424 52.00197699,10.42471042 52.0273489,10.41800643 52.00197699))
537745|1|10.66473988|51.95122736|POLYGON((10.59163987 52.00197699,10.5848329 51.97660314,10.57803468 51.95122736,10.62901155 51.92584964,10.67992303 51.90046998,10.73076923 51.87508838,10.73765234 51.90046998,10.74454429 51.92584964,10.75144509 51.95122736,10.70051414 51.97660314,10.64951768 52.00197699,10.5984556 52.0273489,10.59163987 52.00197699))
537747|1|11.01156069|51.95122736|POLYGON((10.93890675 52.00197699,10.93187661 51.97660314,10.92485549 51.95122736,10.97560976 51.92584964,11.02629891 51.90046998,11.07692308 51.87508838,11.08402822 51.90046998,11.09114249 51.92584964,11.0982659 51.95122736,11.04755784 51.97660314,10.99678457 52.00197699,10.94594595 52.0273489,10.93890675 52.00197699))
537750|1|11.53179191|51.95122736|POLYGON((11.45980707 52.00197699,11.45244216 51.97660314,11.44508671 51.95122736,11.49550706 51.92584964,11.54586273 51.90046998,11.59615385 51.87508838,11.60359205 51.90046998,11.61103979 51.92584964,11.61849711 51.95122736,11.56812339 51.97660314,11.51768489 52.00197699,11.46718147 52.0273489,11.45980707 52.00197699))
537755|1|12.39884393|51.95122736|POLYGON((12.32797428 52.00197699,12.32005141 51.97660314,12.31213873 51.95122736,12.36200257 51.92584964,12.41180244 51.90046998,12.46153846 51.87508838,12.46953175 51.90046998,12.4775353 51.92584964,12.48554913 51.95122736,12.43573265 51.97660314,12.38585209 52.00197699,12.33590734 52.0273489,12.32797428 52.00197699))
537756|1|12.57225434|51.95122736|POLYGON((12.50160772 52.00197699,12.49357326 51.97660314,12.48554913 51.95122736,12.53530167 51.92584964,12.58499038 51.90046998,12.63461538 51.87508838,12.64271969 51.90046998,12.6508344 51.92584964,12.65895954 51.95122736,12.6092545 51.97660314,12.55948553 52.00197699,12.50965251 52.0273489,12.50160772 52.00197699))
537764|1|13.95953757|51.95122736|POLYGON((13.89067524 52.00197699,13.88174807 51.97660314,13.87283237 51.95122736,13.92169448 51.92584964,13.97049391 51.90046998,14.01923077 51.87508838,14.02822322 51.90046998,14.03722721 51.92584964,14.04624277 51.95122736,13.99742931 51.97660314,13.94855305 52.00197699,13.8996139 52.0273489,13.89067524 52.00197699))
539795|1|6.144230769|51.87508838|POLYGON((6.065468549 51.92584964,6.061577935 51.90046998,6.057692308 51.87508838,6.111467008 51.84970483,6.165172855 51.82431935,6.218809981 51.79893191,6.222791293 51.82431935,6.226777707 51.84970483,6.230769231 51.87508838,6.177036562 51.90046998,6.123234917 51.92584964,6.069364162 51.95122736,6.065468549 51.92584964))
539798|1|6.663461538|51.87508838|POLYGON((6.585365854 51.92584964,6.581141758 51.90046998,6.576923077 51.87508838,6.630365151 51.84970483,6.683738796 51.82431935,6.737044146 51.79893191,6.741357234 51.82431935,6.745675849 51.84970483,6.75 51.87508838,6.696600385 51.90046998,6.643132221 51.92584964,6.589595376 51.95122736,6.585365854 51.92584964))
539799|1|6.836538462|51.87508838|POLYGON((6.758664955 51.92584964,6.754329699 51.90046998,6.75 51.87508838,6.803331198 51.84970483,6.85659411 51.82431935,6.909788868 51.79893191,6.914212548 51.82431935,6.918641896 51.84970483,6.923076923 51.87508838,6.869788326 51.90046998,6.816431322 51.92584964,6.76300578 51.95122736,6.758664955 51.92584964))
539801|1|7.182692308|51.87508838|POLYGON((7.105263158 51.92584964,7.100705581 51.90046998,7.096153846 51.87508838,7.149263293 51.84970483,7.202304738 51.82431935,7.255278311 51.79893191,7.259923175 51.82431935,7.264573991 51.84970483,7.269230769 51.87508838,7.216164208 51.90046998,7.163029525 51.92584964,7.10982659 51.95122736,7.105263158 51.92584964))
539803|1|7.528846154|51.87508838|POLYGON((7.451861361 51.92584964,7.447081462 51.90046998,7.442307692 51.87508838,7.495195388 51.84970483,7.548015365 51.82431935,7.600767754 51.79893191,7.605633803 51.82431935,7.610506086 51.84970483,7.615384615 51.87508838,7.56254009 51.90046998,7.509627728 51.92584964,7.456647399 51.95122736,7.451861361 51.92584964))
539804|1|7.701923077|51.87508838|POLYGON((7.625160462 51.92584964,7.620269403 51.90046998,7.615384615 51.87508838,7.668161435 51.84970483,7.720870679 51.82431935,7.773512476 51.79893191,7.778489117 51.82431935,7.783472133 51.84970483,7.788461538 51.87508838,7.735728031 51.90046998,7.682926829 51.92584964,7.630057803 51.95122736,7.625160462 51.92584964))
539805|1|7.875|51.87508838|POLYGON((7.798459564 51.92584964,7.793457344 51.90046998,7.788461538 51.87508838,7.841127482 51.84970483,7.893725992 51.82431935,7.946257198 51.79893191,7.95134443 51.82431935,7.956438181 51.84970483,7.961538462 51.87508838,7.908915972 51.90046998,7.856225931 51.92584964,7.803468208 51.95122736,7.798459564 51.92584964))
539807|1|8.221153846|51.87508838|POLYGON((8.145057766 51.92584964,8.139833226 51.90046998,8.134615385 51.87508838,8.187059577 51.84970483,8.23943662 51.82431935,8.291746641 51.79893191,8.297055058 51.82431935,8.302370275 51.84970483,8.307692308 51.87508838,8.255291854 51.90046998,8.202824134 51.92584964,8.150289017 51.95122736,8.145057766 51.92584964))
539808|1|8.394230769|51.87508838|POLYGON((8.318356868 51.92584964,8.313021167 51.90046998,8.307692308 51.87508838,8.360025625 51.84970483,8.412291933 51.82431935,8.464491363 51.79893191,8.469910371 51.82431935,8.475336323 51.84970483,8.480769231 51.87508838,8.428479795 51.90046998,8.376123235 51.92584964,8.323699422 51.95122736,8.318356868 51.92584964))
539809|1|8.567307692|51.87508838|POLYGON((8.491655969 51.92584964,8.486209108 51.90046998,8.480769231 51.87508838,8.532991672 51.84970483,8.585147247 51.82431935,8.637236084 51.79893191,8.642765685 51.82431935,8.64830237 51.84970483,8.653846154 51.87508838,8.601667736 51.90046998,8.549422336 51.92584964,8.497109827 51.95122736,8.491655969 51.92584964))
539810|1|8.740384615|51.87508838|POLYGON((8.664955071 51.92584964,8.659397049 51.90046998,8.653846154 51.87508838,8.705957719 51.84970483,8.758002561 51.82431935,8.809980806 51.79893191,8.815620999 51.82431935,8.821268418 51.84970483,8.826923077 51.87508838,8.774855677 51.90046998,8.722721438 51.92584964,8.670520231 51.95122736,8.664955071 51.92584964))
539811|1|8.913461538|51.87508838|POLYGON((8.838254172 51.92584964,8.83258499 51.90046998,8.826923077 51.87508838,8.878923767 51.84970483,8.930857875 51.82431935,8.982725528 51.79893191,8.988476312 51.82431935,8.994234465 51.84970483,9 51.87508838,8.948043618 51.90046998,8.896020539 51.92584964,8.843930636 51.95122736,8.838254172 51.92584964))
539812|7|9.086538462|51.87508838|POLYGON((9.011553273 51.92584964,9.005772931 51.90046998,9 51.87508838,9.051889814 51.84970483,9.103713188 51.82431935,9.15547025 51.79893191,9.161331626 51.82431935,9.167200512 51.84970483,9.173076923 51.87508838,9.121231559 51.90046998,9.069319641 51.92584964,9.01734104 51.95122736,9.011553273 51.92584964))
539813|1|9.259615385|51.87508838|POLYGON((9.184852375 51.92584964,9.178960872 51.90046998,9.173076923 51.87508838,9.224855862 51.84970483,9.276568502 51.82431935,9.328214971 51.79893191,9.33418694 51.82431935,9.34016656 51.84970483,9.346153846 51.87508838,9.2944195 51.90046998,9.242618742 51.92584964,9.190751445 51.95122736,9.184852375 51.92584964))
539814|1|9.432692308|51.87508838|POLYGON((9.358151476 51.92584964,9.352148813 51.90046998,9.346153846 51.87508838,9.397821909 51.84970483,9.449423816 51.82431935,9.500959693 51.79893191,9.507042254 51.82431935,9.513132607 51.84970483,9.519230769 51.87508838,9.467607441 51.90046998,9.415917843 51.92584964,9.36416185 51.95122736,9.358151476 51.92584964))
539815|1|9.605769231|51.87508838|POLYGON((9.531450578 51.92584964,9.525336754 51.90046998,9.519230769 51.87508838,9.570787956 51.84970483,9.622279129 51.82431935,9.673704415 51.79893191,9.679897567 51.82431935,9.686098655 51.84970483,9.692307692 51.87508838,9.640795382 51.90046998,9.589216945 51.92584964,9.537572254 51.95122736,9.531450578 51.92584964))
539817|1|9.951923077|51.87508838|POLYGON((9.87804878 51.92584964,9.871712636 51.90046998,9.865384615 51.87508838,9.916720051 51.84970483,9.967989757 51.82431935,10.01919386 51.79893191,10.02560819 51.82431935,10.03203075 51.84970483,10.03846154 51.87508838,9.987171264 51.90046998,9.935815148 51.92584964,9.884393064 51.95122736,9.87804878 51.92584964))
539818|1|10.125|51.87508838|POLYGON((10.05134788 51.92584964,10.04490058 51.90046998,10.03846154 51.87508838,10.0896861 51.84970483,10.14084507 51.82431935,10.19193858 51.79893191,10.19846351 51.82431935,10.2049968 51.84970483,10.21153846 51.87508838,10.1603592 51.90046998,10.10911425 51.92584964,10.05780347 51.95122736,10.05134788 51.92584964))
539820|1|10.47115385|51.87508838|POLYGON((10.39794608 51.92584964,10.39127646 51.90046998,10.38461538 51.87508838,10.43561819 51.84970483,10.4865557 51.82431935,10.53742802 51.79893191,10.54417414 51.82431935,10.55092889 51.84970483,10.55769231 51.87508838,10.50673509 51.90046998,10.45571245 51.92584964,10.40462428 51.95122736,10.39794608 51.92584964))
539822|1|10.81730769|51.87508838|POLYGON((10.74454429 51.92584964,10.73765234 51.90046998,10.73076923 51.87508838,10.78155029 51.84970483,10.83226633 51.82431935,10.88291747 51.79893191,10.88988476 51.82431935,10.89686099 51.84970483,10.90384615 51.87508838,10.85311097 51.90046998,10.80231065 51.92584964,10.75144509 51.95122736,10.74454429 51.92584964))
539823|1|10.99038462|51.87508838|POLYGON((10.91784339 51.92584964,10.91084028 51.90046998,10.90384615 51.87508838,10.95451634 51.84970483,11.00512164 51.82431935,11.05566219 51.79893191,11.06274008 51.82431935,11.06982703 51.84970483,11.07692308 51.87508838,11.02629891 51.90046998,10.97560976 51.92584964,10.92485549 51.95122736,10.91784339 51.92584964))
539824|1|11.16346154|51.87508838|POLYGON((11.09114249 51.92584964,11.08402822 51.90046998,11.07692308 51.87508838,11.12748238 51.84970483,11.17797695 51.82431935,11.22840691 51.79893191,11.23559539 51.82431935,11.24279308 51.84970483,11.25 51.87508838,11.19948685 51.90046998,11.14890886 51.92584964,11.0982659 51.95122736,11.09114249 51.92584964))
539826|1|11.50961538|51.87508838|POLYGON((11.43774069 51.92584964,11.43040411 51.90046998,11.42307692 51.87508838,11.47341448 51.84970483,11.52368758 51.82431935,11.57389635 51.79893191,11.58130602 51.82431935,11.58872518 51.84970483,11.59615385 51.87508838,11.54586273 51.90046998,11.49550706 51.92584964,11.44508671 51.95122736,11.43774069 51.92584964))
539828|1|11.85576923|51.87508838|POLYGON((11.7843389 51.92584964,11.77677999 51.90046998,11.76923077 51.87508838,11.81934657 51.84970483,11.86939821 51.82431935,11.9193858 51.79893191,11.92701665 51.82431935,11.93465727 51.84970483,11.94230769 51.87508838,11.89223861 51.90046998,11.84210526 51.92584964,11.79190751 51.95122736,11.7843389 51.92584964))
539830|1|12.20192308|51.87508838|POLYGON((12.1309371 51.92584964,12.12315587 51.90046998,12.11538462 51.87508838,12.16527867 51.84970483,12.21510883 51.82431935,12.26487524 51.79893191,12.27272727 51.82431935,12.28058937 51.84970483,12.28846154 51.87508838,12.2386145 51.90046998,12.18870347 51.92584964,12.13872832 51.95122736,12.1309371 51.92584964))
539832|1|12.54807692|51.87508838|POLYGON((12.4775353 51.92584964,12.46953175 51.90046998,12.46153846 51.87508838,12.51121076 51.84970483,12.56081946 51.82431935,12.61036468 51.79893191,12.6184379 51.82431935,12.62652146 51.84970483,12.63461538 51.87508838,12.58499038 51.90046998,12.53530167 51.92584964,12.48554913 51.95122736,12.4775353 51.92584964))
539833|1|12.72115385|51.87508838|POLYGON((12.6508344 51.92584964,12.64271969 51.90046998,12.63461538 51.87508838,12.68417681 51.84970483,12.73367478 51.82431935,12.7831094 51.79893191,12.79129321 51.82431935,12.79948751 51.84970483,12.80769231 51.87508838,12.75817832 51.90046998,12.70860077 51.92584964,12.65895954 51.95122736,12.6508344 51.92584964))
539839|1|13.75961538|51.87508838|POLYGON((13.69062901 51.92584964,13.68184734 51.90046998,13.67307692 51.87508838,13.72197309 51.84970483,13.77080666 51.82431935,13.81957774 51.79893191,13.8284251 51.82431935,13.83728379 51.84970483,13.84615385 51.87508838,13.79730597 51.90046998,13.74839538 51.92584964,13.69942197 51.95122736,13.69062901 51.92584964))
539840|1|13.93269231|51.87508838|POLYGON((13.86392811 51.92584964,13.85503528 51.90046998,13.84615385 51.87508838,13.89493914 51.84970483,13.94366197 51.82431935,13.99232246 51.79893191,14.00128041 51.82431935,14.01024984 51.84970483,14.01923077 51.87508838,13.97049391 51.90046998,13.92169448 51.92584964,13.87283237 51.95122736,13.86392811 51.92584964))
541874|1|5.959692898|51.79893191|POLYGON((5.880845612 51.84970483,5.877080666 51.82431935,5.873320537 51.79893191,5.927109974 51.77354253,5.980830671 51.7481512,6.034482759 51.72275792,6.038338658 51.7481512,6.042199488 51.77354253,6.046065259 51.79893191,5.992317542 51.82431935,5.938500961 51.84970483,5.884615385 51.87508838,5.880845612 51.84970483))
541875|1|6.13243762|51.79893191|POLYGON((6.053811659 51.84970483,6.04993598 51.82431935,6.046065259 51.79893191,6.099744246 51.77354253,6.153354633 51.7481512,6.206896552 51.72275792,6.21086262 51.7481512,6.21483376 51.77354253,6.218809981 51.79893191,6.165172855 51.82431935,6.111467008 51.84970483,6.057692308 51.87508838,6.053811659 51.84970483))
541876|1|6.305182342|51.79893191|POLYGON((6.226777707 51.84970483,6.222791293 51.82431935,6.218809981 51.79893191,6.272378517 51.77354253,6.325878594 51.7481512,6.379310345 51.72275792,6.383386581 51.7481512,6.387468031 51.77354253,6.391554702 51.79893191,6.338028169 51.82431935,6.284433056 51.84970483,6.230769231 51.87508838,6.226777707 51.84970483))
541877|1|6.477927063|51.79893191|POLYGON((6.399743754 51.84970483,6.395646607 51.82431935,6.391554702 51.79893191,6.445012788 51.77354253,6.498402556 51.7481512,6.551724138 51.72275792,6.555910543 51.7481512,6.560102302 51.77354253,6.564299424 51.79893191,6.510883483 51.82431935,6.457399103 51.84970483,6.403846154 51.87508838,6.399743754 51.84970483))
541878|1|6.650671785|51.79893191|POLYGON((6.572709801 51.84970483,6.568501921 51.82431935,6.564299424 51.79893191,6.617647059 51.77354253,6.670926518 51.7481512,6.724137931 51.72275792,6.728434505 51.7481512,6.732736573 51.77354253,6.737044146 51.79893191,6.683738796 51.82431935,6.630365151 51.84970483,6.576923077 51.87508838,6.572709801 51.84970483))
541881|1|7.16890595|51.79893191|POLYGON((7.091607944 51.84970483,7.087067862 51.82431935,7.082533589 51.79893191,7.135549872 51.77354253,7.188498403 51.7481512,7.24137931 51.72275792,7.24600639 51.7481512,7.250639386 51.77354253,7.255278311 51.79893191,7.202304738 51.82431935,7.149263293 51.84970483,7.096153846 51.87508838,7.091607944 51.84970483))
541882|1|7.341650672|51.79893191|POLYGON((7.264573991 51.84970483,7.259923175 51.82431935,7.255278311 51.79893191,7.308184143 51.77354253,7.361022364 51.7481512,7.413793103 51.72275792,7.418530351 51.7481512,7.423273657 51.77354253,7.428023033 51.79893191,7.375160051 51.82431935,7.32222934 51.84970483,7.269230769 51.87508838,7.264573991 51.84970483))
541884|1|7.687140115|51.79893191|POLYGON((7.610506086 51.84970483,7.605633803 51.82431935,7.600767754 51.79893191,7.653452685 51.77354253,7.706070288 51.7481512,7.75862069 51.72275792,7.763578275 51.7481512,7.768542199 51.77354253,7.773512476 51.79893191,7.720870679 51.82431935,7.668161435 51.84970483,7.615384615 51.87508838,7.610506086 51.84970483))
541885|1|7.859884837|51.79893191|POLYGON((7.783472133 51.84970483,7.778489117 51.82431935,7.773512476 51.79893191,7.826086957 51.77354253,7.878594249 51.7481512,7.931034483 51.72275792,7.936102236 51.7481512,7.941176471 51.77354253,7.946257198 51.79893191,7.893725992 51.82431935,7.841127482 51.84970483,7.788461538 51.87508838,7.783472133 51.84970483))
541886|1|8.032629559|51.79893191|POLYGON((7.956438181 51.84970483,7.95134443 51.82431935,7.946257198 51.79893191,7.998721228 51.77354253,8.051118211 51.7481512,8.103448276 51.72275792,8.108626198 51.7481512,8.113810742 51.77354253,8.119001919 51.79893191,8.066581306 51.82431935,8.01409353 51.84970483,7.961538462 51.87508838,7.956438181 51.84970483))
541887|1|8.20537428|51.79893191|POLYGON((8.129404228 51.84970483,8.124199744 51.82431935,8.119001919 51.79893191,8.171355499 51.77354253,8.223642173 51.7481512,8.275862069 51.72275792,8.28115016 51.7481512,8.286445013 51.77354253,8.291746641 51.79893191,8.23943662 51.82431935,8.187059577 51.84970483,8.134615385 51.87508838,8.129404228 51.84970483))
541888|1|8.378119002|51.79893191|POLYGON((8.302370275 51.84970483,8.297055058 51.82431935,8.291746641 51.79893191,8.34398977 51.77354253,8.396166134 51.7481512,8.448275862 51.72275792,8.453674121 51.7481512,8.459079284 51.77354253,8.464491363 51.79893191,8.412291933 51.82431935,8.360025625 51.84970483,8.307692308 51.87508838,8.302370275 51.84970483))
541890|1|8.723608445|51.79893191|POLYGON((8.64830237 51.84970483,8.642765685 51.82431935,8.637236084 51.79893191,8.689258312 51.77354253,8.741214058 51.7481512,8.793103448 51.72275792,8.798722045 51.7481512,8.804347826 51.77354253,8.809980806 51.79893191,8.758002561 51.82431935,8.705957719 51.84970483,8.653846154 51.87508838,8.64830237 51.84970483))
541892|5|9.069097889|51.79893191|POLYGON((8.994234465 51.84970483,8.988476312 51.82431935,8.982725528 51.79893191,9.034526854 51.77354253,9.086261981 51.7481512,9.137931034 51.72275792,9.143769968 51.7481512,9.149616368 51.77354253,9.15547025 51.79893191,9.103713188 51.82431935,9.051889814 51.84970483,9 51.87508838,8.994234465 51.84970483))
541894|1|9.414587332|51.79893191|POLYGON((9.34016656 51.84970483,9.33418694 51.82431935,9.328214971 51.79893191,9.379795396 51.77354253,9.431309904 51.7481512,9.482758621 51.72275792,9.488817891 51.7481512,9.49488491 51.77354253,9.500959693 51.79893191,9.449423816 51.82431935,9.397821909 51.84970483,9.346153846 51.87508838,9.34016656 51.84970483))
541896|1|9.760076775|51.79893191|POLYGON((9.686098655 51.84970483,9.679897567 51.82431935,9.673704415 51.79893191,9.725063939 51.77354253,9.776357827 51.7481512,9.827586207 51.72275792,9.833865815 51.7481512,9.840153453 51.77354253,9.846449136 51.79893191,9.795134443 51.82431935,9.743754004 51.84970483,9.692307692 51.87508838,9.686098655 51.84970483))
541897|1|9.932821497|51.79893191|POLYGON((9.859064702 51.84970483,9.852752881 51.82431935,9.846449136 51.79893191,9.89769821 51.77354253,9.948881789 51.7481512,10 51.72275792,10.00638978 51.7481512,10.01278772 51.77354253,10.01919386 51.79893191,9.967989757 51.82431935,9.916720051 51.84970483,9.865384615 51.87508838,9.859064702 51.84970483))
541898|1|10.10556622|51.79893191|POLYGON((10.03203075 51.84970483,10.02560819 51.82431935,10.01919386 51.79893191,10.07033248 51.77354253,10.12140575 51.7481512,10.17241379 51.72275792,10.17891374 51.7481512,10.18542199 51.77354253,10.19193858 51.79893191,10.14084507 51.82431935,10.0896861 51.84970483,10.03846154 51.87508838,10.03203075 51.84970483))
541899|3|10.27831094|51.79893191|POLYGON((10.2049968 51.84970483,10.19846351 51.82431935,10.19193858 51.79893191,10.24296675 51.77354253,10.29392971 51.7481512,10.34482759 51.72275792,10.3514377 51.7481512,10.35805627 51.77354253,10.3646833 51.79893191,10.31370038 51.82431935,10.26265215 51.84970483,10.21153846 51.87508838,10.2049968 51.84970483))
541901|1|10.62380038|51.79893191|POLYGON((10.55092889 51.84970483,10.54417414 51.82431935,10.53742802 51.79893191,10.58823529 51.77354253,10.63897764 51.7481512,10.68965517 51.72275792,10.69648562 51.7481512,10.70332481 51.77354253,10.71017274 51.79893191,10.65941101 51.82431935,10.60858424 51.84970483,10.55769231 51.87508838,10.55092889 51.84970483))
541902|1|10.79654511|51.79893191|POLYGON((10.72389494 51.84970483,10.71702945 51.82431935,10.71017274 51.79893191,10.76086957 51.77354253,10.8115016 51.7481512,10.86206897 51.72275792,10.86900958 51.7481512,10.87595908 51.77354253,10.88291747 51.79893191,10.83226633 51.82431935,10.78155029 51.84970483,10.73076923 51.87508838,10.72389494 51.84970483))
541903|1|10.96928983|51.79893191|POLYGON((10.89686099 51.84970483,10.88988476 51.82431935,10.88291747 51.79893191,10.93350384 51.77354253,10.98402556 51.7481512,11.03448276 51.72275792,11.04153355 51.7481512,11.04859335 51.77354253,11.05566219 51.79893191,11.00512164 51.82431935,10.95451634 51.84970483,10.90384615 51.87508838,10.89686099 51.84970483))
541904|1|11.14203455|51.79893191|POLYGON((11.06982703 51.84970483,11.06274008 51.82431935,11.05566219 51.79893191,11.10613811 51.77354253,11.15654952 51.7481512,11.20689655 51.72275792,11.21405751 51.7481512,11.22122762 51.77354253,11.22840691 51.79893191,11.17797695 51.82431935,11.12748238 51.84970483,11.07692308 51.87508838,11.06982703 51.84970483))
541907|1|11.66026871|51.79893191|POLYGON((11.58872518 51.84970483,11.58130602 51.82431935,11.57389635 51.79893191,11.62404092 51.77354253,11.67412141 51.7481512,11.72413793 51.72275792,11.73162939 51.7481512,11.73913043 51.77354253,11.74664107 51.79893191,11.69654289 51.82431935,11.64638053 51.84970483,11.59615385 51.87508838,11.58872518 51.84970483))
541908|1|11.83301344|51.79893191|POLYGON((11.76169122 51.84970483,11.75416133 51.82431935,11.74664107 51.79893191,11.79667519 51.77354253,11.84664537 51.7481512,11.89655172 51.72275792,11.90415335 51.7481512,11.91176471 51.77354253,11.9193858 51.79893191,11.86939821 51.82431935,11.81934657 51.84970483,11.76923077 51.87508838,11.76169122 51.84970483))
541910|1|12.17850288|51.79893191|POLYGON((12.10762332 51.84970483,12.09987196 51.82431935,12.09213052 51.79893191,12.14194373 51.77354253,12.19169329 51.7481512,12.24137931 51.72275792,12.24920128 51.7481512,12.25703325 51.77354253,12.26487524 51.79893191,12.21510883 51.82431935,12.16527867 51.84970483,12.11538462 51.87508838,12.10762332 51.84970483))
541913|1|12.69673704|51.79893191|POLYGON((12.62652146 51.84970483,12.6184379 51.82431935,12.61036468 51.79893191,12.65984655 51.77354253,12.70926518 51.7481512,12.75862069 51.72275792,12.76677316 51.7481512,12.77493606 51.77354253,12.7831094 51.79893191,12.73367478 51.82431935,12.68417681 51.84970483,12.63461538 51.87508838,12.62652146 51.84970483))
541915|1|13.04222649|51.79893191|POLYGON((12.97245356 51.84970483,12.96414853 51.82431935,12.95585413 51.79893191,13.00511509 51.77354253,13.0543131 51.7481512,13.10344828 51.72275792,13.11182109 51.7481512,13.1202046 51.77354253,13.12859885 51.79893191,13.0793854 51.82431935,13.0301089 51.84970483,12.98076923 51.87508838,12.97245356 51.84970483))
541921|1|14.07869482|51.79893191|POLYGON((14.01024984 51.84970483,14.00128041 51.82431935,13.99232246 51.79893191,14.04092072 51.77354253,14.08945687 51.7481512,14.13793103 51.72275792,14.14696486 51.7481512,14.15601023 51.77354253,14.16506718 51.79893191,14.11651729 51.82431935,14.06790519 51.84970483,14.01923077 51.87508838,14.01024984 51.84970483))
541922|1|14.25143954|51.79893191|POLYGON((14.18321589 51.84970483,14.17413572 51.82431935,14.16506718 51.79893191,14.21355499 51.77354253,14.26198083 51.7481512,14.31034483 51.72275792,14.31948882 51.7481512,14.3286445 51.77354253,14.3378119 51.79893191,14.2893726 51.82431935,14.24087124 51.84970483,14.19230769 51.87508838,14.18321589 51.84970483))
543959|1|6.120689655|51.72275792|POLYGON((6.042199488 51.77354253,6.038338658 51.7481512,6.034482759 51.72275792,6.088066369 51.69736268,6.141581633 51.67196549,6.195028681 51.64656634,6.198979592 51.67196549,6.202935546 51.69736268,6.206896552 51.72275792,6.153354633 51.7481512,6.099744246 51.77354253,6.046065259 51.79893191,6.042199488 51.77354253))
543961|1|6.465517241|51.72275792|POLYGON((6.387468031 51.77354253,6.383386581 51.7481512,6.379310345 51.72275792,6.432673899 51.69736268,6.485969388 51.67196549,6.539196941 51.64656634,6.543367347 51.67196549,6.547543076 51.69736268,6.551724138 51.72275792,6.498402556 51.7481512,6.445012788 51.77354253,6.391554702 51.79893191,6.387468031 51.77354253))
543963|1|6.810344828|51.72275792|POLYGON((6.732736573 51.77354253,6.728434505 51.7481512,6.724137931 51.72275792,6.777281429 51.69736268,6.830357143 51.67196549,6.883365201 51.64656634,6.887755102 51.67196549,6.892150606 51.69736268,6.896551724 51.72275792,6.843450479 51.7481512,6.79028133 51.77354253,6.737044146 51.79893191,6.732736573 51.77354253))
543964|1|6.982758621|51.72275792|POLYGON((6.905370844 51.77354253,6.900958466 51.7481512,6.896551724 51.72275792,6.949585195 51.69736268,7.00255102 51.67196549,7.055449331 51.64656634,7.05994898 51.67196549,7.064454371 51.69736268,7.068965517 51.72275792,7.015974441 51.7481512,6.962915601 51.77354253,6.909788868 51.79893191,6.905370844 51.77354253))
543965|1|7.155172414|51.72275792|POLYGON((7.078005115 51.77354253,7.073482428 51.7481512,7.068965517 51.72275792,7.12188896 51.69736268,7.174744898 51.67196549,7.227533461 51.64656634,7.232142857 51.67196549,7.236758137 51.69736268,7.24137931 51.72275792,7.188498403 51.7481512,7.135549872 51.77354253,7.082533589 51.79893191,7.078005115 51.77354253))
543966|1|7.327586207|51.72275792|POLYGON((7.250639386 51.77354253,7.24600639 51.7481512,7.24137931 51.72275792,7.294192725 51.69736268,7.346938776 51.67196549,7.399617591 51.64656634,7.404336735 51.67196549,7.409061902 51.69736268,7.413793103 51.72275792,7.361022364 51.7481512,7.308184143 51.77354253,7.255278311 51.79893191,7.250639386 51.77354253))
543967|1|7.5|51.72275792|POLYGON((7.423273657 51.77354253,7.418530351 51.7481512,7.413793103 51.72275792,7.46649649 51.69736268,7.519132653 51.67196549,7.571701721 51.64656634,7.576530612 51.67196549,7.581365667 51.69736268,7.586206897 51.72275792,7.533546326 51.7481512,7.480818414 51.77354253,7.428023033 51.79893191,7.423273657 51.77354253))
543968|1|7.672413793|51.72275792|POLYGON((7.595907928 51.77354253,7.591054313 51.7481512,7.586206897 51.72275792,7.638800255 51.69736268,7.691326531 51.67196549,7.743785851 51.64656634,7.74872449 51.67196549,7.753669432 51.69736268,7.75862069 51.72275792,7.706070288 51.7481512,7.653452685 51.77354253,7.600767754 51.79893191,7.595907928 51.77354253))
543969|1|7.844827586|51.72275792|POLYGON((7.768542199 51.77354253,7.763578275 51.7481512,7.75862069 51.72275792,7.81110402 51.69736268,7.863520408 51.67196549,7.915869981 51.64656634,7.920918367 51.67196549,7.925973197 51.69736268,7.931034483 51.72275792,7.878594249 51.7481512,7.826086957 51.77354253,7.773512476 51.79893191,7.768542199 51.77354253))
543970|1|8.017241379|51.72275792|POLYGON((7.941176471 51.77354253,7.936102236 51.7481512,7.931034483 51.72275792,7.983407786 51.69736268,8.035714286 51.67196549,8.087954111 51.64656634,8.093112245 51.67196549,8.098276962 51.69736268,8.103448276 51.72275792,8.051118211 51.7481512,7.998721228 51.77354253,7.946257198 51.79893191,7.941176471 51.77354253))
543972|1|8.362068966|51.72275792|POLYGON((8.286445013 51.77354253,8.28115016 51.7481512,8.275862069 51.72275792,8.328015316 51.69736268,8.380102041 51.67196549,8.432122371 51.64656634,8.4375 51.67196549,8.442884493 51.69736268,8.448275862 51.72275792,8.396166134 51.7481512,8.34398977 51.77354253,8.291746641 51.79893191,8.286445013 51.77354253))
543973|1|8.534482759|51.72275792|POLYGON((8.459079284 51.77354253,8.453674121 51.7481512,8.448275862 51.72275792,8.500319081 51.69736268,8.552295918 51.67196549,8.604206501 51.64656634,8.609693878 51.67196549,8.615188258 51.69736268,8.620689655 51.72275792,8.568690096 51.7481512,8.516624041 51.77354253,8.464491363 51.79893191,8.459079284 51.77354253))
543974|1|8.706896552|51.72275792|POLYGON((8.631713555 51.77354253,8.626198083 51.7481512,8.620689655 51.72275792,8.672622846 51.69736268,8.724489796 51.67196549,8.776290631 51.64656634,8.781887755 51.67196549,8.787492023 51.69736268,8.793103448 51.72275792,8.741214058 51.7481512,8.689258312 51.77354253,8.637236084 51.79893191,8.631713555 51.77354253))
543975|1|8.879310345|51.72275792|POLYGON((8.804347826 51.77354253,8.798722045 51.7481512,8.793103448 51.72275792,8.844926611 51.69736268,8.896683673 51.67196549,8.948374761 51.64656634,8.954081633 51.67196549,8.959795788 51.69736268,8.965517241 51.72275792,8.913738019 51.7481512,8.861892583 51.77354253,8.809980806 51.79893191,8.804347826 51.77354253))
543976|1|9.051724138|51.72275792|POLYGON((8.976982097 51.77354253,8.971246006 51.7481512,8.965517241 51.72275792,9.017230377 51.69736268,9.068877551 51.67196549,9.120458891 51.64656634,9.12627551 51.67196549,9.132099553 51.69736268,9.137931034 51.72275792,9.086261981 51.7481512,9.034526854 51.77354253,8.982725528 51.79893191,8.976982097 51.77354253))
543977|1|9.224137931|51.72275792|POLYGON((9.149616368 51.77354253,9.143769968 51.7481512,9.137931034 51.72275792,9.189534142 51.69736268,9.241071429 51.67196549,9.292543021 51.64656634,9.298469388 51.67196549,9.304403318 51.69736268,9.310344828 51.72275792,9.258785942 51.7481512,9.207161125 51.77354253,9.15547025 51.79893191,9.149616368 51.77354253))
543981|1|9.913793103|51.72275792|POLYGON((9.840153453 51.77354253,9.833865815 51.7481512,9.827586207 51.72275792,9.878749202 51.69736268,9.929846939 51.67196549,9.980879541 51.64656634,9.987244898 51.67196549,9.993618379 51.69736268,10 51.72275792,9.948881789 51.7481512,9.89769821 51.77354253,9.846449136 51.79893191,9.840153453 51.77354253))
543983|1|10.25862069|51.72275792|POLYGON((10.18542199 51.77354253,10.17891374 51.7481512,10.17241379 51.72275792,10.22335673 51.69736268,10.27423469 51.67196549,10.3250478 51.64656634,10.33163265 51.67196549,10.33822591 51.69736268,10.34482759 51.72275792,10.29392971 51.7481512,10.24296675 51.77354253,10.19193858 51.79893191,10.18542199 51.77354253))
543988|1|11.12068966|51.72275792|POLYGON((11.04859335 51.77354253,11.04153355 51.7481512,11.03448276 51.72275792,11.08487556 51.69736268,11.13520408 51.67196549,11.18546845 51.64656634,11.19260204 51.67196549,11.19974474 51.69736268,11.20689655 51.72275792,11.15654952 51.7481512,11.10613811 51.77354253,11.05566219 51.79893191,11.04859335 51.77354253))
543993|1|11.98275862|51.72275792|POLYGON((11.91176471 51.77354253,11.90415335 51.7481512,11.89655172 51.72275792,11.94639438 51.69736268,11.99617347 51.67196549,12.0458891 51.64656634,12.05357143 51.67196549,12.06126356 51.69736268,12.06896552 51.72275792,12.01916933 51.7481512,11.96930946 51.77354253,11.9193858 51.79893191,11.91176471 51.77354253))
544007|1|14.39655172|51.72275792|POLYGON((14.3286445 51.77354253,14.31948882 51.7481512,14.31034483 51.72275792,14.3586471 51.69736268,14.40688776 51.67196549,14.45506692 51.64656634,14.46428571 51.67196549,14.47351627 51.69736268,14.48275862 51.72275792,14.43450479 51.7481512,14.38618926 51.77354253,14.3378119 51.79893191,14.3286445 51.77354253))
546047|1|6.108986616|51.64656634|POLYGON((6.03063178 51.69736268,6.026785714 51.67196549,6.022944551 51.64656634,6.076433121 51.62116524,6.129853596 51.59576217,6.183206107 51.57035715,6.187141948 51.59576217,6.191082803 51.62116524,6.195028681 51.64656634,6.141581633 51.67196549,6.088066369 51.69736268,6.034482759 51.72275792,6.03063178 51.69736268))
546049|1|6.453154876|51.64656634|POLYGON((6.375239311 51.69736268,6.371173469 51.67196549,6.367112811 51.64656634,6.420382166 51.62116524,6.473583705 51.59576217,6.526717557 51.57035715,6.530872056 51.59576217,6.535031847 51.62116524,6.539196941 51.64656634,6.485969388 51.67196549,6.432673899 51.69736268,6.379310345 51.72275792,6.375239311 51.69736268))
546050|1|6.625239006|51.64656634|POLYGON((6.547543076 51.69736268,6.543367347 51.67196549,6.539196941 51.64656634,6.592356688 51.62116524,6.645448759 51.59576217,6.698473282 51.57035715,6.70273711 51.59576217,6.707006369 51.62116524,6.711281071 51.64656634,6.658163265 51.67196549,6.604977664 51.69736268,6.551724138 51.72275792,6.547543076 51.69736268))
546052|1|6.969407266|51.64656634|POLYGON((6.892150606 51.69736268,6.887755102 51.67196549,6.883365201 51.64656634,6.936305732 51.62116524,6.989178867 51.59576217,7.041984733 51.57035715,7.046467218 51.59576217,7.050955414 51.62116524,7.055449331 51.64656634,7.00255102 51.67196549,6.949585195 51.69736268,6.896551724 51.72275792,6.892150606 51.69736268))
546053|1|7.141491396|51.64656634|POLYGON((7.064454371 51.69736268,7.05994898 51.67196549,7.055449331 51.64656634,7.108280255 51.62116524,7.161043921 51.59576217,7.213740458 51.57035715,7.218332272 51.59576217,7.222929936 51.62116524,7.227533461 51.64656634,7.174744898 51.67196549,7.12188896 51.69736268,7.068965517 51.72275792,7.064454371 51.69736268))
546054|1|7.313575526|51.64656634|POLYGON((7.236758137 51.69736268,7.232142857 51.67196549,7.227533461 51.64656634,7.280254777 51.62116524,7.332908975 51.59576217,7.385496183 51.57035715,7.390197327 51.59576217,7.394904459 51.62116524,7.399617591 51.64656634,7.346938776 51.67196549,7.294192725 51.69736268,7.24137931 51.72275792,7.236758137 51.69736268))
546055|1|7.485659656|51.64656634|POLYGON((7.409061902 51.69736268,7.404336735 51.67196549,7.399617591 51.64656634,7.452229299 51.62116524,7.504774029 51.59576217,7.557251908 51.57035715,7.562062381 51.59576217,7.566878981 51.62116524,7.571701721 51.64656634,7.519132653 51.67196549,7.46649649 51.69736268,7.413793103 51.72275792,7.409061902 51.69736268))
546056|1|7.657743786|51.64656634|POLYGON((7.581365667 51.69736268,7.576530612 51.67196549,7.571701721 51.64656634,7.624203822 51.62116524,7.676639083 51.59576217,7.729007634 51.57035715,7.733927435 51.59576217,7.738853503 51.62116524,7.743785851 51.64656634,7.691326531 51.67196549,7.638800255 51.69736268,7.586206897 51.72275792,7.581365667 51.69736268))
546057|1|7.829827916|51.64656634|POLYGON((7.753669432 51.69736268,7.74872449 51.67196549,7.743785851 51.64656634,7.796178344 51.62116524,7.848504137 51.59576217,7.900763359 51.57035715,7.905792489 51.59576217,7.910828025 51.62116524,7.915869981 51.64656634,7.863520408 51.67196549,7.81110402 51.69736268,7.75862069 51.72275792,7.753669432 51.69736268))
546060|1|8.346080306|51.64656634|POLYGON((8.270580728 51.69736268,8.265306122 51.67196549,8.260038241 51.64656634,8.312101911 51.62116524,8.3640993 51.59576217,8.416030534 51.57035715,8.421387651 51.59576217,8.426751592 51.62116524,8.432122371 51.64656634,8.380102041 51.67196549,8.328015316 51.69736268,8.275862069 51.72275792,8.270580728 51.69736268))
546061|1|8.518164436|51.64656634|POLYGON((8.442884493 51.69736268,8.4375 51.67196549,8.432122371 51.64656634,8.484076433 51.62116524,8.535964354 51.59576217,8.58778626 51.57035715,8.593252705 51.59576217,8.598726115 51.62116524,8.604206501 51.64656634,8.552295918 51.67196549,8.500319081 51.69736268,8.448275862 51.72275792,8.442884493 51.69736268))
546062|1|8.690248566|51.64656634|POLYGON((8.615188258 51.69736268,8.609693878 51.67196549,8.604206501 51.64656634,8.656050955 51.62116524,8.707829408 51.59576217,8.759541985 51.57035715,8.765117759 51.59576217,8.770700637 51.62116524,8.776290631 51.64656634,8.724489796 51.67196549,8.672622846 51.69736268,8.620689655 51.72275792,8.615188258 51.69736268))
546063|1|8.862332696|51.64656634|POLYGON((8.787492023 51.69736268,8.781887755 51.67196549,8.776290631 51.64656634,8.828025478 51.62116524,8.879694462 51.59576217,8.93129771 51.57035715,8.936982813 51.59576217,8.942675159 51.62116524,8.948374761 51.64656634,8.896683673 51.67196549,8.844926611 51.69736268,8.793103448 51.72275792,8.787492023 51.69736268))
546064|1|9.034416826|51.64656634|POLYGON((8.959795788 51.69736268,8.954081633 51.67196549,8.948374761 51.64656634,9 51.62116524,9.051559516 51.59576217,9.103053435 51.57035715,9.108847868 51.59576217,9.114649682 51.62116524,9.120458891 51.64656634,9.068877551 51.67196549,9.017230377 51.69736268,8.965517241 51.72275792,8.959795788 51.69736268))
546066|1|9.378585086|51.64656634|POLYGON((9.304403318 51.69736268,9.298469388 51.67196549,9.292543021 51.64656634,9.343949045 51.62116524,9.395289624 51.59576217,9.446564885 51.57035715,9.452577976 51.59576217,9.458598726 51.62116524,9.464627151 51.64656634,9.413265306 51.67196549,9.361837907 51.69736268,9.310344828 51.72275792,9.304403318 51.69736268))
546067|1|9.550669216|51.64656634|POLYGON((9.476707084 51.69736268,9.470663265 51.67196549,9.464627151 51.64656634,9.515923567 51.62116524,9.567154679 51.59576217,9.618320611 51.57035715,9.62444303 51.59576217,9.630573248 51.62116524,9.636711281 51.64656634,9.585459184 51.67196549,9.534141672 51.69736268,9.482758621 51.72275792,9.476707084 51.69736268))
546068|1|9.722753346|51.64656634|POLYGON((9.649010849 51.69736268,9.642857143 51.67196549,9.636711281 51.64656634,9.687898089 51.62116524,9.739019733 51.59576217,9.790076336 51.57035715,9.796308084 51.59576217,9.802547771 51.62116524,9.808795411 51.64656634,9.757653061 51.67196549,9.706445437 51.69736268,9.655172414 51.72275792,9.649010849 51.69736268))
546069|1|9.894837476|51.64656634|POLYGON((9.821314614 51.69736268,9.81505102 51.67196549,9.808795411 51.64656634,9.859872611 51.62116524,9.910884787 51.59576217,9.961832061 51.57035715,9.968173138 51.59576217,9.974522293 51.62116524,9.980879541 51.64656634,9.929846939 51.67196549,9.878749202 51.69736268,9.827586207 51.72275792,9.821314614 51.69736268))
546070|1|10.06692161|51.64656634|POLYGON((9.993618379 51.69736268,9.987244898 51.67196549,9.980879541 51.64656634,10.03184713 51.62116524,10.08274984 51.59576217,10.13358779 51.57035715,10.14003819 51.59576217,10.14649682 51.62116524,10.15296367 51.64656634,10.10204082 51.67196549,10.05105297 51.69736268,10 51.72275792,9.993618379 51.69736268))
546072|1|10.41108987|51.64656634|POLYGON((10.33822591 51.69736268,10.33163265 51.67196549,10.3250478 51.64656634,10.37579618 51.62116524,10.42647995 51.59576217,10.47709924 51.57035715,10.4837683 51.59576217,10.49044586 51.62116524,10.49713193 51.64656634,10.44642857 51.67196549,10.3956605 51.69736268,10.34482759 51.72275792,10.33822591 51.69736268))
546073|1|10.583174|51.64656634|POLYGON((10.51052967 51.69736268,10.50382653 51.67196549,10.49713193 51.64656634,10.5477707 51.62116524,10.598345 51.59576217,10.64885496 51.57035715,10.65563335 51.59576217,10.66242038 51.62116524,10.66921606 51.64656634,10.61862245 51.67196549,10.56796426 51.69736268,10.51724138 51.72275792,10.51052967 51.69736268))
546074|1|10.75525813|51.64656634|POLYGON((10.68283344 51.69736268,10.67602041 51.67196549,10.66921606 51.64656634,10.71974522 51.62116524,10.77021006 51.59576217,10.82061069 51.57035715,10.82749841 51.59576217,10.8343949 51.62116524,10.84130019 51.64656634,10.79081633 51.67196549,10.74026803 51.69736268,10.68965517 51.72275792,10.68283344 51.69736268))
546082|1|12.13193117|51.64656634|POLYGON((12.06126356 51.69736268,12.05357143 51.67196549,12.0458891 51.64656634,12.0955414 51.62116524,12.14513049 51.59576217,12.19465649 51.57035715,12.20241884 51.59576217,12.21019108 51.62116524,12.21797323 51.64656634,12.16836735 51.67196549,12.11869815 51.69736268,12.06896552 51.72275792,12.06126356 51.69736268))
546083|1|12.3040153|51.64656634|POLYGON((12.23356733 51.69736268,12.22576531 51.67196549,12.21797323 51.64656634,12.26751592 51.62116524,12.31699554 51.59576217,12.36641221 51.57035715,12.3742839 51.59576217,12.38216561 51.62116524,12.39005736 51.64656634,12.34056122 51.67196549,12.29100191 51.69736268,12.24137931 51.72275792,12.23356733 51.69736268))
546084|1|12.47609943|51.64656634|POLYGON((12.40587109 51.69736268,12.39795918 51.67196549,12.39005736 51.64656634,12.43949045 51.62116524,12.4888606 51.59576217,12.53816794 51.57035715,12.54614895 51.59576217,12.55414013 51.62116524,12.56214149 51.64656634,12.5127551 51.67196549,12.46330568 51.69736268,12.4137931 51.72275792,12.40587109 51.69736268))
546090|1|13.50860421|51.64656634|POLYGON((13.43969368 51.69736268,13.43112245 51.67196549,13.42256214 51.64656634,13.47133758 51.62116524,13.52005092 51.59576217,13.56870229 51.57035715,13.57733927 51.59576217,13.58598726 51.62116524,13.59464627 51.64656634,13.54591837 51.67196549,13.49712827 51.69736268,13.44827586 51.72275792,13.43969368 51.69736268))
546094|1|14.19694073|51.64656634|POLYGON((14.12890874 51.69736268,14.11989796 51.67196549,14.11089866 51.64656634,14.15923567 51.62116524,14.20751114 51.59576217,14.25572519 51.57035715,14.26479949 51.59576217,14.27388535 51.62116524,14.28298279 51.64656634,14.23469388 51.67196549,14.18634333 51.69736268,14.13793103 51.72275792,14.12890874 51.69736268))
548140|1|6.269083969|51.57035715|POLYGON((6.191082803 51.62116524,6.187141948 51.59576217,6.183206107 51.57035715,6.236490782 51.54495016,6.289707751 51.51954121,6.342857143 51.49413028,6.346886912 51.51954121,6.350921805 51.54495016,6.354961832 51.57035715,6.301718651 51.59576217,6.248407643 51.62116524,6.195028681 51.64656634,6.191082803 51.62116524))
548141|1|6.440839695|51.57035715|POLYGON((6.363057325 51.62116524,6.359007002 51.59576217,6.354961832 51.57035715,6.408137317 51.54495016,6.461245235 51.51954121,6.514285714 51.49413028,6.518424396 51.51954121,6.522568341 51.54495016,6.526717557 51.57035715,6.473583705 51.59576217,6.420382166 51.62116524,6.367112811 51.64656634,6.363057325 51.62116524))
548142|1|6.61259542|51.57035715|POLYGON((6.535031847 51.62116524,6.530872056 51.59576217,6.526717557 51.57035715,6.579783853 51.54495016,6.632782719 51.51954121,6.685714286 51.49413028,6.689961881 51.51954121,6.694214876 51.54495016,6.698473282 51.57035715,6.645448759 51.59576217,6.592356688 51.62116524,6.539196941 51.64656634,6.535031847 51.62116524))
548143|1|6.784351145|51.57035715|POLYGON((6.707006369 51.62116524,6.70273711 51.59576217,6.698473282 51.57035715,6.751430388 51.54495016,6.804320203 51.51954121,6.857142857 51.49413028,6.861499365 51.51954121,6.865861411 51.54495016,6.870229008 51.57035715,6.817313813 51.59576217,6.76433121 51.62116524,6.711281071 51.64656634,6.707006369 51.62116524))
548144|1|6.95610687|51.57035715|POLYGON((6.878980892 51.62116524,6.874602164 51.59576217,6.870229008 51.57035715,6.923076923 51.54495016,6.975857687 51.51954121,7.028571429 51.49413028,7.033036849 51.51954121,7.037507947 51.54495016,7.041984733 51.57035715,6.989178867 51.59576217,6.936305732 51.62116524,6.883365201 51.64656634,6.878980892 51.62116524))
548145|1|7.127862595|51.57035715|POLYGON((7.050955414 51.62116524,7.046467218 51.59576217,7.041984733 51.57035715,7.094723458 51.54495016,7.147395172 51.51954121,7.2 51.49413028,7.204574333 51.51954121,7.209154482 51.54495016,7.213740458 51.57035715,7.161043921 51.59576217,7.108280255 51.62116524,7.055449331 51.64656634,7.050955414 51.62116524))
548146|1|7.299618321|51.57035715|POLYGON((7.222929936 51.62116524,7.218332272 51.59576217,7.213740458 51.57035715,7.266369994 51.54495016,7.318932656 51.51954121,7.371428571 51.49413028,7.376111817 51.51954121,7.380801017 51.54495016,7.385496183 51.57035715,7.332908975 51.59576217,7.280254777 51.62116524,7.227533461 51.64656634,7.222929936 51.62116524))
548147|1|7.471374046|51.57035715|POLYGON((7.394904459 51.62116524,7.390197327 51.59576217,7.385496183 51.57035715,7.438016529 51.54495016,7.49047014 51.51954121,7.542857143 51.49413028,7.547649301 51.51954121,7.552447552 51.54495016,7.557251908 51.57035715,7.504774029 51.59576217,7.452229299 51.62116524,7.399617591 51.64656634,7.394904459 51.62116524))
548148|1|7.643129771|51.57035715|POLYGON((7.566878981 51.62116524,7.562062381 51.59576217,7.557251908 51.57035715,7.609663064 51.54495016,7.662007624 51.51954121,7.714285714 51.49413028,7.719186785 51.51954121,7.724094088 51.54495016,7.729007634 51.57035715,7.676639083 51.59576217,7.624203822 51.62116524,7.571701721 51.64656634,7.566878981 51.62116524))
548149|1|7.814885496|51.57035715|POLYGON((7.738853503 51.62116524,7.733927435 51.59576217,7.729007634 51.57035715,7.781309599 51.54495016,7.833545108 51.51954121,7.885714286 51.49413028,7.890724269 51.51954121,7.895740623 51.54495016,7.900763359 51.57035715,7.848504137 51.59576217,7.796178344 51.62116524,7.743785851 51.64656634,7.738853503 51.62116524))
548150|1|7.986641221|51.57035715|POLYGON((7.910828025 51.62116524,7.905792489 51.59576217,7.900763359 51.57035715,7.952956135 51.54495016,8.005082592 51.51954121,8.057142857 51.49413028,8.062261753 51.51954121,8.067387158 51.54495016,8.072519084 51.57035715,8.020369192 51.59576217,7.968152866 51.62116524,7.915869981 51.64656634,7.910828025 51.62116524))
548151|1|8.158396947|51.57035715|POLYGON((8.082802548 51.62116524,8.077657543 51.59576217,8.072519084 51.57035715,8.12460267 51.54495016,8.176620076 51.51954121,8.228571429 51.49413028,8.233799238 51.51954121,8.239033694 51.54495016,8.244274809 51.57035715,8.192234246 51.59576217,8.140127389 51.62116524,8.087954111 51.64656634,8.082802548 51.62116524))
548152|1|8.330152672|51.57035715|POLYGON((8.25477707 51.62116524,8.249522597 51.59576217,8.244274809 51.57035715,8.296249205 51.54495016,8.34815756 51.51954121,8.4 51.49413028,8.405336722 51.51954121,8.410680229 51.54495016,8.416030534 51.57035715,8.3640993 51.59576217,8.312101911 51.62116524,8.260038241 51.64656634,8.25477707 51.62116524))
548154|1|8.673664122|51.57035715|POLYGON((8.598726115 51.62116524,8.593252705 51.59576217,8.58778626 51.57035715,8.639542276 51.54495016,8.691232529 51.51954121,8.742857143 51.49413028,8.74841169 51.51954121,8.753973299 51.54495016,8.759541985 51.57035715,8.707829408 51.59576217,8.656050955 51.62116524,8.604206501 51.64656634,8.598726115 51.62116524))
548155|1|8.845419847|51.57035715|POLYGON((8.770700637 51.62116524,8.765117759 51.59576217,8.759541985 51.57035715,8.811188811 51.54495016,8.862770013 51.51954121,8.914285714 51.49413028,8.919949174 51.51954121,8.925619835 51.54495016,8.93129771 51.57035715,8.879694462 51.59576217,8.828025478 51.62116524,8.776290631 51.64656634,8.770700637 51.62116524))
548156|1|9.017175573|51.57035715|POLYGON((8.942675159 51.62116524,8.936982813 51.59576217,8.93129771 51.57035715,8.982835346 51.54495016,9.034307497 51.51954121,9.085714286 51.49413028,9.091486658 51.51954121,9.09726637 51.54495016,9.103053435 51.57035715,9.051559516 51.59576217,9 51.62116524,8.948374761 51.64656634,8.942675159 51.62116524))
548157|1|9.188931298|51.57035715|POLYGON((9.114649682 51.62116524,9.108847868 51.59576217,9.103053435 51.57035715,9.154481882 51.54495016,9.205844981 51.51954121,9.257142857 51.49413028,9.263024142 51.51954121,9.268912905 51.54495016,9.27480916 51.57035715,9.22342457 51.59576217,9.171974522 51.62116524,9.120458891 51.64656634,9.114649682 51.62116524))
548160|1|9.704198473|51.57035715|POLYGON((9.630573248 51.62116524,9.62444303 51.59576217,9.618320611 51.57035715,9.669421488 51.54495016,9.720457433 51.51954121,9.771428571 51.49413028,9.777636595 51.51954121,9.783852511 51.54495016,9.790076336 51.57035715,9.739019733 51.59576217,9.687898089 51.62116524,9.636711281 51.64656634,9.630573248 51.62116524))
548161|1|9.875954198|51.57035715|POLYGON((9.802547771 51.62116524,9.796308084 51.59576217,9.790076336 51.57035715,9.841068023 51.54495016,9.891994917 51.51954121,9.942857143 51.49413028,9.949174079 51.51954121,9.955499046 51.54495016,9.961832061 51.57035715,9.910884787 51.59576217,9.859872611 51.62116524,9.808795411 51.64656634,9.802547771 51.62116524))
548162|1|10.04770992|51.57035715|POLYGON((9.974522293 51.62116524,9.968173138 51.59576217,9.961832061 51.57035715,10.01271456 51.54495016,10.0635324 51.51954121,10.11428571 51.49413028,10.12071156 51.51954121,10.12714558 51.54495016,10.13358779 51.57035715,10.08274984 51.59576217,10.03184713 51.62116524,9.980879541 51.64656634,9.974522293 51.62116524))
548163|1|10.21946565|51.57035715|POLYGON((10.14649682 51.62116524,10.14003819 51.59576217,10.13358779 51.57035715,10.18436109 51.54495016,10.23506989 51.51954121,10.28571429 51.49413028,10.29224905 51.51954121,10.29879212 51.54495016,10.30534351 51.57035715,10.25461489 51.59576217,10.20382166 51.62116524,10.15296367 51.64656634,10.14649682 51.62116524))
548165|1|10.5629771|51.57035715|POLYGON((10.49044586 51.62116524,10.4837683 51.59576217,10.47709924 51.57035715,10.52765416 51.54495016,10.57814485 51.51954121,10.62857143 51.49413028,10.63532402 51.51954121,10.64208519 51.54495016,10.64885496 51.57035715,10.598345 51.59576217,10.5477707 51.62116524,10.49713193 51.64656634,10.49044586 51.62116524))
548166|1|10.73473282|51.57035715|POLYGON((10.66242038 51.62116524,10.65563335 51.59576217,10.64885496 51.57035715,10.6993007 51.54495016,10.74968234 51.51954121,10.8 51.49413028,10.8068615 51.51954121,10.81373172 51.54495016,10.82061069 51.57035715,10.77021006 51.59576217,10.71974522 51.62116524,10.66921606 51.64656634,10.66242038 51.62116524))
548167|1|10.90648855|51.57035715|POLYGON((10.8343949 51.62116524,10.82749841 51.59576217,10.82061069 51.57035715,10.87094723 51.54495016,10.92121982 51.51954121,10.97142857 51.49413028,10.97839898 51.51954121,10.98537826 51.54495016,10.99236641 51.57035715,10.94207511 51.59576217,10.89171975 51.62116524,10.84130019 51.64656634,10.8343949 51.62116524))
548170|1|11.42175573|51.57035715|POLYGON((11.35031847 51.62116524,11.34309357 51.59576217,11.33587786 51.57035715,11.38588684 51.54495016,11.43583227 51.51954121,11.48571429 51.49413028,11.49301144 51.51954121,11.50031786 51.54495016,11.50763359 51.57035715,11.45767027 51.59576217,11.40764331 51.62116524,11.35755258 51.64656634,11.35031847 51.62116524))
548172|1|11.76526718|51.57035715|POLYGON((11.69426752 51.62116524,11.68682368 51.59576217,11.67938931 51.57035715,11.72917991 51.54495016,11.77890724 51.51954121,11.82857143 51.49413028,11.8360864 51.51954121,11.84361093 51.54495016,11.85114504 51.57035715,11.80140038 51.59576217,11.75159236 51.62116524,11.70172084 51.64656634,11.69426752 51.62116524))
548173|1|11.9370229|51.57035715|POLYGON((11.86624204 51.62116524,11.85868873 51.59576217,11.85114504 51.57035715,11.90082645 51.54495016,11.95044473 51.51954121,12 51.49413028,12.00762389 51.51954121,12.01525747 51.54495016,12.02290076 51.57035715,11.97326544 51.59576217,11.92356688 51.62116524,11.87380497 51.64656634,11.86624204 51.62116524))
548174|4|12.10877863|51.57035715|POLYGON((12.03821656 51.62116524,12.03055379 51.59576217,12.02290076 51.57035715,12.07247298 51.54495016,12.12198221 51.51954121,12.17142857 51.49413028,12.17916137 51.51954121,12.18690401 51.54495016,12.19465649 51.57035715,12.14513049 51.59576217,12.0955414 51.62116524,12.0458891 51.64656634,12.03821656 51.62116524))
548175|1|12.28053435|51.57035715|POLYGON((12.21019108 51.62116524,12.20241884 51.59576217,12.19465649 51.57035715,12.24411952 51.54495016,12.2935197 51.51954121,12.34285714 51.49413028,12.35069886 51.51954121,12.35855054 51.54495016,12.36641221 51.57035715,12.31699554 51.59576217,12.26751592 51.62116524,12.21797323 51.64656634,12.21019108 51.62116524))
548176|1|12.45229008|51.57035715|POLYGON((12.38216561 51.62116524,12.3742839 51.59576217,12.36641221 51.57035715,12.41576605 51.54495016,12.46505718 51.51954121,12.51428571 51.49413028,12.52223634 51.51954121,12.53019708 51.54495016,12.53816794 51.57035715,12.4888606 51.59576217,12.43949045 51.62116524,12.39005736 51.64656634,12.38216561 51.62116524))
548177|1|12.6240458|51.57035715|POLYGON((12.55414013 51.62116524,12.54614895 51.59576217,12.53816794 51.57035715,12.58741259 51.54495016,12.63659466 51.51954121,12.68571429 51.49413028,12.69377382 51.51954121,12.70184361 51.54495016,12.70992366 51.57035715,12.66072565 51.59576217,12.61146497 51.62116524,12.56214149 51.64656634,12.55414013 51.62116524))
548179|1|12.96755725|51.57035715|POLYGON((12.89808917 51.62116524,12.88987906 51.59576217,12.88167939 51.57035715,12.93070566 51.54495016,12.97966963 51.51954121,13.02857143 51.49413028,13.03684879 51.51954121,13.04513668 51.54495016,13.05343511 51.57035715,13.00445576 51.59576217,12.95541401 51.62116524,12.90630975 51.64656634,12.89808917 51.62116524))
548185|1|13.9980916|51.57035715|POLYGON((13.92993631 51.62116524,13.92106938 51.59576217,13.91221374 51.57035715,13.96058487 51.54495016,14.00889454 51.51954121,14.05714286 51.49413028,14.0660737 51.51954121,14.07501589 51.54495016,14.08396947 51.57035715,14.03564609 51.59576217,13.98726115 51.62116524,13.93881453 51.64656634,13.92993631 51.62116524))
548187|1|14.34160305|51.57035715|POLYGON((14.27388535 51.62116524,14.26479949 51.59576217,14.25572519 51.57035715,14.30387794 51.54495016,14.3519695 51.51954121,14.4 51.49413028,14.40914867 51.51954121,14.41830896 51.54495016,14.42748092 51.57035715,14.37937619 51.59576217,14.33121019 51.62116524,14.28298279 51.64656634,14.27388535 51.62116524))
550236|1|6.257142857|51.49413028|POLYGON((6.17927527 51.54495016,6.175349428 51.51954121,6.171428571 51.49413028,6.224619289 51.4687174,6.277742549 51.44330254,6.330798479 51.41788571,6.334812936 51.44330254,6.338832487 51.4687174,6.342857143 51.49413028,6.289707751 51.51954121,6.236490782 51.54495016,6.183206107 51.57035715,6.17927527 51.54495016))
550237|1|6.428571429|51.49413028|POLYGON((6.350921805 51.54495016,6.346886912 51.51954121,6.342857143 51.49413028,6.395939086 51.4687174,6.44895371 51.44330254,6.501901141 51.41788571,6.506024096 51.44330254,6.510152284 51.4687174,6.514285714 51.49413028,6.461245235 51.51954121,6.408137317 51.54495016,6.354961832 51.57035715,6.350921805 51.54495016))
550238|1|6.6|51.49413028|POLYGON((6.522568341 51.54495016,6.518424396 51.51954121,6.514285714 51.49413028,6.567258883 51.4687174,6.62016487 51.44330254,6.673003802 51.41788571,6.677235257 51.44330254,6.681472081 51.4687174,6.685714286 51.49413028,6.632782719 51.51954121,6.579783853 51.54495016,6.526717557 51.57035715,6.522568341 51.54495016))
550239|1|6.771428571|51.49413028|POLYGON((6.694214876 51.54495016,6.689961881 51.51954121,6.685714286 51.49413028,6.73857868 51.4687174,6.79137603 51.44330254,6.844106464 51.41788571,6.848446417 51.44330254,6.852791878 51.4687174,6.857142857 51.49413028,6.804320203 51.51954121,6.751430388 51.54495016,6.698473282 51.57035715,6.694214876 51.54495016))
550240|1|6.942857143|51.49413028|POLYGON((6.865861411 51.54495016,6.861499365 51.51954121,6.857142857 51.49413028,6.909898477 51.4687174,6.962587191 51.44330254,7.015209125 51.41788571,7.019657578 51.44330254,7.024111675 51.4687174,7.028571429 51.49413028,6.975857687 51.51954121,6.923076923 51.54495016,6.870229008 51.57035715,6.865861411 51.54495016))
550241|1|7.114285714|51.49413028|POLYGON((7.037507947 51.54495016,7.033036849 51.51954121,7.028571429 51.49413028,7.081218274 51.4687174,7.133798351 51.44330254,7.186311787 51.41788571,7.190868738 51.44330254,7.195431472 51.4687174,7.2 51.49413028,7.147395172 51.51954121,7.094723458 51.54495016,7.041984733 51.57035715,7.037507947 51.54495016))
550242|1|7.285714286|51.49413028|POLYGON((7.209154482 51.54495016,7.204574333 51.51954121,7.2 51.49413028,7.252538071 51.4687174,7.305009512 51.44330254,7.357414449 51.41788571,7.362079899 51.44330254,7.366751269 51.4687174,7.371428571 51.49413028,7.318932656 51.51954121,7.266369994 51.54495016,7.213740458 51.57035715,7.209154482 51.54495016))
550243|1|7.457142857|51.49413028|POLYGON((7.380801017 51.54495016,7.376111817 51.51954121,7.371428571 51.49413028,7.423857868 51.4687174,7.476220672 51.44330254,7.52851711 51.41788571,7.533291059 51.44330254,7.538071066 51.4687174,7.542857143 51.49413028,7.49047014 51.51954121,7.438016529 51.54495016,7.385496183 51.57035715,7.380801017 51.54495016))
550244|1|7.628571429|51.49413028|POLYGON((7.552447552 51.54495016,7.547649301 51.51954121,7.542857143 51.49413028,7.595177665 51.4687174,7.647431833 51.44330254,7.699619772 51.41788571,7.704502219 51.44330254,7.709390863 51.4687174,7.714285714 51.49413028,7.662007624 51.51954121,7.609663064 51.54495016,7.557251908 51.57035715,7.552447552 51.54495016))
550245|1|7.8|51.49413028|POLYGON((7.724094088 51.54495016,7.719186785 51.51954121,7.714285714 51.49413028,7.766497462 51.4687174,7.818642993 51.44330254,7.870722433 51.41788571,7.87571338 51.44330254,7.88071066 51.4687174,7.885714286 51.49413028,7.833545108 51.51954121,7.781309599 51.54495016,7.729007634 51.57035715,7.724094088 51.54495016))
550246|4|7.971428571|51.49413028|POLYGON((7.895740623 51.54495016,7.890724269 51.51954121,7.885714286 51.49413028,7.937817259 51.4687174,7.989854153 51.44330254,8.041825095 51.41788571,8.04692454 51.44330254,8.052030457 51.4687174,8.057142857 51.49413028,8.005082592 51.51954121,7.952956135 51.54495016,7.900763359 51.57035715,7.895740623 51.54495016))
550247|1|8.142857143|51.49413028|POLYGON((8.067387158 51.54495016,8.062261753 51.51954121,8.057142857 51.49413028,8.109137056 51.4687174,8.161065314 51.44330254,8.212927757 51.41788571,8.218135701 51.44330254,8.223350254 51.4687174,8.228571429 51.49413028,8.176620076 51.51954121,8.12460267 51.54495016,8.072519084 51.57035715,8.067387158 51.54495016))
550248|1|8.314285714|51.49413028|POLYGON((8.239033694 51.54495016,8.233799238 51.51954121,8.228571429 51.49413028,8.280456853 51.4687174,8.332276474 51.44330254,8.384030418 51.41788571,8.389346861 51.44330254,8.394670051 51.4687174,8.4 51.49413028,8.34815756 51.51954121,8.296249205 51.54495016,8.244274809 51.57035715,8.239033694 51.54495016))
550249|1|8.485714286|51.49413028|POLYGON((8.410680229 51.54495016,8.405336722 51.51954121,8.4 51.49413028,8.45177665 51.4687174,8.503487635 51.44330254,8.55513308 51.41788571,8.560558022 51.44330254,8.565989848 51.4687174,8.571428571 51.49413028,8.519695044 51.51954121,8.467895741 51.54495016,8.416030534 51.57035715,8.410680229 51.54495016))
550251|10|8.828571429|51.49413028|POLYGON((8.753973299 51.54495016,8.74841169 51.51954121,8.742857143 51.49413028,8.794416244 51.4687174,8.845909956 51.44330254,8.897338403 51.41788571,8.902980342 51.44330254,8.908629442 51.4687174,8.914285714 51.49413028,8.862770013 51.51954121,8.811188811 51.54495016,8.759541985 51.57035715,8.753973299 51.54495016))
550253|1|9.171428571|51.49413028|POLYGON((9.09726637 51.54495016,9.091486658 51.51954121,9.085714286 51.49413028,9.137055838 51.4687174,9.188332276 51.44330254,9.239543726 51.41788571,9.245402663 51.44330254,9.251269036 51.4687174,9.257142857 51.49413028,9.205844981 51.51954121,9.154481882 51.54495016,9.103053435 51.57035715,9.09726637 51.54495016))
550254|1|9.342857143|51.49413028|POLYGON((9.268912905 51.54495016,9.263024142 51.51954121,9.257142857 51.49413028,9.308375635 51.4687174,9.359543437 51.44330254,9.410646388 51.41788571,9.416613824 51.44330254,9.422588832 51.4687174,9.428571429 51.49413028,9.377382465 51.51954121,9.326128417 51.54495016,9.27480916 51.57035715,9.268912905 51.54495016))
550256|1|9.685714286|51.49413028|POLYGON((9.612205976 51.54495016,9.606099111 51.51954121,9.6 51.49413028,9.651015228 51.4687174,9.701965758 51.44330254,9.752851711 51.41788571,9.759036145 51.44330254,9.765228426 51.4687174,9.771428571 51.49413028,9.720457433 51.51954121,9.669421488 51.54495016,9.618320611 51.57035715,9.612205976 51.54495016))
550257|3|9.857142857|51.49413028|POLYGON((9.783852511 51.54495016,9.777636595 51.51954121,9.771428571 51.49413028,9.822335025 51.4687174,9.873176918 51.44330254,9.923954373 51.41788571,9.930247305 51.44330254,9.936548223 51.4687174,9.942857143 51.49413028,9.891994917 51.51954121,9.841068023 51.54495016,9.790076336 51.57035715,9.783852511 51.54495016))
550258|1|10.02857143|51.49413028|POLYGON((9.955499046 51.54495016,9.949174079 51.51954121,9.942857143 51.49413028,9.993654822 51.4687174,10.04438808 51.44330254,10.09505703 51.41788571,10.10145847 51.44330254,10.10786802 51.4687174,10.11428571 51.49413028,10.0635324 51.51954121,10.01271456 51.54495016,9.961832061 51.57035715,9.955499046 51.54495016))
550259|1|10.2|51.49413028|POLYGON((10.12714558 51.54495016,10.12071156 51.51954121,10.11428571 51.49413028,10.16497462 51.4687174,10.21559924 51.44330254,10.2661597 51.41788571,10.27266963 51.44330254,10.27918782 51.4687174,10.28571429 51.49413028,10.23506989 51.51954121,10.18436109 51.54495016,10.13358779 51.57035715,10.12714558 51.54495016))
550260|3|10.37142857|51.49413028|POLYGON((10.29879212 51.54495016,10.29224905 51.51954121,10.28571429 51.49413028,10.33629442 51.4687174,10.3868104 51.44330254,10.43726236 51.41788571,10.44388079 51.44330254,10.45050761 51.4687174,10.45714286 51.49413028,10.40660737 51.51954121,10.35600763 51.54495016,10.30534351 51.57035715,10.29879212 51.54495016))
550261|1|10.54285714|51.49413028|POLYGON((10.47043865 51.54495016,10.46378653 51.51954121,10.45714286 51.49413028,10.50761421 51.4687174,10.55802156 51.44330254,10.60836502 51.41788571,10.61509195 51.44330254,10.62182741 51.4687174,10.62857143 51.49413028,10.57814485 51.51954121,10.52765416 51.54495016,10.47709924 51.57035715,10.47043865 51.54495016))
550262|1|10.71428571|51.49413028|POLYGON((10.64208519 51.54495016,10.63532402 51.51954121,10.62857143 51.49413028,10.67893401 51.4687174,10.72923272 51.44330254,10.77946768 51.41788571,10.78630311 51.44330254,10.79314721 51.4687174,10.8 51.49413028,10.74968234 51.51954121,10.6993007 51.54495016,10.64885496 51.57035715,10.64208519 51.54495016))
550263|1|10.88571429|51.49413028|POLYGON((10.81373172 51.54495016,10.8068615 51.51954121,10.8 51.49413028,10.85025381 51.4687174,10.90044388 51.44330254,10.95057034 51.41788571,10.95751427 51.44330254,10.96446701 51.4687174,10.97142857 51.49413028,10.92121982 51.51954121,10.87094723 51.54495016,10.82061069 51.57035715,10.81373172 51.54495016))
550268|1|11.74285714|51.49413028|POLYGON((11.6719644 51.54495016,11.66454892 51.51954121,11.65714286 51.49413028,11.70685279 51.4687174,11.75649968 51.44330254,11.80608365 51.41788571,11.81357007 51.44330254,11.82106599 51.4687174,11.82857143 51.49413028,11.77890724 51.51954121,11.72917991 51.54495016,11.67938931 51.57035715,11.6719644 51.54495016))
550269|1|11.91428571|51.49413028|POLYGON((11.84361093 51.54495016,11.8360864 51.51954121,11.82857143 51.49413028,11.87817259 51.4687174,11.92771084 51.44330254,11.97718631 51.41788571,11.98478123 51.44330254,11.99238579 51.4687174,12 51.49413028,11.95044473 51.51954121,11.90082645 51.54495016,11.85114504 51.57035715,11.84361093 51.54495016))
550270|1|12.08571429|51.49413028|POLYGON((12.01525747 51.54495016,12.00762389 51.51954121,12 51.49413028,12.04949239 51.4687174,12.098922 51.44330254,12.14828897 51.41788571,12.15599239 51.44330254,12.16370558 51.4687174,12.17142857 51.49413028,12.12198221 51.51954121,12.07247298 51.54495016,12.02290076 51.57035715,12.01525747 51.54495016))
550272|1|12.42857143|51.49413028|POLYGON((12.35855054 51.54495016,12.35069886 51.51954121,12.34285714 51.49413028,12.39213198 51.4687174,12.44134432 51.44330254,12.4904943 51.41788571,12.49841471 51.44330254,12.50634518 51.4687174,12.51428571 51.49413028,12.46505718 51.51954121,12.41576605 51.54495016,12.36641221 51.57035715,12.35855054 51.54495016))
550278|1|13.45714286|51.49413028|POLYGON((13.38842975 51.54495016,13.37992376 51.51954121,13.37142857 51.49413028,13.42005076 51.4687174,13.46861129 51.44330254,13.51711027 51.41788571,13.52568167 51.44330254,13.53426396 51.4687174,13.54285714 51.49413028,13.49428208 51.51954121,13.44564526 51.54495016,13.39694656 51.57035715,13.38842975 51.54495016))
550281|1|13.97142857|51.49413028|POLYGON((13.90336936 51.54495016,13.89453621 51.51954121,13.88571429 51.49413028,13.93401015 51.4687174,13.98224477 51.44330254,14.03041825 51.41788571,14.03931516 51.44330254,14.04822335 51.4687174,14.05714286 51.49413028,14.00889454 51.51954121,13.96058487 51.54495016,13.91221374 51.57035715,13.90336936 51.54495016))
550285|1|14.65714286|51.49413028|POLYGON((14.5899555 51.54495016,14.58068615 51.51954121,14.57142857 51.49413028,14.61928934 51.4687174,14.66708941 51.44330254,14.7148289 51.41788571,14.7241598 51.44330254,14.73350254 51.4687174,14.74285714 51.49413028,14.69504447 51.51954121,14.64717101 51.54495016,14.59923664 51.57035715,14.5899555 51.54495016))
552336|1|6.245247148|51.41788571|POLYGON((6.16751269 51.4687174,6.163601776 51.44330254,6.159695817 51.41788571,6.212792907 51.3924669,6.265822785 51.36704612,6.318785579 51.34162337,6.32278481 51.36704612,6.326789107 51.3924669,6.330798479 51.41788571,6.277742549 51.44330254,6.224619289 51.4687174,6.171428571 51.49413028,6.16751269 51.4687174))
552337|1|6.41634981|51.41788571|POLYGON((6.338832487 51.4687174,6.334812936 51.44330254,6.330798479 51.41788571,6.383787207 51.3924669,6.436708861 51.36704612,6.489563567 51.34162337,6.493670886 51.36704612,6.497783407 51.3924669,6.501901141 51.41788571,6.44895371 51.44330254,6.395939086 51.4687174,6.342857143 51.49413028,6.338832487 51.4687174))
552338|1|6.587452471|51.41788571|POLYGON((6.510152284 51.4687174,6.506024096 51.44330254,6.501901141 51.41788571,6.554781507 51.3924669,6.607594937 51.36704612,6.660341556 51.34162337,6.664556962 51.36704612,6.668777707 51.3924669,6.673003802 51.41788571,6.62016487 51.44330254,6.567258883 51.4687174,6.514285714 51.49413028,6.510152284 51.4687174))
552339|1|6.758555133|51.41788571|POLYGON((6.681472081 51.4687174,6.677235257 51.44330254,6.673003802 51.41788571,6.725775807 51.3924669,6.778481013 51.36704612,6.831119545 51.34162337,6.835443038 51.36704612,6.839772008 51.3924669,6.844106464 51.41788571,6.79137603 51.44330254,6.73857868 51.4687174,6.685714286 51.49413028,6.681472081 51.4687174))
552340|1|6.929657795|51.41788571|POLYGON((6.852791878 51.4687174,6.848446417 51.44330254,6.844106464 51.41788571,6.896770108 51.3924669,6.949367089 51.36704612,7.001897533 51.34162337,7.006329114 51.36704612,7.010766308 51.3924669,7.015209125 51.41788571,6.962587191 51.44330254,6.909898477 51.4687174,6.857142857 51.49413028,6.852791878 51.4687174))
552341|1|7.100760456|51.41788571|POLYGON((7.024111675 51.4687174,7.019657578 51.44330254,7.015209125 51.41788571,7.067764408 51.3924669,7.120253165 51.36704612,7.172675522 51.34162337,7.17721519 51.36704612,7.181760608 51.3924669,7.186311787 51.41788571,7.133798351 51.44330254,7.081218274 51.4687174,7.028571429 51.49413028,7.024111675 51.4687174))
552342|1|7.271863118|51.41788571|POLYGON((7.195431472 51.4687174,7.190868738 51.44330254,7.186311787 51.41788571,7.238758708 51.3924669,7.291139241 51.36704612,7.34345351 51.34162337,7.348101266 51.36704612,7.352754908 51.3924669,7.357414449 51.41788571,7.305009512 51.44330254,7.252538071 51.4687174,7.2 51.49413028,7.195431472 51.4687174))
552343|1|7.442965779|51.41788571|POLYGON((7.366751269 51.4687174,7.362079899 51.44330254,7.357414449 51.41788571,7.409753008 51.3924669,7.462025316 51.36704612,7.514231499 51.34162337,7.518987342 51.36704612,7.523749208 51.3924669,7.52851711 51.41788571,7.476220672 51.44330254,7.423857868 51.4687174,7.371428571 51.49413028,7.366751269 51.4687174))
552344|1|7.614068441|51.41788571|POLYGON((7.538071066 51.4687174,7.533291059 51.44330254,7.52851711 51.41788571,7.580747308 51.3924669,7.632911392 51.36704612,7.685009488 51.34162337,7.689873418 51.36704612,7.694743509 51.3924669,7.699619772 51.41788571,7.647431833 51.44330254,7.595177665 51.4687174,7.542857143 51.49413028,7.538071066 51.4687174))
552345|1|7.785171103|51.41788571|POLYGON((7.709390863 51.4687174,7.704502219 51.44330254,7.699619772 51.41788571,7.751741609 51.3924669,7.803797468 51.36704612,7.855787476 51.34162337,7.860759494 51.36704612,7.865737809 51.3924669,7.870722433 51.41788571,7.818642993 51.44330254,7.766497462 51.4687174,7.714285714 51.49413028,7.709390863 51.4687174))
552346|1|7.956273764|51.41788571|POLYGON((7.88071066 51.4687174,7.87571338 51.44330254,7.870722433 51.41788571,7.922735909 51.3924669,7.974683544 51.36704612,8.026565465 51.34162337,8.03164557 51.36704612,8.036732109 51.3924669,8.041825095 51.41788571,7.989854153 51.44330254,7.937817259 51.4687174,7.885714286 51.49413028,7.88071066 51.4687174))
552352|1|8.982889734|51.41788571|POLYGON((8.908629442 51.4687174,8.902980342 51.44330254,8.897338403 51.41788571,8.94870171 51.3924669,9 51.36704612,9.051233397 51.34162337,9.056962025 51.36704612,9.06269791 51.3924669,9.068441065 51.41788571,9.017121116 51.44330254,8.965736041 51.4687174,8.914285714 51.49413028,8.908629442 51.4687174))
552354|1|9.325095057|51.41788571|POLYGON((9.251269036 51.4687174,9.245402663 51.44330254,9.239543726 51.41788571,9.29069031 51.3924669,9.341772152 51.36704612,9.392789374 51.34162337,9.398734177 51.36704612,9.40468651 51.3924669,9.410646388 51.41788571,9.359543437 51.44330254,9.308375635 51.4687174,9.257142857 51.49413028,9.251269036 51.4687174))
552356|1|9.66730038|51.41788571|POLYGON((9.593908629 51.4687174,9.587824984 51.44330254,9.581749049 51.41788571,9.632678911 51.3924669,9.683544304 51.36704612,9.734345351 51.34162337,9.740506329 51.36704612,9.746675111 51.3924669,9.752851711 51.41788571,9.701965758 51.44330254,9.651015228 51.4687174,9.6 51.49413028,9.593908629 51.4687174))
552358|1|10.0095057|51.41788571|POLYGON((9.936548223 51.4687174,9.930247305 51.44330254,9.923954373 51.41788571,9.974667511 51.3924669,10.02531646 51.36704612,10.07590133 51.34162337,10.08227848 51.36704612,10.08866371 51.3924669,10.09505703 51.41788571,10.04438808 51.44330254,9.993654822 51.4687174,9.942857143 51.49413028,9.936548223 51.4687174))
552360|1|10.35171103|51.41788571|POLYGON((10.27918782 51.4687174,10.27266963 51.44330254,10.2661597 51.41788571,10.31665611 51.3924669,10.36708861 51.36704612,10.41745731 51.34162337,10.42405063 51.36704612,10.43065231 51.3924669,10.43726236 51.41788571,10.3868104 51.44330254,10.33629442 51.4687174,10.28571429 51.49413028,10.27918782 51.4687174))
552367|1|11.54942966|51.41788571|POLYGON((11.4784264 51.4687174,11.47114775 51.44330254,11.46387833 51.41788571,11.51361621 51.3924669,11.56329114 51.36704612,11.61290323 51.34162337,11.62025316 51.36704612,11.62761241 51.3924669,11.63498099 51.41788571,11.58528852 51.44330254,11.53553299 51.4687174,11.48571429 51.49413028,11.4784264 51.4687174))
552369|1|11.89163498|51.41788571|POLYGON((11.82106599 51.4687174,11.81357007 51.44330254,11.80608365 51.41788571,11.85560481 51.3924669,11.90506329 51.36704612,11.9544592 51.34162337,11.96202532 51.36704612,11.96960101 51.3924669,11.97718631 51.41788571,11.92771084 51.44330254,11.87817259 51.4687174,11.82857143 51.49413028,11.82106599 51.4687174))
552370|1|12.06273764|51.41788571|POLYGON((11.99238579 51.4687174,11.98478123 51.44330254,11.97718631 51.41788571,12.02659911 51.3924669,12.07594937 51.36704612,12.12523719 51.34162337,12.13291139 51.36704612,12.14059531 51.3924669,12.14828897 51.41788571,12.098922 51.44330254,12.04949239 51.4687174,12 51.49413028,11.99238579 51.4687174))
552371|1|12.2338403|51.41788571|POLYGON((12.16370558 51.4687174,12.15599239 51.44330254,12.14828897 51.41788571,12.19759341 51.3924669,12.24683544 51.36704612,12.29601518 51.34162337,12.30379747 51.36704612,12.31158961 51.3924669,12.31939163 51.41788571,12.27013316 51.44330254,12.22081218 51.4687174,12.17142857 51.49413028,12.16370558 51.4687174))
552372|1|12.40494297|51.41788571|POLYGON((12.33502538 51.4687174,12.32720355 51.44330254,12.31939163 51.41788571,12.36858771 51.3924669,12.41772152 51.36704612,12.46679317 51.34162337,12.47468354 51.36704612,12.48258391 51.3924669,12.4904943 51.41788571,12.44134432 51.44330254,12.39213198 51.4687174,12.34285714 51.49413028,12.33502538 51.4687174))
552374|1|12.74714829|51.41788571|POLYGON((12.67766497 51.4687174,12.66962587 51.44330254,12.66159696 51.41788571,12.71057631 51.3924669,12.75949367 51.36704612,12.80834915 51.34162337,12.8164557 51.36704612,12.82457251 51.3924669,12.83269962 51.41788571,12.78376665 51.44330254,12.73477157 51.4687174,12.68571429 51.49413028,12.67766497 51.4687174))
552379|1|13.6026616|51.41788571|POLYGON((13.53426396 51.4687174,13.52568167 51.44330254,13.51711027 51.41788571,13.56554782 51.3924669,13.61392405 51.36704612,13.66223909 51.34162337,13.67088608 51.36704612,13.67954402 51.3924669,13.68821293 51.41788571,13.63982245 51.44330254,13.59137056 51.4687174,13.54285714 51.49413028,13.53426396 51.4687174))
552382|1|14.11596958|51.41788571|POLYGON((14.04822335 51.4687174,14.03931516 51.44330254,14.03041825 51.41788571,14.07853072 51.3924669,14.12658228 51.36704612,14.17457306 51.34162337,14.1835443 51.36704612,14.19252692 51.3924669,14.20152091 51.41788571,14.15345593 51.44330254,14.10532995 51.4687174,14.05714286 51.49413028,14.04822335 51.4687174))
552383|1|14.28707224|51.41788571|POLYGON((14.21954315 51.4687174,14.21052632 51.44330254,14.20152091 51.41788571,14.24952502 51.3924669,14.29746835 51.36704612,14.34535104 51.34162337,14.35443038 51.36704612,14.36352122 51.3924669,14.37262357 51.41788571,14.32466709 51.44330254,14.27664975 51.4687174,14.22857143 51.49413028,14.21954315 51.4687174))
554440|1|6.233396584|51.34162337|POLYGON((6.155794807 51.3924669,6.151898734 51.36704612,6.14800759 51.34162337,6.201011378 51.31619863,6.2539482 51.29077192,6.306818182 51.26534322,6.310802274 51.29077192,6.314791403 51.31619863,6.318785579 51.34162337,6.265822785 51.36704612,6.212792907 51.3924669,6.159695817 51.41788571,6.155794807 51.3924669))
554441|5|6.404174573|51.34162337|POLYGON((6.326789107 51.3924669,6.32278481 51.36704612,6.318785579 51.34162337,6.371681416 51.31619863,6.424510423 51.29077192,6.477272727 51.26534322,6.481364498 51.29077192,6.485461441 51.31619863,6.489563567 51.34162337,6.436708861 51.36704612,6.383787207 51.3924669,6.330798479 51.41788571,6.326789107 51.3924669))
554442|1|6.574952562|51.34162337|POLYGON((6.497783407 51.3924669,6.493670886 51.36704612,6.489563567 51.34162337,6.542351454 51.31619863,6.595072647 51.29077192,6.647727273 51.26534322,6.651926721 51.29077192,6.656131479 51.31619863,6.660341556 51.34162337,6.607594937 51.36704612,6.554781507 51.3924669,6.501901141 51.41788571,6.497783407 51.3924669))
554443|1|6.74573055|51.34162337|POLYGON((6.668777707 51.3924669,6.664556962 51.36704612,6.660341556 51.34162337,6.713021492 51.31619863,6.76563487 51.29077192,6.818181818 51.26534322,6.822488945 51.29077192,6.826801517 51.31619863,6.831119545 51.34162337,6.778481013 51.36704612,6.725775807 51.3924669,6.673003802 51.41788571,6.668777707 51.3924669))
554444|1|6.916508539|51.34162337|POLYGON((6.839772008 51.3924669,6.835443038 51.36704612,6.831119545 51.34162337,6.88369153 51.31619863,6.936197094 51.29077192,6.988636364 51.26534322,6.993051169 51.29077192,6.997471555 51.31619863,7.001897533 51.34162337,6.949367089 51.36704612,6.896770108 51.3924669,6.844106464 51.41788571,6.839772008 51.3924669))
554445|1|7.087286528|51.34162337|POLYGON((7.010766308 51.3924669,7.006329114 51.36704612,7.001897533 51.34162337,7.054361568 51.31619863,7.106759318 51.29077192,7.159090909 51.26534322,7.163613392 51.29077192,7.168141593 51.31619863,7.172675522 51.34162337,7.120253165 51.36704612,7.067764408 51.3924669,7.015209125 51.41788571,7.010766308 51.3924669))
554446|1|7.258064516|51.34162337|POLYGON((7.181760608 51.3924669,7.17721519 51.36704612,7.172675522 51.34162337,7.225031606 51.31619863,7.277321541 51.29077192,7.329545455 51.26534322,7.334175616 51.29077192,7.338811631 51.31619863,7.34345351 51.34162337,7.291139241 51.36704612,7.238758708 51.3924669,7.186311787 51.41788571,7.181760608 51.3924669))
554447|1|7.428842505|51.34162337|POLYGON((7.352754908 51.3924669,7.348101266 51.36704612,7.34345351 51.34162337,7.395701643 51.31619863,7.447883765 51.29077192,7.5 51.26534322,7.50473784 51.29077192,7.509481669 51.31619863,7.514231499 51.34162337,7.462025316 51.36704612,7.409753008 51.3924669,7.357414449 51.41788571,7.352754908 51.3924669))
554448|10|7.599620493|51.34162337|POLYGON((7.523749208 51.3924669,7.518987342 51.36704612,7.514231499 51.34162337,7.566371681 51.31619863,7.618445989 51.29077192,7.670454545 51.26534322,7.675300063 51.29077192,7.680151707 51.31619863,7.685009488 51.34162337,7.632911392 51.36704612,7.580747308 51.3924669,7.52851711 51.41788571,7.523749208 51.3924669))
554449|1|7.770398482|51.34162337|POLYGON((7.694743509 51.3924669,7.689873418 51.36704612,7.685009488 51.34162337,7.737041719 51.31619863,7.789008212 51.29077192,7.840909091 51.26534322,7.845862287 51.29077192,7.850821745 51.31619863,7.855787476 51.34162337,7.803797468 51.36704612,7.751741609 51.3924669,7.699619772 51.41788571,7.694743509 51.3924669))
554450|1|7.941176471|51.34162337|POLYGON((7.865737809 51.3924669,7.860759494 51.36704612,7.855787476 51.34162337,7.907711757 51.31619863,7.959570436 51.29077192,8.011363636 51.26534322,8.01642451 51.29077192,8.021491783 51.31619863,8.026565465 51.34162337,7.974683544 51.36704612,7.922735909 51.3924669,7.870722433 51.41788571,7.865737809 51.3924669))
554451|1|8.111954459|51.34162337|POLYGON((8.036732109 51.3924669,8.03164557 51.36704612,8.026565465 51.34162337,8.078381795 51.31619863,8.13013266 51.29077192,8.181818182 51.26534322,8.186986734 51.29077192,8.19216182 51.31619863,8.197343454 51.34162337,8.14556962 51.36704612,8.093730209 51.3924669,8.041825095 51.41788571,8.036732109 51.3924669))
554452|1|8.282732448|51.34162337|POLYGON((8.207726409 51.3924669,8.202531646 51.36704612,8.197343454 51.34162337,8.249051833 51.31619863,8.300694883 51.29077192,8.352272727 51.26534322,8.357548958 51.29077192,8.362831858 51.31619863,8.368121442 51.34162337,8.316455696 51.36704612,8.264724509 51.3924669,8.212927757 51.41788571,8.207726409 51.3924669))
554453|1|8.453510436|51.34162337|POLYGON((8.378720709 51.3924669,8.373417722 51.36704612,8.368121442 51.34162337,8.419721871 51.31619863,8.471257107 51.29077192,8.522727273 51.26534322,8.528111181 51.29077192,8.533501896 51.31619863,8.538899431 51.34162337,8.487341772 51.36704612,8.435718809 51.3924669,8.384030418 51.41788571,8.378720709 51.3924669))
554454|1|8.624288425|51.34162337|POLYGON((8.549715009 51.3924669,8.544303797 51.36704612,8.538899431 51.34162337,8.590391909 51.31619863,8.64181933 51.29077192,8.693181818 51.26534322,8.698673405 51.29077192,8.704171934 51.31619863,8.709677419 51.34162337,8.658227848 51.36704612,8.60671311 51.3924669,8.55513308 51.41788571,8.549715009 51.3924669))
554455|8|8.795066414|51.34162337|POLYGON((8.72070931 51.3924669,8.715189873 51.36704612,8.709677419 51.34162337,8.761061947 51.31619863,8.812381554 51.29077192,8.863636364 51.26534322,8.869235629 51.29077192,8.874841972 51.31619863,8.880455408 51.34162337,8.829113924 51.36704612,8.77770741 51.3924669,8.726235741 51.41788571,8.72070931 51.3924669))
554457|1|9.136622391|51.34162337|POLYGON((9.06269791 51.3924669,9.056962025 51.36704612,9.051233397 51.34162337,9.102402023 51.31619863,9.153506001 51.29077192,9.204545455 51.26534322,9.210360076 51.29077192,9.216182048 51.31619863,9.222011385 51.34162337,9.170886076 51.36704612,9.11969601 51.3924669,9.068441065 51.41788571,9.06269791 51.3924669))
554459|1|9.478178368|51.34162337|POLYGON((9.40468651 51.3924669,9.398734177 51.36704612,9.392789374 51.34162337,9.443742099 51.31619863,9.494630449 51.29077192,9.545454545 51.26534322,9.551484523 51.29077192,9.557522124 51.31619863,9.563567362 51.34162337,9.512658228 51.36704612,9.461684611 51.3924669,9.410646388 51.41788571,9.40468651 51.3924669))
554463|1|10.16129032|51.34162337|POLYGON((10.08866371 51.3924669,10.08227848 51.36704612,10.07590133 51.34162337,10.12642225 51.31619863,10.17687934 51.29077192,10.22727273 51.26534322,10.23373342 51.29077192,10.24020228 51.31619863,10.24667932 51.34162337,10.19620253 51.36704612,10.14566181 51.3924669,10.09505703 51.41788571,10.08866371 51.3924669))
554464|1|10.33206831|51.34162337|POLYGON((10.25965801 51.3924669,10.25316456 51.36704612,10.24667932 51.34162337,10.29709229 51.31619863,10.34744157 51.29077192,10.39772727 51.26534322,10.40429564 51.29077192,10.41087231 51.31619863,10.41745731 51.34162337,10.36708861 51.36704612,10.31665611 51.3924669,10.2661597 51.41788571,10.25965801 51.3924669))
554465|1|10.5028463|51.34162337|POLYGON((10.43065231 51.3924669,10.42405063 51.36704612,10.41745731 51.34162337,10.46776233 51.31619863,10.51800379 51.29077192,10.56818182 51.26534322,10.57485786 51.29077192,10.58154235 51.31619863,10.58823529 51.34162337,10.53797468 51.36704612,10.48765041 51.3924669,10.43726236 51.41788571,10.43065231 51.3924669))
554467|1|10.84440228|51.34162337|POLYGON((10.77264091 51.3924669,10.76582278 51.36704612,10.75901328 51.34162337,10.8091024 51.31619863,10.85912824 51.29077192,10.90909091 51.26534322,10.91598231 51.29077192,10.92288243 51.31619863,10.92979127 51.34162337,10.87974684 51.36704612,10.82963901 51.3924669,10.77946768 51.41788571,10.77264091 51.3924669))
554473|1|11.86907021|51.34162337|POLYGON((11.79860671 51.3924669,11.79113924 51.36704612,11.78368121 51.34162337,11.83312263 51.31619863,11.88250158 51.29077192,11.93181818 51.26534322,11.93935565 51.29077192,11.94690265 51.31619863,11.9544592 51.34162337,11.90506329 51.36704612,11.85560481 51.3924669,11.80608365 51.41788571,11.79860671 51.3924669))
554474|1|12.0398482|51.34162337|POLYGON((11.96960101 51.3924669,11.96202532 51.36704612,11.9544592 51.34162337,12.00379267 51.31619863,12.0530638 51.29077192,12.10227273 51.26534322,12.10991788 51.29077192,12.11757269 51.31619863,12.12523719 51.34162337,12.07594937 51.36704612,12.02659911 51.3924669,11.97718631 51.41788571,11.96960101 51.3924669))
554475|1|12.21062619|51.34162337|POLYGON((12.14059531 51.3924669,12.13291139 51.36704612,12.12523719 51.34162337,12.17446271 51.31619863,12.22362603 51.29077192,12.27272727 51.26534322,12.2804801 51.29077192,12.28824273 51.31619863,12.29601518 51.34162337,12.24683544 51.36704612,12.19759341 51.3924669,12.14828897 51.41788571,12.14059531 51.3924669))
554476|1|12.38140417|51.34162337|POLYGON((12.31158961 51.3924669,12.30379747 51.36704612,12.29601518 51.34162337,12.34513274 51.31619863,12.39418825 51.29077192,12.44318182 51.26534322,12.45104232 51.29077192,12.45891277 51.31619863,12.46679317 51.34162337,12.41772152 51.36704612,12.36858771 51.3924669,12.31939163 51.41788571,12.31158961 51.3924669))
554477|1|12.55218216|51.34162337|POLYGON((12.48258391 51.3924669,12.47468354 51.36704612,12.46679317 51.34162337,12.51580278 51.31619863,12.56475047 51.29077192,12.61363636 51.26534322,12.62160455 51.29077192,12.62958281 51.31619863,12.63757116 51.34162337,12.58860759 51.36704612,12.53958201 51.3924669,12.4904943 51.41788571,12.48258391 51.3924669))
554478|1|12.72296015|51.34162337|POLYGON((12.65357821 51.3924669,12.64556962 51.36704612,12.63757116 51.34162337,12.68647282 51.31619863,12.7353127 51.29077192,12.78409091 51.26534322,12.79216677 51.29077192,12.80025284 51.31619863,12.80834915 51.34162337,12.75949367 51.36704612,12.71057631 51.3924669,12.66159696 51.41788571,12.65357821 51.3924669))
554479|1|12.89373814|51.34162337|POLYGON((12.82457251 51.3924669,12.8164557 51.36704612,12.80834915 51.34162337,12.85714286 51.31619863,12.90587492 51.29077192,12.95454545 51.26534322,12.962729 51.29077192,12.97092288 51.31619863,12.97912713 51.34162337,12.93037975 51.36704612,12.88157061 51.3924669,12.83269962 51.41788571,12.82457251 51.3924669))
554480|1|13.06451613|51.34162337|POLYGON((12.99556681 51.3924669,12.98734177 51.36704612,12.97912713 51.34162337,13.0278129 51.31619863,13.07643714 51.29077192,13.125 51.26534322,13.13329122 51.29077192,13.14159292 51.31619863,13.14990512 51.34162337,13.10126582 51.36704612,13.05256491 51.3924669,13.00380228 51.41788571,12.99556681 51.3924669))
554481|1|13.23529412|51.34162337|POLYGON((13.16656111 51.3924669,13.15822785 51.36704612,13.14990512 51.34162337,13.19848293 51.31619863,13.24699937 51.29077192,13.29545455 51.26534322,13.30385344 51.29077192,13.31226296 51.31619863,13.32068311 51.34162337,13.2721519 51.36704612,13.22355921 51.3924669,13.17490494 51.41788571,13.16656111 51.3924669))
554484|1|13.74762808|51.34162337|POLYGON((13.67954402 51.3924669,13.67088608 51.36704612,13.66223909 51.34162337,13.71049305 51.31619863,13.75868604 51.29077192,13.80681818 51.26534322,13.81554011 51.29077192,13.82427307 51.31619863,13.83301708 51.34162337,13.78481013 51.36704612,13.73654212 51.3924669,13.68821293 51.41788571,13.67954402 51.3924669))
554487|1|14.25996205|51.34162337|POLYGON((14.19252692 51.3924669,14.1835443 51.36704612,14.17457306 51.34162337,14.22250316 51.31619863,14.27037271 51.29077192,14.31818182 51.26534322,14.32722678 51.29077192,14.33628319 51.31619863,14.34535104 51.34162337,14.29746835 51.36704612,14.24952502 51.3924669,14.20152091 51.41788571,14.19252692 51.3924669))
556548|1|6.221590909|51.26534322|POLYGON((6.144121365 51.31619863,6.140240051 51.29077192,6.136363636 51.26534322,6.189274448 51.23991254,6.242118537 51.21447988,6.29489603 51.18904522,6.298865069 51.21447988,6.302839117 51.23991254,6.306818182 51.26534322,6.2539482 51.29077192,6.201011378 51.31619863,6.14800759 51.34162337,6.144121365 51.31619863))
556549|1|6.392045455|51.26534322|POLYGON((6.314791403 51.31619863,6.310802274 51.29077192,6.306818182 51.26534322,6.359621451 51.23991254,6.412358134 51.21447988,6.465028355 51.18904522,6.469104666 51.21447988,6.47318612 51.23991254,6.477272727 51.26534322,6.424510423 51.29077192,6.371681416 51.31619863,6.318785579 51.34162337,6.314791403 51.31619863))
556550|1|6.5625|51.26534322|POLYGON((6.485461441 51.31619863,6.481364498 51.29077192,6.477272727 51.26534322,6.529968454 51.23991254,6.58259773 51.21447988,6.635160681 51.18904522,6.639344262 51.21447988,6.643533123 51.23991254,6.647727273 51.26534322,6.595072647 51.29077192,6.542351454 51.31619863,6.489563567 51.34162337,6.485461441 51.31619863))
556551|1|6.732954545|51.26534322|POLYGON((6.656131479 51.31619863,6.651926721 51.29077192,6.647727273 51.26534322,6.700315457 51.23991254,6.752837327 51.21447988,6.805293006 51.18904522,6.809583859 51.21447988,6.813880126 51.23991254,6.818181818 51.26534322,6.76563487 51.29077192,6.713021492 51.31619863,6.660341556 51.34162337,6.656131479 51.31619863))
556552|1|6.903409091|51.26534322|POLYGON((6.826801517 51.31619863,6.822488945 51.29077192,6.818181818 51.26534322,6.870662461 51.23991254,6.923076923 51.21447988,6.975425331 51.18904522,6.979823455 51.21447988,6.984227129 51.23991254,6.988636364 51.26534322,6.936197094 51.29077192,6.88369153 51.31619863,6.831119545 51.34162337,6.826801517 51.31619863))
556553|1|7.073863636|51.26534322|POLYGON((6.997471555 51.31619863,6.993051169 51.29077192,6.988636364 51.26534322,7.041009464 51.23991254,7.09331652 51.21447988,7.145557656 51.18904522,7.150063052 51.21447988,7.154574132 51.23991254,7.159090909 51.26534322,7.106759318 51.29077192,7.054361568 51.31619863,7.001897533 51.34162337,6.997471555 51.31619863))
556554|1|7.244318182|51.26534322|POLYGON((7.168141593 51.31619863,7.163613392 51.29077192,7.159090909 51.26534322,7.211356467 51.23991254,7.263556116 51.21447988,7.315689981 51.18904522,7.320302648 51.21447988,7.324921136 51.23991254,7.329545455 51.26534322,7.277321541 51.29077192,7.225031606 51.31619863,7.172675522 51.34162337,7.168141593 51.31619863))
556555|1|7.414772727|51.26534322|POLYGON((7.338811631 51.31619863,7.334175616 51.29077192,7.329545455 51.26534322,7.38170347 51.23991254,7.433795712 51.21447988,7.485822306 51.18904522,7.490542245 51.21447988,7.495268139 51.23991254,7.5 51.26534322,7.447883765 51.29077192,7.395701643 51.31619863,7.34345351 51.34162337,7.338811631 51.31619863))
556556|4|7.585227273|51.26534322|POLYGON((7.509481669 51.31619863,7.50473784 51.29077192,7.5 51.26534322,7.552050473 51.23991254,7.604035309 51.21447988,7.655954631 51.18904522,7.660781841 51.21447988,7.665615142 51.23991254,7.670454545 51.26534322,7.618445989 51.29077192,7.566371681 51.31619863,7.514231499 51.34162337,7.509481669 51.31619863))
556557|1|7.755681818|51.26534322|POLYGON((7.680151707 51.31619863,7.675300063 51.29077192,7.670454545 51.26534322,7.722397476 51.23991254,7.774274905 51.21447988,7.826086957 51.18904522,7.831021438 51.21447988,7.835962145 51.23991254,7.840909091 51.26534322,7.789008212 51.29077192,7.737041719 51.31619863,7.685009488 51.34162337,7.680151707 51.31619863))
556558|1|7.926136364|51.26534322|POLYGON((7.850821745 51.31619863,7.845862287 51.29077192,7.840909091 51.26534322,7.892744479 51.23991254,7.944514502 51.21447988,7.996219282 51.18904522,8.001261034 51.21447988,8.006309148 51.23991254,8.011363636 51.26534322,7.959570436 51.29077192,7.907711757 51.31619863,7.855787476 51.34162337,7.850821745 51.31619863))
556559|1|8.096590909|51.26534322|POLYGON((8.021491783 51.31619863,8.01642451 51.29077192,8.011363636 51.26534322,8.063091483 51.23991254,8.114754098 51.21447988,8.166351607 51.18904522,8.171500631 51.21447988,8.176656151 51.23991254,8.181818182 51.26534322,8.13013266 51.29077192,8.078381795 51.31619863,8.026565465 51.34162337,8.021491783 51.31619863))
556561|1|8.4375|51.26534322|POLYGON((8.362831858 51.31619863,8.357548958 51.29077192,8.352272727 51.26534322,8.403785489 51.23991254,8.455233291 51.21447988,8.506616257 51.18904522,8.511979823 51.21447988,8.517350158 51.23991254,8.522727273 51.26534322,8.471257107 51.29077192,8.419721871 51.31619863,8.368121442 51.34162337,8.362831858 51.31619863))
556564|1|8.948863636|51.26534322|POLYGON((8.874841972 51.31619863,8.869235629 51.29077192,8.863636364 51.26534322,8.914826498 51.23991254,8.965952081 51.21447988,9.017013233 51.18904522,9.022698613 51.21447988,9.028391167 51.23991254,9.034090909 51.26534322,8.982943778 51.29077192,8.931731985 51.31619863,8.880455408 51.34162337,8.874841972 51.31619863))
556565|1|9.119318182|51.26534322|POLYGON((9.04551201 51.31619863,9.039797852 51.29077192,9.034090909 51.26534322,9.085173502 51.23991254,9.136191677 51.21447988,9.187145558 51.18904522,9.192938209 51.21447988,9.19873817 51.23991254,9.204545455 51.26534322,9.153506001 51.29077192,9.102402023 51.31619863,9.051233397 51.34162337,9.04551201 51.31619863))
556566|1|9.289772727|51.26534322|POLYGON((9.216182048 51.31619863,9.210360076 51.29077192,9.204545455 51.26534322,9.255520505 51.23991254,9.306431274 51.21447988,9.357277883 51.18904522,9.363177806 51.21447988,9.369085174 51.23991254,9.375 51.26534322,9.324068225 51.29077192,9.273072061 51.31619863,9.222011385 51.34162337,9.216182048 51.31619863))
556567|1|9.460227273|51.26534322|POLYGON((9.386852086 51.31619863,9.380922299 51.29077192,9.375 51.26534322,9.425867508 51.23991254,9.47667087 51.21447988,9.527410208 51.18904522,9.533417402 51.21447988,9.539432177 51.23991254,9.545454545 51.26534322,9.494630449 51.29077192,9.443742099 51.31619863,9.392789374 51.34162337,9.386852086 51.31619863))
556568|1|9.630681818|51.26534322|POLYGON((9.557522124 51.31619863,9.551484523 51.29077192,9.545454545 51.26534322,9.596214511 51.23991254,9.646910467 51.21447988,9.697542533 51.18904522,9.703656999 51.21447988,9.70977918 51.23991254,9.715909091 51.26534322,9.665192672 51.29077192,9.614412137 51.31619863,9.563567362 51.34162337,9.557522124 51.31619863))
556570|1|9.971590909|51.26534322|POLYGON((9.8988622 51.31619863,9.89260897 51.29077192,9.886363636 51.26534322,9.936908517 51.23991254,9.98738966 51.21447988,10.03780718 51.18904522,10.04413619 51.21447988,10.05047319 51.23991254,10.05681818 51.26534322,10.00631712 51.29077192,9.955752212 51.31619863,9.90512334 51.34162337,9.8988622 51.31619863))
556576|1|10.99431818|51.26534322|POLYGON((10.92288243 51.31619863,10.91598231 51.29077192,10.90909091 51.26534322,10.95899054 51.23991254,11.00882724 51.21447988,11.05860113 51.18904522,11.06557377 51.21447988,11.07255521 51.23991254,11.07954545 51.26534322,11.02969046 51.29077192,10.97977244 51.31619863,10.92979127 51.34162337,10.92288243 51.31619863))
556581|1|11.84659091|51.26534322|POLYGON((11.77623262 51.31619863,11.76879343 51.29077192,11.76136364 51.26534322,11.81072555 51.23991254,11.86002522 51.21447988,11.90926276 51.18904522,11.91677175 51.21447988,11.92429022 51.23991254,11.93181818 51.26534322,11.88250158 51.29077192,11.83312263 51.31619863,11.78368121 51.34162337,11.77623262 51.31619863))
556582|1|12.01704545|51.26534322|POLYGON((11.94690265 51.31619863,11.93935565 51.29077192,11.93181818 51.26534322,11.98107256 51.23991254,12.03026482 51.21447988,12.07939509 51.18904522,12.08701135 51.21447988,12.09463722 51.23991254,12.10227273 51.26534322,12.0530638 51.29077192,12.00379267 51.31619863,11.9544592 51.34162337,11.94690265 51.31619863))
556583|1|12.1875|51.26534322|POLYGON((12.11757269 51.31619863,12.10991788 51.29077192,12.10227273 51.26534322,12.15141956 51.23991254,12.20050441 51.21447988,12.24952741 51.18904522,12.25725095 51.21447988,12.26498423 51.23991254,12.27272727 51.26534322,12.22362603 51.29077192,12.17446271 51.31619863,12.12523719 51.34162337,12.11757269 51.31619863))
556584|1|12.35795455|51.26534322|POLYGON((12.28824273 51.31619863,12.2804801 51.29077192,12.27272727 51.26534322,12.32176656 51.23991254,12.37074401 51.21447988,12.41965974 51.18904522,12.42749054 51.21447988,12.43533123 51.23991254,12.44318182 51.26534322,12.39418825 51.29077192,12.34513274 51.31619863,12.29601518 51.34162337,12.28824273 51.31619863))
556585|1|12.52840909|51.26534322|POLYGON((12.45891277 51.31619863,12.45104232 51.29077192,12.44318182 51.26534322,12.49211356 51.23991254,12.54098361 51.21447988,12.58979206 51.18904522,12.59773014 51.21447988,12.60567823 51.23991254,12.61363636 51.26534322,12.56475047 51.29077192,12.51580278 51.31619863,12.46679317 51.34162337,12.45891277 51.31619863))
556587|8|12.86931818|51.26534322|POLYGON((12.80025284 51.31619863,12.79216677 51.29077192,12.78409091 51.26534322,12.83280757 51.23991254,12.8814628 51.21447988,12.93005671 51.18904522,12.93820933 51.21447988,12.94637224 51.23991254,12.95454545 51.26534322,12.90587492 51.29077192,12.85714286 51.31619863,12.80834915 51.34162337,12.80025284 51.31619863))
556588|1|13.03977273|51.26534322|POLYGON((12.97092288 51.31619863,12.962729 51.29077192,12.95454545 51.26534322,13.00315457 51.23991254,13.0517024 51.21447988,13.10018904 51.18904522,13.10844893 51.21447988,13.11671924 51.23991254,13.125 51.26534322,13.07643714 51.29077192,13.0278129 51.31619863,12.97912713 51.34162337,12.97092288 51.31619863))
556589|1|13.21022727|51.26534322|POLYGON((13.14159292 51.31619863,13.13329122 51.29077192,13.125 51.26534322,13.17350158 51.23991254,13.22194199 51.21447988,13.27032136 51.18904522,13.27868852 51.21447988,13.28706625 51.23991254,13.29545455 51.26534322,13.24699937 51.29077192,13.19848293 51.31619863,13.14990512 51.34162337,13.14159292 51.31619863))
556590|1|13.38068182|51.26534322|POLYGON((13.31226296 51.31619863,13.30385344 51.29077192,13.29545455 51.26534322,13.34384858 51.23991254,13.39218159 51.21447988,13.44045369 51.18904522,13.44892812 51.21447988,13.45741325 51.23991254,13.46590909 51.26534322,13.41756159 51.29077192,13.36915297 51.31619863,13.32068311 51.34162337,13.31226296 51.31619863))
556594|1|14.0625|51.26534322|POLYGON((13.99494311 51.31619863,13.98610234 51.29077192,13.97727273 51.26534322,14.02523659 51.23991254,14.07313997 51.21447988,14.12098299 51.18904522,14.12988651 51.21447988,14.13880126 51.23991254,14.14772727 51.26534322,14.09981049 51.29077192,14.05183312 51.31619863,14.00379507 51.34162337,13.99494311 51.31619863))
558660|1|6.209829868|51.18904522|POLYGON((6.132492114 51.23991254,6.128625473 51.21447988,6.124763705 51.18904522,6.177581864 51.16360858,6.230333543 51.13816995,6.283018868 51.11272932,6.286972939 51.13816995,6.29093199 51.16360858,6.29489603 51.18904522,6.242118537 51.21447988,6.189274448 51.23991254,6.136363636 51.26534322,6.132492114 51.23991254))
558661|1|6.379962193|51.18904522|POLYGON((6.302839117 51.23991254,6.298865069 51.21447988,6.29489603 51.18904522,6.347607053 51.16360858,6.400251731 51.13816995,6.452830189 51.11272932,6.456891126 51.13816995,6.460957179 51.16360858,6.465028355 51.18904522,6.412358134 51.21447988,6.359621451 51.23991254,6.306818182 51.26534322,6.302839117 51.23991254))
558662|1|6.550094518|51.18904522|POLYGON((6.47318612 51.23991254,6.469104666 51.21447988,6.465028355 51.18904522,6.517632242 51.16360858,6.570169918 51.13816995,6.622641509 51.11272932,6.626809314 51.13816995,6.630982368 51.16360858,6.635160681 51.18904522,6.58259773 51.21447988,6.529968454 51.23991254,6.477272727 51.26534322,6.47318612 51.23991254))
558663|1|6.720226843|51.18904522|POLYGON((6.643533123 51.23991254,6.639344262 51.21447988,6.635160681 51.18904522,6.687657431 51.16360858,6.740088106 51.13816995,6.79245283 51.11272932,6.796727502 51.13816995,6.801007557 51.16360858,6.805293006 51.18904522,6.752837327 51.21447988,6.700315457 51.23991254,6.647727273 51.26534322,6.643533123 51.23991254))
558664|1|6.890359168|51.18904522|POLYGON((6.813880126 51.23991254,6.809583859 51.21447988,6.805293006 51.18904522,6.85768262 51.16360858,6.910006293 51.13816995,6.962264151 51.11272932,6.966645689 51.13816995,6.971032746 51.16360858,6.975425331 51.18904522,6.923076923 51.21447988,6.870662461 51.23991254,6.818181818 51.26534322,6.813880126 51.23991254))
558665|1|7.060491493|51.18904522|POLYGON((6.984227129 51.23991254,6.979823455 51.21447988,6.975425331 51.18904522,7.027707809 51.16360858,7.079924481 51.13816995,7.132075472 51.11272932,7.136563877 51.13816995,7.141057935 51.16360858,7.145557656 51.18904522,7.09331652 51.21447988,7.041009464 51.23991254,6.988636364 51.26534322,6.984227129 51.23991254))
558666|1|7.230623819|51.18904522|POLYGON((7.154574132 51.23991254,7.150063052 51.21447988,7.145557656 51.18904522,7.197732997 51.16360858,7.249842668 51.13816995,7.301886792 51.11272932,7.306482064 51.13816995,7.311083123 51.16360858,7.315689981 51.18904522,7.263556116 51.21447988,7.211356467 51.23991254,7.159090909 51.26534322,7.154574132 51.23991254))
558667|1|7.400756144|51.18904522|POLYGON((7.324921136 51.23991254,7.320302648 51.21447988,7.315689981 51.18904522,7.367758186 51.16360858,7.419760856 51.13816995,7.471698113 51.11272932,7.476400252 51.13816995,7.481108312 51.16360858,7.485822306 51.18904522,7.433795712 51.21447988,7.38170347 51.23991254,7.329545455 51.26534322,7.324921136 51.23991254))
558668|1|7.570888469|51.18904522|POLYGON((7.495268139 51.23991254,7.490542245 51.21447988,7.485822306 51.18904522,7.537783375 51.16360858,7.589679043 51.13816995,7.641509434 51.11272932,7.646318439 51.13816995,7.651133501 51.16360858,7.655954631 51.18904522,7.604035309 51.21447988,7.552050473 51.23991254,7.5 51.26534322,7.495268139 51.23991254))
558669|1|7.741020794|51.18904522|POLYGON((7.665615142 51.23991254,7.660781841 51.21447988,7.655954631 51.18904522,7.707808564 51.16360858,7.759597231 51.13816995,7.811320755 51.11272932,7.816236627 51.13816995,7.82115869 51.16360858,7.826086957 51.18904522,7.774274905 51.21447988,7.722397476 51.23991254,7.670454545 51.26534322,7.665615142 51.23991254))
558670|5|7.911153119|51.18904522|POLYGON((7.835962145 51.23991254,7.831021438 51.21447988,7.826086957 51.18904522,7.877833753 51.16360858,7.929515419 51.13816995,7.981132075 51.11272932,7.986154814 51.13816995,7.991183879 51.16360858,7.996219282 51.18904522,7.944514502 51.21447988,7.892744479 51.23991254,7.840909091 51.26534322,7.835962145 51.23991254))
558671|1|8.081285444|51.18904522|POLYGON((8.006309148 51.23991254,8.001261034 51.21447988,7.996219282 51.18904522,8.047858942 51.16360858,8.099433606 51.13816995,8.150943396 51.11272932,8.156073002 51.13816995,8.161209068 51.16360858,8.166351607 51.18904522,8.114754098 51.21447988,8.063091483 51.23991254,8.011363636 51.26534322,8.006309148 51.23991254))
558672|1|8.251417769|51.18904522|POLYGON((8.176656151 51.23991254,8.171500631 51.21447988,8.166351607 51.18904522,8.217884131 51.16360858,8.269351794 51.13816995,8.320754717 51.11272932,8.325991189 51.13816995,8.331234257 51.16360858,8.336483932 51.18904522,8.284993695 51.21447988,8.233438486 51.23991254,8.181818182 51.26534322,8.176656151 51.23991254))
558674|1|8.59168242|51.18904522|POLYGON((8.517350158 51.23991254,8.511979823 51.21447988,8.506616257 51.18904522,8.557934509 51.16360858,8.609188169 51.13816995,8.660377358 51.11272932,8.665827565 51.13816995,8.671284635 51.16360858,8.676748582 51.18904522,8.625472888 51.21447988,8.574132492 51.23991254,8.522727273 51.26534322,8.517350158 51.23991254))
558676|1|8.93194707|51.18904522|POLYGON((8.858044164 51.23991254,8.852459016 51.21447988,8.846880907 51.18904522,8.897984887 51.16360858,8.949024544 51.13816995,9 51.11272932,9.00566394 51.13816995,9.011335013 51.16360858,9.017013233 51.18904522,8.965952081 51.21447988,8.914826498 51.23991254,8.863636364 51.26534322,8.858044164 51.23991254))
558677|1|9.102079395|51.18904522|POLYGON((9.028391167 51.23991254,9.022698613 51.21447988,9.017013233 51.18904522,9.068010076 51.16360858,9.118942731 51.13816995,9.169811321 51.11272932,9.175582127 51.13816995,9.181360202 51.16360858,9.187145558 51.18904522,9.136191677 51.21447988,9.085173502 51.23991254,9.034090909 51.26534322,9.028391167 51.23991254))
558679|1|9.442344045|51.18904522|POLYGON((9.369085174 51.23991254,9.363177806 51.21447988,9.357277883 51.18904522,9.408060453 51.16360858,9.458779106 51.13816995,9.509433962 51.11272932,9.515418502 51.13816995,9.521410579 51.16360858,9.527410208 51.18904522,9.47667087 51.21447988,9.425867508 51.23991254,9.375 51.26534322,9.369085174 51.23991254))
558680|1|9.612476371|51.18904522|POLYGON((9.539432177 51.23991254,9.533417402 51.21447988,9.527410208 51.18904522,9.578085642 51.16360858,9.628697294 51.13816995,9.679245283 51.11272932,9.68533669 51.13816995,9.691435768 51.16360858,9.697542533 51.18904522,9.646910467 51.21447988,9.596214511 51.23991254,9.545454545 51.26534322,9.539432177 51.23991254))
558681|2|9.782608696|51.18904522|POLYGON((9.70977918 51.23991254,9.703656999 51.21447988,9.697542533 51.18904522,9.748110831 51.16360858,9.798615481 51.13816995,9.849056604 51.11272932,9.855254877 51.13816995,9.861460957 51.16360858,9.867674858 51.18904522,9.817150063 51.21447988,9.766561514 51.23991254,9.715909091 51.26534322,9.70977918 51.23991254))
558682|1|9.952741021|51.18904522|POLYGON((9.880126183 51.23991254,9.873896595 51.21447988,9.867674858 51.18904522,9.91813602 51.16360858,9.968533669 51.13816995,10.01886792 51.11272932,10.02517306 51.13816995,10.03148615 51.16360858,10.03780718 51.18904522,9.98738966 51.21447988,9.936908517 51.23991254,9.886363636 51.26534322,9.880126183 51.23991254))
558683|1|10.12287335|51.18904522|POLYGON((10.05047319 51.23991254,10.04413619 51.21447988,10.03780718 51.18904522,10.08816121 51.16360858,10.13845186 51.13816995,10.18867925 51.11272932,10.19509125 51.13816995,10.20151134 51.16360858,10.20793951 51.18904522,10.15762926 51.21447988,10.10725552 51.23991254,10.05681818 51.26534322,10.05047319 51.23991254))
558684|1|10.29300567|51.18904522|POLYGON((10.22082019 51.23991254,10.21437579 51.21447988,10.20793951 51.18904522,10.2581864 51.16360858,10.30837004 51.13816995,10.35849057 51.11272932,10.36500944 51.13816995,10.37153652 51.16360858,10.37807183 51.18904522,10.32786885 51.21447988,10.27760252 51.23991254,10.22727273 51.26534322,10.22082019 51.23991254))
558685|1|10.463138|51.18904522|POLYGON((10.39116719 51.23991254,10.38461538 51.21447988,10.37807183 51.18904522,10.42821159 51.16360858,10.47828823 51.13816995,10.52830189 51.11272932,10.53492763 51.13816995,10.54156171 51.16360858,10.54820416 51.18904522,10.49810845 51.21447988,10.44794953 51.23991254,10.39772727 51.26534322,10.39116719 51.23991254))
558689|1|11.1436673|51.18904522|POLYGON((11.07255521 51.23991254,11.06557377 51.21447988,11.05860113 51.18904522,11.10831234 51.16360858,11.15796098 51.13816995,11.20754717 51.11272932,11.21460038 51.13816995,11.22166247 51.16360858,11.22873346 51.18904522,11.17906683 51.21447988,11.12933754 51.23991254,11.07954545 51.26534322,11.07255521 51.23991254))
558690|1|11.31379962|51.18904522|POLYGON((11.24290221 51.23991254,11.23581337 51.21447988,11.22873346 51.18904522,11.27833753 51.16360858,11.32787917 51.13816995,11.37735849 51.11272932,11.38451857 51.13816995,11.39168766 51.16360858,11.39886578 51.18904522,11.34930643 51.21447988,11.29968454 51.23991254,11.25 51.26534322,11.24290221 51.23991254))
558693|1|11.8241966|51.18904522|POLYGON((11.75394322 51.23991254,11.74653216 51.21447988,11.73913043 51.18904522,11.7884131 51.16360858,11.83763373 51.13816995,11.88679245 51.11272932,11.89427313 51.13816995,11.90176322 51.16360858,11.90926276 51.18904522,11.86002522 51.21447988,11.81072555 51.23991254,11.76136364 51.26534322,11.75394322 51.23991254))
558694|1|11.99432892|51.18904522|POLYGON((11.92429022 51.23991254,11.91677175 51.21447988,11.90926276 51.18904522,11.95843829 51.16360858,12.00755192 51.13816995,12.05660377 51.11272932,12.06419132 51.13816995,12.07178841 51.16360858,12.07939509 51.18904522,12.03026482 51.21447988,11.98107256 51.23991254,11.93181818 51.26534322,11.92429022 51.23991254))
558696|1|12.33459357|51.18904522|POLYGON((12.26498423 51.23991254,12.25725095 51.21447988,12.24952741 51.18904522,12.29848866 51.16360858,12.34738829 51.13816995,12.39622642 51.11272932,12.40402769 51.13816995,12.41183879 51.16360858,12.41965974 51.18904522,12.37074401 51.21447988,12.32176656 51.23991254,12.27272727 51.26534322,12.26498423 51.23991254))
558697|1|12.5047259|51.18904522|POLYGON((12.43533123 51.23991254,12.42749054 51.21447988,12.41965974 51.18904522,12.46851385 51.16360858,12.51730648 51.13816995,12.56603774 51.11272932,12.57394588 51.13816995,12.58186398 51.16360858,12.58979206 51.18904522,12.54098361 51.21447988,12.49211356 51.23991254,12.44318182 51.26534322,12.43533123 51.23991254))
558703|1|13.52551985|51.18904522|POLYGON((13.45741325 51.23991254,13.44892812 51.21447988,13.44045369 51.18904522,13.48866499 51.16360858,13.53681561 51.13816995,13.58490566 51.11272932,13.593455 51.13816995,13.60201511 51.16360858,13.61058601 51.18904522,13.56242119 51.21447988,13.51419558 51.23991254,13.46590909 51.26534322,13.45741325 51.23991254))
558704|1|13.69565217|51.18904522|POLYGON((13.62776025 51.23991254,13.61916772 51.21447988,13.61058601 51.18904522,13.65869018 51.16360858,13.70673379 51.13816995,13.75471698 51.11272932,13.76337319 51.13816995,13.7720403 51.16360858,13.78071834 51.18904522,13.73266078 51.21447988,13.68454259 51.23991254,13.63636364 51.26534322,13.62776025 51.23991254))
558705|1|13.8657845|51.18904522|POLYGON((13.79810726 51.23991254,13.78940731 51.21447988,13.78071834 51.18904522,13.82871537 51.16360858,13.87665198 51.13816995,13.9245283 51.11272932,13.93329138 51.13816995,13.94206549 51.16360858,13.95085066 51.18904522,13.90290038 51.21447988,13.85488959 51.23991254,13.80681818 51.26534322,13.79810726 51.23991254))
558706|1|14.03591682|51.18904522|POLYGON((13.96845426 51.23991254,13.95964691 51.21447988,13.95085066 51.18904522,13.99874055 51.16360858,14.04657017 51.13816995,14.09433962 51.11272932,14.10320957 51.13816995,14.11209068 51.16360858,14.12098299 51.18904522,14.07313997 51.21447988,14.02523659 51.23991254,13.97727273 51.26534322,13.96845426 51.23991254))
558708|1|14.37618147|51.18904522|POLYGON((14.30914826 51.23991254,14.3001261 51.21447988,14.29111531 51.18904522,14.33879093 51.16360858,14.38640654 51.13816995,14.43396226 51.11272932,14.44304594 51.13816995,14.45214106 51.16360858,14.46124764 51.18904522,14.41361917 51.21447988,14.3659306 51.23991254,14.31818182 51.26534322,14.30914826 51.23991254))
558711|1|14.88657845|51.18904522|POLYGON((14.82018927 51.23991254,14.81084489 51.21447988,14.80151229 51.18904522,14.8488665 51.16360858,14.89616111 51.13816995,14.94339623 51.11272932,14.9528005 51.13816995,14.96221662 51.16360858,14.97164461 51.18904522,14.92433796 51.21447988,14.87697161 51.23991254,14.82954545 51.26534322,14.82018927 51.23991254))
560775|1|6.028301887|51.11272932|POLYGON((5.950881612 51.16360858,5.947136564 51.13816995,5.943396226 51.11272932,5.996228787 51.08728671,6.048994975 51.06184209,6.101694915 51.03639548,6.105527638 51.06184209,6.109365179 51.08728671,6.113207547 51.11272932,6.060415356 51.13816995,6.007556675 51.16360858,5.95463138 51.18904522,5.950881612 51.16360858))
560776|7|6.198113208|51.11272932|POLYGON((6.120906801 51.16360858,6.117054751 51.13816995,6.113207547 51.11272932,6.165933375 51.08728671,6.218592965 51.06184209,6.271186441 51.03639548,6.275125628 51.06184209,6.279069767 51.08728671,6.283018868 51.11272932,6.230333543 51.13816995,6.177581864 51.16360858,6.124763705 51.18904522,6.120906801 51.16360858))
560777|1|6.367924528|51.11272932|POLYGON((6.29093199 51.16360858,6.286972939 51.13816995,6.283018868 51.11272932,6.335637964 51.08728671,6.388190955 51.06184209,6.440677966 51.03639548,6.444723618 51.06184209,6.448774356 51.08728671,6.452830189 51.11272932,6.400251731 51.13816995,6.347607053 51.16360858,6.29489603 51.18904522,6.29093199 51.16360858))
560778|1|6.537735849|51.11272932|POLYGON((6.460957179 51.16360858,6.456891126 51.13816995,6.452830189 51.11272932,6.505342552 51.08728671,6.557788945 51.06184209,6.610169492 51.03639548,6.614321608 51.06184209,6.618478944 51.08728671,6.622641509 51.11272932,6.570169918 51.13816995,6.517632242 51.16360858,6.465028355 51.18904522,6.460957179 51.16360858))
560779|1|6.70754717|51.11272932|POLYGON((6.630982368 51.16360858,6.626809314 51.13816995,6.622641509 51.11272932,6.67504714 51.08728671,6.727386935 51.06184209,6.779661017 51.03639548,6.783919598 51.06184209,6.788183532 51.08728671,6.79245283 51.11272932,6.740088106 51.13816995,6.687657431 51.16360858,6.635160681 51.18904522,6.630982368 51.16360858))
560780|1|6.877358491|51.11272932|POLYGON((6.801007557 51.16360858,6.796727502 51.13816995,6.79245283 51.11272932,6.844751728 51.08728671,6.896984925 51.06184209,6.949152542 51.03639548,6.953517588 51.06184209,6.957888121 51.08728671,6.962264151 51.11272932,6.910006293 51.13816995,6.85768262 51.16360858,6.805293006 51.18904522,6.801007557 51.16360858))
560781|1|7.047169811|51.11272932|POLYGON((6.971032746 51.16360858,6.966645689 51.13816995,6.962264151 51.11272932,7.014456317 51.08728671,7.066582915 51.06184209,7.118644068 51.03639548,7.123115578 51.06184209,7.127592709 51.08728671,7.132075472 51.11272932,7.079924481 51.13816995,7.027707809 51.16360858,6.975425331 51.18904522,6.971032746 51.16360858))
560782|1|7.216981132|51.11272932|POLYGON((7.141057935 51.16360858,7.136563877 51.13816995,7.132075472 51.11272932,7.184160905 51.08728671,7.236180905 51.06184209,7.288135593 51.03639548,7.292713568 51.06184209,7.297297297 51.08728671,7.301886792 51.11272932,7.249842668 51.13816995,7.197732997 51.16360858,7.145557656 51.18904522,7.141057935 51.16360858))
560783|1|7.386792453|51.11272932|POLYGON((7.311083123 51.16360858,7.306482064 51.13816995,7.301886792 51.11272932,7.353865493 51.08728671,7.405778894 51.06184209,7.457627119 51.03639548,7.462311558 51.06184209,7.467001886 51.08728671,7.471698113 51.11272932,7.419760856 51.13816995,7.367758186 51.16360858,7.315689981 51.18904522,7.311083123 51.16360858))
560784|8|7.556603774|51.11272932|POLYGON((7.481108312 51.16360858,7.476400252 51.13816995,7.471698113 51.11272932,7.523570082 51.08728671,7.575376884 51.06184209,7.627118644 51.03639548,7.631909548 51.06184209,7.636706474 51.08728671,7.641509434 51.11272932,7.589679043 51.13816995,7.537783375 51.16360858,7.485822306 51.18904522,7.481108312 51.16360858))
560785|1|7.726415094|51.11272932|POLYGON((7.651133501 51.16360858,7.646318439 51.13816995,7.641509434 51.11272932,7.69327467 51.08728671,7.744974874 51.06184209,7.796610169 51.03639548,7.801507538 51.06184209,7.806411062 51.08728671,7.811320755 51.11272932,7.759597231 51.13816995,7.707808564 51.16360858,7.655954631 51.18904522,7.651133501 51.16360858))
560786|1|7.896226415|51.11272932|POLYGON((7.82115869 51.16360858,7.816236627 51.13816995,7.811320755 51.11272932,7.862979258 51.08728671,7.914572864 51.06184209,7.966101695 51.03639548,7.971105528 51.06184209,7.976115651 51.08728671,7.981132075 51.11272932,7.929515419 51.13816995,7.877833753 51.16360858,7.826086957 51.18904522,7.82115869 51.16360858))
560787|1|8.066037736|51.11272932|POLYGON((7.991183879 51.16360858,7.986154814 51.13816995,7.981132075 51.11272932,8.032683847 51.08728671,8.084170854 51.06184209,8.13559322 51.03639548,8.140703518 51.06184209,8.145820239 51.08728671,8.150943396 51.11272932,8.099433606 51.13816995,8.047858942 51.16360858,7.996219282 51.18904522,7.991183879 51.16360858))
560788|1|8.235849057|51.11272932|POLYGON((8.161209068 51.16360858,8.156073002 51.13816995,8.150943396 51.11272932,8.202388435 51.08728671,8.253768844 51.06184209,8.305084746 51.03639548,8.310301508 51.06184209,8.315524827 51.08728671,8.320754717 51.11272932,8.269351794 51.13816995,8.217884131 51.16360858,8.166351607 51.18904522,8.161209068 51.16360858))
560791|1|8.745283019|51.11272932|POLYGON((8.671284635 51.16360858,8.665827565 51.13816995,8.660377358 51.11272932,8.7115022 51.08728671,8.762562814 51.06184209,8.813559322 51.03639548,8.819095477 51.06184209,8.824638592 51.08728671,8.830188679 51.11272932,8.779106356 51.13816995,8.727959698 51.16360858,8.676748582 51.18904522,8.671284635 51.16360858))
560792|1|8.91509434|51.11272932|POLYGON((8.841309824 51.16360858,8.835745752 51.13816995,8.830188679 51.11272932,8.881206788 51.08728671,8.932160804 51.06184209,8.983050847 51.03639548,8.988693467 51.06184209,8.99434318 51.08728671,9 51.11272932,8.949024544 51.13816995,8.897984887 51.16360858,8.846880907 51.18904522,8.841309824 51.16360858))
560793|1|9.08490566|51.11272932|POLYGON((9.011335013 51.16360858,9.00566394 51.13816995,9 51.11272932,9.050911376 51.08728671,9.101758794 51.06184209,9.152542373 51.03639548,9.158291457 51.06184209,9.164047769 51.08728671,9.169811321 51.11272932,9.118942731 51.13816995,9.068010076 51.16360858,9.017013233 51.18904522,9.011335013 51.16360858))
560794|3|9.254716981|51.11272932|POLYGON((9.181360202 51.16360858,9.175582127 51.13816995,9.169811321 51.11272932,9.220615965 51.08728671,9.271356784 51.06184209,9.322033898 51.03639548,9.327889447 51.06184209,9.333752357 51.08728671,9.339622642 51.11272932,9.288860919 51.13816995,9.238035264 51.16360858,9.187145558 51.18904522,9.181360202 51.16360858))
560795|1|9.424528302|51.11272932|POLYGON((9.35138539 51.16360858,9.345500315 51.13816995,9.339622642 51.11272932,9.390320553 51.08728671,9.440954774 51.06184209,9.491525424 51.03639548,9.497487437 51.06184209,9.503456945 51.08728671,9.509433962 51.11272932,9.458779106 51.13816995,9.408060453 51.16360858,9.357277883 51.18904522,9.35138539 51.16360858))
560796|1|9.594339623|51.11272932|POLYGON((9.521410579 51.16360858,9.515418502 51.13816995,9.509433962 51.11272932,9.560025141 51.08728671,9.610552764 51.06184209,9.661016949 51.03639548,9.667085427 51.06184209,9.673161534 51.08728671,9.679245283 51.11272932,9.628697294 51.13816995,9.578085642 51.16360858,9.527410208 51.18904522,9.521410579 51.16360858))
560798|1|9.933962264|51.11272932|POLYGON((9.861460957 51.16360858,9.855254877 51.13816995,9.849056604 51.11272932,9.899434318 51.08728671,9.949748744 51.06184209,10 51.03639548,10.00628141 51.06184209,10.01257071 51.08728671,10.01886792 51.11272932,9.968533669 51.13816995,9.91813602 51.16360858,9.867674858 51.18904522,9.861460957 51.16360858))
560799|1|10.10377358|51.11272932|POLYGON((10.03148615 51.16360858,10.02517306 51.13816995,10.01886792 51.11272932,10.06913891 51.08728671,10.11934673 51.06184209,10.16949153 51.03639548,10.1758794 51.06184209,10.1822753 51.08728671,10.18867925 51.11272932,10.13845186 51.13816995,10.08816121 51.16360858,10.03780718 51.18904522,10.03148615 51.16360858))
560801|1|10.44339623|51.11272932|POLYGON((10.37153652 51.16360858,10.36500944 51.13816995,10.35849057 51.11272932,10.40854808 51.08728671,10.45854271 51.06184209,10.50847458 51.03639548,10.51507538 51.06184209,10.52168448 51.08728671,10.52830189 51.11272932,10.47828823 51.13816995,10.42821159 51.16360858,10.37807183 51.18904522,10.37153652 51.16360858))
560802|1|10.61320755|51.11272932|POLYGON((10.54156171 51.16360858,10.53492763 51.13816995,10.52830189 51.11272932,10.57825267 51.08728671,10.6281407 51.06184209,10.6779661 51.03639548,10.68467337 51.06184209,10.69138906 51.08728671,10.69811321 51.11272932,10.64820642 51.13816995,10.59823678 51.16360858,10.54820416 51.18904522,10.54156171 51.16360858))
560803|1|10.78301887|51.11272932|POLYGON((10.7115869 51.16360858,10.70484581 51.13816995,10.69811321 51.11272932,10.74795726 51.08728671,10.79773869 51.06184209,10.84745763 51.03639548,10.85427136 51.06184209,10.86109365 51.08728671,10.86792453 51.11272932,10.81812461 51.13816995,10.76826196 51.16360858,10.71833648 51.18904522,10.7115869 51.16360858))
560805|1|11.12264151|51.11272932|POLYGON((11.05163728 51.16360858,11.04468219 51.13816995,11.03773585 51.11272932,11.08736644 51.08728671,11.13693467 51.06184209,11.18644068 51.03639548,11.19346734 51.06184209,11.20050283 51.08728671,11.20754717 51.11272932,11.15796098 51.13816995,11.10831234 51.16360858,11.05860113 51.18904522,11.05163728 51.16360858))
560806|1|11.29245283|51.11272932|POLYGON((11.22166247 51.16360858,11.21460038 51.13816995,11.20754717 51.11272932,11.25707102 51.08728671,11.30653266 51.06184209,11.3559322 51.03639548,11.36306533 51.06184209,11.37020742 51.08728671,11.37735849 51.11272932,11.32787917 51.13816995,11.27833753 51.16360858,11.22873346 51.18904522,11.22166247 51.16360858))
560808|1|11.63207547|51.11272932|POLYGON((11.56171285 51.16360858,11.55443675 51.13816995,11.54716981 51.11272932,11.5964802 51.08728671,11.64572864 51.06184209,11.69491525 51.03639548,11.70226131 51.06184209,11.70961659 51.08728671,11.71698113 51.11272932,11.66771554 51.13816995,11.61838791 51.16360858,11.56899811 51.18904522,11.56171285 51.16360858))
560809|1|11.80188679|51.11272932|POLYGON((11.73173804 51.16360858,11.72435494 51.13816995,11.71698113 51.11272932,11.76618479 51.08728671,11.81532663 51.06184209,11.86440678 51.03639548,11.8718593 51.06184209,11.87932118 51.08728671,11.88679245 51.11272932,11.83763373 51.13816995,11.7884131 51.16360858,11.73913043 51.18904522,11.73173804 51.16360858))
560810|1|11.97169811|51.11272932|POLYGON((11.90176322 51.16360858,11.89427313 51.13816995,11.88679245 51.11272932,11.93588938 51.08728671,11.98492462 51.06184209,12.03389831 51.03639548,12.04145729 51.06184209,12.04902577 51.08728671,12.05660377 51.11272932,12.00755192 51.13816995,11.95843829 51.16360858,11.90926276 51.18904522,11.90176322 51.16360858))
560811|1|12.14150943|51.11272932|POLYGON((12.07178841 51.16360858,12.06419132 51.13816995,12.05660377 51.11272932,12.10559397 51.08728671,12.15452261 51.06184209,12.20338983 51.03639548,12.21105528 51.06184209,12.21873036 51.08728671,12.22641509 51.11272932,12.17747011 51.13816995,12.12846348 51.16360858,12.07939509 51.18904522,12.07178841 51.16360858))
560812|1|12.31132075|51.11272932|POLYGON((12.2418136 51.16360858,12.2341095 51.13816995,12.22641509 51.11272932,12.27529855 51.08728671,12.3241206 51.06184209,12.37288136 51.03639548,12.38065327 51.06184209,12.38843495 51.08728671,12.39622642 51.11272932,12.34738829 51.13816995,12.29848866 51.16360858,12.24952741 51.18904522,12.2418136 51.16360858))
560814|1|12.6509434|51.11272932|POLYGON((12.58186398 51.16360858,12.57394588 51.13816995,12.56603774 51.11272932,12.61470773 51.08728671,12.66331658 51.06184209,12.71186441 51.03639548,12.71984925 51.06184209,12.72784412 51.08728671,12.73584906 51.11272932,12.68722467 51.13816995,12.63853904 51.16360858,12.58979206 51.18904522,12.58186398 51.16360858))
560817|1|13.16037736|51.11272932|POLYGON((13.09193955 51.16360858,13.08370044 51.13816995,13.0754717 51.11272932,13.1238215 51.08728671,13.17211055 51.06184209,13.22033898 51.03639548,13.22864322 51.06184209,13.23695789 51.08728671,13.24528302 51.11272932,13.19697923 51.13816995,13.14861461 51.16360858,13.10018904 51.18904522,13.09193955 51.16360858))
560819|1|13.5|51.11272932|POLYGON((13.43198992 51.16360858,13.42353682 51.13816995,13.41509434 51.11272932,13.46323067 51.08728671,13.51130653 51.06184209,13.55932203 51.03639548,13.5678392 51.06184209,13.57636706 51.08728671,13.58490566 51.11272932,13.53681561 51.13816995,13.48866499 51.16360858,13.44045369 51.18904522,13.43198992 51.16360858))
560820|1|13.66981132|51.11272932|POLYGON((13.60201511 51.16360858,13.593455 51.13816995,13.58490566 51.11272932,13.63293526 51.08728671,13.68090452 51.06184209,13.72881356 51.03639548,13.73743719 51.06184209,13.74607165 51.08728671,13.75471698 51.11272932,13.70673379 51.13816995,13.65869018 51.16360858,13.61058601 51.18904522,13.60201511 51.16360858))
560821|1|13.83962264|51.11272932|POLYGON((13.7720403 51.16360858,13.76337319 51.13816995,13.75471698 51.11272932,13.80263985 51.08728671,13.85050251 51.06184209,13.89830508 51.03639548,13.90703518 51.06184209,13.91577624 51.08728671,13.9245283 51.11272932,13.87665198 51.13816995,13.82871537 51.16360858,13.78071834 51.18904522,13.7720403 51.16360858))
560822|1|14.00943396|51.11272932|POLYGON((13.94206549 51.16360858,13.93329138 51.13816995,13.9245283 51.11272932,13.97234444 51.08728671,14.0201005 51.06184209,14.06779661 51.03639548,14.07663317 51.06184209,14.08548083 51.08728671,14.09433962 51.11272932,14.04657017 51.13816995,13.99874055 51.16360858,13.95085066 51.18904522,13.94206549 51.16360858))
560823|1|14.17924528|51.11272932|POLYGON((14.11209068 51.16360858,14.10320957 51.13816995,14.09433962 51.11272932,14.14204903 51.08728671,14.18969849 51.06184209,14.23728814 51.03639548,14.24623116 51.06184209,14.25518542 51.08728671,14.26415094 51.11272932,14.21648836 51.13816995,14.16876574 51.16360858,14.12098299 51.18904522,14.11209068 51.16360858))
560824|1|14.3490566|51.11272932|POLYGON((14.28211587 51.16360858,14.27312775 51.13816995,14.26415094 51.11272932,14.31175361 51.08728671,14.35929648 51.06184209,14.40677966 51.03639548,14.41582915 51.06184209,14.42489001 51.08728671,14.43396226 51.11272932,14.38640654 51.13816995,14.33879093 51.16360858,14.29111531 51.18904522,14.28211587 51.16360858))
560828|1|15.02830189|51.11272932|POLYGON((14.96221662 51.16360858,14.9528005 51.13816995,14.94339623 51.11272932,14.99057197 51.08728671,15.03768844 51.06184209,15.08474576 51.03639548,15.09422111 51.06184209,15.10370836 51.08728671,15.11320755 51.11272932,15.0660793 51.13816995,15.01889169 51.16360858,14.97164461 51.18904522,14.96221662 51.16360858))
562894|1|5.847457627|51.03639548|POLYGON((5.769956003 51.08728671,5.766331658 51.06184209,5.762711864 51.03639548,5.815558344 51.01094687,5.868338558 50.98549626,5.921052632 50.96004364,5.92476489 50.98549626,5.928481807 51.01094687,5.93220339 51.03639548,5.879396985 51.06184209,5.826524199 51.08728671,5.773584906 51.11272932,5.769956003 51.08728671))
562895|1|6.016949153|51.03639548|POLYGON((5.939660591 51.08728671,5.935929648 51.06184209,5.93220339 51.03639548,5.984943538 51.01094687,6.037617555 50.98549626,6.090225564 50.96004364,6.094043887 50.98549626,6.097867001 51.01094687,6.101694915 51.03639548,6.048994975 51.06184209,5.996228787 51.08728671,5.943396226 51.11272932,5.939660591 51.08728671))
562896|4|6.186440678|51.03639548|POLYGON((6.109365179 51.08728671,6.105527638 51.06184209,6.101694915 51.03639548,6.154328733 51.01094687,6.206896552 50.98549626,6.259398496 50.96004364,6.263322884 50.98549626,6.267252196 51.01094687,6.271186441 51.03639548,6.218592965 51.06184209,6.165933375 51.08728671,6.113207547 51.11272932,6.109365179 51.08728671))
562897|1|6.355932203|51.03639548|POLYGON((6.279069767 51.08728671,6.275125628 51.06184209,6.271186441 51.03639548,6.323713927 51.01094687,6.376175549 50.98549626,6.428571429 50.96004364,6.432601881 50.98549626,6.43663739 51.01094687,6.440677966 51.03639548,6.388190955 51.06184209,6.335637964 51.08728671,6.283018868 51.11272932,6.279069767 51.08728671))
562898|1|6.525423729|51.03639548|POLYGON((6.448774356 51.08728671,6.444723618 51.06184209,6.440677966 51.03639548,6.493099122 51.01094687,6.545454545 50.98549626,6.597744361 50.96004364,6.601880878 50.98549626,6.606022585 51.01094687,6.610169492 51.03639548,6.557788945 51.06184209,6.505342552 51.08728671,6.452830189 51.11272932,6.448774356 51.08728671))
562899|1|6.694915254|51.03639548|POLYGON((6.618478944 51.08728671,6.614321608 51.06184209,6.610169492 51.03639548,6.662484316 51.01094687,6.714733542 50.98549626,6.766917293 50.96004364,6.771159875 50.98549626,6.775407779 51.01094687,6.779661017 51.03639548,6.727386935 51.06184209,6.67504714 51.08728671,6.622641509 51.11272932,6.618478944 51.08728671))
562900|1|6.86440678|51.03639548|POLYGON((6.788183532 51.08728671,6.783919598 51.06184209,6.779661017 51.03639548,6.831869511 51.01094687,6.884012539 50.98549626,6.936090226 50.96004364,6.940438871 50.98549626,6.944792974 51.01094687,6.949152542 51.03639548,6.896984925 51.06184209,6.844751728 51.08728671,6.79245283 51.11272932,6.788183532 51.08728671))
562901|1|7.033898305|51.03639548|POLYGON((6.957888121 51.08728671,6.953517588 51.06184209,6.949152542 51.03639548,7.001254705 51.01094687,7.053291536 50.98549626,7.105263158 50.96004364,7.109717868 50.98549626,7.114178168 51.01094687,7.118644068 51.03639548,7.066582915 51.06184209,7.014456317 51.08728671,6.962264151 51.11272932,6.957888121 51.08728671))
562902|1|7.203389831|51.03639548|POLYGON((7.127592709 51.08728671,7.123115578 51.06184209,7.118644068 51.03639548,7.1706399 51.01094687,7.222570533 50.98549626,7.27443609 50.96004364,7.278996865 50.98549626,7.283563363 51.01094687,7.288135593 51.03639548,7.236180905 51.06184209,7.184160905 51.08728671,7.132075472 51.11272932,7.127592709 51.08728671))
562903|1|7.372881356|51.03639548|POLYGON((7.297297297 51.08728671,7.292713568 51.06184209,7.288135593 51.03639548,7.340025094 51.01094687,7.39184953 50.98549626,7.443609023 50.96004364,7.448275862 50.98549626,7.452948557 51.01094687,7.457627119 51.03639548,7.405778894 51.06184209,7.353865493 51.08728671,7.301886792 51.11272932,7.297297297 51.08728671))
562904|1|7.542372881|51.03639548|POLYGON((7.467001886 51.08728671,7.462311558 51.06184209,7.457627119 51.03639548,7.509410289 51.01094687,7.561128527 50.98549626,7.612781955 50.96004364,7.617554859 50.98549626,7.622333752 51.01094687,7.627118644 51.03639548,7.575376884 51.06184209,7.523570082 51.08728671,7.471698113 51.11272932,7.467001886 51.08728671))
562905|1|7.711864407|51.03639548|POLYGON((7.636706474 51.08728671,7.631909548 51.06184209,7.627118644 51.03639548,7.678795483 51.01094687,7.730407524 50.98549626,7.781954887 50.96004364,7.786833856 50.98549626,7.791718946 51.01094687,7.796610169 51.03639548,7.744974874 51.06184209,7.69327467 51.08728671,7.641509434 51.11272932,7.636706474 51.08728671))
562906|1|7.881355932|51.03639548|POLYGON((7.806411062 51.08728671,7.801507538 51.06184209,7.796610169 51.03639548,7.848180678 51.01094687,7.89968652 50.98549626,7.95112782 50.96004364,7.956112853 50.98549626,7.961104141 51.01094687,7.966101695 51.03639548,7.914572864 51.06184209,7.862979258 51.08728671,7.811320755 51.11272932,7.806411062 51.08728671))
562908|1|8.220338983|51.03639548|POLYGON((8.145820239 51.08728671,8.140703518 51.06184209,8.13559322 51.03639548,8.186951066 51.01094687,8.238244514 50.98549626,8.289473684 50.96004364,8.294670846 50.98549626,8.299874529 51.01094687,8.305084746 51.03639548,8.253768844 51.06184209,8.202388435 51.08728671,8.150943396 51.11272932,8.145820239 51.08728671))
562909|1|8.389830508|51.03639548|POLYGON((8.315524827 51.08728671,8.310301508 51.06184209,8.305084746 51.03639548,8.356336261 51.01094687,8.407523511 50.98549626,8.458646617 50.96004364,8.463949843 50.98549626,8.469259724 51.01094687,8.474576271 51.03639548,8.423366834 51.06184209,8.372093023 51.08728671,8.320754717 51.11272932,8.315524827 51.08728671))
562910|1|8.559322034|51.03639548|POLYGON((8.485229415 51.08728671,8.479899497 51.06184209,8.474576271 51.03639548,8.525721455 51.01094687,8.576802508 50.98549626,8.627819549 50.96004364,8.63322884 50.98549626,8.638644918 51.01094687,8.644067797 51.03639548,8.592964824 51.06184209,8.541797612 51.08728671,8.490566038 51.11272932,8.485229415 51.08728671))
562911|1|8.728813559|51.03639548|POLYGON((8.654934004 51.08728671,8.649497487 51.06184209,8.644067797 51.03639548,8.69510665 51.01094687,8.746081505 50.98549626,8.796992481 50.96004364,8.802507837 50.98549626,8.808030113 51.01094687,8.813559322 51.03639548,8.762562814 51.06184209,8.7115022 51.08728671,8.660377358 51.11272932,8.654934004 51.08728671))
562914|1|9.237288136|51.03639548|POLYGON((9.164047769 51.08728671,9.158291457 51.06184209,9.152542373 51.03639548,9.203262233 51.01094687,9.253918495 50.98549626,9.304511278 50.96004364,9.310344828 50.98549626,9.316185696 51.01094687,9.322033898 51.03639548,9.271356784 51.06184209,9.220615965 51.08728671,9.169811321 51.11272932,9.164047769 51.08728671))
562915|1|9.406779661|51.03639548|POLYGON((9.333752357 51.08728671,9.327889447 51.06184209,9.322033898 51.03639548,9.372647428 51.01094687,9.423197492 50.98549626,9.473684211 50.96004364,9.479623824 50.98549626,9.485570891 51.01094687,9.491525424 51.03639548,9.440954774 51.06184209,9.390320553 51.08728671,9.339622642 51.11272932,9.333752357 51.08728671))
562916|1|9.576271186|51.03639548|POLYGON((9.503456945 51.08728671,9.497487437 51.06184209,9.491525424 51.03639548,9.542032622 51.01094687,9.592476489 50.98549626,9.642857143 50.96004364,9.648902821 50.98549626,9.654956085 51.01094687,9.661016949 51.03639548,9.610552764 51.06184209,9.560025141 51.08728671,9.509433962 51.11272932,9.503456945 51.08728671))
562917|1|9.745762712|51.03639548|POLYGON((9.673161534 51.08728671,9.667085427 51.06184209,9.661016949 51.03639548,9.711417817 51.01094687,9.761755486 50.98549626,9.812030075 50.96004364,9.818181818 50.98549626,9.82434128 51.01094687,9.830508475 51.03639548,9.780150754 51.06184209,9.72972973 51.08728671,9.679245283 51.11272932,9.673161534 51.08728671))
562918|1|9.915254237|51.03639548|POLYGON((9.842866122 51.08728671,9.836683417 51.06184209,9.830508475 51.03639548,9.880803011 51.01094687,9.931034483 50.98549626,9.981203008 50.96004364,9.987460815 50.98549626,9.993726474 51.01094687,10 51.03639548,9.949748744 51.06184209,9.899434318 51.08728671,9.849056604 51.11272932,9.842866122 51.08728671))
562920|1|10.25423729|51.03639548|POLYGON((10.1822753 51.08728671,10.1758794 51.06184209,10.16949153 51.03639548,10.2195734 51.01094687,10.26959248 50.98549626,10.31954887 50.96004364,10.32601881 50.98549626,10.33249686 51.01094687,10.33898305 51.03639548,10.28894472 51.06184209,10.23884349 51.08728671,10.18867925 51.11272932,10.1822753 51.08728671))
562921|1|10.42372881|51.03639548|POLYGON((10.35197989 51.08728671,10.34547739 51.06184209,10.33898305 51.03639548,10.38895859 51.01094687,10.43887147 50.98549626,10.4887218 50.96004364,10.49529781 50.98549626,10.50188206 51.01094687,10.50847458 51.03639548,10.45854271 51.06184209,10.40854808 51.08728671,10.35849057 51.11272932,10.35197989 51.08728671))
562924|1|10.93220339|51.03639548|POLYGON((10.86109365 51.08728671,10.85427136 51.06184209,10.84745763 51.03639548,10.89711418 51.01094687,10.94670846 50.98549626,10.9962406 50.96004364,11.0031348 50.98549626,11.01003764 51.01094687,11.01694915 51.03639548,10.96733668 51.06184209,10.91766185 51.08728671,10.86792453 51.11272932,10.86109365 51.08728671))
562926|1|11.27118644|51.03639548|POLYGON((11.20050283 51.08728671,11.19346734 51.06184209,11.18644068 51.03639548,11.23588457 51.01094687,11.28526646 50.98549626,11.33458647 50.96004364,11.34169279 50.98549626,11.34880803 51.01094687,11.3559322 51.03639548,11.30653266 51.06184209,11.25707102 51.08728671,11.20754717 51.11272932,11.20050283 51.08728671))
562927|1|11.44067797|51.03639548|POLYGON((11.37020742 51.08728671,11.36306533 51.06184209,11.3559322 51.03639548,11.40526976 51.01094687,11.45454545 50.98549626,11.5037594 50.96004364,11.51097179 50.98549626,11.51819322 51.01094687,11.52542373 51.03639548,11.47613065 51.06184209,11.42677561 51.08728671,11.37735849 51.11272932,11.37020742 51.08728671))
562928|1|11.61016949|51.03639548|POLYGON((11.53991201 51.08728671,11.53266332 51.06184209,11.52542373 51.03639548,11.57465496 51.01094687,11.62382445 50.98549626,11.67293233 50.96004364,11.68025078 50.98549626,11.68757842 51.01094687,11.69491525 51.03639548,11.64572864 51.06184209,11.5964802 51.08728671,11.54716981 51.11272932,11.53991201 51.08728671))
562931|1|12.11864407|51.03639548|POLYGON((12.04902577 51.08728671,12.04145729 51.06184209,12.03389831 51.03639548,12.08281054 51.01094687,12.13166144 50.98549626,12.18045113 50.96004364,12.18808777 50.98549626,12.195734 51.01094687,12.20338983 51.03639548,12.15452261 51.06184209,12.10559397 51.08728671,12.05660377 51.11272932,12.04902577 51.08728671))
562932|1|12.28813559|51.03639548|POLYGON((12.21873036 51.08728671,12.21105528 51.06184209,12.20338983 51.03639548,12.25219573 51.01094687,12.30094044 50.98549626,12.34962406 50.96004364,12.35736677 50.98549626,12.3651192 51.01094687,12.37288136 51.03639548,12.3241206 51.06184209,12.27529855 51.08728671,12.22641509 51.11272932,12.21873036 51.08728671))
562934|1|12.62711864|51.03639548|POLYGON((12.55813953 51.08728671,12.55025126 51.06184209,12.54237288 51.03639548,12.59096612 51.01094687,12.63949843 50.98549626,12.68796992 50.96004364,12.69592476 50.98549626,12.70388959 51.01094687,12.71186441 51.03639548,12.66331658 51.06184209,12.61470773 51.08728671,12.56603774 51.11272932,12.55813953 51.08728671))
562936|1|12.96610169|51.03639548|POLYGON((12.89754871 51.08728671,12.88944724 51.06184209,12.88135593 51.03639548,12.92973651 51.01094687,12.97805643 50.98549626,13.02631579 50.96004364,13.03448276 50.98549626,13.04265997 51.01094687,13.05084746 51.03639548,13.00251256 51.06184209,12.95411691 51.08728671,12.90566038 51.11272932,12.89754871 51.08728671))
562938|1|13.30508475|51.03639548|POLYGON((13.23695789 51.08728671,13.22864322 51.06184209,13.22033898 51.03639548,13.2685069 51.01094687,13.31661442 50.98549626,13.36466165 50.96004364,13.37304075 50.98549626,13.38143036 51.01094687,13.38983051 51.03639548,13.34170854 51.06184209,13.29352608 51.08728671,13.24528302 51.11272932,13.23695789 51.08728671))
562940|1|13.6440678|51.03639548|POLYGON((13.57636706 51.08728671,13.5678392 51.06184209,13.55932203 51.03639548,13.60727729 51.01094687,13.65517241 50.98549626,13.70300752 50.96004364,13.71159875 50.98549626,13.72020075 51.01094687,13.72881356 51.03639548,13.68090452 51.06184209,13.63293526 51.08728671,13.58490566 51.11272932,13.57636706 51.08728671))
562941|1|13.81355932|51.03639548|POLYGON((13.74607165 51.08728671,13.73743719 51.06184209,13.72881356 51.03639548,13.77666248 51.01094687,13.82445141 50.98549626,13.87218045 50.96004364,13.88087774 50.98549626,13.88958595 51.01094687,13.89830508 51.03639548,13.85050251 51.06184209,13.80263985 51.08728671,13.75471698 51.11272932,13.74607165 51.08728671))
562943|1|14.15254237|51.03639548|POLYGON((14.08548083 51.08728671,14.07663317 51.06184209,14.06779661 51.03639548,14.11543287 51.01094687,14.1630094 50.98549626,14.21052632 50.96004364,14.21943574 50.98549626,14.22835634 51.01094687,14.23728814 51.03639548,14.18969849 51.06184209,14.14204903 51.08728671,14.09433962 51.11272932,14.08548083 51.08728671))
562945|1|14.49152542|51.03639548|POLYGON((14.42489001 51.08728671,14.41582915 51.06184209,14.40677966 51.03639548,14.45420326 51.01094687,14.5015674 50.98549626,14.54887218 50.96004364,14.55799373 50.98549626,14.56712673 51.01094687,14.57627119 51.03639548,14.52889447 51.06184209,14.4814582 51.08728671,14.43396226 51.11272932,14.42489001 51.08728671))
562946|1|14.66101695|51.03639548|POLYGON((14.59459459 51.08728671,14.58542714 51.06184209,14.57627119 51.03639548,14.62358846 51.01094687,14.67084639 50.98549626,14.71804511 50.96004364,14.72727273 50.98549626,14.73651192 51.01094687,14.74576271 51.03639548,14.69849246 51.06184209,14.65116279 51.08728671,14.60377358 51.11272932,14.59459459 51.08728671))
565019|1|6.005639098|50.96004364|POLYGON((5.928481807 51.01094687,5.92476489 50.98549626,5.921052632 50.96004364,5.973700689 50.93458902,6.026282854 50.9091324,6.07879925 50.88367377,6.082603254 50.9091324,6.086412023 50.93458902,6.090225564 50.96004364,6.037617555 50.98549626,5.984943538 51.01094687,5.93220339 51.03639548,5.928481807 51.01094687))
565020|1|6.17481203|50.96004364|POLYGON((6.097867001 51.01094687,6.094043887 50.98549626,6.090225564 50.96004364,6.142767689 50.93458902,6.195244055 50.9091324,6.247654784 50.88367377,6.251564456 50.9091324,6.255479023 50.93458902,6.259398496 50.96004364,6.206896552 50.98549626,6.154328733 51.01094687,6.101694915 51.03639548,6.097867001 51.01094687))
565021|1|6.343984962|50.96004364|POLYGON((6.267252196 51.01094687,6.263322884 50.98549626,6.259398496 50.96004364,6.31183469 50.93458902,6.364205257 50.9091324,6.416510319 50.88367377,6.420525657 50.9091324,6.424546024 50.93458902,6.428571429 50.96004364,6.376175549 50.98549626,6.323713927 51.01094687,6.271186441 51.03639548,6.267252196 51.01094687))
565023|1|6.682330827|50.96004364|POLYGON((6.606022585 51.01094687,6.601880878 50.98549626,6.597744361 50.96004364,6.649968691 50.93458902,6.70212766 50.9091324,6.754221388 50.88367377,6.75844806 50.9091324,6.762680025 50.93458902,6.766917293 50.96004364,6.714733542 50.98549626,6.662484316 51.01094687,6.610169492 51.03639548,6.606022585 51.01094687))
565024|1|6.851503759|50.96004364|POLYGON((6.775407779 51.01094687,6.771159875 50.98549626,6.766917293 50.96004364,6.819035692 50.93458902,6.871088861 50.9091324,6.923076923 50.88367377,6.927409262 50.9091324,6.931747026 50.93458902,6.936090226 50.96004364,6.884012539 50.98549626,6.831869511 51.01094687,6.779661017 51.03639548,6.775407779 51.01094687))
565025|1|7.020676692|50.96004364|POLYGON((6.944792974 51.01094687,6.940438871 50.98549626,6.936090226 50.96004364,6.988102693 50.93458902,7.040050063 50.9091324,7.091932458 50.88367377,7.096370463 50.9091324,7.100814026 50.93458902,7.105263158 50.96004364,7.053291536 50.98549626,7.001254705 51.01094687,6.949152542 51.03639548,6.944792974 51.01094687))
565026|1|7.189849624|50.96004364|POLYGON((7.114178168 51.01094687,7.109717868 50.98549626,7.105263158 50.96004364,7.157169693 50.93458902,7.209011264 50.9091324,7.260787992 50.88367377,7.265331665 50.9091324,7.269881027 50.93458902,7.27443609 50.96004364,7.222570533 50.98549626,7.1706399 51.01094687,7.118644068 51.03639548,7.114178168 51.01094687))
565027|1|7.359022556|50.96004364|POLYGON((7.283563363 51.01094687,7.278996865 50.98549626,7.27443609 50.96004364,7.326236694 50.93458902,7.377972466 50.9091324,7.429643527 50.88367377,7.434292866 50.9091324,7.438948028 50.93458902,7.443609023 50.96004364,7.39184953 50.98549626,7.340025094 51.01094687,7.288135593 51.03639548,7.283563363 51.01094687))
565028|5|7.528195489|50.96004364|POLYGON((7.452948557 51.01094687,7.448275862 50.98549626,7.443609023 50.96004364,7.495303694 50.93458902,7.546933667 50.9091324,7.598499062 50.88367377,7.603254068 50.9091324,7.608015028 50.93458902,7.612781955 50.96004364,7.561128527 50.98549626,7.509410289 51.01094687,7.457627119 51.03639548,7.452948557 51.01094687))
565030|3|7.866541353|50.96004364|POLYGON((7.791718946 51.01094687,7.786833856 50.98549626,7.781954887 50.96004364,7.833437696 50.93458902,7.88485607 50.9091324,7.936210131 50.88367377,7.941176471 50.9091324,7.946149029 50.93458902,7.95112782 50.96004364,7.89968652 50.98549626,7.848180678 51.01094687,7.796610169 51.03639548,7.791718946 51.01094687))
565031|1|8.035714286|50.96004364|POLYGON((7.961104141 51.01094687,7.956112853 50.98549626,7.95112782 50.96004364,8.002504696 50.93458902,8.053817272 50.9091324,8.105065666 50.88367377,8.110137672 50.9091324,8.11521603 50.93458902,8.120300752 50.96004364,8.068965517 50.98549626,8.017565872 51.01094687,7.966101695 51.03639548,7.961104141 51.01094687))
565032|1|8.204887218|50.96004364|POLYGON((8.130489335 51.01094687,8.12539185 50.98549626,8.120300752 50.96004364,8.171571697 50.93458902,8.222778473 50.9091324,8.273921201 50.88367377,8.279098874 50.9091324,8.284283031 50.93458902,8.289473684 50.96004364,8.238244514 50.98549626,8.186951066 51.01094687,8.13559322 51.03639548,8.130489335 51.01094687))
565033|1|8.37406015|50.96004364|POLYGON((8.299874529 51.01094687,8.294670846 50.98549626,8.289473684 50.96004364,8.340638698 50.93458902,8.391739675 50.9091324,8.442776735 50.88367377,8.448060075 50.9091324,8.453350031 50.93458902,8.458646617 50.96004364,8.407523511 50.98549626,8.356336261 51.01094687,8.305084746 51.03639548,8.299874529 51.01094687))
565035|1|8.712406015|50.96004364|POLYGON((8.638644918 51.01094687,8.63322884 50.98549626,8.627819549 50.96004364,8.678772699 50.93458902,8.729662078 50.9091324,8.780487805 50.88367377,8.785982478 50.9091324,8.791484033 50.93458902,8.796992481 50.96004364,8.746081505 50.98549626,8.69510665 51.01094687,8.644067797 51.03639548,8.638644918 51.01094687))
565038|1|9.219924812|50.96004364|POLYGON((9.146800502 51.01094687,9.141065831 50.98549626,9.135338346 50.96004364,9.185973701 50.93458902,9.236545682 50.9091324,9.287054409 50.88367377,9.292866083 50.9091324,9.298685034 50.93458902,9.304511278 50.96004364,9.253918495 50.98549626,9.203262233 51.01094687,9.152542373 51.03639548,9.146800502 51.01094687))
565045|1|10.40413534|50.96004364|POLYGON((10.33249686 51.01094687,10.32601881 50.98549626,10.31954887 50.96004364,10.36944271 50.93458902,10.41927409 50.9091324,10.46904315 50.88367377,10.47559449 50.9091324,10.48215404 50.93458902,10.4887218 50.96004364,10.43887147 50.98549626,10.38895859 51.01094687,10.33898305 51.03639548,10.33249686 51.01094687))
565047|1|10.7424812|50.96004364|POLYGON((10.67126725 51.01094687,10.6645768 50.98549626,10.65789474 50.96004364,10.70757671 50.93458902,10.7571965 50.9091324,10.80675422 50.88367377,10.8135169 50.9091324,10.82028804 50.93458902,10.82706767 50.96004364,10.77742947 50.98549626,10.72772898 51.01094687,10.6779661 51.03639548,10.67126725 51.01094687))
565048|1|10.91165414|50.96004364|POLYGON((10.84065245 51.01094687,10.8338558 50.98549626,10.82706767 50.96004364,10.87664371 50.93458902,10.9261577 50.9091324,10.97560976 50.88367377,10.9824781 50.9091324,10.98935504 50.93458902,10.9962406 50.96004364,10.94670846 50.98549626,10.89711418 51.01094687,10.84745763 51.03639548,10.84065245 51.01094687))
565049|1|11.08082707|50.96004364|POLYGON((11.01003764 51.01094687,11.0031348 50.98549626,10.9962406 50.96004364,11.04571071 50.93458902,11.0951189 50.9091324,11.14446529 50.88367377,11.1514393 50.9091324,11.15842204 50.93458902,11.16541353 50.96004364,11.11598746 50.98549626,11.06649937 51.01094687,11.01694915 51.03639548,11.01003764 51.01094687))
565050|1|11.25|50.96004364|POLYGON((11.17942284 51.01094687,11.17241379 50.98549626,11.16541353 50.96004364,11.21477771 50.93458902,11.2640801 50.9091324,11.31332083 50.88367377,11.3204005 50.9091324,11.32748904 50.93458902,11.33458647 50.96004364,11.28526646 50.98549626,11.23588457 51.01094687,11.18644068 51.03639548,11.17942284 51.01094687))
565052|1|11.58834586|50.96004364|POLYGON((11.51819322 51.01094687,11.51097179 50.98549626,11.5037594 50.96004364,11.55291171 50.93458902,11.6020025 50.9091324,11.65103189 50.88367377,11.6583229 50.9091324,11.66562304 50.93458902,11.67293233 50.96004364,11.62382445 50.98549626,11.57465496 51.01094687,11.52542373 51.03639548,11.51819322 51.01094687))
565053|1|11.7575188|50.96004364|POLYGON((11.68757842 51.01094687,11.68025078 50.98549626,11.67293233 50.96004364,11.72197871 50.93458902,11.7709637 50.9091324,11.81988743 50.88367377,11.82728411 50.9091324,11.83469004 50.93458902,11.84210526 50.96004364,11.79310345 50.98549626,11.74404015 51.01094687,11.69491525 51.03639548,11.68757842 51.01094687))
565057|1|12.43421053|50.96004364|POLYGON((12.3651192 51.01094687,12.35736677 50.98549626,12.34962406 50.96004364,12.39824671 50.93458902,12.44680851 50.9091324,12.49530957 50.88367377,12.50312891 50.9091324,12.51095805 50.93458902,12.51879699 50.96004364,12.47021944 50.98549626,12.42158093 51.01094687,12.37288136 51.03639548,12.3651192 51.01094687))
565059|1|12.77255639|50.96004364|POLYGON((12.70388959 51.01094687,12.69592476 50.98549626,12.68796992 50.96004364,12.73638071 50.93458902,12.78473091 50.9091324,12.83302064 50.88367377,12.84105131 50.9091324,12.84909205 50.93458902,12.85714286 50.96004364,12.80877743 50.98549626,12.76035132 51.01094687,12.71186441 51.03639548,12.70388959 51.01094687))
565060|1|12.94172932|50.96004364|POLYGON((12.87327478 51.01094687,12.86520376 50.98549626,12.85714286 50.96004364,12.90544771 50.93458902,12.95369212 50.9091324,13.00187617 50.88367377,13.01001252 50.9091324,13.01815905 50.93458902,13.02631579 50.96004364,12.97805643 50.98549626,12.92973651 51.01094687,12.88135593 51.03639548,12.87327478 51.01094687))
565062|1|13.28007519|50.96004364|POLYGON((13.21204517 51.01094687,13.20376176 50.98549626,13.19548872 50.96004364,13.24358172 50.93458902,13.29161452 50.9091324,13.33958724 50.88367377,13.34793492 50.9091324,13.35629305 50.93458902,13.36466165 50.96004364,13.31661442 50.98549626,13.2685069 51.01094687,13.22033898 51.03639548,13.21204517 51.01094687))
565065|1|13.78759398|50.96004364|POLYGON((13.72020075 51.01094687,13.71159875 50.98549626,13.70300752 50.96004364,13.75078272 50.93458902,13.79849812 50.9091324,13.84615385 50.88367377,13.85481852 50.9091324,13.86349405 50.93458902,13.87218045 50.96004364,13.82445141 50.98549626,13.77666248 51.01094687,13.72881356 51.03639548,13.72020075 51.01094687))
565066|1|13.95676692|50.96004364|POLYGON((13.88958595 51.01094687,13.88087774 50.98549626,13.87218045 50.96004364,13.91984972 50.93458902,13.96745932 50.9091324,14.01500938 50.88367377,14.02377972 50.9091324,14.03256105 50.93458902,14.04135338 50.96004364,13.99373041 50.98549626,13.94604768 51.01094687,13.89830508 51.03639548,13.88958595 51.01094687))
565067|1|14.12593985|50.96004364|POLYGON((14.05897114 51.01094687,14.05015674 50.98549626,14.04135338 50.96004364,14.08891672 50.93458902,14.13642053 50.9091324,14.18386492 50.88367377,14.19274093 50.9091324,14.20162805 50.93458902,14.21052632 50.96004364,14.1630094 50.98549626,14.11543287 51.01094687,14.06779661 51.03639548,14.05897114 51.01094687))
565070|1|14.63345865|50.96004364|POLYGON((14.56712673 51.01094687,14.55799373 50.98549626,14.54887218 50.96004364,14.59611772 50.93458902,14.64330413 50.9091324,14.69043152 50.88367377,14.69962453 50.9091324,14.70882905 50.93458902,14.71804511 50.96004364,14.67084639 50.98549626,14.62358846 51.01094687,14.57627119 51.03639548,14.56712673 51.01094687))
565071|1|14.80263158|50.96004364|POLYGON((14.73651192 51.01094687,14.72727273 50.98549626,14.71804511 50.96004364,14.76518472 50.93458902,14.81226533 50.9091324,14.85928705 50.88367377,14.86858573 50.9091324,14.87789606 50.93458902,14.88721805 50.96004364,14.84012539 50.98549626,14.79297365 51.01094687,14.74576271 51.03639548,14.73651192 51.01094687))
567147|1|5.994371482|50.88367377|POLYGON((5.917345022 50.93458902,5.913642053 50.9091324,5.909943715 50.88367377,5.9625 50.85821312,6.014990631 50.83275047,6.06741573 50.8072858,6.071205497 50.83275047,6.075 50.85821312,6.07879925 50.88367377,6.026282854 50.9091324,5.973700689 50.93458902,5.921052632 50.96004364,5.917345022 50.93458902))
567148|1|6.163227017|50.88367377|POLYGON((6.086412023 50.93458902,6.082603254 50.9091324,6.07879925 50.88367377,6.13125 50.85821312,6.183635228 50.83275047,6.235955056 50.8072858,6.239850094 50.83275047,6.24375 50.85821312,6.247654784 50.88367377,6.195244055 50.9091324,6.142767689 50.93458902,6.090225564 50.96004364,6.086412023 50.93458902))
567149|1|6.332082552|50.88367377|POLYGON((6.255479023 50.93458902,6.251564456 50.9091324,6.247654784 50.88367377,6.3 50.85821312,6.352279825 50.83275047,6.404494382 50.8072858,6.408494691 50.83275047,6.4125 50.85821312,6.416510319 50.88367377,6.364205257 50.9091324,6.31183469 50.93458902,6.259398496 50.96004364,6.255479023 50.93458902))
567150|1|6.500938086|50.88367377|POLYGON((6.424546024 50.93458902,6.420525657 50.9091324,6.416510319 50.88367377,6.46875 50.85821312,6.520924422 50.83275047,6.573033708 50.8072858,6.577139288 50.83275047,6.58125 50.85821312,6.585365854 50.88367377,6.533166458 50.9091324,6.480901691 50.93458902,6.428571429 50.96004364,6.424546024 50.93458902))
567151|1|6.669793621|50.88367377|POLYGON((6.593613024 50.93458902,6.589486859 50.9091324,6.585365854 50.88367377,6.6375 50.85821312,6.689569019 50.83275047,6.741573034 50.8072858,6.745783885 50.83275047,6.75 50.85821312,6.754221388 50.88367377,6.70212766 50.9091324,6.649968691 50.93458902,6.597744361 50.96004364,6.593613024 50.93458902))
567152|1|6.838649156|50.88367377|POLYGON((6.762680025 50.93458902,6.75844806 50.9091324,6.754221388 50.88367377,6.80625 50.85821312,6.858213616 50.83275047,6.91011236 50.8072858,6.914428482 50.83275047,6.91875 50.85821312,6.923076923 50.88367377,6.871088861 50.9091324,6.819035692 50.93458902,6.766917293 50.96004364,6.762680025 50.93458902))
567153|1|7.00750469|50.88367377|POLYGON((6.931747026 50.93458902,6.927409262 50.9091324,6.923076923 50.88367377,6.975 50.85821312,7.026858214 50.83275047,7.078651685 50.8072858,7.083073079 50.83275047,7.0875 50.85821312,7.091932458 50.88367377,7.040050063 50.9091324,6.988102693 50.93458902,6.936090226 50.96004364,6.931747026 50.93458902))
567154|1|7.176360225|50.88367377|POLYGON((7.100814026 50.93458902,7.096370463 50.9091324,7.091932458 50.88367377,7.14375 50.85821312,7.195502811 50.83275047,7.247191011 50.8072858,7.251717676 50.83275047,7.25625 50.85821312,7.260787992 50.88367377,7.209011264 50.9091324,7.157169693 50.93458902,7.105263158 50.96004364,7.100814026 50.93458902))
567155|1|7.34521576|50.88367377|POLYGON((7.269881027 50.93458902,7.265331665 50.9091324,7.260787992 50.88367377,7.3125 50.85821312,7.364147408 50.83275047,7.415730337 50.8072858,7.420362274 50.83275047,7.425 50.85821312,7.429643527 50.88367377,7.377972466 50.9091324,7.326236694 50.93458902,7.27443609 50.96004364,7.269881027 50.93458902))
567156|1|7.514071295|50.88367377|POLYGON((7.438948028 50.93458902,7.434292866 50.9091324,7.429643527 50.88367377,7.48125 50.85821312,7.532792005 50.83275047,7.584269663 50.8072858,7.589006871 50.83275047,7.59375 50.85821312,7.598499062 50.88367377,7.546933667 50.9091324,7.495303694 50.93458902,7.443609023 50.96004364,7.438948028 50.93458902))
567157|1|7.682926829|50.88367377|POLYGON((7.608015028 50.93458902,7.603254068 50.9091324,7.598499062 50.88367377,7.65 50.85821312,7.701436602 50.83275047,7.752808989 50.8072858,7.757651468 50.83275047,7.7625 50.85821312,7.767354597 50.88367377,7.715894869 50.9091324,7.664370695 50.93458902,7.612781955 50.96004364,7.608015028 50.93458902))
567159|1|8.020637899|50.88367377|POLYGON((7.946149029 50.93458902,7.941176471 50.9091324,7.936210131 50.88367377,7.9875 50.85821312,8.038725796 50.83275047,8.08988764 50.8072858,8.094940662 50.83275047,8.1 50.85821312,8.105065666 50.88367377,8.053817272 50.9091324,8.002504696 50.93458902,7.95112782 50.96004364,7.946149029 50.93458902))
567161|1|8.358348968|50.88367377|POLYGON((8.284283031 50.93458902,8.279098874 50.9091324,8.273921201 50.88367377,8.325 50.85821312,8.376014991 50.83275047,8.426966292 50.8072858,8.432229856 50.83275047,8.4375 50.85821312,8.442776735 50.88367377,8.391739675 50.9091324,8.340638698 50.93458902,8.289473684 50.96004364,8.284283031 50.93458902))
567162|1|8.527204503|50.88367377|POLYGON((8.453350031 50.93458902,8.448060075 50.9091324,8.442776735 50.88367377,8.49375 50.85821312,8.544659588 50.83275047,8.595505618 50.8072858,8.600874453 50.83275047,8.60625 50.85821312,8.61163227 50.88367377,8.560700876 50.9091324,8.509705698 50.93458902,8.458646617 50.96004364,8.453350031 50.93458902))
567163|7|8.696060038|50.88367377|POLYGON((8.622417032 50.93458902,8.617021277 50.9091324,8.61163227 50.88367377,8.6625 50.85821312,8.713304185 50.83275047,8.764044944 50.8072858,8.769519051 50.83275047,8.775 50.85821312,8.780487805 50.88367377,8.729662078 50.9091324,8.678772699 50.93458902,8.627819549 50.96004364,8.622417032 50.93458902))
567164|1|8.864915572|50.88367377|POLYGON((8.791484033 50.93458902,8.785982478 50.9091324,8.780487805 50.88367377,8.83125 50.85821312,8.881948782 50.83275047,8.93258427 50.8072858,8.938163648 50.83275047,8.94375 50.85821312,8.94934334 50.88367377,8.898623279 50.9091324,8.847839699 50.93458902,8.796992481 50.96004364,8.791484033 50.93458902))
567166|1|9.202626642|50.88367377|POLYGON((9.129618034 50.93458902,9.123904881 50.9091324,9.118198874 50.88367377,9.16875 50.85821312,9.219237976 50.83275047,9.269662921 50.8072858,9.275452842 50.83275047,9.28125 50.85821312,9.287054409 50.88367377,9.236545682 50.9091324,9.185973701 50.93458902,9.135338346 50.96004364,9.129618034 50.93458902))
567169|1|9.709193246|50.88367377|POLYGON((9.636819036 50.93458902,9.630788486 50.9091324,9.624765478 50.88367377,9.675 50.85821312,9.725171768 50.83275047,9.775280899 50.8072858,9.781386633 50.83275047,9.7875 50.85821312,9.793621013 50.88367377,9.743429287 50.9091324,9.693174703 50.93458902,9.642857143 50.96004364,9.636819036 50.93458902))
567171|1|10.04690432|50.88367377|POLYGON((9.974953037 50.93458902,9.968710889 50.9091324,9.962476548 50.88367377,10.0125 50.85821312,10.06246096 50.83275047,10.11235955 50.8072858,10.11867583 50.83275047,10.125 50.85821312,10.13133208 50.88367377,10.08135169 50.9091324,10.0313087 50.93458902,9.981203008 50.96004364,9.974953037 50.93458902))
567172|1|10.21575985|50.88367377|POLYGON((10.14402004 50.93458902,10.13767209 50.9091324,10.13133208 50.88367377,10.18125 50.85821312,10.23110556 50.83275047,10.28089888 50.8072858,10.28732042 50.83275047,10.29375 50.85821312,10.30018762 50.88367377,10.25031289 50.9091324,10.2003757 50.93458902,10.15037594 50.96004364,10.14402004 50.93458902))
567173|1|10.38461538|50.88367377|POLYGON((10.31308704 50.93458902,10.30663329 50.9091324,10.30018762 50.88367377,10.35 50.85821312,10.39975016 50.83275047,10.4494382 50.8072858,10.45596502 50.83275047,10.4625 50.85821312,10.46904315 50.88367377,10.41927409 50.9091324,10.36944271 50.93458902,10.31954887 50.96004364,10.31308704 50.93458902))
567174|1|10.55347092|50.88367377|POLYGON((10.48215404 50.93458902,10.47559449 50.9091324,10.46904315 50.88367377,10.51875 50.85821312,10.56839475 50.83275047,10.61797753 50.8072858,10.62460962 50.83275047,10.63125 50.85821312,10.63789869 50.88367377,10.58823529 50.9091324,10.53850971 50.93458902,10.4887218 50.96004364,10.48215404 50.93458902))
567175|1|10.72232645|50.88367377|POLYGON((10.65122104 50.93458902,10.64455569 50.9091324,10.63789869 50.88367377,10.6875 50.85821312,10.73703935 50.83275047,10.78651685 50.8072858,10.79325422 50.83275047,10.8 50.85821312,10.80675422 50.88367377,10.7571965 50.9091324,10.70757671 50.93458902,10.65789474 50.96004364,10.65122104 50.93458902))
567176|1|10.89118199|50.88367377|POLYGON((10.82028804 50.93458902,10.8135169 50.9091324,10.80675422 50.88367377,10.85625 50.85821312,10.90568395 50.83275047,10.95505618 50.8072858,10.96189881 50.83275047,10.96875 50.85821312,10.97560976 50.88367377,10.9261577 50.9091324,10.87664371 50.93458902,10.82706767 50.96004364,10.82028804 50.93458902))
567177|1|11.06003752|50.88367377|POLYGON((10.98935504 50.93458902,10.9824781 50.9091324,10.97560976 50.88367377,11.025 50.85821312,11.07432854 50.83275047,11.12359551 50.8072858,11.13054341 50.83275047,11.1375 50.85821312,11.14446529 50.88367377,11.0951189 50.9091324,11.04571071 50.93458902,10.9962406 50.96004364,10.98935504 50.93458902))
567180|1|11.56660413|50.88367377|POLYGON((11.49655604 50.93458902,11.4893617 50.9091324,11.48217636 50.88367377,11.53125 50.85821312,11.58026234 50.83275047,11.62921348 50.8072858,11.6364772 50.83275047,11.64375 50.85821312,11.65103189 50.88367377,11.6020025 50.9091324,11.55291171 50.93458902,11.5037594 50.96004364,11.49655604 50.93458902))
567181|1|11.73545966|50.88367377|POLYGON((11.66562304 50.93458902,11.6583229 50.9091324,11.65103189 50.88367377,11.7 50.85821312,11.74890693 50.83275047,11.79775281 50.8072858,11.8051218 50.83275047,11.8125 50.85821312,11.81988743 50.88367377,11.7709637 50.9091324,11.72197871 50.93458902,11.67293233 50.96004364,11.66562304 50.93458902))
567182|1|11.9043152|50.88367377|POLYGON((11.83469004 50.93458902,11.82728411 50.9091324,11.81988743 50.88367377,11.86875 50.85821312,11.91755153 50.83275047,11.96629213 50.8072858,11.9737664 50.83275047,11.98125 50.85821312,11.98874296 50.88367377,11.93992491 50.9091324,11.89104571 50.93458902,11.84210526 50.96004364,11.83469004 50.93458902))
567183|1|12.07317073|50.88367377|POLYGON((12.00375704 50.93458902,11.99624531 50.9091324,11.98874296 50.88367377,12.0375 50.85821312,12.08619613 50.83275047,12.13483146 50.8072858,12.14241099 50.83275047,12.15 50.85821312,12.1575985 50.88367377,12.10888611 50.9091324,12.06011271 50.93458902,12.0112782 50.96004364,12.00375704 50.93458902))
567184|1|12.24202627|50.88367377|POLYGON((12.17282405 50.93458902,12.16520651 50.9091324,12.1575985 50.88367377,12.20625 50.85821312,12.25484072 50.83275047,12.30337079 50.8072858,12.31105559 50.83275047,12.31875 50.85821312,12.32645403 50.88367377,12.27784731 50.9091324,12.22917971 50.93458902,12.18045113 50.96004364,12.17282405 50.93458902))
567185|1|12.4108818|50.88367377|POLYGON((12.34189105 50.93458902,12.33416771 50.9091324,12.32645403 50.88367377,12.375 50.85821312,12.42348532 50.83275047,12.47191011 50.8072858,12.47970019 50.83275047,12.4875 50.85821312,12.49530957 50.88367377,12.44680851 50.9091324,12.39824671 50.93458902,12.34962406 50.96004364,12.34189105 50.93458902))
567187|1|12.74859287|50.88367377|POLYGON((12.68002505 50.93458902,12.67209011 50.9091324,12.6641651 50.88367377,12.7125 50.85821312,12.76077452 50.83275047,12.80898876 50.8072858,12.81698938 50.83275047,12.825 50.85821312,12.83302064 50.88367377,12.78473091 50.9091324,12.73638071 50.93458902,12.68796992 50.96004364,12.68002505 50.93458902))
567188|1|12.91744841|50.88367377|POLYGON((12.84909205 50.93458902,12.84105131 50.9091324,12.83302064 50.88367377,12.88125 50.85821312,12.92941911 50.83275047,12.97752809 50.8072858,12.98563398 50.83275047,12.99375 50.85821312,13.00187617 50.88367377,12.95369212 50.9091324,12.90544771 50.93458902,12.85714286 50.96004364,12.84909205 50.93458902))
567189|1|13.08630394|50.88367377|POLYGON((13.01815905 50.93458902,13.01001252 50.9091324,13.00187617 50.88367377,13.05 50.85821312,13.09806371 50.83275047,13.14606742 50.8072858,13.15427858 50.83275047,13.1625 50.85821312,13.17073171 50.88367377,13.12265332 50.9091324,13.07451472 50.93458902,13.02631579 50.96004364,13.01815905 50.93458902))
567191|1|13.42401501|50.88367377|POLYGON((13.35629305 50.93458902,13.34793492 50.9091324,13.33958724 50.88367377,13.3875 50.85821312,13.4353529 50.83275047,13.48314607 50.8072858,13.49156777 50.83275047,13.5 50.85821312,13.50844278 50.88367377,13.46057572 50.9091324,13.41264872 50.93458902,13.36466165 50.96004364,13.35629305 50.93458902))
567196|1|14.26829268|50.88367377|POLYGON((14.20162805 50.93458902,14.19274093 50.9091324,14.18386492 50.88367377,14.23125 50.85821312,14.27857589 50.83275047,14.3258427 50.8072858,14.33479076 50.83275047,14.34375 50.85821312,14.35272045 50.88367377,14.30538173 50.9091324,14.25798372 50.93458902,14.21052632 50.96004364,14.20162805 50.93458902))
567199|1|14.77485929|50.88367377|POLYGON((14.70882905 50.93458902,14.69962453 50.9091324,14.69043152 50.88367377,14.7375 50.85821312,14.78450968 50.83275047,14.83146067 50.8072858,14.84072455 50.83275047,14.85 50.85821312,14.85928705 50.88367377,14.81226533 50.9091324,14.76518472 50.93458902,14.71804511 50.96004364,14.70882905 50.93458902))
569279|1|5.983146067|50.8072858|POLYGON((5.90625 50.85821312,5.902560899 50.83275047,5.898876404 50.8072858,5.951341235 50.78181912,6.003740648 50.75635042,6.056074766 50.73087971,6.059850374 50.75635042,6.063630692 50.78181912,6.06741573 50.8072858,6.014990631 50.83275047,5.9625 50.85821312,5.909943715 50.88367377,5.90625 50.85821312))
569280|1|6.151685393|50.8072858|POLYGON((6.075 50.85821312,6.071205497 50.83275047,6.06741573 50.8072858,6.119775421 50.78181912,6.172069825 50.75635042,6.224299065 50.73087971,6.228179551 50.75635042,6.232064878 50.78181912,6.235955056 50.8072858,6.183635228 50.83275047,6.13125 50.85821312,6.07879925 50.88367377,6.075 50.85821312))
569281|1|6.320224719|50.8072858|POLYGON((6.24375 50.85821312,6.239850094 50.83275047,6.235955056 50.8072858,6.288209607 50.78181912,6.340399002 50.75635042,6.392523364 50.73087971,6.396508728 50.75635042,6.400499064 50.78181912,6.404494382 50.8072858,6.352279825 50.83275047,6.3 50.85821312,6.247654784 50.88367377,6.24375 50.85821312))
569282|1|6.488764045|50.8072858|POLYGON((6.4125 50.85821312,6.408494691 50.83275047,6.404494382 50.8072858,6.456643793 50.78181912,6.50872818 50.75635042,6.560747664 50.73087971,6.564837905 50.75635042,6.56893325 50.78181912,6.573033708 50.8072858,6.520924422 50.83275047,6.46875 50.85821312,6.416510319 50.88367377,6.4125 50.85821312))
569283|1|6.657303371|50.8072858|POLYGON((6.58125 50.85821312,6.577139288 50.83275047,6.573033708 50.8072858,6.625077979 50.78181912,6.677057357 50.75635042,6.728971963 50.73087971,6.733167082 50.75635042,6.737367436 50.78181912,6.741573034 50.8072858,6.689569019 50.83275047,6.6375 50.85821312,6.585365854 50.88367377,6.58125 50.85821312))
569284|1|6.825842697|50.8072858|POLYGON((6.75 50.85821312,6.745783885 50.83275047,6.741573034 50.8072858,6.793512165 50.78181912,6.845386534 50.75635042,6.897196262 50.73087971,6.901496259 50.75635042,6.905801622 50.78181912,6.91011236 50.8072858,6.858213616 50.83275047,6.80625 50.85821312,6.754221388 50.88367377,6.75 50.85821312))
569285|1|6.994382022|50.8072858|POLYGON((6.91875 50.85821312,6.914428482 50.83275047,6.91011236 50.8072858,6.961946351 50.78181912,7.013715711 50.75635042,7.065420561 50.73087971,7.069825436 50.75635042,7.074235808 50.78181912,7.078651685 50.8072858,7.026858214 50.83275047,6.975 50.85821312,6.923076923 50.88367377,6.91875 50.85821312))
569286|1|7.162921348|50.8072858|POLYGON((7.0875 50.85821312,7.083073079 50.83275047,7.078651685 50.8072858,7.130380536 50.78181912,7.182044888 50.75635042,7.23364486 50.73087971,7.238154613 50.75635042,7.242669994 50.78181912,7.247191011 50.8072858,7.195502811 50.83275047,7.14375 50.85821312,7.091932458 50.88367377,7.0875 50.85821312))
569287|1|7.331460674|50.8072858|POLYGON((7.25625 50.85821312,7.251717676 50.83275047,7.247191011 50.8072858,7.298814722 50.78181912,7.350374065 50.75635042,7.401869159 50.73087971,7.406483791 50.75635042,7.41110418 50.78181912,7.415730337 50.8072858,7.364147408 50.83275047,7.3125 50.85821312,7.260787992 50.88367377,7.25625 50.85821312))
569288|1|7.5|50.8072858|POLYGON((7.425 50.85821312,7.420362274 50.83275047,7.415730337 50.8072858,7.467248908 50.78181912,7.518703242 50.75635042,7.570093458 50.73087971,7.574812968 50.75635042,7.579538366 50.78181912,7.584269663 50.8072858,7.532792005 50.83275047,7.48125 50.85821312,7.429643527 50.88367377,7.425 50.85821312))
569289|1|7.668539326|50.8072858|POLYGON((7.59375 50.85821312,7.589006871 50.83275047,7.584269663 50.8072858,7.635683094 50.78181912,7.687032419 50.75635042,7.738317757 50.73087971,7.743142145 50.75635042,7.747972551 50.78181912,7.752808989 50.8072858,7.701436602 50.83275047,7.65 50.85821312,7.598499062 50.88367377,7.59375 50.85821312))
569290|1|7.837078652|50.8072858|POLYGON((7.7625 50.85821312,7.757651468 50.83275047,7.752808989 50.8072858,7.80411728 50.78181912,7.855361596 50.75635042,7.906542056 50.73087971,7.911471322 50.75635042,7.916406737 50.78181912,7.921348315 50.8072858,7.870081199 50.83275047,7.81875 50.85821312,7.767354597 50.88367377,7.7625 50.85821312))
569291|1|8.005617978|50.8072858|POLYGON((7.93125 50.85821312,7.926296065 50.83275047,7.921348315 50.8072858,7.972551466 50.78181912,8.023690773 50.75635042,8.074766355 50.73087971,8.079800499 50.75635042,8.084840923 50.78181912,8.08988764 50.8072858,8.038725796 50.83275047,7.9875 50.85821312,7.936210131 50.88367377,7.93125 50.85821312))
569292|1|8.174157303|50.8072858|POLYGON((8.1 50.85821312,8.094940662 50.83275047,8.08988764 50.8072858,8.140985652 50.78181912,8.19201995 50.75635042,8.242990654 50.73087971,8.248129676 50.75635042,8.253275109 50.78181912,8.258426966 50.8072858,8.207370394 50.83275047,8.15625 50.85821312,8.105065666 50.88367377,8.1 50.85821312))
569293|1|8.342696629|50.8072858|POLYGON((8.26875 50.85821312,8.263585259 50.83275047,8.258426966 50.8072858,8.309419838 50.78181912,8.360349127 50.75635042,8.411214953 50.73087971,8.416458853 50.75635042,8.421709295 50.78181912,8.426966292 50.8072858,8.376014991 50.83275047,8.325 50.85821312,8.273921201 50.88367377,8.26875 50.85821312))
569294|1|8.511235955|50.8072858|POLYGON((8.4375 50.85821312,8.432229856 50.83275047,8.426966292 50.8072858,8.477854024 50.78181912,8.528678304 50.75635042,8.579439252 50.73087971,8.58478803 50.75635042,8.590143481 50.78181912,8.595505618 50.8072858,8.544659588 50.83275047,8.49375 50.85821312,8.442776735 50.88367377,8.4375 50.85821312))
569295|1|8.679775281|50.8072858|POLYGON((8.60625 50.85821312,8.600874453 50.83275047,8.595505618 50.8072858,8.64628821 50.78181912,8.697007481 50.75635042,8.747663551 50.73087971,8.753117207 50.75635042,8.758577667 50.78181912,8.764044944 50.8072858,8.713304185 50.83275047,8.6625 50.85821312,8.61163227 50.88367377,8.60625 50.85821312))
569296|1|8.848314607|50.8072858|POLYGON((8.775 50.85821312,8.769519051 50.83275047,8.764044944 50.8072858,8.814722396 50.78181912,8.865336658 50.75635042,8.91588785 50.73087971,8.921446384 50.75635042,8.927011853 50.78181912,8.93258427 50.8072858,8.881948782 50.83275047,8.83125 50.85821312,8.780487805 50.88367377,8.775 50.85821312))
569297|1|9.016853933|50.8072858|POLYGON((8.94375 50.85821312,8.938163648 50.83275047,8.93258427 50.8072858,8.983156581 50.78181912,9.033665835 50.75635042,9.08411215 50.73087971,9.089775561 50.75635042,9.095446039 50.78181912,9.101123596 50.8072858,9.050593379 50.83275047,9 50.85821312,8.94934334 50.88367377,8.94375 50.85821312))
569299|1|9.353932584|50.8072858|POLYGON((9.28125 50.85821312,9.275452842 50.83275047,9.269662921 50.8072858,9.320024953 50.78181912,9.37032419 50.75635042,9.420560748 50.73087971,9.426433915 50.75635042,9.43231441 50.78181912,9.438202247 50.8072858,9.387882573 50.83275047,9.3375 50.85821312,9.287054409 50.88367377,9.28125 50.85821312))
569300|1|9.52247191|50.8072858|POLYGON((9.45 50.85821312,9.444097439 50.83275047,9.438202247 50.8072858,9.488459139 50.78181912,9.538653367 50.75635042,9.588785047 50.73087971,9.594763092 50.75635042,9.600748596 50.78181912,9.606741573 50.8072858,9.556527171 50.83275047,9.50625 50.85821312,9.455909944 50.88367377,9.45 50.85821312))
569304|1|10.19662921|50.8072858|POLYGON((10.125 50.85821312,10.11867583 50.83275047,10.11235955 50.8072858,10.16219588 50.78181912,10.21197007 50.75635042,10.26168224 50.73087971,10.2680798 50.75635042,10.27448534 50.78181912,10.28089888 50.8072858,10.23110556 50.83275047,10.18125 50.85821312,10.13133208 50.88367377,10.125 50.85821312))
569305|1|10.36516854|50.8072858|POLYGON((10.29375 50.85821312,10.28732042 50.83275047,10.28089888 50.8072858,10.33063007 50.78181912,10.38029925 50.75635042,10.42990654 50.73087971,10.43640898 50.75635042,10.44291953 50.78181912,10.4494382 50.8072858,10.39975016 50.83275047,10.35 50.85821312,10.30018762 50.88367377,10.29375 50.85821312))
569311|1|11.37640449|50.8072858|POLYGON((11.30625 50.85821312,11.29918801 50.83275047,11.29213483 50.8072858,11.34123518 50.78181912,11.39027431 50.75635042,11.43925234 50.73087971,11.44638404 50.75635042,11.45352464 50.78181912,11.46067416 50.8072858,11.41161774 50.83275047,11.3625 50.85821312,11.31332083 50.88367377,11.30625 50.85821312))
569314|4|11.88202247|50.8072858|POLYGON((11.8125 50.85821312,11.8051218 50.83275047,11.79775281 50.8072858,11.84653774 50.78181912,11.89526185 50.75635042,11.94392523 50.73087971,11.95137157 50.75635042,11.9588272 50.78181912,11.96629213 50.8072858,11.91755153 50.83275047,11.86875 50.85821312,11.81988743 50.88367377,11.8125 50.85821312))
569315|1|12.0505618|50.8072858|POLYGON((11.98125 50.85821312,11.9737664 50.83275047,11.96629213 50.8072858,12.01497193 50.78181912,12.06359102 50.75635042,12.11214953 50.73087971,12.11970075 50.75635042,12.12726138 50.78181912,12.13483146 50.8072858,12.08619613 50.83275047,12.0375 50.85821312,11.98874296 50.88367377,11.98125 50.85821312))
569316|1|12.21910112|50.8072858|POLYGON((12.15 50.85821312,12.14241099 50.83275047,12.13483146 50.8072858,12.18340611 50.78181912,12.2319202 50.75635042,12.28037383 50.73087971,12.28802993 50.75635042,12.29569557 50.78181912,12.30337079 50.8072858,12.25484072 50.83275047,12.20625 50.85821312,12.1575985 50.88367377,12.15 50.85821312))
569317|1|12.38764045|50.8072858|POLYGON((12.31875 50.85821312,12.31105559 50.83275047,12.30337079 50.8072858,12.3518403 50.78181912,12.40024938 50.75635042,12.44859813 50.73087971,12.4563591 50.75635042,12.46412976 50.78181912,12.47191011 50.8072858,12.42348532 50.83275047,12.375 50.85821312,12.32645403 50.88367377,12.31875 50.85821312))
569318|1|12.55617978|50.8072858|POLYGON((12.4875 50.85821312,12.47970019 50.83275047,12.47191011 50.8072858,12.52027449 50.78181912,12.56857855 50.75635042,12.61682243 50.73087971,12.62468828 50.75635042,12.63256394 50.78181912,12.64044944 50.8072858,12.59212992 50.83275047,12.54375 50.85821312,12.49530957 50.88367377,12.4875 50.85821312))
569319|1|12.7247191|50.8072858|POLYGON((12.65625 50.85821312,12.64834478 50.83275047,12.64044944 50.8072858,12.68870867 50.78181912,12.73690773 50.75635042,12.78504673 50.73087971,12.79301746 50.75635042,12.80099813 50.78181912,12.80898876 50.8072858,12.76077452 50.83275047,12.7125 50.85821312,12.6641651 50.88367377,12.65625 50.85821312))
569320|1|12.89325843|50.8072858|POLYGON((12.825 50.85821312,12.81698938 50.83275047,12.80898876 50.8072858,12.85714286 50.78181912,12.90523691 50.75635042,12.95327103 50.73087971,12.96134663 50.75635042,12.96943231 50.78181912,12.97752809 50.8072858,12.92941911 50.83275047,12.88125 50.85821312,12.83302064 50.88367377,12.825 50.85821312))
569322|1|13.23033708|50.8072858|POLYGON((13.1625 50.85821312,13.15427858 50.83275047,13.14606742 50.8072858,13.19401123 50.78181912,13.24189526 50.75635042,13.28971963 50.73087971,13.29800499 50.75635042,13.30630069 50.78181912,13.31460674 50.8072858,13.26670831 50.83275047,13.21875 50.85821312,13.17073171 50.88367377,13.1625 50.85821312))
569323|1|13.3988764|50.8072858|POLYGON((13.33125 50.85821312,13.32292317 50.83275047,13.31460674 50.8072858,13.36244541 50.78181912,13.41022444 50.75635042,13.45794393 50.73087971,13.46633416 50.75635042,13.47473487 50.78181912,13.48314607 50.8072858,13.4353529 50.83275047,13.3875 50.85821312,13.33958724 50.88367377,13.33125 50.85821312))
569331|1|14.74719101|50.8072858|POLYGON((14.68125 50.85821312,14.67207995 50.83275047,14.66292135 50.8072858,14.7099189 50.78181912,14.75685786 50.75635042,14.80373832 50.73087971,14.81296758 50.75635042,14.82220836 50.78181912,14.83146067 50.8072858,14.78450968 50.83275047,14.7375 50.85821312,14.69043152 50.88367377,14.68125 50.85821312))
571415|1|5.971962617|50.73087971|POLYGON((5.895196507 50.78181912,5.891521197 50.75635042,5.887850467 50.73087971,5.940224159 50.70540697,5.99253267 50.67993221,6.044776119 50.65445543,6.048537648 50.67993221,6.052303861 50.70540697,6.056074766 50.73087971,6.003740648 50.75635042,5.951341235 50.78181912,5.898876404 50.8072858,5.895196507 50.78181912))
571416|1|6.140186916|50.73087971|POLYGON((6.063630692 50.78181912,6.059850374 50.75635042,6.056074766 50.73087971,6.108343711 50.70540697,6.160547604 50.67993221,6.212686567 50.65445543,6.216552582 50.67993221,6.220423412 50.70540697,6.224299065 50.73087971,6.172069825 50.75635042,6.119775421 50.78181912,6.06741573 50.8072858,6.063630692 50.78181912))
571417|1|6.308411215|50.73087971|POLYGON((6.232064878 50.78181912,6.228179551 50.75635042,6.224299065 50.73087971,6.276463263 50.70540697,6.328562539 50.67993221,6.380597015 50.65445543,6.384567517 50.67993221,6.388542964 50.70540697,6.392523364 50.73087971,6.340399002 50.75635042,6.288209607 50.78181912,6.235955056 50.8072858,6.232064878 50.78181912))
571418|1|6.476635514|50.73087971|POLYGON((6.400499064 50.78181912,6.396508728 50.75635042,6.392523364 50.73087971,6.444582814 50.70540697,6.496577474 50.67993221,6.548507463 50.65445543,6.552582452 50.67993221,6.556662516 50.70540697,6.560747664 50.73087971,6.50872818 50.75635042,6.456643793 50.78181912,6.404494382 50.8072858,6.400499064 50.78181912))
571419|1|6.644859813|50.73087971|POLYGON((6.56893325 50.78181912,6.564837905 50.75635042,6.560747664 50.73087971,6.612702366 50.70540697,6.664592408 50.67993221,6.71641791 50.65445543,6.720597386 50.67993221,6.724782067 50.70540697,6.728971963 50.73087971,6.677057357 50.75635042,6.625077979 50.78181912,6.573033708 50.8072858,6.56893325 50.78181912))
571420|1|6.813084112|50.73087971|POLYGON((6.737367436 50.78181912,6.733167082 50.75635042,6.728971963 50.73087971,6.780821918 50.70540697,6.832607343 50.67993221,6.884328358 50.65445543,6.888612321 50.67993221,6.892901619 50.70540697,6.897196262 50.73087971,6.845386534 50.75635042,6.793512165 50.78181912,6.741573034 50.8072858,6.737367436 50.78181912))
571421|1|6.981308411|50.73087971|POLYGON((6.905801622 50.78181912,6.901496259 50.75635042,6.897196262 50.73087971,6.948941469 50.70540697,7.000622278 50.67993221,7.052238806 50.65445543,7.056627256 50.67993221,7.061021171 50.70540697,7.065420561 50.73087971,7.013715711 50.75635042,6.961946351 50.78181912,6.91011236 50.8072858,6.905801622 50.78181912))
571422|1|7.14953271|50.73087971|POLYGON((7.074235808 50.78181912,7.069825436 50.75635042,7.065420561 50.73087971,7.117061021 50.70540697,7.168637212 50.67993221,7.220149254 50.65445543,7.22464219 50.67993221,7.229140722 50.70540697,7.23364486 50.73087971,7.182044888 50.75635042,7.130380536 50.78181912,7.078651685 50.8072858,7.074235808 50.78181912))
571423|1|7.317757009|50.73087971|POLYGON((7.242669994 50.78181912,7.238154613 50.75635042,7.23364486 50.73087971,7.285180573 50.70540697,7.336652147 50.67993221,7.388059701 50.65445543,7.392657125 50.67993221,7.397260274 50.70540697,7.401869159 50.73087971,7.350374065 50.75635042,7.298814722 50.78181912,7.247191011 50.8072858,7.242669994 50.78181912))
571424|1|7.485981308|50.73087971|POLYGON((7.41110418 50.78181912,7.406483791 50.75635042,7.401869159 50.73087971,7.453300125 50.70540697,7.504667082 50.67993221,7.555970149 50.65445543,7.56067206 50.67993221,7.565379826 50.70540697,7.570093458 50.73087971,7.518703242 50.75635042,7.467248908 50.78181912,7.415730337 50.8072858,7.41110418 50.78181912))
[truncated: 1,151,330 more chars]
