# Supplementary material for: Spatial Fingerprints of Community Structure in Human Interaction Network for an Extensive Set of Large-Scale Regions
Source: PLoS One. 2015 May 20;10(5):e0126713. doi: 10.1371/journal.pone.0126713 (PMC4439170; doi:10.1371/journal.pone.0126713)
Supplement: S2 File — After decompression, one file per region: <region>.dat in S2 File contains in a multicolumn text format the data sets necessary for reproduction of the presented community projection results. Additional two-column files: <region>-hist.dat in S2 File contain data sets corresponding to the histograms of number of users per pixel in each region considered in the main text. (These histograms are depicted on Figures C-E of S1 File. S2 File data structure is described in the last section of S1 File.) (ZIP) [file pone.0126713.s002.zip › S2_File/graphdata/India.dat]

healpix_id|cluster_id|center_lon|center_lat|polygon
1104237|1|74.42307692|34.33999494|POLYGON((74.4 34.38745464,74.37692308 34.36372143,74.35384615 34.33999494,74.37692308 34.31627517,74.4 34.29256209,74.42307692 34.26885571,74.44615385 34.29256209,74.46923077 34.31627517,74.49230769 34.33999494,74.46923077 34.36372143,74.44615385 34.38745464,74.42307692 34.41119458,74.4 34.38745464))
1106837|1|74.35384615|34.26885571|POLYGON((74.33076923 34.31627517,74.30769231 34.29256209,74.28461538 34.26885571,74.30769231 34.245156,74.33076923 34.22146297,74.35384615 34.1977766,74.37692308 34.22146297,74.4 34.245156,74.42307692 34.26885571,74.4 34.29256209,74.37692308 34.31627517,74.35384615 34.33999494,74.33076923 34.31627517))
1106838|1|74.49230769|34.26885571|POLYGON((74.46923077 34.31627517,74.44615385 34.29256209,74.42307692 34.26885571,74.44615385 34.245156,74.46923077 34.22146297,74.49230769 34.1977766,74.51538462 34.22146297,74.53846154 34.245156,74.56153846 34.26885571,74.53846154 34.29256209,74.51538462 34.31627517,74.49230769 34.33999494,74.46923077 34.31627517))
1109438|1|74.56153846|34.1977766|POLYGON((74.53846154 34.245156,74.51538462 34.22146297,74.49230769 34.1977766,74.51538462 34.17409688,74.53846154 34.15042381,74.56153846 34.12675737,74.58461538 34.15042381,74.60769231 34.17409688,74.63076923 34.1977766,74.60769231 34.22146297,74.58461538 34.245156,74.56153846 34.26885571,74.53846154 34.245156))
1109440|1|74.83846154|34.1977766|POLYGON((74.81538462 34.245156,74.79230769 34.22146297,74.76923077 34.1977766,74.79230769 34.17409688,74.81538462 34.15042381,74.83846154 34.12675737,74.86153846 34.15042381,74.88461538 34.17409688,74.90769231 34.1977766,74.88461538 34.22146297,74.86153846 34.245156,74.83846154 34.26885571,74.81538462 34.245156))
1109460|1|77.60769231|34.1977766|POLYGON((77.58461538 34.245156,77.56153846 34.22146297,77.53846154 34.1977766,77.56153846 34.17409688,77.58461538 34.15042381,77.60769231 34.12675737,77.63076923 34.15042381,77.65384615 34.17409688,77.67692308 34.1977766,77.65384615 34.22146297,77.63076923 34.245156,77.60769231 34.26885571,77.58461538 34.245156))
1112040|1|74.76923077|34.12675737|POLYGON((74.74615385 34.17409688,74.72307692 34.15042381,74.7 34.12675737,74.72307692 34.10309755,74.74615385 34.07944434,74.76923077 34.05579774,74.79230769 34.07944434,74.81538462 34.10309755,74.83846154 34.12675737,74.81538462 34.15042381,74.79230769 34.17409688,74.76923077 34.1977766,74.74615385 34.17409688))
1112041|1|74.90769231|34.12675737|POLYGON((74.88461538 34.17409688,74.86153846 34.15042381,74.83846154 34.12675737,74.86153846 34.10309755,74.88461538 34.07944434,74.90769231 34.05579774,74.93076923 34.07944434,74.95384615 34.10309755,74.97692308 34.12675737,74.95384615 34.15042381,74.93076923 34.17409688,74.90769231 34.1977766,74.88461538 34.17409688))
1114640|1|74.83846154|34.05579774|POLYGON((74.81538462 34.10309755,74.79230769 34.07944434,74.76923077 34.05579774,74.79230769 34.03215774,74.81538462 34.00852432,74.83846154 33.98489747,74.86153846 34.00852432,74.88461538 34.03215774,74.90769231 34.05579774,74.88461538 34.07944434,74.86153846 34.10309755,74.83846154 34.12675737,74.81538462 34.10309755))
1117240|1|74.76923077|33.98489747|POLYGON((74.74615385 34.03215774,74.72307692 34.00852432,74.7 33.98489747,74.72307692 33.96127719,74.74615385 33.93766347,74.76923077 33.91405629,74.79230769 33.93766347,74.81538462 33.96127719,74.83846154 33.98489747,74.81538462 34.00852432,74.79230769 34.03215774,74.76923077 34.05579774,74.74615385 34.03215774))
1117244|2|75.32307692|33.98489747|POLYGON((75.3 34.03215774,75.27692308 34.00852432,75.25384615 33.98489747,75.27692308 33.96127719,75.3 33.93766347,75.32307692 33.91405629,75.34615385 33.93766347,75.36923077 33.96127719,75.39230769 33.98489747,75.36923077 34.00852432,75.34615385 34.03215774,75.32307692 34.05579774,75.3 34.03215774))
1125042|2|75.11538462|33.7725502|POLYGON((75.09230769 33.81969288,75.06923077 33.79611829,75.04615385 33.7725502,75.06923077 33.7489886,75.09230769 33.72543346,75.11538462 33.70188479,75.13846154 33.72543346,75.16153846 33.7489886,75.18461538 33.7725502,75.16153846 33.79611829,75.13846154 33.81969288,75.11538462 33.84327396,75.09230769 33.81969288))
1127643|1|75.18461538|33.70188479|POLYGON((75.16153846 33.7489886,75.13846154 33.72543346,75.11538462 33.70188479,75.13846154 33.67834257,75.16153846 33.65480679,75.18461538 33.63127745,75.20769231 33.65480679,75.23076923 33.67834257,75.25384615 33.70188479,75.23076923 33.72543346,75.20769231 33.7489886,75.18461538 33.7725502,75.16153846 33.7489886))
1132842|3|75.04615385|33.56072794|POLYGON((75.02307692 33.60775453,75 33.58423803,74.97692308 33.56072794,75 33.53722425,75.02307692 33.51372694,75.04615385 33.49023602,75.06923077 33.51372694,75.09230769 33.53722425,75.11538462 33.56072794,75.09230769 33.58423803,75.06923077 33.60775453,75.04615385 33.63127745,75.02307692 33.60775453))
1132843|1|75.18461538|33.56072794|POLYGON((75.16153846 33.60775453,75.13846154 33.58423803,75.11538462 33.56072794,75.13846154 33.53722425,75.16153846 33.51372694,75.18461538 33.49023602,75.20769231 33.51372694,75.23076923 33.53722425,75.25384615 33.56072794,75.23076923 33.58423803,75.20769231 33.60775453,75.18461538 33.63127745,75.16153846 33.60775453))
1140636|1|74.28461538|33.34942393|POLYGON((74.26153846 33.39633593,74.23846154 33.37287677,74.21538462 33.34942393,74.23846154 33.32597741,74.26153846 33.3025372,74.28461538 33.27910328,74.30769231 33.3025372,74.33076923 33.32597741,74.35384615 33.34942393,74.33076923 33.37287677,74.30769231 33.39633593,74.28461538 33.41980143,74.26153846 33.39633593))
1153647|1|75.73846154|32.99838428|POLYGON((75.71538462 33.04510854,75.69230769 33.02174332,75.66923077 32.99838428,75.69230769 32.97503143,75.71538462 32.95168475,75.73846154 32.92834423,75.76153846 32.95168475,75.78461538 32.97503143,75.80769231 32.99838428,75.78461538 33.02174332,75.76153846 33.04510854,75.73846154 33.06847997,75.71538462 33.04510854))
1156241|4|74.97692308|32.92834423|POLYGON((74.95384615 32.97503143,74.93076923 32.95168475,74.90769231 32.92834423,74.93076923 32.90500988,74.95384615 32.88168166,74.97692308 32.85835959,75 32.88168166,75.02307692 32.90500988,75.04615385 32.92834423,75.02307692 32.95168475,75 32.97503143,74.97692308 32.99838428,74.95384615 32.97503143))
1156242|3|75.11538462|32.92834423|POLYGON((75.09230769 32.97503143,75.06923077 32.95168475,75.04615385 32.92834423,75.06923077 32.90500988,75.09230769 32.88168166,75.11538462 32.85835959,75.13846154 32.88168166,75.16153846 32.90500988,75.18461538 32.92834423,75.16153846 32.95168475,75.13846154 32.97503143,75.11538462 32.99838428,75.09230769 32.97503143))
1161440|2|74.83846154|32.78843012|POLYGON((74.81538462 32.83504365,74.79230769 32.81173383,74.76923077 32.78843012,74.79230769 32.76513252,74.81538462 32.74184101,74.83846154 32.71855559,74.86153846 32.74184101,74.88461538 32.76513252,74.90769231 32.78843012,74.88461538 32.81173383,74.86153846 32.83504365,74.83846154 32.85835959,74.81538462 32.83504365))
1164041|1|74.90769231|32.71855559|POLYGON((74.88461538 32.76513252,74.86153846 32.74184101,74.83846154 32.71855559,74.86153846 32.69527624,74.88461538 32.67200297,74.90769231 32.64873575,74.93076923 32.67200297,74.95384615 32.69527624,74.97692308 32.71855559,74.95384615 32.74184101,74.93076923 32.76513252,74.90769231 32.78843012,74.88461538 32.76513252))
1166640|1|74.83846154|32.64873575|POLYGON((74.81538462 32.69527624,74.79230769 32.67200297,74.76923077 32.64873575,74.79230769 32.62547459,74.81538462 32.60221947,74.83846154 32.57897039,74.86153846 32.60221947,74.88461538 32.62547459,74.90769231 32.64873575,74.88461538 32.67200297,74.86153846 32.69527624,74.83846154 32.71855559,74.81538462 32.69527624))
1169250|5|76.15384615|32.57897039|POLYGON((76.13076923 32.62547459,76.10769231 32.60221947,76.08461538 32.57897039,76.10769231 32.55572734,76.13076923 32.5324903,76.15384615 32.50925927,76.17692308 32.5324903,76.2 32.55572734,76.22307692 32.57897039,76.2 32.60221947,76.17692308 32.62547459,76.15384615 32.64873575,76.13076923 32.62547459))
1171840|3|74.83846154|32.50925927|POLYGON((74.81538462 32.55572734,74.79230769 32.5324903,74.76923077 32.50925927,74.79230769 32.48603425,74.81538462 32.46281521,74.83846154 32.43960216,74.86153846 32.46281521,74.88461538 32.48603425,74.90769231 32.50925927,74.88461538 32.5324903,74.86153846 32.55572734,74.83846154 32.57897039,74.81538462 32.55572734))
1171851|5|76.36153846|32.50925927|POLYGON((76.33846154 32.55572734,76.31538462 32.5324903,76.29230769 32.50925927,76.31538462 32.48603425,76.33846154 32.46281521,76.36153846 32.43960216,76.38461538 32.46281521,76.40769231 32.48603425,76.43076923 32.50925927,76.40769231 32.5324903,76.38461538 32.55572734,76.36153846 32.57897039,76.33846154 32.55572734))
1174444|2|75.32307692|32.43960216|POLYGON((75.3 32.48603425,75.27692308 32.46281521,75.25384615 32.43960216,75.27692308 32.41639509,75.3 32.39319399,75.32307692 32.36999884,75.34615385 32.39319399,75.36923077 32.41639509,75.39230769 32.43960216,75.36923077 32.46281521,75.34615385 32.48603425,75.32307692 32.50925927,75.3 32.48603425))
1174445|1|75.46153846|32.43960216|POLYGON((75.43846154 32.48603425,75.41538462 32.46281521,75.39230769 32.43960216,75.41538462 32.41639509,75.43846154 32.39319399,75.46153846 32.36999884,75.48461538 32.39319399,75.50769231 32.41639509,75.53076923 32.43960216,75.50769231 32.46281521,75.48461538 32.48603425,75.46153846 32.50925927,75.43846154 32.48603425))
1174446|1|75.6|32.43960216|POLYGON((75.57692308 32.48603425,75.55384615 32.46281521,75.53076923 32.43960216,75.55384615 32.41639509,75.57692308 32.39319399,75.6 32.36999884,75.62307692 32.39319399,75.64615385 32.41639509,75.66923077 32.43960216,75.64615385 32.46281521,75.62307692 32.48603425,75.6 32.50925927,75.57692308 32.48603425))
1177057|6|77.19230769|32.36999884|POLYGON((77.16923077 32.41639509,77.14615385 32.39319399,77.12307692 32.36999884,77.14615385 32.34680964,77.16923077 32.32362639,77.19230769 32.30044907,77.21538462 32.32362639,77.23846154 32.34680964,77.26153846 32.36999884,77.23846154 32.39319399,77.21538462 32.41639509,77.19230769 32.43960216,77.16923077 32.41639509))
1179657|6|77.12307692|32.30044907|POLYGON((77.1 32.34680964,77.07692308 32.32362639,77.05384615 32.30044907,77.07692308 32.27727768,77.1 32.2541122,77.12307692 32.23095264,77.14615385 32.2541122,77.16923077 32.27727768,77.19230769 32.30044907,77.16923077 32.32362639,77.14615385 32.34680964,77.12307692 32.36999884,77.1 32.34680964))
1182245|6|75.53076923|32.23095264|POLYGON((75.50769231 32.27727768,75.48461538 32.2541122,75.46153846 32.23095264,75.48461538 32.20779897,75.50769231 32.1846512,75.53076923 32.16150931,75.55384615 32.1846512,75.57692308 32.20779897,75.6 32.23095264,75.57692308 32.2541122,75.55384615 32.27727768,75.53076923 32.30044907,75.50769231 32.27727768))
1182246|6|75.66923077|32.23095264|POLYGON((75.64615385 32.27727768,75.62307692 32.2541122,75.6 32.23095264,75.62307692 32.20779897,75.64615385 32.1846512,75.66923077 32.16150931,75.69230769 32.1846512,75.71538462 32.20779897,75.73846154 32.23095264,75.71538462 32.2541122,75.69230769 32.27727768,75.66923077 32.30044907,75.64615385 32.27727768))
1182251|2|76.36153846|32.23095264|POLYGON((76.33846154 32.27727768,76.31538462 32.2541122,76.29230769 32.23095264,76.31538462 32.20779897,76.33846154 32.1846512,76.36153846 32.16150931,76.38461538 32.1846512,76.40769231 32.20779897,76.43076923 32.23095264,76.40769231 32.2541122,76.38461538 32.27727768,76.36153846 32.30044907,76.33846154 32.27727768))
1182257|3|77.19230769|32.23095264|POLYGON((77.16923077 32.27727768,77.14615385 32.2541122,77.12307692 32.23095264,77.14615385 32.20779897,77.16923077 32.1846512,77.19230769 32.16150931,77.21538462 32.1846512,77.23846154 32.20779897,77.26153846 32.23095264,77.23846154 32.2541122,77.21538462 32.27727768,77.19230769 32.30044907,77.16923077 32.27727768))
1182263|3|78.02307692|32.23095264|POLYGON((78 32.27727768,77.97692308 32.2541122,77.95384615 32.23095264,77.97692308 32.20779897,78 32.1846512,78.02307692 32.16150931,78.04615385 32.1846512,78.06923077 32.20779897,78.09230769 32.23095264,78.06923077 32.2541122,78.04615385 32.27727768,78.02307692 32.30044907,78 32.27727768))
1184851|4|76.29230769|32.16150931|POLYGON((76.26923077 32.20779897,76.24615385 32.1846512,76.22307692 32.16150931,76.24615385 32.13837329,76.26923077 32.11524314,76.29230769 32.09211886,76.31538462 32.11524314,76.33846154 32.13837329,76.36153846 32.16150931,76.33846154 32.1846512,76.31538462 32.20779897,76.29230769 32.23095264,76.26923077 32.20779897))
1187444|1|75.39230769|32.09211886|POLYGON((75.36923077 32.13837329,75.34615385 32.11524314,75.32307692 32.09211886,75.34615385 32.06900042,75.36923077 32.04588783,75.39230769 32.02278107,75.41538462 32.04588783,75.43846154 32.06900042,75.46153846 32.09211886,75.43846154 32.11524314,75.41538462 32.13837329,75.39230769 32.16150931,75.36923077 32.13837329))
1190045|6|75.46153846|32.02278107|POLYGON((75.43846154 32.06900042,75.41538462 32.04588783,75.39230769 32.02278107,75.41538462 31.99968014,75.43846154 31.97658503,75.46153846 31.95349573,75.48461538 31.97658503,75.50769231 31.99968014,75.53076923 32.02278107,75.50769231 32.04588783,75.48461538 32.06900042,75.46153846 32.09211886,75.43846154 32.06900042))
1190046|1|75.6|32.02278107|POLYGON((75.57692308 32.06900042,75.55384615 32.04588783,75.53076923 32.02278107,75.55384615 31.99968014,75.57692308 31.97658503,75.6 31.95349573,75.62307692 31.97658503,75.64615385 31.99968014,75.66923077 32.02278107,75.64615385 32.04588783,75.62307692 32.06900042,75.6 32.09211886,75.57692308 32.06900042))
1190057|6|77.12307692|32.02278107|POLYGON((77.1 32.06900042,77.07692308 32.04588783,77.05384615 32.02278107,77.07692308 31.99968014,77.1 31.97658503,77.12307692 31.95349573,77.14615385 31.97658503,77.16923077 31.99968014,77.19230769 32.02278107,77.16923077 32.04588783,77.14615385 32.06900042,77.12307692 32.09211886,77.1 32.06900042))
1192643|1|75.25384615|31.95349573|POLYGON((75.23076923 31.99968014,75.20769231 31.97658503,75.18461538 31.95349573,75.20769231 31.93041223,75.23076923 31.90733452,75.25384615 31.8842626,75.27692308 31.90733452,75.3 31.93041223,75.32307692 31.95349573,75.3 31.97658503,75.27692308 31.99968014,75.25384615 32.02278107,75.23076923 31.99968014))
1195241|1|74.90769231|31.8842626|POLYGON((74.88461538 31.93041223,74.86153846 31.90733452,74.83846154 31.8842626,74.86153846 31.86119646,74.88461538 31.83813609,74.90769231 31.81508148,74.93076923 31.83813609,74.95384615 31.86119646,74.97692308 31.8842626,74.95384615 31.90733452,74.93076923 31.93041223,74.90769231 31.95349573,74.88461538 31.93041223))
1195243|1|75.18461538|31.8842626|POLYGON((75.16153846 31.93041223,75.13846154 31.90733452,75.11538462 31.8842626,75.13846154 31.86119646,75.16153846 31.83813609,75.18461538 31.81508148,75.20769231 31.83813609,75.23076923 31.86119646,75.25384615 31.8842626,75.23076923 31.90733452,75.20769231 31.93041223,75.18461538 31.95349573,75.16153846 31.93041223))
1195244|1|75.32307692|31.8842626|POLYGON((75.3 31.93041223,75.27692308 31.90733452,75.25384615 31.8842626,75.27692308 31.86119646,75.3 31.83813609,75.32307692 31.81508148,75.34615385 31.83813609,75.36923077 31.86119646,75.39230769 31.8842626,75.36923077 31.90733452,75.34615385 31.93041223,75.32307692 31.95349573,75.3 31.93041223))
1197841|1|74.97692308|31.81508148|POLYGON((74.95384615 31.86119646,74.93076923 31.83813609,74.90769231 31.81508148,74.93076923 31.79203262,74.95384615 31.76898951,74.97692308 31.74595213,75 31.76898951,75.02307692 31.79203262,75.04615385 31.81508148,75.02307692 31.83813609,75 31.86119646,74.97692308 31.8842626,74.95384615 31.86119646))
1197843|1|75.25384615|31.81508148|POLYGON((75.23076923 31.86119646,75.20769231 31.83813609,75.18461538 31.81508148,75.20769231 31.79203262,75.23076923 31.76898951,75.25384615 31.74595213,75.27692308 31.76898951,75.3 31.79203262,75.32307692 31.81508148,75.3 31.83813609,75.27692308 31.86119646,75.25384615 31.8842626,75.23076923 31.86119646))
1197846|1|75.66923077|31.81508148|POLYGON((75.64615385 31.86119646,75.62307692 31.83813609,75.6 31.81508148,75.62307692 31.79203262,75.64615385 31.76898951,75.66923077 31.74595213,75.69230769 31.76898951,75.71538462 31.79203262,75.73846154 31.81508148,75.71538462 31.83813609,75.69230769 31.86119646,75.66923077 31.8842626,75.64615385 31.86119646))
1197848|1|75.94615385|31.81508148|POLYGON((75.92307692 31.86119646,75.9 31.83813609,75.87692308 31.81508148,75.9 31.79203262,75.92307692 31.76898951,75.94615385 31.74595213,75.96923077 31.76898951,75.99230769 31.79203262,76.01538462 31.81508148,75.99230769 31.83813609,75.96923077 31.86119646,75.94615385 31.8842626,75.92307692 31.86119646))
1203040|1|74.83846154|31.67687436|POLYGON((74.81538462 31.72292049,74.79230769 31.69989457,74.76923077 31.67687436,74.79230769 31.65385986,74.81538462 31.63085105,74.83846154 31.60784794,74.86153846 31.63085105,74.88461538 31.65385986,74.90769231 31.67687436,74.88461538 31.69989457,74.86153846 31.72292049,74.83846154 31.74595213,74.81538462 31.72292049))
1203046|1|75.66923077|31.67687436|POLYGON((75.64615385 31.72292049,75.62307692 31.69989457,75.6 31.67687436,75.62307692 31.65385986,75.64615385 31.63085105,75.66923077 31.60784794,75.69230769 31.63085105,75.71538462 31.65385986,75.73846154 31.67687436,75.71538462 31.69989457,75.69230769 31.72292049,75.66923077 31.74595213,75.64615385 31.72292049))
1203055|1|76.91538462|31.67687436|POLYGON((76.89230769 31.72292049,76.86923077 31.69989457,76.84615385 31.67687436,76.86923077 31.65385986,76.89230769 31.63085105,76.91538462 31.60784794,76.93846154 31.63085105,76.96153846 31.65385986,76.98461538 31.67687436,76.96153846 31.69989457,76.93846154 31.72292049,76.91538462 31.74595213,76.89230769 31.72292049))
1205640|1|74.76923077|31.60784794|POLYGON((74.74615385 31.65385986,74.72307692 31.63085105,74.7 31.60784794,74.72307692 31.58485051,74.74615385 31.56185875,74.76923077 31.53887265,74.79230769 31.56185875,74.81538462 31.58485051,74.83846154 31.60784794,74.81538462 31.63085105,74.79230769 31.65385986,74.76923077 31.67687436,74.74615385 31.65385986))
1205641|1|74.90769231|31.60784794|POLYGON((74.88461538 31.65385986,74.86153846 31.63085105,74.83846154 31.60784794,74.86153846 31.58485051,74.88461538 31.56185875,74.90769231 31.53887265,74.93076923 31.56185875,74.95384615 31.58485051,74.97692308 31.60784794,74.95384615 31.63085105,74.93076923 31.65385986,74.90769231 31.67687436,74.88461538 31.65385986))
1205642|7|75.04615385|31.60784794|POLYGON((75.02307692 31.65385986,75 31.63085105,74.97692308 31.60784794,75 31.58485051,75.02307692 31.56185875,75.04615385 31.53887265,75.06923077 31.56185875,75.09230769 31.58485051,75.11538462 31.60784794,75.09230769 31.63085105,75.06923077 31.65385986,75.04615385 31.67687436,75.02307692 31.65385986))
1208246|1|75.66923077|31.53887265|POLYGON((75.64615385 31.58485051,75.62307692 31.56185875,75.6 31.53887265,75.62307692 31.51589222,75.64615385 31.49291743,75.66923077 31.46994829,75.69230769 31.49291743,75.71538462 31.51589222,75.73846154 31.53887265,75.71538462 31.56185875,75.69230769 31.58485051,75.66923077 31.60784794,75.64615385 31.58485051))
1208248|1|75.94615385|31.53887265|POLYGON((75.92307692 31.58485051,75.9 31.56185875,75.87692308 31.53887265,75.9 31.51589222,75.92307692 31.49291743,75.94615385 31.46994829,75.96923077 31.49291743,75.99230769 31.51589222,76.01538462 31.53887265,75.99230769 31.56185875,75.96923077 31.58485051,75.94615385 31.60784794,75.92307692 31.58485051))
1208249|1|76.08461538|31.53887265|POLYGON((76.06153846 31.58485051,76.03846154 31.56185875,76.01538462 31.53887265,76.03846154 31.51589222,76.06153846 31.49291743,76.08461538 31.46994829,76.10769231 31.49291743,76.13076923 31.51589222,76.15384615 31.53887265,76.13076923 31.56185875,76.10769231 31.58485051,76.08461538 31.60784794,76.06153846 31.58485051))
1210844|1|75.32307692|31.46994829|POLYGON((75.3 31.51589222,75.27692308 31.49291743,75.25384615 31.46994829,75.27692308 31.44698479,75.3 31.42402691,75.32307692 31.40107464,75.34615385 31.42402691,75.36923077 31.44698479,75.39230769 31.46994829,75.36923077 31.49291743,75.34615385 31.51589222,75.32307692 31.53887265,75.3 31.51589222))
1210847|1|75.73846154|31.46994829|POLYGON((75.71538462 31.51589222,75.69230769 31.49291743,75.66923077 31.46994829,75.69230769 31.44698479,75.71538462 31.42402691,75.73846154 31.40107464,75.76153846 31.42402691,75.78461538 31.44698479,75.80769231 31.46994829,75.78461538 31.49291743,75.76153846 31.51589222,75.73846154 31.53887265,75.71538462 31.51589222))
1210849|1|76.01538462|31.46994829|POLYGON((75.99230769 31.51589222,75.96923077 31.49291743,75.94615385 31.46994829,75.96923077 31.44698479,75.99230769 31.42402691,76.01538462 31.40107464,76.03846154 31.42402691,76.06153846 31.44698479,76.08461538 31.46994829,76.06153846 31.49291743,76.03846154 31.51589222,76.01538462 31.53887265,75.99230769 31.51589222))
1213444|1|75.39230769|31.40107464|POLYGON((75.36923077 31.44698479,75.34615385 31.42402691,75.32307692 31.40107464,75.34615385 31.37812799,75.36923077 31.35518695,75.39230769 31.3322515,75.41538462 31.35518695,75.43846154 31.37812799,75.46153846 31.40107464,75.43846154 31.42402691,75.41538462 31.44698479,75.39230769 31.46994829,75.36923077 31.44698479))
1213445|1|75.53076923|31.40107464|POLYGON((75.50769231 31.44698479,75.48461538 31.42402691,75.46153846 31.40107464,75.48461538 31.37812799,75.50769231 31.35518695,75.53076923 31.3322515,75.55384615 31.35518695,75.57692308 31.37812799,75.6 31.40107464,75.57692308 31.42402691,75.55384615 31.44698479,75.53076923 31.46994829,75.50769231 31.44698479))
1213446|1|75.66923077|31.40107464|POLYGON((75.64615385 31.44698479,75.62307692 31.42402691,75.6 31.40107464,75.62307692 31.37812799,75.64615385 31.35518695,75.66923077 31.3322515,75.69230769 31.35518695,75.71538462 31.37812799,75.73846154 31.40107464,75.71538462 31.42402691,75.69230769 31.44698479,75.66923077 31.46994829,75.64615385 31.44698479))
1216046|1|75.6|31.3322515|POLYGON((75.57692308 31.37812799,75.55384615 31.35518695,75.53076923 31.3322515,75.55384615 31.30932163,75.57692308 31.28639735,75.6 31.26347864,75.62307692 31.28639735,75.64615385 31.30932163,75.66923077 31.3322515,75.64615385 31.35518695,75.62307692 31.37812799,75.6 31.40107464,75.57692308 31.37812799))
1218640|1|74.83846154|31.26347864|POLYGON((74.81538462 31.30932163,74.79230769 31.28639735,74.76923077 31.26347864,74.79230769 31.2405655,74.81538462 31.21765791,74.83846154 31.19475587,74.86153846 31.21765791,74.88461538 31.2405655,74.90769231 31.26347864,74.88461538 31.28639735,74.86153846 31.30932163,74.83846154 31.3322515,74.81538462 31.30932163))
1218645|1|75.53076923|31.26347864|POLYGON((75.50769231 31.30932163,75.48461538 31.28639735,75.46153846 31.26347864,75.48461538 31.2405655,75.50769231 31.21765791,75.53076923 31.19475587,75.55384615 31.21765791,75.57692308 31.2405655,75.6 31.26347864,75.57692308 31.28639735,75.55384615 31.30932163,75.53076923 31.3322515,75.50769231 31.30932163))
1218646|4|75.66923077|31.26347864|POLYGON((75.64615385 31.30932163,75.62307692 31.28639735,75.6 31.26347864,75.62307692 31.2405655,75.64615385 31.21765791,75.66923077 31.19475587,75.69230769 31.21765791,75.71538462 31.2405655,75.73846154 31.26347864,75.71538462 31.28639735,75.69230769 31.30932163,75.66923077 31.3322515,75.64615385 31.30932163))
1221246|1|75.6|31.19475587|POLYGON((75.57692308 31.2405655,75.55384615 31.21765791,75.53076923 31.19475587,75.55384615 31.17185937,75.57692308 31.1489684,75.6 31.12608297,75.62307692 31.1489684,75.64615385 31.17185937,75.66923077 31.19475587,75.64615385 31.21765791,75.62307692 31.2405655,75.6 31.26347864,75.57692308 31.2405655))
1221247|1|75.73846154|31.19475587|POLYGON((75.71538462 31.2405655,75.69230769 31.21765791,75.66923077 31.19475587,75.69230769 31.17185937,75.71538462 31.1489684,75.73846154 31.12608297,75.76153846 31.1489684,75.78461538 31.17185937,75.80769231 31.19475587,75.78461538 31.21765791,75.76153846 31.2405655,75.73846154 31.26347864,75.71538462 31.2405655))
1221261|3|77.67692308|31.19475587|POLYGON((77.65384615 31.2405655,77.63076923 31.21765791,77.60769231 31.19475587,77.63076923 31.17185937,77.65384615 31.1489684,77.67692308 31.12608297,77.7 31.1489684,77.72307692 31.17185937,77.74615385 31.19475587,77.72307692 31.21765791,77.7 31.2405655,77.67692308 31.26347864,77.65384615 31.2405655))
1223841|1|74.97692308|31.12608297|POLYGON((74.95384615 31.17185937,74.93076923 31.1489684,74.90769231 31.12608297,74.93076923 31.10320305,74.95384615 31.08032864,74.97692308 31.05745973,75 31.08032864,75.02307692 31.10320305,75.04615385 31.12608297,75.02307692 31.1489684,75 31.17185937,74.97692308 31.19475587,74.95384615 31.17185937))
1223845|1|75.53076923|31.12608297|POLYGON((75.50769231 31.17185937,75.48461538 31.1489684,75.46153846 31.12608297,75.48461538 31.10320305,75.50769231 31.08032864,75.53076923 31.05745973,75.55384615 31.08032864,75.57692308 31.10320305,75.6 31.12608297,75.57692308 31.1489684,75.55384615 31.17185937,75.53076923 31.19475587,75.50769231 31.17185937))
1223857|1|77.19230769|31.12608297|POLYGON((77.16923077 31.17185937,77.14615385 31.1489684,77.12307692 31.12608297,77.14615385 31.10320305,77.16923077 31.08032864,77.19230769 31.05745973,77.21538462 31.08032864,77.23846154 31.10320305,77.26153846 31.12608297,77.23846154 31.1489684,77.21538462 31.17185937,77.19230769 31.19475587,77.16923077 31.17185937))
1226450|1|76.15384615|31.05745973|POLYGON((76.13076923 31.10320305,76.10769231 31.08032864,76.08461538 31.05745973,76.10769231 31.03459632,76.13076923 31.0117384,76.15384615 30.98888596,76.17692308 31.0117384,76.2 31.03459632,76.22307692 31.05745973,76.2 31.08032864,76.17692308 31.10320305,76.15384615 31.12608297,76.13076923 31.10320305))
1226454|5|76.70769231|31.05745973|POLYGON((76.68461538 31.10320305,76.66153846 31.08032864,76.63846154 31.05745973,76.66153846 31.03459632,76.68461538 31.0117384,76.70769231 30.98888596,76.73076923 31.0117384,76.75384615 31.03459632,76.77692308 31.05745973,76.75384615 31.08032864,76.73076923 31.10320305,76.70769231 31.12608297,76.68461538 31.10320305))
1226457|1|77.12307692|31.05745973|POLYGON((77.1 31.10320305,77.07692308 31.08032864,77.05384615 31.05745973,77.07692308 31.03459632,77.1 31.0117384,77.12307692 30.98888596,77.14615385 31.0117384,77.16923077 31.03459632,77.19230769 31.05745973,77.16923077 31.08032864,77.14615385 31.10320305,77.12307692 31.12608297,77.1 31.10320305))
1229047|1|75.80769231|30.98888596|POLYGON((75.78461538 31.03459632,75.76153846 31.0117384,75.73846154 30.98888596,75.76153846 30.96603899,75.78461538 30.94319749,75.80769231 30.92036145,75.83076923 30.94319749,75.85384615 30.96603899,75.87692308 30.98888596,75.85384615 31.0117384,75.83076923 31.03459632,75.80769231 31.05745973,75.78461538 31.03459632))
1229052|1|76.5|30.98888596|POLYGON((76.47692308 31.03459632,76.45384615 31.0117384,76.43076923 30.98888596,76.45384615 30.96603899,76.47692308 30.94319749,76.5 30.92036145,76.52307692 30.94319749,76.54615385 30.96603899,76.56923077 30.98888596,76.54615385 31.0117384,76.52307692 31.03459632,76.5 31.05745973,76.47692308 31.03459632))
1229056|1|77.05384615|30.98888596|POLYGON((77.03076923 31.03459632,77.00769231 31.0117384,76.98461538 30.98888596,77.00769231 30.96603899,77.03076923 30.94319749,77.05384615 30.92036145,77.07692308 30.94319749,77.1 30.96603899,77.12307692 30.98888596,77.1 31.0117384,77.07692308 31.03459632,77.05384615 31.05745973,77.03076923 31.03459632))
1231639|1|74.63076923|30.92036145|POLYGON((74.60769231 30.96603899,74.58461538 30.94319749,74.56153846 30.92036145,74.58461538 30.89753085,74.60769231 30.8747057,74.63076923 30.85188599,74.65384615 30.8747057,74.67692308 30.89753085,74.7 30.92036145,74.67692308 30.94319749,74.65384615 30.96603899,74.63076923 30.98888596,74.60769231 30.96603899))
1231647|1|75.73846154|30.92036145|POLYGON((75.71538462 30.96603899,75.69230769 30.94319749,75.66923077 30.92036145,75.69230769 30.89753085,75.71538462 30.8747057,75.73846154 30.85188599,75.76153846 30.8747057,75.78461538 30.89753085,75.80769231 30.92036145,75.78461538 30.94319749,75.76153846 30.96603899,75.73846154 30.98888596,75.71538462 30.96603899))
1231648|1|75.87692308|30.92036145|POLYGON((75.85384615 30.96603899,75.83076923 30.94319749,75.80769231 30.92036145,75.83076923 30.89753085,75.85384615 30.8747057,75.87692308 30.85188599,75.9 30.8747057,75.92307692 30.89753085,75.94615385 30.92036145,75.92307692 30.94319749,75.9 30.96603899,75.87692308 30.98888596,75.85384615 30.96603899))
1231655|4|76.84615385|30.92036145|POLYGON((76.82307692 30.96603899,76.8 30.94319749,76.77692308 30.92036145,76.8 30.89753085,76.82307692 30.8747057,76.84615385 30.85188599,76.86923077 30.8747057,76.89230769 30.89753085,76.91538462 30.92036145,76.89230769 30.94319749,76.86923077 30.96603899,76.84615385 30.98888596,76.82307692 30.96603899))
1231656|2|76.98461538|30.92036145|POLYGON((76.96153846 30.96603899,76.93846154 30.94319749,76.91538462 30.92036145,76.93846154 30.89753085,76.96153846 30.8747057,76.98461538 30.85188599,77.00769231 30.8747057,77.03076923 30.89753085,77.05384615 30.92036145,77.03076923 30.94319749,77.00769231 30.96603899,76.98461538 30.98888596,76.96153846 30.96603899))
1231657|8|77.12307692|30.92036145|POLYGON((77.1 30.96603899,77.07692308 30.94319749,77.05384615 30.92036145,77.07692308 30.89753085,77.1 30.8747057,77.12307692 30.85188599,77.14615385 30.8747057,77.16923077 30.89753085,77.19230769 30.92036145,77.16923077 30.94319749,77.14615385 30.96603899,77.12307692 30.98888596,77.1 30.96603899))
1234247|1|75.80769231|30.85188599|POLYGON((75.78461538 30.89753085,75.76153846 30.8747057,75.73846154 30.85188599,75.76153846 30.8290717,75.78461538 30.80626283,75.80769231 30.78345937,75.83076923 30.80626283,75.85384615 30.8290717,75.87692308 30.85188599,75.85384615 30.8747057,75.83076923 30.89753085,75.80769231 30.92036145,75.78461538 30.89753085))
1234249|1|76.08461538|30.85188599|POLYGON((76.06153846 30.89753085,76.03846154 30.8747057,76.01538462 30.85188599,76.03846154 30.8290717,76.06153846 30.80626283,76.08461538 30.78345937,76.10769231 30.80626283,76.13076923 30.8290717,76.15384615 30.85188599,76.13076923 30.8747057,76.10769231 30.89753085,76.08461538 30.92036145,76.06153846 30.89753085))
1234255|1|76.91538462|30.85188599|POLYGON((76.89230769 30.89753085,76.86923077 30.8747057,76.84615385 30.85188599,76.86923077 30.8290717,76.89230769 30.80626283,76.91538462 30.78345937,76.93846154 30.80626283,76.96153846 30.8290717,76.98461538 30.85188599,76.96153846 30.8747057,76.93846154 30.89753085,76.91538462 30.92036145,76.89230769 30.89753085))
1236843|1|75.18461538|30.78345937|POLYGON((75.16153846 30.8290717,75.13846154 30.80626283,75.11538462 30.78345937,75.13846154 30.76066132,75.16153846 30.73786867,75.18461538 30.71508141,75.20769231 30.73786867,75.23076923 30.76066132,75.25384615 30.78345937,75.23076923 30.80626283,75.20769231 30.8290717,75.18461538 30.85188599,75.16153846 30.8290717))
1236844|1|75.32307692|30.78345937|POLYGON((75.3 30.8290717,75.27692308 30.80626283,75.25384615 30.78345937,75.27692308 30.76066132,75.3 30.73786867,75.32307692 30.71508141,75.34615385 30.73786867,75.36923077 30.76066132,75.39230769 30.78345937,75.36923077 30.80626283,75.34615385 30.8290717,75.32307692 30.85188599,75.3 30.8290717))
1236845|1|75.46153846|30.78345937|POLYGON((75.43846154 30.8290717,75.41538462 30.80626283,75.39230769 30.78345937,75.41538462 30.76066132,75.43846154 30.73786867,75.46153846 30.71508141,75.48461538 30.73786867,75.50769231 30.76066132,75.53076923 30.78345937,75.50769231 30.80626283,75.48461538 30.8290717,75.46153846 30.85188599,75.43846154 30.8290717))
1236849|6|76.01538462|30.78345937|POLYGON((75.99230769 30.8290717,75.96923077 30.80626283,75.94615385 30.78345937,75.96923077 30.76066132,75.99230769 30.73786867,76.01538462 30.71508141,76.03846154 30.73786867,76.06153846 30.76066132,76.08461538 30.78345937,76.06153846 30.80626283,76.03846154 30.8290717,76.01538462 30.85188599,75.99230769 30.8290717))
1236853|1|76.56923077|30.78345937|POLYGON((76.54615385 30.8290717,76.52307692 30.80626283,76.5 30.78345937,76.52307692 30.76066132,76.54615385 30.73786867,76.56923077 30.71508141,76.59230769 30.73786867,76.61538462 30.76066132,76.63846154 30.78345937,76.61538462 30.80626283,76.59230769 30.8290717,76.56923077 30.85188599,76.54615385 30.8290717))
1236854|1|76.70769231|30.78345937|POLYGON((76.68461538 30.8290717,76.66153846 30.80626283,76.63846154 30.78345937,76.66153846 30.76066132,76.68461538 30.73786867,76.70769231 30.71508141,76.73076923 30.73786867,76.75384615 30.76066132,76.77692308 30.78345937,76.75384615 30.80626283,76.73076923 30.8290717,76.70769231 30.85188599,76.68461538 30.8290717))
1236855|1|76.84615385|30.78345937|POLYGON((76.82307692 30.8290717,76.8 30.80626283,76.77692308 30.78345937,76.8 30.76066132,76.82307692 30.73786867,76.84615385 30.71508141,76.86923077 30.73786867,76.89230769 30.76066132,76.91538462 30.78345937,76.89230769 30.80626283,76.86923077 30.8290717,76.84615385 30.85188599,76.82307692 30.8290717))
1236856|1|76.98461538|30.78345937|POLYGON((76.96153846 30.8290717,76.93846154 30.80626283,76.91538462 30.78345937,76.93846154 30.76066132,76.96153846 30.73786867,76.98461538 30.71508141,77.00769231 30.73786867,77.03076923 30.76066132,77.05384615 30.78345937,77.03076923 30.80626283,77.00769231 30.8290717,76.98461538 30.85188599,76.96153846 30.8290717))
1239443|5|75.25384615|30.71508141|POLYGON((75.23076923 30.76066132,75.20769231 30.73786867,75.18461538 30.71508141,75.20769231 30.69229953,75.23076923 30.66952303,75.25384615 30.64675189,75.27692308 30.66952303,75.3 30.69229953,75.32307692 30.71508141,75.3 30.73786867,75.27692308 30.76066132,75.25384615 30.78345937,75.23076923 30.76066132))
1239449|5|76.08461538|30.71508141|POLYGON((76.06153846 30.76066132,76.03846154 30.73786867,76.01538462 30.71508141,76.03846154 30.69229953,76.06153846 30.66952303,76.08461538 30.64675189,76.10769231 30.66952303,76.13076923 30.69229953,76.15384615 30.71508141,76.13076923 30.73786867,76.10769231 30.76066132,76.08461538 30.78345937,76.06153846 30.76066132))
1239450|1|76.22307692|30.71508141|POLYGON((76.2 30.76066132,76.17692308 30.73786867,76.15384615 30.71508141,76.17692308 30.69229953,76.2 30.66952303,76.22307692 30.64675189,76.24615385 30.66952303,76.26923077 30.69229953,76.29230769 30.71508141,76.26923077 30.73786867,76.24615385 30.76066132,76.22307692 30.78345937,76.2 30.76066132))
1239452|4|76.5|30.71508141|POLYGON((76.47692308 30.76066132,76.45384615 30.73786867,76.43076923 30.71508141,76.45384615 30.69229953,76.47692308 30.66952303,76.5 30.64675189,76.52307692 30.66952303,76.54615385 30.69229953,76.56923077 30.71508141,76.54615385 30.73786867,76.52307692 30.76066132,76.5 30.78345937,76.47692308 30.76066132))
1239453|3|76.63846154|30.71508141|POLYGON((76.61538462 30.76066132,76.59230769 30.73786867,76.56923077 30.71508141,76.59230769 30.69229953,76.61538462 30.66952303,76.63846154 30.64675189,76.66153846 30.66952303,76.68461538 30.69229953,76.70769231 30.71508141,76.68461538 30.73786867,76.66153846 30.76066132,76.63846154 30.78345937,76.61538462 30.76066132))
1239454|1|76.77692308|30.71508141|POLYGON((76.75384615 30.76066132,76.73076923 30.73786867,76.70769231 30.71508141,76.73076923 30.69229953,76.75384615 30.66952303,76.77692308 30.64675189,76.8 30.66952303,76.82307692 30.69229953,76.84615385 30.71508141,76.82307692 30.73786867,76.8 30.76066132,76.77692308 30.78345937,76.75384615 30.76066132))
1239455|1|76.91538462|30.71508141|POLYGON((76.89230769 30.76066132,76.86923077 30.73786867,76.84615385 30.71508141,76.86923077 30.69229953,76.89230769 30.66952303,76.91538462 30.64675189,76.93846154 30.66952303,76.96153846 30.69229953,76.98461538 30.71508141,76.96153846 30.73786867,76.93846154 30.76066132,76.91538462 30.78345937,76.89230769 30.76066132))
1242040|1|74.76923077|30.64675189|POLYGON((74.74615385 30.69229953,74.72307692 30.66952303,74.7 30.64675189,74.72307692 30.62398612,74.74615385 30.6012257,74.76923077 30.57847063,74.79230769 30.6012257,74.81538462 30.62398612,74.83846154 30.64675189,74.81538462 30.66952303,74.79230769 30.69229953,74.76923077 30.71508141,74.74615385 30.69229953))
1242049|1|76.01538462|30.64675189|POLYGON((75.99230769 30.69229953,75.96923077 30.66952303,75.94615385 30.64675189,75.96923077 30.62398612,75.99230769 30.6012257,76.01538462 30.57847063,76.03846154 30.6012257,76.06153846 30.62398612,76.08461538 30.64675189,76.06153846 30.66952303,76.03846154 30.69229953,76.01538462 30.71508141,75.99230769 30.69229953))
1242050|1|76.15384615|30.64675189|POLYGON((76.13076923 30.69229953,76.10769231 30.66952303,76.08461538 30.64675189,76.10769231 30.62398612,76.13076923 30.6012257,76.15384615 30.57847063,76.17692308 30.6012257,76.2 30.62398612,76.22307692 30.64675189,76.2 30.66952303,76.17692308 30.69229953,76.15384615 30.71508141,76.13076923 30.69229953))
1242051|5|76.29230769|30.64675189|POLYGON((76.26923077 30.69229953,76.24615385 30.66952303,76.22307692 30.64675189,76.24615385 30.62398612,76.26923077 30.6012257,76.29230769 30.57847063,76.31538462 30.6012257,76.33846154 30.62398612,76.36153846 30.64675189,76.33846154 30.66952303,76.31538462 30.69229953,76.29230769 30.71508141,76.26923077 30.69229953))
1242052|1|76.43076923|30.64675189|POLYGON((76.40769231 30.69229953,76.38461538 30.66952303,76.36153846 30.64675189,76.38461538 30.62398612,76.40769231 30.6012257,76.43076923 30.57847063,76.45384615 30.6012257,76.47692308 30.62398612,76.5 30.64675189,76.47692308 30.66952303,76.45384615 30.69229953,76.43076923 30.71508141,76.40769231 30.69229953))
1242054|1|76.70769231|30.64675189|POLYGON((76.68461538 30.69229953,76.66153846 30.66952303,76.63846154 30.64675189,76.66153846 30.62398612,76.68461538 30.6012257,76.70769231 30.57847063,76.73076923 30.6012257,76.75384615 30.62398612,76.77692308 30.64675189,76.75384615 30.66952303,76.73076923 30.69229953,76.70769231 30.71508141,76.68461538 30.69229953))
1242055|1|76.84615385|30.64675189|POLYGON((76.82307692 30.69229953,76.8 30.66952303,76.77692308 30.64675189,76.8 30.62398612,76.82307692 30.6012257,76.84615385 30.57847063,76.86923077 30.6012257,76.89230769 30.62398612,76.91538462 30.64675189,76.89230769 30.66952303,76.86923077 30.69229953,76.84615385 30.71508141,76.82307692 30.69229953))
1242056|1|76.98461538|30.64675189|POLYGON((76.96153846 30.69229953,76.93846154 30.66952303,76.91538462 30.64675189,76.93846154 30.62398612,76.96153846 30.6012257,76.98461538 30.57847063,77.00769231 30.6012257,77.03076923 30.62398612,77.05384615 30.64675189,77.03076923 30.66952303,77.00769231 30.69229953,76.98461538 30.71508141,76.96153846 30.69229953))
1244635|3|74.14615385|30.57847063|POLYGON((74.12307692 30.62398612,74.1 30.6012257,74.07692308 30.57847063,74.1 30.55572089,74.12307692 30.53297649,74.14615385 30.51023741,74.16923077 30.53297649,74.19230769 30.55572089,74.21538462 30.57847063,74.19230769 30.6012257,74.16923077 30.62398612,74.14615385 30.64675189,74.12307692 30.62398612))
1244654|1|76.77692308|30.57847063|POLYGON((76.75384615 30.62398612,76.73076923 30.6012257,76.70769231 30.57847063,76.73076923 30.55572089,76.75384615 30.53297649,76.77692308 30.51023741,76.8 30.53297649,76.82307692 30.55572089,76.84615385 30.57847063,76.82307692 30.6012257,76.8 30.62398612,76.77692308 30.64675189,76.75384615 30.62398612))
1244674|5|79.54615385|30.57847063|POLYGON((79.52307692 30.62398612,79.5 30.6012257,79.47692308 30.57847063,79.5 30.55572089,79.52307692 30.53297649,79.54615385 30.51023741,79.56923077 30.53297649,79.59230769 30.55572089,79.61538462 30.57847063,79.59230769 30.6012257,79.56923077 30.62398612,79.54615385 30.64675189,79.52307692 30.62398612))
1247238|1|74.49230769|30.51023741|POLYGON((74.46923077 30.55572089,74.44615385 30.53297649,74.42307692 30.51023741,74.44615385 30.48750364,74.46923077 30.46477519,74.49230769 30.44205204,74.51538462 30.46477519,74.53846154 30.48750364,74.56153846 30.51023741,74.53846154 30.53297649,74.51538462 30.55572089,74.49230769 30.57847063,74.46923077 30.55572089))
1247248|1|75.87692308|30.51023741|POLYGON((75.85384615 30.55572089,75.83076923 30.53297649,75.80769231 30.51023741,75.83076923 30.48750364,75.85384615 30.46477519,75.87692308 30.44205204,75.9 30.46477519,75.92307692 30.48750364,75.94615385 30.51023741,75.92307692 30.53297649,75.9 30.55572089,75.87692308 30.57847063,75.85384615 30.55572089))
1247251|3|76.29230769|30.51023741|POLYGON((76.26923077 30.55572089,76.24615385 30.53297649,76.22307692 30.51023741,76.24615385 30.48750364,76.26923077 30.46477519,76.29230769 30.44205204,76.31538462 30.46477519,76.33846154 30.48750364,76.36153846 30.51023741,76.33846154 30.53297649,76.31538462 30.55572089,76.29230769 30.57847063,76.26923077 30.55572089))
1247253|1|76.56923077|30.51023741|POLYGON((76.54615385 30.55572089,76.52307692 30.53297649,76.5 30.51023741,76.52307692 30.48750364,76.54615385 30.46477519,76.56923077 30.44205204,76.59230769 30.46477519,76.61538462 30.48750364,76.63846154 30.51023741,76.61538462 30.53297649,76.59230769 30.55572089,76.56923077 30.57847063,76.54615385 30.55572089))
1247255|1|76.84615385|30.51023741|POLYGON((76.82307692 30.55572089,76.8 30.53297649,76.77692308 30.51023741,76.8 30.48750364,76.82307692 30.46477519,76.84615385 30.44205204,76.86923077 30.46477519,76.89230769 30.48750364,76.91538462 30.51023741,76.89230769 30.53297649,76.86923077 30.55572089,76.84615385 30.57847063,76.82307692 30.55572089))
1247264|1|78.09230769|30.51023741|POLYGON((78.06923077 30.55572089,78.04615385 30.53297649,78.02307692 30.51023741,78.04615385 30.48750364,78.06923077 30.46477519,78.09230769 30.44205204,78.11538462 30.46477519,78.13846154 30.48750364,78.16153846 30.51023741,78.13846154 30.53297649,78.11538462 30.55572089,78.09230769 30.57847063,78.06923077 30.55572089))
1249838|2|74.56153846|30.44205204|POLYGON((74.53846154 30.48750364,74.51538462 30.46477519,74.49230769 30.44205204,74.51538462 30.41933418,74.53846154 30.39662161,74.56153846 30.37391432,74.58461538 30.39662161,74.60769231 30.41933418,74.63076923 30.44205204,74.60769231 30.46477519,74.58461538 30.48750364,74.56153846 30.51023741,74.53846154 30.48750364))
1249840|1|74.83846154|30.44205204|POLYGON((74.81538462 30.48750364,74.79230769 30.46477519,74.76923077 30.44205204,74.79230769 30.41933418,74.81538462 30.39662161,74.83846154 30.37391432,74.86153846 30.39662161,74.88461538 30.41933418,74.90769231 30.44205204,74.88461538 30.46477519,74.86153846 30.48750364,74.83846154 30.51023741,74.81538462 30.48750364))
1249844|3|75.39230769|30.44205204|POLYGON((75.36923077 30.48750364,75.34615385 30.46477519,75.32307692 30.44205204,75.34615385 30.41933418,75.36923077 30.39662161,75.39230769 30.37391432,75.41538462 30.39662161,75.43846154 30.41933418,75.46153846 30.44205204,75.43846154 30.46477519,75.41538462 30.48750364,75.39230769 30.51023741,75.36923077 30.48750364))
1249854|1|76.77692308|30.44205204|POLYGON((76.75384615 30.48750364,76.73076923 30.46477519,76.70769231 30.44205204,76.73076923 30.41933418,76.75384615 30.39662161,76.77692308 30.37391432,76.8 30.39662161,76.82307692 30.41933418,76.84615385 30.44205204,76.82307692 30.46477519,76.8 30.48750364,76.77692308 30.51023741,76.75384615 30.48750364))
1249863|7|78.02307692|30.44205204|POLYGON((78 30.48750364,77.97692308 30.46477519,77.95384615 30.44205204,77.97692308 30.41933418,78 30.39662161,78.02307692 30.37391432,78.04615385 30.39662161,78.06923077 30.41933418,78.09230769 30.44205204,78.06923077 30.46477519,78.04615385 30.48750364,78.02307692 30.51023741,78 30.48750364))
1249873|5|79.40769231|30.44205204|POLYGON((79.38461538 30.48750364,79.36153846 30.46477519,79.33846154 30.44205204,79.36153846 30.41933418,79.38461538 30.39662161,79.40769231 30.37391432,79.43076923 30.39662161,79.45384615 30.41933418,79.47692308 30.44205204,79.45384615 30.46477519,79.43076923 30.48750364,79.40769231 30.51023741,79.38461538 30.48750364))
1249874|2|79.54615385|30.44205204|POLYGON((79.52307692 30.48750364,79.5 30.46477519,79.47692308 30.44205204,79.5 30.41933418,79.52307692 30.39662161,79.54615385 30.37391432,79.56923077 30.39662161,79.59230769 30.41933418,79.61538462 30.44205204,79.59230769 30.46477519,79.56923077 30.48750364,79.54615385 30.51023741,79.52307692 30.48750364))
1252441|3|74.90769231|30.37391432|POLYGON((74.88461538 30.41933418,74.86153846 30.39662161,74.83846154 30.37391432,74.86153846 30.35121231,74.88461538 30.32851556,74.90769231 30.30582407,74.93076923 30.32851556,74.95384615 30.35121231,74.97692308 30.37391432,74.95384615 30.39662161,74.93076923 30.41933418,74.90769231 30.44205204,74.88461538 30.41933418))
1252450|1|76.15384615|30.37391432|POLYGON((76.13076923 30.41933418,76.10769231 30.39662161,76.08461538 30.37391432,76.10769231 30.35121231,76.13076923 30.32851556,76.15384615 30.30582407,76.17692308 30.32851556,76.2 30.35121231,76.22307692 30.37391432,76.2 30.39662161,76.17692308 30.41933418,76.15384615 30.44205204,76.13076923 30.41933418))
1252451|1|76.29230769|30.37391432|POLYGON((76.26923077 30.41933418,76.24615385 30.39662161,76.22307692 30.37391432,76.24615385 30.35121231,76.26923077 30.32851556,76.29230769 30.30582407,76.31538462 30.32851556,76.33846154 30.35121231,76.36153846 30.37391432,76.33846154 30.39662161,76.31538462 30.41933418,76.29230769 30.44205204,76.26923077 30.41933418))
1252452|1|76.43076923|30.37391432|POLYGON((76.40769231 30.41933418,76.38461538 30.39662161,76.36153846 30.37391432,76.38461538 30.35121231,76.40769231 30.32851556,76.43076923 30.30582407,76.45384615 30.32851556,76.47692308 30.35121231,76.5 30.37391432,76.47692308 30.39662161,76.45384615 30.41933418,76.43076923 30.44205204,76.40769231 30.41933418))
1252455|2|76.84615385|30.37391432|POLYGON((76.82307692 30.41933418,76.8 30.39662161,76.77692308 30.37391432,76.8 30.35121231,76.82307692 30.32851556,76.84615385 30.30582407,76.86923077 30.32851556,76.89230769 30.35121231,76.91538462 30.37391432,76.89230769 30.39662161,76.86923077 30.41933418,76.84615385 30.44205204,76.82307692 30.41933418))
1252463|3|77.95384615|30.37391432|POLYGON((77.93076923 30.41933418,77.90769231 30.39662161,77.88461538 30.37391432,77.90769231 30.35121231,77.93076923 30.32851556,77.95384615 30.30582407,77.97692308 30.32851556,78 30.35121231,78.02307692 30.37391432,78 30.39662161,77.97692308 30.41933418,77.95384615 30.44205204,77.93076923 30.41933418))
1252464|4|78.09230769|30.37391432|POLYGON((78.06923077 30.41933418,78.04615385 30.39662161,78.02307692 30.37391432,78.04615385 30.35121231,78.06923077 30.32851556,78.09230769 30.30582407,78.11538462 30.32851556,78.13846154 30.35121231,78.16153846 30.37391432,78.13846154 30.39662161,78.11538462 30.41933418,78.09230769 30.44205204,78.06923077 30.41933418))
1252466|3|78.36923077|30.37391432|POLYGON((78.34615385 30.41933418,78.32307692 30.39662161,78.3 30.37391432,78.32307692 30.35121231,78.34615385 30.32851556,78.36923077 30.30582407,78.39230769 30.32851556,78.41538462 30.35121231,78.43846154 30.37391432,78.41538462 30.39662161,78.39230769 30.41933418,78.36923077 30.44205204,78.34615385 30.41933418))
1252473|4|79.33846154|30.37391432|POLYGON((79.31538462 30.41933418,79.29230769 30.39662161,79.26923077 30.37391432,79.29230769 30.35121231,79.31538462 30.32851556,79.33846154 30.30582407,79.36153846 30.32851556,79.38461538 30.35121231,79.40769231 30.37391432,79.38461538 30.39662161,79.36153846 30.41933418,79.33846154 30.44205204,79.31538462 30.41933418))
1255043|3|75.25384615|30.30582407|POLYGON((75.23076923 30.35121231,75.20769231 30.32851556,75.18461538 30.30582407,75.20769231 30.28313783,75.23076923 30.26045683,75.25384615 30.23778107,75.27692308 30.26045683,75.3 30.28313783,75.32307692 30.30582407,75.3 30.32851556,75.27692308 30.35121231,75.25384615 30.37391432,75.23076923 30.35121231))
1255051|1|76.36153846|30.30582407|POLYGON((76.33846154 30.35121231,76.31538462 30.32851556,76.29230769 30.30582407,76.31538462 30.28313783,76.33846154 30.26045683,76.36153846 30.23778107,76.38461538 30.26045683,76.40769231 30.28313783,76.43076923 30.30582407,76.40769231 30.32851556,76.38461538 30.35121231,76.36153846 30.37391432,76.33846154 30.35121231))
1255054|5|76.77692308|30.30582407|POLYGON((76.75384615 30.35121231,76.73076923 30.32851556,76.70769231 30.30582407,76.73076923 30.28313783,76.75384615 30.26045683,76.77692308 30.23778107,76.8 30.26045683,76.82307692 30.28313783,76.84615385 30.30582407,76.82307692 30.32851556,76.8 30.35121231,76.77692308 30.37391432,76.75384615 30.35121231))
1255056|1|77.05384615|30.30582407|POLYGON((77.03076923 30.35121231,77.00769231 30.32851556,76.98461538 30.30582407,77.00769231 30.28313783,77.03076923 30.26045683,77.05384615 30.23778107,77.07692308 30.26045683,77.1 30.28313783,77.12307692 30.30582407,77.1 30.32851556,77.07692308 30.35121231,77.05384615 30.37391432,77.03076923 30.35121231))
1255063|1|78.02307692|30.30582407|POLYGON((78 30.35121231,77.97692308 30.32851556,77.95384615 30.30582407,77.97692308 30.28313783,78 30.26045683,78.02307692 30.23778107,78.04615385 30.26045683,78.06923077 30.28313783,78.09230769 30.30582407,78.06923077 30.32851556,78.04615385 30.35121231,78.02307692 30.37391432,78 30.35121231))
1257638|1|74.49230769|30.23778107|POLYGON((74.46923077 30.28313783,74.44615385 30.26045683,74.42307692 30.23778107,74.44615385 30.21511054,74.46923077 30.19244524,74.49230769 30.16978515,74.51538462 30.19244524,74.53846154 30.21511054,74.56153846 30.23778107,74.53846154 30.26045683,74.51538462 30.28313783,74.49230769 30.30582407,74.46923077 30.28313783))
1257641|1|74.90769231|30.23778107|POLYGON((74.88461538 30.28313783,74.86153846 30.26045683,74.83846154 30.23778107,74.86153846 30.21511054,74.88461538 30.19244524,74.90769231 30.16978515,74.93076923 30.19244524,74.95384615 30.21511054,74.97692308 30.23778107,74.95384615 30.26045683,74.93076923 30.28313783,74.90769231 30.30582407,74.88461538 30.28313783))
1257642|1|75.04615385|30.23778107|POLYGON((75.02307692 30.28313783,75 30.26045683,74.97692308 30.23778107,75 30.21511054,75.02307692 30.19244524,75.04615385 30.16978515,75.06923077 30.19244524,75.09230769 30.21511054,75.11538462 30.23778107,75.09230769 30.26045683,75.06923077 30.28313783,75.04615385 30.30582407,75.02307692 30.28313783))
1257643|1|75.18461538|30.23778107|POLYGON((75.16153846 30.28313783,75.13846154 30.26045683,75.11538462 30.23778107,75.13846154 30.21511054,75.16153846 30.19244524,75.18461538 30.16978515,75.20769231 30.19244524,75.23076923 30.21511054,75.25384615 30.23778107,75.23076923 30.26045683,75.20769231 30.28313783,75.18461538 30.30582407,75.16153846 30.28313783))
1257648|1|75.87692308|30.23778107|POLYGON((75.85384615 30.28313783,75.83076923 30.26045683,75.80769231 30.23778107,75.83076923 30.21511054,75.85384615 30.19244524,75.87692308 30.16978515,75.9 30.19244524,75.92307692 30.21511054,75.94615385 30.23778107,75.92307692 30.26045683,75.9 30.28313783,75.87692308 30.30582407,75.85384615 30.28313783))
1260235|1|74.14615385|30.16978515|POLYGON((74.12307692 30.21511054,74.1 30.19244524,74.07692308 30.16978515,74.1 30.14713027,74.12307692 30.12448059,74.14615385 30.1018361,74.16923077 30.12448059,74.19230769 30.14713027,74.21538462 30.16978515,74.19230769 30.19244524,74.16923077 30.21511054,74.14615385 30.23778107,74.12307692 30.21511054))
1260241|1|74.97692308|30.16978515|POLYGON((74.95384615 30.21511054,74.93076923 30.19244524,74.90769231 30.16978515,74.93076923 30.14713027,74.95384615 30.12448059,74.97692308 30.1018361,75 30.12448059,75.02307692 30.14713027,75.04615385 30.16978515,75.02307692 30.19244524,75 30.21511054,74.97692308 30.23778107,74.95384615 30.21511054))
1260246|1|75.66923077|30.16978515|POLYGON((75.64615385 30.21511054,75.62307692 30.19244524,75.6 30.16978515,75.62307692 30.14713027,75.64615385 30.12448059,75.66923077 30.1018361,75.69230769 30.12448059,75.71538462 30.14713027,75.73846154 30.16978515,75.71538462 30.19244524,75.69230769 30.21511054,75.66923077 30.23778107,75.64615385 30.21511054))
1260255|1|76.91538462|30.16978515|POLYGON((76.89230769 30.21511054,76.86923077 30.19244524,76.84615385 30.16978515,76.86923077 30.14713027,76.89230769 30.12448059,76.91538462 30.1018361,76.93846154 30.12448059,76.96153846 30.14713027,76.98461538 30.16978515,76.96153846 30.19244524,76.93846154 30.21511054,76.91538462 30.23778107,76.89230769 30.21511054))
1260258|1|77.33076923|30.16978515|POLYGON((77.30769231 30.21511054,77.28461538 30.19244524,77.26153846 30.16978515,77.28461538 30.14713027,77.30769231 30.12448059,77.33076923 30.1018361,77.35384615 30.12448059,77.37692308 30.14713027,77.4 30.16978515,77.37692308 30.19244524,77.35384615 30.21511054,77.33076923 30.23778107,77.30769231 30.21511054))
1260265|1|78.3|30.16978515|POLYGON((78.27692308 30.21511054,78.25384615 30.19244524,78.23076923 30.16978515,78.25384615 30.14713027,78.27692308 30.12448059,78.3 30.1018361,78.32307692 30.12448059,78.34615385 30.14713027,78.36923077 30.16978515,78.34615385 30.19244524,78.32307692 30.21511054,78.3 30.23778107,78.27692308 30.21511054))
1260268|4|78.71538462|30.16978515|POLYGON((78.69230769 30.21511054,78.66923077 30.19244524,78.64615385 30.16978515,78.66923077 30.14713027,78.69230769 30.12448059,78.71538462 30.1018361,78.73846154 30.12448059,78.76153846 30.14713027,78.78461538 30.16978515,78.76153846 30.19244524,78.73846154 30.21511054,78.71538462 30.23778107,78.69230769 30.21511054))
1262839|1|74.63076923|30.1018361|POLYGON((74.60769231 30.14713027,74.58461538 30.12448059,74.56153846 30.1018361,74.58461538 30.0791968,74.60769231 30.05656268,74.63076923 30.03393374,74.65384615 30.05656268,74.67692308 30.0791968,74.7 30.1018361,74.67692308 30.12448059,74.65384615 30.14713027,74.63076923 30.16978515,74.60769231 30.14713027))
1262858|1|77.26153846|30.1018361|POLYGON((77.23846154 30.14713027,77.21538462 30.12448059,77.19230769 30.1018361,77.21538462 30.0791968,77.23846154 30.05656268,77.26153846 30.03393374,77.28461538 30.05656268,77.30769231 30.0791968,77.33076923 30.1018361,77.30769231 30.12448059,77.28461538 30.14713027,77.26153846 30.16978515,77.23846154 30.14713027))
1265438|2|74.56153846|30.03393374|POLYGON((74.53846154 30.0791968,74.51538462 30.05656268,74.49230769 30.03393374,74.51538462 30.01130996,74.53846154 29.98869133,74.56153846 29.96607786,74.58461538 29.98869133,74.60769231 30.01130996,74.63076923 30.03393374,74.60769231 30.05656268,74.58461538 30.0791968,74.56153846 30.1018361,74.53846154 30.0791968))
1265444|1|75.39230769|30.03393374|POLYGON((75.36923077 30.0791968,75.34615385 30.05656268,75.32307692 30.03393374,75.34615385 30.01130996,75.36923077 29.98869133,75.39230769 29.96607786,75.41538462 29.98869133,75.43846154 30.01130996,75.46153846 30.03393374,75.43846154 30.05656268,75.41538462 30.0791968,75.39230769 30.1018361,75.36923077 30.0791968))
1265449|1|76.08461538|30.03393374|POLYGON((76.06153846 30.0791968,76.03846154 30.05656268,76.01538462 30.03393374,76.03846154 30.01130996,76.06153846 29.98869133,76.08461538 29.96607786,76.10769231 29.98869133,76.13076923 30.01130996,76.15384615 30.03393374,76.13076923 30.05656268,76.10769231 30.0791968,76.08461538 30.1018361,76.06153846 30.0791968))
1268032|1|73.66153846|29.96607786|POLYGON((73.63846154 30.01130996,73.61538462 29.98869133,73.59230769 29.96607786,73.61538462 29.94346954,73.63846154 29.92086635,73.66153846 29.89826829,73.68461538 29.92086635,73.70769231 29.94346954,73.73076923 29.96607786,73.70769231 29.98869133,73.68461538 30.01130996,73.66153846 30.03393374,73.63846154 30.01130996))
1268048|1|75.87692308|29.96607786|POLYGON((75.85384615 30.01130996,75.83076923 29.98869133,75.80769231 29.96607786,75.83076923 29.94346954,75.85384615 29.92086635,75.87692308 29.89826829,75.9 29.92086635,75.92307692 29.94346954,75.94615385 29.96607786,75.92307692 29.98869133,75.9 30.01130996,75.87692308 30.03393374,75.85384615 30.01130996))
1268049|1|76.01538462|29.96607786|POLYGON((75.99230769 30.01130996,75.96923077 29.98869133,75.94615385 29.96607786,75.96923077 29.94346954,75.99230769 29.92086635,76.01538462 29.89826829,76.03846154 29.92086635,76.06153846 29.94346954,76.08461538 29.96607786,76.06153846 29.98869133,76.03846154 30.01130996,76.01538462 30.03393374,75.99230769 30.01130996))
1268055|2|76.84615385|29.96607786|POLYGON((76.82307692 30.01130996,76.8 29.98869133,76.77692308 29.96607786,76.8 29.94346954,76.82307692 29.92086635,76.84615385 29.89826829,76.86923077 29.92086635,76.89230769 29.94346954,76.91538462 29.96607786,76.89230769 29.98869133,76.86923077 30.01130996,76.84615385 30.03393374,76.82307692 30.01130996))
1268060|2|77.53846154|29.96607786|POLYGON((77.51538462 30.01130996,77.49230769 29.98869133,77.46923077 29.96607786,77.49230769 29.94346954,77.51538462 29.92086635,77.53846154 29.89826829,77.56153846 29.92086635,77.58461538 29.94346954,77.60769231 29.96607786,77.58461538 29.98869133,77.56153846 30.01130996,77.53846154 30.03393374,77.51538462 30.01130996))
1268064|1|78.09230769|29.96607786|POLYGON((78.06923077 30.01130996,78.04615385 29.98869133,78.02307692 29.96607786,78.04615385 29.94346954,78.06923077 29.92086635,78.09230769 29.89826829,78.11538462 29.92086635,78.13846154 29.94346954,78.16153846 29.96607786,78.13846154 29.98869133,78.11538462 30.01130996,78.09230769 30.03393374,78.06923077 30.01130996))
1270643|1|75.25384615|29.89826829|POLYGON((75.23076923 29.94346954,75.20769231 29.92086635,75.18461538 29.89826829,75.20769231 29.87567536,75.23076923 29.85308754,75.25384615 29.83050484,75.27692308 29.85308754,75.3 29.87567536,75.32307692 29.89826829,75.3 29.92086635,75.27692308 29.94346954,75.25384615 29.96607786,75.23076923 29.94346954))
1270647|6|75.80769231|29.89826829|POLYGON((75.78461538 29.94346954,75.76153846 29.92086635,75.73846154 29.89826829,75.76153846 29.87567536,75.78461538 29.85308754,75.80769231 29.83050484,75.83076923 29.85308754,75.85384615 29.87567536,75.87692308 29.89826829,75.85384615 29.92086635,75.83076923 29.94346954,75.80769231 29.96607786,75.78461538 29.94346954))
1270662|4|77.88461538|29.89826829|POLYGON((77.86153846 29.94346954,77.83846154 29.92086635,77.81538462 29.89826829,77.83846154 29.87567536,77.86153846 29.85308754,77.88461538 29.83050484,77.90769231 29.85308754,77.93076923 29.87567536,77.95384615 29.89826829,77.93076923 29.92086635,77.90769231 29.94346954,77.88461538 29.96607786,77.86153846 29.94346954))
1270663|7|78.02307692|29.89826829|POLYGON((78 29.94346954,77.97692308 29.92086635,77.95384615 29.89826829,77.97692308 29.87567536,78 29.85308754,78.02307692 29.83050484,78.04615385 29.85308754,78.06923077 29.87567536,78.09230769 29.89826829,78.06923077 29.92086635,78.04615385 29.94346954,78.02307692 29.96607786,78 29.94346954))
1270664|2|78.16153846|29.89826829|POLYGON((78.13846154 29.94346954,78.11538462 29.92086635,78.09230769 29.89826829,78.11538462 29.87567536,78.13846154 29.85308754,78.16153846 29.83050484,78.18461538 29.85308754,78.20769231 29.87567536,78.23076923 29.89826829,78.20769231 29.92086635,78.18461538 29.94346954,78.16153846 29.96607786,78.13846154 29.94346954))
1273238|1|74.49230769|29.83050484|POLYGON((74.46923077 29.87567536,74.44615385 29.85308754,74.42307692 29.83050484,74.44615385 29.80792723,74.46923077 29.78535472,74.49230769 29.7627873,74.51538462 29.78535472,74.53846154 29.80792723,74.56153846 29.83050484,74.53846154 29.85308754,74.51538462 29.87567536,74.49230769 29.89826829,74.46923077 29.87567536))
1275840|1|74.83846154|29.7627873|POLYGON((74.81538462 29.80792723,74.79230769 29.78535472,74.76923077 29.7627873,74.79230769 29.74022497,74.81538462 29.7176677,74.83846154 29.69511551,74.86153846 29.7176677,74.88461538 29.74022497,74.90769231 29.7627873,74.88461538 29.78535472,74.86153846 29.80792723,74.83846154 29.83050484,74.81538462 29.80792723))
1275849|1|76.08461538|29.7627873|POLYGON((76.06153846 29.80792723,76.03846154 29.78535472,76.01538462 29.7627873,76.03846154 29.74022497,76.06153846 29.7176677,76.08461538 29.69511551,76.10769231 29.7176677,76.13076923 29.74022497,76.15384615 29.7627873,76.13076923 29.78535472,76.10769231 29.80792723,76.08461538 29.83050484,76.06153846 29.80792723))
1278456|3|76.98461538|29.69511551|POLYGON((76.96153846 29.74022497,76.93846154 29.7176677,76.91538462 29.69511551,76.93846154 29.67256837,76.96153846 29.65002629,76.98461538 29.62748926,77.00769231 29.65002629,77.03076923 29.67256837,77.05384615 29.69511551,77.03076923 29.7176677,77.00769231 29.74022497,76.98461538 29.7627873,76.96153846 29.74022497))
1278474|7|79.47692308|29.69511551|POLYGON((79.45384615 29.74022497,79.43076923 29.7176677,79.40769231 29.69511551,79.43076923 29.67256837,79.45384615 29.65002629,79.47692308 29.62748926,79.5 29.65002629,79.52307692 29.67256837,79.54615385 29.69511551,79.52307692 29.7176677,79.5 29.74022497,79.47692308 29.7627873,79.45384615 29.74022497))
1283639|2|74.63076923|29.55990838|POLYGON((74.60769231 29.60495727,74.58461538 29.58243031,74.56153846 29.55990838,74.58461538 29.53739147,74.60769231 29.51487957,74.63076923 29.49237268,74.65384615 29.51487957,74.67692308 29.53739147,74.7 29.55990838,74.67692308 29.58243031,74.65384615 29.60495727,74.63076923 29.62748926,74.60769231 29.60495727))
1283642|1|75.04615385|29.55990838|POLYGON((75.02307692 29.60495727,75 29.58243031,74.97692308 29.55990838,75 29.53739147,75.02307692 29.51487957,75.04615385 29.49237268,75.06923077 29.51487957,75.09230769 29.53739147,75.11538462 29.55990838,75.09230769 29.58243031,75.06923077 29.60495727,75.04615385 29.62748926,75.02307692 29.60495727))
1283645|4|75.46153846|29.55990838|POLYGON((75.43846154 29.60495727,75.41538462 29.58243031,75.39230769 29.55990838,75.41538462 29.53739147,75.43846154 29.51487957,75.46153846 29.49237268,75.48461538 29.51487957,75.50769231 29.53739147,75.53076923 29.55990838,75.50769231 29.58243031,75.48461538 29.60495727,75.46153846 29.62748926,75.43846154 29.60495727))
1283654|1|76.70769231|29.55990838|POLYGON((76.68461538 29.60495727,76.66153846 29.58243031,76.63846154 29.55990838,76.66153846 29.53739147,76.68461538 29.51487957,76.70769231 29.49237268,76.73076923 29.51487957,76.75384615 29.53739147,76.77692308 29.55990838,76.75384615 29.58243031,76.73076923 29.60495727,76.70769231 29.62748926,76.68461538 29.60495727))
1283679|1|80.16923077|29.55990838|POLYGON((80.14615385 29.60495727,80.12307692 29.58243031,80.1 29.55990838,80.12307692 29.53739147,80.14615385 29.51487957,80.16923077 29.49237268,80.19230769 29.51487957,80.21538462 29.53739147,80.23846154 29.55990838,80.21538462 29.58243031,80.19230769 29.60495727,80.16923077 29.62748926,80.14615385 29.60495727))
1286246|2|75.66923077|29.49237268|POLYGON((75.64615385 29.53739147,75.62307692 29.51487957,75.6 29.49237268,75.62307692 29.46987078,75.64615385 29.44737388,75.66923077 29.42488197,75.69230769 29.44737388,75.71538462 29.46987078,75.73846154 29.49237268,75.71538462 29.51487957,75.69230769 29.53739147,75.66923077 29.55990838,75.64615385 29.53739147))
1286275|1|79.68461538|29.49237268|POLYGON((79.66153846 29.53739147,79.63846154 29.51487957,79.61538462 29.49237268,79.63846154 29.46987078,79.66153846 29.44737388,79.68461538 29.42488197,79.70769231 29.44737388,79.73076923 29.46987078,79.75384615 29.49237268,79.73076923 29.51487957,79.70769231 29.53739147,79.68461538 29.55990838,79.66153846 29.53739147))
1288856|3|76.98461538|29.42488197|POLYGON((76.96153846 29.46987078,76.93846154 29.44737388,76.91538462 29.42488197,76.93846154 29.40239503,76.96153846 29.37991307,76.98461538 29.35743607,77.00769231 29.37991307,77.03076923 29.40239503,77.05384615 29.42488197,77.03076923 29.44737388,77.00769231 29.46987078,76.98461538 29.49237268,76.96153846 29.46987078))
1288874|1|79.47692308|29.42488197|POLYGON((79.45384615 29.46987078,79.43076923 29.44737388,79.40769231 29.42488197,79.43076923 29.40239503,79.45384615 29.37991307,79.47692308 29.35743607,79.5 29.37991307,79.52307692 29.40239503,79.54615385 29.42488197,79.52307692 29.44737388,79.5 29.46987078,79.47692308 29.49237268,79.45384615 29.46987078))
1291433|1|73.86923077|29.35743607|POLYGON((73.84615385 29.40239503,73.82307692 29.37991307,73.8 29.35743607,73.82307692 29.33496403,73.84615385 29.31249694,73.86923077 29.2900348,73.89230769 29.31249694,73.91538462 29.33496403,73.93846154 29.35743607,73.91538462 29.37991307,73.89230769 29.40239503,73.86923077 29.42488197,73.84615385 29.40239503))
1291464|1|78.16153846|29.35743607|POLYGON((78.13846154 29.40239503,78.11538462 29.37991307,78.09230769 29.35743607,78.11538462 29.33496403,78.13846154 29.31249694,78.16153846 29.2900348,78.18461538 29.31249694,78.20769231 29.33496403,78.23076923 29.35743607,78.20769231 29.37991307,78.18461538 29.40239503,78.16153846 29.42488197,78.13846154 29.40239503))
1291471|1|79.13076923|29.35743607|POLYGON((79.10769231 29.40239503,79.08461538 29.37991307,79.06153846 29.35743607,79.08461538 29.33496403,79.10769231 29.31249694,79.13076923 29.2900348,79.15384615 29.31249694,79.17692308 29.33496403,79.2 29.35743607,79.17692308 29.37991307,79.15384615 29.40239503,79.13076923 29.42488197,79.10769231 29.40239503))
1294055|3|76.84615385|29.2900348|POLYGON((76.82307692 29.33496403,76.8 29.31249694,76.77692308 29.2900348,76.8 29.2675776,76.82307692 29.24512533,76.84615385 29.22267798,76.86923077 29.24512533,76.89230769 29.2675776,76.91538462 29.2900348,76.89230769 29.31249694,76.86923077 29.33496403,76.84615385 29.35743607,76.82307692 29.33496403))
1294067|2|78.50769231|29.2900348|POLYGON((78.48461538 29.33496403,78.46153846 29.31249694,78.43846154 29.2900348,78.46153846 29.2675776,78.48461538 29.24512533,78.50769231 29.22267798,78.53076923 29.24512533,78.55384615 29.2675776,78.57692308 29.2900348,78.55384615 29.31249694,78.53076923 29.33496403,78.50769231 29.35743607,78.48461538 29.33496403))
1296644|1|75.39230769|29.22267798|POLYGON((75.36923077 29.2675776,75.34615385 29.24512533,75.32307692 29.22267798,75.34615385 29.20023555,75.36923077 29.17779804,75.39230769 29.15536543,75.41538462 29.17779804,75.43846154 29.20023555,75.46153846 29.22267798,75.43846154 29.24512533,75.41538462 29.2675776,75.39230769 29.2900348,75.36923077 29.2675776))
1296670|1|78.99230769|29.22267798|POLYGON((78.96923077 29.2675776,78.94615385 29.24512533,78.92307692 29.22267798,78.94615385 29.20023555,78.96923077 29.17779804,78.99230769 29.15536543,79.01538462 29.17779804,79.03846154 29.20023555,79.06153846 29.22267798,79.03846154 29.24512533,79.01538462 29.2675776,78.99230769 29.2900348,78.96923077 29.2675776))
1296674|6|79.54615385|29.22267798|POLYGON((79.52307692 29.2675776,79.5 29.24512533,79.47692308 29.22267798,79.5 29.20023555,79.52307692 29.17779804,79.54615385 29.15536543,79.56923077 29.17779804,79.59230769 29.20023555,79.61538462 29.22267798,79.59230769 29.24512533,79.56923077 29.2675776,79.54615385 29.2900348,79.52307692 29.2675776))
1299247|1|75.73846154|29.15536543|POLYGON((75.71538462 29.20023555,75.69230769 29.17779804,75.66923077 29.15536543,75.69230769 29.13293771,75.71538462 29.11051489,75.73846154 29.08809696,75.76153846 29.11051489,75.78461538 29.13293771,75.80769231 29.15536543,75.78461538 29.17779804,75.76153846 29.20023555,75.73846154 29.22267798,75.71538462 29.20023555))
1299256|1|76.98461538|29.15536543|POLYGON((76.96153846 29.20023555,76.93846154 29.17779804,76.91538462 29.15536543,76.93846154 29.13293771,76.96153846 29.11051489,76.98461538 29.08809696,77.00769231 29.11051489,77.03076923 29.13293771,77.05384615 29.15536543,77.03076923 29.17779804,77.00769231 29.20023555,76.98461538 29.22267798,76.96153846 29.20023555))
1299261|1|77.67692308|29.15536543|POLYGON((77.65384615 29.20023555,77.63076923 29.17779804,77.60769231 29.15536543,77.63076923 29.13293771,77.65384615 29.11051489,77.67692308 29.08809696,77.7 29.11051489,77.72307692 29.13293771,77.74615385 29.15536543,77.72307692 29.17779804,77.7 29.20023555,77.67692308 29.22267798,77.65384615 29.20023555))
1299270|1|78.92307692|29.15536543|POLYGON((78.9 29.20023555,78.87692308 29.17779804,78.85384615 29.15536543,78.87692308 29.13293771,78.9 29.11051489,78.92307692 29.08809696,78.94615385 29.11051489,78.96923077 29.13293771,78.99230769 29.15536543,78.96923077 29.17779804,78.94615385 29.20023555,78.92307692 29.22267798,78.9 29.20023555))
1301856|6|77.05384615|29.08809696|POLYGON((77.03076923 29.13293771,77.00769231 29.11051489,76.98461538 29.08809696,77.00769231 29.0656839,77.03076923 29.04327572,77.05384615 29.0208724,77.07692308 29.04327572,77.1 29.0656839,77.12307692 29.08809696,77.1 29.11051489,77.07692308 29.13293771,77.05384615 29.15536543,77.03076923 29.13293771))
1301875|1|79.68461538|29.08809696|POLYGON((79.66153846 29.13293771,79.63846154 29.11051489,79.61538462 29.08809696,79.63846154 29.0656839,79.66153846 29.04327572,79.68461538 29.0208724,79.70769231 29.04327572,79.73076923 29.0656839,79.75384615 29.08809696,79.73076923 29.11051489,79.70769231 29.13293771,79.68461538 29.15536543,79.66153846 29.13293771))
1304456|6|76.98461538|29.0208724|POLYGON((76.96153846 29.0656839,76.93846154 29.04327572,76.91538462 29.0208724,76.93846154 28.99847394,76.96153846 28.97608033,76.98461538 28.95369157,77.00769231 28.97608033,77.03076923 28.99847394,77.05384615 29.0208724,77.03076923 29.04327572,77.00769231 29.0656839,76.98461538 29.08809696,76.96153846 29.0656839))
1304461|7|77.67692308|29.0208724|POLYGON((77.65384615 29.0656839,77.63076923 29.04327572,77.60769231 29.0208724,77.63076923 28.99847394,77.65384615 28.97608033,77.67692308 28.95369157,77.7 28.97608033,77.72307692 28.99847394,77.74615385 29.0208724,77.72307692 29.04327572,77.7 29.0656839,77.67692308 29.08809696,77.65384615 29.0656839))
1304474|2|79.47692308|29.0208724|POLYGON((79.45384615 29.0656839,79.43076923 29.04327572,79.40769231 29.0208724,79.43076923 28.99847394,79.45384615 28.97608033,79.47692308 28.95369157,79.5 28.97608033,79.52307692 28.99847394,79.54615385 29.0208724,79.52307692 29.04327572,79.5 29.0656839,79.47692308 29.08809696,79.45384615 29.0656839))
1307056|1|77.05384615|28.95369157|POLYGON((77.03076923 28.99847394,77.00769231 28.97608033,76.98461538 28.95369157,77.00769231 28.93130765,77.03076923 28.90892856,77.05384615 28.88655429,77.07692308 28.90892856,77.1 28.93130765,77.12307692 28.95369157,77.1 28.97608033,77.07692308 28.99847394,77.05384615 29.0208724,77.03076923 28.99847394))
1307058|1|77.33076923|28.95369157|POLYGON((77.30769231 28.99847394,77.28461538 28.97608033,77.26153846 28.95369157,77.28461538 28.93130765,77.30769231 28.90892856,77.33076923 28.88655429,77.35384615 28.90892856,77.37692308 28.93130765,77.4 28.95369157,77.37692308 28.97608033,77.35384615 28.99847394,77.33076923 29.0208724,77.30769231 28.99847394))
1307060|2|77.60769231|28.95369157|POLYGON((77.58461538 28.99847394,77.56153846 28.97608033,77.53846154 28.95369157,77.56153846 28.93130765,77.58461538 28.90892856,77.60769231 28.88655429,77.63076923 28.90892856,77.65384615 28.93130765,77.67692308 28.95369157,77.65384615 28.97608033,77.63076923 28.99847394,77.60769231 29.0208724,77.58461538 28.99847394))
1307061|1|77.74615385|28.95369157|POLYGON((77.72307692 28.99847394,77.7 28.97608033,77.67692308 28.95369157,77.7 28.93130765,77.72307692 28.90892856,77.74615385 28.88655429,77.76923077 28.90892856,77.79230769 28.93130765,77.81538462 28.95369157,77.79230769 28.97608033,77.76923077 28.99847394,77.74615385 29.0208724,77.72307692 28.99847394))
1307073|1|79.40769231|28.95369157|POLYGON((79.38461538 28.99847394,79.36153846 28.97608033,79.33846154 28.95369157,79.36153846 28.93130765,79.38461538 28.90892856,79.40769231 28.88655429,79.43076923 28.90892856,79.45384615 28.93130765,79.47692308 28.95369157,79.45384615 28.97608033,79.43076923 28.99847394,79.40769231 29.0208724,79.38461538 28.99847394))
1309652|1|76.43076923|28.88655429|POLYGON((76.40769231 28.93130765,76.38461538 28.90892856,76.36153846 28.88655429,76.38461538 28.86418485,76.40769231 28.84182022,76.43076923 28.81946039,76.45384615 28.84182022,76.47692308 28.86418485,76.5 28.88655429,76.47692308 28.90892856,76.45384615 28.93130765,76.43076923 28.95369157,76.40769231 28.93130765))
1309653|1|76.56923077|28.88655429|POLYGON((76.54615385 28.93130765,76.52307692 28.90892856,76.5 28.88655429,76.52307692 28.86418485,76.54615385 28.84182022,76.56923077 28.81946039,76.59230769 28.84182022,76.61538462 28.86418485,76.63846154 28.88655429,76.61538462 28.90892856,76.59230769 28.93130765,76.56923077 28.95369157,76.54615385 28.93130765))
1309657|1|77.12307692|28.88655429|POLYGON((77.1 28.93130765,77.07692308 28.90892856,77.05384615 28.88655429,77.07692308 28.86418485,77.1 28.84182022,77.12307692 28.81946039,77.14615385 28.84182022,77.16923077 28.86418485,77.19230769 28.88655429,77.16923077 28.90892856,77.14615385 28.93130765,77.12307692 28.95369157,77.1 28.93130765))
1309661|7|77.67692308|28.88655429|POLYGON((77.65384615 28.93130765,77.63076923 28.90892856,77.60769231 28.88655429,77.63076923 28.86418485,77.65384615 28.84182022,77.67692308 28.81946039,77.7 28.84182022,77.72307692 28.86418485,77.74615385 28.88655429,77.72307692 28.90892856,77.7 28.93130765,77.67692308 28.95369157,77.65384615 28.93130765))
1309669|7|78.78461538|28.88655429|POLYGON((78.76153846 28.93130765,78.73846154 28.90892856,78.71538462 28.88655429,78.73846154 28.86418485,78.76153846 28.84182022,78.78461538 28.81946039,78.80769231 28.84182022,78.83076923 28.86418485,78.85384615 28.88655429,78.83076923 28.90892856,78.80769231 28.93130765,78.78461538 28.95369157,78.76153846 28.93130765))
1312249|1|76.08461538|28.81946039|POLYGON((76.06153846 28.86418485,76.03846154 28.84182022,76.01538462 28.81946039,76.03846154 28.79710537,76.06153846 28.77475514,76.08461538 28.75240969,76.10769231 28.77475514,76.13076923 28.79710537,76.15384615 28.81946039,76.13076923 28.84182022,76.10769231 28.86418485,76.08461538 28.88655429,76.06153846 28.86418485))
1312256|1|77.05384615|28.81946039|POLYGON((77.03076923 28.86418485,77.00769231 28.84182022,76.98461538 28.81946039,77.00769231 28.79710537,77.03076923 28.77475514,77.05384615 28.75240969,77.07692308 28.77475514,77.1 28.79710537,77.12307692 28.81946039,77.1 28.84182022,77.07692308 28.86418485,77.05384615 28.88655429,77.03076923 28.86418485))
1312260|1|77.60769231|28.81946039|POLYGON((77.58461538 28.86418485,77.56153846 28.84182022,77.53846154 28.81946039,77.56153846 28.79710537,77.58461538 28.77475514,77.60769231 28.75240969,77.63076923 28.77475514,77.65384615 28.79710537,77.67692308 28.81946039,77.65384615 28.84182022,77.63076923 28.86418485,77.60769231 28.88655429,77.58461538 28.86418485))
1312261|1|77.74615385|28.81946039|POLYGON((77.72307692 28.86418485,77.7 28.84182022,77.67692308 28.81946039,77.7 28.79710537,77.72307692 28.77475514,77.74615385 28.75240969,77.76923077 28.77475514,77.79230769 28.79710537,77.81538462 28.81946039,77.79230769 28.84182022,77.76923077 28.86418485,77.74615385 28.88655429,77.72307692 28.86418485))
1312268|7|78.71538462|28.81946039|POLYGON((78.69230769 28.86418485,78.66923077 28.84182022,78.64615385 28.81946039,78.66923077 28.79710537,78.69230769 28.77475514,78.71538462 28.75240969,78.73846154 28.77475514,78.76153846 28.79710537,78.78461538 28.81946039,78.76153846 28.84182022,78.73846154 28.86418485,78.71538462 28.88655429,78.69230769 28.86418485))
1314857|1|77.12307692|28.75240969|POLYGON((77.1 28.79710537,77.07692308 28.77475514,77.05384615 28.75240969,77.07692308 28.73006903,77.1 28.70773314,77.12307692 28.68540201,77.14615385 28.70773314,77.16923077 28.73006903,77.19230769 28.75240969,77.16923077 28.77475514,77.14615385 28.79710537,77.12307692 28.81946039,77.1 28.79710537))
1314858|1|77.26153846|28.75240969|POLYGON((77.23846154 28.79710537,77.21538462 28.77475514,77.19230769 28.75240969,77.21538462 28.73006903,77.23846154 28.70773314,77.26153846 28.68540201,77.28461538 28.70773314,77.30769231 28.73006903,77.33076923 28.75240969,77.30769231 28.77475514,77.28461538 28.79710537,77.26153846 28.81946039,77.23846154 28.79710537))
1314860|3|77.53846154|28.75240969|POLYGON((77.51538462 28.79710537,77.49230769 28.77475514,77.46923077 28.75240969,77.49230769 28.73006903,77.51538462 28.70773314,77.53846154 28.68540201,77.56153846 28.70773314,77.58461538 28.73006903,77.60769231 28.75240969,77.58461538 28.77475514,77.56153846 28.79710537,77.53846154 28.81946039,77.51538462 28.79710537))
1314864|1|78.09230769|28.75240969|POLYGON((78.06923077 28.79710537,78.04615385 28.77475514,78.02307692 28.75240969,78.04615385 28.73006903,78.06923077 28.70773314,78.09230769 28.68540201,78.11538462 28.70773314,78.13846154 28.73006903,78.16153846 28.75240969,78.13846154 28.77475514,78.11538462 28.79710537,78.09230769 28.81946039,78.06923077 28.79710537))
1317456|1|77.05384615|28.68540201|POLYGON((77.03076923 28.73006903,77.00769231 28.70773314,76.98461538 28.68540201,77.00769231 28.66307565,77.03076923 28.64075405,77.05384615 28.61843719,77.07692308 28.64075405,77.1 28.66307565,77.12307692 28.68540201,77.1 28.70773314,77.07692308 28.73006903,77.05384615 28.75240969,77.03076923 28.73006903))
1317457|1|77.19230769|28.68540201|POLYGON((77.16923077 28.73006903,77.14615385 28.70773314,77.12307692 28.68540201,77.14615385 28.66307565,77.16923077 28.64075405,77.19230769 28.61843719,77.21538462 28.64075405,77.23846154 28.66307565,77.26153846 28.68540201,77.23846154 28.70773314,77.21538462 28.73006903,77.19230769 28.75240969,77.16923077 28.73006903))
1317458|1|77.33076923|28.68540201|POLYGON((77.30769231 28.73006903,77.28461538 28.70773314,77.26153846 28.68540201,77.28461538 28.66307565,77.30769231 28.64075405,77.33076923 28.61843719,77.35384615 28.64075405,77.37692308 28.66307565,77.4 28.68540201,77.37692308 28.70773314,77.35384615 28.73006903,77.33076923 28.75240969,77.30769231 28.73006903))
1317459|1|77.46923077|28.68540201|POLYGON((77.44615385 28.73006903,77.42307692 28.70773314,77.4 28.68540201,77.42307692 28.66307565,77.44615385 28.64075405,77.46923077 28.61843719,77.49230769 28.64075405,77.51538462 28.66307565,77.53846154 28.68540201,77.51538462 28.70773314,77.49230769 28.73006903,77.46923077 28.75240969,77.44615385 28.73006903))
1320056|1|76.98461538|28.61843719|POLYGON((76.96153846 28.66307565,76.93846154 28.64075405,76.91538462 28.61843719,76.93846154 28.59612507,76.96153846 28.57381769,76.98461538 28.55151504,77.00769231 28.57381769,77.03076923 28.59612507,77.05384615 28.61843719,77.03076923 28.64075405,77.00769231 28.66307565,76.98461538 28.68540201,76.96153846 28.66307565))
1320057|1|77.12307692|28.61843719|POLYGON((77.1 28.66307565,77.07692308 28.64075405,77.05384615 28.61843719,77.07692308 28.59612507,77.1 28.57381769,77.12307692 28.55151504,77.14615385 28.57381769,77.16923077 28.59612507,77.19230769 28.61843719,77.16923077 28.64075405,77.14615385 28.66307565,77.12307692 28.68540201,77.1 28.66307565))
1320058|1|77.26153846|28.61843719|POLYGON((77.23846154 28.66307565,77.21538462 28.64075405,77.19230769 28.61843719,77.21538462 28.59612507,77.23846154 28.57381769,77.26153846 28.55151504,77.28461538 28.57381769,77.30769231 28.59612507,77.33076923 28.61843719,77.30769231 28.64075405,77.28461538 28.66307565,77.26153846 28.68540201,77.23846154 28.66307565))
1320059|1|77.4|28.61843719|POLYGON((77.37692308 28.66307565,77.35384615 28.64075405,77.33076923 28.61843719,77.35384615 28.59612507,77.37692308 28.57381769,77.4 28.55151504,77.42307692 28.57381769,77.44615385 28.59612507,77.46923077 28.61843719,77.44615385 28.64075405,77.42307692 28.66307565,77.4 28.68540201,77.37692308 28.66307565))
1322656|1|77.05384615|28.55151504|POLYGON((77.03076923 28.59612507,77.00769231 28.57381769,76.98461538 28.55151504,77.00769231 28.52921711,77.03076923 28.5069239,77.05384615 28.4846354,77.07692308 28.5069239,77.1 28.52921711,77.12307692 28.55151504,77.1 28.57381769,77.07692308 28.59612507,77.05384615 28.61843719,77.03076923 28.59612507))
1322657|1|77.19230769|28.55151504|POLYGON((77.16923077 28.59612507,77.14615385 28.57381769,77.12307692 28.55151504,77.14615385 28.52921711,77.16923077 28.5069239,77.19230769 28.4846354,77.21538462 28.5069239,77.23846154 28.52921711,77.26153846 28.55151504,77.23846154 28.57381769,77.21538462 28.59612507,77.19230769 28.61843719,77.16923077 28.59612507))
1322658|1|77.33076923|28.55151504|POLYGON((77.30769231 28.59612507,77.28461538 28.57381769,77.26153846 28.55151504,77.28461538 28.52921711,77.30769231 28.5069239,77.33076923 28.4846354,77.35384615 28.5069239,77.37692308 28.52921711,77.4 28.55151504,77.37692308 28.57381769,77.35384615 28.59612507,77.33076923 28.61843719,77.30769231 28.59612507))
1322659|1|77.46923077|28.55151504|POLYGON((77.44615385 28.59612507,77.42307692 28.57381769,77.4 28.55151504,77.42307692 28.52921711,77.44615385 28.5069239,77.46923077 28.4846354,77.49230769 28.5069239,77.51538462 28.52921711,77.53846154 28.55151504,77.51538462 28.57381769,77.49230769 28.59612507,77.46923077 28.61843719,77.44615385 28.59612507))
1322667|7|78.57692308|28.55151504|POLYGON((78.55384615 28.59612507,78.53076923 28.57381769,78.50769231 28.55151504,78.53076923 28.52921711,78.55384615 28.5069239,78.57692308 28.4846354,78.6 28.5069239,78.62307692 28.52921711,78.64615385 28.55151504,78.62307692 28.57381769,78.6 28.59612507,78.57692308 28.61843719,78.55384615 28.59612507))
1325250|2|76.15384615|28.4846354|POLYGON((76.13076923 28.52921711,76.10769231 28.5069239,76.08461538 28.4846354,76.10769231 28.4623516,76.13076923 28.44007249,76.15384615 28.41779808,76.17692308 28.44007249,76.2 28.4623516,76.22307692 28.4846354,76.2 28.5069239,76.17692308 28.52921711,76.15384615 28.55151504,76.13076923 28.52921711))
1325251|8|76.29230769|28.4846354|POLYGON((76.26923077 28.52921711,76.24615385 28.5069239,76.22307692 28.4846354,76.24615385 28.4623516,76.26923077 28.44007249,76.29230769 28.41779808,76.31538462 28.44007249,76.33846154 28.4623516,76.36153846 28.4846354,76.33846154 28.5069239,76.31538462 28.52921711,76.29230769 28.55151504,76.26923077 28.52921711))
1325256|1|76.98461538|28.4846354|POLYGON((76.96153846 28.52921711,76.93846154 28.5069239,76.91538462 28.4846354,76.93846154 28.4623516,76.96153846 28.44007249,76.98461538 28.41779808,77.00769231 28.44007249,77.03076923 28.4623516,77.05384615 28.4846354,77.03076923 28.5069239,77.00769231 28.52921711,76.98461538 28.55151504,76.96153846 28.52921711))
1325257|1|77.12307692|28.4846354|POLYGON((77.1 28.52921711,77.07692308 28.5069239,77.05384615 28.4846354,77.07692308 28.4623516,77.1 28.44007249,77.12307692 28.41779808,77.14615385 28.44007249,77.16923077 28.4623516,77.19230769 28.4846354,77.16923077 28.5069239,77.14615385 28.52921711,77.12307692 28.55151504,77.1 28.52921711))
1325258|1|77.26153846|28.4846354|POLYGON((77.23846154 28.52921711,77.21538462 28.5069239,77.19230769 28.4846354,77.21538462 28.4623516,77.23846154 28.44007249,77.26153846 28.41779808,77.28461538 28.44007249,77.30769231 28.4623516,77.33076923 28.4846354,77.30769231 28.5069239,77.28461538 28.52921711,77.26153846 28.55151504,77.23846154 28.52921711))
1325259|1|77.4|28.4846354|POLYGON((77.37692308 28.52921711,77.35384615 28.5069239,77.33076923 28.4846354,77.35384615 28.4623516,77.37692308 28.44007249,77.4 28.41779808,77.42307692 28.44007249,77.44615385 28.4623516,77.46923077 28.4846354,77.44615385 28.5069239,77.42307692 28.52921711,77.4 28.55151504,77.37692308 28.52921711))
1325260|1|77.53846154|28.4846354|POLYGON((77.51538462 28.52921711,77.49230769 28.5069239,77.46923077 28.4846354,77.49230769 28.4623516,77.51538462 28.44007249,77.53846154 28.41779808,77.56153846 28.44007249,77.58461538 28.4623516,77.60769231 28.4846354,77.58461538 28.5069239,77.56153846 28.52921711,77.53846154 28.55151504,77.51538462 28.52921711))
1325261|1|77.67692308|28.4846354|POLYGON((77.65384615 28.52921711,77.63076923 28.5069239,77.60769231 28.4846354,77.63076923 28.4623516,77.65384615 28.44007249,77.67692308 28.41779808,77.7 28.44007249,77.72307692 28.4623516,77.74615385 28.4846354,77.72307692 28.5069239,77.7 28.52921711,77.67692308 28.55151504,77.65384615 28.52921711))
1327854|4|76.77692308|28.41779808|POLYGON((76.75384615 28.4623516,76.73076923 28.44007249,76.70769231 28.41779808,76.73076923 28.39552836,76.75384615 28.37326331,76.77692308 28.35100293,76.8 28.37326331,76.82307692 28.39552836,76.84615385 28.41779808,76.82307692 28.44007249,76.8 28.4623516,76.77692308 28.4846354,76.75384615 28.4623516))
1327855|7|76.91538462|28.41779808|POLYGON((76.89230769 28.4623516,76.86923077 28.44007249,76.84615385 28.41779808,76.86923077 28.39552836,76.89230769 28.37326331,76.91538462 28.35100293,76.93846154 28.37326331,76.96153846 28.39552836,76.98461538 28.41779808,76.96153846 28.44007249,76.93846154 28.4623516,76.91538462 28.4846354,76.89230769 28.4623516))
1327856|1|77.05384615|28.41779808|POLYGON((77.03076923 28.4623516,77.00769231 28.44007249,76.98461538 28.41779808,77.00769231 28.39552836,77.03076923 28.37326331,77.05384615 28.35100293,77.07692308 28.37326331,77.1 28.39552836,77.12307692 28.41779808,77.1 28.44007249,77.07692308 28.4623516,77.05384615 28.4846354,77.03076923 28.4623516))
1327857|1|77.19230769|28.41779808|POLYGON((77.16923077 28.4623516,77.14615385 28.44007249,77.12307692 28.41779808,77.14615385 28.39552836,77.16923077 28.37326331,77.19230769 28.35100293,77.21538462 28.37326331,77.23846154 28.39552836,77.26153846 28.41779808,77.23846154 28.44007249,77.21538462 28.4623516,77.19230769 28.4846354,77.16923077 28.4623516))
1327858|1|77.33076923|28.41779808|POLYGON((77.30769231 28.4623516,77.28461538 28.44007249,77.26153846 28.41779808,77.28461538 28.39552836,77.30769231 28.37326331,77.33076923 28.35100293,77.35384615 28.37326331,77.37692308 28.39552836,77.4 28.41779808,77.37692308 28.44007249,77.35384615 28.4623516,77.33076923 28.4846354,77.30769231 28.4623516))
1327859|1|77.46923077|28.41779808|POLYGON((77.44615385 28.4623516,77.42307692 28.44007249,77.4 28.41779808,77.42307692 28.39552836,77.44615385 28.37326331,77.46923077 28.35100293,77.49230769 28.37326331,77.51538462 28.39552836,77.53846154 28.41779808,77.51538462 28.44007249,77.49230769 28.4623516,77.46923077 28.4846354,77.44615385 28.4623516))
1327863|1|78.02307692|28.41779808|POLYGON((78 28.4623516,77.97692308 28.44007249,77.95384615 28.41779808,77.97692308 28.39552836,78 28.37326331,78.02307692 28.35100293,78.04615385 28.37326331,78.06923077 28.39552836,78.09230769 28.41779808,78.06923077 28.44007249,78.04615385 28.4623516,78.02307692 28.4846354,78 28.4623516))
1330446|1|75.6|28.35100293|POLYGON((75.57692308 28.39552836,75.55384615 28.37326331,75.53076923 28.35100293,75.55384615 28.32874722,75.57692308 28.30649617,75.6 28.28424978,75.62307692 28.30649617,75.64615385 28.32874722,75.66923077 28.35100293,75.64615385 28.37326331,75.62307692 28.39552836,75.6 28.41779808,75.57692308 28.39552836))
1330447|1|75.73846154|28.35100293|POLYGON((75.71538462 28.39552836,75.69230769 28.37326331,75.66923077 28.35100293,75.69230769 28.32874722,75.71538462 28.30649617,75.73846154 28.28424978,75.76153846 28.30649617,75.78461538 28.32874722,75.80769231 28.35100293,75.78461538 28.37326331,75.76153846 28.39552836,75.73846154 28.41779808,75.71538462 28.39552836))
1330454|1|76.70769231|28.35100293|POLYGON((76.68461538 28.39552836,76.66153846 28.37326331,76.63846154 28.35100293,76.66153846 28.32874722,76.68461538 28.30649617,76.70769231 28.28424978,76.73076923 28.30649617,76.75384615 28.32874722,76.77692308 28.35100293,76.75384615 28.37326331,76.73076923 28.39552836,76.70769231 28.41779808,76.68461538 28.39552836))
1330456|1|76.98461538|28.35100293|POLYGON((76.96153846 28.39552836,76.93846154 28.37326331,76.91538462 28.35100293,76.93846154 28.32874722,76.96153846 28.30649617,76.98461538 28.28424978,77.00769231 28.30649617,77.03076923 28.32874722,77.05384615 28.35100293,77.03076923 28.37326331,77.00769231 28.39552836,76.98461538 28.41779808,76.96153846 28.39552836))
1330457|2|77.12307692|28.35100293|POLYGON((77.1 28.39552836,77.07692308 28.37326331,77.05384615 28.35100293,77.07692308 28.32874722,77.1 28.30649617,77.12307692 28.28424978,77.14615385 28.30649617,77.16923077 28.32874722,77.19230769 28.35100293,77.16923077 28.37326331,77.14615385 28.39552836,77.12307692 28.41779808,77.1 28.39552836))
1330458|1|77.26153846|28.35100293|POLYGON((77.23846154 28.39552836,77.21538462 28.37326331,77.19230769 28.35100293,77.21538462 28.32874722,77.23846154 28.30649617,77.26153846 28.28424978,77.28461538 28.30649617,77.30769231 28.32874722,77.33076923 28.35100293,77.30769231 28.37326331,77.28461538 28.39552836,77.26153846 28.41779808,77.23846154 28.39552836))
1330459|1|77.4|28.35100293|POLYGON((77.37692308 28.39552836,77.35384615 28.37326331,77.33076923 28.35100293,77.35384615 28.32874722,77.37692308 28.30649617,77.4 28.28424978,77.42307692 28.30649617,77.44615385 28.32874722,77.46923077 28.35100293,77.44615385 28.37326331,77.42307692 28.39552836,77.4 28.41779808,77.37692308 28.39552836))
1330460|1|77.53846154|28.35100293|POLYGON((77.51538462 28.39552836,77.49230769 28.37326331,77.46923077 28.35100293,77.49230769 28.32874722,77.51538462 28.30649617,77.53846154 28.28424978,77.56153846 28.30649617,77.58461538 28.32874722,77.60769231 28.35100293,77.58461538 28.37326331,77.56153846 28.39552836,77.53846154 28.41779808,77.51538462 28.39552836))
1330462|1|77.81538462|28.35100293|POLYGON((77.79230769 28.39552836,77.76923077 28.37326331,77.74615385 28.35100293,77.76923077 28.32874722,77.79230769 28.30649617,77.81538462 28.28424978,77.83846154 28.30649617,77.86153846 28.32874722,77.88461538 28.35100293,77.86153846 28.37326331,77.83846154 28.39552836,77.81538462 28.41779808,77.79230769 28.39552836))
1330474|5|79.47692308|28.35100293|POLYGON((79.45384615 28.39552836,79.43076923 28.37326331,79.40769231 28.35100293,79.43076923 28.32874722,79.45384615 28.30649617,79.47692308 28.28424978,79.5 28.30649617,79.52307692 28.32874722,79.54615385 28.35100293,79.52307692 28.37326331,79.5 28.39552836,79.47692308 28.41779808,79.45384615 28.39552836))
1333055|1|76.91538462|28.28424978|POLYGON((76.89230769 28.32874722,76.86923077 28.30649617,76.84615385 28.28424978,76.86923077 28.26200803,76.89230769 28.23977092,76.91538462 28.21753844,76.93846154 28.23977092,76.96153846 28.26200803,76.98461538 28.28424978,76.96153846 28.30649617,76.93846154 28.32874722,76.91538462 28.35100293,76.89230769 28.32874722))
1333056|1|77.05384615|28.28424978|POLYGON((77.03076923 28.32874722,77.00769231 28.30649617,76.98461538 28.28424978,77.00769231 28.26200803,77.03076923 28.23977092,77.05384615 28.21753844,77.07692308 28.23977092,77.1 28.26200803,77.12307692 28.28424978,77.1 28.30649617,77.07692308 28.32874722,77.05384615 28.35100293,77.03076923 28.32874722))
1333058|7|77.33076923|28.28424978|POLYGON((77.30769231 28.32874722,77.28461538 28.30649617,77.26153846 28.28424978,77.28461538 28.26200803,77.30769231 28.23977092,77.33076923 28.21753844,77.35384615 28.23977092,77.37692308 28.26200803,77.4 28.28424978,77.37692308 28.30649617,77.35384615 28.32874722,77.33076923 28.35100293,77.30769231 28.32874722))
1333060|8|77.60769231|28.28424978|POLYGON((77.58461538 28.32874722,77.56153846 28.30649617,77.53846154 28.28424978,77.56153846 28.26200803,77.58461538 28.23977092,77.60769231 28.21753844,77.63076923 28.23977092,77.65384615 28.26200803,77.67692308 28.28424978,77.65384615 28.30649617,77.63076923 28.32874722,77.60769231 28.35100293,77.58461538 28.32874722))
1333073|3|79.40769231|28.28424978|POLYGON((79.38461538 28.32874722,79.36153846 28.30649617,79.33846154 28.28424978,79.36153846 28.26200803,79.38461538 28.23977092,79.40769231 28.21753844,79.43076923 28.23977092,79.45384615 28.26200803,79.47692308 28.28424978,79.45384615 28.30649617,79.43076923 28.32874722,79.40769231 28.35100293,79.38461538 28.32874722))
1335647|7|75.73846154|28.21753844|POLYGON((75.71538462 28.26200803,75.69230769 28.23977092,75.66923077 28.21753844,75.69230769 28.19531059,75.71538462 28.17308737,75.73846154 28.15086876,75.76153846 28.17308737,75.78461538 28.19531059,75.80769231 28.21753844,75.78461538 28.23977092,75.76153846 28.26200803,75.73846154 28.28424978,75.71538462 28.26200803))
1335653|7|76.56923077|28.21753844|POLYGON((76.54615385 28.26200803,76.52307692 28.23977092,76.5 28.21753844,76.52307692 28.19531059,76.54615385 28.17308737,76.56923077 28.15086876,76.59230769 28.17308737,76.61538462 28.19531059,76.63846154 28.21753844,76.61538462 28.23977092,76.59230769 28.26200803,76.56923077 28.28424978,76.54615385 28.26200803))
1335655|1|76.84615385|28.21753844|POLYGON((76.82307692 28.26200803,76.8 28.23977092,76.77692308 28.21753844,76.8 28.19531059,76.82307692 28.17308737,76.84615385 28.15086876,76.86923077 28.17308737,76.89230769 28.19531059,76.91538462 28.21753844,76.89230769 28.23977092,76.86923077 28.26200803,76.84615385 28.28424978,76.82307692 28.26200803))
1338244|2|75.39230769|28.15086876|POLYGON((75.36923077 28.19531059,75.34615385 28.17308737,75.32307692 28.15086876,75.34615385 28.12865476,75.36923077 28.10644536,75.39230769 28.08424056,75.41538462 28.10644536,75.43846154 28.12865476,75.46153846 28.15086876,75.43846154 28.17308737,75.41538462 28.19531059,75.39230769 28.21753844,75.36923077 28.19531059))
1338253|7|76.63846154|28.15086876|POLYGON((76.61538462 28.19531059,76.59230769 28.17308737,76.56923077 28.15086876,76.59230769 28.12865476,76.61538462 28.10644536,76.63846154 28.08424056,76.66153846 28.10644536,76.68461538 28.12865476,76.70769231 28.15086876,76.68461538 28.17308737,76.66153846 28.19531059,76.63846154 28.21753844,76.61538462 28.19531059))
1338254|1|76.77692308|28.15086876|POLYGON((76.75384615 28.19531059,76.73076923 28.17308737,76.70769231 28.15086876,76.73076923 28.12865476,76.75384615 28.10644536,76.77692308 28.08424056,76.8 28.10644536,76.82307692 28.12865476,76.84615385 28.15086876,76.82307692 28.17308737,76.8 28.19531059,76.77692308 28.21753844,76.75384615 28.19531059))
1338258|1|77.33076923|28.15086876|POLYGON((77.30769231 28.19531059,77.28461538 28.17308737,77.26153846 28.15086876,77.28461538 28.12865476,77.30769231 28.10644536,77.33076923 28.08424056,77.35384615 28.10644536,77.37692308 28.12865476,77.4 28.15086876,77.37692308 28.17308737,77.35384615 28.19531059,77.33076923 28.21753844,77.30769231 28.19531059))
1338260|1|77.60769231|28.15086876|POLYGON((77.58461538 28.19531059,77.56153846 28.17308737,77.53846154 28.15086876,77.56153846 28.12865476,77.58461538 28.10644536,77.60769231 28.08424056,77.63076923 28.10644536,77.65384615 28.12865476,77.67692308 28.15086876,77.65384615 28.17308737,77.63076923 28.19531059,77.60769231 28.21753844,77.58461538 28.19531059))
1340829|1|73.24615385|28.08424056|POLYGON((73.22307692 28.12865476,73.2 28.10644536,73.17692308 28.08424056,73.2 28.06204035,73.22307692 28.03984473,73.24615385 28.01765368,73.26923077 28.03984473,73.29230769 28.06204035,73.31538462 28.08424056,73.29230769 28.10644536,73.26923077 28.12865476,73.24615385 28.15086876,73.22307692 28.12865476))
1340851|1|76.29230769|28.08424056|POLYGON((76.26923077 28.12865476,76.24615385 28.10644536,76.22307692 28.08424056,76.24615385 28.06204035,76.26923077 28.03984473,76.29230769 28.01765368,76.31538462 28.03984473,76.33846154 28.06204035,76.36153846 28.08424056,76.33846154 28.10644536,76.31538462 28.12865476,76.29230769 28.15086876,76.26923077 28.12865476))
1340881|4|80.44615385|28.08424056|POLYGON((80.42307692 28.12865476,80.4 28.10644536,80.37692308 28.08424056,80.4 28.06204035,80.42307692 28.03984473,80.44615385 28.01765368,80.46923077 28.03984473,80.49230769 28.06204035,80.51538462 28.08424056,80.49230769 28.10644536,80.46923077 28.12865476,80.44615385 28.15086876,80.42307692 28.12865476))
1343429|1|73.31538462|28.01765368|POLYGON((73.29230769 28.06204035,73.26923077 28.03984473,73.24615385 28.01765368,73.26923077 27.99546721,73.29230769 27.9732853,73.31538462 27.95110795,73.33846154 27.9732853,73.36153846 27.99546721,73.38461538 28.01765368,73.36153846 28.03984473,73.33846154 28.06204035,73.31538462 28.08424056,73.29230769 28.06204035))
1343447|1|75.80769231|28.01765368|POLYGON((75.78461538 28.06204035,75.76153846 28.03984473,75.73846154 28.01765368,75.76153846 27.99546721,75.78461538 27.9732853,75.80769231 27.95110795,75.83076923 27.9732853,75.85384615 27.99546721,75.87692308 28.01765368,75.85384615 28.03984473,75.83076923 28.06204035,75.80769231 28.08424056,75.78461538 28.06204035))
1343483|1|80.79230769|28.01765368|POLYGON((80.76923077 28.06204035,80.74615385 28.03984473,80.72307692 28.01765368,80.74615385 27.99546721,80.76923077 27.9732853,80.79230769 27.95110795,80.81538462 27.9732853,80.83846154 27.99546721,80.86153846 28.01765368,80.83846154 28.03984473,80.81538462 28.06204035,80.79230769 28.08424056,80.76923077 28.06204035))
1343574|8|93.39230769|28.01765368|POLYGON((93.36923077 28.06204035,93.34615385 28.03984473,93.32307692 28.01765368,93.34615385 27.99546721,93.36923077 27.9732853,93.39230769 27.95110795,93.41538462 27.9732853,93.43846154 27.99546721,93.46153846 28.01765368,93.43846154 28.03984473,93.41538462 28.06204035,93.39230769 28.08424056,93.36923077 28.06204035))
1346064|1|78.09230769|27.95110795|POLYGON((78.06923077 27.99546721,78.04615385 27.9732853,78.02307692 27.95110795,78.04615385 27.92893516,78.06923077 27.90676691,78.09230769 27.88460321,78.11538462 27.90676691,78.13846154 27.92893516,78.16153846 27.95110795,78.13846154 27.9732853,78.11538462 27.99546721,78.09230769 28.01765368,78.06923077 27.99546721))
1348643|3|75.25384615|27.88460321|POLYGON((75.23076923 27.92893516,75.20769231 27.90676691,75.18461538 27.88460321,75.20769231 27.86244404,75.23076923 27.8402894,75.25384615 27.81813928,75.27692308 27.8402894,75.3 27.86244404,75.32307692 27.88460321,75.3 27.90676691,75.27692308 27.92893516,75.25384615 27.95110795,75.23076923 27.92893516))
1348663|1|78.02307692|27.88460321|POLYGON((78 27.92893516,77.97692308 27.90676691,77.95384615 27.88460321,77.97692308 27.86244404,78 27.8402894,78.02307692 27.81813928,78.04615385 27.8402894,78.06923077 27.86244404,78.09230769 27.88460321,78.06923077 27.90676691,78.04615385 27.92893516,78.02307692 27.95110795,78 27.92893516))
1348688|7|81.48461538|27.88460321|POLYGON((81.46153846 27.92893516,81.43846154 27.90676691,81.41538462 27.88460321,81.43846154 27.86244404,81.46153846 27.8402894,81.48461538 27.81813928,81.50769231 27.8402894,81.53076923 27.86244404,81.55384615 27.88460321,81.53076923 27.90676691,81.50769231 27.92893516,81.48461538 27.95110795,81.46153846 27.92893516))
1353880|1|80.37692308|27.75171602|POLYGON((80.35384615 27.79599369,80.33076923 27.7738526,80.30769231 27.75171602,80.33076923 27.72958394,80.35384615 27.70745635,80.37692308 27.68533324,80.4 27.70745635,80.42307692 27.72958394,80.44615385 27.75171602,80.42307692 27.7738526,80.4 27.79599369,80.37692308 27.81813928,80.35384615 27.79599369))
1356470|1|78.92307692|27.68533324|POLYGON((78.9 27.72958394,78.87692308 27.70745635,78.85384615 27.68533324,78.87692308 27.66321462,78.9 27.64110048,78.92307692 27.6189908,78.94615385 27.64110048,78.96923077 27.66321462,78.99230769 27.68533324,78.96923077 27.70745635,78.94615385 27.72958394,78.92307692 27.75171602,78.9 27.72958394))
1359089|3|81.62307692|27.6189908|POLYGON((81.6 27.66321462,81.57692308 27.64110048,81.55384615 27.6189908,81.57692308 27.59688558,81.6 27.57478483,81.62307692 27.55268852,81.64615385 27.57478483,81.66923077 27.59688558,81.69230769 27.6189908,81.66923077 27.64110048,81.64615385 27.66321462,81.62307692 27.68533324,81.6 27.66321462))
1361631|1|73.52307692|27.55268852|POLYGON((73.5 27.59688558,73.47692308 27.57478483,73.45384615 27.55268852,73.47692308 27.53059666,73.5 27.50850924,73.52307692 27.48642625,73.54615385 27.50850924,73.56923077 27.53059666,73.59230769 27.55268852,73.56923077 27.57478483,73.54615385 27.59688558,73.52307692 27.6189908,73.5 27.59688558))
1361653|6|76.56923077|27.55268852|POLYGON((76.54615385 27.59688558,76.52307692 27.57478483,76.5 27.55268852,76.52307692 27.53059666,76.54615385 27.50850924,76.56923077 27.48642625,76.59230769 27.50850924,76.61538462 27.53059666,76.63846154 27.55268852,76.61538462 27.57478483,76.59230769 27.59688558,76.56923077 27.6189908,76.54615385 27.59688558))
1361661|2|77.67692308|27.55268852|POLYGON((77.65384615 27.59688558,77.63076923 27.57478483,77.60769231 27.55268852,77.63076923 27.53059666,77.65384615 27.50850924,77.67692308 27.48642625,77.7 27.50850924,77.72307692 27.53059666,77.74615385 27.55268852,77.72307692 27.57478483,77.7 27.59688558,77.67692308 27.6189908,77.65384615 27.59688558))
1364260|1|77.60769231|27.48642625|POLYGON((77.58461538 27.53059666,77.56153846 27.50850924,77.53846154 27.48642625,77.56153846 27.46434769,77.58461538 27.44227355,77.60769231 27.42020382,77.63076923 27.44227355,77.65384615 27.46434769,77.67692308 27.48642625,77.65384615 27.50850924,77.63076923 27.53059666,77.60769231 27.55268852,77.58461538 27.53059666))
1364261|7|77.74615385|27.48642625|POLYGON((77.72307692 27.53059666,77.7 27.50850924,77.67692308 27.48642625,77.7 27.46434769,77.72307692 27.44227355,77.74615385 27.42020382,77.76923077 27.44227355,77.79230769 27.46434769,77.81538462 27.48642625,77.79230769 27.50850924,77.76923077 27.53059666,77.74615385 27.55268852,77.72307692 27.53059666))
1364339|1|88.54615385|27.48642625|POLYGON((88.52307692 27.53059666,88.5 27.50850924,88.47692308 27.48642625,88.5 27.46434769,88.52307692 27.44227355,88.54615385 27.42020382,88.56923077 27.44227355,88.59230769 27.46434769,88.61538462 27.48642625,88.59230769 27.50850924,88.56923077 27.53059666,88.54615385 27.55268852,88.52307692 27.53059666))
1364385|5|94.91538462|27.48642625|POLYGON((94.89230769 27.53059666,94.86923077 27.50850924,94.84615385 27.48642625,94.86923077 27.46434769,94.89230769 27.44227355,94.91538462 27.42020382,94.93846154 27.44227355,94.96153846 27.46434769,94.98461538 27.48642625,94.96153846 27.50850924,94.93846154 27.53059666,94.91538462 27.55268852,94.89230769 27.53059666))
1364388|5|95.33076923|27.48642625|POLYGON((95.30769231 27.53059666,95.28461538 27.50850924,95.26153846 27.48642625,95.28461538 27.46434769,95.30769231 27.44227355,95.33076923 27.42020382,95.35384615 27.44227355,95.37692308 27.46434769,95.4 27.48642625,95.37692308 27.50850924,95.35384615 27.53059666,95.33076923 27.55268852,95.30769231 27.53059666))
1366875|1|79.61538462|27.42020382|POLYGON((79.59230769 27.46434769,79.56923077 27.44227355,79.54615385 27.42020382,79.56923077 27.39813851,79.59230769 27.3760776,79.61538462 27.35402108,79.63846154 27.3760776,79.66153846 27.39813851,79.68461538 27.42020382,79.66153846 27.44227355,79.63846154 27.46434769,79.61538462 27.48642625,79.59230769 27.46434769))
1366879|3|80.16923077|27.42020382|POLYGON((80.14615385 27.46434769,80.12307692 27.44227355,80.1 27.42020382,80.12307692 27.39813851,80.14615385 27.3760776,80.16923077 27.35402108,80.19230769 27.3760776,80.21538462 27.39813851,80.23846154 27.42020382,80.21538462 27.44227355,80.19230769 27.46434769,80.16923077 27.48642625,80.14615385 27.46434769))
1369444|1|75.39230769|27.35402108|POLYGON((75.36923077 27.39813851,75.34615385 27.3760776,75.32307692 27.35402108,75.34615385 27.33196896,75.36923077 27.30992122,75.39230769 27.28787787,75.41538462 27.30992122,75.43846154 27.33196896,75.46153846 27.35402108,75.43846154 27.3760776,75.41538462 27.39813851,75.39230769 27.42020382,75.36923077 27.39813851))
1369448|6|75.94615385|27.35402108|POLYGON((75.92307692 27.39813851,75.9 27.3760776,75.87692308 27.35402108,75.9 27.33196896,75.92307692 27.30992122,75.94615385 27.28787787,75.96923077 27.30992122,75.99230769 27.33196896,76.01538462 27.35402108,75.99230769 27.3760776,75.96923077 27.39813851,75.94615385 27.42020382,75.92307692 27.39813851))
1372139|2|88.47692308|27.28787787|POLYGON((88.45384615 27.33196896,88.43076923 27.30992122,88.40769231 27.28787787,88.43076923 27.26583888,88.45384615 27.24380427,88.47692308 27.22177402,88.5 27.24380427,88.52307692 27.26583888,88.54615385 27.28787787,88.52307692 27.30992122,88.5 27.33196896,88.47692308 27.35402108,88.45384615 27.33196896))
1372140|5|88.61538462|27.28787787|POLYGON((88.59230769 27.33196896,88.56923077 27.30992122,88.54615385 27.28787787,88.56923077 27.26583888,88.59230769 27.24380427,88.61538462 27.22177402,88.63846154 27.24380427,88.66153846 27.26583888,88.68461538 27.28787787,88.66153846 27.30992122,88.63846154 27.33196896,88.61538462 27.35402108,88.59230769 27.33196896))
1374632|1|73.73076923|27.22177402|POLYGON((73.70769231 27.26583888,73.68461538 27.24380427,73.66153846 27.22177402,73.68461538 27.19974812,73.70769231 27.17772658,73.73076923 27.15570938,73.75384615 27.17772658,73.77692308 27.19974812,73.8 27.22177402,73.77692308 27.24380427,73.75384615 27.26583888,73.73076923 27.28787787,73.70769231 27.26583888))
1374662|1|77.88461538|27.22177402|POLYGON((77.86153846 27.26583888,77.83846154 27.24380427,77.81538462 27.22177402,77.83846154 27.19974812,77.86153846 27.17772658,77.88461538 27.15570938,77.90769231 27.17772658,77.93076923 27.19974812,77.95384615 27.22177402,77.93076923 27.24380427,77.90769231 27.26583888,77.88461538 27.28787787,77.86153846 27.26583888))
1374663|1|78.02307692|27.22177402|POLYGON((78 27.26583888,77.97692308 27.24380427,77.95384615 27.22177402,77.97692308 27.19974812,78 27.17772658,78.02307692 27.15570938,78.04615385 27.17772658,78.06923077 27.19974812,78.09230769 27.22177402,78.06923077 27.24380427,78.04615385 27.26583888,78.02307692 27.28787787,78 27.26583888))
1374782|5|94.5|27.22177402|POLYGON((94.47692308 27.26583888,94.45384615 27.24380427,94.43076923 27.22177402,94.45384615 27.19974812,94.47692308 27.17772658,94.5 27.15570938,94.52307692 27.17772658,94.54615385 27.19974812,94.56923077 27.22177402,94.54615385 27.24380427,94.52307692 27.26583888,94.5 27.28787787,94.47692308 27.26583888))
1377247|1|75.73846154|27.15570938|POLYGON((75.71538462 27.19974812,75.69230769 27.17772658,75.66923077 27.15570938,75.69230769 27.13369652,75.71538462 27.11168799,75.73846154 27.08968379,75.76153846 27.11168799,75.78461538 27.13369652,75.80769231 27.15570938,75.78461538 27.17772658,75.76153846 27.19974812,75.73846154 27.22177402,75.71538462 27.19974812))
1377263|1|77.95384615|27.15570938|POLYGON((77.93076923 27.19974812,77.90769231 27.17772658,77.88461538 27.15570938,77.90769231 27.13369652,77.93076923 27.11168799,77.95384615 27.08968379,77.97692308 27.11168799,78 27.13369652,78.02307692 27.15570938,78 27.17772658,77.97692308 27.19974812,77.95384615 27.22177402,77.93076923 27.19974812))
1377264|1|78.09230769|27.15570938|POLYGON((78.06923077 27.19974812,78.04615385 27.17772658,78.02307692 27.15570938,78.04615385 27.13369652,78.06923077 27.11168799,78.09230769 27.08968379,78.11538462 27.11168799,78.13846154 27.13369652,78.16153846 27.15570938,78.13846154 27.17772658,78.11538462 27.19974812,78.09230769 27.22177402,78.06923077 27.19974812))
1377265|2|78.23076923|27.15570938|POLYGON((78.20769231 27.19974812,78.18461538 27.17772658,78.16153846 27.15570938,78.18461538 27.13369652,78.20769231 27.11168799,78.23076923 27.08968379,78.25384615 27.11168799,78.27692308 27.13369652,78.3 27.15570938,78.27692308 27.17772658,78.25384615 27.19974812,78.23076923 27.22177402,78.20769231 27.19974812))
1379860|3|77.60769231|27.08968379|POLYGON((77.58461538 27.13369652,77.56153846 27.11168799,77.53846154 27.08968379,77.56153846 27.06768391,77.58461538 27.04568835,77.60769231 27.02369709,77.63076923 27.04568835,77.65384615 27.06768391,77.67692308 27.08968379,77.65384615 27.11168799,77.63076923 27.13369652,77.60769231 27.15570938,77.58461538 27.13369652))
1379937|6|88.26923077|27.08968379|POLYGON((88.24615385 27.13369652,88.22307692 27.11168799,88.2 27.08968379,88.22307692 27.06768391,88.24615385 27.04568835,88.26923077 27.02369709,88.29230769 27.04568835,88.31538462 27.06768391,88.33846154 27.08968379,88.31538462 27.11168799,88.29230769 27.13369652,88.26923077 27.15570938,88.24615385 27.13369652))
1379976|1|93.66923077|27.08968379|POLYGON((93.64615385 27.13369652,93.62307692 27.11168799,93.6 27.08968379,93.62307692 27.06768391,93.64615385 27.04568835,93.66923077 27.02369709,93.69230769 27.04568835,93.71538462 27.06768391,93.73846154 27.08968379,93.71538462 27.11168799,93.69230769 27.13369652,93.66923077 27.15570938,93.64615385 27.13369652))
1382448|3|75.87692308|27.02369709|POLYGON((75.85384615 27.06768391,75.83076923 27.04568835,75.80769231 27.02369709,75.83076923 27.00171015,75.85384615 26.9797275,75.87692308 26.95774914,75.9 26.9797275,75.92307692 27.00171015,75.94615385 27.02369709,75.92307692 27.04568835,75.9 27.06768391,75.87692308 27.08968379,75.85384615 27.06768391))
1382539|1|88.47692308|27.02369709|POLYGON((88.45384615 27.06768391,88.43076923 27.04568835,88.40769231 27.02369709,88.43076923 27.00171015,88.45384615 26.9797275,88.47692308 26.95774914,88.5 26.9797275,88.52307692 27.00171015,88.54615385 27.02369709,88.52307692 27.04568835,88.5 27.06768391,88.47692308 27.08968379,88.45384615 27.06768391))
1385047|1|75.80769231|26.95774914|POLYGON((75.78461538 27.00171015,75.76153846 26.9797275,75.73846154 26.95774914,75.76153846 26.93577507,75.78461538 26.91380528,75.80769231 26.89183977,75.83076923 26.91380528,75.85384615 26.93577507,75.87692308 26.95774914,75.85384615 26.9797275,75.83076923 27.00171015,75.80769231 27.02369709,75.78461538 27.00171015))
1385048|2|75.94615385|26.95774914|POLYGON((75.92307692 27.00171015,75.9 26.9797275,75.87692308 26.95774914,75.9 26.93577507,75.92307692 26.91380528,75.94615385 26.89183977,75.96923077 26.91380528,75.99230769 26.93577507,76.01538462 26.95774914,75.99230769 26.9797275,75.96923077 27.00171015,75.94615385 27.02369709,75.92307692 27.00171015))
1385084|2|80.93076923|26.95774914|POLYGON((80.90769231 27.00171015,80.88461538 26.9797275,80.86153846 26.95774914,80.88461538 26.93577507,80.90769231 26.91380528,80.93076923 26.89183977,80.95384615 26.91380528,80.97692308 26.93577507,81 26.95774914,80.97692308 26.9797275,80.95384615 27.00171015,80.93076923 27.02369709,80.90769231 27.00171015))
1385086|1|81.20769231|26.95774914|POLYGON((81.18461538 27.00171015,81.16153846 26.9797275,81.13846154 26.95774914,81.16153846 26.93577507,81.18461538 26.91380528,81.20769231 26.89183977,81.23076923 26.91380528,81.25384615 26.93577507,81.27692308 26.95774914,81.25384615 26.9797275,81.23076923 27.00171015,81.20769231 27.02369709,81.18461538 27.00171015))
1387612|1|70.89230769|26.89183977|POLYGON((70.86923077 26.93577507,70.84615385 26.91380528,70.82307692 26.89183977,70.84615385 26.86987852,70.86923077 26.84792154,70.89230769 26.82596882,70.91538462 26.84792154,70.93846154 26.86987852,70.96153846 26.89183977,70.93846154 26.91380528,70.91538462 26.93577507,70.89230769 26.95774914,70.86923077 26.93577507))
1387637|2|74.35384615|26.89183977|POLYGON((74.33076923 26.93577507,74.30769231 26.91380528,74.28461538 26.89183977,74.30769231 26.86987852,74.33076923 26.84792154,74.35384615 26.82596882,74.37692308 26.84792154,74.4 26.86987852,74.42307692 26.89183977,74.4 26.91380528,74.37692308 26.93577507,74.35384615 26.95774914,74.33076923 26.93577507))
1387647|1|75.73846154|26.89183977|POLYGON((75.71538462 26.93577507,75.69230769 26.91380528,75.66923077 26.89183977,75.69230769 26.86987852,75.71538462 26.84792154,75.73846154 26.82596882,75.76153846 26.84792154,75.78461538 26.86987852,75.80769231 26.89183977,75.78461538 26.91380528,75.76153846 26.93577507,75.73846154 26.95774914,75.71538462 26.93577507))
1387648|1|75.87692308|26.89183977|POLYGON((75.85384615 26.93577507,75.83076923 26.91380528,75.80769231 26.89183977,75.83076923 26.86987852,75.85384615 26.84792154,75.87692308 26.82596882,75.9 26.84792154,75.92307692 26.86987852,75.94615385 26.89183977,75.92307692 26.91380528,75.9 26.93577507,75.87692308 26.95774914,75.85384615 26.93577507))
1387651|2|76.29230769|26.89183977|POLYGON((76.26923077 26.93577507,76.24615385 26.91380528,76.22307692 26.89183977,76.24615385 26.86987852,76.26923077 26.84792154,76.29230769 26.82596882,76.31538462 26.84792154,76.33846154 26.86987852,76.36153846 26.89183977,76.33846154 26.91380528,76.31538462 26.93577507,76.29230769 26.95774914,76.26923077 26.93577507))
1387684|1|80.86153846|26.89183977|POLYGON((80.83846154 26.93577507,80.81538462 26.91380528,80.79230769 26.89183977,80.81538462 26.86987852,80.83846154 26.84792154,80.86153846 26.82596882,80.88461538 26.84792154,80.90769231 26.86987852,80.93076923 26.89183977,80.90769231 26.91380528,80.88461538 26.93577507,80.86153846 26.95774914,80.83846154 26.93577507))
1387685|1|81|26.89183977|POLYGON((80.97692308 26.93577507,80.95384615 26.91380528,80.93076923 26.89183977,80.95384615 26.86987852,80.97692308 26.84792154,81 26.82596882,81.02307692 26.84792154,81.04615385 26.86987852,81.06923077 26.89183977,81.04615385 26.91380528,81.02307692 26.93577507,81 26.95774914,80.97692308 26.93577507))
1387776|5|93.6|26.89183977|POLYGON((93.57692308 26.93577507,93.55384615 26.91380528,93.53076923 26.89183977,93.55384615 26.86987852,93.57692308 26.84792154,93.6 26.82596882,93.62307692 26.84792154,93.64615385 26.86987852,93.66923077 26.89183977,93.64615385 26.91380528,93.62307692 26.93577507,93.6 26.95774914,93.57692308 26.93577507))
1387782|2|94.43076923|26.89183977|POLYGON((94.40769231 26.93577507,94.38461538 26.91380528,94.36153846 26.89183977,94.38461538 26.86987852,94.40769231 26.84792154,94.43076923 26.82596882,94.45384615 26.84792154,94.47692308 26.86987852,94.5 26.89183977,94.47692308 26.91380528,94.45384615 26.93577507,94.43076923 26.95774914,94.40769231 26.93577507))
1390247|1|75.80769231|26.82596882|POLYGON((75.78461538 26.86987852,75.76153846 26.84792154,75.73846154 26.82596882,75.76153846 26.80402036,75.78461538 26.78207613,75.80769231 26.76013616,75.83076923 26.78207613,75.85384615 26.80402036,75.87692308 26.82596882,75.85384615 26.84792154,75.83076923 26.86987852,75.80769231 26.89183977,75.78461538 26.86987852))
1390283|1|80.79230769|26.82596882|POLYGON((80.76923077 26.86987852,80.74615385 26.84792154,80.72307692 26.82596882,80.74615385 26.80402036,80.76923077 26.78207613,80.79230769 26.76013616,80.81538462 26.78207613,80.83846154 26.80402036,80.86153846 26.82596882,80.83846154 26.84792154,80.81538462 26.86987852,80.79230769 26.89183977,80.76923077 26.86987852))
1390284|1|80.93076923|26.82596882|POLYGON((80.90769231 26.86987852,80.88461538 26.84792154,80.86153846 26.82596882,80.88461538 26.80402036,80.90769231 26.78207613,80.93076923 26.76013616,80.95384615 26.78207613,80.97692308 26.80402036,81 26.82596882,80.97692308 26.84792154,80.95384615 26.86987852,80.93076923 26.89183977,80.90769231 26.86987852))
1390285|1|81.06923077|26.82596882|POLYGON((81.04615385 26.86987852,81.02307692 26.84792154,81 26.82596882,81.02307692 26.80402036,81.04615385 26.78207613,81.06923077 26.76013616,81.09230769 26.78207613,81.11538462 26.80402036,81.13846154 26.82596882,81.11538462 26.84792154,81.09230769 26.86987852,81.06923077 26.89183977,81.04615385 26.86987852))
1390302|1|83.42307692|26.82596882|POLYGON((83.4 26.86987852,83.37692308 26.84792154,83.35384615 26.82596882,83.37692308 26.80402036,83.4 26.78207613,83.42307692 26.76013616,83.44615385 26.78207613,83.46923077 26.80402036,83.49230769 26.82596882,83.46923077 26.84792154,83.44615385 26.86987852,83.42307692 26.89183977,83.4 26.86987852))
1390368|5|92.56153846|26.82596882|POLYGON((92.53846154 26.86987852,92.51538462 26.84792154,92.49230769 26.82596882,92.51538462 26.80402036,92.53846154 26.78207613,92.56153846 26.76013616,92.58461538 26.78207613,92.60769231 26.80402036,92.63076923 26.82596882,92.60769231 26.84792154,92.58461538 26.86987852,92.56153846 26.89183977,92.53846154 26.86987852))
1390380|5|94.22307692|26.82596882|POLYGON((94.2 26.86987852,94.17692308 26.84792154,94.15384615 26.82596882,94.17692308 26.80402036,94.2 26.78207613,94.22307692 26.76013616,94.24615385 26.78207613,94.26923077 26.80402036,94.29230769 26.82596882,94.26923077 26.84792154,94.24615385 26.86987852,94.22307692 26.89183977,94.2 26.86987852))
1392848|1|75.87692308|26.76013616|POLYGON((75.85384615 26.80402036,75.83076923 26.78207613,75.80769231 26.76013616,75.83076923 26.73820041,75.85384615 26.7162689,75.87692308 26.69434161,75.9 26.7162689,75.92307692 26.73820041,75.94615385 26.76013616,75.92307692 26.78207613,75.9 26.80402036,75.87692308 26.82596882,75.85384615 26.80402036))
1392871|1|79.06153846|26.76013616|POLYGON((79.03846154 26.80402036,79.01538462 26.78207613,78.99230769 26.76013616,79.01538462 26.73820041,79.03846154 26.7162689,79.06153846 26.69434161,79.08461538 26.7162689,79.10769231 26.73820041,79.13076923 26.76013616,79.10769231 26.78207613,79.08461538 26.80402036,79.06153846 26.82596882,79.03846154 26.80402036))
1392872|6|79.2|26.76013616|POLYGON((79.17692308 26.80402036,79.15384615 26.78207613,79.13076923 26.76013616,79.15384615 26.73820041,79.17692308 26.7162689,79.2 26.69434161,79.22307692 26.7162689,79.24615385 26.73820041,79.26923077 26.76013616,79.24615385 26.78207613,79.22307692 26.80402036,79.2 26.82596882,79.17692308 26.80402036))
1392884|1|80.86153846|26.76013616|POLYGON((80.83846154 26.80402036,80.81538462 26.78207613,80.79230769 26.76013616,80.81538462 26.73820041,80.83846154 26.7162689,80.86153846 26.69434161,80.88461538 26.7162689,80.90769231 26.73820041,80.93076923 26.76013616,80.90769231 26.78207613,80.88461538 26.80402036,80.86153846 26.82596882,80.83846154 26.80402036))
1392902|1|83.35384615|26.76013616|POLYGON((83.33076923 26.80402036,83.30769231 26.78207613,83.28461538 26.76013616,83.30769231 26.73820041,83.33076923 26.7162689,83.35384615 26.69434161,83.37692308 26.7162689,83.4 26.73820041,83.42307692 26.76013616,83.4 26.78207613,83.37692308 26.80402036,83.35384615 26.82596882,83.33076923 26.80402036))
1392906|5|83.90769231|26.76013616|POLYGON((83.88461538 26.80402036,83.86153846 26.78207613,83.83846154 26.76013616,83.86153846 26.73820041,83.88461538 26.7162689,83.90769231 26.69434161,83.93076923 26.7162689,83.95384615 26.73820041,83.97692308 26.76013616,83.95384615 26.78207613,83.93076923 26.80402036,83.90769231 26.82596882,83.88461538 26.80402036))
1392938|1|88.33846154|26.76013616|POLYGON((88.31538462 26.80402036,88.29230769 26.78207613,88.26923077 26.76013616,88.29230769 26.73820041,88.31538462 26.7162689,88.33846154 26.69434161,88.36153846 26.7162689,88.38461538 26.73820041,88.40769231 26.76013616,88.38461538 26.78207613,88.36153846 26.80402036,88.33846154 26.82596882,88.31538462 26.80402036))
1392939|7|88.47692308|26.76013616|POLYGON((88.45384615 26.80402036,88.43076923 26.78207613,88.40769231 26.76013616,88.43076923 26.73820041,88.45384615 26.7162689,88.47692308 26.69434161,88.5 26.7162689,88.52307692 26.73820041,88.54615385 26.76013616,88.52307692 26.78207613,88.5 26.80402036,88.47692308 26.82596882,88.45384615 26.80402036))
1392943|4|89.03076923|26.76013616|POLYGON((89.00769231 26.80402036,88.98461538 26.78207613,88.96153846 26.76013616,88.98461538 26.73820041,89.00769231 26.7162689,89.03076923 26.69434161,89.05384615 26.7162689,89.07692308 26.73820041,89.1 26.76013616,89.07692308 26.78207613,89.05384615 26.80402036,89.03076923 26.82596882,89.00769231 26.80402036))
1392980|5|94.15384615|26.76013616|POLYGON((94.13076923 26.80402036,94.10769231 26.78207613,94.08461538 26.76013616,94.10769231 26.73820041,94.13076923 26.7162689,94.15384615 26.69434161,94.17692308 26.7162689,94.2 26.73820041,94.22307692 26.76013616,94.2 26.78207613,94.17692308 26.80402036,94.15384615 26.82596882,94.13076923 26.80402036))
1392981|5|94.29230769|26.76013616|POLYGON((94.26923077 26.80402036,94.24615385 26.78207613,94.22307692 26.76013616,94.24615385 26.73820041,94.26923077 26.7162689,94.29230769 26.69434161,94.31538462 26.7162689,94.33846154 26.73820041,94.36153846 26.76013616,94.33846154 26.78207613,94.31538462 26.80402036,94.29230769 26.82596882,94.26923077 26.80402036))
1395426|2|72.9|26.69434161|POLYGON((72.87692308 26.73820041,72.85384615 26.7162689,72.83076923 26.69434161,72.85384615 26.67241854,72.87692308 26.65049968,72.9 26.62858503,72.92307692 26.65049968,72.94615385 26.67241854,72.96923077 26.69434161,72.94615385 26.7162689,72.92307692 26.73820041,72.9 26.76013616,72.87692308 26.73820041))
1395502|1|83.42307692|26.69434161|POLYGON((83.4 26.73820041,83.37692308 26.7162689,83.35384615 26.69434161,83.37692308 26.67241854,83.4 26.65049968,83.42307692 26.62858503,83.44615385 26.65049968,83.46923077 26.67241854,83.49230769 26.69434161,83.46923077 26.7162689,83.44615385 26.73820041,83.42307692 26.76013616,83.4 26.73820041))
1395538|4|88.40769231|26.69434161|POLYGON((88.38461538 26.73820041,88.36153846 26.7162689,88.33846154 26.69434161,88.36153846 26.67241854,88.38461538 26.65049968,88.40769231 26.62858503,88.43076923 26.65049968,88.45384615 26.67241854,88.47692308 26.69434161,88.45384615 26.7162689,88.43076923 26.73820041,88.40769231 26.76013616,88.38461538 26.73820041))
1395543|1|89.1|26.69434161|POLYGON((89.07692308 26.73820041,89.05384615 26.7162689,89.03076923 26.69434161,89.05384615 26.67241854,89.07692308 26.65049968,89.1 26.62858503,89.12307692 26.65049968,89.14615385 26.67241854,89.16923077 26.69434161,89.14615385 26.7162689,89.12307692 26.73820041,89.1 26.76013616,89.07692308 26.73820041))
1395545|4|89.37692308|26.69434161|POLYGON((89.35384615 26.73820041,89.33076923 26.7162689,89.30769231 26.69434161,89.33076923 26.67241854,89.35384615 26.65049968,89.37692308 26.62858503,89.4 26.65049968,89.42307692 26.67241854,89.44615385 26.69434161,89.42307692 26.7162689,89.4 26.73820041,89.37692308 26.76013616,89.35384615 26.73820041))
1395563|5|91.86923077|26.69434161|POLYGON((91.84615385 26.73820041,91.82307692 26.7162689,91.8 26.69434161,91.82307692 26.67241854,91.84615385 26.65049968,91.86923077 26.62858503,91.89230769 26.65049968,91.91538462 26.67241854,91.93846154 26.69434161,91.91538462 26.7162689,91.89230769 26.73820041,91.86923077 26.76013616,91.84615385 26.73820041))
1395568|5|92.56153846|26.69434161|POLYGON((92.53846154 26.73820041,92.51538462 26.7162689,92.49230769 26.69434161,92.51538462 26.67241854,92.53846154 26.65049968,92.56153846 26.62858503,92.58461538 26.65049968,92.60769231 26.67241854,92.63076923 26.69434161,92.60769231 26.7162689,92.58461538 26.73820041,92.56153846 26.76013616,92.53846154 26.73820041))
1395580|3|94.22307692|26.69434161|POLYGON((94.2 26.73820041,94.17692308 26.7162689,94.15384615 26.69434161,94.17692308 26.67241854,94.2 26.65049968,94.22307692 26.62858503,94.24615385 26.65049968,94.26923077 26.67241854,94.29230769 26.69434161,94.26923077 26.7162689,94.24615385 26.73820041,94.22307692 26.76013616,94.2 26.73820041))
1398035|1|74.07692308|26.62858503|POLYGON((74.05384615 26.67241854,74.03076923 26.65049968,74.00769231 26.62858503,74.03076923 26.60667458,74.05384615 26.58476833,74.07692308 26.56286627,74.1 26.58476833,74.12307692 26.60667458,74.14615385 26.62858503,74.12307692 26.65049968,74.1 26.67241854,74.07692308 26.69434161,74.05384615 26.67241854))
1398113|2|84.87692308|26.62858503|POLYGON((84.85384615 26.67241854,84.83076923 26.65049968,84.80769231 26.62858503,84.83076923 26.60667458,84.85384615 26.58476833,84.87692308 26.56286627,84.9 26.58476833,84.92307692 26.60667458,84.94615385 26.62858503,84.92307692 26.65049968,84.9 26.67241854,84.87692308 26.69434161,84.85384615 26.67241854))
1398157|3|90.96923077|26.62858503|POLYGON((90.94615385 26.67241854,90.92307692 26.65049968,90.9 26.62858503,90.92307692 26.60667458,90.94615385 26.58476833,90.96923077 26.56286627,90.99230769 26.58476833,91.01538462 26.60667458,91.03846154 26.62858503,91.01538462 26.65049968,90.99230769 26.67241854,90.96923077 26.69434161,90.94615385 26.67241854))
1398170|1|92.76923077|26.62858503|POLYGON((92.74615385 26.67241854,92.72307692 26.65049968,92.7 26.62858503,92.72307692 26.60667458,92.74615385 26.58476833,92.76923077 26.56286627,92.79230769 26.58476833,92.81538462 26.60667458,92.83846154 26.62858503,92.81538462 26.65049968,92.79230769 26.67241854,92.76923077 26.69434161,92.74615385 26.67241854))
1400679|7|80.23846154|26.56286627|POLYGON((80.21538462 26.60667458,80.19230769 26.58476833,80.16923077 26.56286627,80.19230769 26.54096839,80.21538462 26.51907469,80.23846154 26.49718517,80.26153846 26.51907469,80.28461538 26.54096839,80.30769231 26.56286627,80.28461538 26.58476833,80.26153846 26.60667458,80.23846154 26.62858503,80.21538462 26.60667458))
1400717|7|85.5|26.56286627|POLYGON((85.47692308 26.60667458,85.45384615 26.58476833,85.43076923 26.56286627,85.45384615 26.54096839,85.47692308 26.51907469,85.5 26.49718517,85.52307692 26.51907469,85.54615385 26.54096839,85.56923077 26.56286627,85.54615385 26.58476833,85.52307692 26.60667458,85.5 26.62858503,85.47692308 26.60667458))
1403237|1|74.35384615|26.49718517|POLYGON((74.33076923 26.54096839,74.30769231 26.51907469,74.28461538 26.49718517,74.30769231 26.47529981,74.33076923 26.45341862,74.35384615 26.43154158,74.37692308 26.45341862,74.4 26.47529981,74.42307692 26.49718517,74.4 26.51907469,74.37692308 26.54096839,74.35384615 26.56286627,74.33076923 26.54096839))
1403238|1|74.49230769|26.49718517|POLYGON((74.46923077 26.54096839,74.44615385 26.51907469,74.42307692 26.49718517,74.44615385 26.47529981,74.46923077 26.45341862,74.49230769 26.43154158,74.51538462 26.45341862,74.53846154 26.47529981,74.56153846 26.49718517,74.53846154 26.51907469,74.51538462 26.54096839,74.49230769 26.56286627,74.46923077 26.54096839))
1403239|1|74.63076923|26.49718517|POLYGON((74.60769231 26.54096839,74.58461538 26.51907469,74.56153846 26.49718517,74.58461538 26.47529981,74.60769231 26.45341862,74.63076923 26.43154158,74.65384615 26.45341862,74.67692308 26.47529981,74.7 26.49718517,74.67692308 26.51907469,74.65384615 26.54096839,74.63076923 26.56286627,74.60769231 26.54096839))
1403254|2|76.70769231|26.49718517|POLYGON((76.68461538 26.54096839,76.66153846 26.51907469,76.63846154 26.49718517,76.66153846 26.47529981,76.68461538 26.45341862,76.70769231 26.43154158,76.73076923 26.45341862,76.75384615 26.47529981,76.77692308 26.49718517,76.75384615 26.51907469,76.73076923 26.54096839,76.70769231 26.56286627,76.68461538 26.54096839))
1403274|1|79.47692308|26.49718517|POLYGON((79.45384615 26.54096839,79.43076923 26.51907469,79.40769231 26.49718517,79.43076923 26.47529981,79.45384615 26.45341862,79.47692308 26.43154158,79.5 26.45341862,79.52307692 26.47529981,79.54615385 26.49718517,79.52307692 26.51907469,79.5 26.54096839,79.47692308 26.56286627,79.45384615 26.54096839))
1403279|7|80.16923077|26.49718517|POLYGON((80.14615385 26.54096839,80.12307692 26.51907469,80.1 26.49718517,80.12307692 26.47529981,80.14615385 26.45341862,80.16923077 26.43154158,80.19230769 26.45341862,80.21538462 26.47529981,80.23846154 26.49718517,80.21538462 26.51907469,80.19230769 26.54096839,80.16923077 26.56286627,80.14615385 26.54096839))
1403280|7|80.30769231|26.49718517|POLYGON((80.28461538 26.54096839,80.26153846 26.51907469,80.23846154 26.49718517,80.26153846 26.47529981,80.28461538 26.45341862,80.30769231 26.43154158,80.33076923 26.45341862,80.35384615 26.47529981,80.37692308 26.49718517,80.35384615 26.51907469,80.33076923 26.54096839,80.30769231 26.56286627,80.28461538 26.54096839))
1403289|4|81.55384615|26.49718517|POLYGON((81.53076923 26.54096839,81.50769231 26.51907469,81.48461538 26.49718517,81.50769231 26.47529981,81.53076923 26.45341862,81.55384615 26.43154158,81.57692308 26.45341862,81.6 26.47529981,81.62307692 26.49718517,81.6 26.51907469,81.57692308 26.54096839,81.55384615 26.56286627,81.53076923 26.54096839))
1403354|3|90.55384615|26.49718517|POLYGON((90.53076923 26.54096839,90.50769231 26.51907469,90.48461538 26.49718517,90.50769231 26.47529981,90.53076923 26.45341862,90.55384615 26.43154158,90.57692308 26.45341862,90.6 26.47529981,90.62307692 26.49718517,90.6 26.51907469,90.57692308 26.54096839,90.55384615 26.56286627,90.53076923 26.54096839))
1405838|1|74.56153846|26.43154158|POLYGON((74.53846154 26.47529981,74.51538462 26.45341862,74.49230769 26.43154158,74.51538462 26.4096687,74.53846154 26.38779996,74.56153846 26.36593536,74.58461538 26.38779996,74.60769231 26.4096687,74.63076923 26.43154158,74.60769231 26.45341862,74.58461538 26.47529981,74.56153846 26.49718517,74.53846154 26.47529981))
1405839|2|74.7|26.43154158|POLYGON((74.67692308 26.47529981,74.65384615 26.45341862,74.63076923 26.43154158,74.65384615 26.4096687,74.67692308 26.38779996,74.7 26.36593536,74.72307692 26.38779996,74.74615385 26.4096687,74.76923077 26.43154158,74.74615385 26.45341862,74.72307692 26.47529981,74.7 26.49718517,74.67692308 26.47529981))
1405879|3|80.23846154|26.43154158|POLYGON((80.21538462 26.47529981,80.19230769 26.45341862,80.16923077 26.43154158,80.19230769 26.4096687,80.21538462 26.38779996,80.23846154 26.36593536,80.26153846 26.38779996,80.28461538 26.4096687,80.30769231 26.43154158,80.28461538 26.45341862,80.26153846 26.47529981,80.23846154 26.49718517,80.21538462 26.47529981))
1405880|7|80.37692308|26.43154158|POLYGON((80.35384615 26.47529981,80.33076923 26.45341862,80.30769231 26.43154158,80.33076923 26.4096687,80.35384615 26.38779996,80.37692308 26.36593536,80.4 26.38779996,80.42307692 26.4096687,80.44615385 26.43154158,80.42307692 26.45341862,80.4 26.47529981,80.37692308 26.49718517,80.35384615 26.47529981))
1405896|7|82.59230769|26.43154158|POLYGON((82.56923077 26.47529981,82.54615385 26.45341862,82.52307692 26.43154158,82.54615385 26.4096687,82.56923077 26.38779996,82.59230769 26.36593536,82.61538462 26.38779996,82.63846154 26.4096687,82.66153846 26.43154158,82.63846154 26.45341862,82.61538462 26.47529981,82.59230769 26.49718517,82.56923077 26.47529981))
1405949|5|89.93076923|26.43154158|POLYGON((89.90769231 26.47529981,89.88461538 26.45341862,89.86153846 26.43154158,89.88461538 26.4096687,89.90769231 26.38779996,89.93076923 26.36593536,89.95384615 26.38779996,89.97692308 26.4096687,90 26.43154158,89.97692308 26.45341862,89.95384615 26.47529981,89.93076923 26.49718517,89.90769231 26.47529981))
1405960|5|91.45384615|26.43154158|POLYGON((91.43076923 26.47529981,91.40769231 26.45341862,91.38461538 26.43154158,91.40769231 26.4096687,91.43076923 26.38779996,91.45384615 26.36593536,91.47692308 26.38779996,91.5 26.4096687,91.52307692 26.43154158,91.5 26.45341862,91.47692308 26.47529981,91.45384615 26.49718517,91.43076923 26.47529981))
1408448|4|75.87692308|26.36593536|POLYGON((75.85384615 26.4096687,75.83076923 26.38779996,75.80769231 26.36593536,75.83076923 26.3440749,75.85384615 26.32221857,75.87692308 26.30036636,75.9 26.32221857,75.92307692 26.3440749,75.94615385 26.36593536,75.92307692 26.38779996,75.9 26.4096687,75.87692308 26.43154158,75.85384615 26.4096687))
1408480|7|80.30769231|26.36593536|POLYGON((80.28461538 26.4096687,80.26153846 26.38779996,80.23846154 26.36593536,80.26153846 26.3440749,80.28461538 26.32221857,80.30769231 26.30036636,80.33076923 26.32221857,80.35384615 26.3440749,80.37692308 26.36593536,80.35384615 26.38779996,80.33076923 26.4096687,80.30769231 26.43154158,80.28461538 26.4096687))
1408548|2|89.72307692|26.36593536|POLYGON((89.7 26.4096687,89.67692308 26.38779996,89.65384615 26.36593536,89.67692308 26.3440749,89.7 26.32221857,89.72307692 26.30036636,89.74615385 26.32221857,89.76923077 26.3440749,89.79230769 26.36593536,89.76923077 26.38779996,89.74615385 26.4096687,89.72307692 26.43154158,89.7 26.4096687))
1408552|1|90.27692308|26.36593536|POLYGON((90.25384615 26.4096687,90.23076923 26.38779996,90.20769231 26.36593536,90.23076923 26.3440749,90.25384615 26.32221857,90.27692308 26.30036636,90.3 26.32221857,90.32307692 26.3440749,90.34615385 26.36593536,90.32307692 26.38779996,90.3 26.4096687,90.27692308 26.43154158,90.25384615 26.4096687))
1411027|1|73.03846154|26.30036636|POLYGON((73.01538462 26.3440749,72.99230769 26.32221857,72.96923077 26.30036636,72.99230769 26.27851827,73.01538462 26.25667429,73.03846154 26.23483442,73.06153846 26.25667429,73.08461538 26.27851827,73.10769231 26.30036636,73.08461538 26.32221857,73.06153846 26.3440749,73.03846154 26.36593536,73.01538462 26.3440749))
1411081|1|80.51538462|26.30036636|POLYGON((80.49230769 26.3440749,80.46923077 26.32221857,80.44615385 26.30036636,80.46923077 26.27851827,80.49230769 26.25667429,80.51538462 26.23483442,80.53846154 26.25667429,80.56153846 26.27851827,80.58461538 26.30036636,80.56153846 26.32221857,80.53846154 26.3440749,80.51538462 26.36593536,80.49230769 26.3440749))
1411147|3|89.65384615|26.30036636|POLYGON((89.63076923 26.3440749,89.60769231 26.32221857,89.58461538 26.30036636,89.60769231 26.27851827,89.63076923 26.25667429,89.65384615 26.23483442,89.67692308 26.25667429,89.7 26.27851827,89.72307692 26.30036636,89.7 26.32221857,89.67692308 26.3440749,89.65384615 26.36593536,89.63076923 26.3440749))
1411157|5|91.03846154|26.30036636|POLYGON((91.01538462 26.3440749,90.99230769 26.32221857,90.96923077 26.30036636,90.99230769 26.27851827,91.01538462 26.25667429,91.03846154 26.23483442,91.06153846 26.25667429,91.08461538 26.27851827,91.10769231 26.30036636,91.08461538 26.32221857,91.06153846 26.3440749,91.03846154 26.36593536,91.01538462 26.3440749))
1411169|1|92.7|26.30036636|POLYGON((92.67692308 26.3440749,92.65384615 26.32221857,92.63076923 26.30036636,92.65384615 26.27851827,92.67692308 26.25667429,92.7 26.23483442,92.72307692 26.25667429,92.74615385 26.27851827,92.76923077 26.30036636,92.74615385 26.32221857,92.72307692 26.3440749,92.7 26.36593536,92.67692308 26.3440749))
1413627|1|72.96923077|26.23483442|POLYGON((72.94615385 26.27851827,72.92307692 26.25667429,72.9 26.23483442,72.92307692 26.21299865,72.94615385 26.19116697,72.96923077 26.16933939,72.99230769 26.19116697,73.01538462 26.21299865,73.03846154 26.23483442,73.01538462 26.25667429,72.99230769 26.27851827,72.96923077 26.30036636,72.94615385 26.27851827))
1413664|4|78.09230769|26.23483442|POLYGON((78.06923077 26.27851827,78.04615385 26.25667429,78.02307692 26.23483442,78.04615385 26.21299865,78.06923077 26.19116697,78.09230769 26.16933939,78.11538462 26.19116697,78.13846154 26.21299865,78.16153846 26.23483442,78.13846154 26.25667429,78.11538462 26.27851827,78.09230769 26.30036636,78.06923077 26.27851827))
1413665|7|78.23076923|26.23483442|POLYGON((78.20769231 26.27851827,78.18461538 26.25667429,78.16153846 26.23483442,78.18461538 26.21299865,78.20769231 26.19116697,78.23076923 26.16933939,78.25384615 26.19116697,78.27692308 26.21299865,78.3 26.23483442,78.27692308 26.25667429,78.25384615 26.27851827,78.23076923 26.30036636,78.20769231 26.27851827))
1413687|6|81.27692308|26.23483442|POLYGON((81.25384615 26.27851827,81.23076923 26.25667429,81.20769231 26.23483442,81.23076923 26.21299865,81.25384615 26.19116697,81.27692308 26.16933939,81.3 26.19116697,81.32307692 26.21299865,81.34615385 26.23483442,81.32307692 26.25667429,81.3 26.27851827,81.27692308 26.30036636,81.25384615 26.27851827))
1413761|5|91.52307692|26.23483442|POLYGON((91.5 26.27851827,91.47692308 26.25667429,91.45384615 26.23483442,91.47692308 26.21299865,91.5 26.19116697,91.52307692 26.16933939,91.54615385 26.19116697,91.56923077 26.21299865,91.59230769 26.23483442,91.56923077 26.25667429,91.54615385 26.27851827,91.52307692 26.30036636,91.5 26.27851827))
1413762|4|91.66153846|26.23483442|POLYGON((91.63846154 26.27851827,91.61538462 26.25667429,91.59230769 26.23483442,91.61538462 26.21299865,91.63846154 26.19116697,91.66153846 26.16933939,91.68461538 26.19116697,91.70769231 26.21299865,91.73076923 26.23483442,91.70769231 26.25667429,91.68461538 26.27851827,91.66153846 26.30036636,91.63846154 26.27851827))
1416227|7|73.03846154|26.16933939|POLYGON((73.01538462 26.21299865,72.99230769 26.19116697,72.96923077 26.16933939,72.99230769 26.1475159,73.01538462 26.12569648,73.03846154 26.10388114,73.06153846 26.12569648,73.08461538 26.1475159,73.10769231 26.16933939,73.08461538 26.19116697,73.06153846 26.21299865,73.03846154 26.23483442,73.01538462 26.21299865))
1416264|4|78.16153846|26.16933939|POLYGON((78.13846154 26.21299865,78.11538462 26.19116697,78.09230769 26.16933939,78.11538462 26.1475159,78.13846154 26.12569648,78.16153846 26.10388114,78.18461538 26.12569648,78.20769231 26.1475159,78.23076923 26.16933939,78.20769231 26.19116697,78.18461538 26.21299865,78.16153846 26.23483442,78.13846154 26.21299865))
1416294|1|82.31538462|26.16933939|POLYGON((82.29230769 26.21299865,82.26923077 26.19116697,82.24615385 26.16933939,82.26923077 26.1475159,82.29230769 26.12569648,82.31538462 26.10388114,82.33846154 26.12569648,82.36153846 26.1475159,82.38461538 26.16933939,82.36153846 26.19116697,82.33846154 26.21299865,82.31538462 26.23483442,82.29230769 26.21299865))
1416309|4|84.39230769|26.16933939|POLYGON((84.36923077 26.21299865,84.34615385 26.19116697,84.32307692 26.16933939,84.34615385 26.1475159,84.36923077 26.12569648,84.39230769 26.10388114,84.41538462 26.12569648,84.43846154 26.1475159,84.46153846 26.16933939,84.43846154 26.19116697,84.41538462 26.21299865,84.39230769 26.23483442,84.36923077 26.21299865))
1416316|2|85.36153846|26.16933939|POLYGON((85.33846154 26.21299865,85.31538462 26.19116697,85.29230769 26.16933939,85.31538462 26.1475159,85.33846154 26.12569648,85.36153846 26.10388114,85.38461538 26.12569648,85.40769231 26.1475159,85.43076923 26.16933939,85.40769231 26.19116697,85.38461538 26.21299865,85.36153846 26.23483442,85.33846154 26.21299865))
1416320|3|85.91538462|26.16933939|POLYGON((85.89230769 26.21299865,85.86923077 26.19116697,85.84615385 26.16933939,85.86923077 26.1475159,85.89230769 26.12569648,85.91538462 26.10388114,85.93846154 26.12569648,85.96153846 26.1475159,85.98461538 26.16933939,85.96153846 26.19116697,85.93846154 26.21299865,85.91538462 26.23483442,85.89230769 26.21299865))
1416362|5|91.73076923|26.16933939|POLYGON((91.70769231 26.21299865,91.68461538 26.19116697,91.66153846 26.16933939,91.68461538 26.1475159,91.70769231 26.12569648,91.73076923 26.10388114,91.75384615 26.12569648,91.77692308 26.1475159,91.8 26.16933939,91.77692308 26.19116697,91.75384615 26.21299865,91.73076923 26.23483442,91.70769231 26.21299865))
1418917|2|85.43076923|26.10388114|POLYGON((85.40769231 26.1475159,85.38461538 26.12569648,85.36153846 26.10388114,85.38461538 26.08206986,85.40769231 26.06026266,85.43076923 26.0384595,85.45384615 26.06026266,85.47692308 26.08206986,85.5 26.10388114,85.47692308 26.12569648,85.45384615 26.1475159,85.43076923 26.16933939,85.40769231 26.1475159))
1418935|1|87.92307692|26.10388114|POLYGON((87.9 26.1475159,87.87692308 26.12569648,87.85384615 26.10388114,87.87692308 26.08206986,87.9 26.06026266,87.92307692 26.0384595,87.94615385 26.06026266,87.96923077 26.08206986,87.99230769 26.10388114,87.96923077 26.12569648,87.94615385 26.1475159,87.92307692 26.16933939,87.9 26.1475159))
1418961|5|91.52307692|26.10388114|POLYGON((91.5 26.1475159,91.47692308 26.12569648,91.45384615 26.10388114,91.47692308 26.08206986,91.5 26.06026266,91.52307692 26.0384595,91.54615385 26.06026266,91.56923077 26.08206986,91.59230769 26.10388114,91.56923077 26.12569648,91.54615385 26.1475159,91.52307692 26.16933939,91.5 26.1475159))
1418962|5|91.66153846|26.10388114|POLYGON((91.63846154 26.1475159,91.61538462 26.12569648,91.59230769 26.10388114,91.61538462 26.08206986,91.63846154 26.06026266,91.66153846 26.0384595,91.68461538 26.06026266,91.70769231 26.08206986,91.73076923 26.10388114,91.70769231 26.12569648,91.68461538 26.1475159,91.66153846 26.16933939,91.63846154 26.1475159))
1418963|5|91.8|26.10388114|POLYGON((91.77692308 26.1475159,91.75384615 26.12569648,91.73076923 26.10388114,91.75384615 26.08206986,91.77692308 26.06026266,91.8 26.0384595,91.82307692 26.06026266,91.84615385 26.08206986,91.86923077 26.10388114,91.84615385 26.12569648,91.82307692 26.1475159,91.8 26.16933939,91.77692308 26.1475159))
1421451|2|76.36153846|26.0384595|POLYGON((76.33846154 26.08206986,76.31538462 26.06026266,76.29230769 26.0384595,76.31538462 26.01666041,76.33846154 25.99486536,76.36153846 25.97307435,76.38461538 25.99486536,76.40769231 26.01666041,76.43076923 26.0384595,76.40769231 26.06026266,76.38461538 26.08206986,76.36153846 26.10388114,76.33846154 26.08206986))
1421520|1|85.91538462|26.0384595|POLYGON((85.89230769 26.08206986,85.86923077 26.06026266,85.84615385 26.0384595,85.86923077 26.01666041,85.89230769 25.99486536,85.91538462 25.97307435,85.93846154 25.99486536,85.96153846 26.01666041,85.98461538 26.0384595,85.96153846 26.06026266,85.93846154 26.08206986,85.91538462 26.10388114,85.89230769 26.08206986))
1421570|5|92.83846154|26.0384595|POLYGON((92.81538462 26.08206986,92.79230769 26.06026266,92.76923077 26.0384595,92.79230769 26.01666041,92.81538462 25.99486536,92.83846154 25.97307435,92.86153846 25.99486536,92.88461538 26.01666041,92.90769231 26.0384595,92.88461538 26.06026266,92.86153846 26.08206986,92.83846154 26.10388114,92.81538462 26.08206986))
1424177|1|93.73846154|25.97307435|POLYGON((93.71538462 26.01666041,93.69230769 25.99486536,93.66923077 25.97307435,93.69230769 25.95128737,93.71538462 25.92950443,93.73846154 25.90772552,93.76153846 25.92950443,93.78461538 25.95128737,93.80769231 25.97307435,93.78461538 25.99486536,93.76153846 26.01666041,93.73846154 26.0384595,93.71538462 26.01666041))
1426683|1|80.79230769|25.90772552|POLYGON((80.76923077 25.95128737,80.74615385 25.92950443,80.72307692 25.90772552,80.74615385 25.88595062,80.76923077 25.86417974,80.79230769 25.84241287,80.81538462 25.86417974,80.83846154 25.88595062,80.86153846 25.90772552,80.83846154 25.92950443,80.81538462 25.95128737,80.79230769 25.97307435,80.76923077 25.95128737))
1426776|1|93.66923077|25.90772552|POLYGON((93.64615385 25.95128737,93.62307692 25.92950443,93.6 25.90772552,93.62307692 25.88595062,93.64615385 25.86417974,93.66923077 25.84241287,93.69230769 25.86417974,93.71538462 25.88595062,93.73846154 25.90772552,93.71538462 25.92950443,93.69230769 25.95128737,93.66923077 25.97307435,93.64615385 25.95128737))
1429312|1|84.73846154|25.84241287|POLYGON((84.71538462 25.88595062,84.69230769 25.86417974,84.66923077 25.84241287,84.69230769 25.82065001,84.71538462 25.79889114,84.73846154 25.77713627,84.76153846 25.79889114,84.78461538 25.82065001,84.80769231 25.84241287,84.78461538 25.86417974,84.76153846 25.88595062,84.73846154 25.90772552,84.71538462 25.88595062))
1429375|1|93.46153846|25.84241287|POLYGON((93.43846154 25.88595062,93.41538462 25.86417974,93.39230769 25.84241287,93.41538462 25.82065001,93.43846154 25.79889114,93.46153846 25.77713627,93.48461538 25.79889114,93.50769231 25.82065001,93.53076923 25.84241287,93.50769231 25.86417974,93.48461538 25.88595062,93.46153846 25.90772552,93.43846154 25.88595062))
1429377|2|93.73846154|25.84241287|POLYGON((93.71538462 25.88595062,93.69230769 25.86417974,93.66923077 25.84241287,93.69230769 25.82065001,93.71538462 25.79889114,93.73846154 25.77713627,93.76153846 25.79889114,93.78461538 25.82065001,93.80769231 25.84241287,93.78461538 25.86417974,93.76153846 25.88595062,93.73846154 25.90772552,93.71538462 25.88595062))
1431815|1|71.37692308|25.77713627|POLYGON((71.35384615 25.82065001,71.33076923 25.79889114,71.30769231 25.77713627,71.33076923 25.75538538,71.35384615 25.73363848,71.37692308 25.71189556,71.4 25.73363848,71.42307692 25.75538538,71.44615385 25.77713627,71.42307692 25.79889114,71.4 25.82065001,71.37692308 25.84241287,71.35384615 25.82065001))
1431829|3|73.31538462|25.77713627|POLYGON((73.29230769 25.82065001,73.26923077 25.79889114,73.24615385 25.77713627,73.26923077 25.75538538,73.29230769 25.73363848,73.31538462 25.71189556,73.33846154 25.73363848,73.36153846 25.75538538,73.38461538 25.77713627,73.36153846 25.79889114,73.33846154 25.82065001,73.31538462 25.84241287,73.29230769 25.82065001))
1431907|5|84.11538462|25.77713627|POLYGON((84.09230769 25.82065001,84.06923077 25.79889114,84.04615385 25.77713627,84.06923077 25.75538538,84.09230769 25.73363848,84.11538462 25.71189556,84.13846154 25.73363848,84.16153846 25.75538538,84.18461538 25.77713627,84.16153846 25.79889114,84.13846154 25.82065001,84.11538462 25.84241287,84.09230769 25.82065001))
1431911|2|84.66923077|25.77713627|POLYGON((84.64615385 25.82065001,84.62307692 25.79889114,84.6 25.77713627,84.62307692 25.75538538,84.64615385 25.73363848,84.66923077 25.71189556,84.69230769 25.73363848,84.71538462 25.75538538,84.73846154 25.77713627,84.71538462 25.79889114,84.69230769 25.82065001,84.66923077 25.84241287,84.64615385 25.82065001))
1431931|1|87.43846154|25.77713627|POLYGON((87.41538462 25.82065001,87.39230769 25.79889114,87.36923077 25.77713627,87.39230769 25.75538538,87.41538462 25.73363848,87.43846154 25.71189556,87.46153846 25.73363848,87.48461538 25.75538538,87.50769231 25.77713627,87.48461538 25.79889114,87.46153846 25.82065001,87.43846154 25.84241287,87.41538462 25.82065001))
1434416|7|71.44615385|25.71189556|POLYGON((71.42307692 25.75538538,71.4 25.73363848,71.37692308 25.71189556,71.4 25.69015661,71.42307692 25.66842162,71.44615385 25.6466906,71.46923077 25.66842162,71.49230769 25.69015661,71.51538462 25.71189556,71.49230769 25.73363848,71.46923077 25.75538538,71.44615385 25.77713627,71.42307692 25.75538538))
1434515|3|85.15384615|25.71189556|POLYGON((85.13076923 25.75538538,85.10769231 25.73363848,85.08461538 25.71189556,85.10769231 25.69015661,85.13076923 25.66842162,85.15384615 25.6466906,85.17692308 25.66842162,85.2 25.69015661,85.22307692 25.71189556,85.2 25.73363848,85.17692308 25.75538538,85.15384615 25.77713627,85.13076923 25.75538538))
1434573|1|93.18461538|25.71189556|POLYGON((93.16153846 25.75538538,93.13846154 25.73363848,93.11538462 25.71189556,93.13846154 25.69015661,93.16153846 25.66842162,93.18461538 25.6466906,93.20769231 25.66842162,93.23076923 25.69015661,93.25384615 25.71189556,93.23076923 25.73363848,93.20769231 25.75538538,93.18461538 25.77713627,93.16153846 25.75538538))
1437040|3|74.83846154|25.6466906|POLYGON((74.81538462 25.69015661,74.79230769 25.66842162,74.76923077 25.6466906,74.79230769 25.62496353,74.81538462 25.60324042,74.83846154 25.58152125,74.86153846 25.60324042,74.88461538 25.62496353,74.90769231 25.6466906,74.88461538 25.66842162,74.86153846 25.69015661,74.83846154 25.71189556,74.81538462 25.69015661))
1437109|1|84.39230769|25.6466906|POLYGON((84.36923077 25.69015661,84.34615385 25.66842162,84.32307692 25.6466906,84.34615385 25.62496353,84.36923077 25.60324042,84.39230769 25.58152125,84.41538462 25.60324042,84.43846154 25.62496353,84.46153846 25.6466906,84.43846154 25.66842162,84.41538462 25.69015661,84.39230769 25.71189556,84.36923077 25.69015661))
1437114|1|85.08461538|25.6466906|POLYGON((85.06153846 25.69015661,85.03846154 25.66842162,85.01538462 25.6466906,85.03846154 25.62496353,85.06153846 25.60324042,85.08461538 25.58152125,85.10769231 25.60324042,85.13076923 25.62496353,85.15384615 25.6466906,85.13076923 25.66842162,85.10769231 25.69015661,85.08461538 25.71189556,85.06153846 25.69015661))
1437136|7|88.13076923|25.6466906|POLYGON((88.10769231 25.69015661,88.08461538 25.66842162,88.06153846 25.6466906,88.08461538 25.62496353,88.10769231 25.60324042,88.13076923 25.58152125,88.15384615 25.60324042,88.17692308 25.62496353,88.2 25.6466906,88.17692308 25.66842162,88.15384615 25.69015661,88.13076923 25.71189556,88.10769231 25.69015661))
1437179|1|94.08461538|25.6466906|POLYGON((94.06153846 25.69015661,94.03846154 25.66842162,94.01538462 25.6466906,94.03846154 25.62496353,94.06153846 25.60324042,94.08461538 25.58152125,94.10769231 25.60324042,94.13076923 25.62496353,94.15384615 25.6466906,94.13076923 25.66842162,94.10769231 25.69015661,94.08461538 25.71189556,94.06153846 25.69015661))
1439631|8|73.52307692|25.58152125|POLYGON((73.5 25.62496353,73.47692308 25.60324042,73.45384615 25.58152125,73.47692308 25.55980602,73.5 25.53809473,73.52307692 25.51638737,73.54615385 25.53809473,73.56923077 25.55980602,73.59230769 25.58152125,73.56923077 25.60324042,73.54615385 25.62496353,73.52307692 25.6466906,73.5 25.62496353))
1439714|1|85.01538462|25.58152125|POLYGON((84.99230769 25.62496353,84.96923077 25.60324042,84.94615385 25.58152125,84.96923077 25.55980602,84.99230769 25.53809473,85.01538462 25.51638737,85.03846154 25.53809473,85.06153846 25.55980602,85.08461538 25.58152125,85.06153846 25.60324042,85.03846154 25.62496353,85.01538462 25.6466906,84.99230769 25.62496353))
1439715|1|85.15384615|25.58152125|POLYGON((85.13076923 25.62496353,85.10769231 25.60324042,85.08461538 25.58152125,85.10769231 25.55980602,85.13076923 25.53809473,85.15384615 25.51638737,85.17692308 25.53809473,85.2 25.55980602,85.22307692 25.58152125,85.2 25.60324042,85.17692308 25.62496353,85.15384615 25.6466906,85.13076923 25.62496353))
1439716|2|85.29230769|25.58152125|POLYGON((85.26923077 25.62496353,85.24615385 25.60324042,85.22307692 25.58152125,85.24615385 25.55980602,85.26923077 25.53809473,85.29230769 25.51638737,85.31538462 25.53809473,85.33846154 25.55980602,85.36153846 25.58152125,85.33846154 25.60324042,85.31538462 25.62496353,85.29230769 25.6466906,85.26923077 25.62496353))
1439764|1|91.93846154|25.58152125|POLYGON((91.91538462 25.62496353,91.89230769 25.60324042,91.86923077 25.58152125,91.89230769 25.55980602,91.91538462 25.53809473,91.93846154 25.51638737,91.96153846 25.53809473,91.98461538 25.55980602,92.00769231 25.58152125,91.98461538 25.60324042,91.96153846 25.62496353,91.93846154 25.6466906,91.91538462 25.62496353))
1442291|1|81.9|25.51638737|POLYGON((81.87692308 25.55980602,81.85384615 25.53809473,81.83076923 25.51638737,81.85384615 25.49468393,81.87692308 25.47298441,81.9 25.45128881,81.92307692 25.47298441,81.94615385 25.49468393,81.96923077 25.51638737,81.94615385 25.53809473,81.92307692 25.55980602,81.9 25.58152125,81.87692308 25.55980602))
1442351|4|90.20769231|25.51638737|POLYGON((90.18461538 25.55980602,90.16153846 25.53809473,90.13846154 25.51638737,90.16153846 25.49468393,90.18461538 25.47298441,90.20769231 25.45128881,90.23076923 25.47298441,90.25384615 25.49468393,90.27692308 25.51638737,90.25384615 25.53809473,90.23076923 25.55980602,90.20769231 25.58152125,90.18461538 25.55980602))
1442363|6|91.86923077|25.51638737|POLYGON((91.84615385 25.55980602,91.82307692 25.53809473,91.8 25.51638737,91.82307692 25.49468393,91.84615385 25.47298441,91.86923077 25.45128881,91.89230769 25.47298441,91.91538462 25.49468393,91.93846154 25.51638737,91.91538462 25.53809473,91.89230769 25.55980602,91.86923077 25.58152125,91.84615385 25.55980602))
1444846|8|75.6|25.45128881|POLYGON((75.57692308 25.49468393,75.55384615 25.47298441,75.53076923 25.45128881,75.55384615 25.42959711,75.57692308 25.40790932,75.6 25.38622543,75.62307692 25.40790932,75.64615385 25.42959711,75.66923077 25.45128881,75.64615385 25.47298441,75.62307692 25.49468393,75.6 25.51638737,75.57692308 25.49468393))
1444867|3|78.50769231|25.45128881|POLYGON((78.48461538 25.49468393,78.46153846 25.47298441,78.43846154 25.45128881,78.46153846 25.42959711,78.48461538 25.40790932,78.50769231 25.38622543,78.53076923 25.40790932,78.55384615 25.42959711,78.57692308 25.45128881,78.55384615 25.47298441,78.53076923 25.49468393,78.50769231 25.51638737,78.48461538 25.49468393))
1444890|1|81.69230769|25.45128881|POLYGON((81.66923077 25.49468393,81.64615385 25.47298441,81.62307692 25.45128881,81.64615385 25.42959711,81.66923077 25.40790932,81.69230769 25.38622543,81.71538462 25.40790932,81.73846154 25.42959711,81.76153846 25.45128881,81.73846154 25.47298441,81.71538462 25.49468393,81.69230769 25.51638737,81.66923077 25.49468393))
1444891|1|81.83076923|25.45128881|POLYGON((81.80769231 25.49468393,81.78461538 25.47298441,81.76153846 25.45128881,81.78461538 25.42959711,81.80769231 25.40790932,81.83076923 25.38622543,81.85384615 25.40790932,81.87692308 25.42959711,81.9 25.45128881,81.87692308 25.47298441,81.85384615 25.49468393,81.83076923 25.51638737,81.80769231 25.49468393))
1444917|4|85.43076923|25.45128881|POLYGON((85.40769231 25.49468393,85.38461538 25.47298441,85.36153846 25.45128881,85.38461538 25.42959711,85.40769231 25.40790932,85.43076923 25.38622543,85.45384615 25.40790932,85.47692308 25.42959711,85.5 25.45128881,85.47692308 25.47298441,85.45384615 25.49468393,85.43076923 25.51638737,85.40769231 25.49468393))
1447467|3|78.57692308|25.38622543|POLYGON((78.55384615 25.42959711,78.53076923 25.40790932,78.50769231 25.38622543,78.53076923 25.36454543,78.55384615 25.34286932,78.57692308 25.32119709,78.6 25.34286932,78.62307692 25.36454543,78.64615385 25.38622543,78.62307692 25.40790932,78.6 25.42959711,78.57692308 25.45128881,78.55384615 25.42959711))
1447490|1|81.76153846|25.38622543|POLYGON((81.73846154 25.42959711,81.71538462 25.40790932,81.69230769 25.38622543,81.71538462 25.36454543,81.73846154 25.34286932,81.76153846 25.32119709,81.78461538 25.34286932,81.80769231 25.36454543,81.83076923 25.38622543,81.80769231 25.40790932,81.78461538 25.42959711,81.76153846 25.45128881,81.73846154 25.42959711))
1447491|2|81.9|25.38622543|POLYGON((81.87692308 25.42959711,81.85384615 25.40790932,81.83076923 25.38622543,81.85384615 25.36454543,81.87692308 25.34286932,81.9 25.32119709,81.92307692 25.34286932,81.94615385 25.36454543,81.96923077 25.38622543,81.94615385 25.40790932,81.92307692 25.42959711,81.9 25.45128881,81.87692308 25.42959711))
1447496|1|82.59230769|25.38622543|POLYGON((82.56923077 25.42959711,82.54615385 25.40790932,82.52307692 25.38622543,82.54615385 25.36454543,82.56923077 25.34286932,82.59230769 25.32119709,82.61538462 25.34286932,82.63846154 25.36454543,82.66153846 25.38622543,82.63846154 25.40790932,82.61538462 25.42959711,82.59230769 25.45128881,82.56923077 25.42959711))
1447499|1|83.00769231|25.38622543|POLYGON((82.98461538 25.42959711,82.96153846 25.40790932,82.93846154 25.38622543,82.96153846 25.36454543,82.98461538 25.34286932,83.00769231 25.32119709,83.03076923 25.34286932,83.05384615 25.36454543,83.07692308 25.38622543,83.05384615 25.40790932,83.03076923 25.42959711,83.00769231 25.45128881,82.98461538 25.42959711))
1450034|1|73.93846154|25.32119709|POLYGON((73.91538462 25.36454543,73.89230769 25.34286932,73.86923077 25.32119709,73.89230769 25.29952875,73.91538462 25.27786427,73.93846154 25.25620366,73.96153846 25.27786427,73.98461538 25.29952875,74.00769231 25.32119709,73.98461538 25.34286932,73.96153846 25.36454543,73.93846154 25.38622543,73.91538462 25.36454543))
1450039|2|74.63076923|25.32119709|POLYGON((74.60769231 25.36454543,74.58461538 25.34286932,74.56153846 25.32119709,74.58461538 25.29952875,74.60769231 25.27786427,74.63076923 25.25620366,74.65384615 25.27786427,74.67692308 25.29952875,74.7 25.32119709,74.67692308 25.34286932,74.65384615 25.36454543,74.63076923 25.38622543,74.60769231 25.36454543))
1450099|1|82.93846154|25.32119709|POLYGON((82.91538462 25.36454543,82.89230769 25.34286932,82.86923077 25.32119709,82.89230769 25.29952875,82.91538462 25.27786427,82.93846154 25.25620366,82.96153846 25.27786427,82.98461538 25.29952875,83.00769231 25.32119709,82.98461538 25.34286932,82.96153846 25.36454543,82.93846154 25.38622543,82.91538462 25.36454543))
1450100|2|83.07692308|25.32119709|POLYGON((83.05384615 25.36454543,83.03076923 25.34286932,83.00769231 25.32119709,83.03076923 25.29952875,83.05384615 25.27786427,83.07692308 25.25620366,83.1 25.27786427,83.12307692 25.29952875,83.14615385 25.32119709,83.12307692 25.34286932,83.1 25.36454543,83.07692308 25.38622543,83.05384615 25.36454543))
1452699|2|83.00769231|25.25620366|POLYGON((82.98461538 25.29952875,82.96153846 25.27786427,82.93846154 25.25620366,82.96153846 25.23454692,82.98461538 25.21289403,83.00769231 25.19124499,83.03076923 25.21289403,83.05384615 25.23454692,83.07692308 25.25620366,83.05384615 25.27786427,83.03076923 25.29952875,83.00769231 25.32119709,82.98461538 25.29952875))
1452728|5|87.02307692|25.25620366|POLYGON((87 25.29952875,86.97692308 25.27786427,86.95384615 25.25620366,86.97692308 25.23454692,87 25.21289403,87.02307692 25.19124499,87.04615385 25.21289403,87.06923077 25.23454692,87.09230769 25.25620366,87.06923077 25.27786427,87.04615385 25.29952875,87.02307692 25.32119709,87 25.29952875))
1455248|1|75.87692308|25.19124499|POLYGON((75.85384615 25.23454692,75.83076923 25.21289403,75.80769231 25.19124499,75.83076923 25.1695998,75.85384615 25.14795845,75.87692308 25.12632094,75.9 25.14795845,75.92307692 25.1695998,75.94615385 25.19124499,75.92307692 25.21289403,75.9 25.23454692,75.87692308 25.25620366,75.85384615 25.23454692))
1455250|5|76.15384615|25.19124499|POLYGON((76.13076923 25.23454692,76.10769231 25.21289403,76.08461538 25.19124499,76.10769231 25.1695998,76.13076923 25.14795845,76.15384615 25.12632094,76.17692308 25.14795845,76.2 25.1695998,76.22307692 25.19124499,76.2 25.21289403,76.17692308 25.23454692,76.15384615 25.25620366,76.13076923 25.23454692))
1455318|1|85.56923077|25.19124499|POLYGON((85.54615385 25.23454692,85.52307692 25.21289403,85.5 25.19124499,85.52307692 25.1695998,85.54615385 25.14795845,85.56923077 25.12632094,85.59230769 25.14795845,85.61538462 25.1695998,85.63846154 25.19124499,85.61538462 25.21289403,85.59230769 25.23454692,85.56923077 25.25620366,85.54615385 25.23454692))
1455341|5|88.75384615|25.19124499|POLYGON((88.73076923 25.23454692,88.70769231 25.21289403,88.68461538 25.19124499,88.70769231 25.1695998,88.73076923 25.14795845,88.75384615 25.12632094,88.77692308 25.14795845,88.8 25.1695998,88.82307692 25.19124499,88.8 25.21289403,88.77692308 25.23454692,88.75384615 25.25620366,88.73076923 25.23454692))
1457840|2|74.83846154|25.12632094|POLYGON((74.81538462 25.1695998,74.79230769 25.14795845,74.76923077 25.12632094,74.79230769 25.10468726,74.81538462 25.08305741,74.83846154 25.06143138,74.86153846 25.08305741,74.88461538 25.10468726,74.90769231 25.12632094,74.88461538 25.14795845,74.86153846 25.1695998,74.83846154 25.19124499,74.81538462 25.1695998))
1457847|1|75.80769231|25.12632094|POLYGON((75.78461538 25.1695998,75.76153846 25.14795845,75.73846154 25.12632094,75.76153846 25.10468726,75.78461538 25.08305741,75.80769231 25.06143138,75.83076923 25.08305741,75.85384615 25.10468726,75.87692308 25.12632094,75.85384615 25.14795845,75.83076923 25.1695998,75.80769231 25.19124499,75.78461538 25.1695998))
1457848|3|75.94615385|25.12632094|POLYGON((75.92307692 25.1695998,75.9 25.14795845,75.87692308 25.12632094,75.9 25.10468726,75.92307692 25.08305741,75.94615385 25.06143138,75.96923077 25.08305741,75.99230769 25.10468726,76.01538462 25.12632094,75.99230769 25.14795845,75.96923077 25.1695998,75.94615385 25.19124499,75.92307692 25.1695998))
1457915|7|85.22307692|25.12632094|POLYGON((85.2 25.1695998,85.17692308 25.14795845,85.15384615 25.12632094,85.17692308 25.10468726,85.2 25.08305741,85.22307692 25.06143138,85.24615385 25.08305741,85.26923077 25.10468726,85.29230769 25.12632094,85.26923077 25.14795845,85.24615385 25.1695998,85.22307692 25.19124499,85.2 25.1695998))
1460534|5|87.78461538|25.06143138|POLYGON((87.76153846 25.10468726,87.73846154 25.08305741,87.71538462 25.06143138,87.73846154 25.03980917,87.76153846 25.01819076,87.78461538 24.99657616,87.80769231 25.01819076,87.83076923 25.03980917,87.85384615 25.06143138,87.83076923 25.08305741,87.80769231 25.10468726,87.78461538 25.12632094,87.76153846 25.10468726))
1463033|2|73.86923077|24.99657616|POLYGON((73.84615385 25.03980917,73.82307692 25.01819076,73.8 24.99657616,73.82307692 24.97496537,73.84615385 24.95335837,73.86923077 24.93175516,73.89230769 24.95335837,73.91538462 24.97496537,73.93846154 24.99657616,73.91538462 25.01819076,73.89230769 25.03980917,73.86923077 25.06143138,73.84615385 25.03980917))
1465639|3|74.63076923|24.93175516|POLYGON((74.60769231 24.97496537,74.58461538 24.95335837,74.56153846 24.93175516,74.58461538 24.91015573,74.60769231 24.88856009,74.63076923 24.86696822,74.65384615 24.88856009,74.67692308 24.91015573,74.7 24.93175516,74.67692308 24.95335837,74.65384615 24.97496537,74.63076923 24.99657616,74.60769231 24.97496537))
1465646|1|75.6|24.93175516|POLYGON((75.57692308 24.97496537,75.55384615 24.95335837,75.53076923 24.93175516,75.55384615 24.91015573,75.57692308 24.88856009,75.6 24.86696822,75.62307692 24.88856009,75.64615385 24.91015573,75.66923077 24.93175516,75.64615385 24.95335837,75.62307692 24.97496537,75.6 24.99657616,75.57692308 24.97496537))
1465675|1|79.61538462|24.93175516|POLYGON((79.59230769 24.97496537,79.56923077 24.95335837,79.54615385 24.93175516,79.56923077 24.91015573,79.59230769 24.88856009,79.61538462 24.86696822,79.63846154 24.88856009,79.66153846 24.91015573,79.68461538 24.93175516,79.66153846 24.95335837,79.63846154 24.97496537,79.61538462 24.99657616,79.59230769 24.97496537))
1468220|1|72.06923077|24.86696822|POLYGON((72.04615385 24.91015573,72.02307692 24.88856009,72 24.86696822,72.02307692 24.84538013,72.04615385 24.82379579,72.06923077 24.80221522,72.09230769 24.82379579,72.11538462 24.84538013,72.13846154 24.86696822,72.11538462 24.88856009,72.09230769 24.91015573,72.06923077 24.93175516,72.04615385 24.91015573))
1468378|7|93.94615385|24.86696822|POLYGON((93.92307692 24.91015573,93.9 24.88856009,93.87692308 24.86696822,93.9 24.84538013,93.92307692 24.82379579,93.94615385 24.80221522,93.96923077 24.82379579,93.99230769 24.84538013,94.01538462 24.86696822,93.99230769 24.88856009,93.96923077 24.91015573,93.94615385 24.93175516,93.92307692 24.91015573))
1470914|2|85.01538462|24.80221522|POLYGON((84.99230769 24.84538013,84.96923077 24.82379579,84.94615385 24.80221522,84.96923077 24.78063841,84.99230769 24.75906534,85.01538462 24.73749603,85.03846154 24.75906534,85.06153846 24.78063841,85.08461538 24.80221522,85.06153846 24.82379579,85.03846154 24.84538013,85.01538462 24.86696822,84.99230769 24.84538013))
1470978|4|93.87692308|24.80221522|POLYGON((93.85384615 24.84538013,93.83076923 24.82379579,93.80769231 24.80221522,93.83076923 24.78063841,93.85384615 24.75906534,93.87692308 24.73749603,93.9 24.75906534,93.92307692 24.78063841,93.94615385 24.80221522,93.92307692 24.82379579,93.9 24.84538013,93.87692308 24.86696822,93.85384615 24.84538013))
1473418|3|71.79230769|24.73749603|POLYGON((71.76923077 24.78063841,71.74615385 24.75906534,71.72307692 24.73749603,71.74615385 24.71593045,71.76923077 24.6943686,71.79230769 24.67281049,71.81538462 24.6943686,71.83846154 24.71593045,71.86153846 24.73749603,71.83846154 24.75906534,71.81538462 24.78063841,71.79230769 24.80221522,71.76923077 24.78063841))
1473427|6|73.03846154|24.73749603|POLYGON((73.01538462 24.78063841,72.99230769 24.75906534,72.96923077 24.73749603,72.99230769 24.71593045,73.01538462 24.6943686,73.03846154 24.67281049,73.06153846 24.6943686,73.08461538 24.71593045,73.10769231 24.73749603,73.08461538 24.75906534,73.06153846 24.78063841,73.03846154 24.80221522,73.01538462 24.78063841))
1473469|3|78.85384615|24.73749603|POLYGON((78.83076923 24.78063841,78.80769231 24.75906534,78.78461538 24.73749603,78.80769231 24.71593045,78.83076923 24.6943686,78.85384615 24.67281049,78.87692308 24.6943686,78.9 24.71593045,78.92307692 24.73749603,78.9 24.75906534,78.87692308 24.78063841,78.85384615 24.80221522,78.83076923 24.78063841))
1473578|1|93.94615385|24.73749603|POLYGON((93.92307692 24.78063841,93.9 24.75906534,93.87692308 24.73749603,93.9 24.71593045,93.92307692 24.6943686,93.94615385 24.67281049,93.96923077 24.6943686,93.99230769 24.71593045,94.01538462 24.73749603,93.99230769 24.75906534,93.96923077 24.78063841,93.94615385 24.80221522,93.92307692 24.78063841))
1476027|1|72.96923077|24.67281049|POLYGON((72.94615385 24.71593045,72.92307692 24.6943686,72.9 24.67281049,72.92307692 24.6512561,72.94615385 24.62970544,72.96923077 24.60815849,72.99230769 24.62970544,73.01538462 24.6512561,73.03846154 24.67281049,73.01538462 24.6943686,72.99230769 24.71593045,72.96923077 24.73749603,72.94615385 24.71593045))
1476114|1|85.01538462|24.67281049|POLYGON((84.99230769 24.71593045,84.96923077 24.6943686,84.94615385 24.67281049,84.96923077 24.6512561,84.99230769 24.62970544,85.01538462 24.60815849,85.03846154 24.62970544,85.06153846 24.6512561,85.08461538 24.67281049,85.06153846 24.6943686,85.03846154 24.71593045,85.01538462 24.73749603,84.99230769 24.71593045))
1478632|3|73.73076923|24.60815849|POLYGON((73.70769231 24.6512561,73.68461538 24.62970544,73.66153846 24.60815849,73.68461538 24.58661525,73.70769231 24.56507571,73.73076923 24.54353988,73.75384615 24.56507571,73.77692308 24.58661525,73.8 24.60815849,73.77692308 24.62970544,73.75384615 24.6512561,73.73076923 24.67281049,73.70769231 24.6512561))
1478639|7|74.7|24.60815849|POLYGON((74.67692308 24.6512561,74.65384615 24.62970544,74.63076923 24.60815849,74.65384615 24.58661525,74.67692308 24.56507571,74.7 24.54353988,74.72307692 24.56507571,74.74615385 24.58661525,74.76923077 24.60815849,74.74615385 24.62970544,74.72307692 24.6512561,74.7 24.67281049,74.67692308 24.6512561))
1478648|3|75.94615385|24.60815849|POLYGON((75.92307692 24.6512561,75.9 24.62970544,75.87692308 24.60815849,75.9 24.58661525,75.92307692 24.56507571,75.94615385 24.54353988,75.96923077 24.56507571,75.99230769 24.58661525,76.01538462 24.60815849,75.99230769 24.62970544,75.96923077 24.6512561,75.94615385 24.67281049,75.92307692 24.6512561))
1478658|1|77.33076923|24.60815849|POLYGON((77.30769231 24.6512561,77.28461538 24.62970544,77.26153846 24.60815849,77.28461538 24.58661525,77.30769231 24.56507571,77.33076923 24.54353988,77.35384615 24.56507571,77.37692308 24.58661525,77.4 24.60815849,77.37692308 24.62970544,77.35384615 24.6512561,77.33076923 24.67281049,77.30769231 24.6512561))
1478734|4|87.85384615|24.60815849|POLYGON((87.83076923 24.6512561,87.80769231 24.62970544,87.78461538 24.60815849,87.80769231 24.58661525,87.83076923 24.56507571,87.85384615 24.54353988,87.87692308 24.56507571,87.9 24.58661525,87.92307692 24.60815849,87.9 24.62970544,87.87692308 24.6512561,87.85384615 24.67281049,87.83076923 24.6512561))
1481232|3|73.66153846|24.54353988|POLYGON((73.63846154 24.58661525,73.61538462 24.56507571,73.59230769 24.54353988,73.61538462 24.52200774,73.63846154 24.50047929,73.66153846 24.47895453,73.68461538 24.50047929,73.70769231 24.52200774,73.73076923 24.54353988,73.70769231 24.56507571,73.68461538 24.58661525,73.66153846 24.60815849,73.63846154 24.58661525))
1481284|4|80.86153846|24.54353988|POLYGON((80.83846154 24.58661525,80.81538462 24.56507571,80.79230769 24.54353988,80.81538462 24.52200774,80.83846154 24.50047929,80.86153846 24.47895453,80.88461538 24.50047929,80.90769231 24.52200774,80.93076923 24.54353988,80.90769231 24.56507571,80.88461538 24.58661525,80.86153846 24.60815849,80.83846154 24.58661525))
1481287|1|81.27692308|24.54353988|POLYGON((81.25384615 24.58661525,81.23076923 24.56507571,81.20769231 24.54353988,81.23076923 24.52200774,81.25384615 24.50047929,81.27692308 24.47895453,81.3 24.50047929,81.32307692 24.52200774,81.34615385 24.54353988,81.32307692 24.56507571,81.3 24.58661525,81.27692308 24.60815849,81.25384615 24.58661525))
1483840|7|74.83846154|24.47895453|POLYGON((74.81538462 24.52200774,74.79230769 24.50047929,74.76923077 24.47895453,74.79230769 24.45743345,74.81538462 24.43591605,74.83846154 24.41440231,74.86153846 24.43591605,74.88461538 24.45743345,74.90769231 24.47895453,74.88461538 24.50047929,74.86153846 24.52200774,74.83846154 24.54353988,74.81538462 24.52200774))
1483857|2|77.19230769|24.47895453|POLYGON((77.16923077 24.52200774,77.14615385 24.50047929,77.12307692 24.47895453,77.14615385 24.45743345,77.16923077 24.43591605,77.19230769 24.41440231,77.21538462 24.43591605,77.23846154 24.45743345,77.26153846 24.47895453,77.23846154 24.50047929,77.21538462 24.52200774,77.19230769 24.54353988,77.16923077 24.52200774))
1483926|1|86.74615385|24.47895453|POLYGON((86.72307692 24.52200774,86.7 24.50047929,86.67692308 24.47895453,86.7 24.45743345,86.72307692 24.43591605,86.74615385 24.41440231,86.76923077 24.43591605,86.79230769 24.45743345,86.81538462 24.47895453,86.79230769 24.50047929,86.76923077 24.52200774,86.74615385 24.54353988,86.72307692 24.52200774))
1486491|1|81.83076923|24.41440231|POLYGON((81.80769231 24.45743345,81.78461538 24.43591605,81.76153846 24.41440231,81.78461538 24.39289225,81.80769231 24.37138584,81.83076923 24.34988309,81.85384615 24.37138584,81.87692308 24.39289225,81.9 24.41440231,81.87692308 24.43591605,81.85384615 24.45743345,81.83076923 24.47895453,81.80769231 24.45743345))
1489032|3|73.73076923|24.34988309|POLYGON((73.70769231 24.39289225,73.68461538 24.37138584,73.66153846 24.34988309,73.68461538 24.328384,73.70769231 24.30688854,73.73076923 24.28539674,73.75384615 24.30688854,73.77692308 24.328384,73.8 24.34988309,73.77692308 24.37138584,73.75384615 24.39289225,73.73076923 24.41440231,73.70769231 24.39289225))
1489178|4|93.94615385|24.34988309|POLYGON((93.92307692 24.39289225,93.9 24.37138584,93.87692308 24.34988309,93.9 24.328384,93.92307692 24.30688854,93.94615385 24.28539674,93.96923077 24.30688854,93.99230769 24.328384,94.01538462 24.34988309,93.99230769 24.37138584,93.96923077 24.39289225,93.94615385 24.41440231,93.92307692 24.39289225))
1491726|5|86.67692308|24.28539674|POLYGON((86.65384615 24.328384,86.63076923 24.30688854,86.60769231 24.28539674,86.63076923 24.26390856,86.65384615 24.24242402,86.67692308 24.22094311,86.7 24.24242402,86.72307692 24.26390856,86.74615385 24.28539674,86.72307692 24.30688854,86.7 24.328384,86.67692308 24.34988309,86.65384615 24.328384))
1491734|1|87.78461538|24.28539674|POLYGON((87.76153846 24.328384,87.73846154 24.30688854,87.71538462 24.28539674,87.73846154 24.26390856,87.76153846 24.24242402,87.78461538 24.22094311,87.80769231 24.24242402,87.83076923 24.26390856,87.85384615 24.28539674,87.83076923 24.30688854,87.80769231 24.328384,87.78461538 24.34988309,87.76153846 24.328384))
1496823|3|72.41538462|24.15652208|POLYGON((72.39230769 24.19946582,72.36923077 24.17799214,72.34615385 24.15652208,72.36923077 24.13505563,72.39230769 24.11359278,72.41538462 24.09213353,72.43846154 24.11359278,72.46153846 24.13505563,72.48461538 24.15652208,72.46153846 24.17799214,72.43846154 24.19946582,72.41538462 24.22094311,72.39230769 24.19946582))
1499423|2|72.48461538|24.09213353|POLYGON((72.46153846 24.13505563,72.43846154 24.11359278,72.41538462 24.09213353,72.43846154 24.07067787,72.46153846 24.0492258,72.48461538 24.02777731,72.50769231 24.0492258,72.53076923 24.07067787,72.55384615 24.09213353,72.53076923 24.11359278,72.50769231 24.13505563,72.48461538 24.15652208,72.46153846 24.13505563))
1499432|4|73.73076923|24.09213353|POLYGON((73.70769231 24.13505563,73.68461538 24.11359278,73.66153846 24.09213353,73.68461538 24.07067787,73.70769231 24.0492258,73.73076923 24.02777731,73.75384615 24.0492258,73.77692308 24.07067787,73.8 24.09213353,73.77692308 24.11359278,73.75384615 24.13505563,73.73076923 24.15652208,73.70769231 24.13505563))
1499496|6|82.59230769|24.09213353|POLYGON((82.56923077 24.13505563,82.54615385 24.11359278,82.52307692 24.09213353,82.54615385 24.07067787,82.56923077 24.0492258,82.59230769 24.02777731,82.61538462 24.0492258,82.63846154 24.07067787,82.66153846 24.09213353,82.63846154 24.11359278,82.61538462 24.13505563,82.59230769 24.15652208,82.56923077 24.13505563))
1499537|1|88.26923077|24.09213353|POLYGON((88.24615385 24.13505563,88.22307692 24.11359278,88.2 24.09213353,88.22307692 24.07067787,88.24615385 24.0492258,88.26923077 24.02777731,88.29230769 24.0492258,88.31538462 24.07067787,88.33846154 24.09213353,88.31538462 24.11359278,88.29230769 24.13505563,88.26923077 24.15652208,88.24615385 24.13505563))
1504631|3|73.59230769|23.96345331|POLYGON((73.56923077 24.0063324,73.54615385 23.98489107,73.52307692 23.96345331,73.54615385 23.94201911,73.56923077 23.92058847,73.59230769 23.89916138,73.61538462 23.92058847,73.63846154 23.94201911,73.66153846 23.96345331,73.63846154 23.98489107,73.61538462 24.0063324,73.59230769 24.02777731,73.56923077 24.0063324))
1509822|1|72.34615385|23.83490141|POLYGON((72.32307692 23.87773785,72.3 23.85631786,72.27692308 23.83490141,72.3 23.8134885,72.32307692 23.79207911,72.34615385 23.77067326,72.36923077 23.79207911,72.39230769 23.8134885,72.41538462 23.83490141,72.39230769 23.85631786,72.36923077 23.87773785,72.34615385 23.89916138,72.32307692 23.87773785))
1509924|4|86.46923077|23.83490141|POLYGON((86.44615385 23.87773785,86.42307692 23.85631786,86.4 23.83490141,86.42307692 23.8134885,86.44615385 23.79207911,86.46923077 23.77067326,86.49230769 23.79207911,86.51538462 23.8134885,86.53846154 23.83490141,86.51538462 23.85631786,86.49230769 23.87773785,86.46923077 23.89916138,86.44615385 23.87773785))
1509927|1|86.88461538|23.83490141|POLYGON((86.86153846 23.87773785,86.83846154 23.85631786,86.81538462 23.83490141,86.83846154 23.8134885,86.86153846 23.79207911,86.88461538 23.77067326,86.90769231 23.79207911,86.93076923 23.8134885,86.95384615 23.83490141,86.93076923 23.85631786,86.90769231 23.87773785,86.88461538 23.89916138,86.86153846 23.87773785))
1509959|5|91.31538462|23.83490141|POLYGON((91.29230769 23.87773785,91.26923077 23.85631786,91.24615385 23.83490141,91.26923077 23.8134885,91.29230769 23.79207911,91.31538462 23.77067326,91.33846154 23.79207911,91.36153846 23.8134885,91.38461538 23.83490141,91.36153846 23.85631786,91.33846154 23.87773785,91.31538462 23.89916138,91.29230769 23.87773785))
1509960|1|91.45384615|23.83490141|POLYGON((91.43076923 23.87773785,91.40769231 23.85631786,91.38461538 23.83490141,91.40769231 23.8134885,91.43076923 23.79207911,91.45384615 23.77067326,91.47692308 23.79207911,91.5 23.8134885,91.52307692 23.83490141,91.5 23.85631786,91.47692308 23.87773785,91.45384615 23.89916138,91.43076923 23.87773785))
1512524|1|86.4|23.77067326|POLYGON((86.37692308 23.8134885,86.35384615 23.79207911,86.33076923 23.77067326,86.35384615 23.74927093,86.37692308 23.72787211,86.4 23.70647681,86.42307692 23.72787211,86.44615385 23.74927093,86.46923077 23.77067326,86.44615385 23.79207911,86.42307692 23.8134885,86.4 23.83490141,86.37692308 23.8134885))
1515022|7|72.34615385|23.70647681|POLYGON((72.32307692 23.74927093,72.3 23.72787211,72.27692308 23.70647681,72.3 23.68508501,72.32307692 23.66369672,72.34615385 23.64231192,72.36923077 23.66369672,72.39230769 23.68508501,72.41538462 23.70647681,72.39230769 23.72787211,72.36923077 23.74927093,72.34615385 23.77067326,72.32307692 23.74927093))
1515037|3|74.42307692|23.70647681|POLYGON((74.4 23.74927093,74.37692308 23.72787211,74.35384615 23.70647681,74.37692308 23.68508501,74.4 23.66369672,74.42307692 23.64231192,74.44615385 23.66369672,74.46923077 23.68508501,74.49230769 23.70647681,74.46923077 23.72787211,74.44615385 23.74927093,74.42307692 23.77067326,74.4 23.74927093))
1515085|3|81.06923077|23.70647681|POLYGON((81.04615385 23.74927093,81.02307692 23.72787211,81 23.70647681,81.02307692 23.68508501,81.04615385 23.66369672,81.06923077 23.64231192,81.09230769 23.66369672,81.11538462 23.68508501,81.13846154 23.70647681,81.11538462 23.72787211,81.09230769 23.74927093,81.06923077 23.77067326,81.04615385 23.74927093))
1515122|2|86.19230769|23.70647681|POLYGON((86.16923077 23.74927093,86.14615385 23.72787211,86.12307692 23.70647681,86.14615385 23.68508501,86.16923077 23.66369672,86.19230769 23.64231192,86.21538462 23.66369672,86.23846154 23.68508501,86.26153846 23.70647681,86.23846154 23.72787211,86.21538462 23.74927093,86.19230769 23.77067326,86.16923077 23.74927093))
1515124|3|86.46923077|23.70647681|POLYGON((86.44615385 23.74927093,86.42307692 23.72787211,86.4 23.70647681,86.42307692 23.68508501,86.44615385 23.66369672,86.46923077 23.64231192,86.49230769 23.66369672,86.51538462 23.68508501,86.53846154 23.70647681,86.51538462 23.72787211,86.49230769 23.74927093,86.46923077 23.77067326,86.44615385 23.74927093))
1515128|1|87.02307692|23.70647681|POLYGON((87 23.74927093,86.97692308 23.72787211,86.95384615 23.70647681,86.97692308 23.68508501,87 23.66369672,87.02307692 23.64231192,87.04615385 23.66369672,87.06923077 23.68508501,87.09230769 23.70647681,87.06923077 23.72787211,87.04615385 23.74927093,87.02307692 23.77067326,87 23.74927093))
1515169|1|92.7|23.70647681|POLYGON((92.67692308 23.74927093,92.65384615 23.72787211,92.63076923 23.70647681,92.65384615 23.68508501,92.67692308 23.66369672,92.7 23.64231192,92.72307692 23.66369672,92.74615385 23.68508501,92.76923077 23.70647681,92.74615385 23.72787211,92.72307692 23.74927093,92.7 23.77067326,92.67692308 23.74927093))
1517623|3|72.41538462|23.64231192|POLYGON((72.39230769 23.68508501,72.36923077 23.66369672,72.34615385 23.64231192,72.36923077 23.62093062,72.39230769 23.59955281,72.41538462 23.57817848,72.43846154 23.59955281,72.46153846 23.62093062,72.48461538 23.64231192,72.46153846 23.66369672,72.43846154 23.68508501,72.41538462 23.70647681,72.39230769 23.68508501))
1517627|3|72.96923077|23.64231192|POLYGON((72.94615385 23.68508501,72.92307692 23.66369672,72.9 23.64231192,72.92307692 23.62093062,72.94615385 23.59955281,72.96923077 23.57817848,72.99230769 23.59955281,73.01538462 23.62093062,73.03846154 23.64231192,73.01538462 23.66369672,72.99230769 23.68508501,72.96923077 23.70647681,72.94615385 23.68508501))
1517722|1|86.12307692|23.64231192|POLYGON((86.1 23.68508501,86.07692308 23.66369672,86.05384615 23.64231192,86.07692308 23.62093062,86.1 23.59955281,86.12307692 23.57817848,86.14615385 23.59955281,86.16923077 23.62093062,86.19230769 23.64231192,86.16923077 23.66369672,86.14615385 23.68508501,86.12307692 23.70647681,86.1 23.68508501))
1517728|1|86.95384615|23.64231192|POLYGON((86.93076923 23.68508501,86.90769231 23.66369672,86.88461538 23.64231192,86.90769231 23.62093062,86.93076923 23.59955281,86.95384615 23.57817848,86.97692308 23.59955281,87 23.62093062,87.02307692 23.64231192,87 23.66369672,86.97692308 23.68508501,86.95384615 23.70647681,86.93076923 23.68508501))
1520222|2|72.34615385|23.57817848|POLYGON((72.32307692 23.62093062,72.3 23.59955281,72.27692308 23.57817848,72.3 23.55680763,72.32307692 23.53544025,72.34615385 23.51407635,72.36923077 23.53544025,72.39230769 23.55680763,72.41538462 23.57817848,72.39230769 23.59955281,72.36923077 23.62093062,72.34615385 23.64231192,72.32307692 23.62093062))
1520228|3|73.17692308|23.57817848|POLYGON((73.15384615 23.62093062,73.13076923 23.59955281,73.10769231 23.57817848,73.13076923 23.55680763,73.15384615 23.53544025,73.17692308 23.51407635,73.2 23.53544025,73.22307692 23.55680763,73.24615385 23.57817848,73.22307692 23.59955281,73.2 23.62093062,73.17692308 23.64231192,73.15384615 23.62093062))
1520330|1|87.3|23.57817848|POLYGON((87.27692308 23.62093062,87.25384615 23.59955281,87.23076923 23.57817848,87.25384615 23.55680763,87.27692308 23.53544025,87.3 23.51407635,87.32307692 23.53544025,87.34615385 23.55680763,87.36923077 23.57817848,87.34615385 23.59955281,87.32307692 23.62093062,87.3 23.64231192,87.27692308 23.62093062))
1522926|1|86.67692308|23.51407635|POLYGON((86.65384615 23.55680763,86.63076923 23.53544025,86.60769231 23.51407635,86.63076923 23.49271591,86.65384615 23.47135893,86.67692308 23.45000541,86.7 23.47135893,86.72307692 23.49271591,86.74615385 23.51407635,86.72307692 23.53544025,86.7 23.55680763,86.67692308 23.57817848,86.65384615 23.55680763))
1522931|1|87.36923077|23.51407635|POLYGON((87.34615385 23.55680763,87.32307692 23.53544025,87.3 23.51407635,87.32307692 23.49271591,87.34615385 23.47135893,87.36923077 23.45000541,87.39230769 23.47135893,87.41538462 23.49271591,87.43846154 23.51407635,87.41538462 23.53544025,87.39230769 23.55680763,87.36923077 23.57817848,87.34615385 23.55680763))
1525425|3|72.76153846|23.45000541|POLYGON((72.73846154 23.49271591,72.71538462 23.47135893,72.69230769 23.45000541,72.71538462 23.42865534,72.73846154 23.40730872,72.76153846 23.38596554,72.78461538 23.40730872,72.80769231 23.42865534,72.83076923 23.45000541,72.80769231 23.47135893,72.78461538 23.49271591,72.76153846 23.51407635,72.73846154 23.49271591))
1525429|6|73.31538462|23.45000541|POLYGON((73.29230769 23.49271591,73.26923077 23.47135893,73.24615385 23.45000541,73.26923077 23.42865534,73.29230769 23.40730872,73.31538462 23.38596554,73.33846154 23.40730872,73.36153846 23.42865534,73.38461538 23.45000541,73.36153846 23.47135893,73.33846154 23.49271591,73.31538462 23.51407635,73.29230769 23.49271591))
1525461|8|77.74615385|23.45000541|POLYGON((77.72307692 23.49271591,77.7 23.47135893,77.67692308 23.45000541,77.7 23.42865534,77.72307692 23.40730872,77.74615385 23.38596554,77.76923077 23.40730872,77.79230769 23.42865534,77.81538462 23.45000541,77.79230769 23.47135893,77.76923077 23.49271591,77.74615385 23.51407635,77.72307692 23.49271591))
1525530|1|87.3|23.45000541|POLYGON((87.27692308 23.49271591,87.25384615 23.47135893,87.23076923 23.45000541,87.25384615 23.42865534,87.27692308 23.40730872,87.3 23.38596554,87.32307692 23.40730872,87.34615385 23.42865534,87.36923077 23.45000541,87.34615385 23.47135893,87.32307692 23.49271591,87.3 23.51407635,87.27692308 23.49271591))
1525531|7|87.43846154|23.45000541|POLYGON((87.41538462 23.49271591,87.39230769 23.47135893,87.36923077 23.45000541,87.39230769 23.42865534,87.41538462 23.40730872,87.43846154 23.38596554,87.46153846 23.40730872,87.48461538 23.42865534,87.50769231 23.45000541,87.48461538 23.47135893,87.46153846 23.49271591,87.43846154 23.51407635,87.41538462 23.49271591))
1528116|7|85.29230769|23.38596554|POLYGON((85.26923077 23.42865534,85.24615385 23.40730872,85.22307692 23.38596554,85.24615385 23.36462579,85.26923077 23.34328948,85.29230769 23.3219566,85.31538462 23.34328948,85.33846154 23.36462579,85.36153846 23.38596554,85.33846154 23.40730872,85.31538462 23.42865534,85.29230769 23.45000541,85.26923077 23.42865534))
1530618|3|71.79230769|23.3219566|POLYGON((71.76923077 23.36462579,71.74615385 23.34328948,71.72307692 23.3219566,71.74615385 23.30062714,71.76923077 23.2793011,71.79230769 23.25797848,71.81538462 23.2793011,71.83846154 23.30062714,71.86153846 23.3219566,71.83846154 23.34328948,71.81538462 23.36462579,71.79230769 23.38596554,71.76923077 23.36462579))
1530622|3|72.34615385|23.3219566|POLYGON((72.32307692 23.36462579,72.3 23.34328948,72.27692308 23.3219566,72.3 23.30062714,72.32307692 23.2793011,72.34615385 23.25797848,72.36923077 23.2793011,72.39230769 23.30062714,72.41538462 23.3219566,72.39230769 23.34328948,72.36923077 23.36462579,72.34615385 23.38596554,72.32307692 23.36462579))
1530658|8|77.33076923|23.3219566|POLYGON((77.30769231 23.36462579,77.28461538 23.34328948,77.26153846 23.3219566,77.28461538 23.30062714,77.30769231 23.2793011,77.33076923 23.25797848,77.35384615 23.2793011,77.37692308 23.30062714,77.4 23.3219566,77.37692308 23.34328948,77.35384615 23.36462579,77.33076923 23.38596554,77.30769231 23.36462579))
1530716|1|85.36153846|23.3219566|POLYGON((85.33846154 23.36462579,85.31538462 23.34328948,85.29230769 23.3219566,85.31538462 23.30062714,85.33846154 23.2793011,85.36153846 23.25797848,85.38461538 23.2793011,85.40769231 23.30062714,85.43076923 23.3219566,85.40769231 23.34328948,85.38461538 23.36462579,85.36153846 23.38596554,85.33846154 23.36462579))
1533203|3|69.64615385|23.25797848|POLYGON((69.62307692 23.30062714,69.6 23.2793011,69.57692308 23.25797848,69.6 23.23665926,69.62307692 23.21534345,69.64615385 23.19403104,69.66923077 23.21534345,69.69230769 23.23665926,69.71538462 23.25797848,69.69230769 23.2793011,69.66923077 23.30062714,69.64615385 23.3219566,69.62307692 23.30062714))
1533205|6|69.92307692|23.25797848|POLYGON((69.9 23.30062714,69.87692308 23.2793011,69.85384615 23.25797848,69.87692308 23.23665926,69.9 23.21534345,69.92307692 23.19403104,69.94615385 23.21534345,69.96923077 23.23665926,69.99230769 23.25797848,69.96923077 23.2793011,69.94615385 23.30062714,69.92307692 23.3219566,69.9 23.30062714))
1533223|3|72.41538462|23.25797848|POLYGON((72.39230769 23.30062714,72.36923077 23.2793011,72.34615385 23.25797848,72.36923077 23.23665926,72.39230769 23.21534345,72.41538462 23.19403104,72.43846154 23.21534345,72.46153846 23.23665926,72.48461538 23.25797848,72.46153846 23.2793011,72.43846154 23.30062714,72.41538462 23.3219566,72.39230769 23.30062714))
1533225|3|72.69230769|23.25797848|POLYGON((72.66923077 23.30062714,72.64615385 23.2793011,72.62307692 23.25797848,72.64615385 23.23665926,72.66923077 23.21534345,72.69230769 23.19403104,72.71538462 23.21534345,72.73846154 23.23665926,72.76153846 23.25797848,72.73846154 23.2793011,72.71538462 23.30062714,72.69230769 23.3219566,72.66923077 23.30062714))
1533259|1|77.4|23.25797848|POLYGON((77.37692308 23.30062714,77.35384615 23.2793011,77.33076923 23.25797848,77.35384615 23.23665926,77.37692308 23.21534345,77.4 23.19403104,77.42307692 23.21534345,77.44615385 23.23665926,77.46923077 23.25797848,77.44615385 23.2793011,77.42307692 23.30062714,77.4 23.3219566,77.37692308 23.30062714))
1533329|1|87.09230769|23.25797848|POLYGON((87.06923077 23.30062714,87.04615385 23.2793011,87.02307692 23.25797848,87.04615385 23.23665926,87.06923077 23.21534345,87.09230769 23.19403104,87.11538462 23.21534345,87.13846154 23.23665926,87.16153846 23.25797848,87.13846154 23.2793011,87.11538462 23.30062714,87.09230769 23.3219566,87.06923077 23.30062714))
1533335|1|87.92307692|23.25797848|POLYGON((87.9 23.30062714,87.87692308 23.2793011,87.85384615 23.25797848,87.87692308 23.23665926,87.9 23.21534345,87.92307692 23.19403104,87.94615385 23.21534345,87.96923077 23.23665926,87.99230769 23.25797848,87.96923077 23.2793011,87.94615385 23.30062714,87.92307692 23.3219566,87.9 23.30062714))
1533370|1|92.76923077|23.25797848|POLYGON((92.74615385 23.30062714,92.72307692 23.2793011,92.7 23.25797848,92.72307692 23.23665926,92.74615385 23.21534345,92.76923077 23.19403104,92.79230769 23.21534345,92.81538462 23.23665926,92.83846154 23.25797848,92.81538462 23.2793011,92.79230769 23.30062714,92.76923077 23.3219566,92.74615385 23.30062714))
1535803|3|69.71538462|23.19403104|POLYGON((69.69230769 23.23665926,69.66923077 23.21534345,69.64615385 23.19403104,69.66923077 23.17272203,69.69230769 23.15141641,69.71538462 23.13011418,69.73846154 23.15141641,69.76153846 23.17272203,69.78461538 23.19403104,69.76153846 23.21534345,69.73846154 23.23665926,69.71538462 23.25797848,69.69230769 23.23665926))
1535806|3|70.13076923|23.19403104|POLYGON((70.10769231 23.23665926,70.08461538 23.21534345,70.06153846 23.19403104,70.08461538 23.17272203,70.10769231 23.15141641,70.13076923 23.13011418,70.15384615 23.15141641,70.17692308 23.17272203,70.2 23.19403104,70.17692308 23.21534345,70.15384615 23.23665926,70.13076923 23.25797848,70.10769231 23.23665926))
1535824|3|72.62307692|23.19403104|POLYGON((72.6 23.23665926,72.57692308 23.21534345,72.55384615 23.19403104,72.57692308 23.17272203,72.6 23.15141641,72.62307692 23.13011418,72.64615385 23.15141641,72.66923077 23.17272203,72.69230769 23.19403104,72.66923077 23.21534345,72.64615385 23.23665926,72.62307692 23.25797848,72.6 23.23665926))
1535833|3|73.86923077|23.19403104|POLYGON((73.84615385 23.23665926,73.82307692 23.21534345,73.8 23.19403104,73.82307692 23.17272203,73.84615385 23.15141641,73.86923077 23.13011418,73.89230769 23.15141641,73.91538462 23.17272203,73.93846154 23.19403104,73.91538462 23.21534345,73.89230769 23.23665926,73.86923077 23.25797848,73.84615385 23.23665926))
1535847|1|75.80769231|23.19403104|POLYGON((75.78461538 23.23665926,75.76153846 23.21534345,75.73846154 23.19403104,75.76153846 23.17272203,75.78461538 23.15141641,75.80769231 23.13011418,75.83076923 23.15141641,75.85384615 23.17272203,75.87692308 23.19403104,75.85384615 23.21534345,75.83076923 23.23665926,75.80769231 23.25797848,75.78461538 23.23665926))
1535856|1|77.05384615|23.19403104|POLYGON((77.03076923 23.23665926,77.00769231 23.21534345,76.98461538 23.19403104,77.00769231 23.17272203,77.03076923 23.15141641,77.05384615 23.13011418,77.07692308 23.15141641,77.1 23.17272203,77.12307692 23.19403104,77.1 23.21534345,77.07692308 23.23665926,77.05384615 23.25797848,77.03076923 23.23665926))
1535858|2|77.33076923|23.19403104|POLYGON((77.30769231 23.23665926,77.28461538 23.21534345,77.26153846 23.19403104,77.28461538 23.17272203,77.30769231 23.15141641,77.33076923 23.13011418,77.35384615 23.15141641,77.37692308 23.17272203,77.4 23.19403104,77.37692308 23.21534345,77.35384615 23.23665926,77.33076923 23.25797848,77.30769231 23.23665926))
1535859|1|77.46923077|23.19403104|POLYGON((77.44615385 23.23665926,77.42307692 23.21534345,77.4 23.19403104,77.42307692 23.17272203,77.44615385 23.15141641,77.46923077 23.13011418,77.49230769 23.15141641,77.51538462 23.17272203,77.53846154 23.19403104,77.51538462 23.21534345,77.49230769 23.23665926,77.46923077 23.25797848,77.44615385 23.23665926))
1535877|2|79.96153846|23.19403104|POLYGON((79.93846154 23.23665926,79.91538462 23.21534345,79.89230769 23.19403104,79.91538462 23.17272203,79.93846154 23.15141641,79.96153846 23.13011418,79.98461538 23.15141641,80.00769231 23.17272203,80.03076923 23.19403104,80.00769231 23.21534345,79.98461538 23.23665926,79.96153846 23.25797848,79.93846154 23.23665926))
1535934|1|87.85384615|23.19403104|POLYGON((87.83076923 23.23665926,87.80769231 23.21534345,87.78461538 23.19403104,87.80769231 23.17272203,87.83076923 23.15141641,87.85384615 23.13011418,87.87692308 23.15141641,87.9 23.17272203,87.92307692 23.19403104,87.9 23.21534345,87.87692308 23.23665926,87.85384615 23.25797848,87.83076923 23.23665926))
1538406|3|70.06153846|23.13011418|POLYGON((70.03846154 23.17272203,70.01538462 23.15141641,69.99230769 23.13011418,70.01538462 23.10881533,70.03846154 23.08751986,70.06153846 23.06622776,70.08461538 23.08751986,70.10769231 23.10881533,70.13076923 23.13011418,70.10769231 23.15141641,70.08461538 23.17272203,70.06153846 23.19403104,70.03846154 23.17272203))
1538423|3|72.41538462|23.13011418|POLYGON((72.39230769 23.17272203,72.36923077 23.15141641,72.34615385 23.13011418,72.36923077 23.10881533,72.39230769 23.08751986,72.41538462 23.06622776,72.43846154 23.08751986,72.46153846 23.10881533,72.48461538 23.13011418,72.46153846 23.15141641,72.43846154 23.17272203,72.41538462 23.19403104,72.39230769 23.17272203))
1538424|3|72.55384615|23.13011418|POLYGON((72.53076923 23.17272203,72.50769231 23.15141641,72.48461538 23.13011418,72.50769231 23.10881533,72.53076923 23.08751986,72.55384615 23.06622776,72.57692308 23.08751986,72.6 23.10881533,72.62307692 23.13011418,72.6 23.15141641,72.57692308 23.17272203,72.55384615 23.19403104,72.53076923 23.17272203))
1538425|3|72.69230769|23.13011418|POLYGON((72.66923077 23.17272203,72.64615385 23.15141641,72.62307692 23.13011418,72.64615385 23.10881533,72.66923077 23.08751986,72.69230769 23.06622776,72.71538462 23.08751986,72.73846154 23.10881533,72.76153846 23.13011418,72.73846154 23.15141641,72.71538462 23.17272203,72.69230769 23.19403104,72.66923077 23.17272203))
1538477|2|79.89230769|23.13011418|POLYGON((79.86923077 23.17272203,79.84615385 23.15141641,79.82307692 23.13011418,79.84615385 23.10881533,79.86923077 23.08751986,79.89230769 23.06622776,79.91538462 23.08751986,79.93846154 23.10881533,79.96153846 23.13011418,79.93846154 23.15141641,79.91538462 23.17272203,79.89230769 23.19403104,79.86923077 23.17272203))
1541006|2|70.13076923|23.06622776|POLYGON((70.10769231 23.10881533,70.08461538 23.08751986,70.06153846 23.06622776,70.08461538 23.04493903,70.10769231 23.02365366,70.13076923 23.00237165,70.15384615 23.02365366,70.17692308 23.04493903,70.2 23.06622776,70.17692308 23.08751986,70.15384615 23.10881533,70.13076923 23.13011418,70.10769231 23.10881533))
1541023|3|72.48461538|23.06622776|POLYGON((72.46153846 23.10881533,72.43846154 23.08751986,72.41538462 23.06622776,72.43846154 23.04493903,72.46153846 23.02365366,72.48461538 23.00237165,72.50769231 23.02365366,72.53076923 23.04493903,72.55384615 23.06622776,72.53076923 23.08751986,72.50769231 23.10881533,72.48461538 23.13011418,72.46153846 23.10881533))
1541024|3|72.62307692|23.06622776|POLYGON((72.6 23.10881533,72.57692308 23.08751986,72.55384615 23.06622776,72.57692308 23.04493903,72.6 23.02365366,72.62307692 23.00237165,72.64615385 23.02365366,72.66923077 23.04493903,72.69230769 23.06622776,72.66923077 23.08751986,72.64615385 23.10881533,72.62307692 23.13011418,72.6 23.10881533))
1541037|1|74.42307692|23.06622776|POLYGON((74.4 23.10881533,74.37692308 23.08751986,74.35384615 23.06622776,74.37692308 23.04493903,74.4 23.02365366,74.42307692 23.00237165,74.44615385 23.02365366,74.46923077 23.04493903,74.49230769 23.06622776,74.46923077 23.08751986,74.44615385 23.10881533,74.42307692 23.13011418,74.4 23.10881533))
1543623|3|72.41538462|23.00237165|POLYGON((72.39230769 23.04493903,72.36923077 23.02365366,72.34615385 23.00237165,72.36923077 22.981093,72.39230769 22.9598177,72.41538462 22.93854575,72.43846154 22.9598177,72.46153846 22.981093,72.48461538 23.00237165,72.46153846 23.02365366,72.43846154 23.04493903,72.41538462 23.06622776,72.39230769 23.04493903))
1543624|3|72.55384615|23.00237165|POLYGON((72.53076923 23.04493903,72.50769231 23.02365366,72.48461538 23.00237165,72.50769231 22.981093,72.53076923 22.9598177,72.55384615 22.93854575,72.57692308 22.9598177,72.6 22.981093,72.62307692 23.00237165,72.6 23.02365366,72.57692308 23.04493903,72.55384615 23.06622776,72.53076923 23.04493903))
1543625|3|72.69230769|23.00237165|POLYGON((72.66923077 23.04493903,72.64615385 23.02365366,72.62307692 23.00237165,72.64615385 22.981093,72.66923077 22.9598177,72.69230769 22.93854575,72.71538462 22.9598177,72.73846154 22.981093,72.76153846 23.00237165,72.73846154 23.02365366,72.71538462 23.04493903,72.69230769 23.06622776,72.66923077 23.04493903))
1543628|7|73.10769231|23.00237165|POLYGON((73.08461538 23.04493903,73.06153846 23.02365366,73.03846154 23.00237165,73.06153846 22.981093,73.08461538 22.9598177,73.10769231 22.93854575,73.13076923 22.9598177,73.15384615 22.981093,73.17692308 23.00237165,73.15384615 23.02365366,73.13076923 23.04493903,73.10769231 23.06622776,73.08461538 23.04493903))
1543636|3|74.21538462|23.00237165|POLYGON((74.19230769 23.04493903,74.16923077 23.02365366,74.14615385 23.00237165,74.16923077 22.981093,74.19230769 22.9598177,74.21538462 22.93854575,74.23846154 22.9598177,74.26153846 22.981093,74.28461538 23.00237165,74.26153846 23.02365366,74.23846154 23.04493903,74.21538462 23.06622776,74.19230769 23.04493903))
1543739|1|88.47692308|23.00237165|POLYGON((88.45384615 23.04493903,88.43076923 23.02365366,88.40769231 23.00237165,88.43076923 22.981093,88.45384615 22.9598177,88.47692308 22.93854575,88.5 22.9598177,88.52307692 22.981093,88.54615385 23.00237165,88.52307692 23.02365366,88.5 23.04493903,88.47692308 23.06622776,88.45384615 23.04493903))
1546224|2|72.62307692|22.93854575|POLYGON((72.6 22.981093,72.57692308 22.9598177,72.55384615 22.93854575,72.57692308 22.91727714,72.6 22.89601186,72.62307692 22.87474992,72.64615385 22.89601186,72.66923077 22.91727714,72.69230769 22.93854575,72.66923077 22.9598177,72.64615385 22.981093,72.62307692 23.00237165,72.6 22.981093))
1546249|3|76.08461538|22.93854575|POLYGON((76.06153846 22.981093,76.03846154 22.9598177,76.01538462 22.93854575,76.03846154 22.91727714,76.06153846 22.89601186,76.08461538 22.87474992,76.10769231 22.89601186,76.13076923 22.91727714,76.15384615 22.93854575,76.13076923 22.9598177,76.10769231 22.981093,76.08461538 23.00237165,76.06153846 22.981093))
1546337|5|88.26923077|22.93854575|POLYGON((88.24615385 22.981093,88.22307692 22.9598177,88.2 22.93854575,88.22307692 22.91727714,88.24615385 22.89601186,88.26923077 22.87474992,88.29230769 22.89601186,88.31538462 22.91727714,88.33846154 22.93854575,88.31538462 22.9598177,88.29230769 22.981093,88.26923077 23.00237165,88.24615385 22.981093))
1546338|1|88.40769231|22.93854575|POLYGON((88.38461538 22.981093,88.36153846 22.9598177,88.33846154 22.93854575,88.36153846 22.91727714,88.38461538 22.89601186,88.40769231 22.87474992,88.43076923 22.89601186,88.45384615 22.91727714,88.47692308 22.93854575,88.45384615 22.9598177,88.43076923 22.981093,88.40769231 23.00237165,88.38461538 22.981093))
1546369|2|92.7|22.93854575|POLYGON((92.67692308 22.981093,92.65384615 22.9598177,92.63076923 22.93854575,92.65384615 22.91727714,92.67692308 22.89601186,92.7 22.87474992,92.72307692 22.89601186,92.74615385 22.91727714,92.76923077 22.93854575,92.74615385 22.9598177,92.72307692 22.981093,92.7 23.00237165,92.67692308 22.981093))
1548801|2|69.36923077|22.87474992|POLYGON((69.34615385 22.91727714,69.32307692 22.89601186,69.3 22.87474992,69.32307692 22.85349131,69.34615385 22.83223602,69.36923077 22.81098405,69.39230769 22.83223602,69.41538462 22.85349131,69.43846154 22.87474992,69.41538462 22.89601186,69.39230769 22.91727714,69.36923077 22.93854575,69.34615385 22.91727714))
1548802|1|69.50769231|22.87474992|POLYGON((69.48461538 22.91727714,69.46153846 22.89601186,69.43846154 22.87474992,69.46153846 22.85349131,69.48461538 22.83223602,69.50769231 22.81098405,69.53076923 22.83223602,69.55384615 22.85349131,69.57692308 22.87474992,69.55384615 22.89601186,69.53076923 22.91727714,69.50769231 22.93854575,69.48461538 22.91727714))
1548812|3|70.89230769|22.87474992|POLYGON((70.86923077 22.91727714,70.84615385 22.89601186,70.82307692 22.87474992,70.84615385 22.85349131,70.86923077 22.83223602,70.89230769 22.81098405,70.91538462 22.83223602,70.93846154 22.85349131,70.96153846 22.87474992,70.93846154 22.89601186,70.91538462 22.91727714,70.89230769 22.93854575,70.86923077 22.91727714))
1548938|1|88.33846154|22.87474992|POLYGON((88.31538462 22.91727714,88.29230769 22.89601186,88.26923077 22.87474992,88.29230769 22.85349131,88.31538462 22.83223602,88.33846154 22.81098405,88.36153846 22.83223602,88.38461538 22.85349131,88.40769231 22.87474992,88.38461538 22.89601186,88.36153846 22.91727714,88.33846154 22.93854575,88.31538462 22.91727714))
1548940|5|88.61538462|22.87474992|POLYGON((88.59230769 22.91727714,88.56923077 22.89601186,88.54615385 22.87474992,88.56923077 22.85349131,88.59230769 22.83223602,88.61538462 22.81098405,88.63846154 22.83223602,88.66153846 22.85349131,88.68461538 22.87474992,88.66153846 22.89601186,88.63846154 22.91727714,88.61538462 22.93854575,88.59230769 22.91727714))
1548970|1|92.76923077|22.87474992|POLYGON((92.74615385 22.91727714,92.72307692 22.89601186,92.7 22.87474992,92.72307692 22.85349131,92.74615385 22.83223602,92.76923077 22.81098405,92.79230769 22.83223602,92.81538462 22.85349131,92.83846154 22.87474992,92.81538462 22.89601186,92.79230769 22.91727714,92.76923077 22.93854575,92.74615385 22.91727714))
1551411|3|70.82307692|22.81098405|POLYGON((70.8 22.85349131,70.77692308 22.83223602,70.75384615 22.81098405,70.77692308 22.78973539,70.8 22.76849005,70.82307692 22.74724801,70.84615385 22.76849005,70.86923077 22.78973539,70.89230769 22.81098405,70.86923077 22.83223602,70.84615385 22.85349131,70.82307692 22.87474992,70.8 22.85349131))
1551431|1|73.59230769|22.81098405|POLYGON((73.56923077 22.85349131,73.54615385 22.83223602,73.52307692 22.81098405,73.54615385 22.78973539,73.56923077 22.76849005,73.59230769 22.74724801,73.61538462 22.76849005,73.63846154 22.78973539,73.66153846 22.81098405,73.63846154 22.83223602,73.61538462 22.85349131,73.59230769 22.87474992,73.56923077 22.85349131))
1551436|3|74.28461538|22.81098405|POLYGON((74.26153846 22.85349131,74.23846154 22.83223602,74.21538462 22.81098405,74.23846154 22.78973539,74.26153846 22.76849005,74.28461538 22.74724801,74.30769231 22.76849005,74.33076923 22.78973539,74.35384615 22.81098405,74.33076923 22.83223602,74.30769231 22.85349131,74.28461538 22.87474992,74.26153846 22.85349131))
1551448|1|75.94615385|22.81098405|POLYGON((75.92307692 22.85349131,75.9 22.83223602,75.87692308 22.81098405,75.9 22.78973539,75.92307692 22.76849005,75.94615385 22.74724801,75.96923077 22.76849005,75.99230769 22.78973539,76.01538462 22.81098405,75.99230769 22.83223602,75.96923077 22.85349131,75.94615385 22.87474992,75.92307692 22.85349131))
1551522|1|86.19230769|22.81098405|POLYGON((86.16923077 22.85349131,86.14615385 22.83223602,86.12307692 22.81098405,86.14615385 22.78973539,86.16923077 22.76849005,86.19230769 22.74724801,86.21538462 22.76849005,86.23846154 22.78973539,86.26153846 22.81098405,86.23846154 22.83223602,86.21538462 22.85349131,86.19230769 22.87474992,86.16923077 22.85349131))
1551536|1|88.13076923|22.81098405|POLYGON((88.10769231 22.85349131,88.08461538 22.83223602,88.06153846 22.81098405,88.08461538 22.78973539,88.10769231 22.76849005,88.13076923 22.74724801,88.15384615 22.76849005,88.17692308 22.78973539,88.2 22.81098405,88.17692308 22.83223602,88.15384615 22.85349131,88.13076923 22.87474992,88.10769231 22.85349131))
1551537|1|88.26923077|22.81098405|POLYGON((88.24615385 22.85349131,88.22307692 22.83223602,88.2 22.81098405,88.22307692 22.78973539,88.24615385 22.76849005,88.26923077 22.74724801,88.29230769 22.76849005,88.31538462 22.78973539,88.33846154 22.81098405,88.31538462 22.83223602,88.29230769 22.85349131,88.26923077 22.87474992,88.24615385 22.85349131))
1551538|1|88.40769231|22.81098405|POLYGON((88.38461538 22.85349131,88.36153846 22.83223602,88.33846154 22.81098405,88.36153846 22.78973539,88.38461538 22.76849005,88.40769231 22.74724801,88.43076923 22.76849005,88.45384615 22.78973539,88.47692308 22.81098405,88.45384615 22.83223602,88.43076923 22.85349131,88.40769231 22.87474992,88.38461538 22.85349131))
1551540|1|88.68461538|22.81098405|POLYGON((88.66153846 22.85349131,88.63846154 22.83223602,88.61538462 22.81098405,88.63846154 22.78973539,88.66153846 22.76849005,88.68461538 22.74724801,88.70769231 22.76849005,88.73076923 22.78973539,88.75384615 22.81098405,88.73076923 22.83223602,88.70769231 22.85349131,88.68461538 22.87474992,88.66153846 22.85349131))
1554017|2|71.58461538|22.74724801|POLYGON((71.56153846 22.78973539,71.53846154 22.76849005,71.51538462 22.74724801,71.53846154 22.72600927,71.56153846 22.70477383,71.58461538 22.68354168,71.60769231 22.70477383,71.63076923 22.72600927,71.65384615 22.74724801,71.63076923 22.76849005,71.60769231 22.78973539,71.58461538 22.81098405,71.56153846 22.78973539))
1554028|3|73.10769231|22.74724801|POLYGON((73.08461538 22.78973539,73.06153846 22.76849005,73.03846154 22.74724801,73.06153846 22.72600927,73.08461538 22.70477383,73.10769231 22.68354168,73.13076923 22.70477383,73.15384615 22.72600927,73.17692308 22.74724801,73.15384615 22.76849005,73.13076923 22.78973539,73.10769231 22.81098405,73.08461538 22.78973539))
1554047|1|75.73846154|22.74724801|POLYGON((75.71538462 22.78973539,75.69230769 22.76849005,75.66923077 22.74724801,75.69230769 22.72600927,75.71538462 22.70477383,75.73846154 22.68354168,75.76153846 22.70477383,75.78461538 22.72600927,75.80769231 22.74724801,75.78461538 22.76849005,75.76153846 22.78973539,75.73846154 22.81098405,75.71538462 22.78973539))
1554048|1|75.87692308|22.74724801|POLYGON((75.85384615 22.78973539,75.83076923 22.76849005,75.80769231 22.74724801,75.83076923 22.72600927,75.85384615 22.70477383,75.87692308 22.68354168,75.9 22.70477383,75.92307692 22.72600927,75.94615385 22.74724801,75.92307692 22.76849005,75.9 22.78973539,75.87692308 22.81098405,75.85384615 22.78973539))
1554122|8|86.12307692|22.74724801|POLYGON((86.1 22.78973539,86.07692308 22.76849005,86.05384615 22.74724801,86.07692308 22.72600927,86.1 22.70477383,86.12307692 22.68354168,86.14615385 22.70477383,86.16923077 22.72600927,86.19230769 22.74724801,86.16923077 22.76849005,86.14615385 22.78973539,86.12307692 22.81098405,86.1 22.78973539))
1554123|1|86.26153846|22.74724801|POLYGON((86.23846154 22.78973539,86.21538462 22.76849005,86.19230769 22.74724801,86.21538462 22.72600927,86.23846154 22.70477383,86.26153846 22.68354168,86.28461538 22.70477383,86.30769231 22.72600927,86.33076923 22.74724801,86.30769231 22.76849005,86.28461538 22.78973539,86.26153846 22.81098405,86.23846154 22.78973539))
1554138|1|88.33846154|22.74724801|POLYGON((88.31538462 22.78973539,88.29230769 22.76849005,88.26923077 22.74724801,88.29230769 22.72600927,88.31538462 22.70477383,88.33846154 22.68354168,88.36153846 22.70477383,88.38461538 22.72600927,88.40769231 22.74724801,88.38461538 22.76849005,88.36153846 22.78973539,88.33846154 22.81098405,88.31538462 22.78973539))
1554139|1|88.47692308|22.74724801|POLYGON((88.45384615 22.78973539,88.43076923 22.76849005,88.40769231 22.74724801,88.43076923 22.72600927,88.45384615 22.70477383,88.47692308 22.68354168,88.5 22.70477383,88.52307692 22.72600927,88.54615385 22.74724801,88.52307692 22.76849005,88.5 22.78973539,88.47692308 22.81098405,88.45384615 22.78973539))
1556626|3|72.9|22.68354168|POLYGON((72.87692308 22.72600927,72.85384615 22.70477383,72.83076923 22.68354168,72.85384615 22.66231282,72.87692308 22.64108725,72.9 22.61986495,72.92307692 22.64108725,72.94615385 22.66231282,72.96923077 22.68354168,72.94615385 22.70477383,72.92307692 22.72600927,72.9 22.74724801,72.87692308 22.72600927))
1556647|1|75.80769231|22.68354168|POLYGON((75.78461538 22.72600927,75.76153846 22.70477383,75.73846154 22.68354168,75.76153846 22.66231282,75.78461538 22.64108725,75.80769231 22.61986495,75.83076923 22.64108725,75.85384615 22.66231282,75.87692308 22.68354168,75.85384615 22.70477383,75.83076923 22.72600927,75.80769231 22.74724801,75.78461538 22.72600927))
1556648|2|75.94615385|22.68354168|POLYGON((75.92307692 22.72600927,75.9 22.70477383,75.87692308 22.68354168,75.9 22.66231282,75.92307692 22.64108725,75.94615385 22.61986495,75.96923077 22.64108725,75.99230769 22.66231282,76.01538462 22.68354168,75.99230769 22.70477383,75.96923077 22.72600927,75.94615385 22.74724801,75.92307692 22.72600927))
1556720|7|85.91538462|22.68354168|POLYGON((85.89230769 22.72600927,85.86923077 22.70477383,85.84615385 22.68354168,85.86923077 22.66231282,85.89230769 22.64108725,85.91538462 22.61986495,85.93846154 22.64108725,85.96153846 22.66231282,85.98461538 22.68354168,85.96153846 22.70477383,85.93846154 22.72600927,85.91538462 22.74724801,85.89230769 22.72600927))
1556733|1|87.71538462|22.68354168|POLYGON((87.69230769 22.72600927,87.66923077 22.70477383,87.64615385 22.68354168,87.66923077 22.66231282,87.69230769 22.64108725,87.71538462 22.61986495,87.73846154 22.64108725,87.76153846 22.66231282,87.78461538 22.68354168,87.76153846 22.70477383,87.73846154 22.72600927,87.71538462 22.74724801,87.69230769 22.72600927))
1556736|4|88.13076923|22.68354168|POLYGON((88.10769231 22.72600927,88.08461538 22.70477383,88.06153846 22.68354168,88.08461538 22.66231282,88.10769231 22.64108725,88.13076923 22.61986495,88.15384615 22.64108725,88.17692308 22.66231282,88.2 22.68354168,88.17692308 22.70477383,88.15384615 22.72600927,88.13076923 22.74724801,88.10769231 22.72600927))
1556738|1|88.40769231|22.68354168|POLYGON((88.38461538 22.72600927,88.36153846 22.70477383,88.33846154 22.68354168,88.36153846 22.66231282,88.38461538 22.64108725,88.40769231 22.61986495,88.43076923 22.64108725,88.45384615 22.66231282,88.47692308 22.68354168,88.45384615 22.70477383,88.43076923 22.72600927,88.40769231 22.74724801,88.38461538 22.72600927))
1559227|3|72.96923077|22.61986495|POLYGON((72.94615385 22.66231282,72.92307692 22.64108725,72.9 22.61986495,72.92307692 22.59864593,72.94615385 22.57743017,72.96923077 22.55621769,72.99230769 22.57743017,73.01538462 22.59864593,73.03846154 22.61986495,73.01538462 22.64108725,72.99230769 22.66231282,72.96923077 22.68354168,72.94615385 22.66231282))
1559231|2|73.52307692|22.61986495|POLYGON((73.5 22.66231282,73.47692308 22.64108725,73.45384615 22.61986495,73.47692308 22.59864593,73.5 22.57743017,73.52307692 22.55621769,73.54615385 22.57743017,73.56923077 22.59864593,73.59230769 22.61986495,73.56923077 22.64108725,73.54615385 22.66231282,73.52307692 22.68354168,73.5 22.66231282))
1559244|3|75.32307692|22.61986495|POLYGON((75.3 22.66231282,75.27692308 22.64108725,75.25384615 22.61986495,75.27692308 22.59864593,75.3 22.57743017,75.32307692 22.55621769,75.34615385 22.57743017,75.36923077 22.59864593,75.39230769 22.61986495,75.36923077 22.64108725,75.34615385 22.66231282,75.32307692 22.68354168,75.3 22.66231282))
1559246|2|75.6|22.61986495|POLYGON((75.57692308 22.66231282,75.55384615 22.64108725,75.53076923 22.61986495,75.55384615 22.59864593,75.57692308 22.57743017,75.6 22.55621769,75.62307692 22.57743017,75.64615385 22.59864593,75.66923077 22.61986495,75.64615385 22.64108725,75.62307692 22.66231282,75.6 22.68354168,75.57692308 22.66231282))
1559247|4|75.73846154|22.61986495|POLYGON((75.71538462 22.66231282,75.69230769 22.64108725,75.66923077 22.61986495,75.69230769 22.59864593,75.71538462 22.57743017,75.73846154 22.55621769,75.76153846 22.57743017,75.78461538 22.59864593,75.80769231 22.61986495,75.78461538 22.64108725,75.76153846 22.66231282,75.73846154 22.68354168,75.71538462 22.66231282))
1559248|1|75.87692308|22.61986495|POLYGON((75.85384615 22.66231282,75.83076923 22.64108725,75.80769231 22.61986495,75.83076923 22.59864593,75.85384615 22.57743017,75.87692308 22.55621769,75.9 22.57743017,75.92307692 22.59864593,75.94615385 22.61986495,75.92307692 22.64108725,75.9 22.66231282,75.87692308 22.68354168,75.85384615 22.66231282))
1559262|1|77.81538462|22.61986495|POLYGON((77.79230769 22.66231282,77.76923077 22.64108725,77.74615385 22.61986495,77.76923077 22.59864593,77.79230769 22.57743017,77.81538462 22.55621769,77.83846154 22.57743017,77.86153846 22.59864593,77.88461538 22.61986495,77.86153846 22.64108725,77.83846154 22.66231282,77.81538462 22.68354168,77.79230769 22.66231282))
1559338|1|88.33846154|22.61986495|POLYGON((88.31538462 22.66231282,88.29230769 22.64108725,88.26923077 22.61986495,88.29230769 22.59864593,88.31538462 22.57743017,88.33846154 22.55621769,88.36153846 22.57743017,88.38461538 22.59864593,88.40769231 22.61986495,88.38461538 22.64108725,88.36153846 22.66231282,88.33846154 22.68354168,88.31538462 22.66231282))
1559339|1|88.47692308|22.61986495|POLYGON((88.45384615 22.66231282,88.43076923 22.64108725,88.40769231 22.61986495,88.43076923 22.59864593,88.45384615 22.57743017,88.47692308 22.55621769,88.5 22.57743017,88.52307692 22.59864593,88.54615385 22.61986495,88.52307692 22.64108725,88.5 22.66231282,88.47692308 22.68354168,88.45384615 22.66231282))
1561825|6|72.76153846|22.55621769|POLYGON((72.73846154 22.59864593,72.71538462 22.57743017,72.69230769 22.55621769,72.71538462 22.53500846,72.73846154 22.5138025,72.76153846 22.49259978,72.78461538 22.5138025,72.80769231 22.53500846,72.83076923 22.55621769,72.80769231 22.57743017,72.78461538 22.59864593,72.76153846 22.61986495,72.73846154 22.59864593))
1561826|3|72.9|22.55621769|POLYGON((72.87692308 22.59864593,72.85384615 22.57743017,72.83076923 22.55621769,72.85384615 22.53500846,72.87692308 22.5138025,72.9 22.49259978,72.92307692 22.5138025,72.94615385 22.53500846,72.96923077 22.55621769,72.94615385 22.57743017,72.92307692 22.59864593,72.9 22.61986495,72.87692308 22.59864593))
1561827|1|73.03846154|22.55621769|POLYGON((73.01538462 22.59864593,72.99230769 22.57743017,72.96923077 22.55621769,72.99230769 22.53500846,73.01538462 22.5138025,73.03846154 22.49259978,73.06153846 22.5138025,73.08461538 22.53500846,73.10769231 22.55621769,73.08461538 22.57743017,73.06153846 22.59864593,73.03846154 22.61986495,73.01538462 22.59864593))
1561830|3|73.45384615|22.55621769|POLYGON((73.43076923 22.59864593,73.40769231 22.57743017,73.38461538 22.55621769,73.40769231 22.53500846,73.43076923 22.5138025,73.45384615 22.49259978,73.47692308 22.5138025,73.5 22.53500846,73.52307692 22.55621769,73.5 22.57743017,73.47692308 22.59864593,73.45384615 22.61986495,73.43076923 22.59864593))
1561935|7|87.99230769|22.55621769|POLYGON((87.96923077 22.59864593,87.94615385 22.57743017,87.92307692 22.55621769,87.94615385 22.53500846,87.96923077 22.5138025,87.99230769 22.49259978,88.01538462 22.5138025,88.03846154 22.53500846,88.06153846 22.55621769,88.03846154 22.57743017,88.01538462 22.59864593,87.99230769 22.61986495,87.96923077 22.59864593))
1561937|1|88.26923077|22.55621769|POLYGON((88.24615385 22.59864593,88.22307692 22.57743017,88.2 22.55621769,88.22307692 22.53500846,88.24615385 22.5138025,88.26923077 22.49259978,88.29230769 22.5138025,88.31538462 22.53500846,88.33846154 22.55621769,88.31538462 22.57743017,88.29230769 22.59864593,88.26923077 22.61986495,88.24615385 22.59864593))
1561938|1|88.40769231|22.55621769|POLYGON((88.38461538 22.59864593,88.36153846 22.57743017,88.33846154 22.55621769,88.36153846 22.53500846,88.38461538 22.5138025,88.40769231 22.49259978,88.43076923 22.5138025,88.45384615 22.53500846,88.47692308 22.55621769,88.45384615 22.57743017,88.43076923 22.59864593,88.40769231 22.61986495,88.38461538 22.59864593))
1564406|3|70.06153846|22.49259978|POLYGON((70.03846154 22.53500846,70.01538462 22.5138025,69.99230769 22.49259978,70.01538462 22.47140031,70.03846154 22.45020409,70.06153846 22.42901111,70.08461538 22.45020409,70.10769231 22.47140031,70.13076923 22.49259978,70.10769231 22.5138025,70.08461538 22.53500846,70.06153846 22.55621769,70.03846154 22.53500846))
1564427|5|72.96923077|22.49259978|POLYGON((72.94615385 22.53500846,72.92307692 22.5138025,72.9 22.49259978,72.92307692 22.47140031,72.94615385 22.45020409,72.96923077 22.42901111,72.99230769 22.45020409,73.01538462 22.47140031,73.03846154 22.49259978,73.01538462 22.5138025,72.99230769 22.53500846,72.96923077 22.55621769,72.94615385 22.53500846))
1564428|3|73.10769231|22.49259978|POLYGON((73.08461538 22.53500846,73.06153846 22.5138025,73.03846154 22.49259978,73.06153846 22.47140031,73.08461538 22.45020409,73.10769231 22.42901111,73.13076923 22.45020409,73.15384615 22.47140031,73.17692308 22.49259978,73.15384615 22.5138025,73.13076923 22.53500846,73.10769231 22.55621769,73.08461538 22.53500846))
1564447|3|75.73846154|22.49259978|POLYGON((75.71538462 22.53500846,75.69230769 22.5138025,75.66923077 22.49259978,75.69230769 22.47140031,75.71538462 22.45020409,75.73846154 22.42901111,75.76153846 22.45020409,75.78461538 22.47140031,75.80769231 22.49259978,75.78461538 22.5138025,75.76153846 22.53500846,75.73846154 22.55621769,75.71538462 22.53500846))
1564527|1|86.81538462|22.49259978|POLYGON((86.79230769 22.53500846,86.76923077 22.5138025,86.74615385 22.49259978,86.76923077 22.47140031,86.79230769 22.45020409,86.81538462 22.42901111,86.83846154 22.45020409,86.86153846 22.47140031,86.88461538 22.49259978,86.86153846 22.5138025,86.83846154 22.53500846,86.81538462 22.55621769,86.79230769 22.53500846))
1564528|1|86.95384615|22.49259978|POLYGON((86.93076923 22.53500846,86.90769231 22.5138025,86.88461538 22.49259978,86.90769231 22.47140031,86.93076923 22.45020409,86.95384615 22.42901111,86.97692308 22.45020409,87 22.47140031,87.02307692 22.49259978,87 22.5138025,86.97692308 22.53500846,86.95384615 22.55621769,86.93076923 22.53500846))
1564538|1|88.33846154|22.49259978|POLYGON((88.31538462 22.53500846,88.29230769 22.5138025,88.26923077 22.49259978,88.29230769 22.47140031,88.31538462 22.45020409,88.33846154 22.42901111,88.36153846 22.45020409,88.38461538 22.47140031,88.40769231 22.49259978,88.38461538 22.5138025,88.36153846 22.53500846,88.33846154 22.55621769,88.31538462 22.53500846))
1564571|1|92.90769231|22.49259978|POLYGON((92.88461538 22.53500846,92.86153846 22.5138025,92.83846154 22.49259978,92.86153846 22.47140031,92.88461538 22.45020409,92.90769231 22.42901111,92.93076923 22.45020409,92.95384615 22.47140031,92.97692308 22.49259978,92.95384615 22.5138025,92.93076923 22.53500846,92.90769231 22.55621769,92.88461538 22.53500846))
1567027|3|73.03846154|22.42901111|POLYGON((73.01538462 22.47140031,72.99230769 22.45020409,72.96923077 22.42901111,72.99230769 22.40782136,73.01538462 22.38663484,73.03846154 22.36545155,73.06153846 22.38663484,73.08461538 22.40782136,73.10769231 22.42901111,73.08461538 22.45020409,73.06153846 22.47140031,73.03846154 22.49259978,73.01538462 22.47140031))
1567030|3|73.45384615|22.42901111|POLYGON((73.43076923 22.47140031,73.40769231 22.45020409,73.38461538 22.42901111,73.40769231 22.40782136,73.43076923 22.38663484,73.45384615 22.36545155,73.47692308 22.38663484,73.5 22.40782136,73.52307692 22.42901111,73.5 22.45020409,73.47692308 22.47140031,73.45384615 22.49259978,73.43076923 22.47140031))
1567128|1|87.02307692|22.42901111|POLYGON((87 22.47140031,86.97692308 22.45020409,86.95384615 22.42901111,86.97692308 22.40782136,87 22.38663484,87.02307692 22.36545155,87.04615385 22.38663484,87.06923077 22.40782136,87.09230769 22.42901111,87.06923077 22.45020409,87.04615385 22.47140031,87.02307692 22.49259978,87 22.47140031))
1567130|1|87.3|22.42901111|POLYGON((87.27692308 22.47140031,87.25384615 22.45020409,87.23076923 22.42901111,87.25384615 22.40782136,87.27692308 22.38663484,87.3 22.36545155,87.32307692 22.38663484,87.34615385 22.40782136,87.36923077 22.42901111,87.34615385 22.45020409,87.32307692 22.47140031,87.3 22.49259978,87.27692308 22.47140031))
1567133|6|87.71538462|22.42901111|POLYGON((87.69230769 22.47140031,87.66923077 22.45020409,87.64615385 22.42901111,87.66923077 22.40782136,87.69230769 22.38663484,87.71538462 22.36545155,87.73846154 22.38663484,87.76153846 22.40782136,87.78461538 22.42901111,87.76153846 22.45020409,87.73846154 22.47140031,87.71538462 22.49259978,87.69230769 22.47140031))
1567134|1|87.85384615|22.42901111|POLYGON((87.83076923 22.47140031,87.80769231 22.45020409,87.78461538 22.42901111,87.80769231 22.40782136,87.83076923 22.38663484,87.85384615 22.36545155,87.87692308 22.38663484,87.9 22.40782136,87.92307692 22.42901111,87.9 22.45020409,87.87692308 22.47140031,87.85384615 22.49259978,87.83076923 22.47140031))
1567137|6|88.26923077|22.42901111|POLYGON((88.24615385 22.47140031,88.22307692 22.45020409,88.2 22.42901111,88.22307692 22.40782136,88.24615385 22.38663484,88.26923077 22.36545155,88.29230769 22.38663484,88.31538462 22.40782136,88.33846154 22.42901111,88.31538462 22.45020409,88.29230769 22.47140031,88.26923077 22.49259978,88.24615385 22.47140031))
1567138|1|88.40769231|22.42901111|POLYGON((88.38461538 22.47140031,88.36153846 22.45020409,88.33846154 22.42901111,88.36153846 22.40782136,88.38461538 22.38663484,88.40769231 22.36545155,88.43076923 22.38663484,88.45384615 22.40782136,88.47692308 22.42901111,88.45384615 22.45020409,88.43076923 22.47140031,88.40769231 22.49259978,88.38461538 22.47140031))
1569604|3|69.78461538|22.36545155|POLYGON((69.76153846 22.40782136,69.73846154 22.38663484,69.71538462 22.36545155,69.73846154 22.34427149,69.76153846 22.32309463,69.78461538 22.301921,69.80769231 22.32309463,69.83076923 22.34427149,69.85384615 22.36545155,69.83076923 22.38663484,69.80769231 22.40782136,69.78461538 22.42901111,69.76153846 22.40782136))
1569620|3|72|22.36545155|POLYGON((71.97692308 22.40782136,71.95384615 22.38663484,71.93076923 22.36545155,71.95384615 22.34427149,71.97692308 22.32309463,72 22.301921,72.02307692 22.32309463,72.04615385 22.34427149,72.06923077 22.36545155,72.04615385 22.38663484,72.02307692 22.40782136,72 22.42901111,71.97692308 22.40782136))
1569628|3|73.10769231|22.36545155|POLYGON((73.08461538 22.40782136,73.06153846 22.38663484,73.03846154 22.36545155,73.06153846 22.34427149,73.08461538 22.32309463,73.10769231 22.301921,73.13076923 22.32309463,73.15384615 22.34427149,73.17692308 22.36545155,73.15384615 22.38663484,73.13076923 22.40782136,73.10769231 22.42901111,73.08461538 22.40782136))
1569629|3|73.24615385|22.36545155|POLYGON((73.22307692 22.40782136,73.2 22.38663484,73.17692308 22.36545155,73.2 22.34427149,73.22307692 22.32309463,73.24615385 22.301921,73.26923077 22.32309463,73.29230769 22.34427149,73.31538462 22.36545155,73.29230769 22.38663484,73.26923077 22.40782136,73.24615385 22.42901111,73.22307692 22.40782136))
1569738|5|88.33846154|22.36545155|POLYGON((88.31538462 22.40782136,88.29230769 22.38663484,88.26923077 22.36545155,88.29230769 22.34427149,88.31538462 22.32309463,88.33846154 22.301921,88.36153846 22.32309463,88.38461538 22.34427149,88.40769231 22.36545155,88.38461538 22.38663484,88.36153846 22.40782136,88.33846154 22.42901111,88.31538462 22.40782136))
1572204|3|69.85384615|22.301921|POLYGON((69.83076923 22.34427149,69.80769231 22.32309463,69.78461538 22.301921,69.80769231 22.28075057,69.83076923 22.25958334,69.85384615 22.23841932,69.87692308 22.25958334,69.9 22.28075057,69.92307692 22.301921,69.9 22.32309463,69.87692308 22.34427149,69.85384615 22.36545155,69.83076923 22.34427149))
1572211|3|70.82307692|22.301921|POLYGON((70.8 22.34427149,70.77692308 22.32309463,70.75384615 22.301921,70.77692308 22.28075057,70.8 22.25958334,70.82307692 22.23841932,70.84615385 22.25958334,70.86923077 22.28075057,70.89230769 22.301921,70.86923077 22.32309463,70.84615385 22.34427149,70.82307692 22.36545155,70.8 22.34427149))
1572228|3|73.17692308|22.301921|POLYGON((73.15384615 22.34427149,73.13076923 22.32309463,73.10769231 22.301921,73.13076923 22.28075057,73.15384615 22.25958334,73.17692308 22.23841932,73.2 22.25958334,73.22307692 22.28075057,73.24615385 22.301921,73.22307692 22.32309463,73.2 22.34427149,73.17692308 22.36545155,73.15384615 22.34427149))
1572330|1|87.3|22.301921|POLYGON((87.27692308 22.34427149,87.25384615 22.32309463,87.23076923 22.301921,87.25384615 22.28075057,87.27692308 22.25958334,87.3 22.23841932,87.32307692 22.25958334,87.34615385 22.28075057,87.36923077 22.301921,87.34615385 22.32309463,87.32307692 22.34427149,87.3 22.36545155,87.27692308 22.34427149))
1572337|7|88.26923077|22.301921|POLYGON((88.24615385 22.34427149,88.22307692 22.32309463,88.2 22.301921,88.22307692 22.28075057,88.24615385 22.25958334,88.26923077 22.23841932,88.29230769 22.25958334,88.31538462 22.28075057,88.33846154 22.301921,88.31538462 22.32309463,88.29230769 22.34427149,88.26923077 22.36545155,88.24615385 22.34427149))
1574811|3|70.75384615|22.23841932|POLYGON((70.73076923 22.28075057,70.70769231 22.25958334,70.68461538 22.23841932,70.70769231 22.21725849,70.73076923 22.19610086,70.75384615 22.17494641,70.77692308 22.19610086,70.8 22.21725849,70.82307692 22.23841932,70.8 22.25958334,70.77692308 22.28075057,70.75384615 22.301921,70.73076923 22.28075057))
1574829|3|73.24615385|22.23841932|POLYGON((73.22307692 22.28075057,73.2 22.25958334,73.17692308 22.23841932,73.2 22.21725849,73.22307692 22.19610086,73.24615385 22.17494641,73.26923077 22.19610086,73.29230769 22.21725849,73.31538462 22.23841932,73.29230769 22.25958334,73.26923077 22.28075057,73.24615385 22.301921,73.22307692 22.28075057))
1574845|1|75.46153846|22.23841932|POLYGON((75.43846154 22.28075057,75.41538462 22.25958334,75.39230769 22.23841932,75.41538462 22.21725849,75.43846154 22.19610086,75.46153846 22.17494641,75.48461538 22.19610086,75.50769231 22.21725849,75.53076923 22.23841932,75.50769231 22.25958334,75.48461538 22.28075057,75.46153846 22.301921,75.43846154 22.28075057))
1574913|8|84.87692308|22.23841932|POLYGON((84.85384615 22.28075057,84.83076923 22.25958334,84.80769231 22.23841932,84.83076923 22.21725849,84.85384615 22.19610086,84.87692308 22.17494641,84.9 22.19610086,84.92307692 22.21725849,84.94615385 22.23841932,84.92307692 22.25958334,84.9 22.28075057,84.87692308 22.301921,84.85384615 22.28075057))
1577408|1|70.40769231|22.17494641|POLYGON((70.38461538 22.21725849,70.36153846 22.19610086,70.33846154 22.17494641,70.36153846 22.15379514,70.38461538 22.13264705,70.40769231 22.11150214,70.43076923 22.13264705,70.45384615 22.15379514,70.47692308 22.17494641,70.45384615 22.19610086,70.43076923 22.21725849,70.40769231 22.23841932,70.38461538 22.21725849))
1577428|3|73.17692308|22.17494641|POLYGON((73.15384615 22.21725849,73.13076923 22.19610086,73.10769231 22.17494641,73.13076923 22.15379514,73.15384615 22.13264705,73.17692308 22.11150214,73.2 22.13264705,73.22307692 22.15379514,73.24615385 22.17494641,73.22307692 22.19610086,73.2 22.21725849,73.17692308 22.23841932,73.15384615 22.21725849))
1577445|1|75.53076923|22.17494641|POLYGON((75.50769231 22.21725849,75.48461538 22.19610086,75.46153846 22.17494641,75.48461538 22.15379514,75.50769231 22.13264705,75.53076923 22.11150214,75.55384615 22.13264705,75.57692308 22.15379514,75.6 22.17494641,75.57692308 22.19610086,75.55384615 22.21725849,75.53076923 22.23841932,75.50769231 22.21725849))
1577468|1|78.71538462|22.17494641|POLYGON((78.69230769 22.21725849,78.66923077 22.19610086,78.64615385 22.17494641,78.66923077 22.15379514,78.69230769 22.13264705,78.71538462 22.11150214,78.73846154 22.13264705,78.76153846 22.15379514,78.78461538 22.17494641,78.76153846 22.19610086,78.73846154 22.21725849,78.71538462 22.23841932,78.69230769 22.21725849))
1577482|1|80.65384615|22.17494641|POLYGON((80.63076923 22.21725849,80.60769231 22.19610086,80.58461538 22.17494641,80.60769231 22.15379514,80.63076923 22.13264705,80.65384615 22.11150214,80.67692308 22.13264705,80.7 22.15379514,80.72307692 22.17494641,80.7 22.19610086,80.67692308 22.21725849,80.65384615 22.23841932,80.63076923 22.21725849))
1580070|1|78.92307692|22.11150214|POLYGON((78.9 22.15379514,78.87692308 22.13264705,78.85384615 22.11150214,78.87692308 22.0903604,78.9 22.06922182,78.92307692 22.04808641,78.94615385 22.06922182,78.96923077 22.0903604,78.99230769 22.11150214,78.96923077 22.13264705,78.94615385 22.15379514,78.92307692 22.17494641,78.9 22.15379514))
1580093|5|82.10769231|22.11150214|POLYGON((82.08461538 22.15379514,82.06153846 22.13264705,82.03846154 22.11150214,82.06153846 22.0903604,82.08461538 22.06922182,82.10769231 22.04808641,82.13076923 22.06922182,82.15384615 22.0903604,82.17692308 22.11150214,82.15384615 22.13264705,82.13076923 22.15379514,82.10769231 22.17494641,82.08461538 22.15379514))
1580103|6|83.49230769|22.11150214|POLYGON((83.46923077 22.15379514,83.44615385 22.13264705,83.42307692 22.11150214,83.44615385 22.0903604,83.46923077 22.06922182,83.49230769 22.04808641,83.51538462 22.06922182,83.53846154 22.0903604,83.56153846 22.11150214,83.53846154 22.13264705,83.51538462 22.15379514,83.49230769 22.17494641,83.46923077 22.15379514))
1580136|1|88.06153846|22.11150214|POLYGON((88.03846154 22.15379514,88.01538462 22.13264705,87.99230769 22.11150214,88.01538462 22.0903604,88.03846154 22.06922182,88.06153846 22.04808641,88.08461538 22.06922182,88.10769231 22.0903604,88.13076923 22.11150214,88.10769231 22.13264705,88.08461538 22.15379514,88.06153846 22.17494641,88.03846154 22.15379514))
1582625|3|72.76153846|22.04808641|POLYGON((72.73846154 22.0903604,72.71538462 22.06922182,72.69230769 22.04808641,72.71538462 22.02695415,72.73846154 22.00582504,72.76153846 21.98469908,72.78461538 22.00582504,72.80769231 22.02695415,72.83076923 22.04808641,72.80769231 22.06922182,72.78461538 22.0903604,72.76153846 22.11150214,72.73846154 22.0903604))
1582674|1|79.54615385|22.04808641|POLYGON((79.52307692 22.0903604,79.5 22.06922182,79.47692308 22.04808641,79.5 22.02695415,79.52307692 22.00582504,79.54615385 21.98469908,79.56923077 22.00582504,79.59230769 22.02695415,79.61538462 22.04808641,79.59230769 22.06922182,79.56923077 22.0903604,79.54615385 22.11150214,79.52307692 22.0903604))
1582693|1|82.17692308|22.04808641|POLYGON((82.15384615 22.0903604,82.13076923 22.06922182,82.10769231 22.04808641,82.13076923 22.02695415,82.15384615 22.00582504,82.17692308 21.98469908,82.2 22.00582504,82.22307692 22.02695415,82.24615385 22.04808641,82.22307692 22.06922182,82.2 22.0903604,82.17692308 22.11150214,82.15384615 22.0903604))
1582736|1|88.13076923|22.04808641|POLYGON((88.10769231 22.0903604,88.08461538 22.06922182,88.06153846 22.04808641,88.08461538 22.02695415,88.10769231 22.00582504,88.13076923 21.98469908,88.15384615 22.00582504,88.17692308 22.02695415,88.2 22.04808641,88.17692308 22.06922182,88.15384615 22.0903604,88.13076923 22.11150214,88.10769231 22.0903604))
1585300|2|83.07692308|21.98469908|POLYGON((83.05384615 22.02695415,83.03076923 22.00582504,83.00769231 21.98469908,83.03076923 21.96357627,83.05384615 21.9424566,83.07692308 21.92134006,83.1 21.9424566,83.12307692 21.96357627,83.14615385 21.98469908,83.12307692 22.00582504,83.1 22.02695415,83.07692308 22.04808641,83.05384615 22.02695415))
1587827|3|73.03846154|21.92134006|POLYGON((73.01538462 21.96357627,72.99230769 21.9424566,72.96923077 21.92134006,72.99230769 21.90022666,73.01538462 21.87911638,73.03846154 21.85800922,73.06153846 21.87911638,73.08461538 21.90022666,73.10769231 21.92134006,73.08461538 21.9424566,73.06153846 21.96357627,73.03846154 21.98469908,73.01538462 21.96357627))
1587862|8|77.88461538|21.92134006|POLYGON((77.86153846 21.96357627,77.83846154 21.9424566,77.81538462 21.92134006,77.83846154 21.90022666,77.86153846 21.87911638,77.88461538 21.85800922,77.90769231 21.87911638,77.93076923 21.90022666,77.95384615 21.92134006,77.93076923 21.9424566,77.90769231 21.96357627,77.88461538 21.98469908,77.86153846 21.96357627))
1587902|3|83.42307692|21.92134006|POLYGON((83.4 21.96357627,83.37692308 21.9424566,83.35384615 21.92134006,83.37692308 21.90022666,83.4 21.87911638,83.42307692 21.85800922,83.44615385 21.87911638,83.46923077 21.90022666,83.49230769 21.92134006,83.46923077 21.9424566,83.44615385 21.96357627,83.42307692 21.98469908,83.4 21.96357627))
1587933|1|87.71538462|21.92134006|POLYGON((87.69230769 21.96357627,87.66923077 21.9424566,87.64615385 21.92134006,87.66923077 21.90022666,87.69230769 21.87911638,87.71538462 21.85800922,87.73846154 21.87911638,87.76153846 21.90022666,87.78461538 21.92134006,87.76153846 21.9424566,87.73846154 21.96357627,87.71538462 21.98469908,87.69230769 21.96357627))
1590426|8|72.83076923|21.85800922|POLYGON((72.80769231 21.90022666,72.78461538 21.87911638,72.76153846 21.85800922,72.78461538 21.83690518,72.80769231 21.81580426,72.83076923 21.79470645,72.85384615 21.81580426,72.87692308 21.83690518,72.9 21.85800922,72.87692308 21.87911638,72.85384615 21.90022666,72.83076923 21.92134006,72.80769231 21.90022666))
1590431|3|73.52307692|21.85800922|POLYGON((73.5 21.90022666,73.47692308 21.87911638,73.45384615 21.85800922,73.47692308 21.83690518,73.5 21.81580426,73.52307692 21.79470645,73.54615385 21.81580426,73.56923077 21.83690518,73.59230769 21.85800922,73.56923077 21.87911638,73.54615385 21.90022666,73.52307692 21.92134006,73.5 21.90022666))
1590446|3|75.6|21.85800922|POLYGON((75.57692308 21.90022666,75.55384615 21.87911638,75.53076923 21.85800922,75.55384615 21.83690518,75.57692308 21.81580426,75.6 21.79470645,75.62307692 21.81580426,75.64615385 21.83690518,75.66923077 21.85800922,75.64615385 21.87911638,75.62307692 21.90022666,75.6 21.92134006,75.57692308 21.90022666))
1590507|7|84.04615385|21.85800922|POLYGON((84.02307692 21.90022666,84 21.87911638,83.97692308 21.85800922,84 21.83690518,84.02307692 21.81580426,84.04615385 21.79470645,84.06923077 21.81580426,84.09230769 21.83690518,84.11538462 21.85800922,84.09230769 21.87911638,84.06923077 21.90022666,84.04615385 21.92134006,84.02307692 21.90022666))
1593021|3|72.20769231|21.79470645|POLYGON((72.18461538 21.83690518,72.16153846 21.81580426,72.13846154 21.79470645,72.16153846 21.77361174,72.18461538 21.75252014,72.20769231 21.73143163,72.23076923 21.75252014,72.25384615 21.77361174,72.27692308 21.79470645,72.25384615 21.81580426,72.23076923 21.83690518,72.20769231 21.85800922,72.18461538 21.83690518))
1593029|1|73.31538462|21.79470645|POLYGON((73.29230769 21.83690518,73.26923077 21.81580426,73.24615385 21.79470645,73.26923077 21.77361174,73.29230769 21.75252014,73.31538462 21.73143163,73.33846154 21.75252014,73.36153846 21.77361174,73.38461538 21.79470645,73.36153846 21.81580426,73.33846154 21.83690518,73.31538462 21.85800922,73.29230769 21.83690518))
1593051|5|76.36153846|21.79470645|POLYGON((76.33846154 21.83690518,76.31538462 21.81580426,76.29230769 21.79470645,76.31538462 21.77361174,76.33846154 21.75252014,76.36153846 21.73143163,76.38461538 21.75252014,76.40769231 21.77361174,76.43076923 21.79470645,76.40769231 21.81580426,76.38461538 21.83690518,76.36153846 21.85800922,76.33846154 21.83690518))
1593106|1|83.97692308|21.79470645|POLYGON((83.95384615 21.83690518,83.93076923 21.81580426,83.90769231 21.79470645,83.93076923 21.77361174,83.95384615 21.75252014,83.97692308 21.73143163,84 21.75252014,84.02307692 21.77361174,84.04615385 21.79470645,84.02307692 21.81580426,84 21.83690518,83.97692308 21.85800922,83.95384615 21.83690518))
1593133|1|87.71538462|21.79470645|POLYGON((87.69230769 21.83690518,87.66923077 21.81580426,87.64615385 21.79470645,87.66923077 21.77361174,87.69230769 21.75252014,87.71538462 21.73143163,87.73846154 21.75252014,87.76153846 21.77361174,87.78461538 21.79470645,87.76153846 21.81580426,87.73846154 21.83690518,87.71538462 21.85800922,87.69230769 21.83690518))
1595621|1|72.13846154|21.73143163|POLYGON((72.11538462 21.77361174,72.09230769 21.75252014,72.06923077 21.73143163,72.09230769 21.71034622,72.11538462 21.6892639,72.13846154 21.66818466,72.16153846 21.6892639,72.18461538 21.71034622,72.20769231 21.73143163,72.18461538 21.75252014,72.16153846 21.77361174,72.13846154 21.79470645,72.11538462 21.77361174))
1595627|3|72.96923077|21.73143163|POLYGON((72.94615385 21.77361174,72.92307692 21.75252014,72.9 21.73143163,72.92307692 21.71034622,72.94615385 21.6892639,72.96923077 21.66818466,72.99230769 21.6892639,73.01538462 21.71034622,73.03846154 21.73143163,73.01538462 21.75252014,72.99230769 21.77361174,72.96923077 21.79470645,72.94615385 21.77361174))
1595628|1|73.10769231|21.73143163|POLYGON((73.08461538 21.77361174,73.06153846 21.75252014,73.03846154 21.73143163,73.06153846 21.71034622,73.08461538 21.6892639,73.10769231 21.66818466,73.13076923 21.6892639,73.15384615 21.71034622,73.17692308 21.73143163,73.15384615 21.75252014,73.13076923 21.77361174,73.10769231 21.79470645,73.08461538 21.77361174))
1595694|7|82.24615385|21.73143163|POLYGON((82.22307692 21.77361174,82.2 21.75252014,82.17692308 21.73143163,82.2 21.71034622,82.22307692 21.6892639,82.24615385 21.66818466,82.26923077 21.6892639,82.29230769 21.71034622,82.31538462 21.73143163,82.29230769 21.75252014,82.26923077 21.77361174,82.24615385 21.79470645,82.22307692 21.77361174))
1598224|2|72.62307692|21.66818466|POLYGON((72.6 21.71034622,72.57692308 21.6892639,72.55384615 21.66818466,72.57692308 21.6471085,72.6 21.62603541,72.62307692 21.6049654,72.64615385 21.62603541,72.66923077 21.6471085,72.69230769 21.66818466,72.66923077 21.6892639,72.64615385 21.71034622,72.62307692 21.73143163,72.6 21.71034622))
1598227|3|73.03846154|21.66818466|POLYGON((73.01538462 21.71034622,72.99230769 21.6892639,72.96923077 21.66818466,72.99230769 21.6471085,73.01538462 21.62603541,73.03846154 21.6049654,73.06153846 21.62603541,73.08461538 21.6471085,73.10769231 21.66818466,73.08461538 21.6892639,73.06153846 21.71034622,73.03846154 21.73143163,73.01538462 21.71034622))
1598242|1|75.11538462|21.66818466|POLYGON((75.09230769 21.71034622,75.06923077 21.6892639,75.04615385 21.66818466,75.06923077 21.6471085,75.09230769 21.62603541,75.11538462 21.6049654,75.13846154 21.62603541,75.16153846 21.6471085,75.18461538 21.66818466,75.16153846 21.6892639,75.13846154 21.71034622,75.11538462 21.73143163,75.09230769 21.71034622))
1600814|5|71.16923077|21.6049654|POLYGON((71.14615385 21.6471085,71.12307692 21.62603541,71.1 21.6049654,71.12307692 21.58389846,71.14615385 21.56283458,71.16923077 21.54177377,71.19230769 21.56283458,71.21538462 21.58389846,71.23846154 21.6049654,71.21538462 21.62603541,71.19230769 21.6471085,71.16923077 21.66818466,71.14615385 21.6471085))
1600816|3|71.44615385|21.6049654|POLYGON((71.42307692 21.6471085,71.4 21.62603541,71.37692308 21.6049654,71.4 21.58389846,71.42307692 21.56283458,71.44615385 21.54177377,71.46923077 21.56283458,71.49230769 21.58389846,71.51538462 21.6049654,71.49230769 21.62603541,71.46923077 21.6471085,71.44615385 21.66818466,71.42307692 21.6471085))
1600826|1|72.83076923|21.6049654|POLYGON((72.80769231 21.6471085,72.78461538 21.62603541,72.76153846 21.6049654,72.78461538 21.58389846,72.80769231 21.56283458,72.83076923 21.54177377,72.85384615 21.56283458,72.87692308 21.58389846,72.9 21.6049654,72.87692308 21.62603541,72.85384615 21.6471085,72.83076923 21.66818466,72.80769231 21.6471085))
1600827|3|72.96923077|21.6049654|POLYGON((72.94615385 21.6471085,72.92307692 21.62603541,72.9 21.6049654,72.92307692 21.58389846,72.94615385 21.56283458,72.96923077 21.54177377,72.99230769 21.56283458,73.01538462 21.58389846,73.03846154 21.6049654,73.01538462 21.62603541,72.99230769 21.6471085,72.96923077 21.66818466,72.94615385 21.6471085))
1600836|4|74.21538462|21.6049654|POLYGON((74.19230769 21.6471085,74.16923077 21.62603541,74.14615385 21.6049654,74.16923077 21.58389846,74.19230769 21.56283458,74.21538462 21.54177377,74.23846154 21.56283458,74.26153846 21.58389846,74.28461538 21.6049654,74.26153846 21.62603541,74.23846154 21.6471085,74.21538462 21.66818466,74.19230769 21.6471085))
1600867|5|78.50769231|21.6049654|POLYGON((78.48461538 21.6471085,78.46153846 21.62603541,78.43846154 21.6049654,78.46153846 21.58389846,78.48461538 21.56283458,78.50769231 21.54177377,78.53076923 21.56283458,78.55384615 21.58389846,78.57692308 21.6049654,78.55384615 21.62603541,78.53076923 21.6471085,78.50769231 21.66818466,78.48461538 21.6471085))
1600932|1|87.50769231|21.6049654|POLYGON((87.48461538 21.6471085,87.46153846 21.62603541,87.43846154 21.6049654,87.46153846 21.58389846,87.48461538 21.56283458,87.50769231 21.54177377,87.53076923 21.56283458,87.55384615 21.58389846,87.57692308 21.6049654,87.55384615 21.62603541,87.53076923 21.6471085,87.50769231 21.66818466,87.48461538 21.6471085))
1603492|1|82.03846154|21.54177377|POLYGON((82.01538462 21.58389846,81.99230769 21.56283458,81.96923077 21.54177377,81.99230769 21.520716,82.01538462 21.49966129,82.03846154 21.47860963,82.06153846 21.49966129,82.08461538 21.520716,82.10769231 21.54177377,82.08461538 21.56283458,82.06153846 21.58389846,82.03846154 21.6049654,82.01538462 21.58389846))
1603506|1|83.97692308|21.54177377|POLYGON((83.95384615 21.58389846,83.93076923 21.56283458,83.90769231 21.54177377,83.93076923 21.520716,83.95384615 21.49966129,83.97692308 21.47860963,84 21.49966129,84.02307692 21.520716,84.04615385 21.54177377,84.02307692 21.56283458,84 21.58389846,83.97692308 21.6049654,83.95384615 21.58389846))
1606009|1|70.47692308|21.47860963|POLYGON((70.45384615 21.520716,70.43076923 21.49966129,70.40769231 21.47860963,70.43076923 21.45756101,70.45384615 21.43651543,70.47692308 21.41547288,70.5 21.43651543,70.52307692 21.45756101,70.54615385 21.47860963,70.52307692 21.49966129,70.5 21.520716,70.47692308 21.54177377,70.45384615 21.520716))
1606079|1|80.16923077|21.47860963|POLYGON((80.14615385 21.520716,80.12307692 21.49966129,80.1 21.47860963,80.12307692 21.45756101,80.14615385 21.43651543,80.16923077 21.41547288,80.19230769 21.43651543,80.21538462 21.45756101,80.23846154 21.47860963,80.21538462 21.49966129,80.19230769 21.520716,80.16923077 21.54177377,80.14615385 21.520716))
1606106|5|83.90769231|21.47860963|POLYGON((83.88461538 21.520716,83.86153846 21.49966129,83.83846154 21.47860963,83.86153846 21.45756101,83.88461538 21.43651543,83.90769231 21.41547288,83.93076923 21.43651543,83.95384615 21.45756101,83.97692308 21.47860963,83.95384615 21.49966129,83.93076923 21.520716,83.90769231 21.54177377,83.88461538 21.520716))
1606128|1|86.95384615|21.47860963|POLYGON((86.93076923 21.520716,86.90769231 21.49966129,86.88461538 21.47860963,86.90769231 21.45756101,86.93076923 21.43651543,86.95384615 21.41547288,86.97692308 21.43651543,87 21.45756101,87.02307692 21.47860963,87 21.49966129,86.97692308 21.520716,86.95384615 21.54177377,86.93076923 21.520716))
1608677|3|79.96153846|21.41547288|POLYGON((79.93846154 21.45756101,79.91538462 21.43651543,79.89230769 21.41547288,79.91538462 21.39443336,79.93846154 21.37339687,79.96153846 21.3523634,79.98461538 21.37339687,80.00769231 21.39443336,80.03076923 21.41547288,80.00769231 21.43651543,79.98461538 21.45756101,79.96153846 21.47860963,79.93846154 21.45756101))
1613826|3|72.9|21.28928109|POLYGON((72.87692308 21.33133295,72.85384615 21.31030552,72.83076923 21.28928109,72.85384615 21.26825967,72.87692308 21.24724125,72.9 21.22622583,72.92307692 21.24724125,72.94615385 21.26825967,72.96923077 21.28928109,72.94615385 21.31030552,72.92307692 21.33133295,72.9 21.3523634,72.87692308 21.33133295))
1613840|5|74.83846154|21.28928109|POLYGON((74.81538462 21.33133295,74.79230769 21.31030552,74.76923077 21.28928109,74.79230769 21.26825967,74.81538462 21.24724125,74.83846154 21.22622583,74.86153846 21.24724125,74.88461538 21.26825967,74.90769231 21.28928109,74.88461538 21.31030552,74.86153846 21.33133295,74.83846154 21.3523634,74.81538462 21.33133295))
1613889|6|81.62307692|21.28928109|POLYGON((81.6 21.33133295,81.57692308 21.31030552,81.55384615 21.28928109,81.57692308 21.26825967,81.6 21.24724125,81.62307692 21.22622583,81.64615385 21.24724125,81.66923077 21.26825967,81.69230769 21.28928109,81.66923077 21.31030552,81.64615385 21.33133295,81.62307692 21.3523634,81.6 21.33133295))
1616425|1|72.69230769|21.22622583|POLYGON((72.66923077 21.26825967,72.64615385 21.24724125,72.62307692 21.22622583,72.64615385 21.2052134,72.66923077 21.18420397,72.69230769 21.16319751,72.71538462 21.18420397,72.73846154 21.2052134,72.76153846 21.22622583,72.73846154 21.24724125,72.71538462 21.26825967,72.69230769 21.28928109,72.66923077 21.26825967))
1616426|3|72.83076923|21.22622583|POLYGON((72.80769231 21.26825967,72.78461538 21.24724125,72.76153846 21.22622583,72.78461538 21.2052134,72.80769231 21.18420397,72.83076923 21.16319751,72.85384615 21.18420397,72.87692308 21.2052134,72.9 21.22622583,72.87692308 21.24724125,72.85384615 21.26825967,72.83076923 21.28928109,72.80769231 21.26825967))
1616427|1|72.96923077|21.22622583|POLYGON((72.94615385 21.26825967,72.92307692 21.24724125,72.9 21.22622583,72.92307692 21.2052134,72.94615385 21.18420397,72.96923077 21.16319751,72.99230769 21.18420397,73.01538462 21.2052134,73.03846154 21.22622583,73.01538462 21.24724125,72.99230769 21.26825967,72.96923077 21.28928109,72.94615385 21.26825967))
1616469|7|78.78461538|21.22622583|POLYGON((78.76153846 21.26825967,78.73846154 21.24724125,78.71538462 21.22622583,78.73846154 21.2052134,78.76153846 21.18420397,78.78461538 21.16319751,78.80769231 21.18420397,78.83076923 21.2052134,78.85384615 21.22622583,78.83076923 21.24724125,78.80769231 21.26825967,78.78461538 21.28928109,78.76153846 21.26825967))
1616470|7|78.92307692|21.22622583|POLYGON((78.9 21.26825967,78.87692308 21.24724125,78.85384615 21.22622583,78.87692308 21.2052134,78.9 21.18420397,78.92307692 21.16319751,78.94615385 21.18420397,78.96923077 21.2052134,78.99230769 21.22622583,78.96923077 21.24724125,78.94615385 21.26825967,78.92307692 21.28928109,78.9 21.26825967))
1616471|4|79.06153846|21.22622583|POLYGON((79.03846154 21.26825967,79.01538462 21.24724125,78.99230769 21.22622583,79.01538462 21.2052134,79.03846154 21.18420397,79.06153846 21.16319751,79.08461538 21.18420397,79.10769231 21.2052134,79.13076923 21.22622583,79.10769231 21.24724125,79.08461538 21.26825967,79.06153846 21.28928109,79.03846154 21.26825967))
1616472|1|79.2|21.22622583|POLYGON((79.17692308 21.26825967,79.15384615 21.24724125,79.13076923 21.22622583,79.15384615 21.2052134,79.17692308 21.18420397,79.2 21.16319751,79.22307692 21.18420397,79.24615385 21.2052134,79.26923077 21.22622583,79.24615385 21.24724125,79.22307692 21.26825967,79.2 21.28928109,79.17692308 21.26825967))
1616487|1|81.27692308|21.22622583|POLYGON((81.25384615 21.26825967,81.23076923 21.24724125,81.20769231 21.22622583,81.23076923 21.2052134,81.25384615 21.18420397,81.27692308 21.16319751,81.3 21.18420397,81.32307692 21.2052134,81.34615385 21.22622583,81.32307692 21.24724125,81.3 21.26825967,81.27692308 21.28928109,81.25384615 21.26825967))
1616488|1|81.41538462|21.22622583|POLYGON((81.39230769 21.26825967,81.36923077 21.24724125,81.34615385 21.22622583,81.36923077 21.2052134,81.39230769 21.18420397,81.41538462 21.16319751,81.43846154 21.18420397,81.46153846 21.2052134,81.48461538 21.22622583,81.46153846 21.24724125,81.43846154 21.26825967,81.41538462 21.28928109,81.39230769 21.26825967))
1616489|1|81.55384615|21.22622583|POLYGON((81.53076923 21.26825967,81.50769231 21.24724125,81.48461538 21.22622583,81.50769231 21.2052134,81.53076923 21.18420397,81.55384615 21.16319751,81.57692308 21.18420397,81.6 21.2052134,81.62307692 21.22622583,81.6 21.24724125,81.57692308 21.26825967,81.55384615 21.28928109,81.53076923 21.26825967))
1616490|3|81.69230769|21.22622583|POLYGON((81.66923077 21.26825967,81.64615385 21.24724125,81.62307692 21.22622583,81.64615385 21.2052134,81.66923077 21.18420397,81.69230769 21.16319751,81.71538462 21.18420397,81.73846154 21.2052134,81.76153846 21.22622583,81.73846154 21.24724125,81.71538462 21.26825967,81.69230769 21.28928109,81.66923077 21.26825967))
1619019|3|71.93076923|21.16319751|POLYGON((71.90769231 21.2052134,71.88461538 21.18420397,71.86153846 21.16319751,71.88461538 21.14219404,71.90769231 21.12119355,71.93076923 21.10019602,71.95384615 21.12119355,71.97692308 21.14219404,72 21.16319751,71.97692308 21.18420397,71.95384615 21.2052134,71.93076923 21.22622583,71.90769231 21.2052134))
1619024|3|72.62307692|21.16319751|POLYGON((72.6 21.2052134,72.57692308 21.18420397,72.55384615 21.16319751,72.57692308 21.14219404,72.6 21.12119355,72.62307692 21.10019602,72.64615385 21.12119355,72.66923077 21.14219404,72.69230769 21.16319751,72.66923077 21.18420397,72.64615385 21.2052134,72.62307692 21.22622583,72.6 21.2052134))
1619025|3|72.76153846|21.16319751|POLYGON((72.73846154 21.2052134,72.71538462 21.18420397,72.69230769 21.16319751,72.71538462 21.14219404,72.73846154 21.12119355,72.76153846 21.10019602,72.78461538 21.12119355,72.80769231 21.14219404,72.83076923 21.16319751,72.80769231 21.18420397,72.78461538 21.2052134,72.76153846 21.22622583,72.73846154 21.2052134))
1619026|4|72.9|21.16319751|POLYGON((72.87692308 21.2052134,72.85384615 21.18420397,72.83076923 21.16319751,72.85384615 21.14219404,72.87692308 21.12119355,72.9 21.10019602,72.92307692 21.12119355,72.94615385 21.14219404,72.96923077 21.16319751,72.94615385 21.18420397,72.92307692 21.2052134,72.9 21.22622583,72.87692308 21.2052134))
1619070|4|78.99230769|21.16319751|POLYGON((78.96923077 21.2052134,78.94615385 21.18420397,78.92307692 21.16319751,78.94615385 21.14219404,78.96923077 21.12119355,78.99230769 21.10019602,79.01538462 21.12119355,79.03846154 21.14219404,79.06153846 21.16319751,79.03846154 21.18420397,79.01538462 21.2052134,78.99230769 21.22622583,78.96923077 21.2052134))
1619071|4|79.13076923|21.16319751|POLYGON((79.10769231 21.2052134,79.08461538 21.18420397,79.06153846 21.16319751,79.08461538 21.14219404,79.10769231 21.12119355,79.13076923 21.10019602,79.15384615 21.12119355,79.17692308 21.14219404,79.2 21.16319751,79.17692308 21.18420397,79.15384615 21.2052134,79.13076923 21.22622583,79.10769231 21.2052134))
1619087|2|81.34615385|21.16319751|POLYGON((81.32307692 21.2052134,81.3 21.18420397,81.27692308 21.16319751,81.3 21.14219404,81.32307692 21.12119355,81.34615385 21.10019602,81.36923077 21.12119355,81.39230769 21.14219404,81.41538462 21.16319751,81.39230769 21.18420397,81.36923077 21.2052134,81.34615385 21.22622583,81.32307692 21.2052134))
1621618|3|71.72307692|21.10019602|POLYGON((71.7 21.14219404,71.67692308 21.12119355,71.65384615 21.10019602,71.67692308 21.07920147,71.7 21.05820988,71.72307692 21.03722126,71.74615385 21.05820988,71.76923077 21.07920147,71.79230769 21.10019602,71.76923077 21.12119355,71.74615385 21.14219404,71.72307692 21.16319751,71.7 21.14219404))
1621625|3|72.69230769|21.10019602|POLYGON((72.66923077 21.14219404,72.64615385 21.12119355,72.62307692 21.10019602,72.64615385 21.07920147,72.66923077 21.05820988,72.69230769 21.03722126,72.71538462 21.05820988,72.73846154 21.07920147,72.76153846 21.10019602,72.73846154 21.12119355,72.71538462 21.14219404,72.69230769 21.16319751,72.66923077 21.14219404))
1621626|3|72.83076923|21.10019602|POLYGON((72.80769231 21.14219404,72.78461538 21.12119355,72.76153846 21.10019602,72.78461538 21.07920147,72.80769231 21.05820988,72.83076923 21.03722126,72.85384615 21.05820988,72.87692308 21.07920147,72.9 21.10019602,72.87692308 21.12119355,72.85384615 21.14219404,72.83076923 21.16319751,72.80769231 21.14219404))
1621671|4|79.06153846|21.10019602|POLYGON((79.03846154 21.14219404,79.01538462 21.12119355,78.99230769 21.10019602,79.01538462 21.07920147,79.03846154 21.05820988,79.06153846 21.03722126,79.08461538 21.05820988,79.10769231 21.07920147,79.13076923 21.10019602,79.10769231 21.12119355,79.08461538 21.14219404,79.06153846 21.16319751,79.03846154 21.14219404))
1621685|1|81|21.10019602|POLYGON((80.97692308 21.14219404,80.95384615 21.12119355,80.93076923 21.10019602,80.95384615 21.07920147,80.97692308 21.05820988,81 21.03722126,81.02307692 21.05820988,81.04615385 21.07920147,81.06923077 21.10019602,81.04615385 21.12119355,81.02307692 21.14219404,81 21.16319751,80.97692308 21.14219404))
1624209|1|70.54615385|21.03722126|POLYGON((70.52307692 21.07920147,70.5 21.05820988,70.47692308 21.03722126,70.5 21.01623559,70.52307692 20.99525287,70.54615385 20.9742731,70.56923077 20.99525287,70.59230769 21.01623559,70.61538462 21.03722126,70.59230769 21.05820988,70.56923077 21.07920147,70.54615385 21.10019602,70.52307692 21.07920147))
1624245|3|75.53076923|21.03722126|POLYGON((75.50769231 21.07920147,75.48461538 21.05820988,75.46153846 21.03722126,75.48461538 21.01623559,75.50769231 20.99525287,75.53076923 20.9742731,75.55384615 20.99525287,75.57692308 21.01623559,75.6 21.03722126,75.57692308 21.05820988,75.55384615 21.07920147,75.53076923 21.10019602,75.50769231 21.07920147))
1624246|4|75.66923077|21.03722126|POLYGON((75.64615385 21.07920147,75.62307692 21.05820988,75.6 21.03722126,75.62307692 21.01623559,75.64615385 20.99525287,75.66923077 20.9742731,75.69230769 20.99525287,75.71538462 21.01623559,75.73846154 21.03722126,75.71538462 21.05820988,75.69230769 21.07920147,75.66923077 21.10019602,75.64615385 21.07920147))
1624247|1|75.80769231|21.03722126|POLYGON((75.78461538 21.07920147,75.76153846 21.05820988,75.73846154 21.03722126,75.76153846 21.01623559,75.78461538 20.99525287,75.80769231 20.9742731,75.83076923 20.99525287,75.85384615 21.01623559,75.87692308 21.03722126,75.85384615 21.05820988,75.83076923 21.07920147,75.80769231 21.10019602,75.78461538 21.07920147))
1626816|3|71.44615385|20.9742731|POLYGON((71.42307692 21.01623559,71.4 20.99525287,71.37692308 20.9742731,71.4 20.95329627,71.42307692 20.93232239,71.44615385 20.91135144,71.46923077 20.93232239,71.49230769 20.95329627,71.51538462 20.9742731,71.49230769 20.99525287,71.46923077 21.01623559,71.44615385 21.03722126,71.42307692 21.01623559))
1626826|3|72.83076923|20.9742731|POLYGON((72.80769231 21.01623559,72.78461538 20.99525287,72.76153846 20.9742731,72.78461538 20.95329627,72.80769231 20.93232239,72.83076923 20.91135144,72.85384615 20.93232239,72.87692308 20.95329627,72.9 20.9742731,72.87692308 20.99525287,72.85384615 21.01623559,72.83076923 21.03722126,72.80769231 21.01623559))
1626827|3|72.96923077|20.9742731|POLYGON((72.94615385 21.01623559,72.92307692 20.99525287,72.9 20.9742731,72.92307692 20.95329627,72.94615385 20.93232239,72.96923077 20.91135144,72.99230769 20.93232239,73.01538462 20.95329627,73.03846154 20.9742731,73.01538462 20.99525287,72.99230769 21.01623559,72.96923077 21.03722126,72.94615385 21.01623559))
1626840|2|74.76923077|20.9742731|POLYGON((74.74615385 21.01623559,74.72307692 20.99525287,74.7 20.9742731,74.72307692 20.95329627,74.74615385 20.93232239,74.76923077 20.91135144,74.79230769 20.93232239,74.81538462 20.95329627,74.83846154 20.9742731,74.81538462 20.99525287,74.79230769 21.01623559,74.76923077 21.03722126,74.74615385 21.01623559))
1626842|4|75.04615385|20.9742731|POLYGON((75.02307692 21.01623559,75 20.99525287,74.97692308 20.9742731,75 20.95329627,75.02307692 20.93232239,75.04615385 20.91135144,75.06923077 20.93232239,75.09230769 20.95329627,75.11538462 20.9742731,75.09230769 20.99525287,75.06923077 21.01623559,75.04615385 21.03722126,75.02307692 21.01623559))
1626846|2|75.6|20.9742731|POLYGON((75.57692308 21.01623559,75.55384615 20.99525287,75.53076923 20.9742731,75.55384615 20.95329627,75.57692308 20.93232239,75.6 20.91135144,75.62307692 20.93232239,75.64615385 20.95329627,75.66923077 20.9742731,75.64615385 20.99525287,75.62307692 21.01623559,75.6 21.03722126,75.57692308 21.01623559))
1626884|1|80.86153846|20.9742731|POLYGON((80.83846154 21.01623559,80.81538462 20.99525287,80.79230769 20.9742731,80.81538462 20.95329627,80.83846154 20.93232239,80.86153846 20.91135144,80.88461538 20.93232239,80.90769231 20.95329627,80.93076923 20.9742731,80.90769231 20.99525287,80.88461538 21.01623559,80.86153846 21.03722126,80.83846154 21.01623559))
1629408|2|70.40769231|20.91135144|POLYGON((70.38461538 20.95329627,70.36153846 20.93232239,70.33846154 20.91135144,70.36153846 20.89038343,70.38461538 20.86941834,70.40769231 20.84845617,70.43076923 20.86941834,70.45384615 20.89038343,70.47692308 20.91135144,70.45384615 20.93232239,70.43076923 20.95329627,70.40769231 20.9742731,70.38461538 20.95329627))
1629416|2|71.51538462|20.91135144|POLYGON((71.49230769 20.95329627,71.46923077 20.93232239,71.44615385 20.91135144,71.46923077 20.89038343,71.49230769 20.86941834,71.51538462 20.84845617,71.53846154 20.86941834,71.56153846 20.89038343,71.58461538 20.91135144,71.56153846 20.93232239,71.53846154 20.95329627,71.51538462 20.9742731,71.49230769 20.95329627))
1629426|3|72.9|20.91135144|POLYGON((72.87692308 20.95329627,72.85384615 20.93232239,72.83076923 20.91135144,72.85384615 20.89038343,72.87692308 20.86941834,72.9 20.84845617,72.92307692 20.86941834,72.94615385 20.89038343,72.96923077 20.91135144,72.94615385 20.93232239,72.92307692 20.95329627,72.9 20.9742731,72.87692308 20.95329627))
1629461|1|77.74615385|20.91135144|POLYGON((77.72307692 20.95329627,77.7 20.93232239,77.67692308 20.91135144,77.7 20.89038343,77.72307692 20.86941834,77.74615385 20.84845617,77.76923077 20.86941834,77.79230769 20.89038343,77.81538462 20.91135144,77.79230769 20.93232239,77.76923077 20.95329627,77.74615385 20.9742731,77.72307692 20.95329627))
1632027|3|72.96923077|20.84845617|POLYGON((72.94615385 20.89038343,72.92307692 20.86941834,72.9 20.84845617,72.92307692 20.82749693,72.94615385 20.80654061,72.96923077 20.78558719,72.99230769 20.80654061,73.01538462 20.82749693,73.03846154 20.84845617,73.01538462 20.86941834,72.99230769 20.89038343,72.96923077 20.91135144,72.94615385 20.89038343))
1632040|2|74.76923077|20.84845617|POLYGON((74.74615385 20.89038343,74.72307692 20.86941834,74.7 20.84845617,74.72307692 20.82749693,74.74615385 20.80654061,74.76923077 20.78558719,74.79230769 20.80654061,74.81538462 20.82749693,74.83846154 20.84845617,74.81538462 20.86941834,74.79230769 20.89038343,74.76923077 20.91135144,74.74615385 20.89038343))
1632073|3|79.33846154|20.84845617|POLYGON((79.31538462 20.89038343,79.29230769 20.86941834,79.26923077 20.84845617,79.29230769 20.82749693,79.31538462 20.80654061,79.33846154 20.78558719,79.36153846 20.80654061,79.38461538 20.82749693,79.40769231 20.84845617,79.38461538 20.86941834,79.36153846 20.89038343,79.33846154 20.91135144,79.31538462 20.89038343))
1632106|1|83.90769231|20.84845617|POLYGON((83.88461538 20.89038343,83.86153846 20.86941834,83.83846154 20.84845617,83.86153846 20.82749693,83.88461538 20.80654061,83.90769231 20.78558719,83.93076923 20.80654061,83.95384615 20.82749693,83.97692308 20.84845617,83.95384615 20.86941834,83.93076923 20.89038343,83.90769231 20.91135144,83.88461538 20.89038343))
1634610|4|70.68461538|20.78558719|POLYGON((70.66153846 20.82749693,70.63846154 20.80654061,70.61538462 20.78558719,70.63846154 20.76463669,70.66153846 20.74368908,70.68461538 20.72274438,70.70769231 20.74368908,70.73076923 20.76463669,70.75384615 20.78558719,70.73076923 20.80654061,70.70769231 20.82749693,70.68461538 20.84845617,70.66153846 20.82749693))
1634667|2|78.57692308|20.78558719|POLYGON((78.55384615 20.82749693,78.53076923 20.80654061,78.50769231 20.78558719,78.53076923 20.76463669,78.55384615 20.74368908,78.57692308 20.72274438,78.6 20.74368908,78.62307692 20.76463669,78.64615385 20.78558719,78.62307692 20.80654061,78.6 20.82749693,78.57692308 20.84845617,78.55384615 20.82749693))
1634675|1|79.68461538|20.78558719|POLYGON((79.66153846 20.82749693,79.63846154 20.80654061,79.61538462 20.78558719,79.63846154 20.76463669,79.66153846 20.74368908,79.68461538 20.72274438,79.70769231 20.74368908,79.73076923 20.76463669,79.75384615 20.78558719,79.73076923 20.80654061,79.70769231 20.82749693,79.68461538 20.84845617,79.66153846 20.82749693))
1634693|5|82.17692308|20.78558719|POLYGON((82.15384615 20.82749693,82.13076923 20.80654061,82.10769231 20.78558719,82.13076923 20.76463669,82.15384615 20.74368908,82.17692308 20.72274438,82.2 20.74368908,82.22307692 20.76463669,82.24615385 20.78558719,82.22307692 20.80654061,82.2 20.82749693,82.17692308 20.84845617,82.15384615 20.82749693))
1637227|7|72.96923077|20.72274438|POLYGON((72.94615385 20.76463669,72.92307692 20.74368908,72.9 20.72274438,72.92307692 20.70180258,72.94615385 20.68086366,72.96923077 20.65992764,72.99230769 20.68086366,73.01538462 20.70180258,73.03846154 20.72274438,73.01538462 20.74368908,72.99230769 20.76463669,72.96923077 20.78558719,72.94615385 20.76463669))
1637256|1|76.98461538|20.72274438|POLYGON((76.96153846 20.76463669,76.93846154 20.74368908,76.91538462 20.72274438,76.93846154 20.70180258,76.96153846 20.68086366,76.98461538 20.65992764,77.00769231 20.68086366,77.03076923 20.70180258,77.05384615 20.72274438,77.03076923 20.74368908,77.00769231 20.76463669,76.98461538 20.78558719,76.96153846 20.76463669))
1637289|1|81.55384615|20.72274438|POLYGON((81.53076923 20.76463669,81.50769231 20.74368908,81.48461538 20.72274438,81.50769231 20.70180258,81.53076923 20.68086366,81.55384615 20.65992764,81.57692308 20.68086366,81.6 20.70180258,81.62307692 20.72274438,81.6 20.74368908,81.57692308 20.76463669,81.55384615 20.78558719,81.53076923 20.76463669))
1639826|2|72.9|20.65992764|POLYGON((72.87692308 20.70180258,72.85384615 20.68086366,72.83076923 20.65992764,72.85384615 20.6389945,72.87692308 20.61806424,72.9 20.59713685,72.92307692 20.61806424,72.94615385 20.6389945,72.96923077 20.65992764,72.94615385 20.68086366,72.92307692 20.70180258,72.9 20.72274438,72.87692308 20.70180258))
1639832|2|73.73076923|20.65992764|POLYGON((73.70769231 20.70180258,73.68461538 20.68086366,73.66153846 20.65992764,73.68461538 20.6389945,73.70769231 20.61806424,73.73076923 20.59713685,73.75384615 20.61806424,73.77692308 20.6389945,73.8 20.65992764,73.77692308 20.68086366,73.75384615 20.70180258,73.73076923 20.72274438,73.70769231 20.70180258))
1642427|3|72.96923077|20.59713685|POLYGON((72.94615385 20.6389945,72.92307692 20.61806424,72.9 20.59713685,72.92307692 20.57621234,72.94615385 20.5552907,72.96923077 20.53437192,72.99230769 20.5552907,73.01538462 20.57621234,73.03846154 20.59713685,73.01538462 20.61806424,72.99230769 20.6389945,72.96923077 20.65992764,72.94615385 20.6389945))
1642470|1|78.92307692|20.59713685|POLYGON((78.9 20.6389945,78.87692308 20.61806424,78.85384615 20.59713685,78.87692308 20.57621234,78.9 20.5552907,78.92307692 20.53437192,78.94615385 20.5552907,78.96923077 20.57621234,78.99230769 20.59713685,78.96923077 20.61806424,78.94615385 20.6389945,78.92307692 20.65992764,78.9 20.6389945))
1645038|3|74.56153846|20.53437192|POLYGON((74.53846154 20.57621234,74.51538462 20.5552907,74.49230769 20.53437192,74.51538462 20.513456,74.53846154 20.49254293,74.56153846 20.47163272,74.58461538 20.49254293,74.60769231 20.513456,74.63076923 20.53437192,74.60769231 20.5552907,74.58461538 20.57621234,74.56153846 20.59713685,74.53846154 20.57621234))
1645069|2|78.85384615|20.53437192|POLYGON((78.83076923 20.57621234,78.80769231 20.5552907,78.78461538 20.53437192,78.80769231 20.513456,78.83076923 20.49254293,78.85384615 20.47163272,78.87692308 20.49254293,78.9 20.513456,78.92307692 20.53437192,78.9 20.5552907,78.87692308 20.57621234,78.85384615 20.59713685,78.83076923 20.57621234))
1645120|3|85.91538462|20.53437192|POLYGON((85.89230769 20.57621234,85.86923077 20.5552907,85.84615385 20.53437192,85.86923077 20.513456,85.89230769 20.49254293,85.91538462 20.47163272,85.93846154 20.49254293,85.96153846 20.513456,85.98461538 20.53437192,85.96153846 20.5552907,85.93846154 20.57621234,85.91538462 20.59713685,85.89230769 20.57621234))
1647626|3|72.83076923|20.47163272|POLYGON((72.80769231 20.513456,72.78461538 20.49254293,72.76153846 20.47163272,72.78461538 20.45072536,72.80769231 20.42982085,72.83076923 20.40891917,72.85384615 20.42982085,72.87692308 20.45072536,72.9 20.47163272,72.87692308 20.49254293,72.85384615 20.513456,72.83076923 20.53437192,72.80769231 20.513456))
1647627|3|72.96923077|20.47163272|POLYGON((72.94615385 20.513456,72.92307692 20.49254293,72.9 20.47163272,72.92307692 20.45072536,72.94615385 20.42982085,72.96923077 20.40891917,72.99230769 20.42982085,73.01538462 20.45072536,73.03846154 20.47163272,73.01538462 20.49254293,72.99230769 20.513456,72.96923077 20.53437192,72.94615385 20.513456))
1647720|1|85.84615385|20.47163272|POLYGON((85.82307692 20.513456,85.8 20.49254293,85.77692308 20.47163272,85.8 20.45072536,85.82307692 20.42982085,85.84615385 20.40891917,85.86923077 20.42982085,85.89230769 20.45072536,85.91538462 20.47163272,85.89230769 20.49254293,85.86923077 20.513456,85.84615385 20.53437192,85.82307692 20.513456))
1650226|3|72.9|20.40891917|POLYGON((72.87692308 20.45072536,72.85384615 20.42982085,72.83076923 20.40891917,72.85384615 20.38802033,72.87692308 20.36712432,72.9 20.34623114,72.92307692 20.36712432,72.94615385 20.38802033,72.96923077 20.40891917,72.94615385 20.42982085,72.92307692 20.45072536,72.9 20.47163272,72.87692308 20.45072536))
1650255|4|76.91538462|20.40891917|POLYGON((76.89230769 20.45072536,76.86923077 20.42982085,76.84615385 20.40891917,76.86923077 20.38802033,76.89230769 20.36712432,76.91538462 20.34623114,76.93846154 20.36712432,76.96153846 20.38802033,76.98461538 20.40891917,76.96153846 20.42982085,76.93846154 20.45072536,76.91538462 20.47163272,76.89230769 20.45072536))
1650264|1|78.16153846|20.40891917|POLYGON((78.13846154 20.45072536,78.11538462 20.42982085,78.09230769 20.40891917,78.11538462 20.38802033,78.13846154 20.36712432,78.16153846 20.34623114,78.18461538 20.36712432,78.20769231 20.38802033,78.23076923 20.40891917,78.20769231 20.42982085,78.18461538 20.45072536,78.16153846 20.47163272,78.13846154 20.45072536))
1650320|8|85.91538462|20.40891917|POLYGON((85.89230769 20.45072536,85.86923077 20.42982085,85.84615385 20.40891917,85.86923077 20.38802033,85.89230769 20.36712432,85.91538462 20.34623114,85.93846154 20.36712432,85.96153846 20.38802033,85.98461538 20.40891917,85.96153846 20.42982085,85.93846154 20.45072536,85.91538462 20.47163272,85.89230769 20.45072536))
1652826|6|72.83076923|20.34623114|POLYGON((72.80769231 20.38802033,72.78461538 20.36712432,72.76153846 20.34623114,72.78461538 20.32534079,72.80769231 20.30445326,72.83076923 20.28356854,72.85384615 20.30445326,72.87692308 20.32534079,72.9 20.34623114,72.87692308 20.36712432,72.85384615 20.38802033,72.83076923 20.40891917,72.80769231 20.38802033))
1652829|3|73.24615385|20.34623114|POLYGON((73.22307692 20.38802033,73.2 20.36712432,73.17692308 20.34623114,73.2 20.32534079,73.22307692 20.30445326,73.24615385 20.28356854,73.26923077 20.30445326,73.29230769 20.32534079,73.31538462 20.34623114,73.29230769 20.36712432,73.26923077 20.38802033,73.24615385 20.40891917,73.22307692 20.38802033))
1652864|1|78.09230769|20.34623114|POLYGON((78.06923077 20.38802033,78.04615385 20.36712432,78.02307692 20.34623114,78.04615385 20.32534079,78.06923077 20.30445326,78.09230769 20.28356854,78.11538462 20.30445326,78.13846154 20.32534079,78.16153846 20.34623114,78.13846154 20.36712432,78.11538462 20.38802033,78.09230769 20.40891917,78.06923077 20.38802033))
1652920|1|85.84615385|20.34623114|POLYGON((85.82307692 20.38802033,85.8 20.36712432,85.77692308 20.34623114,85.8 20.32534079,85.82307692 20.30445326,85.84615385 20.28356854,85.86923077 20.30445326,85.89230769 20.32534079,85.91538462 20.34623114,85.89230769 20.36712432,85.86923077 20.38802033,85.84615385 20.40891917,85.82307692 20.38802033))
1655427|8|73.03846154|20.28356854|POLYGON((73.01538462 20.32534079,72.99230769 20.30445326,72.96923077 20.28356854,72.99230769 20.26268664,73.01538462 20.24180755,73.03846154 20.22093126,73.06153846 20.24180755,73.08461538 20.26268664,73.10769231 20.28356854,73.08461538 20.30445326,73.06153846 20.32534079,73.03846154 20.34623114,73.01538462 20.32534079))
1655437|1|74.42307692|20.28356854|POLYGON((74.4 20.32534079,74.37692308 20.30445326,74.35384615 20.28356854,74.37692308 20.26268664,74.4 20.24180755,74.42307692 20.22093126,74.44615385 20.24180755,74.46923077 20.26268664,74.49230769 20.28356854,74.46923077 20.30445326,74.44615385 20.32534079,74.42307692 20.34623114,74.4 20.32534079))
1655488|1|81.48461538|20.28356854|POLYGON((81.46153846 20.32534079,81.43846154 20.30445326,81.41538462 20.28356854,81.43846154 20.26268664,81.46153846 20.24180755,81.48461538 20.22093126,81.50769231 20.24180755,81.53076923 20.26268664,81.55384615 20.28356854,81.53076923 20.30445326,81.50769231 20.32534079,81.48461538 20.34623114,81.46153846 20.32534079))
1655519|1|85.77692308|20.28356854|POLYGON((85.75384615 20.32534079,85.73076923 20.30445326,85.70769231 20.28356854,85.73076923 20.26268664,85.75384615 20.24180755,85.77692308 20.22093126,85.8 20.24180755,85.82307692 20.26268664,85.84615385 20.28356854,85.82307692 20.30445326,85.8 20.32534079,85.77692308 20.34623114,85.75384615 20.32534079))
1655520|5|85.91538462|20.28356854|POLYGON((85.89230769 20.32534079,85.86923077 20.30445326,85.84615385 20.28356854,85.86923077 20.26268664,85.89230769 20.24180755,85.91538462 20.22093126,85.93846154 20.24180755,85.96153846 20.26268664,85.98461538 20.28356854,85.96153846 20.30445326,85.93846154 20.32534079,85.91538462 20.34623114,85.89230769 20.32534079))
1655525|7|86.60769231|20.28356854|POLYGON((86.58461538 20.32534079,86.56153846 20.30445326,86.53846154 20.28356854,86.56153846 20.26268664,86.58461538 20.24180755,86.60769231 20.22093126,86.63076923 20.24180755,86.65384615 20.26268664,86.67692308 20.28356854,86.65384615 20.30445326,86.63076923 20.32534079,86.60769231 20.34623114,86.58461538 20.32534079))
1658026|2|72.83076923|20.22093126|POLYGON((72.80769231 20.26268664,72.78461538 20.24180755,72.76153846 20.22093126,72.78461538 20.20005777,72.80769231 20.17918708,72.83076923 20.15831919,72.85384615 20.17918708,72.87692308 20.20005777,72.9 20.22093126,72.87692308 20.24180755,72.85384615 20.26268664,72.83076923 20.28356854,72.80769231 20.26268664))
1658027|3|72.96923077|20.22093126|POLYGON((72.94615385 20.26268664,72.92307692 20.24180755,72.9 20.22093126,72.92307692 20.20005777,72.94615385 20.17918708,72.96923077 20.15831919,72.99230769 20.17918708,73.01538462 20.20005777,73.03846154 20.22093126,73.01538462 20.24180755,72.99230769 20.26268664,72.96923077 20.28356854,72.94615385 20.26268664))
1658119|4|85.70769231|20.22093126|POLYGON((85.68461538 20.26268664,85.66153846 20.24180755,85.63846154 20.22093126,85.66153846 20.20005777,85.68461538 20.17918708,85.70769231 20.15831919,85.73076923 20.17918708,85.75384615 20.20005777,85.77692308 20.22093126,85.75384615 20.24180755,85.73076923 20.26268664,85.70769231 20.28356854,85.68461538 20.26268664))
1658120|1|85.84615385|20.22093126|POLYGON((85.82307692 20.26268664,85.8 20.24180755,85.77692308 20.22093126,85.8 20.20005777,85.82307692 20.17918708,85.84615385 20.15831919,85.86923077 20.17918708,85.89230769 20.20005777,85.91538462 20.22093126,85.89230769 20.24180755,85.86923077 20.26268664,85.84615385 20.28356854,85.82307692 20.26268664))
1660625|3|72.76153846|20.15831919|POLYGON((72.73846154 20.20005777,72.71538462 20.17918708,72.69230769 20.15831919,72.71538462 20.13745408,72.73846154 20.11659176,72.76153846 20.09573223,72.78461538 20.11659176,72.80769231 20.13745408,72.83076923 20.15831919,72.80769231 20.17918708,72.78461538 20.20005777,72.76153846 20.22093126,72.73846154 20.20005777))
1660627|2|73.03846154|20.15831919|POLYGON((73.01538462 20.20005777,72.99230769 20.17918708,72.96923077 20.15831919,72.99230769 20.13745408,73.01538462 20.11659176,73.03846154 20.09573223,73.06153846 20.11659176,73.08461538 20.13745408,73.10769231 20.15831919,73.08461538 20.17918708,73.06153846 20.20005777,73.03846154 20.22093126,73.01538462 20.20005777))
1660636|4|74.28461538|20.15831919|POLYGON((74.26153846 20.20005777,74.23846154 20.17918708,74.21538462 20.15831919,74.23846154 20.13745408,74.26153846 20.11659176,74.28461538 20.09573223,74.30769231 20.11659176,74.33076923 20.13745408,74.35384615 20.15831919,74.33076923 20.17918708,74.30769231 20.20005777,74.28461538 20.22093126,74.26153846 20.20005777))
1663234|2|73.93846154|20.09573223|POLYGON((73.91538462 20.13745408,73.89230769 20.11659176,73.86923077 20.09573223,73.89230769 20.07487547,73.91538462 20.05402148,73.93846154 20.03317027,73.96153846 20.05402148,73.98461538 20.07487547,74.00769231 20.09573223,73.98461538 20.11659176,73.96153846 20.13745408,73.93846154 20.15831919,73.91538462 20.13745408))
1663257|4|77.12307692|20.09573223|POLYGON((77.1 20.13745408,77.07692308 20.11659176,77.05384615 20.09573223,77.07692308 20.07487547,77.1 20.05402148,77.12307692 20.03317027,77.14615385 20.05402148,77.16923077 20.07487547,77.19230769 20.09573223,77.16923077 20.11659176,77.14615385 20.13745408,77.12307692 20.15831919,77.1 20.13745408))
1663319|1|85.70769231|20.09573223|POLYGON((85.68461538 20.13745408,85.66153846 20.11659176,85.63846154 20.09573223,85.66153846 20.07487547,85.68461538 20.05402148,85.70769231 20.03317027,85.73076923 20.05402148,85.75384615 20.07487547,85.77692308 20.09573223,85.75384615 20.11659176,85.73076923 20.13745408,85.70769231 20.15831919,85.68461538 20.13745408))
1665825|3|72.76153846|20.03317027|POLYGON((72.73846154 20.07487547,72.71538462 20.05402148,72.69230769 20.03317027,72.71538462 20.01232182,72.73846154 19.99147613,72.76153846 19.9706332,72.78461538 19.99147613,72.80769231 20.01232182,72.83076923 20.03317027,72.80769231 20.05402148,72.78461538 20.07487547,72.76153846 20.09573223,72.73846154 20.07487547))
1665832|4|73.73076923|20.03317027|POLYGON((73.70769231 20.07487547,73.68461538 20.05402148,73.66153846 20.03317027,73.68461538 20.01232182,73.70769231 19.99147613,73.73076923 19.9706332,73.75384615 19.99147613,73.77692308 20.01232182,73.8 20.03317027,73.77692308 20.05402148,73.75384615 20.07487547,73.73076923 20.09573223,73.70769231 20.07487547))
1665833|4|73.86923077|20.03317027|POLYGON((73.84615385 20.07487547,73.82307692 20.05402148,73.8 20.03317027,73.82307692 20.01232182,73.84615385 19.99147613,73.86923077 19.9706332,73.89230769 19.99147613,73.91538462 20.01232182,73.93846154 20.03317027,73.91538462 20.05402148,73.89230769 20.07487547,73.86923077 20.09573223,73.84615385 20.07487547))
1665839|3|74.7|20.03317027|POLYGON((74.67692308 20.07487547,74.65384615 20.05402148,74.63076923 20.03317027,74.65384615 20.01232182,74.67692308 19.99147613,74.7 19.9706332,74.72307692 19.99147613,74.74615385 20.01232182,74.76923077 20.03317027,74.74615385 20.05402148,74.72307692 20.07487547,74.7 20.09573223,74.67692308 20.07487547))
1668432|7|73.66153846|19.9706332|POLYGON((73.63846154 20.01232182,73.61538462 19.99147613,73.59230769 19.9706332,73.61538462 19.94979303,73.63846154 19.92895561,73.66153846 19.90812094,73.68461538 19.92895561,73.70769231 19.94979303,73.73076923 19.9706332,73.70769231 19.99147613,73.68461538 20.01232182,73.66153846 20.03317027,73.63846154 20.01232182))
1668433|4|73.8|19.9706332|POLYGON((73.77692308 20.01232182,73.75384615 19.99147613,73.73076923 19.9706332,73.75384615 19.94979303,73.77692308 19.92895561,73.8 19.90812094,73.82307692 19.92895561,73.84615385 19.94979303,73.86923077 19.9706332,73.84615385 19.99147613,73.82307692 20.01232182,73.8 20.03317027,73.77692308 20.01232182))
1668456|7|76.98461538|19.9706332|POLYGON((76.96153846 20.01232182,76.93846154 19.99147613,76.91538462 19.9706332,76.93846154 19.94979303,76.96153846 19.92895561,76.98461538 19.90812094,77.00769231 19.92895561,77.03076923 19.94979303,77.05384615 19.9706332,77.03076923 19.99147613,77.00769231 20.01232182,76.98461538 20.03317027,76.96153846 20.01232182))
1668473|4|79.33846154|19.9706332|POLYGON((79.31538462 20.01232182,79.29230769 19.99147613,79.26923077 19.9706332,79.29230769 19.94979303,79.31538462 19.92895561,79.33846154 19.90812094,79.36153846 19.92895561,79.38461538 19.94979303,79.40769231 19.9706332,79.38461538 19.99147613,79.36153846 20.01232182,79.33846154 20.03317027,79.31538462 20.01232182))
1671033|1|73.86923077|19.90812094|POLYGON((73.84615385 19.94979303,73.82307692 19.92895561,73.8 19.90812094,73.82307692 19.88728901,73.84615385 19.86645982,73.86923077 19.84563336,73.89230769 19.86645982,73.91538462 19.88728901,73.93846154 19.90812094,73.91538462 19.92895561,73.89230769 19.94979303,73.86923077 19.9706332,73.84615385 19.94979303))
1671044|4|75.39230769|19.90812094|POLYGON((75.36923077 19.94979303,75.34615385 19.92895561,75.32307692 19.90812094,75.34615385 19.88728901,75.36923077 19.86645982,75.39230769 19.84563336,75.41538462 19.86645982,75.43846154 19.88728901,75.46153846 19.90812094,75.43846154 19.92895561,75.41538462 19.94979303,75.39230769 19.9706332,75.36923077 19.94979303))
1671060|1|77.60769231|19.90812094|POLYGON((77.58461538 19.94979303,77.56153846 19.92895561,77.53846154 19.90812094,77.56153846 19.88728901,77.58461538 19.86645982,77.60769231 19.84563336,77.63076923 19.86645982,77.65384615 19.88728901,77.67692308 19.90812094,77.65384615 19.92895561,77.63076923 19.94979303,77.60769231 19.9706332,77.58461538 19.94979303))
1673625|1|72.69230769|19.84563336|POLYGON((72.66923077 19.88728901,72.64615385 19.86645982,72.62307692 19.84563336,72.64615385 19.82480964,72.66923077 19.80398864,72.69230769 19.78317037,72.71538462 19.80398864,72.73846154 19.82480964,72.76153846 19.84563336,72.73846154 19.86645982,72.71538462 19.88728901,72.69230769 19.90812094,72.66923077 19.88728901))
1673644|4|75.32307692|19.84563336|POLYGON((75.3 19.88728901,75.27692308 19.86645982,75.25384615 19.84563336,75.27692308 19.82480964,75.3 19.80398864,75.32307692 19.78317037,75.34615385 19.80398864,75.36923077 19.82480964,75.39230769 19.84563336,75.36923077 19.86645982,75.34615385 19.88728901,75.32307692 19.90812094,75.3 19.88728901))
1673648|7|75.87692308|19.84563336|POLYGON((75.85384615 19.88728901,75.83076923 19.86645982,75.80769231 19.84563336,75.83076923 19.82480964,75.85384615 19.80398864,75.87692308 19.78317037,75.9 19.80398864,75.92307692 19.82480964,75.94615385 19.84563336,75.92307692 19.86645982,75.9 19.88728901,75.87692308 19.90812094,75.85384615 19.88728901))
1673720|1|85.84615385|19.84563336|POLYGON((85.82307692 19.88728901,85.8 19.86645982,85.77692308 19.84563336,85.8 19.82480964,85.82307692 19.80398864,85.84615385 19.78317037,85.86923077 19.80398864,85.89230769 19.82480964,85.91538462 19.84563336,85.89230769 19.86645982,85.86923077 19.88728901,85.84615385 19.90812094,85.82307692 19.88728901))
1676225|4|72.76153846|19.78317037|POLYGON((72.73846154 19.82480964,72.71538462 19.80398864,72.69230769 19.78317037,72.71538462 19.76235482,72.73846154 19.74154199,72.76153846 19.72073187,72.78461538 19.74154199,72.80769231 19.76235482,72.83076923 19.78317037,72.80769231 19.80398864,72.78461538 19.82480964,72.76153846 19.84563336,72.73846154 19.82480964))
1676237|2|74.42307692|19.78317037|POLYGON((74.4 19.82480964,74.37692308 19.80398864,74.35384615 19.78317037,74.37692308 19.76235482,74.4 19.74154199,74.42307692 19.72073187,74.44615385 19.74154199,74.46923077 19.76235482,74.49230769 19.78317037,74.46923077 19.80398864,74.44615385 19.82480964,74.42307692 19.84563336,74.4 19.82480964))
1676264|1|78.16153846|19.78317037|POLYGON((78.13846154 19.82480964,78.11538462 19.80398864,78.09230769 19.78317037,78.11538462 19.76235482,78.13846154 19.74154199,78.16153846 19.72073187,78.18461538 19.74154199,78.20769231 19.76235482,78.23076923 19.78317037,78.20769231 19.80398864,78.18461538 19.82480964,78.16153846 19.84563336,78.13846154 19.82480964))
1676319|1|85.77692308|19.78317037|POLYGON((85.75384615 19.82480964,85.73076923 19.80398864,85.70769231 19.78317037,85.73076923 19.76235482,85.75384615 19.74154199,85.77692308 19.72073187,85.8 19.74154199,85.82307692 19.76235482,85.84615385 19.78317037,85.82307692 19.80398864,85.8 19.82480964,85.77692308 19.84563336,85.75384615 19.82480964))
1678831|2|73.52307692|19.72073187|POLYGON((73.5 19.76235482,73.47692308 19.74154199,73.45384615 19.72073187,73.47692308 19.69992446,73.5 19.67911975,73.52307692 19.65831774,73.54615385 19.67911975,73.56923077 19.69992446,73.59230769 19.72073187,73.56923077 19.74154199,73.54615385 19.76235482,73.52307692 19.78317037,73.5 19.76235482))
1678832|2|73.66153846|19.72073187|POLYGON((73.63846154 19.76235482,73.61538462 19.74154199,73.59230769 19.72073187,73.61538462 19.69992446,73.63846154 19.67911975,73.66153846 19.65831774,73.68461538 19.67911975,73.70769231 19.69992446,73.73076923 19.72073187,73.70769231 19.74154199,73.68461538 19.76235482,73.66153846 19.78317037,73.63846154 19.76235482))
1678838|1|74.49230769|19.72073187|POLYGON((74.46923077 19.76235482,74.44615385 19.74154199,74.42307692 19.72073187,74.44615385 19.69992446,74.46923077 19.67911975,74.49230769 19.65831774,74.51538462 19.67911975,74.53846154 19.69992446,74.56153846 19.72073187,74.53846154 19.74154199,74.51538462 19.76235482,74.49230769 19.78317037,74.46923077 19.76235482))
1681425|2|72.76153846|19.65831774|POLYGON((72.73846154 19.69992446,72.71538462 19.67911975,72.69230769 19.65831774,72.71538462 19.63751844,72.73846154 19.61672182,72.76153846 19.5959279,72.78461538 19.61672182,72.80769231 19.63751844,72.83076923 19.65831774,72.80769231 19.67911975,72.78461538 19.69992446,72.76153846 19.72073187,72.73846154 19.69992446))
1681426|1|72.9|19.65831774|POLYGON((72.87692308 19.69992446,72.85384615 19.67911975,72.83076923 19.65831774,72.85384615 19.63751844,72.87692308 19.61672182,72.9 19.5959279,72.92307692 19.61672182,72.94615385 19.63751844,72.96923077 19.65831774,72.94615385 19.67911975,72.92307692 19.69992446,72.9 19.72073187,72.87692308 19.69992446))
1681467|1|78.57692308|19.65831774|POLYGON((78.55384615 19.69992446,78.53076923 19.67911975,78.50769231 19.65831774,78.53076923 19.63751844,78.55384615 19.61672182,78.57692308 19.5959279,78.6 19.61672182,78.62307692 19.63751844,78.64615385 19.65831774,78.62307692 19.67911975,78.6 19.69992446,78.57692308 19.72073187,78.55384615 19.69992446))
1684036|4|74.21538462|19.5959279|POLYGON((74.19230769 19.63751844,74.16923077 19.61672182,74.14615385 19.5959279,74.16923077 19.57513666,74.19230769 19.55434811,74.21538462 19.53356223,74.23846154 19.55434811,74.26153846 19.57513666,74.28461538 19.5959279,74.26153846 19.61672182,74.23846154 19.63751844,74.21538462 19.65831774,74.19230769 19.63751844))
1684038|4|74.49230769|19.5959279|POLYGON((74.46923077 19.63751844,74.44615385 19.61672182,74.42307692 19.5959279,74.44615385 19.57513666,74.46923077 19.55434811,74.49230769 19.53356223,74.51538462 19.55434811,74.53846154 19.57513666,74.56153846 19.5959279,74.53846154 19.61672182,74.51538462 19.63751844,74.49230769 19.65831774,74.46923077 19.63751844))
1684039|4|74.63076923|19.5959279|POLYGON((74.60769231 19.63751844,74.58461538 19.61672182,74.56153846 19.5959279,74.58461538 19.57513666,74.60769231 19.55434811,74.63076923 19.53356223,74.65384615 19.55434811,74.67692308 19.57513666,74.7 19.5959279,74.67692308 19.61672182,74.65384615 19.63751844,74.63076923 19.65831774,74.60769231 19.63751844))
1689226|2|72.83076923|19.47122063|POLYGON((72.80769231 19.51277903,72.78461538 19.4919985,72.76153846 19.47122063,72.78461538 19.45044544,72.80769231 19.4296729,72.83076923 19.40890301,72.85384615 19.4296729,72.87692308 19.45044544,72.9 19.47122063,72.87692308 19.4919985,72.85384615 19.51277903,72.83076923 19.53356223,72.80769231 19.51277903))
1691825|2|72.76153846|19.40890301|POLYGON((72.73846154 19.45044544,72.71538462 19.4296729,72.69230769 19.40890301,72.71538462 19.38813578,72.73846154 19.3673712,72.76153846 19.34660926,72.78461538 19.3673712,72.80769231 19.38813578,72.83076923 19.40890301,72.80769231 19.4296729,72.78461538 19.45044544,72.76153846 19.47122063,72.73846154 19.45044544))
1691826|1|72.9|19.40890301|POLYGON((72.87692308 19.45044544,72.85384615 19.4296729,72.83076923 19.40890301,72.85384615 19.38813578,72.87692308 19.3673712,72.9 19.34660926,72.92307692 19.3673712,72.94615385 19.38813578,72.96923077 19.40890301,72.94615385 19.4296729,72.92307692 19.45044544,72.9 19.47122063,72.87692308 19.45044544))
1691840|4|74.83846154|19.40890301|POLYGON((74.81538462 19.45044544,74.79230769 19.4296729,74.76923077 19.40890301,74.79230769 19.38813578,74.81538462 19.3673712,74.83846154 19.34660926,74.86153846 19.3673712,74.88461538 19.38813578,74.90769231 19.40890301,74.88461538 19.4296729,74.86153846 19.45044544,74.83846154 19.47122063,74.81538462 19.45044544))
1694426|2|72.83076923|19.34660926|POLYGON((72.80769231 19.38813578,72.78461538 19.3673712,72.76153846 19.34660926,72.78461538 19.32584997,72.80769231 19.30509331,72.83076923 19.28433928,72.85384615 19.30509331,72.87692308 19.32584997,72.9 19.34660926,72.87692308 19.3673712,72.85384615 19.38813578,72.83076923 19.40890301,72.80769231 19.38813578))
1694436|4|74.21538462|19.34660926|POLYGON((74.19230769 19.38813578,74.16923077 19.3673712,74.14615385 19.34660926,74.16923077 19.32584997,74.19230769 19.30509331,74.21538462 19.28433928,74.23846154 19.30509331,74.26153846 19.32584997,74.28461538 19.34660926,74.26153846 19.3673712,74.23846154 19.38813578,74.21538462 19.40890301,74.19230769 19.38813578))
1694439|4|74.63076923|19.34660926|POLYGON((74.60769231 19.38813578,74.58461538 19.3673712,74.56153846 19.34660926,74.58461538 19.32584997,74.60769231 19.30509331,74.63076923 19.28433928,74.65384615 19.30509331,74.67692308 19.32584997,74.7 19.34660926,74.67692308 19.3673712,74.65384615 19.38813578,74.63076923 19.40890301,74.60769231 19.38813578))
1694514|2|85.01538462|19.34660926|POLYGON((84.99230769 19.38813578,84.96923077 19.3673712,84.94615385 19.34660926,84.96923077 19.32584997,84.99230769 19.30509331,85.01538462 19.28433928,85.03846154 19.30509331,85.06153846 19.32584997,85.08461538 19.34660926,85.06153846 19.3673712,85.03846154 19.38813578,85.01538462 19.40890301,84.99230769 19.38813578))
1697025|2|72.76153846|19.28433928|POLYGON((72.73846154 19.32584997,72.71538462 19.30509331,72.69230769 19.28433928,72.71538462 19.26358789,72.73846154 19.24283912,72.76153846 19.22209297,72.78461538 19.24283912,72.80769231 19.26358789,72.83076923 19.28433928,72.80769231 19.30509331,72.78461538 19.32584997,72.76153846 19.34660926,72.73846154 19.32584997))
1697026|2|72.9|19.28433928|POLYGON((72.87692308 19.32584997,72.85384615 19.30509331,72.83076923 19.28433928,72.85384615 19.26358789,72.87692308 19.24283912,72.9 19.22209297,72.92307692 19.24283912,72.94615385 19.26358789,72.96923077 19.28433928,72.94615385 19.30509331,72.92307692 19.32584997,72.9 19.34660926,72.87692308 19.32584997))
1697027|1|73.03846154|19.28433928|POLYGON((73.01538462 19.32584997,72.99230769 19.30509331,72.96923077 19.28433928,72.99230769 19.26358789,73.01538462 19.24283912,73.03846154 19.22209297,73.06153846 19.24283912,73.08461538 19.26358789,73.10769231 19.28433928,73.08461538 19.30509331,73.06153846 19.32584997,73.03846154 19.34660926,73.01538462 19.32584997))
1697028|2|73.17692308|19.28433928|POLYGON((73.15384615 19.32584997,73.13076923 19.30509331,73.10769231 19.28433928,73.13076923 19.26358789,73.15384615 19.24283912,73.17692308 19.22209297,73.2 19.24283912,73.22307692 19.26358789,73.24615385 19.28433928,73.22307692 19.30509331,73.2 19.32584997,73.17692308 19.34660926,73.15384615 19.32584997))
1699626|2|72.83076923|19.22209297|POLYGON((72.80769231 19.26358789,72.78461538 19.24283912,72.76153846 19.22209297,72.78461538 19.20134945,72.80769231 19.18060854,72.83076923 19.15987024,72.85384615 19.18060854,72.87692308 19.20134945,72.9 19.22209297,72.87692308 19.24283912,72.85384615 19.26358789,72.83076923 19.28433928,72.80769231 19.26358789))
1699627|2|72.96923077|19.22209297|POLYGON((72.94615385 19.26358789,72.92307692 19.24283912,72.9 19.22209297,72.92307692 19.20134945,72.94615385 19.18060854,72.96923077 19.15987024,72.99230769 19.18060854,73.01538462 19.20134945,73.03846154 19.22209297,73.01538462 19.24283912,72.99230769 19.26358789,72.96923077 19.28433928,72.94615385 19.26358789))
1699628|2|73.10769231|19.22209297|POLYGON((73.08461538 19.26358789,73.06153846 19.24283912,73.03846154 19.22209297,73.06153846 19.20134945,73.08461538 19.18060854,73.10769231 19.15987024,73.13076923 19.18060854,73.15384615 19.20134945,73.17692308 19.22209297,73.15384615 19.24283912,73.13076923 19.26358789,73.10769231 19.28433928,73.08461538 19.26358789))
1699629|2|73.24615385|19.22209297|POLYGON((73.22307692 19.26358789,73.2 19.24283912,73.17692308 19.22209297,73.2 19.20134945,73.22307692 19.18060854,73.24615385 19.15987024,73.26923077 19.18060854,73.29230769 19.20134945,73.31538462 19.22209297,73.29230769 19.24283912,73.26923077 19.26358789,73.24615385 19.28433928,73.22307692 19.26358789))
1699634|7|73.93846154|19.22209297|POLYGON((73.91538462 19.26358789,73.89230769 19.24283912,73.86923077 19.22209297,73.89230769 19.20134945,73.91538462 19.18060854,73.93846154 19.15987024,73.96153846 19.18060854,73.98461538 19.20134945,74.00769231 19.22209297,73.98461538 19.24283912,73.96153846 19.26358789,73.93846154 19.28433928,73.91538462 19.26358789))
1699635|1|74.07692308|19.22209297|POLYGON((74.05384615 19.26358789,74.03076923 19.24283912,74.00769231 19.22209297,74.03076923 19.20134945,74.05384615 19.18060854,74.07692308 19.15987024,74.1 19.18060854,74.12307692 19.20134945,74.14615385 19.22209297,74.12307692 19.24283912,74.1 19.26358789,74.07692308 19.28433928,74.05384615 19.26358789))
1699712|6|84.73846154|19.22209297|POLYGON((84.71538462 19.26358789,84.69230769 19.24283912,84.66923077 19.22209297,84.69230769 19.20134945,84.71538462 19.18060854,84.73846154 19.15987024,84.76153846 19.18060854,84.78461538 19.20134945,84.80769231 19.22209297,84.78461538 19.24283912,84.76153846 19.26358789,84.73846154 19.28433928,84.71538462 19.26358789))
1702225|2|72.76153846|19.15987024|POLYGON((72.73846154 19.20134945,72.71538462 19.18060854,72.69230769 19.15987024,72.71538462 19.13913454,72.73846154 19.11840145,72.76153846 19.09767097,72.78461538 19.11840145,72.80769231 19.13913454,72.83076923 19.15987024,72.80769231 19.18060854,72.78461538 19.20134945,72.76153846 19.22209297,72.73846154 19.20134945))
1702226|2|72.9|19.15987024|POLYGON((72.87692308 19.20134945,72.85384615 19.18060854,72.83076923 19.15987024,72.85384615 19.13913454,72.87692308 19.11840145,72.9 19.09767097,72.92307692 19.11840145,72.94615385 19.13913454,72.96923077 19.15987024,72.94615385 19.18060854,72.92307692 19.20134945,72.9 19.22209297,72.87692308 19.20134945))
1702227|2|73.03846154|19.15987024|POLYGON((73.01538462 19.20134945,72.99230769 19.18060854,72.96923077 19.15987024,72.99230769 19.13913454,73.01538462 19.11840145,73.03846154 19.09767097,73.06153846 19.11840145,73.08461538 19.13913454,73.10769231 19.15987024,73.08461538 19.18060854,73.06153846 19.20134945,73.03846154 19.22209297,73.01538462 19.20134945))
1702228|2|73.17692308|19.15987024|POLYGON((73.15384615 19.20134945,73.13076923 19.18060854,73.10769231 19.15987024,73.13076923 19.13913454,73.15384615 19.11840145,73.17692308 19.09767097,73.2 19.11840145,73.22307692 19.13913454,73.24615385 19.15987024,73.22307692 19.18060854,73.2 19.20134945,73.17692308 19.22209297,73.15384615 19.20134945))
1702239|2|74.7|19.15987024|POLYGON((74.67692308 19.20134945,74.65384615 19.18060854,74.63076923 19.15987024,74.65384615 19.13913454,74.67692308 19.11840145,74.7 19.09767097,74.72307692 19.11840145,74.74615385 19.13913454,74.76923077 19.15987024,74.74615385 19.18060854,74.72307692 19.20134945,74.7 19.22209297,74.67692308 19.20134945))
1702258|1|77.33076923|19.15987024|POLYGON((77.30769231 19.20134945,77.28461538 19.18060854,77.26153846 19.15987024,77.28461538 19.13913454,77.30769231 19.11840145,77.33076923 19.09767097,77.35384615 19.11840145,77.37692308 19.13913454,77.4 19.15987024,77.37692308 19.18060854,77.35384615 19.20134945,77.33076923 19.22209297,77.30769231 19.20134945))
1704826|2|72.83076923|19.09767097|POLYGON((72.80769231 19.13913454,72.78461538 19.11840145,72.76153846 19.09767097,72.78461538 19.07694307,72.80769231 19.05621778,72.83076923 19.03549507,72.85384615 19.05621778,72.87692308 19.07694307,72.9 19.09767097,72.87692308 19.11840145,72.85384615 19.13913454,72.83076923 19.15987024,72.80769231 19.13913454))
1704827|2|72.96923077|19.09767097|POLYGON((72.94615385 19.13913454,72.92307692 19.11840145,72.9 19.09767097,72.92307692 19.07694307,72.94615385 19.05621778,72.96923077 19.03549507,72.99230769 19.05621778,73.01538462 19.07694307,73.03846154 19.09767097,73.01538462 19.11840145,72.99230769 19.13913454,72.96923077 19.15987024,72.94615385 19.13913454))
1704828|5|73.10769231|19.09767097|POLYGON((73.08461538 19.13913454,73.06153846 19.11840145,73.03846154 19.09767097,73.06153846 19.07694307,73.08461538 19.05621778,73.10769231 19.03549507,73.13076923 19.05621778,73.15384615 19.07694307,73.17692308 19.09767097,73.15384615 19.11840145,73.13076923 19.13913454,73.10769231 19.15987024,73.08461538 19.13913454))
1704840|7|74.76923077|19.09767097|POLYGON((74.74615385 19.13913454,74.72307692 19.11840145,74.7 19.09767097,74.72307692 19.07694307,74.74615385 19.05621778,74.76923077 19.03549507,74.79230769 19.05621778,74.81538462 19.07694307,74.83846154 19.09767097,74.81538462 19.11840145,74.79230769 19.13913454,74.76923077 19.15987024,74.74615385 19.13913454))
1704858|4|77.26153846|19.09767097|POLYGON((77.23846154 19.13913454,77.21538462 19.11840145,77.19230769 19.09767097,77.21538462 19.07694307,77.23846154 19.05621778,77.26153846 19.03549507,77.28461538 19.05621778,77.30769231 19.07694307,77.33076923 19.09767097,77.30769231 19.11840145,77.28461538 19.13913454,77.26153846 19.15987024,77.23846154 19.13913454))
1707425|7|72.76153846|19.03549507|POLYGON((72.73846154 19.07694307,72.71538462 19.05621778,72.69230769 19.03549507,72.71538462 19.01477494,72.73846154 18.9940574,72.76153846 18.97334244,72.78461538 18.9940574,72.80769231 19.01477494,72.83076923 19.03549507,72.80769231 19.05621778,72.78461538 19.07694307,72.76153846 19.09767097,72.73846154 19.07694307))
1707426|2|72.9|19.03549507|POLYGON((72.87692308 19.07694307,72.85384615 19.05621778,72.83076923 19.03549507,72.85384615 19.01477494,72.87692308 18.9940574,72.9 18.97334244,72.92307692 18.9940574,72.94615385 19.01477494,72.96923077 19.03549507,72.94615385 19.05621778,72.92307692 19.07694307,72.9 19.09767097,72.87692308 19.07694307))
1707427|2|73.03846154|19.03549507|POLYGON((73.01538462 19.07694307,72.99230769 19.05621778,72.96923077 19.03549507,72.99230769 19.01477494,73.01538462 18.9940574,73.03846154 18.97334244,73.06153846 18.9940574,73.08461538 19.01477494,73.10769231 19.03549507,73.08461538 19.05621778,73.06153846 19.07694307,73.03846154 19.09767097,73.01538462 19.07694307))
1707429|3|73.31538462|19.03549507|POLYGON((73.29230769 19.07694307,73.26923077 19.05621778,73.24615385 19.03549507,73.26923077 19.01477494,73.29230769 18.9940574,73.31538462 18.97334244,73.33846154 18.9940574,73.36153846 19.01477494,73.38461538 19.03549507,73.36153846 19.05621778,73.33846154 19.07694307,73.31538462 19.09767097,73.29230769 19.07694307))
1707430|1|73.45384615|19.03549507|POLYGON((73.43076923 19.07694307,73.40769231 19.05621778,73.38461538 19.03549507,73.40769231 19.01477494,73.43076923 18.9940574,73.45384615 18.97334244,73.47692308 18.9940574,73.5 19.01477494,73.52307692 19.03549507,73.5 19.05621778,73.47692308 19.07694307,73.45384615 19.09767097,73.43076923 19.07694307))
1707492|1|82.03846154|19.03549507|POLYGON((82.01538462 19.07694307,81.99230769 19.05621778,81.96923077 19.03549507,81.99230769 19.01477494,82.01538462 18.9940574,82.03846154 18.97334244,82.06153846 18.9940574,82.08461538 19.01477494,82.10769231 19.03549507,82.08461538 19.05621778,82.06153846 19.07694307,82.03846154 19.09767097,82.01538462 19.07694307))
1710026|2|72.83076923|18.97334244|POLYGON((72.80769231 19.01477494,72.78461538 18.9940574,72.76153846 18.97334244,72.78461538 18.95263005,72.80769231 18.93192023,72.83076923 18.91121298,72.85384615 18.93192023,72.87692308 18.95263005,72.9 18.97334244,72.87692308 18.9940574,72.85384615 19.01477494,72.83076923 19.03549507,72.80769231 19.01477494))
1710028|2|73.10769231|18.97334244|POLYGON((73.08461538 19.01477494,73.06153846 18.9940574,73.03846154 18.97334244,73.06153846 18.95263005,73.08461538 18.93192023,73.10769231 18.91121298,73.13076923 18.93192023,73.15384615 18.95263005,73.17692308 18.97334244,73.15384615 18.9940574,73.13076923 19.01477494,73.10769231 19.03549507,73.08461538 19.01477494))
1710029|2|73.24615385|18.97334244|POLYGON((73.22307692 19.01477494,73.2 18.9940574,73.17692308 18.97334244,73.2 18.95263005,73.22307692 18.93192023,73.24615385 18.91121298,73.26923077 18.93192023,73.29230769 18.95263005,73.31538462 18.97334244,73.29230769 18.9940574,73.26923077 19.01477494,73.24615385 19.03549507,73.22307692 19.01477494))
1710047|3|75.73846154|18.97334244|POLYGON((75.71538462 19.01477494,75.69230769 18.9940574,75.66923077 18.97334244,75.69230769 18.95263005,75.71538462 18.93192023,75.73846154 18.91121298,75.76153846 18.93192023,75.78461538 18.95263005,75.80769231 18.97334244,75.78461538 18.9940574,75.76153846 19.01477494,75.73846154 19.03549507,75.71538462 19.01477494))
1710068|7|78.64615385|18.97334244|POLYGON((78.62307692 19.01477494,78.6 18.9940574,78.57692308 18.97334244,78.6 18.95263005,78.62307692 18.93192023,78.64615385 18.91121298,78.66923077 18.93192023,78.69230769 18.95263005,78.71538462 18.97334244,78.69230769 18.9940574,78.66923077 19.01477494,78.64615385 19.03549507,78.62307692 19.01477494))
1712625|2|72.76153846|18.91121298|POLYGON((72.73846154 18.95263005,72.71538462 18.93192023,72.69230769 18.91121298,72.71538462 18.89050829,72.73846154 18.86980616,72.76153846 18.84910659,72.78461538 18.86980616,72.80769231 18.89050829,72.83076923 18.91121298,72.80769231 18.93192023,72.78461538 18.95263005,72.76153846 18.97334244,72.73846154 18.95263005))
1712628|2|73.17692308|18.91121298|POLYGON((73.15384615 18.95263005,73.13076923 18.93192023,73.10769231 18.91121298,73.13076923 18.89050829,73.15384615 18.86980616,73.17692308 18.84910659,73.2 18.86980616,73.22307692 18.89050829,73.24615385 18.91121298,73.22307692 18.93192023,73.2 18.95263005,73.17692308 18.97334244,73.15384615 18.95263005))
1712629|2|73.31538462|18.91121298|POLYGON((73.29230769 18.95263005,73.26923077 18.93192023,73.24615385 18.91121298,73.26923077 18.89050829,73.29230769 18.86980616,73.31538462 18.84910659,73.33846154 18.86980616,73.36153846 18.89050829,73.38461538 18.91121298,73.36153846 18.93192023,73.33846154 18.95263005,73.31538462 18.97334244,73.29230769 18.95263005))
1712633|4|73.86923077|18.91121298|POLYGON((73.84615385 18.95263005,73.82307692 18.93192023,73.8 18.91121298,73.82307692 18.89050829,73.84615385 18.86980616,73.86923077 18.84910659,73.89230769 18.86980616,73.91538462 18.89050829,73.93846154 18.91121298,73.91538462 18.93192023,73.89230769 18.95263005,73.86923077 18.97334244,73.84615385 18.95263005))
1712637|5|74.42307692|18.91121298|POLYGON((74.4 18.95263005,74.37692308 18.93192023,74.35384615 18.91121298,74.37692308 18.89050829,74.4 18.86980616,74.42307692 18.84910659,74.44615385 18.86980616,74.46923077 18.89050829,74.49230769 18.91121298,74.46923077 18.93192023,74.44615385 18.95263005,74.42307692 18.97334244,74.4 18.95263005))
1712669|3|78.85384615|18.91121298|POLYGON((78.83076923 18.95263005,78.80769231 18.93192023,78.78461538 18.91121298,78.80769231 18.89050829,78.83076923 18.86980616,78.85384615 18.84910659,78.87692308 18.86980616,78.9 18.89050829,78.92307692 18.91121298,78.9 18.93192023,78.87692308 18.95263005,78.85384615 18.97334244,78.83076923 18.95263005))
1717829|8|73.31538462|18.78702318|POLYGON((73.29230769 18.82840957,73.26923077 18.8077151,73.24615385 18.78702318,73.26923077 18.7663338,73.29230769 18.74564695,73.31538462 18.72496264,73.33846154 18.74564695,73.36153846 18.7663338,73.38461538 18.78702318,73.36153846 18.8077151,73.33846154 18.82840957,73.31538462 18.84910659,73.29230769 18.82840957))
1717833|4|73.86923077|18.78702318|POLYGON((73.84615385 18.82840957,73.82307692 18.8077151,73.8 18.78702318,73.82307692 18.7663338,73.84615385 18.74564695,73.86923077 18.72496264,73.89230769 18.74564695,73.91538462 18.7663338,73.93846154 18.78702318,73.91538462 18.8077151,73.89230769 18.82840957,73.86923077 18.84910659,73.84615385 18.82840957))
1717836|4|74.28461538|18.78702318|POLYGON((74.26153846 18.82840957,74.23846154 18.8077151,74.21538462 18.78702318,74.23846154 18.7663338,74.26153846 18.74564695,74.28461538 18.72496264,74.30769231 18.74564695,74.33076923 18.7663338,74.35384615 18.78702318,74.33076923 18.8077151,74.30769231 18.82840957,74.28461538 18.84910659,74.26153846 18.82840957))
1717907|1|84.11538462|18.78702318|POLYGON((84.09230769 18.82840957,84.06923077 18.8077151,84.04615385 18.78702318,84.06923077 18.7663338,84.09230769 18.74564695,84.11538462 18.72496264,84.13846154 18.74564695,84.16153846 18.7663338,84.18461538 18.78702318,84.16153846 18.8077151,84.13846154 18.82840957,84.11538462 18.84910659,84.09230769 18.82840957))
1720426|2|72.83076923|18.72496264|POLYGON((72.80769231 18.7663338,72.78461538 18.74564695,72.76153846 18.72496264,72.78461538 18.70428086,72.80769231 18.68360161,72.83076923 18.66292488,72.85384615 18.68360161,72.87692308 18.70428086,72.9 18.72496264,72.87692308 18.74564695,72.85384615 18.7663338,72.83076923 18.78702318,72.80769231 18.7663338))
1720430|2|73.38461538|18.72496264|POLYGON((73.36153846 18.7663338,73.33846154 18.74564695,73.31538462 18.72496264,73.33846154 18.70428086,73.36153846 18.68360161,73.38461538 18.66292488,73.40769231 18.68360161,73.43076923 18.70428086,73.45384615 18.72496264,73.43076923 18.74564695,73.40769231 18.7663338,73.38461538 18.78702318,73.36153846 18.7663338))
1720431|2|73.52307692|18.72496264|POLYGON((73.5 18.7663338,73.47692308 18.74564695,73.45384615 18.72496264,73.47692308 18.70428086,73.5 18.68360161,73.52307692 18.66292488,73.54615385 18.68360161,73.56923077 18.70428086,73.59230769 18.72496264,73.56923077 18.74564695,73.54615385 18.7663338,73.52307692 18.78702318,73.5 18.7663338))
1720432|4|73.66153846|18.72496264|POLYGON((73.63846154 18.7663338,73.61538462 18.74564695,73.59230769 18.72496264,73.61538462 18.70428086,73.63846154 18.68360161,73.66153846 18.66292488,73.68461538 18.68360161,73.70769231 18.70428086,73.73076923 18.72496264,73.70769231 18.74564695,73.68461538 18.7663338,73.66153846 18.78702318,73.63846154 18.7663338))
1720433|4|73.8|18.72496264|POLYGON((73.77692308 18.7663338,73.75384615 18.74564695,73.73076923 18.72496264,73.75384615 18.70428086,73.77692308 18.68360161,73.8 18.66292488,73.82307692 18.68360161,73.84615385 18.70428086,73.86923077 18.72496264,73.84615385 18.74564695,73.82307692 18.7663338,73.8 18.78702318,73.77692308 18.7663338))
1720436|4|74.21538462|18.72496264|POLYGON((74.19230769 18.7663338,74.16923077 18.74564695,74.14615385 18.72496264,74.16923077 18.70428086,74.19230769 18.68360161,74.21538462 18.66292488,74.23846154 18.68360161,74.26153846 18.70428086,74.28461538 18.72496264,74.26153846 18.74564695,74.23846154 18.7663338,74.21538462 18.78702318,74.19230769 18.7663338))
1720452|2|76.43076923|18.72496264|POLYGON((76.40769231 18.7663338,76.38461538 18.74564695,76.36153846 18.72496264,76.38461538 18.70428086,76.40769231 18.68360161,76.43076923 18.66292488,76.45384615 18.68360161,76.47692308 18.70428086,76.5 18.72496264,76.47692308 18.74564695,76.45384615 18.7663338,76.43076923 18.78702318,76.40769231 18.7663338))
1720498|7|82.8|18.72496264|POLYGON((82.77692308 18.7663338,82.75384615 18.74564695,82.73076923 18.72496264,82.75384615 18.70428086,82.77692308 18.68360161,82.8 18.66292488,82.82307692 18.68360161,82.84615385 18.70428086,82.86923077 18.72496264,82.84615385 18.74564695,82.82307692 18.7663338,82.8 18.78702318,82.77692308 18.7663338))
1723026|2|72.9|18.66292488|POLYGON((72.87692308 18.70428086,72.85384615 18.68360161,72.83076923 18.66292488,72.85384615 18.64225068,72.87692308 18.62157898,72.9 18.60090981,72.92307692 18.62157898,72.94615385 18.64225068,72.96923077 18.66292488,72.94615385 18.68360161,72.92307692 18.70428086,72.9 18.72496264,72.87692308 18.70428086))
1723032|4|73.73076923|18.66292488|POLYGON((73.70769231 18.70428086,73.68461538 18.68360161,73.66153846 18.66292488,73.68461538 18.64225068,73.70769231 18.62157898,73.73076923 18.60090981,73.75384615 18.62157898,73.77692308 18.64225068,73.8 18.66292488,73.77692308 18.68360161,73.75384615 18.70428086,73.73076923 18.72496264,73.70769231 18.70428086))
1723033|4|73.86923077|18.66292488|POLYGON((73.84615385 18.70428086,73.82307692 18.68360161,73.8 18.66292488,73.82307692 18.64225068,73.84615385 18.62157898,73.86923077 18.60090981,73.89230769 18.62157898,73.91538462 18.64225068,73.93846154 18.66292488,73.91538462 18.68360161,73.89230769 18.70428086,73.86923077 18.72496264,73.84615385 18.70428086))
1723035|4|74.14615385|18.66292488|POLYGON((74.12307692 18.70428086,74.1 18.68360161,74.07692308 18.66292488,74.1 18.64225068,74.12307692 18.62157898,74.14615385 18.60090981,74.16923077 18.62157898,74.19230769 18.64225068,74.21538462 18.66292488,74.19230769 18.68360161,74.16923077 18.70428086,74.14615385 18.72496264,74.12307692 18.70428086))
1723039|2|74.7|18.66292488|POLYGON((74.67692308 18.70428086,74.65384615 18.68360161,74.63076923 18.66292488,74.65384615 18.64225068,74.67692308 18.62157898,74.7 18.60090981,74.72307692 18.62157898,74.74615385 18.64225068,74.76923077 18.66292488,74.74615385 18.68360161,74.72307692 18.70428086,74.7 18.72496264,74.67692308 18.70428086))
1725627|2|72.96923077|18.60090981|POLYGON((72.94615385 18.64225068,72.92307692 18.62157898,72.9 18.60090981,72.92307692 18.58024314,72.94615385 18.55957897,72.96923077 18.53891731,72.99230769 18.55957897,73.01538462 18.58024314,73.03846154 18.60090981,73.01538462 18.62157898,72.99230769 18.64225068,72.96923077 18.66292488,72.94615385 18.64225068))
1725632|3|73.66153846|18.60090981|POLYGON((73.63846154 18.64225068,73.61538462 18.62157898,73.59230769 18.60090981,73.61538462 18.58024314,73.63846154 18.55957897,73.66153846 18.53891731,73.68461538 18.55957897,73.70769231 18.58024314,73.73076923 18.60090981,73.70769231 18.62157898,73.68461538 18.64225068,73.66153846 18.66292488,73.63846154 18.64225068))
1725633|4|73.8|18.60090981|POLYGON((73.77692308 18.64225068,73.75384615 18.62157898,73.73076923 18.60090981,73.75384615 18.58024314,73.77692308 18.55957897,73.8 18.53891731,73.82307692 18.55957897,73.84615385 18.58024314,73.86923077 18.60090981,73.84615385 18.62157898,73.82307692 18.64225068,73.8 18.66292488,73.77692308 18.64225068))
1725634|4|73.93846154|18.60090981|POLYGON((73.91538462 18.64225068,73.89230769 18.62157898,73.86923077 18.60090981,73.89230769 18.58024314,73.91538462 18.55957897,73.93846154 18.53891731,73.96153846 18.55957897,73.98461538 18.58024314,74.00769231 18.60090981,73.98461538 18.62157898,73.96153846 18.64225068,73.93846154 18.66292488,73.91538462 18.64225068))
1728228|4|73.17692308|18.53891731|POLYGON((73.15384615 18.58024314,73.13076923 18.55957897,73.10769231 18.53891731,73.13076923 18.51825815,73.15384615 18.49760148,73.17692308 18.4769473,73.2 18.49760148,73.22307692 18.51825815,73.24615385 18.53891731,73.22307692 18.55957897,73.2 18.58024314,73.17692308 18.60090981,73.15384615 18.58024314))
1728232|4|73.73076923|18.53891731|POLYGON((73.70769231 18.58024314,73.68461538 18.55957897,73.66153846 18.53891731,73.68461538 18.51825815,73.70769231 18.49760148,73.73076923 18.4769473,73.75384615 18.49760148,73.77692308 18.51825815,73.8 18.53891731,73.77692308 18.55957897,73.75384615 18.58024314,73.73076923 18.60090981,73.70769231 18.58024314))
1728233|4|73.86923077|18.53891731|POLYGON((73.84615385 18.58024314,73.82307692 18.55957897,73.8 18.53891731,73.82307692 18.51825815,73.84615385 18.49760148,73.86923077 18.4769473,73.89230769 18.49760148,73.91538462 18.51825815,73.93846154 18.53891731,73.91538462 18.55957897,73.89230769 18.58024314,73.86923077 18.60090981,73.84615385 18.58024314))
1728234|4|74.00769231|18.53891731|POLYGON((73.98461538 18.58024314,73.96153846 18.55957897,73.93846154 18.53891731,73.96153846 18.51825815,73.98461538 18.49760148,74.00769231 18.4769473,74.03076923 18.49760148,74.05384615 18.51825815,74.07692308 18.53891731,74.05384615 18.55957897,74.03076923 18.58024314,74.00769231 18.60090981,73.98461538 18.58024314))
1730828|2|73.10769231|18.4769473|POLYGON((73.08461538 18.51825815,73.06153846 18.49760148,73.03846154 18.4769473,73.06153846 18.45629561,73.08461538 18.4356464,73.10769231 18.41499967,73.13076923 18.4356464,73.15384615 18.45629561,73.17692308 18.4769473,73.15384615 18.49760148,73.13076923 18.51825815,73.10769231 18.53891731,73.08461538 18.51825815))
1730833|4|73.8|18.4769473|POLYGON((73.77692308 18.51825815,73.75384615 18.49760148,73.73076923 18.4769473,73.75384615 18.45629561,73.77692308 18.4356464,73.8 18.41499967,73.82307692 18.4356464,73.84615385 18.45629561,73.86923077 18.4769473,73.84615385 18.49760148,73.82307692 18.51825815,73.8 18.53891731,73.77692308 18.51825815))
1730834|4|73.93846154|18.4769473|POLYGON((73.91538462 18.51825815,73.89230769 18.49760148,73.86923077 18.4769473,73.89230769 18.45629561,73.91538462 18.4356464,73.93846154 18.41499967,73.96153846 18.4356464,73.98461538 18.45629561,74.00769231 18.4769473,73.98461538 18.49760148,73.96153846 18.51825815,73.93846154 18.53891731,73.91538462 18.51825815))
1730839|1|74.63076923|18.4769473|POLYGON((74.60769231 18.51825815,74.58461538 18.49760148,74.56153846 18.4769473,74.58461538 18.45629561,74.60769231 18.4356464,74.63076923 18.41499967,74.65384615 18.4356464,74.67692308 18.45629561,74.7 18.4769473,74.67692308 18.49760148,74.65384615 18.51825815,74.63076923 18.53891731,74.60769231 18.51825815))
1730870|5|78.92307692|18.4769473|POLYGON((78.9 18.51825815,78.87692308 18.49760148,78.85384615 18.4769473,78.87692308 18.45629561,78.9 18.4356464,78.92307692 18.41499967,78.94615385 18.4356464,78.96923077 18.45629561,78.99230769 18.4769473,78.96923077 18.49760148,78.94615385 18.51825815,78.92307692 18.53891731,78.9 18.51825815))
1733430|3|73.45384615|18.41499967|POLYGON((73.43076923 18.45629561,73.40769231 18.4356464,73.38461538 18.41499967,73.40769231 18.39435543,73.43076923 18.37371365,73.45384615 18.35307434,73.47692308 18.37371365,73.5 18.39435543,73.52307692 18.41499967,73.5 18.4356464,73.47692308 18.45629561,73.45384615 18.4769473,73.43076923 18.45629561))
1733433|4|73.86923077|18.41499967|POLYGON((73.84615385 18.45629561,73.82307692 18.4356464,73.8 18.41499967,73.82307692 18.39435543,73.84615385 18.37371365,73.86923077 18.35307434,73.89230769 18.37371365,73.91538462 18.39435543,73.93846154 18.41499967,73.91538462 18.4356464,73.89230769 18.45629561,73.86923077 18.4769473,73.84615385 18.45629561))
1733434|2|74.00769231|18.41499967|POLYGON((73.98461538 18.45629561,73.96153846 18.4356464,73.93846154 18.41499967,73.96153846 18.39435543,73.98461538 18.37371365,74.00769231 18.35307434,74.03076923 18.37371365,74.05384615 18.39435543,74.07692308 18.41499967,74.05384615 18.4356464,74.03076923 18.45629561,74.00769231 18.4769473,73.98461538 18.45629561))
1733471|5|79.13076923|18.41499967|POLYGON((79.10769231 18.45629561,79.08461538 18.4356464,79.06153846 18.41499967,79.08461538 18.39435543,79.10769231 18.37371365,79.13076923 18.35307434,79.15384615 18.37371365,79.17692308 18.39435543,79.2 18.41499967,79.17692308 18.4356464,79.15384615 18.45629561,79.13076923 18.4769473,79.10769231 18.45629561))
1736031|1|73.52307692|18.35307434|POLYGON((73.5 18.39435543,73.47692308 18.37371365,73.45384615 18.35307434,73.47692308 18.3324375,73.5 18.31180313,73.52307692 18.29117121,73.54615385 18.31180313,73.56923077 18.3324375,73.59230769 18.35307434,73.56923077 18.37371365,73.54615385 18.39435543,73.52307692 18.41499967,73.5 18.39435543))
1736053|4|76.56923077|18.35307434|POLYGON((76.54615385 18.39435543,76.52307692 18.37371365,76.5 18.35307434,76.52307692 18.3324375,76.54615385 18.31180313,76.56923077 18.29117121,76.59230769 18.31180313,76.61538462 18.3324375,76.63846154 18.35307434,76.61538462 18.37371365,76.59230769 18.39435543,76.56923077 18.41499967,76.54615385 18.39435543))
1736057|4|77.12307692|18.35307434|POLYGON((77.1 18.39435543,77.07692308 18.37371365,77.05384615 18.35307434,77.07692308 18.3324375,77.1 18.31180313,77.12307692 18.29117121,77.14615385 18.31180313,77.16923077 18.3324375,77.19230769 18.35307434,77.16923077 18.37371365,77.14615385 18.39435543,77.12307692 18.41499967,77.1 18.39435543))
1743827|1|73.03846154|18.16743114|POLYGON((73.01538462 18.20866805,72.99230769 18.18804838,72.96923077 18.16743114,72.99230769 18.14681633,73.01538462 18.12620396,73.03846154 18.10559401,73.06153846 18.12620396,73.08461538 18.14681633,73.10769231 18.16743114,73.08461538 18.18804838,73.06153846 18.20866805,73.03846154 18.22929017,73.01538462 18.20866805))
1743836|1|74.28461538|18.16743114|POLYGON((74.26153846 18.20866805,74.23846154 18.18804838,74.21538462 18.16743114,74.23846154 18.14681633,74.26153846 18.12620396,74.28461538 18.10559401,74.30769231 18.12620396,74.33076923 18.14681633,74.35384615 18.16743114,74.33076923 18.18804838,74.30769231 18.20866805,74.28461538 18.22929017,74.26153846 18.20866805))
1743838|2|74.56153846|18.16743114|POLYGON((74.53846154 18.20866805,74.51538462 18.18804838,74.49230769 18.16743114,74.51538462 18.14681633,74.53846154 18.12620396,74.56153846 18.10559401,74.58461538 18.12620396,74.60769231 18.14681633,74.63076923 18.16743114,74.60769231 18.18804838,74.58461538 18.20866805,74.56153846 18.22929017,74.53846154 18.20866805))
1743900|5|83.14615385|18.16743114|POLYGON((83.12307692 18.20866805,83.1 18.18804838,83.07692308 18.16743114,83.1 18.14681633,83.12307692 18.12620396,83.14615385 18.10559401,83.16923077 18.12620396,83.19230769 18.14681633,83.21538462 18.16743114,83.19230769 18.18804838,83.16923077 18.20866805,83.14615385 18.22929017,83.12307692 18.20866805))
1746497|1|82.66153846|18.10559401|POLYGON((82.63846154 18.14681633,82.61538462 18.12620396,82.59230769 18.10559401,82.61538462 18.08498649,82.63846154 18.06438139,82.66153846 18.0437787,82.68461538 18.06438139,82.70769231 18.08498649,82.73076923 18.10559401,82.70769231 18.12620396,82.68461538 18.14681633,82.66153846 18.16743114,82.63846154 18.14681633))
1746502|1|83.35384615|18.10559401|POLYGON((83.33076923 18.14681633,83.30769231 18.12620396,83.28461538 18.10559401,83.30769231 18.08498649,83.33076923 18.06438139,83.35384615 18.0437787,83.37692308 18.06438139,83.4 18.08498649,83.42307692 18.10559401,83.4 18.12620396,83.37692308 18.14681633,83.35384615 18.16743114,83.33076923 18.14681633))
1749030|1|73.45384615|18.0437787|POLYGON((73.43076923 18.08498649,73.40769231 18.06438139,73.38461538 18.0437787,73.40769231 18.02317843,73.43076923 18.00258057,73.45384615 17.98198511,73.47692308 18.00258057,73.5 18.02317843,73.52307692 18.0437787,73.5 18.06438139,73.47692308 18.08498649,73.45384615 18.10559401,73.43076923 18.08498649))
1749033|4|73.86923077|18.0437787|POLYGON((73.84615385 18.08498649,73.82307692 18.06438139,73.8 18.0437787,73.82307692 18.02317843,73.84615385 18.00258057,73.86923077 17.98198511,73.89230769 18.00258057,73.91538462 18.02317843,73.93846154 18.0437787,73.91538462 18.06438139,73.89230769 18.08498649,73.86923077 18.10559401,73.84615385 18.08498649))
1749061|5|77.74615385|18.0437787|POLYGON((77.72307692 18.08498649,77.7 18.06438139,77.67692308 18.0437787,77.7 18.02317843,77.72307692 18.00258057,77.74615385 17.98198511,77.76923077 18.00258057,77.79230769 18.02317843,77.81538462 18.0437787,77.79230769 18.06438139,77.76923077 18.08498649,77.74615385 18.10559401,77.72307692 18.08498649))
1749074|5|79.54615385|18.0437787|POLYGON((79.52307692 18.08498649,79.5 18.06438139,79.47692308 18.0437787,79.5 18.02317843,79.52307692 18.00258057,79.54615385 17.98198511,79.56923077 18.00258057,79.59230769 18.02317843,79.61538462 18.0437787,79.59230769 18.06438139,79.56923077 18.08498649,79.54615385 18.10559401,79.52307692 18.08498649))
1749102|5|83.42307692|18.0437787|POLYGON((83.4 18.08498649,83.37692308 18.06438139,83.35384615 18.0437787,83.37692308 18.02317843,83.4 18.00258057,83.42307692 17.98198511,83.44615385 18.00258057,83.46923077 18.02317843,83.49230769 18.0437787,83.46923077 18.06438139,83.44615385 18.08498649,83.42307692 18.10559401,83.4 18.08498649))
1751633|1|73.8|17.98198511|POLYGON((73.77692308 18.02317843,73.75384615 18.00258057,73.73076923 17.98198511,73.75384615 17.96139205,73.77692308 17.9408014,73.8 17.92021314,73.82307692 17.9408014,73.84615385 17.96139205,73.86923077 17.98198511,73.84615385 18.00258057,73.82307692 18.02317843,73.8 18.0437787,73.77692308 18.02317843))
1751668|6|78.64615385|17.98198511|POLYGON((78.62307692 18.02317843,78.6 18.00258057,78.57692308 17.98198511,78.6 17.96139205,78.62307692 17.9408014,78.64615385 17.92021314,78.66923077 17.9408014,78.69230769 17.96139205,78.71538462 17.98198511,78.69230769 18.00258057,78.66923077 18.02317843,78.64615385 18.0437787,78.62307692 18.02317843))
1751674|1|79.47692308|17.98198511|POLYGON((79.45384615 18.02317843,79.43076923 18.00258057,79.40769231 17.98198511,79.43076923 17.96139205,79.45384615 17.9408014,79.47692308 17.92021314,79.5 17.9408014,79.52307692 17.96139205,79.54615385 17.98198511,79.52307692 18.00258057,79.5 18.02317843,79.47692308 18.0437787,79.45384615 18.02317843))
1751675|5|79.61538462|17.98198511|POLYGON((79.59230769 18.02317843,79.56923077 18.00258057,79.54615385 17.98198511,79.56923077 17.96139205,79.59230769 17.9408014,79.61538462 17.92021314,79.63846154 17.9408014,79.66153846 17.96139205,79.68461538 17.98198511,79.66153846 18.00258057,79.63846154 18.02317843,79.61538462 18.0437787,79.59230769 18.02317843))
1754232|2|73.73076923|17.92021314|POLYGON((73.70769231 17.96139205,73.68461538 17.9408014,73.66153846 17.92021314,73.68461538 17.89962727,73.70769231 17.87904379,73.73076923 17.8584627,73.75384615 17.87904379,73.77692308 17.89962727,73.8 17.92021314,73.77692308 17.9408014,73.75384615 17.96139205,73.73076923 17.98198511,73.70769231 17.96139205))
1754259|1|77.46923077|17.92021314|POLYGON((77.44615385 17.96139205,77.42307692 17.9408014,77.4 17.92021314,77.42307692 17.89962727,77.44615385 17.87904379,77.46923077 17.8584627,77.49230769 17.87904379,77.51538462 17.89962727,77.53846154 17.92021314,77.51538462 17.9408014,77.49230769 17.96139205,77.46923077 17.98198511,77.44615385 17.96139205))
1754265|4|78.3|17.92021314|POLYGON((78.27692308 17.96139205,78.25384615 17.9408014,78.23076923 17.92021314,78.25384615 17.89962727,78.27692308 17.87904379,78.3 17.8584627,78.32307692 17.87904379,78.34615385 17.89962727,78.36923077 17.92021314,78.34615385 17.9408014,78.32307692 17.96139205,78.3 17.98198511,78.27692308 17.96139205))
1754300|6|83.14615385|17.92021314|POLYGON((83.12307692 17.96139205,83.1 17.9408014,83.07692308 17.92021314,83.1 17.89962727,83.12307692 17.87904379,83.14615385 17.8584627,83.16923077 17.87904379,83.19230769 17.89962727,83.21538462 17.92021314,83.19230769 17.9408014,83.16923077 17.96139205,83.14615385 17.98198511,83.12307692 17.96139205))
1759466|5|78.43846154|17.79673369|POLYGON((78.41538462 17.83788399,78.39230769 17.81730765,78.36923077 17.79673369,78.39230769 17.7761621,78.41538462 17.75559288,78.43846154 17.73502603,78.46153846 17.75559288,78.48461538 17.7761621,78.50769231 17.79673369,78.48461538 17.81730765,78.46153846 17.83788399,78.43846154 17.8584627,78.41538462 17.83788399))
1759501|5|83.28461538|17.79673369|POLYGON((83.26153846 17.83788399,83.23846154 17.81730765,83.21538462 17.79673369,83.23846154 17.7761621,83.26153846 17.75559288,83.28461538 17.73502603,83.30769231 17.75559288,83.33076923 17.7761621,83.35384615 17.79673369,83.33076923 17.81730765,83.30769231 17.83788399,83.28461538 17.8584627,83.26153846 17.83788399))
1759502|6|83.42307692|17.79673369|POLYGON((83.4 17.83788399,83.37692308 17.81730765,83.35384615 17.79673369,83.37692308 17.7761621,83.4 17.75559288,83.42307692 17.73502603,83.44615385 17.75559288,83.46923077 17.7761621,83.49230769 17.79673369,83.46923077 17.81730765,83.44615385 17.83788399,83.42307692 17.8584627,83.4 17.83788399))
1762048|4|75.87692308|17.73502603|POLYGON((75.85384615 17.7761621,75.83076923 17.75559288,75.80769231 17.73502603,75.83076923 17.71446153,75.85384615 17.69389939,75.87692308 17.67333961,75.9 17.69389939,75.92307692 17.71446153,75.94615385 17.73502603,75.92307692 17.75559288,75.9 17.7761621,75.87692308 17.79673369,75.85384615 17.7761621))
1762101|5|83.21538462|17.73502603|POLYGON((83.19230769 17.7761621,83.16923077 17.75559288,83.14615385 17.73502603,83.16923077 17.71446153,83.19230769 17.69389939,83.21538462 17.67333961,83.23846154 17.69389939,83.26153846 17.71446153,83.28461538 17.73502603,83.26153846 17.75559288,83.23846154 17.7761621,83.21538462 17.79673369,83.19230769 17.7761621))
1762102|5|83.35384615|17.73502603|POLYGON((83.33076923 17.7761621,83.30769231 17.75559288,83.28461538 17.73502603,83.30769231 17.71446153,83.33076923 17.69389939,83.35384615 17.67333961,83.37692308 17.69389939,83.4 17.71446153,83.42307692 17.73502603,83.4 17.75559288,83.37692308 17.7761621,83.35384615 17.79673369,83.33076923 17.7761621))
1764634|2|74.00769231|17.67333961|POLYGON((73.98461538 17.71446153,73.96153846 17.69389939,73.93846154 17.67333961,73.96153846 17.65278218,73.98461538 17.63222709,74.00769231 17.61167435,74.03076923 17.63222709,74.05384615 17.65278218,74.07692308 17.67333961,74.05384615 17.69389939,74.03076923 17.71446153,74.00769231 17.73502603,73.98461538 17.71446153))
1764644|4|75.39230769|17.67333961|POLYGON((75.36923077 17.71446153,75.34615385 17.69389939,75.32307692 17.67333961,75.34615385 17.65278218,75.36923077 17.63222709,75.39230769 17.61167435,75.41538462 17.63222709,75.43846154 17.65278218,75.46153846 17.67333961,75.43846154 17.69389939,75.41538462 17.71446153,75.39230769 17.73502603,75.36923077 17.71446153))
1764648|4|75.94615385|17.67333961|POLYGON((75.92307692 17.71446153,75.9 17.69389939,75.87692308 17.67333961,75.9 17.65278218,75.92307692 17.63222709,75.94615385 17.61167435,75.96923077 17.63222709,75.99230769 17.65278218,76.01538462 17.67333961,75.99230769 17.69389939,75.96923077 17.71446153,75.94615385 17.73502603,75.92307692 17.71446153))
1764699|5|83.00769231|17.67333961|POLYGON((82.98461538 17.71446153,82.96153846 17.69389939,82.93846154 17.67333961,82.96153846 17.65278218,82.98461538 17.63222709,83.00769231 17.61167435,83.03076923 17.63222709,83.05384615 17.65278218,83.07692308 17.67333961,83.05384615 17.69389939,83.03076923 17.71446153,83.00769231 17.73502603,82.98461538 17.71446153))
1764700|7|83.14615385|17.67333961|POLYGON((83.12307692 17.71446153,83.1 17.69389939,83.07692308 17.67333961,83.1 17.65278218,83.12307692 17.63222709,83.14615385 17.61167435,83.16923077 17.63222709,83.19230769 17.65278218,83.21538462 17.67333961,83.19230769 17.69389939,83.16923077 17.71446153,83.14615385 17.73502603,83.12307692 17.71446153))
1764701|5|83.28461538|17.67333961|POLYGON((83.26153846 17.71446153,83.23846154 17.69389939,83.21538462 17.67333961,83.23846154 17.65278218,83.26153846 17.63222709,83.28461538 17.61167435,83.30769231 17.63222709,83.33076923 17.65278218,83.35384615 17.67333961,83.33076923 17.69389939,83.30769231 17.71446153,83.28461538 17.73502603,83.26153846 17.71446153))
1767248|4|75.87692308|17.61167435|POLYGON((75.85384615 17.65278218,75.83076923 17.63222709,75.80769231 17.61167435,75.83076923 17.59112394,75.85384615 17.57057588,75.87692308 17.55003014,75.9 17.57057588,75.92307692 17.59112394,75.94615385 17.61167435,75.92307692 17.63222709,75.9 17.65278218,75.87692308 17.67333961,75.85384615 17.65278218))
1767278|3|80.03076923|17.61167435|POLYGON((80.00769231 17.65278218,79.98461538 17.63222709,79.96153846 17.61167435,79.98461538 17.59112394,80.00769231 17.57057588,80.03076923 17.55003014,80.05384615 17.57057588,80.07692308 17.59112394,80.1 17.61167435,80.07692308 17.63222709,80.05384615 17.65278218,80.03076923 17.67333961,80.00769231 17.65278218))
1769865|2|78.3|17.55003014|POLYGON((78.27692308 17.59112394,78.25384615 17.57057588,78.23076923 17.55003014,78.25384615 17.52948674,78.27692308 17.50894566,78.3 17.48840691,78.32307692 17.50894566,78.34615385 17.52948674,78.36923077 17.55003014,78.34615385 17.57057588,78.32307692 17.59112394,78.3 17.61167435,78.27692308 17.59112394))
1769866|5|78.43846154|17.55003014|POLYGON((78.41538462 17.59112394,78.39230769 17.57057588,78.36923077 17.55003014,78.39230769 17.52948674,78.41538462 17.50894566,78.43846154 17.48840691,78.46153846 17.50894566,78.48461538 17.52948674,78.50769231 17.55003014,78.48461538 17.57057588,78.46153846 17.59112394,78.43846154 17.61167435,78.41538462 17.59112394))
1769867|5|78.57692308|17.55003014|POLYGON((78.55384615 17.59112394,78.53076923 17.57057588,78.50769231 17.55003014,78.53076923 17.52948674,78.55384615 17.50894566,78.57692308 17.48840691,78.6 17.50894566,78.62307692 17.52948674,78.64615385 17.55003014,78.62307692 17.57057588,78.6 17.59112394,78.57692308 17.61167435,78.55384615 17.59112394))
1769898|1|82.86923077|17.55003014|POLYGON((82.84615385 17.59112394,82.82307692 17.57057588,82.8 17.55003014,82.82307692 17.52948674,82.84615385 17.50894566,82.86923077 17.48840691,82.89230769 17.50894566,82.91538462 17.52948674,82.93846154 17.55003014,82.91538462 17.57057588,82.89230769 17.59112394,82.86923077 17.61167435,82.84615385 17.59112394))
1772466|5|78.36923077|17.48840691|POLYGON((78.34615385 17.52948674,78.32307692 17.50894566,78.3 17.48840691,78.32307692 17.46787047,78.34615385 17.44733635,78.36923077 17.42680455,78.39230769 17.44733635,78.41538462 17.46787047,78.43846154 17.48840691,78.41538462 17.50894566,78.39230769 17.52948674,78.36923077 17.55003014,78.34615385 17.52948674))
1772467|5|78.50769231|17.48840691|POLYGON((78.48461538 17.52948674,78.46153846 17.50894566,78.43846154 17.48840691,78.46153846 17.46787047,78.48461538 17.44733635,78.50769231 17.42680455,78.53076923 17.44733635,78.55384615 17.46787047,78.57692308 17.48840691,78.55384615 17.50894566,78.53076923 17.52948674,78.50769231 17.55003014,78.48461538 17.52948674))
1772468|5|78.64615385|17.48840691|POLYGON((78.62307692 17.52948674,78.6 17.50894566,78.57692308 17.48840691,78.6 17.46787047,78.62307692 17.44733635,78.64615385 17.42680455,78.66923077 17.44733635,78.69230769 17.46787047,78.71538462 17.48840691,78.69230769 17.50894566,78.66923077 17.52948674,78.64615385 17.55003014,78.62307692 17.52948674))
1775064|1|78.16153846|17.42680455|POLYGON((78.13846154 17.46787047,78.11538462 17.44733635,78.09230769 17.42680455,78.11538462 17.40627505,78.13846154 17.38574786,78.16153846 17.36522297,78.18461538 17.38574786,78.20769231 17.40627505,78.23076923 17.42680455,78.20769231 17.44733635,78.18461538 17.46787047,78.16153846 17.48840691,78.13846154 17.46787047))
1775065|5|78.3|17.42680455|POLYGON((78.27692308 17.46787047,78.25384615 17.44733635,78.23076923 17.42680455,78.25384615 17.40627505,78.27692308 17.38574786,78.3 17.36522297,78.32307692 17.38574786,78.34615385 17.40627505,78.36923077 17.42680455,78.34615385 17.44733635,78.32307692 17.46787047,78.3 17.48840691,78.27692308 17.46787047))
1775066|5|78.43846154|17.42680455|POLYGON((78.41538462 17.46787047,78.39230769 17.44733635,78.36923077 17.42680455,78.39230769 17.40627505,78.41538462 17.38574786,78.43846154 17.36522297,78.46153846 17.38574786,78.48461538 17.40627505,78.50769231 17.42680455,78.48461538 17.44733635,78.46153846 17.46787047,78.43846154 17.48840691,78.41538462 17.46787047))
1775067|5|78.57692308|17.42680455|POLYGON((78.55384615 17.46787047,78.53076923 17.44733635,78.50769231 17.42680455,78.53076923 17.40627505,78.55384615 17.38574786,78.57692308 17.36522297,78.6 17.38574786,78.62307692 17.40627505,78.64615385 17.42680455,78.62307692 17.44733635,78.6 17.46787047,78.57692308 17.48840691,78.55384615 17.46787047))
1775068|7|78.71538462|17.42680455|POLYGON((78.69230769 17.46787047,78.66923077 17.44733635,78.64615385 17.42680455,78.66923077 17.40627505,78.69230769 17.38574786,78.71538462 17.36522297,78.73846154 17.38574786,78.76153846 17.40627505,78.78461538 17.42680455,78.76153846 17.44733635,78.73846154 17.46787047,78.71538462 17.48840691,78.69230769 17.46787047))
1777655|7|76.84615385|17.36522297|POLYGON((76.82307692 17.40627505,76.8 17.38574786,76.77692308 17.36522297,76.8 17.34470038,76.82307692 17.32418009,76.84615385 17.30366209,76.86923077 17.32418009,76.89230769 17.34470038,76.91538462 17.36522297,76.89230769 17.38574786,76.86923077 17.40627505,76.84615385 17.42680455,76.82307692 17.40627505))
1777666|5|78.36923077|17.36522297|POLYGON((78.34615385 17.40627505,78.32307692 17.38574786,78.3 17.36522297,78.32307692 17.34470038,78.34615385 17.32418009,78.36923077 17.30366209,78.39230769 17.32418009,78.41538462 17.34470038,78.43846154 17.36522297,78.41538462 17.38574786,78.39230769 17.40627505,78.36923077 17.42680455,78.34615385 17.40627505))
1777667|5|78.50769231|17.36522297|POLYGON((78.48461538 17.40627505,78.46153846 17.38574786,78.43846154 17.36522297,78.46153846 17.34470038,78.48461538 17.32418009,78.50769231 17.30366209,78.53076923 17.32418009,78.55384615 17.34470038,78.57692308 17.36522297,78.55384615 17.38574786,78.53076923 17.40627505,78.50769231 17.42680455,78.48461538 17.40627505))
1777671|1|79.06153846|17.36522297|POLYGON((79.03846154 17.40627505,79.01538462 17.38574786,78.99230769 17.36522297,79.01538462 17.34470038,79.03846154 17.32418009,79.06153846 17.30366209,79.08461538 17.32418009,79.10769231 17.34470038,79.13076923 17.36522297,79.10769231 17.38574786,79.08461538 17.40627505,79.06153846 17.42680455,79.03846154 17.40627505))
1780238|4|74.56153846|17.30366209|POLYGON((74.53846154 17.34470038,74.51538462 17.32418009,74.49230769 17.30366209,74.51538462 17.28314637,74.53846154 17.26263294,74.56153846 17.2421218,74.58461538 17.26263294,74.60769231 17.28314637,74.63076923 17.30366209,74.60769231 17.32418009,74.58461538 17.34470038,74.56153846 17.36522297,74.53846154 17.34470038))
1780254|4|76.77692308|17.30366209|POLYGON((76.75384615 17.34470038,76.73076923 17.32418009,76.70769231 17.30366209,76.73076923 17.28314637,76.75384615 17.26263294,76.77692308 17.2421218,76.8 17.26263294,76.82307692 17.28314637,76.84615385 17.30366209,76.82307692 17.32418009,76.8 17.34470038,76.77692308 17.36522297,76.75384615 17.34470038))
1780266|4|78.43846154|17.30366209|POLYGON((78.41538462 17.34470038,78.39230769 17.32418009,78.36923077 17.30366209,78.39230769 17.28314637,78.41538462 17.26263294,78.43846154 17.2421218,78.46153846 17.26263294,78.48461538 17.28314637,78.50769231 17.30366209,78.48461538 17.32418009,78.46153846 17.34470038,78.43846154 17.36522297,78.41538462 17.34470038))
1780267|5|78.57692308|17.30366209|POLYGON((78.55384615 17.34470038,78.53076923 17.32418009,78.50769231 17.30366209,78.53076923 17.28314637,78.55384615 17.26263294,78.57692308 17.2421218,78.6 17.26263294,78.62307692 17.28314637,78.64615385 17.30366209,78.62307692 17.32418009,78.6 17.34470038,78.57692308 17.36522297,78.55384615 17.34470038))
1782836|7|74.21538462|17.2421218|POLYGON((74.19230769 17.28314637,74.16923077 17.26263294,74.14615385 17.2421218,74.16923077 17.22161293,74.19230769 17.20110634,74.21538462 17.18060202,74.23846154 17.20110634,74.26153846 17.22161293,74.28461538 17.2421218,74.26153846 17.26263294,74.23846154 17.28314637,74.21538462 17.30366209,74.19230769 17.28314637))
1782866|2|78.36923077|17.2421218|POLYGON((78.34615385 17.28314637,78.32307692 17.26263294,78.3 17.2421218,78.32307692 17.22161293,78.34615385 17.20110634,78.36923077 17.18060202,78.39230769 17.20110634,78.41538462 17.22161293,78.43846154 17.2421218,78.41538462 17.26263294,78.39230769 17.28314637,78.36923077 17.30366209,78.34615385 17.28314637))
1782867|6|78.50769231|17.2421218|POLYGON((78.48461538 17.28314637,78.46153846 17.26263294,78.43846154 17.2421218,78.46153846 17.22161293,78.48461538 17.20110634,78.50769231 17.18060202,78.53076923 17.20110634,78.55384615 17.22161293,78.57692308 17.2421218,78.55384615 17.26263294,78.53076923 17.28314637,78.50769231 17.30366209,78.48461538 17.28314637))
1782868|2|78.64615385|17.2421218|POLYGON((78.62307692 17.28314637,78.6 17.26263294,78.57692308 17.2421218,78.6 17.22161293,78.62307692 17.20110634,78.64615385 17.18060202,78.66923077 17.20110634,78.69230769 17.22161293,78.71538462 17.2421218,78.69230769 17.26263294,78.66923077 17.28314637,78.64615385 17.30366209,78.62307692 17.28314637))
1782878|5|80.03076923|17.2421218|POLYGON((80.00769231 17.28314637,79.98461538 17.26263294,79.96153846 17.2421218,79.98461538 17.22161293,80.00769231 17.20110634,80.03076923 17.18060202,80.05384615 17.20110634,80.07692308 17.22161293,80.1 17.2421218,80.07692308 17.26263294,80.05384615 17.28314637,80.03076923 17.30366209,80.00769231 17.28314637))
1782879|5|80.16923077|17.2421218|POLYGON((80.14615385 17.28314637,80.12307692 17.26263294,80.1 17.2421218,80.12307692 17.22161293,80.14615385 17.20110634,80.16923077 17.18060202,80.19230769 17.20110634,80.21538462 17.22161293,80.23846154 17.2421218,80.21538462 17.26263294,80.19230769 17.28314637,80.16923077 17.30366209,80.14615385 17.28314637))
1785436|4|74.28461538|17.18060202|POLYGON((74.26153846 17.22161293,74.23846154 17.20110634,74.21538462 17.18060202,74.23846154 17.16009997,74.26153846 17.13960018,74.28461538 17.11910266,74.30769231 17.13960018,74.33076923 17.16009997,74.35384615 17.18060202,74.33076923 17.20110634,74.30769231 17.22161293,74.28461538 17.2421218,74.26153846 17.22161293))
1785490|5|81.76153846|17.18060202|POLYGON((81.73846154 17.22161293,81.71538462 17.20110634,81.69230769 17.18060202,81.71538462 17.16009997,81.73846154 17.13960018,81.76153846 17.11910266,81.78461538 17.13960018,81.80769231 17.16009997,81.83076923 17.18060202,81.80769231 17.20110634,81.78461538 17.22161293,81.76153846 17.2421218,81.73846154 17.22161293))
1788029|6|73.24615385|17.11910266|POLYGON((73.22307692 17.16009997,73.2 17.13960018,73.17692308 17.11910266,73.2 17.09860739,73.22307692 17.07811438,73.24615385 17.05762362,73.26923077 17.07811438,73.29230769 17.09860739,73.31538462 17.11910266,73.29230769 17.13960018,73.26923077 17.16009997,73.24615385 17.18060202,73.22307692 17.16009997))
1790636|1|74.28461538|17.05762362|POLYGON((74.26153846 17.09860739,74.23846154 17.07811438,74.21538462 17.05762362,74.23846154 17.03713511,74.26153846 17.01664884,74.28461538 16.99616482,74.30769231 17.01664884,74.33076923 17.03713511,74.35384615 17.05762362,74.33076923 17.07811438,74.30769231 17.09860739,74.28461538 17.11910266,74.26153846 17.09860739))
1790639|2|74.7|17.05762362|POLYGON((74.67692308 17.09860739,74.65384615 17.07811438,74.63076923 17.05762362,74.65384615 17.03713511,74.67692308 17.01664884,74.7 16.99616482,74.72307692 17.01664884,74.74615385 17.03713511,74.76923077 17.05762362,74.74615385 17.07811438,74.72307692 17.09860739,74.7 17.11910266,74.67692308 17.09860739))
1790656|1|77.05384615|17.05762362|POLYGON((77.03076923 17.09860739,77.00769231 17.07811438,76.98461538 17.05762362,77.00769231 17.03713511,77.03076923 17.01664884,77.05384615 16.99616482,77.07692308 17.01664884,77.1 17.03713511,77.12307692 17.05762362,77.1 17.07811438,77.07692308 17.09860739,77.05384615 17.11910266,77.03076923 17.09860739))
1790672|1|79.26923077|17.05762362|POLYGON((79.24615385 17.09860739,79.22307692 17.07811438,79.2 17.05762362,79.22307692 17.03713511,79.24615385 17.01664884,79.26923077 16.99616482,79.29230769 17.01664884,79.31538462 17.03713511,79.33846154 17.05762362,79.31538462 17.07811438,79.29230769 17.09860739,79.26923077 17.11910266,79.24615385 17.09860739))
1790691|5|81.9|17.05762362|POLYGON((81.87692308 17.09860739,81.85384615 17.07811438,81.83076923 17.05762362,81.85384615 17.03713511,81.87692308 17.01664884,81.9 16.99616482,81.92307692 17.01664884,81.94615385 17.03713511,81.96923077 17.05762362,81.94615385 17.07811438,81.92307692 17.09860739,81.9 17.11910266,81.87692308 17.09860739))
1793229|1|73.24615385|16.99616482|POLYGON((73.22307692 17.03713511,73.2 17.01664884,73.17692308 16.99616482,73.2 16.97568303,73.22307692 16.95520348,73.24615385 16.93472616,73.26923077 16.95520348,73.29230769 16.97568303,73.31538462 16.99616482,73.29230769 17.01664884,73.26923077 17.03713511,73.24615385 17.05762362,73.22307692 17.03713511))
1793291|5|81.83076923|16.99616482|POLYGON((81.80769231 17.03713511,81.78461538 17.01664884,81.76153846 16.99616482,81.78461538 16.97568303,81.80769231 16.95520348,81.83076923 16.93472616,81.85384615 16.95520348,81.87692308 16.97568303,81.9 16.99616482,81.87692308 17.01664884,81.85384615 17.03713511,81.83076923 17.05762362,81.80769231 17.03713511))
1793294|5|82.24615385|16.99616482|POLYGON((82.22307692 17.03713511,82.2 17.01664884,82.17692308 16.99616482,82.2 16.97568303,82.22307692 16.95520348,82.24615385 16.93472616,82.26923077 16.95520348,82.29230769 16.97568303,82.31538462 16.99616482,82.29230769 17.01664884,82.26923077 17.03713511,82.24615385 17.05762362,82.22307692 17.03713511))
1795878|2|80.1|16.93472616|POLYGON((80.07692308 16.97568303,80.05384615 16.95520348,80.03076923 16.93472616,80.05384615 16.91425107,80.07692308 16.8937782,80.1 16.87330755,80.12307692 16.8937782,80.14615385 16.91425107,80.16923077 16.93472616,80.14615385 16.95520348,80.12307692 16.97568303,80.1 16.99616482,80.07692308 16.97568303))
1795893|1|82.17692308|16.93472616|POLYGON((82.15384615 16.97568303,82.13076923 16.95520348,82.10769231 16.93472616,82.13076923 16.91425107,82.15384615 16.8937782,82.17692308 16.87330755,82.2 16.8937782,82.22307692 16.91425107,82.24615385 16.93472616,82.22307692 16.95520348,82.2 16.97568303,82.17692308 16.99616482,82.15384615 16.97568303))
1798439|4|74.63076923|16.87330755|POLYGON((74.60769231 16.91425107,74.58461538 16.8937782,74.56153846 16.87330755,74.58461538 16.85283912,74.60769231 16.83237291,74.63076923 16.81190891,74.65384615 16.83237291,74.67692308 16.85283912,74.7 16.87330755,74.67692308 16.8937782,74.65384615 16.91425107,74.63076923 16.93472616,74.60769231 16.91425107))
1798447|1|75.73846154|16.87330755|POLYGON((75.71538462 16.91425107,75.69230769 16.8937782,75.66923077 16.87330755,75.69230769 16.85283912,75.71538462 16.83237291,75.73846154 16.81190891,75.76153846 16.83237291,75.78461538 16.85283912,75.80769231 16.87330755,75.78461538 16.8937782,75.76153846 16.91425107,75.73846154 16.93472616,75.71538462 16.91425107))
1801038|3|74.56153846|16.81190891|POLYGON((74.53846154 16.85283912,74.51538462 16.83237291,74.49230769 16.81190891,74.51538462 16.79144711,74.53846154 16.77098753,74.56153846 16.75053014,74.58461538 16.77098753,74.60769231 16.79144711,74.63076923 16.81190891,74.60769231 16.83237291,74.58461538 16.85283912,74.56153846 16.87330755,74.53846154 16.85283912))
1801039|2|74.7|16.81190891|POLYGON((74.67692308 16.85283912,74.65384615 16.83237291,74.63076923 16.81190891,74.65384615 16.79144711,74.67692308 16.77098753,74.7 16.75053014,74.72307692 16.77098753,74.74615385 16.79144711,74.76923077 16.81190891,74.74615385 16.83237291,74.72307692 16.85283912,74.7 16.87330755,74.67692308 16.85283912))
1801082|4|80.65384615|16.81190891|POLYGON((80.63076923 16.85283912,80.60769231 16.83237291,80.58461538 16.81190891,80.60769231 16.79144711,80.63076923 16.77098753,80.65384615 16.75053014,80.67692308 16.77098753,80.7 16.79144711,80.72307692 16.81190891,80.7 16.83237291,80.67692308 16.85283912,80.65384615 16.87330755,80.63076923 16.85283912))
1803663|4|77.95384615|16.75053014|POLYGON((77.93076923 16.79144711,77.90769231 16.77098753,77.88461538 16.75053014,77.90769231 16.73007495,77.93076923 16.70962195,77.95384615 16.68917115,77.97692308 16.70962195,78 16.73007495,78.02307692 16.75053014,78 16.77098753,77.97692308 16.79144711,77.95384615 16.81190891,77.93076923 16.79144711))
1803690|7|81.69230769|16.75053014|POLYGON((81.66923077 16.79144711,81.64615385 16.77098753,81.62307692 16.75053014,81.64615385 16.73007495,81.66923077 16.70962195,81.69230769 16.68917115,81.71538462 16.70962195,81.73846154 16.73007495,81.76153846 16.75053014,81.73846154 16.77098753,81.71538462 16.79144711,81.69230769 16.81190891,81.66923077 16.79144711))
1806236|2|74.28461538|16.68917115|POLYGON((74.26153846 16.73007495,74.23846154 16.70962195,74.21538462 16.68917115,74.23846154 16.66872254,74.26153846 16.64827611,74.28461538 16.62783186,74.30769231 16.64827611,74.33076923 16.66872254,74.35384615 16.68917115,74.33076923 16.70962195,74.30769231 16.73007495,74.28461538 16.75053014,74.26153846 16.73007495))
1806237|3|74.42307692|16.68917115|POLYGON((74.4 16.73007495,74.37692308 16.70962195,74.35384615 16.68917115,74.37692308 16.66872254,74.4 16.64827611,74.42307692 16.62783186,74.44615385 16.64827611,74.46923077 16.66872254,74.49230769 16.68917115,74.46923077 16.70962195,74.44615385 16.73007495,74.42307692 16.75053014,74.4 16.73007495))
1806281|6|80.51538462|16.68917115|POLYGON((80.49230769 16.73007495,80.46923077 16.70962195,80.44615385 16.68917115,80.46923077 16.66872254,80.49230769 16.64827611,80.51538462 16.62783186,80.53846154 16.64827611,80.56153846 16.66872254,80.58461538 16.68917115,80.56153846 16.70962195,80.53846154 16.73007495,80.51538462 16.75053014,80.49230769 16.73007495))
1806285|5|81.06923077|16.68917115|POLYGON((81.04615385 16.73007495,81.02307692 16.70962195,81 16.68917115,81.02307692 16.66872254,81.04615385 16.64827611,81.06923077 16.62783186,81.09230769 16.64827611,81.11538462 16.66872254,81.13846154 16.68917115,81.11538462 16.70962195,81.09230769 16.73007495,81.06923077 16.75053014,81.04615385 16.73007495))
1808832|8|73.66153846|16.62783186|POLYGON((73.63846154 16.66872254,73.61538462 16.64827611,73.59230769 16.62783186,73.61538462 16.60738979,73.63846154 16.5869499,73.66153846 16.56651217,73.68461538 16.5869499,73.70769231 16.60738979,73.73076923 16.62783186,73.70769231 16.64827611,73.68461538 16.66872254,73.66153846 16.68917115,73.63846154 16.66872254))
1808836|2|74.21538462|16.62783186|POLYGON((74.19230769 16.66872254,74.16923077 16.64827611,74.14615385 16.62783186,74.16923077 16.60738979,74.19230769 16.5869499,74.21538462 16.56651217,74.23846154 16.5869499,74.26153846 16.60738979,74.28461538 16.62783186,74.26153846 16.64827611,74.23846154 16.66872254,74.21538462 16.68917115,74.19230769 16.66872254))
1811482|5|80.65384615|16.56651217|POLYGON((80.63076923 16.60738979,80.60769231 16.5869499,80.58461538 16.56651217,80.60769231 16.54607662,80.63076923 16.52564323,80.65384615 16.505212,80.67692308 16.52564323,80.7 16.54607662,80.72307692 16.56651217,80.7 16.5869499,80.67692308 16.60738979,80.65384615 16.62783186,80.63076923 16.60738979))
1811488|5|81.48461538|16.56651217|POLYGON((81.46153846 16.60738979,81.43846154 16.5869499,81.41538462 16.56651217,81.43846154 16.54607662,81.46153846 16.52564323,81.48461538 16.505212,81.50769231 16.52564323,81.53076923 16.54607662,81.55384615 16.56651217,81.53076923 16.5869499,81.50769231 16.60738979,81.48461538 16.62783186,81.46153846 16.60738979))
1814042|3|75.04615385|16.505212|POLYGON((75.02307692 16.54607662,75 16.52564323,74.97692308 16.505212,75 16.48478293,75.02307692 16.46435602,75.04615385 16.44393126,75.06923077 16.46435602,75.09230769 16.48478293,75.11538462 16.505212,75.09230769 16.52564323,75.06923077 16.54607662,75.04615385 16.56651217,75.02307692 16.54607662))
1814082|5|80.58461538|16.505212|POLYGON((80.56153846 16.54607662,80.53846154 16.52564323,80.51538462 16.505212,80.53846154 16.48478293,80.56153846 16.46435602,80.58461538 16.44393126,80.60769231 16.46435602,80.63076923 16.48478293,80.65384615 16.505212,80.63076923 16.52564323,80.60769231 16.54607662,80.58461538 16.56651217,80.56153846 16.54607662))
1814083|6|80.72307692|16.505212|POLYGON((80.7 16.54607662,80.67692308 16.52564323,80.65384615 16.505212,80.67692308 16.48478293,80.7 16.46435602,80.72307692 16.44393126,80.74615385 16.46435602,80.76923077 16.48478293,80.79230769 16.505212,80.76923077 16.52564323,80.74615385 16.54607662,80.72307692 16.56651217,80.7 16.54607662))
1816682|5|80.65384615|16.44393126|POLYGON((80.63076923 16.48478293,80.60769231 16.46435602,80.58461538 16.44393126,80.60769231 16.42350865,80.63076923 16.40308818,80.65384615 16.38266985,80.67692308 16.40308818,80.7 16.42350865,80.72307692 16.44393126,80.7 16.46435602,80.67692308 16.48478293,80.65384615 16.505212,80.63076923 16.48478293))
1819230|2|73.38461538|16.38266985|POLYGON((73.36153846 16.42350865,73.33846154 16.40308818,73.31538462 16.38266985,73.33846154 16.36225367,73.36153846 16.34183962,73.38461538 16.3214277,73.40769231 16.34183962,73.43076923 16.36225367,73.45384615 16.38266985,73.43076923 16.40308818,73.40769231 16.42350865,73.38461538 16.44393126,73.36153846 16.42350865))
1819282|1|80.58461538|16.38266985|POLYGON((80.56153846 16.42350865,80.53846154 16.40308818,80.51538462 16.38266985,80.53846154 16.36225367,80.56153846 16.34183962,80.58461538 16.3214277,80.60769231 16.34183962,80.63076923 16.36225367,80.65384615 16.38266985,80.63076923 16.40308818,80.60769231 16.42350865,80.58461538 16.44393126,80.56153846 16.42350865))
1821832|1|73.73076923|16.3214277|POLYGON((73.70769231 16.36225367,73.68461538 16.34183962,73.66153846 16.3214277,73.68461538 16.30101791,73.70769231 16.28061025,73.73076923 16.26020471,73.75384615 16.28061025,73.77692308 16.30101791,73.8 16.3214277,73.77692308 16.34183962,73.75384615 16.36225367,73.73076923 16.38266985,73.70769231 16.36225367))
1821880|5|80.37692308|16.3214277|POLYGON((80.35384615 16.36225367,80.33076923 16.34183962,80.30769231 16.3214277,80.33076923 16.30101791,80.35384615 16.28061025,80.37692308 16.26020471,80.4 16.28061025,80.42307692 16.30101791,80.44615385 16.3214277,80.42307692 16.34183962,80.4 16.36225367,80.37692308 16.38266985,80.35384615 16.36225367))
1824437|1|74.35384615|16.26020471|POLYGON((74.33076923 16.30101791,74.30769231 16.28061025,74.28461538 16.26020471,74.30769231 16.23980129,74.33076923 16.21939998,74.35384615 16.19900079,74.37692308 16.21939998,74.4 16.23980129,74.42307692 16.26020471,74.4 16.28061025,74.37692308 16.30101791,74.35384615 16.3214277,74.33076923 16.30101791))
1824481|1|80.44615385|16.26020471|POLYGON((80.42307692 16.30101791,80.4 16.28061025,80.37692308 16.26020471,80.4 16.23980129,80.42307692 16.21939998,80.44615385 16.19900079,80.46923077 16.21939998,80.49230769 16.23980129,80.51538462 16.26020471,80.49230769 16.28061025,80.46923077 16.30101791,80.44615385 16.3214277,80.42307692 16.30101791))
1827032|2|73.73076923|16.19900079|POLYGON((73.70769231 16.23980129,73.68461538 16.21939998,73.66153846 16.19900079,73.68461538 16.17860371,73.70769231 16.15820873,73.73076923 16.13781586,73.75384615 16.15820873,73.77692308 16.17860371,73.8 16.19900079,73.77692308 16.21939998,73.75384615 16.23980129,73.73076923 16.26020471,73.70769231 16.23980129))
1827040|7|74.83846154|16.19900079|POLYGON((74.81538462 16.23980129,74.79230769 16.21939998,74.76923077 16.19900079,74.79230769 16.17860371,74.81538462 16.15820873,74.83846154 16.13781586,74.86153846 16.15820873,74.88461538 16.17860371,74.90769231 16.19900079,74.88461538 16.21939998,74.86153846 16.23980129,74.83846154 16.26020471,74.81538462 16.23980129))
1827046|7|75.66923077|16.19900079|POLYGON((75.64615385 16.23980129,75.62307692 16.21939998,75.6 16.19900079,75.62307692 16.17860371,75.64615385 16.15820873,75.66923077 16.13781586,75.69230769 16.15820873,75.71538462 16.17860371,75.73846154 16.19900079,75.71538462 16.21939998,75.69230769 16.23980129,75.66923077 16.26020471,75.64615385 16.23980129))
1827058|5|77.33076923|16.19900079|POLYGON((77.30769231 16.23980129,77.28461538 16.21939998,77.26153846 16.19900079,77.28461538 16.17860371,77.30769231 16.15820873,77.33076923 16.13781586,77.35384615 16.15820873,77.37692308 16.17860371,77.4 16.19900079,77.37692308 16.21939998,77.35384615 16.23980129,77.33076923 16.26020471,77.30769231 16.23980129))
1827082|7|80.65384615|16.19900079|POLYGON((80.63076923 16.23980129,80.60769231 16.21939998,80.58461538 16.19900079,80.60769231 16.17860371,80.63076923 16.15820873,80.65384615 16.13781586,80.67692308 16.15820873,80.7 16.17860371,80.72307692 16.19900079,80.7 16.21939998,80.67692308 16.23980129,80.65384615 16.26020471,80.63076923 16.23980129))
1837449|7|76.08461538|15.95437412|POLYGON((76.06153846 15.99512437,76.03846154 15.97474821,76.01538462 15.95437412,76.03846154 15.9340021,76.06153846 15.91363215,76.08461538 15.89326427,76.10769231 15.91363215,76.13076923 15.9340021,76.15384615 15.95437412,76.13076923 15.97474821,76.10769231 15.99512437,76.08461538 16.01550261,76.06153846 15.99512437))
1840038|7|74.49230769|15.89326427|POLYGON((74.46923077 15.9340021,74.44615385 15.91363215,74.42307692 15.89326427,74.44615385 15.87289845,74.46923077 15.85253468,74.49230769 15.83217297,74.51538462 15.85253468,74.53846154 15.87289845,74.56153846 15.89326427,74.53846154 15.91363215,74.51538462 15.9340021,74.49230769 15.95437412,74.46923077 15.9340021))
1842638|4|74.56153846|15.83217297|POLYGON((74.53846154 15.87289845,74.51538462 15.85253468,74.49230769 15.83217297,74.51538462 15.81181331,74.53846154 15.7914557,74.56153846 15.77110014,74.58461538 15.7914557,74.60769231 15.81181331,74.63076923 15.83217297,74.60769231 15.85253468,74.58461538 15.87289845,74.56153846 15.89326427,74.53846154 15.87289845))
1842663|7|78.02307692|15.83217297|POLYGON((78 15.87289845,77.97692308 15.85253468,77.95384615 15.83217297,77.97692308 15.81181331,78 15.7914557,78.02307692 15.77110014,78.04615385 15.7914557,78.06923077 15.81181331,78.09230769 15.83217297,78.06923077 15.85253468,78.04615385 15.87289845,78.02307692 15.89326427,78 15.87289845))
1845235|1|74.07692308|15.77110014|POLYGON((74.05384615 15.81181331,74.03076923 15.7914557,74.00769231 15.77110014,74.03076923 15.75074661,74.05384615 15.73039513,74.07692308 15.71004568,74.1 15.73039513,74.12307692 15.75074661,74.14615385 15.77110014,74.12307692 15.7914557,74.1 15.81181331,74.07692308 15.83217297,74.05384615 15.81181331))
1845238|7|74.49230769|15.77110014|POLYGON((74.46923077 15.81181331,74.44615385 15.7914557,74.42307692 15.77110014,74.44615385 15.75074661,74.46923077 15.73039513,74.49230769 15.71004568,74.51538462 15.73039513,74.53846154 15.75074661,74.56153846 15.77110014,74.53846154 15.7914557,74.51538462 15.81181331,74.49230769 15.83217297,74.46923077 15.81181331))
1850432|2|73.66153846|15.64900952|POLYGON((73.63846154 15.68969827,73.61538462 15.66935288,73.59230769 15.64900952,73.61538462 15.62866819,73.63846154 15.60832887,73.66153846 15.58799157,73.68461538 15.60832887,73.70769231 15.62866819,73.73076923 15.64900952,73.70769231 15.66935288,73.68461538 15.68969827,73.66153846 15.71004568,73.63846154 15.68969827))
1850433|7|73.8|15.64900952|POLYGON((73.77692308 15.68969827,73.75384615 15.66935288,73.73076923 15.64900952,73.75384615 15.62866819,73.77692308 15.60832887,73.8 15.58799157,73.82307692 15.60832887,73.84615385 15.62866819,73.86923077 15.64900952,73.84615385 15.66935288,73.82307692 15.68969827,73.8 15.71004568,73.77692308 15.68969827))
1850458|1|77.26153846|15.64900952|POLYGON((77.23846154 15.68969827,77.21538462 15.66935288,77.19230769 15.64900952,77.21538462 15.62866819,77.23846154 15.60832887,77.26153846 15.58799157,77.28461538 15.60832887,77.30769231 15.62866819,77.33076923 15.64900952,77.30769231 15.66935288,77.28461538 15.68969827,77.26153846 15.71004568,77.23846154 15.68969827))
1853032|7|73.73076923|15.58799157|POLYGON((73.70769231 15.62866819,73.68461538 15.60832887,73.66153846 15.58799157,73.68461538 15.56765629,73.70769231 15.54732301,73.73076923 15.52699174,73.75384615 15.54732301,73.77692308 15.56765629,73.8 15.58799157,73.77692308 15.60832887,73.75384615 15.62866819,73.73076923 15.64900952,73.70769231 15.62866819))
1853033|4|73.86923077|15.58799157|POLYGON((73.84615385 15.62866819,73.82307692 15.60832887,73.8 15.58799157,73.82307692 15.56765629,73.84615385 15.54732301,73.86923077 15.52699174,73.89230769 15.54732301,73.91538462 15.56765629,73.93846154 15.58799157,73.91538462 15.60832887,73.89230769 15.62866819,73.86923077 15.64900952,73.84615385 15.62866819))
1853034|7|74.00769231|15.58799157|POLYGON((73.98461538 15.62866819,73.96153846 15.60832887,73.93846154 15.58799157,73.96153846 15.56765629,73.98461538 15.54732301,74.00769231 15.52699174,74.03076923 15.54732301,74.05384615 15.56765629,74.07692308 15.58799157,74.05384615 15.60832887,74.03076923 15.62866819,74.00769231 15.64900952,73.98461538 15.62866819))
1855633|4|73.8|15.52699174|POLYGON((73.77692308 15.56765629,73.75384615 15.54732301,73.73076923 15.52699174,73.75384615 15.50666248,73.77692308 15.48633522,73.8 15.46600995,73.82307692 15.48633522,73.84615385 15.50666248,73.86923077 15.52699174,73.84615385 15.54732301,73.82307692 15.56765629,73.8 15.58799157,73.77692308 15.56765629))
1855634|4|73.93846154|15.52699174|POLYGON((73.91538462 15.56765629,73.89230769 15.54732301,73.86923077 15.52699174,73.89230769 15.50666248,73.91538462 15.48633522,73.93846154 15.46600995,73.96153846 15.48633522,73.98461538 15.50666248,74.00769231 15.52699174,73.98461538 15.54732301,73.96153846 15.56765629,73.93846154 15.58799157,73.91538462 15.56765629))
1855678|1|80.03076923|15.52699174|POLYGON((80.00769231 15.56765629,79.98461538 15.54732301,79.96153846 15.52699174,79.98461538 15.50666248,80.00769231 15.48633522,80.03076923 15.46600995,80.05384615 15.48633522,80.07692308 15.50666248,80.1 15.52699174,80.07692308 15.54732301,80.05384615 15.56765629,80.03076923 15.58799157,80.00769231 15.56765629))
1858233|4|73.86923077|15.46600995|POLYGON((73.84615385 15.50666248,73.82307692 15.48633522,73.8 15.46600995,73.82307692 15.44568668,73.84615385 15.42536541,73.86923077 15.40504612,73.89230769 15.42536541,73.91538462 15.44568668,73.93846154 15.46600995,73.91538462 15.48633522,73.89230769 15.50666248,73.86923077 15.52699174,73.84615385 15.50666248))
1858241|7|74.97692308|15.46600995|POLYGON((74.95384615 15.50666248,74.93076923 15.48633522,74.90769231 15.46600995,74.93076923 15.44568668,74.95384615 15.42536541,74.97692308 15.40504612,75 15.42536541,75.02307692 15.44568668,75.04615385 15.46600995,75.02307692 15.48633522,75 15.50666248,74.97692308 15.52699174,74.95384615 15.50666248))
1858266|5|78.43846154|15.46600995|POLYGON((78.41538462 15.50666248,78.39230769 15.48633522,78.36923077 15.46600995,78.39230769 15.44568668,78.41538462 15.42536541,78.43846154 15.40504612,78.46153846 15.42536541,78.48461538 15.44568668,78.50769231 15.46600995,78.48461538 15.48633522,78.46153846 15.50666248,78.43846154 15.52699174,78.41538462 15.50666248))
1860833|2|73.8|15.40504612|POLYGON((73.77692308 15.44568668,73.75384615 15.42536541,73.73076923 15.40504612,73.75384615 15.38472881,73.77692308 15.36441349,73.8 15.34410015,73.82307692 15.36441349,73.84615385 15.38472881,73.86923077 15.40504612,73.84615385 15.42536541,73.82307692 15.44568668,73.8 15.46600995,73.77692308 15.44568668))
1860834|4|73.93846154|15.40504612|POLYGON((73.91538462 15.44568668,73.89230769 15.42536541,73.86923077 15.40504612,73.89230769 15.38472881,73.91538462 15.36441349,73.93846154 15.34410015,73.96153846 15.36441349,73.98461538 15.38472881,74.00769231 15.40504612,73.98461538 15.42536541,73.96153846 15.44568668,73.93846154 15.46600995,73.91538462 15.44568668))
1860842|5|75.04615385|15.40504612|POLYGON((75.02307692 15.44568668,75 15.42536541,74.97692308 15.40504612,75 15.38472881,75.02307692 15.36441349,75.04615385 15.34410015,75.06923077 15.36441349,75.09230769 15.38472881,75.11538462 15.40504612,75.09230769 15.42536541,75.06923077 15.44568668,75.04615385 15.46600995,75.02307692 15.44568668))
1860850|7|76.15384615|15.40504612|POLYGON((76.13076923 15.44568668,76.10769231 15.42536541,76.08461538 15.40504612,76.10769231 15.38472881,76.13076923 15.36441349,76.15384615 15.34410015,76.17692308 15.36441349,76.2 15.38472881,76.22307692 15.40504612,76.2 15.42536541,76.17692308 15.44568668,76.15384615 15.46600995,76.13076923 15.44568668))
1863433|4|73.86923077|15.34410015|POLYGON((73.84615385 15.38472881,73.82307692 15.36441349,73.8 15.34410015,73.82307692 15.32378878,73.84615385 15.30347939,73.86923077 15.28317196,73.89230769 15.30347939,73.91538462 15.32378878,73.93846154 15.34410015,73.91538462 15.36441349,73.89230769 15.38472881,73.86923077 15.40504612,73.84615385 15.38472881))
1863434|4|74.00769231|15.34410015|POLYGON((73.98461538 15.38472881,73.96153846 15.36441349,73.93846154 15.34410015,73.96153846 15.32378878,73.98461538 15.30347939,74.00769231 15.28317196,74.03076923 15.30347939,74.05384615 15.32378878,74.07692308 15.34410015,74.05384615 15.36441349,74.03076923 15.38472881,74.00769231 15.40504612,73.98461538 15.38472881))
1863442|7|75.11538462|15.34410015|POLYGON((75.09230769 15.38472881,75.06923077 15.36441349,75.04615385 15.34410015,75.06923077 15.32378878,75.09230769 15.30347939,75.11538462 15.28317196,75.13846154 15.30347939,75.16153846 15.32378878,75.18461538 15.34410015,75.16153846 15.36441349,75.13846154 15.38472881,75.11538462 15.40504612,75.09230769 15.38472881))
1863452|7|76.5|15.34410015|POLYGON((76.47692308 15.38472881,76.45384615 15.36441349,76.43076923 15.34410015,76.45384615 15.32378878,76.47692308 15.30347939,76.5 15.28317196,76.52307692 15.30347939,76.54615385 15.32378878,76.56923077 15.34410015,76.54615385 15.36441349,76.52307692 15.38472881,76.5 15.40504612,76.47692308 15.38472881))
1866034|4|73.93846154|15.28317196|POLYGON((73.91538462 15.32378878,73.89230769 15.30347939,73.86923077 15.28317196,73.89230769 15.26286651,73.91538462 15.24256301,73.93846154 15.22226148,73.96153846 15.24256301,73.98461538 15.26286651,74.00769231 15.28317196,73.98461538 15.30347939,73.96153846 15.32378878,73.93846154 15.34410015,73.91538462 15.32378878))
1866035|2|74.07692308|15.28317196|POLYGON((74.05384615 15.32378878,74.03076923 15.30347939,74.00769231 15.28317196,74.03076923 15.26286651,74.05384615 15.24256301,74.07692308 15.22226148,74.1 15.24256301,74.12307692 15.26286651,74.14615385 15.28317196,74.12307692 15.30347939,74.1 15.32378878,74.07692308 15.34410015,74.05384615 15.32378878))
1866052|6|76.43076923|15.28317196|POLYGON((76.40769231 15.32378878,76.38461538 15.30347939,76.36153846 15.28317196,76.38461538 15.26286651,76.40769231 15.24256301,76.43076923 15.22226148,76.45384615 15.24256301,76.47692308 15.26286651,76.5 15.28317196,76.47692308 15.30347939,76.45384615 15.32378878,76.43076923 15.34410015,76.40769231 15.32378878))
1868634|4|74.00769231|15.22226148|POLYGON((73.98461538 15.26286651,73.96153846 15.24256301,73.93846154 15.22226148,73.96153846 15.2019619,73.98461538 15.18166428,74.00769231 15.16136861,74.03076923 15.18166428,74.05384615 15.2019619,74.07692308 15.22226148,74.05384615 15.24256301,74.03076923 15.26286651,74.00769231 15.28317196,73.98461538 15.26286651))
1868635|4|74.14615385|15.22226148|POLYGON((74.12307692 15.26286651,74.1 15.24256301,74.07692308 15.22226148,74.1 15.2019619,74.12307692 15.18166428,74.14615385 15.16136861,74.16923077 15.18166428,74.19230769 15.2019619,74.21538462 15.22226148,74.19230769 15.24256301,74.16923077 15.26286651,74.14615385 15.28317196,74.12307692 15.26286651))
1868651|3|76.36153846|15.22226148|POLYGON((76.33846154 15.26286651,76.31538462 15.24256301,76.29230769 15.22226148,76.31538462 15.2019619,76.33846154 15.18166428,76.36153846 15.16136861,76.38461538 15.18166428,76.40769231 15.2019619,76.43076923 15.22226148,76.40769231 15.24256301,76.38461538 15.26286651,76.36153846 15.28317196,76.33846154 15.26286651))
1868653|1|76.63846154|15.22226148|POLYGON((76.61538462 15.26286651,76.59230769 15.24256301,76.56923077 15.22226148,76.59230769 15.2019619,76.61538462 15.18166428,76.63846154 15.16136861,76.66153846 15.18166428,76.68461538 15.2019619,76.70769231 15.22226148,76.68461538 15.24256301,76.66153846 15.26286651,76.63846154 15.28317196,76.61538462 15.26286651))
1871234|4|73.93846154|15.16136861|POLYGON((73.91538462 15.2019619,73.89230769 15.18166428,73.86923077 15.16136861,73.89230769 15.14107488,73.91538462 15.1207831,73.93846154 15.10049327,73.96153846 15.1207831,73.98461538 15.14107488,74.00769231 15.16136861,73.98461538 15.18166428,73.96153846 15.2019619,73.93846154 15.22226148,73.91538462 15.2019619))
1871235|4|74.07692308|15.16136861|POLYGON((74.05384615 15.2019619,74.03076923 15.18166428,74.00769231 15.16136861,74.03076923 15.14107488,74.05384615 15.1207831,74.07692308 15.10049327,74.1 15.1207831,74.12307692 15.14107488,74.14615385 15.16136861,74.12307692 15.18166428,74.1 15.2019619,74.07692308 15.22226148,74.05384615 15.2019619))
1871255|7|76.84615385|15.16136861|POLYGON((76.82307692 15.2019619,76.8 15.18166428,76.77692308 15.16136861,76.8 15.14107488,76.82307692 15.1207831,76.84615385 15.10049327,76.86923077 15.1207831,76.89230769 15.14107488,76.91538462 15.16136861,76.89230769 15.18166428,76.86923077 15.2019619,76.84615385 15.22226148,76.82307692 15.2019619))
1871256|5|76.98461538|15.16136861|POLYGON((76.96153846 15.2019619,76.93846154 15.18166428,76.91538462 15.16136861,76.93846154 15.14107488,76.96153846 15.1207831,76.98461538 15.10049327,77.00769231 15.1207831,77.03076923 15.14107488,77.05384615 15.16136861,77.03076923 15.18166428,77.00769231 15.2019619,76.98461538 15.22226148,76.96153846 15.2019619))
1876435|4|74.07692308|15.03963537|POLYGON((74.05384615 15.08020537,74.03076923 15.05991941,74.00769231 15.03963537,74.03076923 15.01935327,74.05384615 14.9990731,74.07692308 14.97879485,74.1 14.9990731,74.12307692 15.01935327,74.14615385 15.03963537,74.12307692 15.05991941,74.1 15.08020537,74.07692308 15.10049327,74.05384615 15.08020537))
1879034|2|74.00769231|14.97879485|POLYGON((73.98461538 15.01935327,73.96153846 14.9990731,73.93846154 14.97879485,73.96153846 14.95851851,73.98461538 14.9382441,74.00769231 14.9179716,74.03076923 14.9382441,74.05384615 14.95851851,74.07692308 14.97879485,74.05384615 14.9990731,74.03076923 15.01935327,74.00769231 15.03963537,73.98461538 15.01935327))
1879041|2|74.97692308|14.97879485|POLYGON((74.95384615 15.01935327,74.93076923 14.9990731,74.90769231 14.97879485,74.93076923 14.95851851,74.95384615 14.9382441,74.97692308 14.9179716,75 14.9382441,75.02307692 14.95851851,75.04615385 14.97879485,75.02307692 14.9990731,75 15.01935327,74.97692308 15.03963537,74.95384615 15.01935327))
1881642|7|75.04615385|14.9179716|POLYGON((75.02307692 14.95851851,75 14.9382441,74.97692308 14.9179716,75 14.89770101,75.02307692 14.87743232,75.04615385 14.85716554,75.06923077 14.87743232,75.09230769 14.89770101,75.11538462 14.9179716,75.09230769 14.9382441,75.06923077 14.95851851,75.04615385 14.97879485,75.02307692 14.95851851))
1884235|5|74.14615385|14.85716554|POLYGON((74.12307692 14.89770101,74.1 14.87743232,74.07692308 14.85716554,74.1 14.83690067,74.12307692 14.81663769,74.14615385 14.79637661,74.16923077 14.81663769,74.19230769 14.83690067,74.21538462 14.85716554,74.19230769 14.87743232,74.16923077 14.89770101,74.14615385 14.9179716,74.12307692 14.89770101))
1889442|2|75.11538462|14.7356047|POLYGON((75.09230769 14.77611742,75.06923077 14.75586012,75.04615385 14.7356047,75.06923077 14.71535117,75.09230769 14.69509952,75.11538462 14.67484974,75.13846154 14.69509952,75.16153846 14.71535117,75.18461538 14.7356047,75.16153846 14.75586012,75.13846154 14.77611742,75.11538462 14.79637661,75.09230769 14.77611742))
1889460|6|77.60769231|14.7356047|POLYGON((77.58461538 14.77611742,77.56153846 14.75586012,77.53846154 14.7356047,77.56153846 14.71535117,77.58461538 14.69509952,77.60769231 14.67484974,77.63076923 14.69509952,77.65384615 14.71535117,77.67692308 14.7356047,77.65384615 14.75586012,77.63076923 14.77611742,77.60769231 14.79637661,77.58461538 14.77611742))
1889467|6|78.57692308|14.7356047|POLYGON((78.55384615 14.77611742,78.53076923 14.75586012,78.50769231 14.7356047,78.53076923 14.71535117,78.55384615 14.69509952,78.57692308 14.67484974,78.6 14.69509952,78.62307692 14.71535117,78.64615385 14.7356047,78.62307692 14.75586012,78.6 14.77611742,78.57692308 14.79637661,78.55384615 14.77611742))
1894640|8|74.83846154|14.61411165|POLYGON((74.81538462 14.65460184,74.79230769 14.63435581,74.76923077 14.61411165,74.79230769 14.59386935,74.81538462 14.57362892,74.83846154 14.55339034,74.86153846 14.57362892,74.88461538 14.59386935,74.90769231 14.61411165,74.88461538 14.63435581,74.86153846 14.65460184,74.83846154 14.67484974,74.81538462 14.65460184))
1894646|7|75.66923077|14.61411165|POLYGON((75.64615385 14.65460184,75.62307692 14.63435581,75.6 14.61411165,75.62307692 14.59386935,75.64615385 14.57362892,75.66923077 14.55339034,75.69230769 14.57362892,75.71538462 14.59386935,75.73846154 14.61411165,75.71538462 14.63435581,75.69230769 14.65460184,75.66923077 14.67484974,75.64615385 14.65460184))
1897237|6|74.35384615|14.55339034|POLYGON((74.33076923 14.59386935,74.30769231 14.57362892,74.28461538 14.55339034,74.30769231 14.53315362,74.33076923 14.51291876,74.35384615 14.49268574,74.37692308 14.51291876,74.4 14.53315362,74.42307692 14.55339034,74.4 14.57362892,74.37692308 14.59386935,74.35384615 14.61411165,74.33076923 14.59386935))
1899847|7|75.80769231|14.49268574|POLYGON((75.78461538 14.53315362,75.76153846 14.51291876,75.73846154 14.49268574,75.76153846 14.47245457,75.78461538 14.45222524,75.80769231 14.43199775,75.83076923 14.45222524,75.85384615 14.47245457,75.87692308 14.49268574,75.85384615 14.51291876,75.83076923 14.53315362,75.80769231 14.55339034,75.78461538 14.53315362))
1899848|8|75.94615385|14.49268574|POLYGON((75.92307692 14.53315362,75.9 14.51291876,75.87692308 14.49268574,75.9 14.47245457,75.92307692 14.45222524,75.94615385 14.43199775,75.96923077 14.45222524,75.99230769 14.47245457,76.01538462 14.49268574,75.99230769 14.51291876,75.96923077 14.53315362,75.94615385 14.55339034,75.92307692 14.53315362))
1899873|5|79.40769231|14.49268574|POLYGON((79.38461538 14.53315362,79.36153846 14.51291876,79.33846154 14.49268574,79.36153846 14.47245457,79.38461538 14.45222524,79.40769231 14.43199775,79.43076923 14.45222524,79.45384615 14.47245457,79.47692308 14.49268574,79.45384615 14.51291876,79.43076923 14.53315362,79.40769231 14.55339034,79.38461538 14.53315362))
1899877|2|79.96153846|14.49268574|POLYGON((79.93846154 14.53315362,79.91538462 14.51291876,79.89230769 14.49268574,79.91538462 14.47245457,79.93846154 14.45222524,79.96153846 14.43199775,79.98461538 14.45222524,80.00769231 14.47245457,80.03076923 14.49268574,80.00769231 14.51291876,79.98461538 14.53315362,79.96153846 14.55339034,79.93846154 14.53315362))
1902438|7|74.49230769|14.43199775|POLYGON((74.46923077 14.47245457,74.44615385 14.45222524,74.42307692 14.43199775,74.44615385 14.4117721,74.46923077 14.39154829,74.49230769 14.3713263,74.51538462 14.39154829,74.53846154 14.4117721,74.56153846 14.43199775,74.53846154 14.45222524,74.51538462 14.47245457,74.49230769 14.49268574,74.46923077 14.47245457))
1902448|7|75.87692308|14.43199775|POLYGON((75.85384615 14.47245457,75.83076923 14.45222524,75.80769231 14.43199775,75.83076923 14.4117721,75.85384615 14.39154829,75.87692308 14.3713263,75.9 14.39154829,75.92307692 14.4117721,75.94615385 14.43199775,75.92307692 14.45222524,75.9 14.47245457,75.87692308 14.49268574,75.85384615 14.47245457))
1902478|5|80.03076923|14.43199775|POLYGON((80.00769231 14.47245457,79.98461538 14.45222524,79.96153846 14.43199775,79.98461538 14.4117721,80.00769231 14.39154829,80.03076923 14.3713263,80.05384615 14.39154829,80.07692308 14.4117721,80.1 14.43199775,80.07692308 14.45222524,80.05384615 14.47245457,80.03076923 14.49268574,80.00769231 14.47245457))
1905053|1|76.63846154|14.3713263|POLYGON((76.61538462 14.4117721,76.59230769 14.39154829,76.56923077 14.3713263,76.59230769 14.35110615,76.61538462 14.33088782,76.63846154 14.31067131,76.66153846 14.33088782,76.68461538 14.35110615,76.70769231 14.3713263,76.68461538 14.39154829,76.66153846 14.4117721,76.63846154 14.43199775,76.61538462 14.4117721))
1905077|6|79.96153846|14.3713263|POLYGON((79.93846154 14.4117721,79.91538462 14.39154829,79.89230769 14.3713263,79.91538462 14.35110615,79.93846154 14.33088782,79.96153846 14.31067131,79.98461538 14.33088782,80.00769231 14.35110615,80.03076923 14.3713263,80.00769231 14.39154829,79.98461538 14.4117721,79.96153846 14.43199775,79.93846154 14.4117721))
1907654|1|76.70769231|14.31067131|POLYGON((76.68461538 14.35110615,76.66153846 14.33088782,76.63846154 14.31067131,76.66153846 14.29045663,76.68461538 14.27024376,76.70769231 14.2500327,76.73076923 14.27024376,76.75384615 14.29045663,76.77692308 14.31067131,76.75384615 14.33088782,76.73076923 14.35110615,76.70769231 14.3713263,76.68461538 14.35110615))
1910251|3|76.36153846|14.2500327|POLYGON((76.33846154 14.29045663,76.31538462 14.27024376,76.29230769 14.2500327,76.31538462 14.22982345,76.33846154 14.20961601,76.36153846 14.18941038,76.38461538 14.20961601,76.40769231 14.22982345,76.43076923 14.2500327,76.40769231 14.27024376,76.38461538 14.29045663,76.36153846 14.31067131,76.33846154 14.29045663))
1910278|6|80.1|14.2500327|POLYGON((80.07692308 14.29045663,80.05384615 14.27024376,80.03076923 14.2500327,80.05384615 14.22982345,80.07692308 14.20961601,80.1 14.18941038,80.12307692 14.20961601,80.14615385 14.22982345,80.16923077 14.2500327,80.14615385 14.27024376,80.12307692 14.29045663,80.1 14.31067131,80.07692308 14.29045663))
1912842|7|75.04615385|14.18941038|POLYGON((75.02307692 14.22982345,75 14.20961601,74.97692308 14.18941038,75 14.16920654,75.02307692 14.14900451,75.04615385 14.12880427,75.06923077 14.14900451,75.09230769 14.16920654,75.11538462 14.18941038,75.09230769 14.20961601,75.06923077 14.22982345,75.04615385 14.2500327,75.02307692 14.22982345))
1912852|7|76.43076923|14.18941038|POLYGON((76.40769231 14.22982345,76.38461538 14.20961601,76.36153846 14.18941038,76.38461538 14.16920654,76.40769231 14.14900451,76.43076923 14.12880427,76.45384615 14.14900451,76.47692308 14.16920654,76.5 14.18941038,76.47692308 14.20961601,76.45384615 14.22982345,76.43076923 14.2500327,76.40769231 14.22982345))
1915476|6|79.82307692|14.12880427|POLYGON((79.8 14.16920654,79.77692308 14.14900451,79.75384615 14.12880427,79.77692308 14.10860582,79.8 14.08840917,79.82307692 14.0682143,79.84615385 14.08840917,79.86923077 14.10860582,79.89230769 14.12880427,79.86923077 14.14900451,79.84615385 14.16920654,79.82307692 14.18941038,79.8 14.16920654))
1920638|7|74.56153846|14.00764037|POLYGON((74.53846154 14.04802121,74.51538462 14.0278299,74.49230769 14.00764037,74.51538462 13.98745262,74.53846154 13.96726664,74.56153846 13.94708242,74.58461538 13.96726664,74.60769231 13.98745262,74.63076923 14.00764037,74.60769231 14.0278299,74.58461538 14.04802121,74.56153846 14.0682143,74.53846154 14.04802121))
1923246|7|75.6|13.94708242|POLYGON((75.57692308 13.98745262,75.55384615 13.96726664,75.53076923 13.94708242,75.55384615 13.92689997,75.57692308 13.90671929,75.6 13.88654036,75.62307692 13.90671929,75.64615385 13.92689997,75.66923077 13.94708242,75.64615385 13.96726664,75.62307692 13.98745262,75.6 14.00764037,75.57692308 13.98745262))
1925838|7|74.56153846|13.88654036|POLYGON((74.53846154 13.92689997,74.51538462 13.90671929,74.49230769 13.88654036,74.51538462 13.86636319,74.53846154 13.84618778,74.56153846 13.82601411,74.58461538 13.84618778,74.60769231 13.86636319,74.63076923 13.88654036,74.60769231 13.90671929,74.58461538 13.92689997,74.56153846 13.94708242,74.53846154 13.92689997))
1925840|8|74.83846154|13.88654036|POLYGON((74.81538462 13.92689997,74.79230769 13.90671929,74.76923077 13.88654036,74.79230769 13.86636319,74.81538462 13.84618778,74.83846154 13.82601411,74.86153846 13.84618778,74.88461538 13.86636319,74.90769231 13.88654036,74.88461538 13.90671929,74.86153846 13.92689997,74.83846154 13.94708242,74.81538462 13.92689997))
1925867|1|78.57692308|13.88654036|POLYGON((78.55384615 13.92689997,78.53076923 13.90671929,78.50769231 13.88654036,78.53076923 13.86636319,78.55384615 13.84618778,78.57692308 13.82601411,78.6 13.84618778,78.62307692 13.86636319,78.64615385 13.88654036,78.62307692 13.90671929,78.6 13.92689997,78.57692308 13.94708242,78.55384615 13.92689997))
1928447|7|75.73846154|13.82601411|POLYGON((75.71538462 13.86636319,75.69230769 13.84618778,75.66923077 13.82601411,75.69230769 13.8058422,75.71538462 13.78567203,75.73846154 13.7655036,75.76153846 13.78567203,75.78461538 13.8058422,75.80769231 13.82601411,75.78461538 13.84618778,75.76153846 13.86636319,75.73846154 13.88654036,75.71538462 13.86636319))
1928460|5|77.53846154|13.82601411|POLYGON((77.51538462 13.86636319,77.49230769 13.84618778,77.46923077 13.82601411,77.49230769 13.8058422,77.51538462 13.78567203,77.53846154 13.7655036,77.56153846 13.78567203,77.58461538 13.8058422,77.60769231 13.82601411,77.58461538 13.84618778,77.56153846 13.86636319,77.53846154 13.88654036,77.51538462 13.86636319))
1933639|7|74.63076923|13.70500873|POLYGON((74.60769231 13.74533691,74.58461538 13.72517196,74.56153846 13.70500873,74.58461538 13.68484724,74.60769231 13.66468748,74.63076923 13.64452944,74.65384615 13.66468748,74.67692308 13.68484724,74.7 13.70500873,74.67692308 13.72517196,74.65384615 13.74533691,74.63076923 13.7655036,74.60769231 13.74533691))
1933641|7|74.90769231|13.70500873|POLYGON((74.88461538 13.74533691,74.86153846 13.72517196,74.83846154 13.70500873,74.86153846 13.68484724,74.88461538 13.66468748,74.90769231 13.64452944,74.93076923 13.66468748,74.95384615 13.68484724,74.97692308 13.70500873,74.95384615 13.72517196,74.93076923 13.74533691,74.90769231 13.7655036,74.88461538 13.74533691))
1933673|1|79.33846154|13.70500873|POLYGON((79.31538462 13.74533691,79.29230769 13.72517196,79.26923077 13.70500873,79.29230769 13.68484724,79.31538462 13.66468748,79.33846154 13.64452944,79.36153846 13.66468748,79.38461538 13.68484724,79.40769231 13.70500873,79.38461538 13.72517196,79.36153846 13.74533691,79.33846154 13.7655036,79.31538462 13.74533691))
1933678|5|80.03076923|13.70500873|POLYGON((80.00769231 13.74533691,79.98461538 13.72517196,79.96153846 13.70500873,79.98461538 13.68484724,80.00769231 13.66468748,80.03076923 13.64452944,80.05384615 13.66468748,80.07692308 13.68484724,80.1 13.70500873,80.07692308 13.72517196,80.05384615 13.74533691,80.03076923 13.7655036,80.00769231 13.74533691))
1936239|7|74.7|13.64452944|POLYGON((74.67692308 13.68484724,74.65384615 13.66468748,74.63076923 13.64452944,74.65384615 13.62437313,74.67692308 13.60421853,74.7 13.58406564,74.72307692 13.60421853,74.74615385 13.62437313,74.76923077 13.64452944,74.74615385 13.66468748,74.72307692 13.68484724,74.7 13.70500873,74.67692308 13.68484724))
1936272|5|79.26923077|13.64452944|POLYGON((79.24615385 13.68484724,79.22307692 13.66468748,79.2 13.64452944,79.22307692 13.62437313,79.24615385 13.60421853,79.26923077 13.58406564,79.29230769 13.60421853,79.31538462 13.62437313,79.33846154 13.64452944,79.31538462 13.66468748,79.29230769 13.68484724,79.26923077 13.70500873,79.24615385 13.68484724))
1936273|5|79.40769231|13.64452944|POLYGON((79.38461538 13.68484724,79.36153846 13.66468748,79.33846154 13.64452944,79.36153846 13.62437313,79.38461538 13.60421853,79.40769231 13.58406564,79.43076923 13.60421853,79.45384615 13.62437313,79.47692308 13.64452944,79.45384615 13.66468748,79.43076923 13.68484724,79.40769231 13.70500873,79.38461538 13.68484724))
1936274|1|79.54615385|13.64452944|POLYGON((79.52307692 13.68484724,79.5 13.66468748,79.47692308 13.64452944,79.5 13.62437313,79.52307692 13.60421853,79.54615385 13.58406564,79.56923077 13.60421853,79.59230769 13.62437313,79.61538462 13.64452944,79.59230769 13.66468748,79.56923077 13.68484724,79.54615385 13.70500873,79.52307692 13.68484724))
1938867|3|78.50769231|13.58406564|POLYGON((78.48461538 13.62437313,78.46153846 13.60421853,78.43846154 13.58406564,78.46153846 13.56391447,78.48461538 13.54376501,78.50769231 13.52361726,78.53076923 13.54376501,78.55384615 13.56391447,78.57692308 13.58406564,78.55384615 13.60421853,78.53076923 13.62437313,78.50769231 13.64452944,78.48461538 13.62437313))
1938874|5|79.47692308|13.58406564|POLYGON((79.45384615 13.62437313,79.43076923 13.60421853,79.40769231 13.58406564,79.43076923 13.56391447,79.45384615 13.54376501,79.47692308 13.52361726,79.5 13.54376501,79.52307692 13.56391447,79.54615385 13.58406564,79.52307692 13.60421853,79.5 13.62437313,79.47692308 13.64452944,79.45384615 13.62437313))
1938878|8|80.03076923|13.58406564|POLYGON((80.00769231 13.62437313,79.98461538 13.60421853,79.96153846 13.58406564,79.98461538 13.56391447,80.00769231 13.54376501,80.03076923 13.52361726,80.05384615 13.54376501,80.07692308 13.56391447,80.1 13.58406564,80.07692308 13.60421853,80.05384615 13.62437313,80.03076923 13.64452944,80.00769231 13.62437313))
1946639|7|74.7|13.40276641|POLYGON((74.67692308 13.44304325,74.65384615 13.42290399,74.63076923 13.40276641,74.65384615 13.38263053,74.67692308 13.36249632,74.7 13.3423638,74.72307692 13.36249632,74.74615385 13.38263053,74.76923077 13.40276641,74.74615385 13.42290399,74.72307692 13.44304325,74.7 13.46318421,74.67692308 13.44304325))
1946674|2|79.54615385|13.40276641|POLYGON((79.52307692 13.44304325,79.5 13.42290399,79.47692308 13.40276641,79.5 13.38263053,79.52307692 13.36249632,79.54615385 13.3423638,79.56923077 13.36249632,79.59230769 13.38263053,79.61538462 13.40276641,79.59230769 13.42290399,79.56923077 13.44304325,79.54615385 13.46318421,79.52307692 13.44304325))
1949240|7|74.76923077|13.3423638|POLYGON((74.74615385 13.38263053,74.72307692 13.36249632,74.7 13.3423638,74.72307692 13.32223295,74.74615385 13.30210378,74.76923077 13.28197628,74.79230769 13.30210378,74.81538462 13.32223295,74.83846154 13.3423638,74.81538462 13.36249632,74.79230769 13.38263053,74.76923077 13.40276641,74.74615385 13.38263053))
1949247|7|75.73846154|13.3423638|POLYGON((75.71538462 13.38263053,75.69230769 13.36249632,75.66923077 13.3423638,75.69230769 13.32223295,75.71538462 13.30210378,75.73846154 13.28197628,75.76153846 13.30210378,75.78461538 13.32223295,75.80769231 13.3423638,75.78461538 13.36249632,75.76153846 13.38263053,75.73846154 13.40276641,75.71538462 13.38263053))
1949257|7|77.12307692|13.3423638|POLYGON((77.1 13.38263053,77.07692308 13.36249632,77.05384615 13.3423638,77.07692308 13.32223295,77.1 13.30210378,77.12307692 13.28197628,77.14615385 13.30210378,77.16923077 13.32223295,77.19230769 13.3423638,77.16923077 13.36249632,77.14615385 13.38263053,77.12307692 13.40276641,77.1 13.38263053))
1951839|7|74.7|13.28197628|POLYGON((74.67692308 13.32223295,74.65384615 13.30210378,74.63076923 13.28197628,74.65384615 13.26185045,74.67692308 13.24172628,74.7 13.22160378,74.72307692 13.24172628,74.74615385 13.26185045,74.76923077 13.28197628,74.74615385 13.30210378,74.72307692 13.32223295,74.7 13.3423638,74.67692308 13.32223295))
1951857|2|77.19230769|13.28197628|POLYGON((77.16923077 13.32223295,77.14615385 13.30210378,77.12307692 13.28197628,77.14615385 13.26185045,77.16923077 13.24172628,77.19230769 13.22160378,77.21538462 13.24172628,77.23846154 13.26185045,77.26153846 13.28197628,77.23846154 13.30210378,77.21538462 13.32223295,77.19230769 13.3423638,77.16923077 13.32223295))
1954446|8|75.6|13.22160378|POLYGON((75.57692308 13.26185045,75.55384615 13.24172628,75.53076923 13.22160378,75.55384615 13.20148294,75.57692308 13.18136376,75.6 13.16124623,75.62307692 13.18136376,75.64615385 13.20148294,75.66923077 13.22160378,75.64615385 13.24172628,75.62307692 13.26185045,75.6 13.28197628,75.57692308 13.26185045))
1954461|7|77.67692308|13.22160378|POLYGON((77.65384615 13.26185045,77.63076923 13.24172628,77.60769231 13.22160378,77.63076923 13.20148294,77.65384615 13.18136376,77.67692308 13.16124623,77.7 13.18136376,77.72307692 13.20148294,77.74615385 13.22160378,77.72307692 13.24172628,77.7 13.26185045,77.67692308 13.28197628,77.65384615 13.26185045))
1954469|6|78.78461538|13.22160378|POLYGON((78.76153846 13.26185045,78.73846154 13.24172628,78.71538462 13.22160378,78.73846154 13.20148294,78.76153846 13.18136376,78.78461538 13.16124623,78.80769231 13.18136376,78.83076923 13.20148294,78.85384615 13.22160378,78.83076923 13.24172628,78.80769231 13.26185045,78.78461538 13.28197628,78.76153846 13.26185045))
1954475|6|79.61538462|13.22160378|POLYGON((79.59230769 13.26185045,79.56923077 13.24172628,79.54615385 13.22160378,79.56923077 13.20148294,79.59230769 13.18136376,79.61538462 13.16124623,79.63846154 13.18136376,79.66153846 13.20148294,79.68461538 13.22160378,79.66153846 13.24172628,79.63846154 13.26185045,79.61538462 13.28197628,79.59230769 13.26185045))
1954479|6|80.16923077|13.22160378|POLYGON((80.14615385 13.26185045,80.12307692 13.24172628,80.1 13.22160378,80.12307692 13.20148294,80.14615385 13.18136376,80.16923077 13.16124623,80.19230769 13.18136376,80.21538462 13.20148294,80.23846154 13.22160378,80.21538462 13.24172628,80.19230769 13.26185045,80.16923077 13.28197628,80.14615385 13.26185045))
1954480|6|80.30769231|13.22160378|POLYGON((80.28461538 13.26185045,80.26153846 13.24172628,80.23846154 13.22160378,80.26153846 13.20148294,80.28461538 13.18136376,80.30769231 13.16124623,80.33076923 13.18136376,80.35384615 13.20148294,80.37692308 13.22160378,80.35384615 13.24172628,80.33076923 13.26185045,80.30769231 13.28197628,80.28461538 13.26185045))
1957041|4|74.97692308|13.16124623|POLYGON((74.95384615 13.20148294,74.93076923 13.18136376,74.90769231 13.16124623,74.93076923 13.14113035,74.95384615 13.12101612,74.97692308 13.10090353,75 13.12101612,75.02307692 13.14113035,75.04615385 13.16124623,75.02307692 13.18136376,75 13.20148294,74.97692308 13.22160378,74.95384615 13.20148294))
1957044|7|75.39230769|13.16124623|POLYGON((75.36923077 13.20148294,75.34615385 13.18136376,75.32307692 13.16124623,75.34615385 13.14113035,75.36923077 13.12101612,75.39230769 13.10090353,75.41538462 13.12101612,75.43846154 13.14113035,75.46153846 13.16124623,75.43846154 13.18136376,75.41538462 13.20148294,75.39230769 13.22160378,75.36923077 13.20148294))
1957060|7|77.60769231|13.16124623|POLYGON((77.58461538 13.20148294,77.56153846 13.18136376,77.53846154 13.16124623,77.56153846 13.14113035,77.58461538 13.12101612,77.60769231 13.10090353,77.63076923 13.12101612,77.65384615 13.14113035,77.67692308 13.16124623,77.65384615 13.18136376,77.63076923 13.20148294,77.60769231 13.22160378,77.58461538 13.20148294))
1957061|7|77.74615385|13.16124623|POLYGON((77.72307692 13.20148294,77.7 13.18136376,77.67692308 13.16124623,77.7 13.14113035,77.72307692 13.12101612,77.74615385 13.10090353,77.76923077 13.12101612,77.79230769 13.14113035,77.81538462 13.16124623,77.79230769 13.18136376,77.76923077 13.20148294,77.74615385 13.22160378,77.72307692 13.20148294))
1957078|6|80.1|13.16124623|POLYGON((80.07692308 13.20148294,80.05384615 13.18136376,80.03076923 13.16124623,80.05384615 13.14113035,80.07692308 13.12101612,80.1 13.10090353,80.12307692 13.12101612,80.14615385 13.14113035,80.16923077 13.16124623,80.14615385 13.18136376,80.12307692 13.20148294,80.1 13.22160378,80.07692308 13.20148294))
1957079|6|80.23846154|13.16124623|POLYGON((80.21538462 13.20148294,80.19230769 13.18136376,80.16923077 13.16124623,80.19230769 13.14113035,80.21538462 13.12101612,80.23846154 13.10090353,80.26153846 13.12101612,80.28461538 13.14113035,80.30769231 13.16124623,80.28461538 13.18136376,80.26153846 13.20148294,80.23846154 13.22160378,80.21538462 13.20148294))
1959640|7|74.76923077|13.10090353|POLYGON((74.74615385 13.14113035,74.72307692 13.12101612,74.7 13.10090353,74.72307692 13.08079259,74.74615385 13.06068329,74.76923077 13.04057563,74.79230769 13.06068329,74.81538462 13.08079259,74.83846154 13.10090353,74.81538462 13.12101612,74.79230769 13.14113035,74.76923077 13.16124623,74.74615385 13.14113035))
1959659|6|77.4|13.10090353|POLYGON((77.37692308 13.14113035,77.35384615 13.12101612,77.33076923 13.10090353,77.35384615 13.08079259,77.37692308 13.06068329,77.4 13.04057563,77.42307692 13.06068329,77.44615385 13.08079259,77.46923077 13.10090353,77.44615385 13.12101612,77.42307692 13.14113035,77.4 13.16124623,77.37692308 13.14113035))
1959660|7|77.53846154|13.10090353|POLYGON((77.51538462 13.14113035,77.49230769 13.12101612,77.46923077 13.10090353,77.49230769 13.08079259,77.51538462 13.06068329,77.53846154 13.04057563,77.56153846 13.06068329,77.58461538 13.08079259,77.60769231 13.10090353,77.58461538 13.12101612,77.56153846 13.14113035,77.53846154 13.16124623,77.51538462 13.14113035))
1959661|8|77.67692308|13.10090353|POLYGON((77.65384615 13.14113035,77.63076923 13.12101612,77.60769231 13.10090353,77.63076923 13.08079259,77.65384615 13.06068329,77.67692308 13.04057563,77.7 13.06068329,77.72307692 13.08079259,77.74615385 13.10090353,77.72307692 13.12101612,77.7 13.14113035,77.67692308 13.16124623,77.65384615 13.14113035))
1959677|2|79.89230769|13.10090353|POLYGON((79.86923077 13.14113035,79.84615385 13.12101612,79.82307692 13.10090353,79.84615385 13.08079259,79.86923077 13.06068329,79.89230769 13.04057563,79.91538462 13.06068329,79.93846154 13.08079259,79.96153846 13.10090353,79.93846154 13.12101612,79.91538462 13.14113035,79.89230769 13.16124623,79.86923077 13.14113035))
1959678|2|80.03076923|13.10090353|POLYGON((80.00769231 13.14113035,79.98461538 13.12101612,79.96153846 13.10090353,79.98461538 13.08079259,80.00769231 13.06068329,80.03076923 13.04057563,80.05384615 13.06068329,80.07692308 13.08079259,80.1 13.10090353,80.07692308 13.12101612,80.05384615 13.14113035,80.03076923 13.16124623,80.00769231 13.14113035))
1959679|6|80.16923077|13.10090353|POLYGON((80.14615385 13.14113035,80.12307692 13.12101612,80.1 13.10090353,80.12307692 13.08079259,80.14615385 13.06068329,80.16923077 13.04057563,80.19230769 13.06068329,80.21538462 13.08079259,80.23846154 13.10090353,80.21538462 13.12101612,80.19230769 13.14113035,80.16923077 13.16124623,80.14615385 13.14113035))
1959680|6|80.30769231|13.10090353|POLYGON((80.28461538 13.14113035,80.26153846 13.12101612,80.23846154 13.10090353,80.26153846 13.08079259,80.28461538 13.06068329,80.30769231 13.04057563,80.33076923 13.06068329,80.35384615 13.08079259,80.37692308 13.10090353,80.35384615 13.12101612,80.33076923 13.14113035,80.30769231 13.16124623,80.28461538 13.14113035))
1962240|7|74.83846154|13.04057563|POLYGON((74.81538462 13.08079259,74.79230769 13.06068329,74.76923077 13.04057563,74.79230769 13.0204696,74.81538462 13.0003652,74.83846154 12.98026243,74.86153846 13.0003652,74.88461538 13.0204696,74.90769231 13.04057563,74.88461538 13.06068329,74.86153846 13.08079259,74.83846154 13.10090353,74.81538462 13.08079259))
1962249|7|76.08461538|13.04057563|POLYGON((76.06153846 13.08079259,76.03846154 13.06068329,76.01538462 13.04057563,76.03846154 13.0204696,76.06153846 13.0003652,76.08461538 12.98026243,76.10769231 13.0003652,76.13076923 13.0204696,76.15384615 13.04057563,76.13076923 13.06068329,76.10769231 13.08079259,76.08461538 13.10090353,76.06153846 13.08079259))
1962259|7|77.46923077|13.04057563|POLYGON((77.44615385 13.08079259,77.42307692 13.06068329,77.4 13.04057563,77.42307692 13.0204696,77.44615385 13.0003652,77.46923077 12.98026243,77.49230769 13.0003652,77.51538462 13.0204696,77.53846154 13.04057563,77.51538462 13.06068329,77.49230769 13.08079259,77.46923077 13.10090353,77.44615385 13.08079259))
1962260|7|77.60769231|13.04057563|POLYGON((77.58461538 13.08079259,77.56153846 13.06068329,77.53846154 13.04057563,77.56153846 13.0204696,77.58461538 13.0003652,77.60769231 12.98026243,77.63076923 13.0003652,77.65384615 13.0204696,77.67692308 13.04057563,77.65384615 13.06068329,77.63076923 13.08079259,77.60769231 13.10090353,77.58461538 13.08079259))
1962261|7|77.74615385|13.04057563|POLYGON((77.72307692 13.08079259,77.7 13.06068329,77.67692308 13.04057563,77.7 13.0204696,77.72307692 13.0003652,77.74615385 12.98026243,77.76923077 13.0003652,77.79230769 13.0204696,77.81538462 13.04057563,77.79230769 13.06068329,77.76923077 13.08079259,77.74615385 13.10090353,77.72307692 13.08079259))
1962278|6|80.1|13.04057563|POLYGON((80.07692308 13.08079259,80.05384615 13.06068329,80.03076923 13.04057563,80.05384615 13.0204696,80.07692308 13.0003652,80.1 12.98026243,80.12307692 13.0003652,80.14615385 13.0204696,80.16923077 13.04057563,80.14615385 13.06068329,80.12307692 13.08079259,80.1 13.10090353,80.07692308 13.08079259))
1962279|6|80.23846154|13.04057563|POLYGON((80.21538462 13.08079259,80.19230769 13.06068329,80.16923077 13.04057563,80.19230769 13.0204696,80.21538462 13.0003652,80.23846154 12.98026243,80.26153846 13.0003652,80.28461538 13.0204696,80.30769231 13.04057563,80.28461538 13.06068329,80.26153846 13.08079259,80.23846154 13.10090353,80.21538462 13.08079259))
1964840|7|74.76923077|12.98026243|POLYGON((74.74615385 13.0204696,74.72307692 13.0003652,74.7 12.98026243,74.72307692 12.96016129,74.74615385 12.94006177,74.76923077 12.91996387,74.79230769 12.94006177,74.81538462 12.96016129,74.83846154 12.98026243,74.81538462 13.0003652,74.79230769 13.0204696,74.76923077 13.04057563,74.74615385 13.0204696))
1964841|5|74.90769231|12.98026243|POLYGON((74.88461538 13.0204696,74.86153846 13.0003652,74.83846154 12.98026243,74.86153846 12.96016129,74.88461538 12.94006177,74.90769231 12.91996387,74.93076923 12.94006177,74.95384615 12.96016129,74.97692308 12.98026243,74.95384615 13.0003652,74.93076923 13.0204696,74.90769231 13.04057563,74.88461538 13.0204696))
1964844|7|75.32307692|12.98026243|POLYGON((75.3 13.0204696,75.27692308 13.0003652,75.25384615 12.98026243,75.27692308 12.96016129,75.3 12.94006177,75.32307692 12.91996387,75.34615385 12.94006177,75.36923077 12.96016129,75.39230769 12.98026243,75.36923077 13.0003652,75.34615385 13.0204696,75.32307692 13.04057563,75.3 13.0204696))
1964859|7|77.4|12.98026243|POLYGON((77.37692308 13.0204696,77.35384615 13.0003652,77.33076923 12.98026243,77.35384615 12.96016129,77.37692308 12.94006177,77.4 12.91996387,77.42307692 12.94006177,77.44615385 12.96016129,77.46923077 12.98026243,77.44615385 13.0003652,77.42307692 13.0204696,77.4 13.04057563,77.37692308 13.0204696))
1964860|7|77.53846154|12.98026243|POLYGON((77.51538462 13.0204696,77.49230769 13.0003652,77.46923077 12.98026243,77.49230769 12.96016129,77.51538462 12.94006177,77.53846154 12.91996387,77.56153846 12.94006177,77.58461538 12.96016129,77.60769231 12.98026243,77.58461538 13.0003652,77.56153846 13.0204696,77.53846154 13.04057563,77.51538462 13.0204696))
1964861|7|77.67692308|12.98026243|POLYGON((77.65384615 13.0204696,77.63076923 13.0003652,77.60769231 12.98026243,77.63076923 12.96016129,77.65384615 12.94006177,77.67692308 12.91996387,77.7 12.94006177,77.72307692 12.96016129,77.74615385 12.98026243,77.72307692 13.0003652,77.7 13.0204696,77.67692308 13.04057563,77.65384615 13.0204696))
1964862|7|77.81538462|12.98026243|POLYGON((77.79230769 13.0204696,77.76923077 13.0003652,77.74615385 12.98026243,77.76923077 12.96016129,77.79230769 12.94006177,77.81538462 12.91996387,77.83846154 12.94006177,77.86153846 12.96016129,77.88461538 12.98026243,77.86153846 13.0003652,77.83846154 13.0204696,77.81538462 13.04057563,77.79230769 13.0204696))
1964863|7|77.95384615|12.98026243|POLYGON((77.93076923 13.0204696,77.90769231 13.0003652,77.88461538 12.98026243,77.90769231 12.96016129,77.93076923 12.94006177,77.95384615 12.91996387,77.97692308 12.94006177,78 12.96016129,78.02307692 12.98026243,78 13.0003652,77.97692308 13.0204696,77.95384615 13.04057563,77.93076923 13.0204696))
1964872|5|79.2|12.98026243|POLYGON((79.17692308 13.0204696,79.15384615 13.0003652,79.13076923 12.98026243,79.15384615 12.96016129,79.17692308 12.94006177,79.2 12.91996387,79.22307692 12.94006177,79.24615385 12.96016129,79.26923077 12.98026243,79.24615385 13.0003652,79.22307692 13.0204696,79.2 13.04057563,79.17692308 13.0204696))
1964873|6|79.33846154|12.98026243|POLYGON((79.31538462 13.0204696,79.29230769 13.0003652,79.26923077 12.98026243,79.29230769 12.96016129,79.31538462 12.94006177,79.33846154 12.91996387,79.36153846 12.94006177,79.38461538 12.96016129,79.40769231 12.98026243,79.38461538 13.0003652,79.36153846 13.0204696,79.33846154 13.04057563,79.31538462 13.0204696))
1964877|6|79.89230769|12.98026243|POLYGON((79.86923077 13.0204696,79.84615385 13.0003652,79.82307692 12.98026243,79.84615385 12.96016129,79.86923077 12.94006177,79.89230769 12.91996387,79.91538462 12.94006177,79.93846154 12.96016129,79.96153846 12.98026243,79.93846154 13.0003652,79.91538462 13.0204696,79.89230769 13.04057563,79.86923077 13.0204696))
1964878|6|80.03076923|12.98026243|POLYGON((80.00769231 13.0204696,79.98461538 13.0003652,79.96153846 12.98026243,79.98461538 12.96016129,80.00769231 12.94006177,80.03076923 12.91996387,80.05384615 12.94006177,80.07692308 12.96016129,80.1 12.98026243,80.07692308 13.0003652,80.05384615 13.0204696,80.03076923 13.04057563,80.00769231 13.0204696))
1964879|6|80.16923077|12.98026243|POLYGON((80.14615385 13.0204696,80.12307692 13.0003652,80.1 12.98026243,80.12307692 12.96016129,80.14615385 12.94006177,80.16923077 12.91996387,80.19230769 12.94006177,80.21538462 12.96016129,80.23846154 12.98026243,80.21538462 13.0003652,80.19230769 13.0204696,80.16923077 13.04057563,80.14615385 13.0204696))
1964880|6|80.30769231|12.98026243|POLYGON((80.28461538 13.0204696,80.26153846 13.0003652,80.23846154 12.98026243,80.26153846 12.96016129,80.28461538 12.94006177,80.30769231 12.91996387,80.33076923 12.94006177,80.35384615 12.96016129,80.37692308 12.98026243,80.35384615 13.0003652,80.33076923 13.0204696,80.30769231 13.04057563,80.28461538 13.0204696))
1967440|7|74.83846154|12.91996387|POLYGON((74.81538462 12.96016129,74.79230769 12.94006177,74.76923077 12.91996387,74.79230769 12.89986758,74.81538462 12.87977291,74.83846154 12.85967986,74.86153846 12.87977291,74.88461538 12.89986758,74.90769231 12.91996387,74.88461538 12.94006177,74.86153846 12.96016129,74.83846154 12.98026243,74.81538462 12.96016129))
1967441|7|74.97692308|12.91996387|POLYGON((74.95384615 12.96016129,74.93076923 12.94006177,74.90769231 12.91996387,74.93076923 12.89986758,74.95384615 12.87977291,74.97692308 12.85967986,75 12.87977291,75.02307692 12.89986758,75.04615385 12.91996387,75.02307692 12.94006177,75 12.96016129,74.97692308 12.98026243,74.95384615 12.96016129))
1967442|7|75.11538462|12.91996387|POLYGON((75.09230769 12.96016129,75.06923077 12.94006177,75.04615385 12.91996387,75.06923077 12.89986758,75.09230769 12.87977291,75.11538462 12.85967986,75.13846154 12.87977291,75.16153846 12.89986758,75.18461538 12.91996387,75.16153846 12.94006177,75.13846154 12.96016129,75.11538462 12.98026243,75.09230769 12.96016129))
1967459|7|77.46923077|12.91996387|POLYGON((77.44615385 12.96016129,77.42307692 12.94006177,77.4 12.91996387,77.42307692 12.89986758,77.44615385 12.87977291,77.46923077 12.85967986,77.49230769 12.87977291,77.51538462 12.89986758,77.53846154 12.91996387,77.51538462 12.94006177,77.49230769 12.96016129,77.46923077 12.98026243,77.44615385 12.96016129))
1967460|7|77.60769231|12.91996387|POLYGON((77.58461538 12.96016129,77.56153846 12.94006177,77.53846154 12.91996387,77.56153846 12.89986758,77.58461538 12.87977291,77.60769231 12.85967986,77.63076923 12.87977291,77.65384615 12.89986758,77.67692308 12.91996387,77.65384615 12.94006177,77.63076923 12.96016129,77.60769231 12.98026243,77.58461538 12.96016129))
1967461|7|77.74615385|12.91996387|POLYGON((77.72307692 12.96016129,77.7 12.94006177,77.67692308 12.91996387,77.7 12.89986758,77.72307692 12.87977291,77.74615385 12.85967986,77.76923077 12.87977291,77.79230769 12.89986758,77.81538462 12.91996387,77.79230769 12.94006177,77.76923077 12.96016129,77.74615385 12.98026243,77.72307692 12.96016129))
1967469|6|78.85384615|12.91996387|POLYGON((78.83076923 12.96016129,78.80769231 12.94006177,78.78461538 12.91996387,78.80769231 12.89986758,78.83076923 12.87977291,78.85384615 12.85967986,78.87692308 12.87977291,78.9 12.89986758,78.92307692 12.91996387,78.9 12.94006177,78.87692308 12.96016129,78.85384615 12.98026243,78.83076923 12.96016129))
1967470|6|78.99230769|12.91996387|POLYGON((78.96923077 12.96016129,78.94615385 12.94006177,78.92307692 12.91996387,78.94615385 12.89986758,78.96923077 12.87977291,78.99230769 12.85967986,79.01538462 12.87977291,79.03846154 12.89986758,79.06153846 12.91996387,79.03846154 12.94006177,79.01538462 12.96016129,78.99230769 12.98026243,78.96923077 12.96016129))
1967471|6|79.13076923|12.91996387|POLYGON((79.10769231 12.96016129,79.08461538 12.94006177,79.06153846 12.91996387,79.08461538 12.89986758,79.10769231 12.87977291,79.13076923 12.85967986,79.15384615 12.87977291,79.17692308 12.89986758,79.2 12.91996387,79.17692308 12.94006177,79.15384615 12.96016129,79.13076923 12.98026243,79.10769231 12.96016129))
1967478|6|80.1|12.91996387|POLYGON((80.07692308 12.96016129,80.05384615 12.94006177,80.03076923 12.91996387,80.05384615 12.89986758,80.07692308 12.87977291,80.1 12.85967986,80.12307692 12.87977291,80.14615385 12.89986758,80.16923077 12.91996387,80.14615385 12.94006177,80.12307692 12.96016129,80.1 12.98026243,80.07692308 12.96016129))
1967479|6|80.23846154|12.91996387|POLYGON((80.21538462 12.96016129,80.19230769 12.94006177,80.16923077 12.91996387,80.19230769 12.89986758,80.21538462 12.87977291,80.23846154 12.85967986,80.26153846 12.87977291,80.28461538 12.89986758,80.30769231 12.91996387,80.28461538 12.94006177,80.26153846 12.96016129,80.23846154 12.98026243,80.21538462 12.96016129))
1970041|8|74.90769231|12.85967986|POLYGON((74.88461538 12.89986758,74.86153846 12.87977291,74.83846154 12.85967986,74.86153846 12.83958841,74.88461538 12.81949856,74.90769231 12.79941032,74.93076923 12.81949856,74.95384615 12.83958841,74.97692308 12.85967986,74.95384615 12.87977291,74.93076923 12.89986758,74.90769231 12.91996387,74.88461538 12.89986758))
1970042|7|75.04615385|12.85967986|POLYGON((75.02307692 12.89986758,75 12.87977291,74.97692308 12.85967986,75 12.83958841,75.02307692 12.81949856,75.04615385 12.79941032,75.06923077 12.81949856,75.09230769 12.83958841,75.11538462 12.85967986,75.09230769 12.87977291,75.06923077 12.89986758,75.04615385 12.91996387,75.02307692 12.89986758))
1970043|7|75.18461538|12.85967986|POLYGON((75.16153846 12.89986758,75.13846154 12.87977291,75.11538462 12.85967986,75.13846154 12.83958841,75.16153846 12.81949856,75.18461538 12.79941032,75.20769231 12.81949856,75.23076923 12.83958841,75.25384615 12.85967986,75.23076923 12.87977291,75.20769231 12.89986758,75.18461538 12.91996387,75.16153846 12.89986758))
1970059|6|77.4|12.85967986|POLYGON((77.37692308 12.89986758,77.35384615 12.87977291,77.33076923 12.85967986,77.35384615 12.83958841,77.37692308 12.81949856,77.4 12.79941032,77.42307692 12.81949856,77.44615385 12.83958841,77.46923077 12.85967986,77.44615385 12.87977291,77.42307692 12.89986758,77.4 12.91996387,77.37692308 12.89986758))
1970060|7|77.53846154|12.85967986|POLYGON((77.51538462 12.89986758,77.49230769 12.87977291,77.46923077 12.85967986,77.49230769 12.83958841,77.51538462 12.81949856,77.53846154 12.79941032,77.56153846 12.81949856,77.58461538 12.83958841,77.60769231 12.85967986,77.58461538 12.87977291,77.56153846 12.89986758,77.53846154 12.91996387,77.51538462 12.89986758))
1970061|7|77.67692308|12.85967986|POLYGON((77.65384615 12.89986758,77.63076923 12.87977291,77.60769231 12.85967986,77.63076923 12.83958841,77.65384615 12.81949856,77.67692308 12.79941032,77.7 12.81949856,77.72307692 12.83958841,77.74615385 12.85967986,77.72307692 12.87977291,77.7 12.89986758,77.67692308 12.91996387,77.65384615 12.89986758))
1970062|7|77.81538462|12.85967986|POLYGON((77.79230769 12.89986758,77.76923077 12.87977291,77.74615385 12.85967986,77.76923077 12.83958841,77.79230769 12.81949856,77.81538462 12.79941032,77.83846154 12.81949856,77.86153846 12.83958841,77.88461538 12.85967986,77.86153846 12.87977291,77.83846154 12.89986758,77.81538462 12.91996387,77.79230769 12.89986758))
1970070|6|78.92307692|12.85967986|POLYGON((78.9 12.89986758,78.87692308 12.87977291,78.85384615 12.85967986,78.87692308 12.83958841,78.9 12.81949856,78.92307692 12.79941032,78.94615385 12.81949856,78.96923077 12.83958841,78.99230769 12.85967986,78.96923077 12.87977291,78.94615385 12.89986758,78.92307692 12.91996387,78.9 12.89986758))
1970073|6|79.33846154|12.85967986|POLYGON((79.31538462 12.89986758,79.29230769 12.87977291,79.26923077 12.85967986,79.29230769 12.83958841,79.31538462 12.81949856,79.33846154 12.79941032,79.36153846 12.81949856,79.38461538 12.83958841,79.40769231 12.85967986,79.38461538 12.87977291,79.36153846 12.89986758,79.33846154 12.91996387,79.31538462 12.89986758))
1970076|6|79.75384615|12.85967986|POLYGON((79.73076923 12.89986758,79.70769231 12.87977291,79.68461538 12.85967986,79.70769231 12.83958841,79.73076923 12.81949856,79.75384615 12.79941032,79.77692308 12.81949856,79.8 12.83958841,79.82307692 12.85967986,79.8 12.87977291,79.77692308 12.89986758,79.75384615 12.91996387,79.73076923 12.89986758))
1970078|6|80.03076923|12.85967986|POLYGON((80.00769231 12.89986758,79.98461538 12.87977291,79.96153846 12.85967986,79.98461538 12.83958841,80.00769231 12.81949856,80.03076923 12.79941032,80.05384615 12.81949856,80.07692308 12.83958841,80.1 12.85967986,80.07692308 12.87977291,80.05384615 12.89986758,80.03076923 12.91996387,80.00769231 12.89986758))
1970079|6|80.16923077|12.85967986|POLYGON((80.14615385 12.89986758,80.12307692 12.87977291,80.1 12.85967986,80.12307692 12.83958841,80.14615385 12.81949856,80.16923077 12.79941032,80.19230769 12.81949856,80.21538462 12.83958841,80.23846154 12.85967986,80.21538462 12.87977291,80.19230769 12.89986758,80.16923077 12.91996387,80.14615385 12.89986758))
1972640|8|74.83846154|12.79941032|POLYGON((74.81538462 12.83958841,74.79230769 12.81949856,74.76923077 12.79941032,74.79230769 12.77932368,74.81538462 12.75923864,74.83846154 12.73915519,74.86153846 12.75923864,74.88461538 12.77932368,74.90769231 12.79941032,74.88461538 12.81949856,74.86153846 12.83958841,74.83846154 12.85967986,74.81538462 12.83958841))
1972641|7|74.97692308|12.79941032|POLYGON((74.95384615 12.83958841,74.93076923 12.81949856,74.90769231 12.79941032,74.93076923 12.77932368,74.95384615 12.75923864,74.97692308 12.73915519,75 12.75923864,75.02307692 12.77932368,75.04615385 12.79941032,75.02307692 12.81949856,75 12.83958841,74.97692308 12.85967986,74.95384615 12.83958841))
1972650|7|76.22307692|12.79941032|POLYGON((76.2 12.83958841,76.17692308 12.81949856,76.15384615 12.79941032,76.17692308 12.77932368,76.2 12.75923864,76.22307692 12.73915519,76.24615385 12.75923864,76.26923077 12.77932368,76.29230769 12.79941032,76.26923077 12.81949856,76.24615385 12.83958841,76.22307692 12.85967986,76.2 12.83958841))
1972659|7|77.46923077|12.79941032|POLYGON((77.44615385 12.83958841,77.42307692 12.81949856,77.4 12.79941032,77.42307692 12.77932368,77.44615385 12.75923864,77.46923077 12.73915519,77.49230769 12.75923864,77.51538462 12.77932368,77.53846154 12.79941032,77.51538462 12.81949856,77.49230769 12.83958841,77.46923077 12.85967986,77.44615385 12.83958841))
1972660|7|77.60769231|12.79941032|POLYGON((77.58461538 12.83958841,77.56153846 12.81949856,77.53846154 12.79941032,77.56153846 12.77932368,77.58461538 12.75923864,77.60769231 12.73915519,77.63076923 12.75923864,77.65384615 12.77932368,77.67692308 12.79941032,77.65384615 12.81949856,77.63076923 12.83958841,77.60769231 12.85967986,77.58461538 12.83958841))
1972668|6|78.71538462|12.79941032|POLYGON((78.69230769 12.83958841,78.66923077 12.81949856,78.64615385 12.79941032,78.66923077 12.77932368,78.69230769 12.75923864,78.71538462 12.73915519,78.73846154 12.75923864,78.76153846 12.77932368,78.78461538 12.79941032,78.76153846 12.81949856,78.73846154 12.83958841,78.71538462 12.85967986,78.69230769 12.83958841))
1972675|6|79.68461538|12.79941032|POLYGON((79.66153846 12.83958841,79.63846154 12.81949856,79.61538462 12.79941032,79.63846154 12.77932368,79.66153846 12.75923864,79.68461538 12.73915519,79.70769231 12.75923864,79.73076923 12.77932368,79.75384615 12.79941032,79.73076923 12.81949856,79.70769231 12.83958841,79.68461538 12.85967986,79.66153846 12.83958841))
1972677|6|79.96153846|12.79941032|POLYGON((79.93846154 12.83958841,79.91538462 12.81949856,79.89230769 12.79941032,79.91538462 12.77932368,79.93846154 12.75923864,79.96153846 12.73915519,79.98461538 12.75923864,80.00769231 12.77932368,80.03076923 12.79941032,80.00769231 12.81949856,79.98461538 12.83958841,79.96153846 12.85967986,79.93846154 12.83958841))
1972679|6|80.23846154|12.79941032|POLYGON((80.21538462 12.83958841,80.19230769 12.81949856,80.16923077 12.79941032,80.19230769 12.77932368,80.21538462 12.75923864,80.23846154 12.73915519,80.26153846 12.75923864,80.28461538 12.77932368,80.30769231 12.79941032,80.28461538 12.81949856,80.26153846 12.83958841,80.23846154 12.85967986,80.21538462 12.83958841))
1975241|7|74.90769231|12.73915519|POLYGON((74.88461538 12.77932368,74.86153846 12.75923864,74.83846154 12.73915519,74.86153846 12.71907333,74.88461538 12.69899306,74.90769231 12.67891437,74.93076923 12.69899306,74.95384615 12.71907333,74.97692308 12.73915519,74.95384615 12.75923864,74.93076923 12.77932368,74.90769231 12.79941032,74.88461538 12.77932368))
1975258|7|77.26153846|12.73915519|POLYGON((77.23846154 12.77932368,77.21538462 12.75923864,77.19230769 12.73915519,77.21538462 12.71907333,77.23846154 12.69899306,77.26153846 12.67891437,77.28461538 12.69899306,77.30769231 12.71907333,77.33076923 12.73915519,77.30769231 12.75923864,77.28461538 12.77932368,77.26153846 12.79941032,77.23846154 12.77932368))
1975261|7|77.67692308|12.73915519|POLYGON((77.65384615 12.77932368,77.63076923 12.75923864,77.60769231 12.73915519,77.63076923 12.71907333,77.65384615 12.69899306,77.67692308 12.67891437,77.7 12.69899306,77.72307692 12.71907333,77.74615385 12.73915519,77.72307692 12.75923864,77.7 12.77932368,77.67692308 12.79941032,77.65384615 12.77932368))
1975262|6|77.81538462|12.73915519|POLYGON((77.79230769 12.77932368,77.76923077 12.75923864,77.74615385 12.73915519,77.76923077 12.71907333,77.79230769 12.69899306,77.81538462 12.67891437,77.83846154 12.69899306,77.86153846 12.71907333,77.88461538 12.73915519,77.86153846 12.75923864,77.83846154 12.77932368,77.81538462 12.79941032,77.79230769 12.77932368))
[truncated: 116,970 more chars]
