# Supplementary material for: Spatial Fingerprints of Community Structure in Human Interaction Network for an Extensive Set of Large-Scale Regions
Source: PLoS One. 2015 May 20;10(5):e0126713. doi: 10.1371/journal.pone.0126713 (PMC4439170; doi:10.1371/journal.pone.0126713)
Supplement: S2 File — After decompression, one file per region: <region>.dat in S2 File contains in a multicolumn text format the data sets necessary for reproduction of the presented community projection results. Additional two-column files: <region>-hist.dat in S2 File contain data sets corresponding to the histograms of number of users per pixel in each region considered in the main text. (These histograms are depicted on Figures C-E of S1 File. S2 File data structure is described in the last section of S1 File.) (ZIP) [file pone.0126713.s002.zip › S2_File/graphdata/Japan.dat]

healpix_id|cluster_id|center_lon|center_lat|polygon
724553|1|141.9518272|45.56782665|POLYGON((141.9345898 45.61965075,141.9058172 45.5937399,141.8770764 45.56782665,141.8981738 45.54191101,141.9192478 45.51599297,141.9402985 45.49007254,141.9690265 45.51599297,141.9977864 45.54191101,142.0265781 45.56782665,142.0055402 45.5937399,141.9844789 45.61965075,141.9633943 45.64555922,141.9345898 45.61965075))
729374|2|141.6307947|45.41229683|POLYGON((141.6132597 45.46414971,141.5847598 45.43822447,141.5562914 45.41229683,141.5774959 45.38636679,141.598677 45.36043434,141.6198347 45.33449948,141.6482911 45.36043434,141.6767788 45.38636679,141.705298 45.41229683,141.6841524 45.43822447,141.6629834 45.46414971,141.641791 45.49007254,141.6132597 45.46414971))
729375|3|141.7798013|45.41229683|POLYGON((141.7624309 45.46414971,141.7338487 45.43822447,141.705298 45.41229683,141.7264203 45.38636679,141.7475193 45.36043434,141.768595 45.33449948,141.7971334 45.36043434,141.8257033 45.38636679,141.8543046 45.41229683,141.8332413 45.43822447,141.8121547 45.46414971,141.7910448 45.49007254,141.7624309 45.46414971))
729377|4|142.0778146|45.41229683|POLYGON((142.0607735 45.46414971,142.0320265 45.43822447,142.0033113 45.41229683,142.0242692 45.38636679,142.045204 45.36043434,142.0661157 45.33449948,142.0948181 45.36043434,142.1235521 45.38636679,142.1523179 45.41229683,142.1314191 45.43822447,142.1104972 45.46414971,142.0895522 45.49007254,142.0607735 45.46414971))
731792|5|141.6942149|45.33449948|POLYGON((141.6767788 45.38636679,141.6482911 45.36043434,141.6198347 45.33449948,141.6409692 45.30856221,141.6620804 45.28262252,141.6831683 45.25668042,141.7116125 45.28262252,141.7400881 45.30856221,141.768595 45.33449948,141.7475193 45.36043434,141.7264203 45.38636679,141.705298 45.41229683,141.6767788 45.38636679))
731795|6|142.1404959|45.33449948|POLYGON((142.1235521 45.38636679,142.0948181 45.36043434,142.0661157 45.33449948,142.0870044 45.30856221,142.1078701 45.28262252,142.1287129 45.25668042,142.1574023 45.28262252,142.1861233 45.30856221,142.214876 45.33449948,142.1940463 45.36043434,142.1731936 45.38636679,142.1523179 45.41229683,142.1235521 45.38636679))
734209|3|141.0148515|45.25668042|POLYGON((140.996696 45.30856221,140.9686296 45.28262252,140.9405941 45.25668042,140.9620671 45.2307359,140.9835165 45.20478896,141.0049423 45.1788396,141.032967 45.20478896,141.0610225 45.2307359,141.0891089 45.25668042,141.067694 45.28262252,141.0462555 45.30856221,141.0247934 45.33449948,140.996696 45.30856221))
734210|7|141.1633663|45.25668042|POLYGON((141.1453744 45.30856221,141.1172262 45.28262252,141.0891089 45.25668042,141.1105003 45.2307359,141.1318681 45.20478896,141.1532125 45.1788396,141.1813187 45.20478896,141.2094557 45.2307359,141.2376238 45.25668042,141.2162906 45.28262252,141.1949339 45.30856221,141.1735537 45.33449948,141.1453744 45.30856221))
736635|7|141.0790774|45.1788396|POLYGON((141.0610225 45.2307359,141.032967 45.20478896,141.0049423 45.1788396,141.0263447 45.15288782,141.0477235 45.12693361,141.0690789 45.10097698,141.0970927 45.12693361,141.1251372 45.15288782,141.1532125 45.1788396,141.1318681 45.20478896,141.1105003 45.2307359,141.0891089 45.25668042,141.0610225 45.2307359))
736636|8|141.2273476|45.1788396|POLYGON((141.2094557 45.2307359,141.1813187 45.20478896,141.1532125 45.1788396,141.1745335 45.15288782,141.195831 45.12693361,141.2171053 45.10097698,141.2452002 45.12693361,141.273326 45.15288782,141.3014827 45.1788396,141.2802198 45.20478896,141.2589335 45.2307359,141.2376238 45.25668042,141.2094557 45.2307359))
736640|1|141.8204283|45.1788396|POLYGON((141.8031886 45.2307359,141.7747253 45.20478896,141.7462932 45.1788396,141.7672887 45.15288782,141.7882611 45.12693361,141.8092105 45.10097698,141.8376303 45.12693361,141.8660812 45.15288782,141.8945634 45.1788396,141.8736264 45.20478896,141.8526663 45.2307359,141.8316832 45.25668042,141.8031886 45.2307359))
739069|7|141.7351974|45.10097698|POLYGON((141.7178924 45.15288782,141.6895228 45.12693361,141.6611842 45.10097698,141.6821918 45.07501791,141.7031763 45.04905641,141.7241379 45.02309248,141.7524644 45.04905641,141.7808219 45.07501791,141.8092105 45.10097698,141.7882611 45.12693361,141.7672887 45.15288782,141.7462932 45.1788396,141.7178924 45.15288782))
739070|5|141.8832237|45.10097698|POLYGON((141.8660812 45.15288782,141.8376303 45.12693361,141.8092105 45.10097698,141.830137 45.07501791,141.8510405 45.04905641,141.8719212 45.02309248,141.9003286 45.04905641,141.9287671 45.07501791,141.9572368 45.10097698,141.9363686 45.12693361,141.9154775 45.15288782,141.8945634 45.1788396,141.8660812 45.15288782))
739073|5|142.3273026|45.10097698|POLYGON((142.3106476 45.15288782,142.2819528 45.12693361,142.2532895 45.10097698,142.2739726 45.07501791,142.2946331 45.04905641,142.3152709 45.02309248,142.3439211 45.04905641,142.3726027 45.07501791,142.4013158 45.10097698,142.3806912 45.12693361,142.3600439 45.15288782,142.339374 45.1788396,142.3106476 45.15288782))
741503|5|141.7980296|45.02309248|POLYGON((141.7808219 45.07501791,141.7524644 45.04905641,141.7241379 45.02309248,141.7450766 44.99712612,141.7659923 44.97115731,141.7868852 44.94518607,141.8151996 44.97115731,141.8435449 44.99712612,141.8719212 45.02309248,141.8510405 45.04905641,141.830137 45.07501791,141.8092105 45.10097698,141.7808219 45.07501791))
743940|6|141.7131148|44.94518607|POLYGON((141.6958425 44.99712612,141.6675779 44.97115731,141.6393443 44.94518607,141.6602949 44.91921239,141.6812227 44.89323626,141.7021277 44.86725768,141.7303493 44.89323626,141.7586019 44.91921239,141.7868852 44.94518607,141.7659923 44.97115731,141.7450766 44.99712612,141.7241379 45.02309248,141.6958425 44.99712612))
743946|5|142.5983607|44.94518607|POLYGON((142.5820569 44.99712612,142.5533078 44.97115731,142.5245902 44.94518607,142.5450573 44.91921239,142.5655022 44.89323626,142.5859247 44.86725768,142.6146288 44.89323626,142.6433643 44.91921239,142.6721311 44.94518607,142.6517223 44.97115731,142.631291 44.99712612,142.6108374 45.02309248,142.5820569 44.99712612))
746382|4|141.7757774|44.86725768|POLYGON((141.7586019 44.91921239,141.7303493 44.89323626,141.7021277 44.86725768,141.7230098 44.84127666,141.7438692 44.81529319,141.7647059 44.78930726,141.7929155 44.81529319,141.8211559 44.84127666,141.8494272 44.86725768,141.8286026 44.89323626,141.8077553 44.91921239,141.7868852 44.94518607,141.7586019 44.91921239))
746383|3|141.9230769|44.86725768|POLYGON((141.9060623 44.91921239,141.8777293 44.89323626,141.8494272 44.86725768,141.870229 44.84127666,141.8910082 44.81529319,141.9117647 44.78930726,141.9400545 44.81529319,141.9683751 44.84127666,141.9967267 44.86725768,141.9759825 44.89323626,141.9552157 44.91921239,141.9344262 44.94518607,141.9060623 44.91921239))
746384|5|142.0703764|44.86725768|POLYGON((142.0535227 44.91921239,142.0251092 44.89323626,141.9967267 44.86725768,142.0174482 44.84127666,142.0381471 44.81529319,142.0588235 44.78930726,142.0871935 44.81529319,142.1155943 44.84127666,142.1440262 44.86725768,142.1233624 44.89323626,142.1026761 44.91921239,142.0819672 44.94518607,142.0535227 44.91921239))
748830|1|142.1323529|44.78930726|POLYGON((142.1155943 44.84127666,142.0871935 44.81529319,142.0588235 44.78930726,142.0794774 44.76331889,142.1001088 44.73732805,142.1207178 44.71133476,142.1490751 44.73732805,142.1774633 44.76331889,142.2058824 44.78930726,142.1852861 44.81529319,142.1646674 44.84127666,142.1440262 44.86725768,142.1155943 44.84127666))
748831|1|142.2794118|44.78930726|POLYGON((142.2628135 44.84127666,142.2343324 44.81529319,142.2058824 44.78930726,142.2264562 44.76331889,142.2470076 44.73732805,142.2675367 44.71133476,142.2959739 44.73732805,142.324442 44.76331889,142.3529412 44.78930726,142.3324251 44.81529319,142.3118866 44.84127666,142.2913257 44.86725768,142.2628135 44.84127666))
748833|3|142.5735294|44.78930726|POLYGON((142.5572519 44.84127666,142.5286104 44.81529319,142.5 44.78930726,142.5204137 44.76331889,142.5408052 44.73732805,142.5611746 44.71133476,142.5897715 44.73732805,142.6183996 44.76331889,142.6470588 44.78930726,142.626703 44.81529319,142.606325 44.84127666,142.5859247 44.86725768,142.5572519 44.84127666))
751277|6|141.7536705|44.71133476|POLYGON((141.7365269 44.76331889,141.7083787 44.73732805,141.680261 44.71133476,141.701087 44.68533901,141.7218903 44.6593408,141.742671 44.63334012,141.7707768 44.6593408,141.798913 44.68533901,141.8270799 44.71133476,141.8063112 44.73732805,141.7855199 44.76331889,141.7647059 44.78930726,141.7365269 44.76331889))
753734|7|142.2557003|44.63334012|POLYGON((142.2391304 44.68533901,142.210755 44.6593408,142.1824104 44.63334012,142.20293 44.60733698,142.2234273 44.58133136,142.2439024 44.55532328,142.2722343 44.58133136,142.3005969 44.60733698,142.3289902 44.63334012,142.308528 44.6593408,142.2880435 44.68533901,142.2675367 44.71133476,142.2391304 44.68533901))
753739|7|142.9885993|44.63334012|POLYGON((142.9728261 44.68533901,142.9440521 44.6593408,142.9153094 44.63334012,142.9354314 44.60733698,142.9555315 44.58133136,142.9756098 44.55532328,143.0043384 44.58133136,143.0330982 44.60733698,143.0618893 44.63334012,143.0418251 44.6593408,143.0217391 44.68533901,143.0016313 44.71133476,142.9728261 44.68533901))
756192|7|142.3170732|44.55532328|POLYGON((142.3005969 44.60733698,142.2722343 44.58133136,142.2439024 44.55532328,142.2643554 44.52931273,142.2847861 44.5032997,142.3051948 44.4772842,142.3335138 44.5032997,142.3618635 44.52931273,142.3902439 44.55532328,142.3698482 44.58133136,142.3494303 44.60733698,142.3289902 44.63334012,142.3005969 44.60733698))
756196|7|142.902439|44.55532328|POLYGON((142.8865979 44.60733698,142.8579176 44.58133136,142.8292683 44.55532328,142.8494041 44.52931273,142.8695181 44.5032997,142.8896104 44.4772842,142.9182458 44.5032997,142.9469122 44.52931273,142.9756098 44.55532328,142.9555315 44.58133136,142.9354314 44.60733698,142.9153094 44.63334012,142.8865979 44.60733698))
756197|5|143.0487805|44.55532328|POLYGON((143.0330982 44.60733698,143.0043384 44.58133136,142.9756098 44.55532328,142.9956663 44.52931273,143.0157011 44.5032997,143.0357143 44.4772842,143.0644288 44.5032997,143.0931744 44.52931273,143.1219512 44.55532328,143.1019523 44.58133136,143.0819316 44.60733698,143.0618893 44.63334012,143.0330982 44.60733698))
758650|7|141.7938312|44.4772842|POLYGON((141.7768147 44.52931273,141.7487818 44.5032997,141.7207792 44.4772842,141.7414819 44.45126621,141.7621622 44.42524575,141.7828201 44.39922281,141.8108108 44.42524575,141.8388318 44.45126621,141.8668831 44.4772842,141.8462371 44.5032997,141.8255688 44.52931273,141.804878 44.55532328,141.7768147 44.52931273))
758654|7|142.3782468|44.4772842|POLYGON((142.3618635 44.52931273,142.3335138 44.5032997,142.3051948 44.4772842,142.3255814 44.45126621,142.3459459 44.42524575,142.3662885 44.39922281,142.3945946 44.42524575,142.4229313 44.45126621,142.4512987 44.4772842,142.4309691 44.5032997,142.4106176 44.52931273,142.3902439 44.55532328,142.3618635 44.52931273))
761115|5|141.7098865|44.39922281|POLYGON((141.6928069 44.45126621,141.6648649 44.42524575,141.636953 44.39922281,141.6576674 44.37319738,141.6783594 44.34716946,141.6990291 44.32113905,141.7269293 44.34716946,141.7548596 44.37319738,141.7828201 44.39922281,141.7621622 44.42524575,141.7414819 44.45126621,141.7207792 44.4772842,141.6928069 44.45126621))
761120|7|142.439222|44.39922281|POLYGON((142.4229313 44.45126621,142.3945946 44.42524575,142.3662885 44.39922281,142.3866091 44.37319738,142.4069077 44.34716946,142.4271845 44.32113905,142.4554776 44.34716946,142.4838013 44.37319738,142.5121556 44.39922281,142.4918919 44.42524575,142.4716063 44.45126621,142.4512987 44.4772842,142.4229313 44.45126621))
761126|3|143.3144246|44.39922281|POLYGON((143.2990806 44.45126621,143.2702703 44.42524575,143.2414911 44.39922281,143.2613391 44.37319738,143.2811657 44.34716946,143.3009709 44.32113905,143.3297356 44.34716946,143.3585313 44.37319738,143.3873582 44.39922281,143.3675676 44.42524575,143.3477555 44.45126621,143.3279221 44.4772842,143.2990806 44.45126621))
763584|7|141.6262136|44.32113905|POLYGON((141.6090713 44.37319738,141.5812196 44.34716946,141.5533981 44.32113905,141.574124 44.29510616,141.5948276 44.26907077,141.6155089 44.24303289,141.643319 44.26907077,141.671159 44.29510616,141.6990291 44.32113905,141.6783594 44.34716946,141.6576674 44.37319738,141.636953 44.39922281,141.6090713 44.37319738))
763590|7|142.5|44.32113905|POLYGON((142.4838013 44.37319738,142.4554776 44.34716946,142.4271845 44.32113905,142.4474394 44.29510616,142.4676724 44.26907077,142.4878837 44.24303289,142.5161638 44.26907077,142.5444744 44.29510616,142.5728155 44.32113905,142.5526174 44.34716946,142.5323974 44.37319738,142.5121556 44.39922281,142.4838013 44.37319738))
763591|7|142.6456311|44.32113905|POLYGON((142.6295896 44.37319738,142.6011873 44.34716946,142.5728155 44.32113905,142.5929919 44.29510616,142.6131466 44.26907077,142.6332795 44.24303289,142.6616379 44.26907077,142.690027 44.29510616,142.7184466 44.32113905,142.698327 44.34716946,142.6781857 44.37319738,142.6580227 44.39922281,142.6295896 44.37319738))
763596|7|143.3737864|44.32113905|POLYGON((143.3585313 44.37319738,143.3297356 44.34716946,143.3009709 44.32113905,143.3207547 44.29510616,143.3405172 44.26907077,143.3602585 44.24303289,143.3890086 44.26907077,143.4177898 44.29510616,143.4466019 44.32113905,143.4268753 44.34716946,143.4071274 44.37319738,143.3873582 44.39922281,143.3585313 44.37319738))
766063|7|142.4151858|44.24303289|POLYGON((142.3989218 44.29510616,142.3706897 44.26907077,142.3424879 44.24303289,142.3627557 44.21699251,142.3830016 44.19094963,142.4032258 44.16490425,142.4314147 44.19094963,142.459634 44.21699251,142.4878837 44.24303289,142.4676724 44.26907077,142.4474394 44.29510616,142.4271845 44.32113905,142.3989218 44.29510616))
766071|7|143.5783522|44.24303289|POLYGON((143.5633423 44.29510616,143.5344828 44.26907077,143.5056543 44.24303289,143.525296 44.21699251,143.5449166 44.19094963,143.5645161 44.16490425,143.5933297 44.19094963,143.6221744 44.21699251,143.6510501 44.24303289,143.6314655 44.26907077,143.6118598 44.29510616,143.592233 44.32113905,143.5633423 44.29510616))
768535|2|141.6048387|44.16490425|POLYGON((141.5877287 44.21699251,141.5599785 44.19094963,141.5322581 44.16490425,141.5529285 44.13885637,141.5735768 44.11280598,141.5942029 44.08675309,141.6219119 44.11280598,141.6496507 44.13885637,141.6774194 44.16490425,141.6568047 44.19094963,141.6361679 44.21699251,141.6155089 44.24303289,141.5877287 44.21699251))
768540|7|142.3306452|44.16490425|POLYGON((142.3143165 44.21699251,142.2861754 44.19094963,142.2580645 44.16490425,142.278345 44.13885637,142.2986037 44.11280598,142.3188406 44.08675309,142.3469388 44.11280598,142.3750672 44.13885637,142.4032258 44.16490425,142.3830016 44.19094963,142.3627557 44.21699251,142.3424879 44.24303289,142.3143165 44.21699251))
768542|4|142.6209677|44.16490425|POLYGON((142.6049516 44.21699251,142.5766541 44.19094963,142.5483871 44.16490425,142.5685116 44.13885637,142.5886144 44.11280598,142.6086957 44.08675309,142.6369495 44.11280598,142.6652337 44.13885637,142.6935484 44.16490425,142.6734804 44.19094963,142.6533907 44.21699251,142.6332795 44.24303289,142.6049516 44.21699251))
768545|7|143.0564516|44.16490425|POLYGON((143.0409042 44.21699251,143.0123722 44.19094963,142.983871 44.16490425,143.0037614 44.13885637,143.0236305 44.11280598,143.0434783 44.08675309,143.0719656 44.11280598,143.1004836 44.13885637,143.1290323 44.16490425,143.1091985 44.19094963,143.0893434 44.21699251,143.0694669 44.24303289,143.0409042 44.21699251))
768549|7|143.6370968|44.16490425|POLYGON((143.6221744 44.21699251,143.5933297 44.19094963,143.5645161 44.16490425,143.5840946 44.13885637,143.603652 44.11280598,143.6231884 44.08675309,143.6519871 44.11280598,143.6808168 44.13885637,143.7096774 44.16490425,143.690156 44.19094963,143.6706136 44.21699251,143.6510501 44.24303289,143.6221744 44.21699251))
768552|7|144.0725806|44.16490425|POLYGON((144.058127 44.21699251,144.0290479 44.19094963,144 44.16490425,144.0193444 44.13885637,144.0386681 44.11280598,144.057971 44.08675309,144.0870032 44.11280598,144.1160666 44.13885637,144.1451613 44.16490425,144.1258741 44.19094963,144.1065662 44.21699251,144.0872375 44.24303289,144.058127 44.21699251))
771024|7|142.6811594|44.08675309|POLYGON((142.6652337 44.13885637,142.6369495 44.11280598,142.6086957 44.08675309,142.6287554 44.06069768,142.6487936 44.03463977,142.6688103 44.00857934,142.6970509 44.03463977,142.7253219 44.06069768,142.7536232 44.08675309,142.7336198 44.11280598,142.7135948 44.13885637,142.6935484 44.16490425,142.6652337 44.13885637))
771030|7|143.5507246|44.08675309|POLYGON((143.5357335 44.13885637,143.5069817 44.11280598,143.4782609 44.08675309,143.4978541 44.06069768,143.5174263 44.03463977,143.5369775 44.00857934,143.5656836 44.03463977,143.5944206 44.06069768,143.6231884 44.08675309,143.603652 44.11280598,143.5840946 44.13885637,143.5645161 44.16490425,143.5357335 44.13885637))
771032|3|143.8405797|44.08675309|POLYGON((143.8259001 44.13885637,143.7969925 44.11280598,143.7681159 44.08675309,143.7875536 44.06069768,143.8069705 44.03463977,143.8263666 44.00857934,143.8552279 44.03463977,143.8841202 44.06069768,143.9130435 44.08675309,143.8936627 44.11280598,143.8742611 44.13885637,143.8548387 44.16490425,143.8259001 44.13885637))
771033|7|143.9855072|44.08675309|POLYGON((143.9709833 44.13885637,143.9419979 44.11280598,143.9130435 44.08675309,143.9324034 44.06069768,143.9517426 44.03463977,143.9710611 44.00857934,144 44.03463977,144.02897 44.06069768,144.057971 44.08675309,144.0386681 44.11280598,144.0193444 44.13885637,144 44.16490425,143.9709833 44.13885637))
771035|7|144.2753623|44.08675309|POLYGON((144.2611499 44.13885637,144.2320086 44.11280598,144.2028986 44.08675309,144.222103 44.06069768,144.2412869 44.03463977,144.2604502 44.00857934,144.2895442 44.03463977,144.3186695 44.06069768,144.3478261 44.08675309,144.3286788 44.11280598,144.309511 44.13885637,144.2903226 44.16490425,144.2611499 44.13885637))
771040|5|145|44.08675309|POLYGON((144.9865664 44.13885637,144.9570354 44.11280598,144.9275362 44.08675309,144.9463519 44.06069768,144.9651475 44.03463977,144.9839228 44.00857934,145.0134048 44.03463977,145.0429185 44.06069768,145.0724638 44.08675309,145.0537057 44.11280598,145.0349275 44.13885637,145.016129 44.16490425,144.9865664 44.13885637))
771041|5|145.1449275|44.08675309|POLYGON((145.1316497 44.13885637,145.1020408 44.11280598,145.0724638 44.08675309,145.0912017 44.06069768,145.1099196 44.03463977,145.1286174 44.00857934,145.1581769 44.03463977,145.1877682 44.06069768,145.2173913 44.08675309,145.1987111 44.11280598,145.1800107 44.13885637,145.1612903 44.16490425,145.1316497 44.13885637))
773503|7|141.7282958|44.00857934|POLYGON((141.7113734 44.06069768,141.6836461 44.03463977,141.6559486 44.00857934,141.6764863 43.98251639,141.6970021 43.95645093,141.717496 43.93038295,141.745182 43.95645093,141.7728977 43.98251639,141.8006431 44.00857934,141.7801609 44.03463977,141.7596567 44.06069768,141.7391304 44.08675309,141.7113734 44.06069768))
773514|3|143.3199357|44.00857934|POLYGON((143.304721 44.06069768,143.2761394 44.03463977,143.2475884 44.00857934,143.2672737 43.98251639,143.2869379 43.95645093,143.3065811 43.93038295,143.3351178 43.95645093,143.3636851 43.98251639,143.392283 44.00857934,143.3726542 44.03463977,143.3530043 44.06069768,143.3333333 44.08675309,143.304721 44.06069768))
773515|7|143.4646302|44.00857934|POLYGON((143.4495708 44.06069768,143.4209115 44.03463977,143.392283 44.00857934,143.4118907 43.98251639,143.4314775 43.95645093,143.4510433 43.93038295,143.4796574 43.95645093,143.5083021 43.98251639,143.5369775 44.00857934,143.5174263 44.03463977,143.4978541 44.06069768,143.4782609 44.08675309,143.4495708 44.06069768))
773517|7|143.7540193|44.00857934|POLYGON((143.7392704 44.06069768,143.7104558 44.03463977,143.681672 44.00857934,143.7011248 43.98251639,143.7205567 43.95645093,143.7399679 43.93038295,143.7687366 43.95645093,143.7975362 43.98251639,143.8263666 44.00857934,143.8069705 44.03463977,143.7875536 44.06069768,143.7681159 44.08675309,143.7392704 44.06069768))
773519|7|144.0434084|44.00857934|POLYGON((144.02897 44.06069768,144 44.03463977,143.9710611 44.00857934,143.9903589 43.98251639,144.009636 43.95645093,144.0288925 43.93038295,144.0578158 43.95645093,144.0867702 43.98251639,144.1157556 44.00857934,144.0965147 44.03463977,144.0772532 44.06069768,144.057971 44.08675309,144.02897 44.06069768))
773520|7|144.1881029|44.00857934|POLYGON((144.1738197 44.06069768,144.1447721 44.03463977,144.1157556 44.00857934,144.1349759 43.98251639,144.1541756 43.95645093,144.1733547 43.93038295,144.2023555 43.95645093,144.2313873 43.98251639,144.2604502 44.00857934,144.2412869 44.03463977,144.222103 44.06069768,144.2028986 44.08675309,144.1738197 44.06069768))
773521|7|144.3327974|44.00857934|POLYGON((144.3186695 44.06069768,144.2895442 44.03463977,144.2604502 44.00857934,144.2795929 43.98251639,144.2987152 43.95645093,144.317817 43.93038295,144.3468951 43.95645093,144.3760043 43.98251639,144.4051447 44.00857934,144.386059 44.03463977,144.3669528 44.06069768,144.3478261 44.08675309,144.3186695 44.06069768))
773525|7|144.9115756|44.00857934|POLYGON((144.8980687 44.06069768,144.8686327 44.03463977,144.8392283 44.00857934,144.8580611 43.98251639,144.8768737 43.95645093,144.8956661 43.93038295,144.9250535 43.95645093,144.9544724 43.98251639,144.9839228 44.00857934,144.9651475 44.03463977,144.9463519 44.06069768,144.9275362 44.08675309,144.8980687 44.06069768))
775992|7|141.6452648|43.93038295|POLYGON((141.6282807 43.98251639,141.6006424 43.95645093,141.5730337 43.93038295,141.5935829 43.90431245,141.6141101 43.87823942,141.6346154 43.85216387,141.6622127 43.87823942,141.6898396 43.90431245,141.717496 43.93038295,141.6970021 43.95645093,141.6764863 43.98251639,141.6559486 44.00857934,141.6282807 43.98251639))
775998|4|142.5120385|43.93038295|POLYGON((142.4959829 43.98251639,142.4678801 43.95645093,142.4398074 43.93038295,142.459893 43.90431245,142.4799572 43.87823942,142.5 43.85216387,142.5280599 43.87823942,142.5561497 43.90431245,142.5842697 43.93038295,142.5642398 43.95645093,142.5441885 43.98251639,142.5241158 44.00857934,142.4959829 43.98251639))
776001|7|142.9454254|43.93038295|POLYGON((142.929834 43.98251639,142.9014989 43.95645093,142.8731942 43.93038295,142.8930481 43.90431245,142.9128808 43.87823942,142.9326923 43.85216387,142.9609834 43.87823942,142.9893048 43.90431245,143.0176565 43.93038295,142.9978587 43.95645093,142.9780396 43.98251639,142.9581994 44.00857934,142.929834 43.98251639))
776002|7|143.0898876|43.93038295|POLYGON((143.074451 43.98251639,143.0460385 43.95645093,143.0176565 43.93038295,143.0374332 43.90431245,143.0571887 43.87823942,143.0769231 43.85216387,143.1052913 43.87823942,143.1336898 43.90431245,143.1621188 43.93038295,143.1423983 43.95645093,143.1226567 43.98251639,143.1028939 44.00857934,143.074451 43.98251639))
776004|8|143.3788122|43.93038295|POLYGON((143.3636851 43.98251639,143.3351178 43.95645093,143.3065811 43.93038295,143.3262032 43.90431245,143.3458044 43.87823942,143.3653846 43.85216387,143.393907 43.87823942,143.4224599 43.90431245,143.4510433 43.93038295,143.4314775 43.95645093,143.4118907 43.98251639,143.392283 44.00857934,143.3636851 43.98251639))
776005|9|143.5232745|43.93038295|POLYGON((143.5083021 43.98251639,143.4796574 43.95645093,143.4510433 43.93038295,143.4705882 43.90431245,143.4901122 43.87823942,143.5096154 43.85216387,143.5382149 43.87823942,143.5668449 43.90431245,143.5955056 43.93038295,143.5760171 43.95645093,143.5565078 43.98251639,143.5369775 44.00857934,143.5083021 43.98251639))
776008|7|143.9566613|43.93038295|POLYGON((143.9421532 43.98251639,143.9132762 43.95645093,143.8844302 43.93038295,143.9037433 43.90431245,143.9230358 43.87823942,143.9423077 43.85216387,143.9711384 43.87823942,144 43.90431245,144.0288925 43.93038295,144.009636 43.95645093,143.9903589 43.98251639,143.9710611 44.00857934,143.9421532 43.98251639))
776010|7|144.2455859|43.93038295|POLYGON((144.2313873 43.98251639,144.2023555 43.95645093,144.1733547 43.93038295,144.1925134 43.90431245,144.2116515 43.87823942,144.2307692 43.85216387,144.2597541 43.87823942,144.2887701 43.90431245,144.317817 43.93038295,144.2987152 43.95645093,144.2795929 43.98251639,144.2604502 44.00857934,144.2313873 43.98251639))
776011|10|144.3900482|43.93038295|POLYGON((144.3760043 43.98251639,144.3468951 43.95645093,144.317817 43.93038295,144.3368984 43.90431245,144.3559594 43.87823942,144.375 43.85216387,144.404062 43.87823942,144.4331551 43.90431245,144.4622793 43.93038295,144.4432548 43.95645093,144.42421 43.98251639,144.4051447 44.00857934,144.3760043 43.98251639))
776012|6|144.5345104|43.93038295|POLYGON((144.5206213 43.98251639,144.4914347 43.95645093,144.4622793 43.93038295,144.4812834 43.90431245,144.5002672 43.87823942,144.5192308 43.85216387,144.5483699 43.87823942,144.5775401 43.90431245,144.6067416 43.93038295,144.5877944 43.95645093,144.568827 43.98251639,144.5498392 44.00857934,144.5206213 43.98251639))
776013|5|144.6789727|43.93038295|POLYGON((144.6652384 43.98251639,144.6359743 43.95645093,144.6067416 43.93038295,144.6256684 43.90431245,144.6445751 43.87823942,144.6634615 43.85216387,144.6926777 43.87823942,144.7219251 43.90431245,144.7512039 43.93038295,144.732334 43.95645093,144.713444 43.98251639,144.6945338 44.00857934,144.6652384 43.98251639))
776016|3|145.1123596|43.93038295|POLYGON((145.0990894 43.98251639,145.0695931 43.95645093,145.0401284 43.93038295,145.0588235 43.90431245,145.0774987 43.87823942,145.0961538 43.85216387,145.1256013 43.87823942,145.1550802 43.90431245,145.1845907 43.93038295,145.1659529 43.95645093,145.1472951 43.98251639,145.1286174 44.00857934,145.0990894 43.98251639))
778485|5|141.5625|43.85216387|POLYGON((141.5454545 43.90431245,141.5179049 43.87823942,141.4903846 43.85216387,141.510945 43.82608579,141.5314835 43.80000518,141.552 43.77392204,141.5795091 43.80000518,141.6070475 43.82608579,141.6346154 43.85216387,141.6141101 43.87823942,141.5935829 43.90431245,141.5730337 43.93038295,141.5454545 43.90431245))
778491|7|142.4278846|43.85216387|POLYGON((142.4117647 43.90431245,142.383752 43.87823942,142.3557692 43.85216387,142.3758676 43.82608579,142.3959445 43.80000518,142.416 43.77392204,142.4439701 43.80000518,142.4719701 43.82608579,142.5 43.85216387,142.4799572 43.87823942,142.459893 43.90431245,142.4398074 43.93038295,142.4117647 43.90431245))
778492|7|142.5721154|43.85216387|POLYGON((142.5561497 43.90431245,142.5280599 43.87823942,142.5 43.85216387,142.5200214 43.82608579,142.5400213 43.80000518,142.56 43.77392204,142.588047 43.80000518,142.6161239 43.82608579,142.6442308 43.85216387,142.6242651 43.87823942,142.6042781 43.90431245,142.5842697 43.93038295,142.5561497 43.90431245))
778493|7|142.7163462|43.85216387|POLYGON((142.7005348 43.90431245,142.6723677 43.87823942,142.6442308 43.85216387,142.6641751 43.82608579,142.6840982 43.80000518,142.704 43.77392204,142.7321238 43.80000518,142.7602776 43.82608579,142.7884615 43.85216387,142.768573 43.87823942,142.7486631 43.90431245,142.7287319 43.93038295,142.7005348 43.90431245))
778494|3|142.8605769|43.85216387|POLYGON((142.8449198 43.90431245,142.8166756 43.87823942,142.7884615 43.85216387,142.8083289 43.82608579,142.828175 43.80000518,142.848 43.77392204,142.8762006 43.80000518,142.9044314 43.82608579,142.9326923 43.85216387,142.9128808 43.87823942,142.8930481 43.90431245,142.8731942 43.93038295,142.8449198 43.90431245))
778501|7|143.8701923|43.85216387|POLYGON((143.855615 43.90431245,143.8268306 43.87823942,143.7980769 43.85216387,143.8174052 43.82608579,143.8367129 43.80000518,143.856 43.77392204,143.8847385 43.80000518,143.9135077 43.82608579,143.9423077 43.85216387,143.9230358 43.87823942,143.9037433 43.90431245,143.8844302 43.93038295,143.855615 43.90431245))
778503|7|144.1586538|43.85216387|POLYGON((144.144385 43.90431245,144.1154463 43.87823942,144.0865385 43.85216387,144.1057128 43.82608579,144.1248666 43.80000518,144.144 43.77392204,144.1728922 43.80000518,144.2018153 43.82608579,144.2307692 43.85216387,144.2116515 43.87823942,144.1925134 43.90431245,144.1733547 43.93038295,144.144385 43.90431245))
778504|7|144.3028846|43.85216387|POLYGON((144.2887701 43.90431245,144.2597541 43.87823942,144.2307692 43.85216387,144.2498665 43.82608579,144.2689434 43.80000518,144.288 43.77392204,144.3169691 43.80000518,144.345969 43.82608579,144.375 43.85216387,144.3559594 43.87823942,144.3368984 43.90431245,144.317817 43.93038295,144.2887701 43.90431245))
778505|8|144.4471154|43.85216387|POLYGON((144.4331551 43.90431245,144.404062 43.87823942,144.375 43.85216387,144.3940203 43.82608579,144.4130203 43.80000518,144.432 43.77392204,144.4610459 43.80000518,144.4901228 43.82608579,144.5192308 43.85216387,144.5002672 43.87823942,144.4812834 43.90431245,144.4622793 43.93038295,144.4331551 43.90431245))
778506|9|144.5913462|43.85216387|POLYGON((144.5775401 43.90431245,144.5483699 43.87823942,144.5192308 43.85216387,144.5381741 43.82608579,144.5570971 43.80000518,144.576 43.77392204,144.6051227 43.80000518,144.6342766 43.82608579,144.6634615 43.85216387,144.6445751 43.87823942,144.6256684 43.90431245,144.6067416 43.93038295,144.5775401 43.90431245))
780985|1|141.912|43.77392204|POLYGON((141.895355 43.82608579,141.8676628 43.80000518,141.84 43.77392204,141.8603412 43.74783636,141.8806606 43.72174815,141.9009585 43.69565739,141.9286095 43.72174815,141.95629 43.74783636,141.984 43.77392204,141.963714 43.80000518,141.9434063 43.82608579,141.9230769 43.85216387,141.895355 43.82608579))
780986|7|142.056|43.77392204|POLYGON((142.0395088 43.82608579,142.0117396 43.80000518,141.984 43.77392204,142.0042644 43.74783636,142.0245072 43.72174815,142.0447284 43.69565739,142.072456 43.72174815,142.1002132 43.74783636,142.128 43.77392204,142.1077908 43.80000518,142.0875601 43.82608579,142.0673077 43.85216387,142.0395088 43.82608579))
780988|7|142.344|43.77392204|POLYGON((142.3278163 43.82608579,142.2998933 43.80000518,142.272 43.77392204,142.2921109 43.74783636,142.3122003 43.72174815,142.3322684 43.69565739,142.3601492 43.72174815,142.3880597 43.74783636,142.416 43.77392204,142.3959445 43.80000518,142.3758676 43.82608579,142.3557692 43.85216387,142.3278163 43.82608579))
780989|7|142.488|43.77392204|POLYGON((142.4719701 43.82608579,142.4439701 43.80000518,142.416 43.77392204,142.4360341 43.74783636,142.4560469 43.72174815,142.4760383 43.69565739,142.5039957 43.72174815,142.5319829 43.74783636,142.56 43.77392204,142.5400213 43.80000518,142.5200214 43.82608579,142.5 43.85216387,142.4719701 43.82608579))
780996|7|143.496|43.77392204|POLYGON((143.4810464 43.82608579,143.452508 43.80000518,143.424 43.77392204,143.4434968 43.74783636,143.4629728 43.72174815,143.4824281 43.69565739,143.5109217 43.72174815,143.5394456 43.74783636,143.568 43.77392204,143.5485592 43.80000518,143.5290977 43.82608579,143.5096154 43.85216387,143.4810464 43.82608579))
780997|7|143.64|43.77392204|POLYGON((143.6252002 43.82608579,143.5965848 43.80000518,143.568 43.77392204,143.58742 43.74783636,143.6068194 43.72174815,143.6261981 43.69565739,143.6547682 43.72174815,143.6833689 43.74783636,143.712 43.77392204,143.6926361 43.80000518,143.6732515 43.82608579,143.6538462 43.85216387,143.6252002 43.82608579))
780998|7|143.784|43.77392204|POLYGON((143.769354 43.82608579,143.7406617 43.80000518,143.712 43.77392204,143.7313433 43.74783636,143.750666 43.72174815,143.7699681 43.69565739,143.7986148 43.72174815,143.8272921 43.74783636,143.856 43.77392204,143.8367129 43.80000518,143.8174052 43.82608579,143.7980769 43.85216387,143.769354 43.82608579))
780999|7|143.928|43.77392204|POLYGON((143.9135077 43.82608579,143.8847385 43.80000518,143.856 43.77392204,143.8752665 43.74783636,143.8945125 43.72174815,143.913738 43.69565739,143.9424614 43.72174815,143.9712154 43.74783636,144 43.77392204,143.9807898 43.80000518,143.961559 43.82608579,143.9423077 43.85216387,143.9135077 43.82608579))
781000|7|144.072|43.77392204|POLYGON((144.0576615 43.82608579,144.0288154 43.80000518,144 43.77392204,144.0191898 43.74783636,144.0383591 43.72174815,144.057508 43.69565739,144.0863079 43.72174815,144.1151386 43.74783636,144.144 43.77392204,144.1248666 43.80000518,144.1057128 43.82608579,144.0865385 43.85216387,144.0576615 43.82608579))
781003|7|144.504|43.77392204|POLYGON((144.4901228 43.82608579,144.4610459 43.80000518,144.432 43.77392204,144.4509595 43.74783636,144.4698988 43.72174815,144.4888179 43.69565739,144.5178476 43.72174815,144.5469083 43.74783636,144.576 43.77392204,144.5570971 43.80000518,144.5381741 43.82608579,144.5192308 43.85216387,144.4901228 43.82608579))
781007|7|145.08|43.77392204|POLYGON((145.0667379 43.82608579,145.0373533 43.80000518,145.008 43.77392204,145.0266525 43.74783636,145.045285 43.72174815,145.0638978 43.69565739,145.0932339 43.72174815,145.1226013 43.74783636,145.152 43.77392204,145.1334045 43.80000518,145.1147891 43.82608579,145.0961538 43.85216387,145.0667379 43.82608579))
783487|7|141.9728435|43.69565739|POLYGON((141.95629 43.74783636,141.9286095 43.72174815,141.9009585 43.69565739,141.9212347 43.6695641,141.9414894 43.64346827,141.9617225 43.61736989,141.9893617 43.64346827,142.0170303 43.6695641,142.0447284 43.69565739,142.0245072 43.72174815,142.0042644 43.74783636,141.984 43.77392204,141.95629 43.74783636))
783488|7|142.1166134|43.69565739|POLYGON((142.1002132 43.74783636,142.072456 43.72174815,142.0447284 43.69565739,142.0649282 43.6695641,142.0851064 43.64346827,142.1052632 43.61736989,142.1329787 43.64346827,142.1607238 43.6695641,142.1884984 43.69565739,142.1683538 43.72174815,142.1481876 43.74783636,142.128 43.77392204,142.1002132 43.74783636))
783490|7|142.4041534|43.69565739|POLYGON((142.3880597 43.74783636,142.3601492 43.72174815,142.3322684 43.69565739,142.3523151 43.6695641,142.3723404 43.64346827,142.3923445 43.61736989,142.4202128 43.64346827,142.4481107 43.6695641,142.4760383 43.69565739,142.4560469 43.72174815,142.4360341 43.74783636,142.416 43.77392204,142.3880597 43.74783636))
783491|5|142.5479233|43.69565739|POLYGON((142.5319829 43.74783636,142.5039957 43.72174815,142.4760383 43.69565739,142.4960085 43.6695641,142.5159574 43.64346827,142.5358852 43.61736989,142.5638298 43.64346827,142.5918042 43.6695641,142.6198083 43.69565739,142.5998934 43.72174815,142.5799574 43.74783636,142.56 43.77392204,142.5319829 43.74783636))
783494|5|142.9792332|43.69565739|POLYGON((142.9637527 43.74783636,142.9355354 43.72174815,142.9073482 43.69565739,142.9270889 43.6695641,142.9468085 43.64346827,142.9665072 43.61736989,142.9946809 43.64346827,143.0228845 43.6695641,143.0511182 43.69565739,143.0314331 43.72174815,143.0117271 43.74783636,142.992 43.77392204,142.9637527 43.74783636))
783498|7|143.5543131|43.69565739|POLYGON((143.5394456 43.74783636,143.5109217 43.72174815,143.4824281 43.69565739,143.5018627 43.6695641,143.5212766 43.64346827,143.5406699 43.61736989,143.5691489 43.64346827,143.5976583 43.6695641,143.6261981 43.69565739,143.6068194 43.72174815,143.58742 43.74783636,143.568 43.77392204,143.5394456 43.74783636))
783500|7|143.841853|43.69565739|POLYGON((143.8272921 43.74783636,143.7986148 43.72174815,143.7699681 43.69565739,143.7892496 43.6695641,143.8085106 43.64346827,143.8277512 43.61736989,143.856383 43.64346827,143.8850452 43.6695641,143.913738 43.69565739,143.8945125 43.72174815,143.8752665 43.74783636,143.856 43.77392204,143.8272921 43.74783636))
783503|7|144.2731629|43.69565739|POLYGON((144.2590618 43.74783636,144.2301545 43.72174815,144.201278 43.69565739,144.22033 43.6695641,144.2393617 43.64346827,144.2583732 43.61736989,144.287234 43.64346827,144.3161256 43.6695641,144.3450479 43.69565739,144.3260522 43.72174815,144.3070362 43.74783636,144.288 43.77392204,144.2590618 43.74783636))
783509|8|145.1357827|43.69565739|POLYGON((145.1226013 43.74783636,145.0932339 43.72174815,145.0638978 43.69565739,145.0824907 43.6695641,145.1010638 43.64346827,145.1196172 43.61736989,145.1489362 43.64346827,145.1782863 43.6695641,145.2076677 43.69565739,145.1891316 43.72174815,145.1705757 43.74783636,145.152 43.77392204,145.1226013 43.74783636))
785992|7|141.8899522|43.61736989|POLYGON((141.8733369 43.6695641,141.8457447 43.64346827,141.8181818 43.61736989,141.8384697 43.59126896,141.8587361 43.56516549,141.8789809 43.53905946,141.9065321 43.56516549,141.9341126 43.59126896,141.9617225 43.61736989,141.9414894 43.64346827,141.9212347 43.6695641,141.9009585 43.69565739,141.8733369 43.6695641))
785993|7|142.0334928|43.61736989|POLYGON((142.0170303 43.6695641,141.9893617 43.64346827,141.9617225 43.61736989,141.9819341 43.59126896,142.0021243 43.56516549,142.022293 43.53905946,142.0499203 43.56516549,142.077577 43.59126896,142.1052632 43.61736989,142.0851064 43.64346827,142.0649282 43.6695641,142.0447284 43.69565739,142.0170303 43.6695641))
785996|7|142.4641148|43.61736989|POLYGON((142.4481107 43.6695641,142.4202128 43.64346827,142.3923445 43.61736989,142.4123273 43.59126896,142.4322889 43.56516549,142.4522293 43.53905946,142.480085 43.56516549,142.5079702 43.59126896,142.5358852 43.61736989,142.5159574 43.64346827,142.4960085 43.6695641,142.4760383 43.69565739,142.4481107 43.6695641))
785998|7|142.7511962|43.61736989|POLYGON((142.7354976 43.6695641,142.7074468 43.64346827,142.6794258 43.61736989,142.6992561 43.59126896,142.7190653 43.56516549,142.7388535 43.53905946,142.7668614 43.56516549,142.794899 43.59126896,142.8229665 43.61736989,142.8031915 43.64346827,142.7833954 43.6695641,142.7635783 43.69565739,142.7354976 43.6695641))
786009|5|144.3301435|43.61736989|POLYGON((144.3161256 43.6695641,144.287234 43.64346827,144.2583732 43.61736989,144.2773645 43.59126896,144.2963356 43.56516549,144.3152866 43.53905946,144.3441317 43.56516549,144.3730074 43.59126896,144.4019139 43.61736989,144.3829787 43.64346827,144.3640234 43.6695641,144.3450479 43.69565739,144.3161256 43.6695641))
786010|1|144.4736842|43.61736989|POLYGON((144.4598191 43.6695641,144.4308511 43.64346827,144.4019139 43.61736989,144.4208289 43.59126896,144.4397238 43.56516549,144.4585987 43.53905946,144.4875199 43.56516549,144.5164718 43.59126896,144.5454545 43.61736989,144.5265957 43.64346827,144.5077169 43.6695641,144.4888179 43.69565739,144.4598191 43.6695641))
786015|10|145.1913876|43.61736989|POLYGON((145.1782863 43.6695641,145.1489362 43.64346827,145.1196172 43.61736989,145.1381509 43.59126896,145.1566649 43.56516549,145.1751592 43.53905946,145.204461 43.56516549,145.2337938 43.59126896,145.2631579 43.61736989,145.2446809 43.64346827,145.2261841 43.6695641,145.2076677 43.69565739,145.1782863 43.6695641))
788502|7|141.9506369|43.53905946|POLYGON((141.9341126 43.59126896,141.9065321 43.56516549,141.8789809 43.53905946,141.8992042 43.51295088,141.9194062 43.48683975,141.9395866 43.46072606,141.9671262 43.48683975,141.994695 43.51295088,142.022293 43.53905946,142.0021243 43.56516549,141.9819341 43.59126896,141.9617225 43.61736989,141.9341126 43.59126896))
788503|7|142.093949|43.53905946|POLYGON((142.077577 43.59126896,142.0499203 43.56516549,142.022293 43.53905946,142.0424403 43.51295088,142.0625663 43.48683975,142.0826709 43.46072606,142.1102863 43.48683975,142.137931 43.51295088,142.1656051 43.53905946,142.1455125 43.56516549,142.1253985 43.59126896,142.1052632 43.61736989,142.077577 43.59126896))
788504|7|142.2372611|43.53905946|POLYGON((142.2210414 43.59126896,142.1933086 43.56516549,142.1656051 43.53905946,142.1856764 43.51295088,142.2057264 43.48683975,142.2257552 43.46072606,142.2534464 43.48683975,142.2811671 43.51295088,142.3089172 43.53905946,142.2889007 43.56516549,142.2688629 43.59126896,142.2488038 43.61736989,142.2210414 43.59126896))
788505|3|142.3805732|43.53905946|POLYGON((142.3645058 43.59126896,142.3366968 43.56516549,142.3089172 43.53905946,142.3289125 43.51295088,142.3488865 43.48683975,142.3688394 43.46072606,142.3966066 43.48683975,142.4244032 43.51295088,142.4522293 43.53905946,142.4322889 43.56516549,142.4123273 43.59126896,142.3923445 43.61736989,142.3645058 43.59126896))
788506|1|142.5238854|43.53905946|POLYGON((142.5079702 43.59126896,142.480085 43.56516549,142.4522293 43.53905946,142.4721485 43.51295088,142.4920467 43.48683975,142.5119237 43.46072606,142.5397667 43.48683975,142.5676393 43.51295088,142.5955414 43.53905946,142.5756771 43.56516549,142.5557917 43.59126896,142.5358852 43.61736989,142.5079702 43.59126896))
788519|7|144.3869427|43.53905946|POLYGON((144.3730074 43.59126896,144.3441317 43.56516549,144.3152866 43.53905946,144.3342175 43.51295088,144.3531283 43.48683975,144.3720191 43.46072606,144.4008484 43.48683975,144.4297082 43.51295088,144.4585987 43.53905946,144.4397238 43.56516549,144.4208289 43.59126896,144.4019139 43.61736989,144.3730074 43.59126896))
788523|7|144.9601911|43.53905946|POLYGON((144.946865 43.59126896,144.9176845 43.56516549,144.888535 43.53905946,144.9071618 43.51295088,144.9257688 43.48683975,144.9443561 43.46072606,144.9734889 43.48683975,145.0026525 43.51295088,145.0318471 43.53905946,145.0132767 43.56516549,144.9946865 43.59126896,144.9760766 43.61736989,144.946865 43.59126896))
788525|7|145.2468153|43.53905946|POLYGON((145.2337938 43.59126896,145.204461 43.56516549,145.1751592 43.53905946,145.193634 43.51295088,145.2120891 43.48683975,145.2305246 43.46072606,145.2598091 43.48683975,145.2891247 43.51295088,145.3184713 43.53905946,145.3000531 43.56516549,145.2816153 43.59126896,145.2631579 43.61736989,145.2337938 43.59126896))
788526|5|145.3901274|43.53905946|POLYGON((145.3772582 43.59126896,145.3478492 43.56516549,145.3184713 43.53905946,145.33687 43.51295088,145.3552492 43.48683975,145.3736089 43.46072606,145.4029692 43.48683975,145.4323607 43.51295088,145.4617834 43.53905946,145.4434413 43.56516549,145.4250797 43.59126896,145.4066986 43.61736989,145.3772582 43.59126896))
791012|7|141.4387917|43.46072606|POLYGON((141.4217507 43.51295088,141.3944857 43.48683975,141.3672496 43.46072606,141.3877119 43.43460981,141.4081525 43.408491,141.4285714 43.38236962,141.4557967 43.408491,141.4830508 43.43460981,141.5103339 43.46072606,141.4899258 43.48683975,141.469496 43.51295088,141.4490446 43.53905946,141.4217507 43.51295088))
791015|7|141.8680445|43.46072606|POLYGON((141.8514589 43.51295088,141.8239661 43.48683975,141.7965024 43.46072606,141.8167373 43.43460981,141.8369508 43.408491,141.8571429 43.38236962,141.884595 43.408491,141.9120763 43.43460981,141.9395866 43.46072606,141.9194062 43.48683975,141.8992042 43.51295088,141.8789809 43.53905946,141.8514589 43.51295088))
791016|1|142.0111288|43.46072606|POLYGON((141.994695 43.51295088,141.9671262 43.48683975,141.9395866 43.46072606,141.9597458 43.43460981,141.9798835 43.408491,142 43.38236962,142.0275278 43.408491,142.0550847 43.43460981,142.0826709 43.46072606,142.0625663 43.48683975,142.0424403 43.51295088,142.022293 43.53905946,141.994695 43.51295088))
791017|7|142.154213|43.46072606|POLYGON((142.137931 43.51295088,142.1102863 43.48683975,142.0826709 43.46072606,142.1027542 43.43460981,142.1228163 43.408491,142.1428571 43.38236962,142.1704606 43.408491,142.1980932 43.43460981,142.2257552 43.46072606,142.2057264 43.48683975,142.1856764 43.51295088,142.1656051 43.53905946,142.137931 43.51295088))
791019|7|142.4403816|43.46072606|POLYGON((142.4244032 43.51295088,142.3966066 43.48683975,142.3688394 43.46072606,142.3887712 43.43460981,142.4086818 43.408491,142.4285714 43.38236962,142.4563261 43.408491,142.4841102 43.43460981,142.5119237 43.46072606,142.4920467 43.48683975,142.4721485 43.51295088,142.4522293 43.53905946,142.4244032 43.51295088))
791020|4|142.5834658|43.46072606|POLYGON((142.5676393 43.51295088,142.5397667 43.48683975,142.5119237 43.46072606,142.5317797 43.43460981,142.5516146 43.408491,142.5714286 43.38236962,142.5992589 43.408491,142.6271186 43.43460981,142.6550079 43.46072606,142.6352068 43.48683975,142.6153846 43.51295088,142.5955414 43.53905946,142.5676393 43.51295088))
791022|7|142.8696343|43.46072606|POLYGON((142.8541114 43.51295088,142.826087 43.48683975,142.7980922 43.46072606,142.8177966 43.43460981,142.8374801 43.408491,142.8571429 43.38236962,142.8851244 43.408491,142.9131356 43.43460981,142.9411765 43.46072606,142.921527 43.48683975,142.9018568 43.51295088,142.8821656 43.53905946,142.8541114 43.51295088))
791028|1|143.7281399|43.46072606|POLYGON((143.7135279 43.51295088,143.6850477 43.48683975,143.6565978 43.46072606,143.6758475 43.43460981,143.6950768 43.408491,143.7142857 43.38236962,143.742721 43.408491,143.7711864 43.43460981,143.799682 43.46072606,143.7804878 43.48683975,143.7612732 43.51295088,143.7420382 43.53905946,143.7135279 43.51295088))
791033|5|144.4435612|43.46072606|POLYGON((144.4297082 43.51295088,144.4008484 43.48683975,144.3720191 43.46072606,144.3908898 43.43460981,144.4097406 43.408491,144.4285714 43.38236962,144.4573849 43.408491,144.4862288 43.43460981,144.5151033 43.46072606,144.4962884 43.48683975,144.4774536 43.51295088,144.4585987 43.53905946,144.4297082 43.51295088))
791034|6|144.5866455|43.46072606|POLYGON((144.5729443 43.51295088,144.5440085 43.48683975,144.5151033 43.46072606,144.5338983 43.43460981,144.5526734 43.408491,144.5714286 43.38236962,144.6003176 43.408491,144.6292373 43.43460981,144.6581876 43.46072606,144.6394486 43.48683975,144.6206897 43.51295088,144.6019108 43.53905946,144.5729443 43.51295088))
791035|5|144.7297297|43.46072606|POLYGON((144.7161804 43.51295088,144.6871686 43.48683975,144.6581876 43.46072606,144.6769068 43.43460981,144.6956061 43.408491,144.7142857 43.38236962,144.7432504 43.408491,144.7722458 43.43460981,144.8012719 43.46072606,144.7826087 43.48683975,144.7639257 43.51295088,144.7452229 43.53905946,144.7161804 43.51295088))
791039|7|145.3020668|43.46072606|POLYGON((145.2891247 43.51295088,145.2598091 43.48683975,145.2305246 43.46072606,145.2489407 43.43460981,145.2673372 43.408491,145.2857143 43.38236962,145.3149815 43.408491,145.3442797 43.43460981,145.3736089 43.46072606,145.3552492 43.48683975,145.33687 43.51295088,145.3184713 43.53905946,145.2891247 43.51295088))
793522|7|140.3571429|43.38236962|POLYGON((140.3389831 43.43460981,140.3123346 43.408491,140.2857143 43.38236962,140.306716 43.35624568,140.3276956 43.33011917,140.3486529 43.30399009,140.3752643 43.33011917,140.4019038 43.35624568,140.4285714 43.38236962,140.4076231 43.408491,140.3866525 43.43460981,140.3656598 43.46072606,140.3389831 43.43460981))
793533|7|141.9285714|43.38236962|POLYGON((141.9120763 43.43460981,141.884595 43.408491,141.8571429 43.38236962,141.8773136 43.35624568,141.897463 43.33011917,141.9175911 43.30399009,141.9450317 43.33011917,141.9725013 43.35624568,142 43.38236962,141.9798835 43.408491,141.9597458 43.43460981,141.9395866 43.46072606,141.9120763 43.43460981))
793535|4|142.2142857|43.38236962|POLYGON((142.1980932 43.43460981,142.1704606 43.408491,142.1428571 43.38236962,142.1628768 43.35624568,142.1828753 43.33011917,142.2028526 43.30399009,142.230444 43.33011917,142.2580645 43.35624568,142.2857143 43.38236962,142.2657491 43.408491,142.2457627 43.43460981,142.2257552 43.46072606,142.1980932 43.43460981))
793536|7|142.3571429|43.38236962|POLYGON((142.3411017 43.43460981,142.3133933 43.408491,142.2857143 43.38236962,142.3056584 43.35624568,142.3255814 43.33011917,142.3454834 43.30399009,142.3731501 43.33011917,142.4008461 43.35624568,142.4285714 43.38236962,142.4086818 43.408491,142.3887712 43.43460981,142.3688394 43.46072606,142.3411017 43.43460981))
793537|4|142.5|43.38236962|POLYGON((142.4841102 43.43460981,142.4563261 43.408491,142.4285714 43.38236962,142.44844 43.35624568,142.4682875 43.33011917,142.4881141 43.30399009,142.5158562 43.33011917,142.5436277 43.35624568,142.5714286 43.38236962,142.5516146 43.408491,142.5317797 43.43460981,142.5119237 43.46072606,142.4841102 43.43460981))
793542|7|143.2142857|43.38236962|POLYGON((143.1991525 43.43460981,143.1709899 43.408491,143.1428571 43.38236962,143.162348 43.35624568,143.1818182 43.33011917,143.2012678 43.30399009,143.2293869 43.33011917,143.2575357 43.35624568,143.2857143 43.38236962,143.2662785 43.408491,143.246822 43.43460981,143.227345 43.46072606,143.1991525 43.43460981))
793548|8|144.0714286|43.38236962|POLYGON((144.0572034 43.43460981,144.0285866 43.408491,144 43.38236962,144.0190375 43.35624568,144.038055 43.33011917,144.0570523 43.30399009,144.0856237 43.33011917,144.1142253 43.35624568,144.1428571 43.38236962,144.1238751 43.408491,144.1048729 43.43460981,144.0858506 43.46072606,144.0572034 43.43460981))
793554|7|144.9285714|43.38236962|POLYGON((144.9152542 43.43460981,144.8861832 43.408491,144.8571429 43.38236962,144.8757271 43.35624568,144.8942918 43.33011917,144.9128368 43.30399009,144.9418605 43.33011917,144.9709149 43.35624568,145 43.38236962,144.9814717 43.408491,144.9629237 43.43460981,144.9443561 43.46072606,144.9152542 43.43460981))
793555|7|145.0714286|43.38236962|POLYGON((145.0582627 43.43460981,145.0291159 43.408491,145 43.38236962,145.0185087 43.35624568,145.0369979 43.33011917,145.0554675 43.30399009,145.0845666 43.33011917,145.1136965 43.35624568,145.1428571 43.38236962,145.1244044 43.408491,145.1059322 43.43460981,145.0874404 43.46072606,145.0582627 43.43460981))
793556|1|145.2142857|43.38236962|POLYGON((145.2012712 43.43460981,145.1720487 43.408491,145.1428571 43.38236962,145.1612903 43.35624568,145.179704 43.33011917,145.1980983 43.30399009,145.2272727 43.33011917,145.2564781 43.35624568,145.2857143 43.38236962,145.2673372 43.408491,145.2489407 43.43460981,145.2305246 43.46072606,145.2012712 43.43460981))
793559|7|145.6428571|43.38236962|POLYGON((145.6302966 43.43460981,145.600847 43.408491,145.5714286 43.38236962,145.5896351 43.35624568,145.6078224 43.33011917,145.6259905 43.30399009,145.6553911 43.33011917,145.6848228 43.35624568,145.7142857 43.38236962,145.6961355 43.408491,145.6779661 43.43460981,145.6597774 43.46072606,145.6302966 43.43460981))
793560|8|145.7857143|43.38236962|POLYGON((145.7733051 43.43460981,145.7437798 43.408491,145.7142857 43.38236962,145.7324167 43.35624568,145.7505285 43.33011917,145.7686212 43.30399009,145.7980973 43.33011917,145.8276044 43.35624568,145.8571429 43.38236962,145.8390683 43.408491,145.8209746 43.43460981,145.8028617 43.46072606,145.7733051 43.43460981))
796044|7|140.4199683|43.30399009|POLYGON((140.4019038 43.35624568,140.3752643 43.33011917,140.3486529 43.30399009,140.3695882 43.27785844,140.3905013 43.25172422,140.4113924 43.22558741,140.4379947 43.25172422,140.4646251 43.27785844,140.4912837 43.30399009,140.4704017 43.33011917,140.4494976 43.35624568,140.4285714 43.38236962,140.4019038 43.35624568))
796048|3|140.9904913|43.30399009|POLYGON((140.9730301 43.35624568,140.9460888 43.33011917,140.9191759 43.30399009,140.9398099 43.27785844,140.9604222 43.25172422,140.9810127 43.22558741,141.0079156 43.25172422,141.0348469 43.27785844,141.0618067 43.30399009,141.0412262 43.33011917,141.020624 43.35624568,141 43.38236962,140.9730301 43.35624568))
796051|10|141.4183835|43.30399009|POLYGON((141.4013749 43.35624568,141.3742072 43.33011917,141.3470681 43.30399009,141.3674762 43.27785844,141.3878628 43.25172422,141.4082278 43.22558741,141.4353562 43.25172422,141.4625132 43.27785844,141.4896989 43.30399009,141.4693446 43.33011917,141.4489688 43.35624568,141.4285714 43.38236962,141.4013749 43.35624568))
796052|7|141.5610143|43.30399009|POLYGON((141.5441565 43.35624568,141.5169133 43.33011917,141.4896989 43.30399009,141.5100317 43.27785844,141.530343 43.25172422,141.5506329 43.22558741,141.5778364 43.25172422,141.6050686 43.27785844,141.6323296 43.30399009,141.6120507 43.33011917,141.5917504 43.35624568,141.5714286 43.38236962,141.5441565 43.35624568))
796053|7|141.703645|43.30399009|POLYGON((141.6869381 43.35624568,141.6596195 43.33011917,141.6323296 43.30399009,141.6525871 43.27785844,141.6728232 43.25172422,141.693038 43.22558741,141.7203166 43.25172422,141.7476241 43.27785844,141.7749604 43.30399009,141.7547569 43.33011917,141.734532 43.35624568,141.7142857 43.38236962,141.6869381 43.35624568))
796054|7|141.8462758|43.30399009|POLYGON((141.8297197 43.35624568,141.8023256 43.33011917,141.7749604 43.30399009,141.7951426 43.27785844,141.8153034 43.25172422,141.835443 43.22558741,141.8627968 43.25172422,141.8901795 43.27785844,141.9175911 43.30399009,141.897463 43.33011917,141.8773136 43.35624568,141.8571429 43.38236962,141.8297197 43.35624568))
796056|5|142.1315372|43.30399009|POLYGON((142.1152829 43.35624568,142.0877378 43.33011917,142.0602219 43.30399009,142.0802534 43.27785844,142.1002639 43.25172422,142.1202532 43.22558741,142.1477573 43.25172422,142.1752904 43.27785844,142.2028526 43.30399009,142.1828753 43.33011917,142.1628768 43.35624568,142.1428571 43.38236962,142.1152829 43.35624568))
796058|7|142.4167987|43.30399009|POLYGON((142.4008461 43.35624568,142.3731501 43.33011917,142.3454834 43.30399009,142.3653643 43.27785844,142.3852243 43.25172422,142.4050633 43.22558741,142.4327177 43.25172422,142.4604013 43.27785844,142.4881141 43.30399009,142.4682875 43.33011917,142.44844 43.35624568,142.4285714 43.38236962,142.4008461 43.35624568))
796063|7|143.1299525|43.30399009|POLYGON((143.1147541 43.35624568,143.0866808 43.33011917,143.0586371 43.30399009,143.0781415 43.27785844,143.0976253 43.25172422,143.1170886 43.22558741,143.1451187 43.25172422,143.1731785 43.27785844,143.2012678 43.30399009,143.1818182 43.33011917,143.162348 43.35624568,143.1428571 43.38236962,143.1147541 43.35624568))
796073|6|144.5562599|43.30399009|POLYGON((144.5425701 43.35624568,144.5137421 43.33011917,144.4849445 43.30399009,144.5036959 43.27785844,144.5224274 43.25172422,144.5411392 43.22558741,144.5699208 43.25172422,144.5987328 43.27785844,144.6275753 43.30399009,144.6088795 43.33011917,144.5901639 43.35624568,144.5714286 43.38236962,144.5425701 43.35624568))
796076|7|144.9841521|43.30399009|POLYGON((144.9709149 43.35624568,144.9418605 43.33011917,144.9128368 43.30399009,144.9313622 43.27785844,144.9498681 43.25172422,144.9683544 43.22558741,144.9973615 43.25172422,145.0263992 43.27785844,145.0554675 43.30399009,145.0369979 43.33011917,145.0185087 43.35624568,145 43.38236962,144.9709149 43.35624568))
796080|7|145.5546751|43.30399009|POLYGON((145.5420412 43.35624568,145.512685 43.33011917,145.4833597 43.30399009,145.5015839 43.27785844,145.5197889 43.25172422,145.5379747 43.22558741,145.5672823 43.25172422,145.5966209 43.27785844,145.6259905 43.30399009,145.6078224 43.33011917,145.5896351 43.35624568,145.5714286 43.38236962,145.5420412 43.35624568))
798571|7|140.625|43.22558741|POLYGON((140.6071806 43.27785844,140.5804749 43.25172422,140.5537975 43.22558741,140.5745915 43.19944803,140.5953635 43.17330607,140.6161137 43.14716153,140.6427819 43.17330607,140.6694781 43.19944803,140.6962025 43.22558741,140.6754617 43.25172422,140.654699 43.27785844,140.6339144 43.30399009,140.6071806 43.27785844))
798572|7|140.7674051|43.22558741|POLYGON((140.749736 43.27785844,140.7229551 43.25172422,140.6962025 43.22558741,140.7169215 43.19944803,140.7376185 43.17330607,140.7582938 43.14716153,140.7850369 43.17330607,140.8118081 43.19944803,140.8386076 43.22558741,140.817942 43.25172422,140.7972545 43.27785844,140.7765452 43.30399009,140.749736 43.27785844))
798573|7|140.9098101|43.22558741|POLYGON((140.8922914 43.27785844,140.8654354 43.25172422,140.8386076 43.22558741,140.8592514 43.19944803,140.8798736 43.17330607,140.9004739 43.14716153,140.9272919 43.17330607,140.9541381 43.19944803,140.9810127 43.22558741,140.9604222 43.25172422,140.9398099 43.27785844,140.9191759 43.30399009,140.8922914 43.27785844))
798574|7|141.0522152|43.22558741|POLYGON((141.0348469 43.27785844,141.0079156 43.25172422,140.9810127 43.22558741,141.0015814 43.19944803,141.0221286 43.17330607,141.042654 43.14716153,141.0695469 43.17330607,141.0964681 43.19944803,141.1234177 43.22558741,141.1029024 43.25172422,141.0823654 43.27785844,141.0618067 43.30399009,141.0348469 43.27785844))
798575|5|141.1946203|43.22558741|POLYGON((141.1774023 43.27785844,141.1503958 43.25172422,141.1234177 43.22558741,141.1439114 43.19944803,141.1643836 43.17330607,141.1848341 43.14716153,141.2118019 43.17330607,141.2387981 43.19944803,141.2658228 43.22558741,141.2453826 43.25172422,141.2249208 43.27785844,141.2044374 43.30399009,141.1774023 43.27785844))
798576|7|141.3370253|43.22558741|POLYGON((141.3199578 43.27785844,141.292876 43.25172422,141.2658228 43.22558741,141.2862414 43.19944803,141.3066386 43.17330607,141.3270142 43.14716153,141.3540569 43.17330607,141.3811281 43.19944803,141.4082278 43.22558741,141.3878628 43.25172422,141.3674762 43.27785844,141.3470681 43.30399009,141.3199578 43.27785844))
798577|7|141.4794304|43.22558741|POLYGON((141.4625132 43.27785844,141.4353562 43.25172422,141.4082278 43.22558741,141.4285714 43.19944803,141.4488936 43.17330607,141.4691943 43.14716153,141.4963119 43.17330607,141.5234581 43.19944803,141.5506329 43.22558741,141.530343 43.25172422,141.5100317 43.27785844,141.4896989 43.30399009,141.4625132 43.27785844))
798578|5|141.6218354|43.22558741|POLYGON((141.6050686 43.27785844,141.5778364 43.25172422,141.5506329 43.22558741,141.5709014 43.19944803,141.5911486 43.17330607,141.6113744 43.14716153,141.6385669 43.17330607,141.6657881 43.19944803,141.693038 43.22558741,141.6728232 43.25172422,141.6525871 43.27785844,141.6323296 43.30399009,141.6050686 43.27785844))
798579|7|141.7642405|43.22558741|POLYGON((141.7476241 43.27785844,141.7203166 43.25172422,141.693038 43.22558741,141.7132314 43.19944803,141.7334036 43.17330607,141.7535545 43.14716153,141.7808219 43.17330607,141.8081181 43.19944803,141.835443 43.22558741,141.8153034 43.25172422,141.7951426 43.27785844,141.7749604 43.30399009,141.7476241 43.27785844))
798580|7|141.9066456|43.22558741|POLYGON((141.8901795 43.27785844,141.8627968 43.25172422,141.835443 43.22558741,141.8555614 43.19944803,141.8756586 43.17330607,141.8957346 43.14716153,141.9230769 43.17330607,141.9504481 43.19944803,141.9778481 43.22558741,141.9577836 43.25172422,141.937698 43.27785844,141.9175911 43.30399009,141.8901795 43.27785844))
798583|7|142.3338608|43.22558741|POLYGON((142.3178458 43.27785844,142.2902375 43.25172422,142.2626582 43.22558741,142.2825514 43.19944803,142.3024236 43.17330607,142.3222749 43.14716153,142.3498419 43.17330607,142.3774381 43.19944803,142.4050633 43.22558741,142.3852243 43.25172422,142.3653643 43.27785844,142.3454834 43.30399009,142.3178458 43.27785844))
798590|7|143.3306962|43.22558741|POLYGON((143.3157339 43.27785844,143.2875989 43.25172422,143.2594937 43.22558741,143.2788614 43.19944803,143.2982086 43.17330607,143.3175355 43.14716153,143.345627 43.17330607,143.373748 43.19944803,143.4018987 43.22558741,143.3825858 43.25172422,143.3632524 43.27785844,143.3438986 43.30399009,143.3157339 43.27785844))
798597|10|144.3275316|43.22558741|POLYGON((144.313622 43.27785844,144.2849604 43.25172422,144.2563291 43.22558741,144.2751713 43.19944803,144.2939937 43.17330607,144.3127962 43.14716153,144.341412 43.17330607,144.370058 43.19944803,144.3987342 43.22558741,144.3799472 43.25172422,144.3611404 43.27785844,144.3423138 43.30399009,144.313622 43.27785844))
801099|6|140.4028436|43.14716153|POLYGON((140.3848181 43.19944803,140.3582719 43.17330607,140.3317536 43.14716153,140.3526316 43.1210144,140.3734876 43.09486469,140.3943218 43.06871238,140.4208311 43.09486469,140.4473684 43.1210144,140.4739336 43.14716153,140.4531085 43.17330607,140.4322615 43.19944803,140.4113924 43.22558741,140.3848181 43.19944803))
801102|7|140.8293839|43.14716153|POLYGON((140.8118081 43.19944803,140.7850369 43.17330607,140.7582938 43.14716153,140.7789474 43.1210144,140.7995792 43.09486469,140.8201893 43.06871238,140.8469227 43.09486469,140.8736842 43.1210144,140.9004739 43.14716153,140.8798736 43.17330607,140.8592514 43.19944803,140.8386076 43.22558741,140.8118081 43.19944803))
801103|7|140.971564|43.14716153|POLYGON((140.9541381 43.19944803,140.9272919 43.17330607,140.9004739 43.14716153,140.9210526 43.1210144,140.9416097 43.09486469,140.9621451 43.06871238,140.9889532 43.09486469,141.0157895 43.1210144,141.042654 43.14716153,141.0221286 43.17330607,141.0015814 43.19944803,140.9810127 43.22558741,140.9541381 43.19944803))
801104|7|141.1137441|43.14716153|POLYGON((141.0964681 43.19944803,141.0695469 43.17330607,141.042654 43.14716153,141.0631579 43.1210144,141.0836402 43.09486469,141.1041009 43.06871238,141.1309837 43.09486469,141.1578947 43.1210144,141.1848341 43.14716153,141.1643836 43.17330607,141.1439114 43.19944803,141.1234177 43.22558741,141.0964681 43.19944803))
801105|7|141.2559242|43.14716153|POLYGON((141.2387981 43.19944803,141.2118019 43.17330607,141.1848341 43.14716153,141.2052632 43.1210144,141.2256707 43.09486469,141.2460568 43.06871238,141.2730142 43.09486469,141.3 43.1210144,141.3270142 43.14716153,141.3066386 43.17330607,141.2862414 43.19944803,141.2658228 43.22558741,141.2387981 43.19944803))
801106|7|141.3981043|43.14716153|POLYGON((141.3811281 43.19944803,141.3540569 43.17330607,141.3270142 43.14716153,141.3473684 43.1210144,141.3677012 43.09486469,141.3880126 43.06871238,141.4150447 43.09486469,141.4421053 43.1210144,141.4691943 43.14716153,141.4488936 43.17330607,141.4285714 43.19944803,141.4082278 43.22558741,141.3811281 43.19944803))
801107|7|141.5402844|43.14716153|POLYGON((141.5234581 43.19944803,141.4963119 43.17330607,141.4691943 43.14716153,141.4894737 43.1210144,141.5097317 43.09486469,141.5299685 43.06871238,141.5570752 43.09486469,141.5842105 43.1210144,141.6113744 43.14716153,141.5911486 43.17330607,141.5709014 43.19944803,141.5506329 43.22558741,141.5234581 43.19944803))
801108|7|141.6824645|43.14716153|POLYGON((141.6657881 43.19944803,141.6385669 43.17330607,141.6113744 43.14716153,141.6315789 43.1210144,141.6517622 43.09486469,141.6719243 43.06871238,141.6991057 43.09486469,141.7263158 43.1210144,141.7535545 43.14716153,141.7334036 43.17330607,141.7132314 43.19944803,141.693038 43.22558741,141.6657881 43.19944803))
801109|9|141.8246445|43.14716153|POLYGON((141.8081181 43.19944803,141.7808219 43.17330607,141.7535545 43.14716153,141.7736842 43.1210144,141.7937927 43.09486469,141.8138801 43.06871238,141.8411362 43.09486469,141.8684211 43.1210144,141.8957346 43.14716153,141.8756586 43.17330607,141.8555614 43.19944803,141.835443 43.22558741,141.8081181 43.19944803))
801110|7|141.9668246|43.14716153|POLYGON((141.9504481 43.19944803,141.9230769 43.17330607,141.8957346 43.14716153,141.9157895 43.1210144,141.9358233 43.09486469,141.955836 43.06871238,141.9831668 43.09486469,142.0105263 43.1210144,142.0379147 43.14716153,142.0179136 43.17330607,141.9978914 43.19944803,141.9778481 43.22558741,141.9504481 43.19944803))
801113|7|142.3933649|43.14716153|POLYGON((142.3774381 43.19944803,142.3498419 43.17330607,142.3222749 43.14716153,142.3421053 43.1210144,142.3619148 43.09486469,142.3817035 43.06871238,142.4092583 43.09486469,142.4368421 43.1210144,142.464455 43.14716153,142.4446786 43.17330607,142.4248814 43.19944803,142.4050633 43.22558741,142.3774381 43.19944803))
801114|7|142.535545|43.14716153|POLYGON((142.5197681 43.19944803,142.4920969 43.17330607,142.464455 43.14716153,142.4842105 43.1210144,142.5039453 43.09486469,142.5236593 43.06871238,142.5512888 43.09486469,142.5789474 43.1210144,142.6066351 43.14716153,142.5869336 43.17330607,142.5672114 43.19944803,142.5474684 43.22558741,142.5197681 43.19944803))
801115|7|142.6777251|43.14716153|POLYGON((142.662098 43.19944803,142.6343519 43.17330607,142.6066351 43.14716153,142.6263158 43.1210144,142.6459758 43.09486469,142.6656151 43.06871238,142.6933193 43.09486469,142.7210526 43.1210144,142.7488152 43.14716153,142.7291886 43.17330607,142.7095414 43.19944803,142.6898734 43.22558741,142.662098 43.19944803))
801116|9|142.8199052|43.14716153|POLYGON((142.804428 43.19944803,142.776607 43.17330607,142.7488152 43.14716153,142.7684211 43.1210144,142.7880063 43.09486469,142.807571 43.06871238,142.8353498 43.09486469,142.8631579 43.1210144,142.8909953 43.14716153,142.8714436 43.17330607,142.8518714 43.19944803,142.8322785 43.22558741,142.804428 43.19944803))
801117|7|142.9620853|43.14716153|POLYGON((142.946758 43.19944803,142.918862 43.17330607,142.8909953 43.14716153,142.9105263 43.1210144,142.9300368 43.09486469,142.9495268 43.06871238,142.9773803 43.09486469,143.0052632 43.1210144,143.0331754 43.14716153,143.0136986 43.17330607,142.9942014 43.19944803,142.9746835 43.22558741,142.946758 43.19944803))
801118|5|143.1042654|43.14716153|POLYGON((143.089088 43.19944803,143.061117 43.17330607,143.0331754 43.14716153,143.0526316 43.1210144,143.0720673 43.09486469,143.0914826 43.06871238,143.1194108 43.09486469,143.1473684 43.1210144,143.1753555 43.14716153,143.1559536 43.17330607,143.1365314 43.19944803,143.1170886 43.22558741,143.089088 43.19944803))
801119|7|143.2464455|43.14716153|POLYGON((143.231418 43.19944803,143.203372 43.17330607,143.1753555 43.14716153,143.1947368 43.1210144,143.2140978 43.09486469,143.2334385 43.06871238,143.2614413 43.09486469,143.2894737 43.1210144,143.3175355 43.14716153,143.2982086 43.17330607,143.2788614 43.19944803,143.2594937 43.22558741,143.231418 43.19944803))
801122|7|143.6729858|43.14716153|POLYGON((143.658408 43.19944803,143.630137 43.17330607,143.6018957 43.14716153,143.6210526 43.1210144,143.6401894 43.09486469,143.659306 43.06871238,143.6875329 43.09486469,143.7157895 43.1210144,143.7440758 43.14716153,143.7249737 43.17330607,143.7058513 43.19944803,143.6867089 43.22558741,143.658408 43.19944803))
801126|7|144.2417062|43.14716153|POLYGON((144.227728 43.19944803,144.199157 43.17330607,144.1706161 43.14716153,144.1894737 43.1210144,144.2083114 43.09486469,144.2271293 43.06871238,144.2556549 43.09486469,144.2842105 43.1210144,144.3127962 43.14716153,144.2939937 43.17330607,144.2751713 43.19944803,144.2563291 43.22558741,144.227728 43.19944803))
801127|7|144.3838863|43.14716153|POLYGON((144.370058 43.19944803,144.341412 43.17330607,144.3127962 43.14716153,144.3315789 43.1210144,144.3503419 43.09486469,144.3690852 43.06871238,144.3976854 43.09486469,144.4263158 43.1210144,144.4549763 43.14716153,144.4362487 43.17330607,144.4175013 43.19944803,144.3987342 43.22558741,144.370058 43.19944803))
801128|5|144.5260664|43.14716153|POLYGON((144.512388 43.19944803,144.483667 43.17330607,144.4549763 43.14716153,144.4736842 43.1210144,144.4923724 43.09486469,144.511041 43.06871238,144.5397159 43.09486469,144.5684211 43.1210144,144.5971564 43.14716153,144.5785037 43.17330607,144.5598313 43.19944803,144.5411392 43.22558741,144.512388 43.19944803))
803634|6|140.6072555|43.06871238|POLYGON((140.5894737 43.1210144,140.5628617 43.09486469,140.5362776 43.06871238,140.5570152 43.04255749,140.5777311 43.0164,140.5984252 42.99023991,140.625 43.0164,140.6516027 43.04255749,140.6782334 43.06871238,140.6575487 43.09486469,140.6368421 43.1210144,140.6161137 43.14716153,140.5894737 43.1210144))
803635|1|140.7492114|43.06871238|POLYGON((140.7315789 43.1210144,140.7048922 43.09486469,140.6782334 43.06871238,140.6988965 43.04255749,140.7195378 43.0164,140.7401575 42.99023991,140.7668067 43.0164,140.793484 43.04255749,140.8201893 43.06871238,140.7995792 43.09486469,140.7789474 43.1210144,140.7582938 43.14716153,140.7315789 43.1210144))
803636|4|140.8911672|43.06871238|POLYGON((140.8736842 43.1210144,140.8469227 43.09486469,140.8201893 43.06871238,140.8407777 43.04255749,140.8613445 43.0164,140.8818898 42.99023991,140.9086134 43.0164,140.9353652 43.04255749,140.9621451 43.06871238,140.9416097 43.09486469,140.9210526 43.1210144,140.9004739 43.14716153,140.8736842 43.1210144))
803637|3|141.033123|43.06871238|POLYGON((141.0157895 43.1210144,140.9889532 43.09486469,140.9621451 43.06871238,140.982659 43.04255749,141.0031513 43.0164,141.023622 42.99023991,141.0504202 43.0164,141.0772465 43.04255749,141.1041009 43.06871238,141.0836402 43.09486469,141.0631579 43.1210144,141.042654 43.14716153,141.0157895 43.1210144))
803638|7|141.1750789|43.06871238|POLYGON((141.1578947 43.1210144,141.1309837 43.09486469,141.1041009 43.06871238,141.1245402 43.04255749,141.144958 43.0164,141.1653543 42.99023991,141.1922269 43.0164,141.2191277 43.04255749,141.2460568 43.06871238,141.2256707 43.09486469,141.2052632 43.1210144,141.1848341 43.14716153,141.1578947 43.1210144))
803639|7|141.3170347|43.06871238|POLYGON((141.3 43.1210144,141.2730142 43.09486469,141.2460568 43.06871238,141.2664214 43.04255749,141.2867647 43.0164,141.3070866 42.99023991,141.3340336 43.0164,141.3610089 43.04255749,141.3880126 43.06871238,141.3677012 43.09486469,141.3473684 43.1210144,141.3270142 43.14716153,141.3 43.1210144))
803640|7|141.4589905|43.06871238|POLYGON((141.4421053 43.1210144,141.4150447 43.09486469,141.3880126 43.06871238,141.4083027 43.04255749,141.4285714 43.0164,141.4488189 42.99023991,141.4758403 43.0164,141.5028902 43.04255749,141.5299685 43.06871238,141.5097317 43.09486469,141.4894737 43.1210144,141.4691943 43.14716153,141.4421053 43.1210144))
803641|7|141.6009464|43.06871238|POLYGON((141.5842105 43.1210144,141.5570752 43.09486469,141.5299685 43.06871238,141.5501839 43.04255749,141.5703782 43.0164,141.5905512 42.99023991,141.6176471 43.0164,141.6447714 43.04255749,141.6719243 43.06871238,141.6517622 43.09486469,141.6315789 43.1210144,141.6113744 43.14716153,141.5842105 43.1210144))
803642|7|141.7429022|43.06871238|POLYGON((141.7263158 43.1210144,141.6991057 43.09486469,141.6719243 43.06871238,141.6920652 43.04255749,141.7121849 43.0164,141.7322835 42.99023991,141.7594538 43.0164,141.7866527 43.04255749,141.8138801 43.06871238,141.7937927 43.09486469,141.7736842 43.1210144,141.7535545 43.14716153,141.7263158 43.1210144))
803644|8|142.0268139|43.06871238|POLYGON((142.0105263 43.1210144,141.9831668 43.09486469,141.955836 43.06871238,141.9758276 43.04255749,141.9957983 43.0164,142.015748 42.99023991,142.0430672 43.0164,142.0704151 43.04255749,142.0977918 43.06871238,142.0778538 43.09486469,142.0578947 43.1210144,142.0379147 43.14716153,142.0105263 43.1210144))
803648|5|142.5946372|43.06871238|POLYGON((142.5789474 43.1210144,142.5512888 43.09486469,142.5236593 43.06871238,142.5433526 43.04255749,142.5630252 43.0164,142.5826772 42.99023991,142.6102941 43.0164,142.6379401 43.04255749,142.6656151 43.06871238,142.6459758 43.09486469,142.6263158 43.1210144,142.6066351 43.14716153,142.5789474 43.1210144))
803650|3|142.8785489|43.06871238|POLYGON((142.8631579 43.1210144,142.8353498 43.09486469,142.807571 43.06871238,142.8271151 43.04255749,142.8466387 43.0164,142.8661417 42.99023991,142.8939076 43.0164,142.9217026 43.04255749,142.9495268 43.06871238,142.9300368 43.09486469,142.9105263 43.1210144,142.8909953 43.14716153,142.8631579 43.1210144))
803651|5|143.0205047|43.06871238|POLYGON((143.0052632 43.1210144,142.9773803 43.09486469,142.9495268 43.06871238,142.9689963 43.04255749,142.9884454 43.0164,143.007874 42.99023991,143.0357143 43.0164,143.0635838 43.04255749,143.0914826 43.06871238,143.0720673 43.09486469,143.0526316 43.1210144,143.0331754 43.14716153,143.0052632 43.1210144))
803652|7|143.1624606|43.06871238|POLYGON((143.1473684 43.1210144,143.1194108 43.09486469,143.0914826 43.06871238,143.1108776 43.04255749,143.1302521 43.0164,143.1496063 42.99023991,143.177521 43.0164,143.2054651 43.04255749,143.2334385 43.06871238,143.2140978 43.09486469,143.1947368 43.1210144,143.1753555 43.14716153,143.1473684 43.1210144))
803655|5|143.5883281|43.06871238|POLYGON((143.5736842 43.1210144,143.5455024 43.09486469,143.5173502 43.06871238,143.5365213 43.04255749,143.5556723 43.0164,143.5748031 42.99023991,143.6029412 43.0164,143.6311088 43.04255749,143.659306 43.06871238,143.6401894 43.09486469,143.6210526 43.1210144,143.6018957 43.14716153,143.5736842 43.1210144))
803659|7|144.1561514|43.06871238|POLYGON((144.1421053 43.1210144,144.1136244 43.09486469,144.0851735 43.06871238,144.1040462 43.04255749,144.1228992 43.0164,144.1417323 42.99023991,144.1701681 43.0164,144.1986337 43.04255749,144.2271293 43.06871238,144.2083114 43.09486469,144.1894737 43.1210144,144.1706161 43.14716153,144.1421053 43.1210144))
803660|7|144.2981073|43.06871238|POLYGON((144.2842105 43.1210144,144.2556549 43.09486469,144.2271293 43.06871238,144.2459275 43.04255749,144.2647059 43.0164,144.2834646 42.99023991,144.3119748 43.0164,144.340515 43.04255749,144.3690852 43.06871238,144.3503419 43.09486469,144.3315789 43.1210144,144.3127962 43.14716153,144.2842105 43.1210144))
803661|7|144.4400631|43.06871238|POLYGON((144.4263158 43.1210144,144.3976854 43.09486469,144.3690852 43.06871238,144.3878087 43.04255749,144.4065126 43.0164,144.4251969 42.99023991,144.4537815 43.0164,144.4823962 43.04255749,144.511041 43.06871238,144.4923724 43.09486469,144.4736842 43.1210144,144.4549763 43.14716153,144.4263158 43.1210144))
803663|7|144.7239748|43.06871238|POLYGON((144.7105263 43.1210144,144.6817464 43.09486469,144.6529968 43.06871238,144.6715712 43.04255749,144.6901261 43.0164,144.7086614 42.99023991,144.737395 43.0164,144.7661587 43.04255749,144.7949527 43.06871238,144.7764335 43.09486469,144.7578947 43.1210144,144.7393365 43.14716153,144.7105263 43.1210144))
803664|7|144.8659306|43.06871238|POLYGON((144.8526316 43.1210144,144.823777 43.09486469,144.7949527 43.06871238,144.8134524 43.04255749,144.8319328 43.0164,144.8503937 42.99023991,144.8792017 43.0164,144.9080399 43.04255749,144.9369085 43.06871238,144.918464 43.09486469,144.9 43.1210144,144.8815166 43.14716153,144.8526316 43.1210144))
803665|7|145.0078864|43.06871238|POLYGON((144.9947368 43.1210144,144.9658075 43.09486469,144.9369085 43.06871238,144.9553337 43.04255749,144.9737395 43.0164,144.992126 42.99023991,145.0210084 43.0164,145.0499212 43.04255749,145.0788644 43.06871238,145.0604945 43.09486469,145.0421053 43.1210144,145.0236967 43.14716153,144.9947368 43.1210144))
803666|7|145.1498423|43.06871238|POLYGON((145.1368421 43.1210144,145.107838 43.09486469,145.0788644 43.06871238,145.0972149 43.04255749,145.1155462 43.0164,145.1338583 42.99023991,145.1628151 43.0164,145.1918024 43.04255749,145.2208202 43.06871238,145.202525 43.09486469,145.1842105 43.1210144,145.1658768 43.14716153,145.1368421 43.1210144))
806171|6|140.5275591|42.99023991|POLYGON((140.5097215 43.04255749,140.4831933 43.0164,140.4566929 42.99023991,140.4774397 42.96407723,140.4981647 42.93791195,140.5188679 42.91174407,140.5453592 42.93791195,140.5718783 42.96407723,140.5984252 42.99023991,140.5777311 43.0164,140.5570152 43.04255749,140.5362776 43.06871238,140.5097215 43.04255749))
806172|7|140.6692913|42.99023991|POLYGON((140.6516027 43.04255749,140.625 43.0164,140.5984252 42.99023991,140.6190976 42.96407723,140.6397483 42.93791195,140.6603774 42.91174407,140.6869428 42.93791195,140.7135362 42.96407723,140.7401575 42.99023991,140.7195378 43.0164,140.6988965 43.04255749,140.6782334 43.06871238,140.6516027 43.04255749))
806176|7|141.2362205|42.99023991|POLYGON((141.2191277 43.04255749,141.1922269 43.0164,141.1653543 42.99023991,141.1857293 42.96407723,141.2060829 42.93791195,141.2264151 42.91174407,141.2532774 42.93791195,141.2801679 42.96407723,141.3070866 42.99023991,141.2867647 43.0164,141.2664214 43.04255749,141.2460568 43.06871238,141.2191277 43.04255749))
806177|7|141.3779528|42.99023991|POLYGON((141.3610089 43.04255749,141.3340336 43.0164,141.3070866 42.99023991,141.3273872 42.96407723,141.3476665 42.93791195,141.3679245 42.91174407,141.394861 42.93791195,141.4218258 42.96407723,141.4488189 42.99023991,141.4285714 43.0164,141.4083027 43.04255749,141.3880126 43.06871238,141.3610089 43.04255749))
806178|7|141.519685|42.99023991|POLYGON((141.5028902 43.04255749,141.4758403 43.0164,141.4488189 42.99023991,141.4690451 42.96407723,141.4892501 42.93791195,141.509434 42.91174407,141.5364447 42.93791195,141.5634837 42.96407723,141.5905512 42.99023991,141.5703782 43.0164,141.5501839 43.04255749,141.5299685 43.06871238,141.5028902 43.04255749))
806179|3|141.6614173|42.99023991|POLYGON((141.6447714 43.04255749,141.6176471 43.0164,141.5905512 42.99023991,141.610703 42.96407723,141.6308338 42.93791195,141.6509434 42.91174407,141.6780283 42.93791195,141.7051417 42.96407723,141.7322835 42.99023991,141.7121849 43.0164,141.6920652 43.04255749,141.6719243 43.06871238,141.6447714 43.04255749))
806180|7|141.8031496|42.99023991|POLYGON((141.7866527 43.04255749,141.7594538 43.0164,141.7322835 42.99023991,141.752361 42.96407723,141.7724174 42.93791195,141.7924528 42.91174407,141.819612 42.93791195,141.8467996 42.96407723,141.8740157 42.99023991,141.8539916 43.0164,141.8339464 43.04255749,141.8138801 43.06871238,141.7866527 43.04255749))
806181|1|141.9448819|42.99023991|POLYGON((141.9285339 43.04255749,141.9012605 43.0164,141.8740157 42.99023991,141.8940189 42.96407723,141.914001 42.93791195,141.9339623 42.91174407,141.9611956 42.93791195,141.9884575 42.96407723,142.015748 42.99023991,141.9957983 43.0164,141.9758276 43.04255749,141.955836 43.06871238,141.9285339 43.04255749))
806184|5|142.3700787|42.99023991|POLYGON((142.3541776 43.04255749,142.3266807 43.0164,142.2992126 42.99023991,142.3189927 42.96407723,142.338752 42.93791195,142.3584906 42.91174407,142.3859465 42.93791195,142.4134313 42.96407723,142.4409449 42.99023991,142.4212185 43.0164,142.4014714 43.04255749,142.3817035 43.06871238,142.3541776 43.04255749))
806187|5|142.7952756|42.99023991|POLYGON((142.7798213 43.04255749,142.7521008 43.0164,142.7244094 42.99023991,142.7439664 42.96407723,142.7635029 42.93791195,142.7830189 42.91174407,142.8106974 42.93791195,142.838405 42.96407723,142.8661417 42.99023991,142.8466387 43.0164,142.8271151 43.04255749,142.807571 43.06871238,142.7798213 43.04255749))
806188|7|142.9370079|42.99023991|POLYGON((142.9217026 43.04255749,142.8939076 43.0164,142.8661417 42.99023991,142.8856243 42.96407723,142.9050865 42.93791195,142.9245283 42.91174407,142.9522811 42.93791195,142.980063 42.96407723,143.007874 42.99023991,142.9884454 43.0164,142.9689963 43.04255749,142.9495268 43.06871238,142.9217026 43.04255749))
806189|7|143.0787402|42.99023991|POLYGON((143.0635838 43.04255749,143.0357143 43.0164,143.007874 42.99023991,143.0272823 42.96407723,143.0466702 42.93791195,143.0660377 42.91174407,143.0938647 42.93791195,143.1217209 42.96407723,143.1496063 42.99023991,143.1302521 43.0164,143.1108776 43.04255749,143.0914826 43.06871238,143.0635838 43.04255749))
806190|7|143.2204724|42.99023991|POLYGON((143.2054651 43.04255749,143.177521 43.0164,143.1496063 42.99023991,143.1689402 42.96407723,143.1882538 42.93791195,143.2075472 42.91174407,143.2354483 42.93791195,143.2633788 42.96407723,143.2913386 42.99023991,143.2720588 43.0164,143.2527588 43.04255749,143.2334385 43.06871238,143.2054651 43.04255749))
806191|1|143.3622047|42.99023991|POLYGON((143.3473463 43.04255749,143.3193277 43.0164,143.2913386 42.99023991,143.3105981 42.96407723,143.3298374 42.93791195,143.3490566 42.91174407,143.377032 42.93791195,143.4050367 42.96407723,143.4330709 42.99023991,143.4138655 43.0164,143.39464 43.04255749,143.3753943 43.06871238,143.3473463 43.04255749))
806196|3|144.0708661|42.99023991|POLYGON((144.0567525 43.04255749,144.0283613 43.0164,144 42.99023991,144.0188877 42.96407723,144.0377556 42.93791195,144.0566038 42.91174407,144.0849502 42.93791195,144.1133263 42.96407723,144.1417323 42.99023991,144.1228992 43.0164,144.1040462 43.04255749,144.0851735 43.06871238,144.0567525 43.04255749))
806197|7|144.2125984|42.99023991|POLYGON((144.1986337 43.04255749,144.1701681 43.0164,144.1417323 42.99023991,144.1605456 42.96407723,144.1793393 42.93791195,144.1981132 42.91174407,144.2265338 42.93791195,144.2549843 42.96407723,144.2834646 42.99023991,144.2647059 43.0164,144.2459275 43.04255749,144.2271293 43.06871238,144.1986337 43.04255749))
806198|7|144.3543307|42.99023991|POLYGON((144.340515 43.04255749,144.3119748 43.0164,144.2834646 42.99023991,144.3022036 42.96407723,144.3209229 42.93791195,144.3396226 42.91174407,144.3681175 42.93791195,144.3966422 42.96407723,144.4251969 42.99023991,144.4065126 43.0164,144.3878087 43.04255749,144.3690852 43.06871238,144.340515 43.04255749))
806199|7|144.496063|42.99023991|POLYGON((144.4823962 43.04255749,144.4537815 43.0164,144.4251969 42.99023991,144.4438615 42.96407723,144.4625066 42.93791195,144.4811321 42.91174407,144.5097011 42.93791195,144.5383001 42.96407723,144.5669291 42.99023991,144.5483193 43.0164,144.52969 43.04255749,144.511041 43.06871238,144.4823962 43.04255749))
806203|10|145.0629921|42.99023991|POLYGON((145.0499212 43.04255749,145.0210084 43.0164,144.992126 42.99023991,145.0104932 42.96407723,145.0288411 42.93791195,145.0471698 42.91174407,145.0760357 42.93791195,145.1049318 42.96407723,145.1338583 42.99023991,145.1155462 43.0164,145.0972149 43.04255749,145.0788644 43.06871238,145.0499212 43.04255749))
808713|7|140.5896226|42.91174407|POLYGON((140.5718783 42.96407723,140.5453592 42.93791195,140.5188679 42.91174407,140.5395495 42.88557358,140.5602094 42.85940049,140.5808477 42.83322479,140.6073298 42.85940049,140.6338397 42.88557358,140.6603774 42.91174407,140.6397483 42.93791195,140.6190976 42.96407723,140.5984252 42.99023991,140.5718783 42.96407723))
808714|7|140.7311321|42.91174407|POLYGON((140.7135362 42.96407723,140.6869428 42.93791195,140.6603774 42.91174407,140.6809848 42.88557358,140.7015707 42.85940049,140.722135 42.83322479,140.7486911 42.85940049,140.775275 42.88557358,140.8018868 42.91174407,140.7813319 42.93791195,140.7607555 42.96407723,140.7401575 42.99023991,140.7135362 42.96407723))
808715|7|140.8726415|42.91174407|POLYGON((140.8551941 42.96407723,140.8285265 42.93791195,140.8018868 42.91174407,140.8224201 42.88557358,140.8429319 42.85940049,140.8634223 42.83322479,140.8900524 42.85940049,140.9167103 42.88557358,140.9433962 42.91174407,140.9229156 42.93791195,140.9024134 42.96407723,140.8818898 42.99023991,140.8551941 42.96407723))
808717|7|141.1556604|42.91174407|POLYGON((141.13851 42.96407723,141.1116938 42.93791195,141.0849057 42.91174407,141.1052907 42.88557358,141.1256545 42.85940049,141.1459969 42.83322479,141.1727749 42.85940049,141.1995809 42.88557358,141.2264151 42.91174407,141.2060829 42.93791195,141.1857293 42.96407723,141.1653543 42.99023991,141.13851 42.96407723))
808718|7|141.2971698|42.91174407|POLYGON((141.2801679 42.96407723,141.2532774 42.93791195,141.2264151 42.91174407,141.246726 42.88557358,141.2670157 42.85940049,141.2872841 42.83322479,141.3141361 42.85940049,141.3410162 42.88557358,141.3679245 42.91174407,141.3476665 42.93791195,141.3273872 42.96407723,141.3070866 42.99023991,141.2801679 42.96407723))
808719|7|141.4386792|42.91174407|POLYGON((141.4218258 42.96407723,141.394861 42.93791195,141.3679245 42.91174407,141.3881613 42.88557358,141.408377 42.85940049,141.4285714 42.83322479,141.4554974 42.85940049,141.4824515 42.88557358,141.509434 42.91174407,141.4892501 42.93791195,141.4690451 42.96407723,141.4488189 42.99023991,141.4218258 42.96407723))
808720|7|141.5801887|42.91174407|POLYGON((141.5634837 42.96407723,141.5364447 42.93791195,141.509434 42.91174407,141.5295966 42.88557358,141.5497382 42.85940049,141.5698587 42.83322479,141.5968586 42.85940049,141.6238869 42.88557358,141.6509434 42.91174407,141.6308338 42.93791195,141.610703 42.96407723,141.5905512 42.99023991,141.5634837 42.96407723))
808721|7|141.7216981|42.91174407|POLYGON((141.7051417 42.96407723,141.6780283 42.93791195,141.6509434 42.91174407,141.671032 42.88557358,141.6910995 42.85940049,141.711146 42.83322479,141.7382199 42.85940049,141.7653222 42.88557358,141.7924528 42.91174407,141.7724174 42.93791195,141.752361 42.96407723,141.7322835 42.99023991,141.7051417 42.96407723))
808722|3|141.8632075|42.91174407|POLYGON((141.8467996 42.96407723,141.819612 42.93791195,141.7924528 42.91174407,141.8124673 42.88557358,141.8324607 42.85940049,141.8524333 42.83322479,141.8795812 42.85940049,141.9067575 42.88557358,141.9339623 42.91174407,141.914001 42.93791195,141.8940189 42.96407723,141.8740157 42.99023991,141.8467996 42.96407723))
808726|3|142.4292453|42.91174407|POLYGON((142.4134313 42.96407723,142.3859465 42.93791195,142.3584906 42.91174407,142.3782085 42.88557358,142.3979058 42.85940049,142.4175824 42.83322479,142.4450262 42.85940049,142.4724987 42.88557358,142.5 42.91174407,142.4803356 42.93791195,142.4606506 42.96407723,142.4409449 42.99023991,142.4134313 42.96407723))
808729|7|142.8537736|42.91174407|POLYGON((142.838405 42.96407723,142.8106974 42.93791195,142.7830189 42.91174407,142.8025144 42.88557358,142.8219895 42.85940049,142.8414443 42.83322479,142.8691099 42.85940049,142.8968046 42.88557358,142.9245283 42.91174407,142.9050865 42.93791195,142.8856243 42.96407723,142.8661417 42.99023991,142.838405 42.96407723))
808730|7|142.995283|42.91174407|POLYGON((142.980063 42.96407723,142.9522811 42.93791195,142.9245283 42.91174407,142.9439497 42.88557358,142.9633508 42.85940049,142.9827316 42.83322479,143.0104712 42.85940049,143.0382399 42.88557358,143.0660377 42.91174407,143.0466702 42.93791195,143.0272823 42.96407723,143.007874 42.99023991,142.980063 42.96407723))
808731|7|143.1367925|42.91174407|POLYGON((143.1217209 42.96407723,143.0938647 42.93791195,143.0660377 42.91174407,143.085385 42.88557358,143.104712 42.85940049,143.1240188 42.83322479,143.1518325 42.85940049,143.1796752 42.88557358,143.2075472 42.91174407,143.1882538 42.93791195,143.1689402 42.96407723,143.1496063 42.99023991,143.1217209 42.96407723))
808732|7|143.2783019|42.91174407|POLYGON((143.2633788 42.96407723,143.2354483 42.93791195,143.2075472 42.91174407,143.2268203 42.88557358,143.2460733 42.85940049,143.2653061 42.83322479,143.2931937 42.85940049,143.3211105 42.88557358,143.3490566 42.91174407,143.3298374 42.93791195,143.3105981 42.96407723,143.2913386 42.99023991,143.2633788 42.96407723))
808733|7|143.4198113|42.91174407|POLYGON((143.4050367 42.96407723,143.377032 42.93791195,143.3490566 42.91174407,143.3682556 42.88557358,143.3874346 42.85940049,143.4065934 42.83322479,143.434555 42.85940049,143.4625458 42.88557358,143.490566 42.91174407,143.4714211 42.93791195,143.452256 42.96407723,143.4330709 42.99023991,143.4050367 42.96407723))
808737|6|143.9858491|42.91174407|POLYGON((143.9716684 42.96407723,143.9433665 42.93791195,143.9150943 42.91174407,143.9339969 42.88557358,143.9528796 42.85940049,143.9717425 42.83322479,144 42.85940049,144.0282871 42.88557358,144.0566038 42.91174407,144.0377556 42.93791195,144.0188877 42.96407723,144 42.99023991,143.9716684 42.96407723))
808740|7|144.4103774|42.91174407|POLYGON((144.3966422 42.96407723,144.3681175 42.93791195,144.3396226 42.91174407,144.3583028 42.88557358,144.3769634 42.85940049,144.3956044 42.83322479,144.4240838 42.85940049,144.452593 42.88557358,144.4811321 42.91174407,144.4625066 42.93791195,144.4438615 42.96407723,144.4251969 42.99023991,144.3966422 42.96407723))
811256|7|140.2276295|42.83322479|POLYGON((140.2095338 42.88557358,140.1832461 42.85940049,140.1569859 42.83322479,140.1778243 42.80704647,140.1986409 42.78086555,140.2194357 42.75468201,140.2456874 42.78086555,140.2719665 42.80704647,140.2982732 42.83322479,140.2774869 42.85940049,140.2566789 42.88557358,140.2358491 42.91174407,140.2095338 42.88557358))
811258|7|140.5102041|42.83322479|POLYGON((140.4924044 42.88557358,140.4659686 42.85940049,140.4395604 42.83322479,140.460251 42.80704647,140.48092 42.78086555,140.5015674 42.75468201,140.5279665 42.78086555,140.5543933 42.80704647,140.5808477 42.83322479,140.5602094 42.85940049,140.5395495 42.88557358,140.5188679 42.91174407,140.4924044 42.88557358))
811259|7|140.6514914|42.83322479|POLYGON((140.6338397 42.88557358,140.6073298 42.85940049,140.5808477 42.83322479,140.6014644 42.80704647,140.6220596 42.78086555,140.6426332 42.75468201,140.6691061 42.78086555,140.6956067 42.80704647,140.722135 42.83322479,140.7015707 42.85940049,140.6809848 42.88557358,140.6603774 42.91174407,140.6338397 42.88557358))
811261|1|140.9340659|42.83322479|POLYGON((140.9167103 42.88557358,140.8900524 42.85940049,140.8634223 42.83322479,140.8838912 42.80704647,140.9043387 42.78086555,140.9247649 42.75468201,140.9513853 42.78086555,140.9780335 42.80704647,141.0047096 42.83322479,140.9842932 42.85940049,140.9638554 42.88557358,140.9433962 42.91174407,140.9167103 42.88557358))
811262|7|141.0753532|42.83322479|POLYGON((141.0581456 42.88557358,141.0314136 42.85940049,141.0047096 42.83322479,141.0251046 42.80704647,141.0454783 42.78086555,141.0658307 42.75468201,141.0925248 42.78086555,141.1192469 42.80704647,141.1459969 42.83322479,141.1256545 42.85940049,141.1052907 42.88557358,141.0849057 42.91174407,141.0581456 42.88557358))
811264|4|141.3579278|42.83322479|POLYGON((141.3410162 42.88557358,141.3141361 42.85940049,141.2872841 42.83322479,141.3075314 42.80704647,141.3277574 42.78086555,141.3479624 42.75468201,141.374804 42.78086555,141.4016736 42.80704647,141.4285714 42.83322479,141.408377 42.85940049,141.3881613 42.88557358,141.3679245 42.91174407,141.3410162 42.88557358))
811266|7|141.6405024|42.83322479|POLYGON((141.6238869 42.88557358,141.5968586 42.85940049,141.5698587 42.83322479,141.5899582 42.80704647,141.6100366 42.78086555,141.630094 42.75468201,141.6570831 42.78086555,141.6841004 42.80704647,141.711146 42.83322479,141.6910995 42.85940049,141.671032 42.88557358,141.6509434 42.91174407,141.6238869 42.88557358))
811267|7|141.7817896|42.83322479|POLYGON((141.7653222 42.88557358,141.7382199 42.85940049,141.711146 42.83322479,141.7311715 42.80704647,141.7511762 42.78086555,141.7711599 42.75468201,141.7982227 42.78086555,141.8253138 42.80704647,141.8524333 42.83322479,141.8324607 42.85940049,141.8124673 42.88557358,141.7924528 42.91174407,141.7653222 42.88557358))
811277|7|143.1946625|42.83322479|POLYGON((143.1796752 42.88557358,143.1518325 42.85940049,143.1240188 42.83322479,143.1433054 42.80704647,143.1625719 42.78086555,143.1818182 42.75468201,143.2096184 42.78086555,143.2374477 42.80704647,143.2653061 42.83322479,143.2460733 42.85940049,143.2268203 42.88557358,143.2075472 42.91174407,143.1796752 42.88557358))
811280|6|143.6185243|42.83322479|POLYGON((143.6039811 42.88557358,143.5759162 42.85940049,143.5478807 42.83322479,143.5669456 42.80704647,143.5859906 42.78086555,143.6050157 42.75468201,143.6330371 42.78086555,143.6610879 42.80704647,143.689168 42.83322479,143.6701571 42.85940049,143.6511262 42.88557358,143.6320755 42.91174407,143.6039811 42.88557358))
813806|5|140.2899687|42.75468201|POLYGON((140.2719665 42.80704647,140.2456874 42.78086555,140.2194357 42.75468201,140.2402089 42.72849585,140.2609603 42.70230708,140.2816901 42.67611568,140.3079332 42.70230708,140.3342037 42.72849585,140.3605016 42.75468201,140.3397804 42.78086555,140.3190377 42.80704647,140.2982732 42.83322479,140.2719665 42.80704647))
813809|7|140.7131661|42.75468201|POLYGON((140.6956067 42.80704647,140.6691061 42.78086555,140.6426332 42.75468201,140.6631854 42.72849585,140.6837161 42.70230708,140.7042254 42.67611568,140.7306889 42.70230708,140.7571802 42.72849585,140.7836991 42.75468201,140.7631992 42.78086555,140.7426778 42.80704647,140.722135 42.83322479,140.6956067 42.80704647))
813810|7|140.854232|42.75468201|POLYGON((140.8368201 42.80704647,140.8102457 42.78086555,140.7836991 42.75468201,140.8041775 42.72849585,140.8246347 42.70230708,140.8450704 42.67611568,140.8716075 42.70230708,140.8981723 42.72849585,140.9247649 42.75468201,140.9043387 42.78086555,140.8838912 42.80704647,140.8634223 42.83322479,140.8368201 42.80704647))
813812|3|141.1363636|42.75468201|POLYGON((141.1192469 42.80704647,141.0925248 42.78086555,141.0658307 42.75468201,141.0861619 42.72849585,141.1064718 42.70230708,141.1267606 42.67611568,141.1534447 42.70230708,141.1801567 42.72849585,141.2068966 42.75468201,141.1866179 42.78086555,141.166318 42.80704647,141.1459969 42.83322479,141.1192469 42.80704647))
813813|7|141.2774295|42.75468201|POLYGON((141.2604603 42.80704647,141.2336644 42.78086555,141.2068966 42.75468201,141.227154 42.72849585,141.2473904 42.70230708,141.2676056 42.67611568,141.2943633 42.70230708,141.3211488 42.72849585,141.3479624 42.75468201,141.3277574 42.78086555,141.3075314 42.80704647,141.2872841 42.83322479,141.2604603 42.80704647))
813814|7|141.4184953|42.75468201|POLYGON((141.4016736 42.80704647,141.374804 42.78086555,141.3479624 42.75468201,141.3681462 42.72849585,141.388309 42.70230708,141.4084507 42.67611568,141.4352818 42.70230708,141.462141 42.72849585,141.4890282 42.75468201,141.468897 42.78086555,141.4487448 42.80704647,141.4285714 42.83322479,141.4016736 42.80704647))
813815|7|141.5595611|42.75468201|POLYGON((141.542887 42.80704647,141.5159435 42.78086555,141.4890282 42.75468201,141.5091384 42.72849585,141.5292276 42.70230708,141.5492958 42.67611568,141.5762004 42.70230708,141.6031332 42.72849585,141.630094 42.75468201,141.6100366 42.78086555,141.5899582 42.80704647,141.5698587 42.83322479,141.542887 42.80704647))
813816|5|141.700627|42.75468201|POLYGON((141.6841004 42.80704647,141.6570831 42.78086555,141.630094 42.75468201,141.6501305 42.72849585,141.6701461 42.70230708,141.6901408 42.67611568,141.717119 42.70230708,141.7441253 42.72849585,141.7711599 42.75468201,141.7511762 42.78086555,141.7311715 42.80704647,141.711146 42.83322479,141.6841004 42.80704647))
813817|7|141.8416928|42.75468201|POLYGON((141.8253138 42.80704647,141.7982227 42.78086555,141.7711599 42.75468201,141.7911227 42.72849585,141.8110647 42.70230708,141.8309859 42.67611568,141.8580376 42.70230708,141.8851175 42.72849585,141.9122257 42.75468201,141.8923157 42.78086555,141.8723849 42.80704647,141.8524333 42.83322479,141.8253138 42.80704647))
813818|10|141.9827586|42.75468201|POLYGON((141.9665272 42.80704647,141.9393623 42.78086555,141.9122257 42.75468201,141.9321149 42.72849585,141.9519833 42.70230708,141.971831 42.67611568,141.9989562 42.70230708,142.0261097 42.72849585,142.0532915 42.75468201,142.0334553 42.78086555,142.0135983 42.80704647,141.9937206 42.83322479,141.9665272 42.80704647))
813820|5|142.2648903|42.75468201|POLYGON((142.248954 42.80704647,142.2216414 42.78086555,142.1943574 42.75468201,142.2140992 42.72849585,142.2338205 42.70230708,142.2535211 42.67611568,142.2807933 42.70230708,142.308094 42.72849585,142.3354232 42.75468201,142.3157344 42.78086555,142.2960251 42.80704647,142.2762951 42.83322479,142.248954 42.80704647))
813826|7|143.1112853|42.75468201|POLYGON((143.0962343 42.80704647,143.0684788 42.78086555,143.0407524 42.75468201,143.0600522 42.72849585,143.0793319 42.70230708,143.0985915 42.67611568,143.1263048 42.70230708,143.154047 42.72849585,143.1818182 42.75468201,143.1625719 42.78086555,143.1433054 42.80704647,143.1240188 42.83322479,143.0962343 42.80704647))
813829|7|143.5344828|42.75468201|POLYGON((143.5198745 42.80704647,143.4918975 42.78086555,143.4639498 42.75468201,143.4830287 42.72849585,143.5020877 42.70230708,143.5211268 42.67611568,143.5490605 42.70230708,143.5770235 42.72849585,143.6050157 42.75468201,143.5859906 42.78086555,143.5669456 42.80704647,143.5478807 42.83322479,143.5198745 42.80704647))
816360|7|140.3521127|42.67611568|POLYGON((140.3342037 42.72849585,140.3079332 42.70230708,140.2816901 42.67611568,140.3023983 42.64992166,140.3230849 42.62372501,140.34375 42.59752574,140.3699844 42.62372501,140.3962461 42.64992166,140.4225352 42.67611568,140.4018789 42.70230708,140.381201 42.72849585,140.3605016 42.75468201,140.3342037 42.72849585))
816363|7|140.7746479|42.67611568|POLYGON((140.7571802 42.72849585,140.7306889 42.70230708,140.7042254 42.67611568,140.7247132 42.64992166,140.7451798 42.62372501,140.765625 42.59752574,140.7920792 42.62372501,140.818561 42.64992166,140.8450704 42.67611568,140.8246347 42.70230708,140.8041775 42.72849585,140.7836991 42.75468201,140.7571802 42.72849585))
816365|7|141.056338|42.67611568|POLYGON((141.0391645 42.72849585,141.0125261 42.70230708,140.9859155 42.67611568,141.0062565 42.64992166,141.0265763 42.62372501,141.046875 42.59752574,141.0734758 42.62372501,141.1001043 42.64992166,141.1267606 42.67611568,141.1064718 42.70230708,141.0861619 42.72849585,141.0658307 42.75468201,141.0391645 42.72849585))
816366|7|141.1971831|42.67611568|POLYGON((141.1801567 42.72849585,141.1534447 42.70230708,141.1267606 42.67611568,141.1470282 42.64992166,141.1672746 42.62372501,141.1875 42.59752574,141.214174 42.62372501,141.2408759 42.64992166,141.2676056 42.67611568,141.2473904 42.70230708,141.227154 42.72849585,141.2068966 42.75468201,141.1801567 42.72849585))
816368|7|141.4788732|42.67611568|POLYGON((141.462141 42.72849585,141.4352818 42.70230708,141.4084507 42.67611568,141.4285714 42.64992166,141.4486712 42.62372501,141.46875 42.59752574,141.4955706 42.62372501,141.5224192 42.64992166,141.5492958 42.67611568,141.5292276 42.70230708,141.5091384 42.72849585,141.4890282 42.75468201,141.462141 42.72849585))
816369|7|141.6197183|42.67611568|POLYGON((141.6031332 42.72849585,141.5762004 42.70230708,141.5492958 42.67611568,141.5693431 42.64992166,141.5893695 42.62372501,141.609375 42.59752574,141.6362689 42.62372501,141.6631908 42.64992166,141.6901408 42.67611568,141.6701461 42.70230708,141.6501305 42.72849585,141.630094 42.75468201,141.6031332 42.72849585))
816370|7|141.7605634|42.67611568|POLYGON((141.7441253 42.72849585,141.717119 42.70230708,141.6901408 42.67611568,141.7101147 42.64992166,141.7300677 42.62372501,141.75 42.59752574,141.7769672 42.62372501,141.8039625 42.64992166,141.8309859 42.67611568,141.8110647 42.70230708,141.7911227 42.72849585,141.7711599 42.75468201,141.7441253 42.72849585))
816380|7|143.1690141|42.67611568|POLYGON((143.154047 42.72849585,143.1263048 42.70230708,143.0985915 42.67611568,143.1178311 42.64992166,143.1370505 42.62372501,143.15625 42.59752574,143.18395 42.62372501,143.2116788 42.64992166,143.2394366 42.67611568,143.2202505 42.70230708,143.2010444 42.72849585,143.1818182 42.75468201,143.154047 42.72849585))
816381|5|143.3098592|42.67611568|POLYGON((143.2950392 42.72849585,143.2672234 42.70230708,143.2394366 42.67611568,143.2586027 42.64992166,143.2777488 42.62372501,143.296875 42.59752574,143.3246483 42.62372501,143.3524505 42.64992166,143.3802817 42.67611568,143.3611691 42.70230708,143.3420366 42.72849585,143.322884 42.75468201,143.2950392 42.72849585))
816383|5|143.5915493|42.67611568|POLYGON((143.5770235 42.72849585,143.5490605 42.70230708,143.5211268 42.67611568,143.540146 42.64992166,143.5591454 42.62372501,143.578125 42.59752574,143.6060448 42.62372501,143.6339937 42.64992166,143.6619718 42.67611568,143.6430063 42.70230708,143.6240209 42.72849585,143.6050157 42.75468201,143.5770235 42.72849585))
818920|9|140.6953125|42.59752574|POLYGON((140.6777894 42.64992166,140.6513809 42.62372501,140.625 42.59752574,140.6454971 42.57132384,140.6659729 42.5451193,140.6864275 42.51891213,140.7127992 42.5451193,140.7391983 42.57132384,140.765625 42.59752574,140.7451798 42.62372501,140.7247132 42.64992166,140.7042254 42.67611568,140.6777894 42.64992166))
818921|7|140.8359375|42.59752574|POLYGON((140.818561 42.64992166,140.7920792 42.62372501,140.765625 42.59752574,140.7860489 42.57132384,140.8064516 42.5451193,140.8268331 42.51891213,140.8532778 42.5451193,140.8797501 42.57132384,140.90625 42.59752574,140.8858781 42.62372501,140.8654849 42.64992166,140.8450704 42.67611568,140.818561 42.64992166))
818922|7|140.9765625|42.59752574|POLYGON((140.9593326 42.64992166,140.9327775 42.62372501,140.90625 42.59752574,140.9266007 42.57132384,140.9469303 42.5451193,140.9672387 42.51891213,140.9937565 42.5451193,141.0203019 42.57132384,141.046875 42.59752574,141.0265763 42.62372501,141.0062565 42.64992166,140.9859155 42.67611568,140.9593326 42.64992166))
818925|7|141.3984375|42.59752574|POLYGON((141.3816475 42.64992166,141.3548723 42.62372501,141.328125 42.59752574,141.3482561 42.57132384,141.3683663 42.5451193,141.3884555 42.51891213,141.4151925 42.5451193,141.4419573 42.57132384,141.46875 42.59752574,141.4486712 42.62372501,141.4285714 42.64992166,141.4084507 42.67611568,141.3816475 42.64992166))
818926|7|141.5390625|42.59752574|POLYGON((141.5224192 42.64992166,141.4955706 42.62372501,141.46875 42.59752574,141.4888079 42.57132384,141.508845 42.5451193,141.5288612 42.51891213,141.5556712 42.5451193,141.5825091 42.57132384,141.609375 42.59752574,141.5893695 42.62372501,141.5693431 42.64992166,141.5492958 42.67611568,141.5224192 42.64992166))
818927|7|141.6796875|42.59752574|POLYGON((141.6631908 42.64992166,141.6362689 42.62372501,141.609375 42.59752574,141.6293597 42.57132384,141.6493236 42.5451193,141.6692668 42.51891213,141.6961498 42.5451193,141.7230609 42.57132384,141.75 42.59752574,141.7300677 42.62372501,141.7101147 42.64992166,141.6901408 42.67611568,141.6631908 42.64992166))
818928|10|141.8203125|42.59752574|POLYGON((141.8039625 42.64992166,141.7769672 42.62372501,141.75 42.59752574,141.7699115 42.57132384,141.7898023 42.5451193,141.8096724 42.51891213,141.8366285 42.5451193,141.8636127 42.57132384,141.890625 42.59752574,141.870766 42.62372501,141.8508863 42.64992166,141.8309859 42.67611568,141.8039625 42.64992166))
818929|5|141.9609375|42.59752574|POLYGON((141.9447341 42.64992166,141.9176655 42.62372501,141.890625 42.59752574,141.9104633 42.57132384,141.930281 42.5451193,141.950078 42.51891213,141.9771072 42.5451193,142.0041645 42.57132384,142.03125 42.59752574,142.0114643 42.62372501,141.991658 42.64992166,141.971831 42.67611568,141.9447341 42.64992166))
818930|10|142.1015625|42.59752574|POLYGON((142.0855057 42.64992166,142.0583637 42.62372501,142.03125 42.59752574,142.0510151 42.57132384,142.0707596 42.5451193,142.0904836 42.51891213,142.1175858 42.5451193,142.1447163 42.57132384,142.171875 42.59752574,142.1521626 42.62372501,142.1324296 42.64992166,142.1126761 42.67611568,142.0855057 42.64992166))
821478|7|140.1950078|42.51891213|POLYGON((140.1769912 42.57132384,140.1508845 42.5451193,140.124805 42.51891213,140.1455301 42.49270233,140.1662338 42.46648988,140.1869159 42.4402748,140.212987 42.46648988,140.2390852 42.49270233,140.2652106 42.51891213,140.2445369 42.5451193,140.2238417 42.57132384,140.203125 42.59752574,140.1769912 42.57132384))
821479|7|140.3354134|42.51891213|POLYGON((140.3175429 42.57132384,140.2913632 42.5451193,140.2652106 42.51891213,140.2858628 42.49270233,140.3064935 42.46648988,140.3271028 42.4402748,140.3532468 42.46648988,140.3794179 42.49270233,140.4056162 42.51891213,140.3850156 42.5451193,140.3643935 42.57132384,140.34375 42.59752574,140.3175429 42.57132384))
821482|7|140.7566303|42.51891213|POLYGON((140.7391983 42.57132384,140.7127992 42.5451193,140.6864275 42.51891213,140.7068607 42.49270233,140.7272727 42.46648988,140.7476636 42.4402748,140.774026 42.46648988,140.8004158 42.49270233,140.8268331 42.51891213,140.8064516 42.5451193,140.7860489 42.57132384,140.765625 42.59752574,140.7391983 42.57132384))
821483|7|140.8970359|42.51891213|POLYGON((140.8797501 42.57132384,140.8532778 42.5451193,140.8268331 42.51891213,140.8471933 42.49270233,140.8675325 42.46648988,140.8878505 42.4402748,140.9142857 42.46648988,140.9407484 42.49270233,140.9672387 42.51891213,140.9469303 42.5451193,140.9266007 42.57132384,140.90625 42.59752574,140.8797501 42.57132384))
821485|7|141.1778471|42.51891213|POLYGON((141.1608537 42.57132384,141.1342352 42.5451193,141.1076443 42.51891213,141.1278586 42.49270233,141.1480519 42.46648988,141.1682243 42.4402748,141.1948052 42.46648988,141.2214137 42.49270233,141.2480499 42.51891213,141.2278876 42.5451193,141.2077043 42.57132384,141.1875 42.59752574,141.1608537 42.57132384))
821486|7|141.3182527|42.51891213|POLYGON((141.3014055 42.57132384,141.2747138 42.5451193,141.2480499 42.51891213,141.2681913 42.49270233,141.2883117 42.46648988,141.3084112 42.4402748,141.3350649 42.46648988,141.3617464 42.49270233,141.3884555 42.51891213,141.3683663 42.5451193,141.3482561 42.57132384,141.328125 42.59752574,141.3014055 42.57132384))
821491|7|142.0202808|42.51891213|POLYGON((142.0041645 42.57132384,141.9771072 42.5451193,141.950078 42.51891213,141.9698545 42.49270233,141.9896104 42.46648988,142.0093458 42.4402748,142.0363636 42.46648988,142.0634096 42.49270233,142.0904836 42.51891213,142.0707596 42.5451193,142.0510151 42.57132384,142.03125 42.59752574,142.0041645 42.57132384))
821500|5|143.2839314|42.51891213|POLYGON((143.2691307 42.57132384,143.2414152 42.5451193,143.2137285 42.51891213,143.2328482 42.49270233,143.2519481 42.46648988,143.271028 42.4402748,143.2987013 42.46648988,143.3264033 42.49270233,143.3541342 42.51891213,143.3350676 42.5451193,143.3159813 42.57132384,143.296875 42.59752574,143.2691307 42.57132384))
821501|5|143.424337|42.51891213|POLYGON((143.4096825 42.57132384,143.3818939 42.5451193,143.3541342 42.51891213,143.3731809 42.49270233,143.3922078 42.46648988,143.411215 42.4402748,143.438961 42.46648988,143.466736 42.49270233,143.4945398 42.51891213,143.4755463 42.5451193,143.4565331 42.57132384,143.4375 42.59752574,143.4096825 42.57132384))
824042|7|139.9766355|42.4402748|POLYGON((139.95842 42.49270233,139.9324675 42.46648988,139.9065421 42.4402748,139.9273482 42.41405707,139.9481328 42.3878367,139.9688958 42.36161368,139.9948133 42.3878367,140.0207577 42.41405707,140.046729 42.4402748,140.025974 42.46648988,140.0051975 42.49270233,139.9843994 42.51891213,139.95842 42.49270233))
824048|7|140.817757|42.4402748|POLYGON((140.8004158 42.49270233,140.774026 42.46648988,140.7476636 42.4402748,140.7680332 42.41405707,140.7883817 42.3878367,140.8087092 42.36161368,140.8350622 42.3878367,140.8614427 42.41405707,140.8878505 42.4402748,140.8675325 42.46648988,140.8471933 42.49270233,140.8268331 42.51891213,140.8004158 42.49270233))
824049|6|140.9579439|42.4402748|POLYGON((140.9407484 42.49270233,140.9142857 42.46648988,140.8878505 42.4402748,140.9081474 42.41405707,140.9284232 42.3878367,140.9486781 42.36161368,140.9751037 42.3878367,141.0015568 42.41405707,141.0280374 42.4402748,141.0077922 42.46648988,140.987526 42.49270233,140.9672387 42.51891213,140.9407484 42.49270233))
824050|7|141.0981308|42.4402748|POLYGON((141.0810811 42.49270233,141.0545455 42.46648988,141.0280374 42.4402748,141.0482615 42.41405707,141.0684647 42.3878367,141.088647 42.36161368,141.1151452 42.3878367,141.141671 42.41405707,141.1682243 42.4402748,141.1480519 42.46648988,141.1278586 42.49270233,141.1076443 42.51891213,141.0810811 42.49270233))
824051|7|141.2383178|42.4402748|POLYGON((141.2214137 42.49270233,141.1948052 42.46648988,141.1682243 42.4402748,141.1883757 42.41405707,141.2085062 42.3878367,141.2286159 42.36161368,141.2551867 42.3878367,141.2817852 42.41405707,141.3084112 42.4402748,141.2883117 42.46648988,141.2681913 42.49270233,141.2480499 42.51891213,141.2214137 42.49270233))
824060|3|142.5|42.4402748|POLYGON((142.4844075 42.49270233,142.4571429 42.46648988,142.4299065 42.4402748,142.4494032 42.41405707,142.4688797 42.3878367,142.4883359 42.36161368,142.5155602 42.3878367,142.5428127 42.41405707,142.5700935 42.4402748,142.5506494 42.46648988,142.531185 42.49270233,142.5117005 42.51891213,142.4844075 42.49270233))
826618|7|140.8786936|42.36161368|POLYGON((140.8614427 42.41405707,140.8350622 42.3878367,140.8087092 42.36161368,140.8290155 42.33538801,140.8493009 42.30915969,140.8695652 42.28292871,140.8959089 42.30915969,140.9222798 42.33538801,140.9486781 42.36161368,140.9284232 42.3878367,140.9081474 42.41405707,140.8878505 42.4402748,140.8614427 42.41405707))
826619|7|141.0186625|42.36161368|POLYGON((141.0015568 42.41405707,140.9751037 42.3878367,140.9486781 42.36161368,140.9689119 42.33538801,140.9891248 42.30915969,141.0093168 42.28292871,141.0357328 42.30915969,141.0621762 42.33538801,141.088647 42.36161368,141.0684647 42.3878367,141.0482615 42.41405707,141.0280374 42.4402748,141.0015568 42.41405707))
826628|7|142.2783826|42.36161368|POLYGON((142.2625843 42.41405707,142.2354772 42.3878367,142.2083981 42.36161368,142.2279793 42.33538801,142.2475401 42.30915969,142.2670807 42.28292871,142.2941481 42.30915969,142.3212435 42.33538801,142.348367 42.36161368,142.3288382 42.3878367,142.3092891 42.41405707,142.2897196 42.4402748,142.2625843 42.41405707))
826629|7|142.4183515|42.36161368|POLYGON((142.4026985 42.41405707,142.3755187 42.3878367,142.348367 42.36161368,142.3678756 42.33538801,142.3873641 42.30915969,142.4068323 42.28292871,142.433972 42.30915969,142.4611399 42.33538801,142.4883359 42.36161368,142.4688797 42.3878367,142.4494032 42.41405707,142.4299065 42.4402748,142.4026985 42.41405707))
829187|7|140.2406832|42.28292871|POLYGON((140.2227979 42.33538801,140.1967892 42.30915969,140.1708075 42.28292871,140.1914123 42.25669508,140.2119959 42.2304588,140.2325581 42.20421985,140.2585315 42.2304588,140.2845318 42.25669508,140.310559 42.28292871,140.2900052 42.30915969,140.2694301 42.33538801,140.2488336 42.36161368,140.2227979 42.33538801))
829192|4|140.939441|42.28292871|POLYGON((140.9222798 42.33538801,140.8959089 42.30915969,140.8695652 42.28292871,140.8898086 42.25669508,140.910031 42.2304588,140.9302326 42.20421985,140.9565667 42.2304588,140.9829281 42.25669508,141.0093168 42.28292871,140.9891248 42.30915969,140.9689119 42.33538801,140.9486781 42.36161368,140.9222798 42.33538801))
829202|7|142.3369565|42.28292871|POLYGON((142.3212435 42.33538801,142.2941481 42.30915969,142.2670807 42.28292871,142.2866011 42.25669508,142.3061013 42.2304588,142.3255814 42.20421985,142.352637 42.2304588,142.3797206 42.25669508,142.4068323 42.28292871,142.3873641 42.30915969,142.3678756 42.33538801,142.348367 42.36161368,142.3212435 42.33538801))
829203|7|142.4767081|42.28292871|POLYGON((142.4611399 42.33538801,142.433972 42.30915969,142.4068323 42.28292871,142.4262804 42.25669508,142.4457084 42.2304588,142.4651163 42.20421985,142.4922441 42.2304588,142.5193999 42.25669508,142.5465839 42.28292871,142.527188 42.30915969,142.507772 42.33538801,142.4883359 42.36161368,142.4611399 42.33538801))
829204|7|142.6164596|42.28292871|POLYGON((142.6010363 42.33538801,142.573796 42.30915969,142.5465839 42.28292871,142.5659596 42.25669508,142.5853154 42.2304588,142.6046512 42.20421985,142.6318511 42.2304588,142.6590792 42.25669508,142.6863354 42.28292871,142.6670119 42.30915969,142.6476684 42.33538801,142.6283048 42.36161368,142.6010363 42.33538801))
829209|7|143.3152174|42.28292871|POLYGON((143.3005181 42.33538801,143.2729156 42.30915969,143.2453416 42.28292871,143.2643559 42.25669508,143.2833506 42.2304588,143.3023256 42.20421985,143.3298862 42.2304588,143.3574754 42.25669508,143.3850932 42.28292871,143.3661315 42.30915969,143.3471503 42.33538801,143.3281493 42.36161368,143.3005181 42.33538801))
831762|7|139.8837209|42.20421985|POLYGON((139.8654941 42.25669508,139.8397104 42.2304588,139.8139535 42.20421985,139.8347107 42.17797824,139.8554466 42.15173396,139.876161 42.12548702,139.9019102 42.15173396,139.927686 42.17797824,139.9534884 42.20421985,139.9327818 42.2304588,139.9120538 42.25669508,139.8913043 42.28292871,139.8654941 42.25669508))
831765|7|140.3023256|42.20421985|POLYGON((140.2845318 42.25669508,140.2585315 42.2304588,140.2325581 42.20421985,140.2530992 42.17797824,140.273619 42.15173396,140.2941176 42.12548702,140.3200826 42.15173396,140.3460744 42.17797824,140.372093 42.20421985,140.3516029 42.2304588,140.3310916 42.25669508,140.310559 42.28292871,140.2845318 42.25669508))
831766|7|140.4418605|42.20421985|POLYGON((140.4242111 42.25669508,140.3981386 42.2304588,140.372093 42.20421985,140.392562 42.17797824,140.4130098 42.15173396,140.4334365 42.12548702,140.4594734 42.15173396,140.4855372 42.17797824,140.5116279 42.20421985,140.4912099 42.2304588,140.4707708 42.25669508,140.4503106 42.28292871,140.4242111 42.25669508))
831781|5|142.5348837|42.20421985|POLYGON((142.5193999 42.25669508,142.4922441 42.2304588,142.4651163 42.20421985,142.4845041 42.17797824,142.503872 42.15173396,142.5232198 42.12548702,142.5503356 42.15173396,142.5774793 42.17797824,142.6046512 42.20421985,142.5853154 42.2304588,142.5659596 42.25669508,142.5465839 42.28292871,142.5193999 42.25669508))
831782|7|142.6744186|42.20421985|POLYGON((142.6590792 42.25669508,142.6318511 42.2304588,142.6046512 42.20421985,142.6239669 42.17797824,142.6432628 42.15173396,142.6625387 42.12548702,142.6897264 42.15173396,142.7169421 42.17797824,142.744186 42.20421985,142.7249224 42.2304588,142.7056389 42.25669508,142.6863354 42.28292871,142.6590792 42.25669508))
831783|7|142.8139535|42.20421985|POLYGON((142.7987584 42.25669508,142.7714581 42.2304588,142.744186 42.20421985,142.7634298 42.17797824,142.7826536 42.15173396,142.8018576 42.12548702,142.8291172 42.15173396,142.856405 42.17797824,142.8837209 42.20421985,142.8645295 42.2304588,142.8453182 42.25669508,142.826087 42.28292871,142.7987584 42.25669508))
834341|1|139.5278638|42.12548702|POLYGON((139.5092975 42.17797824,139.4837377 42.15173396,139.4582043 42.12548702,139.4791129 42.09923741,139.5 42.07298512,139.5208655 42.04673017,139.5463918 42.07298512,139.5719443 42.09923741,139.5975232 42.12548702,139.5766649 42.15173396,139.5557851 42.17797824,139.5348837 42.20421985,139.5092975 42.17797824))
834344|7|139.9458204|42.12548702|POLYGON((139.927686 42.17797824,139.9019102 42.15173396,139.876161 42.12548702,139.896854 42.09923741,139.9175258 42.07298512,139.9381762 42.04673017,139.9639175 42.07298512,139.9896854 42.09923741,140.0154799 42.12548702,139.9948374 42.15173396,139.9741736 42.17797824,139.9534884 42.20421985,139.927686 42.17797824))
834348|5|140.503096|42.12548702|POLYGON((140.4855372 42.17797824,140.4594734 42.15173396,140.4334365 42.12548702,140.4538422 42.09923741,140.4742268 42.07298512,140.4945904 42.04673017,140.5206186 42.07298512,140.5466735 42.09923741,140.5727554 42.12548702,140.5524006 42.15173396,140.5320248 42.17797824,140.5116279 42.20421985,140.4855372 42.17797824))
834350|7|140.7817337|42.12548702|POLYGON((140.7644628 42.17797824,140.738255 42.15173396,140.7120743 42.12548702,140.7323363 42.09923741,140.7525773 42.07298512,140.7727975 42.04673017,140.7989691 42.07298512,140.8251676 42.09923741,140.8513932 42.12548702,140.8311822 42.15173396,140.8109504 42.17797824,140.7906977 42.20421985,140.7644628 42.17797824))
834365|7|142.871517|42.12548702|POLYGON((142.856405 42.17797824,142.8291172 42.15173396,142.8018576 42.12548702,142.8210418 42.09923741,142.8402062 42.07298512,142.8593509 42.04673017,142.8865979 42.07298512,142.9138731 42.09923741,142.9411765 42.12548702,142.9220444 42.15173396,142.9028926 42.17797824,142.8837209 42.20421985,142.856405 42.17797824))
836931|1|140.1468315|42.04673017|POLYGON((140.1289324 42.09923741,140.1030928 42.07298512,140.0772798 42.04673017,140.0978373 42.02047254,140.1183736 41.99421223,140.1388889 41.96794924,140.1646938 41.99421223,140.1905252 42.02047254,140.2163833 42.04673017,140.1958763 42.07298512,140.1753481 42.09923741,140.1547988 42.12548702,140.1289324 42.09923741))
836934|7|140.5641422|42.04673017|POLYGON((140.5466735 42.09923741,140.5206186 42.07298512,140.4945904 42.04673017,140.5149331 42.02047254,140.5352548 41.99421223,140.5555556 41.96794924,140.5815749 41.99421223,140.607621 42.02047254,140.633694 42.04673017,140.6134021 42.07298512,140.5930892 42.09923741,140.5727554 42.12548702,140.5466735 42.09923741))
836935|5|140.7032457|42.04673017|POLYGON((140.6859206 42.09923741,140.6597938 42.07298512,140.633694 42.04673017,140.653965 42.02047254,140.6742151 41.99421223,140.6944444 41.96794924,140.7205353 41.99421223,140.7466529 42.02047254,140.7727975 42.04673017,140.7525773 42.07298512,140.7323363 42.09923741,140.7120743 42.12548702,140.6859206 42.09923741))
836936|9|140.8423493|42.04673017|POLYGON((140.8251676 42.09923741,140.7989691 42.07298512,140.7727975 42.04673017,140.7929969 42.02047254,140.8131755 41.99421223,140.8333333 41.96794924,140.8594956 41.99421223,140.8856849 42.02047254,140.9119011 42.04673017,140.8917526 42.07298512,140.8715833 42.09923741,140.8513932 42.12548702,140.8251676 42.09923741))
836952|7|143.0680062|42.04673017|POLYGON((143.0531202 42.09923741,143.0257732 42.07298512,142.9984544 42.04673017,143.0175077 42.02047254,143.0365414 41.99421223,143.0555556 41.96794924,143.0828616 41.99421223,143.1101957 42.02047254,143.137558 42.04673017,143.1185567 42.07298512,143.0995358 42.09923741,143.0804954 42.12548702,143.0531202 42.09923741))
839524|7|140.625|41.96794924|POLYGON((140.607621 42.02047254,140.5815749 41.99421223,140.5555556 41.96794924,140.5758355 41.94168356,140.5960946 41.91541521,140.6163328 41.88914417,140.6423433 41.91541521,140.6683805 41.94168356,140.6944444 41.96794924,140.6742151 41.99421223,140.653965 42.02047254,140.633694 42.04673017,140.607621 42.02047254))
839542|7|143.125|41.96794924|POLYGON((143.1101957 42.02047254,143.0828616 41.99421223,143.0555556 41.96794924,143.0745501 41.94168356,143.0935252 41.91541521,143.1124807 41.88914417,143.1397739 41.91541521,143.1670951 41.94168356,143.1944444 41.96794924,143.1755018 41.99421223,143.1565396 42.02047254,143.137558 42.04673017,143.1101957 42.02047254))
839543|5|143.2638889|41.96794924|POLYGON((143.2492276 42.02047254,143.2218219 41.99421223,143.1944444 41.96794924,143.2133676 41.94168356,143.2322713 41.91541521,143.2511556 41.88914417,143.27852 41.91541521,143.3059126 41.94168356,143.3333333 41.96794924,143.3144622 41.99421223,143.2955716 42.02047254,143.2766615 42.04673017,143.2492276 42.02047254))
842114|7|140.1309707|41.88914417|POLYGON((140.1131105 41.94168356,140.0873587 41.91541521,140.0616333 41.88914417,140.0821355 41.86287043,140.1026167 41.83659401,140.1230769 41.8103149,140.1487943 41.83659401,140.174538 41.86287043,140.2003082 41.88914417,140.1798561 41.91541521,140.159383 41.94168356,140.1388889 41.96794924,140.1131105 41.94168356))
842115|7|140.2696456|41.88914417|POLYGON((140.251928 41.94168356,140.2261048 41.91541521,140.2003082 41.88914417,140.2207392 41.86287043,140.2411493 41.83659401,140.2615385 41.8103149,140.2873268 41.83659401,140.3131417 41.86287043,140.3389831 41.88914417,140.3186023 41.91541521,140.2982005 41.94168356,140.2777778 41.96794924,140.251928 41.94168356))
842118|7|140.6856703|41.88914417|POLYGON((140.6683805 41.94168356,140.6423433 41.91541521,140.6163328 41.88914417,140.6365503 41.86287043,140.656747 41.83659401,140.6769231 41.8103149,140.7029246 41.83659401,140.7289528 41.86287043,140.7550077 41.88914417,140.7348407 41.91541521,140.714653 41.94168356,140.6944444 41.96794924,140.6683805 41.94168356))
842120|10|140.96302|41.88914417|POLYGON((140.9460154 41.94168356,140.9198356 41.91541521,140.8936826 41.88914417,140.9137577 41.86287043,140.9338122 41.83659401,140.9538462 41.8103149,140.9799897 41.83659401,141.0061602 41.86287043,141.0323575 41.88914417,141.012333 41.91541521,140.9922879 41.94168356,140.9722222 41.96794924,140.9460154 41.94168356))
844711|5|140.0538462|41.8103149|POLYGON((140.0359343 41.86287043,140.0102617 41.83659401,139.9846154 41.8103149,140.0076923 41.78403982,140.0307692 41.75777551,140.0538462 41.73152194,140.0769231 41.75777551,140.1 41.78403982,140.1230769 41.8103149,140.1026167 41.83659401,140.0821355 41.86287043,140.0616333 41.88914417,140.0359343 41.86287043))
844715|7|140.6076923|41.8103149|POLYGON((140.5903491 41.86287043,140.564392 41.83659401,140.5384615 41.8103149,140.5615385 41.78403982,140.5846154 41.75777551,140.6076923 41.73152194,140.6307692 41.75777551,140.6538462 41.78403982,140.6769231 41.8103149,140.656747 41.83659401,140.6365503 41.86287043,140.6163328 41.88914417,140.5903491 41.86287043))
844716|7|140.7461538|41.8103149|POLYGON((140.7289528 41.86287043,140.7029246 41.83659401,140.6769231 41.8103149,140.7 41.78403982,140.7230769 41.75777551,140.7461538 41.73152194,140.7692308 41.75777551,140.7923077 41.78403982,140.8153846 41.8103149,140.7952796 41.83659401,140.775154 41.86287043,140.7550077 41.88914417,140.7289528 41.86287043))
844717|7|140.8846154|41.8103149|POLYGON((140.8675565 41.86287043,140.8414572 41.83659401,140.8153846 41.8103149,140.8384615 41.78403982,140.8615385 41.75777551,140.8846154 41.73152194,140.9076923 41.75777551,140.9307692 41.78403982,140.9538462 41.8103149,140.9338122 41.83659401,140.9137577 41.86287043,140.8936826 41.88914417,140.8675565 41.86287043))
847316|7|140.6769231|41.73152194|POLYGON((140.6538462 41.78403982,140.6307692 41.75777551,140.6076923 41.73152194,140.6307692 41.7052791,140.6538462 41.67904696,140.6769231 41.65282551,140.7 41.67904696,140.7230769 41.7052791,140.7461538 41.73152194,140.7230769 41.75777551,140.7 41.78403982,140.6769231 41.8103149,140.6538462 41.78403982))
847317|7|140.8153846|41.73152194|POLYGON((140.7923077 41.78403982,140.7692308 41.75777551,140.7461538 41.73152194,140.7692308 41.7052791,140.7923077 41.67904696,140.8153846 41.65282551,140.8384615 41.67904696,140.8615385 41.7052791,140.8846154 41.73152194,140.8615385 41.75777551,140.8384615 41.78403982,140.8153846 41.8103149,140.7923077 41.78403982))
849914|7|140.4692308|41.65282551|POLYGON((140.4461538 41.7052791,140.4230769 41.67904696,140.4 41.65282551,140.4230769 41.62661474,140.4461538 41.60041461,140.4692308 41.57422512,140.4923077 41.60041461,140.5153846 41.62661474,140.5384615 41.65282551,140.5153846 41.67904696,140.4923077 41.7052791,140.4692308 41.73152194,140.4461538 41.7052791))
852514|7|140.4|41.57422512|POLYGON((140.3769231 41.62661474,140.3538462 41.60041461,140.3307692 41.57422512,140.3538462 41.54804624,140.3769231 41.52187795,140.4 41.49572025,140.4230769 41.52187795,140.4461538 41.54804624,140.4692308 41.57422512,140.4461538 41.60041461,140.4230769 41.62661474,140.4 41.65282551,140.3769231 41.62661474))
852518|3|140.9538462|41.57422512|POLYGON((140.9307692 41.62661474,140.9076923 41.60041461,140.8846154 41.57422512,140.9076923 41.54804624,140.9307692 41.52187795,140.9538462 41.49572025,140.9769231 41.52187795,141 41.54804624,141.0230769 41.57422512,141 41.60041461,140.9769231 41.62661474,140.9538462 41.65282551,140.9307692 41.62661474))
855117|3|140.8846154|41.49572025|POLYGON((140.8615385 41.54804624,140.8384615 41.52187795,140.8153846 41.49572025,140.8384615 41.4695731,140.8615385 41.4434365,140.8846154 41.41731042,140.9076923 41.4434365,140.9307692 41.4695731,140.9538462 41.49572025,140.9307692 41.52187795,140.9076923 41.54804624,140.8846154 41.57422512,140.8615385 41.54804624))
857712|7|140.1230769|41.41731042|POLYGON((140.1 41.4695731,140.0769231 41.4434365,140.0538462 41.41731042,140.0769231 41.39119484,140.1 41.36508975,140.1230769 41.33899513,140.1461538 41.36508975,140.1692308 41.39119484,140.1923077 41.41731042,140.1692308 41.4434365,140.1461538 41.4695731,140.1230769 41.49572025,140.1 41.4695731))
857719|5|141.0923077|41.41731042|POLYGON((141.0692308 41.4695731,141.0461538 41.4434365,141.0230769 41.41731042,141.0461538 41.39119484,141.0692308 41.36508975,141.0923077 41.33899513,141.1153846 41.36508975,141.1384615 41.39119484,141.1615385 41.41731042,141.1384615 41.4434365,141.1153846 41.4695731,141.0923077 41.49572025,141.0692308 41.4695731))
857720|5|141.2307692|41.41731042|POLYGON((141.2076923 41.4695731,141.1846154 41.4434365,141.1615385 41.41731042,141.1846154 41.39119484,141.2076923 41.36508975,141.2307692 41.33899513,141.2538462 41.36508975,141.2769231 41.39119484,141.3 41.41731042,141.2769231 41.4434365,141.2538462 41.4695731,141.2307692 41.49572025,141.2076923 41.4695731))
857722|3|141.5076923|41.41731042|POLYGON((141.4846154 41.4695731,141.4615385 41.4434365,141.4384615 41.41731042,141.4615385 41.39119484,141.4846154 41.36508975,141.5076923 41.33899513,141.5307692 41.36508975,141.5538462 41.39119484,141.5769231 41.41731042,141.5538462 41.4434365,141.5307692 41.4695731,141.5076923 41.49572025,141.4846154 41.4695731))
860319|8|141.1615385|41.33899513|POLYGON((141.1384615 41.39119484,141.1153846 41.36508975,141.0923077 41.33899513,141.1153846 41.31291096,141.1384615 41.28683723,141.1615385 41.26077391,141.1846154 41.28683723,141.2076923 41.31291096,141.2307692 41.33899513,141.2076923 41.36508975,141.1846154 41.39119484,141.1615385 41.41731042,141.1384615 41.39119484))
862914|3|140.4|41.26077391|POLYGON((140.3769231 41.31291096,140.3538462 41.28683723,140.3307692 41.26077391,140.3538462 41.23472098,140.3769231 41.20867844,140.4 41.18264625,140.4230769 41.20867844,140.4461538 41.23472098,140.4692308 41.26077391,140.4461538 41.28683723,140.4230769 41.31291096,140.4 41.33899513,140.3769231 41.31291096))
862919|3|141.0923077|41.26077391|POLYGON((141.0692308 41.31291096,141.0461538 41.28683723,141.0230769 41.26077391,141.0461538 41.23472098,141.0692308 41.20867844,141.0923077 41.18264625,141.1153846 41.20867844,141.1384615 41.23472098,141.1615385 41.26077391,141.1384615 41.28683723,141.1153846 41.31291096,141.0923077 41.33899513,141.0692308 41.31291096))
862920|6|141.2307692|41.26077391|POLYGON((141.2076923 41.31291096,141.1846154 41.28683723,141.1615385 41.26077391,141.1846154 41.23472098,141.2076923 41.20867844,141.2307692 41.18264625,141.2538462 41.20867844,141.2769231 41.23472098,141.3 41.26077391,141.2769231 41.28683723,141.2538462 41.31291096,141.2307692 41.33899513,141.2076923 41.31291096))
865513|4|140.3307692|41.18264625|POLYGON((140.3076923 41.23472098,140.2846154 41.20867844,140.2615385 41.18264625,140.2846154 41.15662441,140.3076923 41.1306129,140.3307692 41.1046117,140.3538462 41.1306129,140.3769231 41.15662441,140.4 41.18264625,140.3769231 41.20867844,140.3538462 41.23472098,140.3307692 41.26077391,140.3076923 41.23472098))
865514|5|140.4692308|41.18264625|POLYGON((140.4461538 41.23472098,140.4230769 41.20867844,140.4 41.18264625,140.4230769 41.15662441,140.4461538 41.1306129,140.4692308 41.1046117,140.4923077 41.1306129,140.5153846 41.15662441,140.5384615 41.18264625,140.5153846 41.20867844,140.4923077 41.23472098,140.4692308 41.26077391,140.4461538 41.23472098))
865518|6|141.0230769|41.18264625|POLYGON((141 41.23472098,140.9769231 41.20867844,140.9538462 41.18264625,140.9769231 41.15662441,141 41.1306129,141.0230769 41.1046117,141.0461538 41.1306129,141.0692308 41.15662441,141.0923077 41.18264625,141.0692308 41.20867844,141.0461538 41.23472098,141.0230769 41.26077391,141 41.23472098))
868115|10|140.5384615|41.1046117|POLYGON((140.5153846 41.15662441,140.4923077 41.1306129,140.4692308 41.1046117,140.4923077 41.07862078,140.5153846 41.05264014,140.5384615 41.02666976,140.5615385 41.05264014,140.5846154 41.07862078,140.6076923 41.1046117,140.5846154 41.1306129,140.5615385 41.15662441,140.5384615 41.18264625,140.5153846 41.15662441))
868117|6|140.8153846|41.1046117|POLYGON((140.7923077 41.15662441,140.7692308 41.1306129,140.7461538 41.1046117,140.7692308 41.07862078,140.7923077 41.05264014,140.8153846 41.02666976,140.8384615 41.05264014,140.8615385 41.07862078,140.8846154 41.1046117,140.8615385 41.1306129,140.8384615 41.15662441,140.8153846 41.18264625,140.7923077 41.15662441))
868120|6|141.2307692|41.1046117|POLYGON((141.2076923 41.15662441,141.1846154 41.1306129,141.1615385 41.1046117,141.1846154 41.07862078,141.2076923 41.05264014,141.2307692 41.02666976,141.2538462 41.05264014,141.2769231 41.07862078,141.3 41.1046117,141.2769231 41.1306129,141.2538462 41.15662441,141.2307692 41.18264625,141.2076923 41.15662441))
870713|5|140.3307692|41.02666976|POLYGON((140.3076923 41.07862078,140.2846154 41.05264014,140.2615385 41.02666976,140.2846154 41.00070961,140.3076923 40.97475969,140.3307692 40.94881997,140.3538462 40.97475969,140.3769231 41.00070961,140.4 41.02666976,140.3769231 41.05264014,140.3538462 41.07862078,140.3307692 41.1046117,140.3076923 41.07862078))
870717|6|140.8846154|41.02666976|POLYGON((140.8615385 41.07862078,140.8384615 41.05264014,140.8153846 41.02666976,140.8384615 41.00070961,140.8615385 40.97475969,140.8846154 40.94881997,140.9076923 40.97475969,140.9307692 41.00070961,140.9538462 41.02666976,140.9307692 41.05264014,140.9076923 41.07862078,140.8846154 41.1046117,140.8615385 41.07862078))
873314|6|140.4|40.94881997|POLYGON((140.3769231 41.00070961,140.3538462 40.97475969,140.3307692 40.94881997,140.3538462 40.92289043,140.3769231 40.89697107,140.4 40.87106185,140.4230769 40.89697107,140.4461538 40.92289043,140.4692308 40.94881997,140.4461538 40.97475969,140.4230769 41.00070961,140.4 41.02666976,140.3769231 41.00070961))
873316|6|140.6769231|40.94881997|POLYGON((140.6538462 41.00070961,140.6307692 40.97475969,140.6076923 40.94881997,140.6307692 40.92289043,140.6538462 40.89697107,140.6769231 40.87106185,140.7 40.89697107,140.7230769 40.92289043,140.7461538 40.94881997,140.7230769 40.97475969,140.7 41.00070961,140.6769231 41.02666976,140.6538462 41.00070961))
873318|5|140.9538462|40.94881997|POLYGON((140.9307692 41.00070961,140.9076923 40.97475969,140.8846154 40.94881997,140.9076923 40.92289043,140.9307692 40.89697107,140.9538462 40.87106185,140.9769231 40.89697107,141 40.92289043,141.0230769 40.94881997,141 40.97475969,140.9769231 41.00070961,140.9538462 41.02666976,140.9307692 41.00070961))
873319|5|141.0923077|40.94881997|POLYGON((141.0692308 41.00070961,141.0461538 40.97475969,141.0230769 40.94881997,141.0461538 40.92289043,141.0692308 40.89697107,141.0923077 40.87106185,141.1153846 40.89697107,141.1384615 40.92289043,141.1615385 40.94881997,141.1384615 40.97475969,141.1153846 41.00070961,141.0923077 41.02666976,141.0692308 41.00070961))
873321|5|141.3692308|40.94881997|POLYGON((141.3461538 41.00070961,141.3230769 40.97475969,141.3 40.94881997,141.3230769 40.92289043,141.3461538 40.89697107,141.3692308 40.87106185,141.3923077 40.89697107,141.4153846 40.92289043,141.4384615 40.94881997,141.4153846 40.97475969,141.3923077 41.00070961,141.3692308 41.02666976,141.3461538 41.00070961))
875914|7|140.4692308|40.87106185|POLYGON((140.4461538 40.92289043,140.4230769 40.89697107,140.4 40.87106185,140.4230769 40.84516277,140.4461538 40.81927381,140.4692308 40.79339495,140.4923077 40.81927381,140.5153846 40.84516277,140.5384615 40.87106185,140.5153846 40.89697107,140.4923077 40.92289043,140.4692308 40.94881997,140.4461538 40.92289043))
875916|6|140.7461538|40.87106185|POLYGON((140.7230769 40.92289043,140.7 40.89697107,140.6769231 40.87106185,140.7 40.84516277,140.7230769 40.81927381,140.7461538 40.79339495,140.7692308 40.81927381,140.7923077 40.84516277,140.8153846 40.87106185,140.7923077 40.89697107,140.7692308 40.92289043,140.7461538 40.94881997,140.7230769 40.92289043))
875917|5|140.8846154|40.87106185|POLYGON((140.8615385 40.92289043,140.8384615 40.89697107,140.8153846 40.87106185,140.8384615 40.84516277,140.8615385 40.81927381,140.8846154 40.79339495,140.9076923 40.81927381,140.9307692 40.84516277,140.9538462 40.87106185,140.9307692 40.89697107,140.9076923 40.92289043,140.8846154 40.94881997,140.8615385 40.92289043))
875919|6|141.1615385|40.87106185|POLYGON((141.1384615 40.92289043,141.1153846 40.89697107,141.0923077 40.87106185,141.1153846 40.84516277,141.1384615 40.81927381,141.1615385 40.79339495,141.1846154 40.81927381,141.2076923 40.84516277,141.2307692 40.87106185,141.2076923 40.89697107,141.1846154 40.92289043,141.1615385 40.94881997,141.1384615 40.92289043))
878512|6|140.1230769|40.79339495|POLYGON((140.1 40.84516277,140.0769231 40.81927381,140.0538462 40.79339495,140.0769231 40.76752617,140.1 40.74166746,140.1230769 40.71581879,140.1461538 40.74166746,140.1692308 40.76752617,140.1923077 40.79339495,140.1692308 40.81927381,140.1461538 40.84516277,140.1230769 40.87106185,140.1 40.84516277))
878513|6|140.2615385|40.79339495|POLYGON((140.2384615 40.84516277,140.2153846 40.81927381,140.1923077 40.79339495,140.2153846 40.76752617,140.2384615 40.74166746,140.2615385 40.71581879,140.2846154 40.74166746,140.3076923 40.76752617,140.3307692 40.79339495,140.3076923 40.81927381,140.2846154 40.84516277,140.2615385 40.87106185,140.2384615 40.84516277))
878514|6|140.4|40.79339495|POLYGON((140.3769231 40.84516277,140.3538462 40.81927381,140.3307692 40.79339495,140.3538462 40.76752617,140.3769231 40.74166746,140.4 40.71581879,140.4230769 40.74166746,140.4461538 40.76752617,140.4692308 40.79339495,140.4461538 40.81927381,140.4230769 40.84516277,140.4 40.87106185,140.3769231 40.84516277))
878516|6|140.6769231|40.79339495|POLYGON((140.6538462 40.84516277,140.6307692 40.81927381,140.6076923 40.79339495,140.6307692 40.76752617,140.6538462 40.74166746,140.6769231 40.71581879,140.7 40.74166746,140.7230769 40.76752617,140.7461538 40.79339495,140.7230769 40.81927381,140.7 40.84516277,140.6769231 40.87106185,140.6538462 40.84516277))
878517|6|140.8153846|40.79339495|POLYGON((140.7923077 40.84516277,140.7692308 40.81927381,140.7461538 40.79339495,140.7692308 40.76752617,140.7923077 40.74166746,140.8153846 40.71581879,140.8384615 40.74166746,140.8615385 40.76752617,140.8846154 40.79339495,140.8615385 40.81927381,140.8384615 40.84516277,140.8153846 40.87106185,140.7923077 40.84516277))
878518|3|140.9538462|40.79339495|POLYGON((140.9307692 40.84516277,140.9076923 40.81927381,140.8846154 40.79339495,140.9076923 40.76752617,140.9307692 40.74166746,140.9538462 40.71581879,140.9769231 40.74166746,141 40.76752617,141.0230769 40.79339495,141 40.81927381,140.9769231 40.84516277,140.9538462 40.87106185,140.9307692 40.84516277))
878520|6|141.2307692|40.79339495|POLYGON((141.2076923 40.84516277,141.1846154 40.81927381,141.1615385 40.79339495,141.1846154 40.76752617,141.2076923 40.74166746,141.2307692 40.71581879,141.2538462 40.74166746,141.2769231 40.76752617,141.3 40.79339495,141.2769231 40.81927381,141.2538462 40.84516277,141.2307692 40.87106185,141.2076923 40.84516277))
878521|6|141.3692308|40.79339495|POLYGON((141.3461538 40.84516277,141.3230769 40.81927381,141.3 40.79339495,141.3230769 40.76752617,141.3461538 40.74166746,141.3692308 40.71581879,141.3923077 40.74166746,141.4153846 40.76752617,141.4384615 40.79339495,141.4153846 40.81927381,141.3923077 40.84516277,141.3692308 40.87106185,141.3461538 40.84516277))
881111|4|140.0538462|40.71581879|POLYGON((140.0307692 40.76752617,140.0076923 40.74166746,139.9846154 40.71581879,140.0076923 40.68998016,140.0307692 40.66415155,140.0538462 40.63833293,140.0769231 40.66415155,140.1 40.68998016,140.1230769 40.71581879,140.1 40.74166746,140.0769231 40.76752617,140.0538462 40.79339495,140.0307692 40.76752617))
881113|5|140.3307692|40.71581879|POLYGON((140.3076923 40.76752617,140.2846154 40.74166746,140.2615385 40.71581879,140.2846154 40.68998016,140.3076923 40.66415155,140.3307692 40.63833293,140.3538462 40.66415155,140.3769231 40.68998016,140.4 40.71581879,140.3769231 40.74166746,140.3538462 40.76752617,140.3307692 40.79339495,140.3076923 40.76752617))
881114|6|140.4692308|40.71581879|POLYGON((140.4461538 40.76752617,140.4230769 40.74166746,140.4 40.71581879,140.4230769 40.68998016,140.4461538 40.66415155,140.4692308 40.63833293,140.4923077 40.66415155,140.5153846 40.68998016,140.5384615 40.71581879,140.5153846 40.74166746,140.4923077 40.76752617,140.4692308 40.79339495,140.4461538 40.76752617))
881115|5|140.6076923|40.71581879|POLYGON((140.5846154 40.76752617,140.5615385 40.74166746,140.5384615 40.71581879,140.5615385 40.68998016,140.5846154 40.66415155,140.6076923 40.63833293,140.6307692 40.66415155,140.6538462 40.68998016,140.6769231 40.71581879,140.6538462 40.74166746,140.6307692 40.76752617,140.6076923 40.79339495,140.5846154 40.76752617))
881116|6|140.7461538|40.71581879|POLYGON((140.7230769 40.76752617,140.7 40.74166746,140.6769231 40.71581879,140.7 40.68998016,140.7230769 40.66415155,140.7461538 40.63833293,140.7692308 40.66415155,140.7923077 40.68998016,140.8153846 40.71581879,140.7923077 40.74166746,140.7692308 40.76752617,140.7461538 40.79339495,140.7230769 40.76752617))
881119|5|141.1615385|40.71581879|POLYGON((141.1384615 40.76752617,141.1153846 40.74166746,141.0923077 40.71581879,141.1153846 40.68998016,141.1384615 40.66415155,141.1615385 40.63833293,141.1846154 40.66415155,141.2076923 40.68998016,141.2307692 40.71581879,141.2076923 40.74166746,141.1846154 40.76752617,141.1615385 40.79339495,141.1384615 40.76752617))
881120|2|141.3|40.71581879|POLYGON((141.2769231 40.76752617,141.2538462 40.74166746,141.2307692 40.71581879,141.2538462 40.68998016,141.2769231 40.66415155,141.3 40.63833293,141.3230769 40.66415155,141.3461538 40.68998016,141.3692308 40.71581879,141.3461538 40.74166746,141.3230769 40.76752617,141.3 40.79339495,141.2769231 40.76752617))
881121|5|141.4384615|40.71581879|POLYGON((141.4153846 40.76752617,141.3923077 40.74166746,141.3692308 40.71581879,141.3923077 40.68998016,141.4153846 40.66415155,141.4384615 40.63833293,141.4615385 40.66415155,141.4846154 40.68998016,141.5076923 40.71581879,141.4846154 40.74166746,141.4615385 40.76752617,141.4384615 40.79339495,141.4153846 40.76752617))
883710|6|139.8461538|40.63833293|POLYGON((139.8230769 40.68998016,139.8 40.66415155,139.7769231 40.63833293,139.8 40.61252429,139.8230769 40.58672562,139.8461538 40.5609369,139.8692308 40.58672562,139.8923077 40.61252429,139.9153846 40.63833293,139.8923077 40.66415155,139.8692308 40.68998016,139.8461538 40.71581879,139.8230769 40.68998016))
883714|6|140.4|40.63833293|POLYGON((140.3769231 40.68998016,140.3538462 40.66415155,140.3307692 40.63833293,140.3538462 40.61252429,140.3769231 40.58672562,140.4 40.5609369,140.4230769 40.58672562,140.4461538 40.61252429,140.4692308 40.63833293,140.4461538 40.66415155,140.4230769 40.68998016,140.4 40.71581879,140.3769231 40.68998016))
883715|6|140.5384615|40.63833293|POLYGON((140.5153846 40.68998016,140.4923077 40.66415155,140.4692308 40.63833293,140.4923077 40.61252429,140.5153846 40.58672562,140.5384615 40.5609369,140.5615385 40.58672562,140.5846154 40.61252429,140.6076923 40.63833293,140.5846154 40.66415155,140.5615385 40.68998016,140.5384615 40.71581879,140.5153846 40.68998016))
883716|3|140.6769231|40.63833293|POLYGON((140.6538462 40.68998016,140.6307692 40.66415155,140.6076923 40.63833293,140.6307692 40.61252429,140.6538462 40.58672562,140.6769231 40.5609369,140.7 40.58672562,140.7230769 40.61252429,140.7461538 40.63833293,140.7230769 40.66415155,140.7 40.68998016,140.6769231 40.71581879,140.6538462 40.68998016))
883717|5|140.8153846|40.63833293|POLYGON((140.7923077 40.68998016,140.7692308 40.66415155,140.7461538 40.63833293,140.7692308 40.61252429,140.7923077 40.58672562,140.8153846 40.5609369,140.8384615 40.58672562,140.8615385 40.61252429,140.8846154 40.63833293,140.8615385 40.66415155,140.8384615 40.68998016,140.8153846 40.71581879,140.7923077 40.68998016))
883720|6|141.2307692|40.63833293|POLYGON((141.2076923 40.68998016,141.1846154 40.66415155,141.1615385 40.63833293,141.1846154 40.61252429,141.2076923 40.58672562,141.2307692 40.5609369,141.2538462 40.58672562,141.2769231 40.61252429,141.3 40.63833293,141.2769231 40.66415155,141.2538462 40.68998016,141.2307692 40.71581879,141.2076923 40.68998016))
883721|6|141.3692308|40.63833293|POLYGON((141.3461538 40.68998016,141.3230769 40.66415155,141.3 40.63833293,141.3230769 40.61252429,141.3461538 40.58672562,141.3692308 40.5609369,141.3923077 40.58672562,141.4153846 40.61252429,141.4384615 40.63833293,141.4153846 40.66415155,141.3923077 40.68998016,141.3692308 40.71581879,141.3461538 40.68998016))
886310|5|139.9153846|40.5609369|POLYGON((139.8923077 40.61252429,139.8692308 40.58672562,139.8461538 40.5609369,139.8692308 40.53515811,139.8923077 40.50938923,139.9153846 40.48363025,139.9384615 40.50938923,139.9615385 40.53515811,139.9846154 40.5609369,139.9615385 40.58672562,139.9384615 40.61252429,139.9153846 40.63833293,139.8923077 40.61252429))
886313|6|140.3307692|40.5609369|POLYGON((140.3076923 40.61252429,140.2846154 40.58672562,140.2615385 40.5609369,140.2846154 40.53515811,140.3076923 40.50938923,140.3307692 40.48363025,140.3538462 40.50938923,140.3769231 40.53515811,140.4 40.5609369,140.3769231 40.58672562,140.3538462 40.61252429,140.3307692 40.63833293,140.3076923 40.61252429))
886314|6|140.4692308|40.5609369|POLYGON((140.4461538 40.61252429,140.4230769 40.58672562,140.4 40.5609369,140.4230769 40.53515811,140.4461538 40.50938923,140.4692308 40.48363025,140.4923077 40.50938923,140.5153846 40.53515811,140.5384615 40.5609369,140.5153846 40.58672562,140.4923077 40.61252429,140.4692308 40.63833293,140.4461538 40.61252429))
886315|6|140.6076923|40.5609369|POLYGON((140.5846154 40.61252429,140.5615385 40.58672562,140.5384615 40.5609369,140.5615385 40.53515811,140.5846154 40.50938923,140.6076923 40.48363025,140.6307692 40.50938923,140.6538462 40.53515811,140.6769231 40.5609369,140.6538462 40.58672562,140.6307692 40.61252429,140.6076923 40.63833293,140.5846154 40.61252429))
886318|5|141.0230769|40.5609369|POLYGON((141 40.61252429,140.9769231 40.58672562,140.9538462 40.5609369,140.9769231 40.53515811,141 40.50938923,141.0230769 40.48363025,141.0461538 40.50938923,141.0692308 40.53515811,141.0923077 40.5609369,141.0692308 40.58672562,141.0461538 40.61252429,141.0230769 40.63833293,141 40.61252429))
886319|6|141.1615385|40.5609369|POLYGON((141.1384615 40.61252429,141.1153846 40.58672562,141.0923077 40.5609369,141.1153846 40.53515811,141.1384615 40.50938923,141.1615385 40.48363025,141.1846154 40.50938923,141.2076923 40.53515811,141.2307692 40.5609369,141.2076923 40.58672562,141.1846154 40.61252429,141.1615385 40.63833293,141.1384615 40.61252429))
886320|6|141.3|40.5609369|POLYGON((141.2769231 40.61252429,141.2538462 40.58672562,141.2307692 40.5609369,141.2538462 40.53515811,141.2769231 40.50938923,141.3 40.48363025,141.3230769 40.50938923,141.3461538 40.53515811,141.3692308 40.5609369,141.3461538 40.58672562,141.3230769 40.61252429,141.3 40.63833293,141.2769231 40.61252429))
886321|6|141.4384615|40.5609369|POLYGON((141.4153846 40.61252429,141.3923077 40.58672562,141.3692308 40.5609369,141.3923077 40.53515811,141.4153846 40.50938923,141.4384615 40.48363025,141.4615385 40.50938923,141.4846154 40.53515811,141.5076923 40.5609369,141.4846154 40.58672562,141.4615385 40.61252429,141.4384615 40.63833293,141.4153846 40.61252429))
886322|5|141.5769231|40.5609369|POLYGON((141.5538462 40.61252429,141.5307692 40.58672562,141.5076923 40.5609369,141.5307692 40.53515811,141.5538462 40.50938923,141.5769231 40.48363025,141.6 40.50938923,141.6230769 40.53515811,141.6461538 40.5609369,141.6230769 40.58672562,141.6 40.61252429,141.5769231 40.63833293,141.5538462 40.61252429))
888915|6|140.5384615|40.48363025|POLYGON((140.5153846 40.53515811,140.4923077 40.50938923,140.4692308 40.48363025,140.4923077 40.45788115,140.5153846 40.43214192,140.5384615 40.40641253,140.5615385 40.43214192,140.5846154 40.45788115,140.6076923 40.48363025,140.5846154 40.50938923,140.5615385 40.53515811,140.5384615 40.5609369,140.5153846 40.53515811))
888916|7|140.6769231|40.48363025|POLYGON((140.6538462 40.53515811,140.6307692 40.50938923,140.6076923 40.48363025,140.6307692 40.45788115,140.6538462 40.43214192,140.6769231 40.40641253,140.7 40.43214192,140.7230769 40.45788115,140.7461538 40.48363025,140.7230769 40.50938923,140.7 40.53515811,140.6769231 40.5609369,140.6538462 40.53515811))
888920|6|141.2307692|40.48363025|POLYGON((141.2076923 40.53515811,141.1846154 40.50938923,141.1615385 40.48363025,141.1846154 40.45788115,141.2076923 40.43214192,141.2307692 40.40641253,141.2538462 40.43214192,141.2769231 40.45788115,141.3 40.48363025,141.2769231 40.50938923,141.2538462 40.53515811,141.2307692 40.5609369,141.2076923 40.53515811))
888921|6|141.3692308|40.48363025|POLYGON((141.3461538 40.53515811,141.3230769 40.50938923,141.3 40.48363025,141.3230769 40.45788115,141.3461538 40.43214192,141.3692308 40.40641253,141.3923077 40.43214192,141.4153846 40.45788115,141.4384615 40.48363025,141.4153846 40.50938923,141.3923077 40.53515811,141.3692308 40.5609369,141.3461538 40.53515811))
888922|6|141.5076923|40.48363025|POLYGON((141.4846154 40.53515811,141.4615385 40.50938923,141.4384615 40.48363025,141.4615385 40.45788115,141.4846154 40.43214192,141.5076923 40.40641253,141.5307692 40.43214192,141.5538462 40.45788115,141.5769231 40.48363025,141.5538462 40.50938923,141.5307692 40.53515811,141.5076923 40.5609369,141.4846154 40.53515811))
888923|6|141.6461538|40.48363025|POLYGON((141.6230769 40.53515811,141.6 40.50938923,141.5769231 40.48363025,141.6 40.45788115,141.6230769 40.43214192,141.6461538 40.40641253,141.6692308 40.43214192,141.6923077 40.45788115,141.7153846 40.48363025,141.6923077 40.50938923,141.6692308 40.53515811,141.6461538 40.5609369,141.6230769 40.53515811))
891515|5|140.6076923|40.40641253|POLYGON((140.5846154 40.45788115,140.5615385 40.43214192,140.5384615 40.40641253,140.5615385 40.38069298,140.5846154 40.35498324,140.6076923 40.3292833,140.6307692 40.35498324,140.6538462 40.38069298,140.6769231 40.40641253,140.6538462 40.43214192,140.6307692 40.45788115,140.6076923 40.48363025,140.5846154 40.45788115))
891517|6|140.8846154|40.40641253|POLYGON((140.8615385 40.45788115,140.8384615 40.43214192,140.8153846 40.40641253,140.8384615 40.38069298,140.8615385 40.35498324,140.8846154 40.3292833,140.9076923 40.35498324,140.9307692 40.38069298,140.9538462 40.40641253,140.9307692 40.43214192,140.9076923 40.45788115,140.8846154 40.48363025,140.8615385 40.45788115))
891519|1|141.1615385|40.40641253|POLYGON((141.1384615 40.45788115,141.1153846 40.43214192,141.0923077 40.40641253,141.1153846 40.38069298,141.1384615 40.35498324,141.1615385 40.3292833,141.1846154 40.35498324,141.2076923 40.38069298,141.2307692 40.40641253,141.2076923 40.43214192,141.1846154 40.45788115,141.1615385 40.48363025,141.1384615 40.45788115))
891520|6|141.3|40.40641253|POLYGON((141.2769231 40.45788115,141.2538462 40.43214192,141.2307692 40.40641253,141.2538462 40.38069298,141.2769231 40.35498324,141.3 40.3292833,141.3230769 40.35498324,141.3461538 40.38069298,141.3692308 40.40641253,141.3461538 40.43214192,141.3230769 40.45788115,141.3 40.48363025,141.2769231 40.45788115))
891521|6|141.4384615|40.40641253|POLYGON((141.4153846 40.45788115,141.3923077 40.43214192,141.3692308 40.40641253,141.3923077 40.38069298,141.4153846 40.35498324,141.4384615 40.3292833,141.4615385 40.35498324,141.4846154 40.38069298,141.5076923 40.40641253,141.4846154 40.43214192,141.4615385 40.45788115,141.4384615 40.48363025,141.4153846 40.45788115))
891522|6|141.5769231|40.40641253|POLYGON((141.5538462 40.45788115,141.5307692 40.43214192,141.5076923 40.40641253,141.5307692 40.38069298,141.5538462 40.35498324,141.5769231 40.3292833,141.6 40.35498324,141.6230769 40.38069298,141.6461538 40.40641253,141.6230769 40.43214192,141.6 40.45788115,141.5769231 40.48363025,141.5538462 40.45788115))
894111|6|139.9846154|40.3292833|POLYGON((139.9615385 40.38069298,139.9384615 40.35498324,139.9153846 40.3292833,139.9384615 40.30359314,139.9615385 40.27791275,139.9846154 40.25224211,140.0076923 40.27791275,140.0307692 40.30359314,140.0538462 40.3292833,140.0307692 40.35498324,140.0076923 40.38069298,139.9846154 40.40641253,139.9615385 40.38069298))
894114|3|140.4|40.3292833|POLYGON((140.3769231 40.38069298,140.3538462 40.35498324,140.3307692 40.3292833,140.3538462 40.30359314,140.3769231 40.27791275,140.4 40.25224211,140.4230769 40.27791275,140.4461538 40.30359314,140.4692308 40.3292833,140.4461538 40.35498324,140.4230769 40.38069298,140.4 40.40641253,140.3769231 40.38069298))
894115|6|140.5384615|40.3292833|POLYGON((140.5153846 40.38069298,140.4923077 40.35498324,140.4692308 40.3292833,140.4923077 40.30359314,140.5153846 40.27791275,140.5384615 40.25224211,140.5615385 40.27791275,140.5846154 40.30359314,140.6076923 40.3292833,140.5846154 40.35498324,140.5615385 40.38069298,140.5384615 40.40641253,140.5153846 40.38069298))
894117|3|140.8153846|40.3292833|POLYGON((140.7923077 40.38069298,140.7692308 40.35498324,140.7461538 40.3292833,140.7692308 40.30359314,140.7923077 40.27791275,140.8153846 40.25224211,140.8384615 40.27791275,140.8615385 40.30359314,140.8846154 40.3292833,140.8615385 40.35498324,140.8384615 40.38069298,140.8153846 40.40641253,140.7923077 40.38069298))
894122|7|141.5076923|40.3292833|POLYGON((141.4846154 40.38069298,141.4615385 40.35498324,141.4384615 40.3292833,141.4615385 40.30359314,141.4846154 40.27791275,141.5076923 40.25224211,141.5307692 40.27791275,141.5538462 40.30359314,141.5769231 40.3292833,141.5538462 40.35498324,141.5307692 40.38069298,141.5076923 40.40641253,141.4846154 40.38069298))
894123|6|141.6461538|40.3292833|POLYGON((141.6230769 40.38069298,141.6 40.35498324,141.5769231 40.3292833,141.6 40.30359314,141.6230769 40.27791275,141.6461538 40.25224211,141.6692308 40.27791275,141.6923077 40.30359314,141.7153846 40.3292833,141.6923077 40.35498324,141.6692308 40.38069298,141.6461538 40.40641253,141.6230769 40.38069298))
896711|6|140.0538462|40.25224211|POLYGON((140.0307692 40.30359314,140.0076923 40.27791275,139.9846154 40.25224211,140.0076923 40.22658121,140.0307692 40.20093002,140.0538462 40.17528853,140.0769231 40.20093002,140.1 40.22658121,140.1230769 40.25224211,140.1 40.27791275,140.0769231 40.30359314,140.0538462 40.3292833,140.0307692 40.30359314))
896713|6|140.3307692|40.25224211|POLYGON((140.3076923 40.30359314,140.2846154 40.27791275,140.2615385 40.25224211,140.2846154 40.22658121,140.3076923 40.20093002,140.3307692 40.17528853,140.3538462 40.20093002,140.3769231 40.22658121,140.4 40.25224211,140.3769231 40.27791275,140.3538462 40.30359314,140.3307692 40.3292833,140.3076923 40.30359314))
896714|6|140.4692308|40.25224211|POLYGON((140.4461538 40.30359314,140.4230769 40.27791275,140.4 40.25224211,140.4230769 40.22658121,140.4461538 40.20093002,140.4692308 40.17528853,140.4923077 40.20093002,140.5153846 40.22658121,140.5384615 40.25224211,140.5153846 40.27791275,140.4923077 40.30359314,140.4692308 40.3292833,140.4461538 40.30359314))
896715|6|140.6076923|40.25224211|POLYGON((140.5846154 40.30359314,140.5615385 40.27791275,140.5384615 40.25224211,140.5615385 40.22658121,140.5846154 40.20093002,140.6076923 40.17528853,140.6307692 40.20093002,140.6538462 40.22658121,140.6769231 40.25224211,140.6538462 40.27791275,140.6307692 40.30359314,140.6076923 40.3292833,140.5846154 40.30359314))
896716|6|140.7461538|40.25224211|POLYGON((140.7230769 40.30359314,140.7 40.27791275,140.6769231 40.25224211,140.7 40.22658121,140.7230769 40.20093002,140.7461538 40.17528853,140.7692308 40.20093002,140.7923077 40.22658121,140.8153846 40.25224211,140.7923077 40.27791275,140.7692308 40.30359314,140.7461538 40.3292833,140.7230769 40.30359314))
896719|1|141.1615385|40.25224211|POLYGON((141.1384615 40.30359314,141.1153846 40.27791275,141.0923077 40.25224211,141.1153846 40.22658121,141.1384615 40.20093002,141.1615385 40.17528853,141.1846154 40.20093002,141.2076923 40.22658121,141.2307692 40.25224211,141.2076923 40.27791275,141.1846154 40.30359314,141.1615385 40.3292833,141.1384615 40.30359314))
896720|6|141.3|40.25224211|POLYGON((141.2769231 40.30359314,141.2538462 40.27791275,141.2307692 40.25224211,141.2538462 40.22658121,141.2769231 40.20093002,141.3 40.17528853,141.3230769 40.20093002,141.3461538 40.22658121,141.3692308 40.25224211,141.3461538 40.27791275,141.3230769 40.30359314,141.3 40.3292833,141.2769231 40.30359314))
896721|10|141.4384615|40.25224211|POLYGON((141.4153846 40.30359314,141.3923077 40.27791275,141.3692308 40.25224211,141.3923077 40.22658121,141.4153846 40.20093002,141.4384615 40.17528853,141.4615385 40.20093002,141.4846154 40.22658121,141.5076923 40.25224211,141.4846154 40.27791275,141.4615385 40.30359314,141.4384615 40.3292833,141.4153846 40.30359314))
899311|6|139.9846154|40.17528853|POLYGON((139.9615385 40.22658121,139.9384615 40.20093002,139.9153846 40.17528853,139.9384615 40.14965673,139.9615385 40.12403459,139.9846154 40.09842211,140.0076923 40.12403459,140.0307692 40.14965673,140.0538462 40.17528853,140.0307692 40.20093002,140.0076923 40.22658121,139.9846154 40.25224211,139.9615385 40.22658121))
899312|5|140.1230769|40.17528853|POLYGON((140.1 40.22658121,140.0769231 40.20093002,140.0538462 40.17528853,140.0769231 40.14965673,140.1 40.12403459,140.1230769 40.09842211,140.1461538 40.12403459,140.1692308 40.14965673,140.1923077 40.17528853,140.1692308 40.20093002,140.1461538 40.22658121,140.1230769 40.25224211,140.1 40.22658121))
899313|6|140.2615385|40.17528853|POLYGON((140.2384615 40.22658121,140.2153846 40.20093002,140.1923077 40.17528853,140.2153846 40.14965673,140.2384615 40.12403459,140.2615385 40.09842211,140.2846154 40.12403459,140.3076923 40.14965673,140.3307692 40.17528853,140.3076923 40.20093002,140.2846154 40.22658121,140.2615385 40.25224211,140.2384615 40.22658121))
899314|4|140.4|40.17528853|POLYGON((140.3769231 40.22658121,140.3538462 40.20093002,140.3307692 40.17528853,140.3538462 40.14965673,140.3769231 40.12403459,140.4 40.09842211,140.4230769 40.12403459,140.4461538 40.14965673,140.4692308 40.17528853,140.4461538 40.20093002,140.4230769 40.22658121,140.4 40.25224211,140.3769231 40.22658121))
899317|1|140.8153846|40.17528853|POLYGON((140.7923077 40.22658121,140.7692308 40.20093002,140.7461538 40.17528853,140.7692308 40.14965673,140.7923077 40.12403459,140.8153846 40.09842211,140.8384615 40.12403459,140.8615385 40.14965673,140.8846154 40.17528853,140.8615385 40.20093002,140.8384615 40.22658121,140.8153846 40.25224211,140.7923077 40.22658121))
899318|6|140.9538462|40.17528853|POLYGON((140.9307692 40.22658121,140.9076923 40.20093002,140.8846154 40.17528853,140.9076923 40.14965673,140.9307692 40.12403459,140.9538462 40.09842211,140.9769231 40.12403459,141 40.14965673,141.0230769 40.17528853,141 40.20093002,140.9769231 40.22658121,140.9538462 40.25224211,140.9307692 40.22658121))
899320|6|141.2307692|40.17528853|POLYGON((141.2076923 40.22658121,141.1846154 40.20093002,141.1615385 40.17528853,141.1846154 40.14965673,141.2076923 40.12403459,141.2307692 40.09842211,141.2538462 40.12403459,141.2769231 40.14965673,141.3 40.17528853,141.2769231 40.20093002,141.2538462 40.22658121,141.2307692 40.25224211,141.2076923 40.22658121))
899324|6|141.7846154|40.17528853|POLYGON((141.7615385 40.22658121,141.7384615 40.20093002,141.7153846 40.17528853,141.7384615 40.14965673,141.7615385 40.12403459,141.7846154 40.09842211,141.8076923 40.12403459,141.8307692 40.14965673,141.8538462 40.17528853,141.8307692 40.20093002,141.8076923 40.22658121,141.7846154 40.25224211,141.7615385 40.22658121))
901911|6|140.0538462|40.09842211|POLYGON((140.0307692 40.14965673,140.0076923 40.12403459,139.9846154 40.09842211,140.0076923 40.07281927,140.0307692 40.04722605,140.0538462 40.02164243,140.0769231 40.04722605,140.1 40.07281927,140.1230769 40.09842211,140.1 40.12403459,140.0769231 40.14965673,140.0538462 40.17528853,140.0307692 40.14965673))
901913|6|140.3307692|40.09842211|POLYGON((140.3076923 40.14965673,140.2846154 40.12403459,140.2615385 40.09842211,140.2846154 40.07281927,140.3076923 40.04722605,140.3307692 40.02164243,140.3538462 40.04722605,140.3769231 40.07281927,140.4 40.09842211,140.3769231 40.12403459,140.3538462 40.14965673,140.3307692 40.17528853,140.3076923 40.14965673))
901921|6|141.4384615|40.09842211|POLYGON((141.4153846 40.14965673,141.3923077 40.12403459,141.3692308 40.09842211,141.3923077 40.07281927,141.4153846 40.04722605,141.4384615 40.02164243,141.4615385 40.04722605,141.4846154 40.07281927,141.5076923 40.09842211,141.4846154 40.12403459,141.4615385 40.14965673,141.4384615 40.17528853,141.4153846 40.14965673))
901923|5|141.7153846|40.09842211|POLYGON((141.6923077 40.14965673,141.6692308 40.12403459,141.6461538 40.09842211,141.6692308 40.07281927,141.6923077 40.04722605,141.7153846 40.02164243,141.7384615 40.04722605,141.7615385 40.07281927,141.7846154 40.09842211,141.7615385 40.12403459,141.7384615 40.14965673,141.7153846 40.17528853,141.6923077 40.14965673))
901924|10|141.8538462|40.09842211|POLYGON((141.8307692 40.14965673,141.8076923 40.12403459,141.7846154 40.09842211,141.8076923 40.07281927,141.8307692 40.04722605,141.8538462 40.02164243,141.8769231 40.04722605,141.9 40.07281927,141.9230769 40.09842211,141.9 40.12403459,141.8769231 40.14965673,141.8538462 40.17528853,141.8307692 40.14965673))
904509|9|139.7076923|40.02164243|POLYGON((139.6846154 40.07281927,139.6615385 40.04722605,139.6384615 40.02164243,139.6615385 39.9960684,139.6846154 39.97050395,139.7076923 39.94494905,139.7307692 39.97050395,139.7538462 39.9960684,139.7769231 40.02164243,139.7538462 40.04722605,139.7307692 40.07281927,139.7076923 40.09842211,139.6846154 40.07281927))
904510|6|139.8461538|40.02164243|POLYGON((139.8230769 40.07281927,139.8 40.04722605,139.7769231 40.02164243,139.8 39.9960684,139.8230769 39.97050395,139.8461538 39.94494905,139.8692308 39.97050395,139.8923077 39.9960684,139.9153846 40.02164243,139.8923077 40.04722605,139.8692308 40.07281927,139.8461538 40.09842211,139.8230769 40.07281927))
904511|6|139.9846154|40.02164243|POLYGON((139.9615385 40.07281927,139.9384615 40.04722605,139.9153846 40.02164243,139.9384615 39.9960684,139.9615385 39.97050395,139.9846154 39.94494905,140.0076923 39.97050395,140.0307692 39.9960684,140.0538462 40.02164243,140.0307692 40.04722605,140.0076923 40.07281927,139.9846154 40.09842211,139.9615385 40.07281927))
904512|6|140.1230769|40.02164243|POLYGON((140.1 40.07281927,140.0769231 40.04722605,140.0538462 40.02164243,140.0769231 39.9960684,140.1 39.97050395,140.1230769 39.94494905,140.1461538 39.97050395,140.1692308 39.9960684,140.1923077 40.02164243,140.1692308 40.04722605,140.1461538 40.07281927,140.1230769 40.09842211,140.1 40.07281927))
904513|6|140.2615385|40.02164243|POLYGON((140.2384615 40.07281927,140.2153846 40.04722605,140.1923077 40.02164243,140.2153846 39.9960684,140.2384615 39.97050395,140.2615385 39.94494905,140.2846154 39.97050395,140.3076923 39.9960684,140.3307692 40.02164243,140.3076923 40.04722605,140.2846154 40.07281927,140.2615385 40.09842211,140.2384615 40.07281927))
904514|6|140.4|40.02164243|POLYGON((140.3769231 40.07281927,140.3538462 40.04722605,140.3307692 40.02164243,140.3538462 39.9960684,140.3769231 39.97050395,140.4 39.94494905,140.4230769 39.97050395,140.4461538 39.9960684,140.4692308 40.02164243,140.4461538 40.04722605,140.4230769 40.07281927,140.4 40.09842211,140.3769231 40.07281927))
904518|6|140.9538462|40.02164243|POLYGON((140.9307692 40.07281927,140.9076923 40.04722605,140.8846154 40.02164243,140.9076923 39.9960684,140.9307692 39.97050395,140.9538462 39.94494905,140.9769231 39.97050395,141 39.9960684,141.0230769 40.02164243,141 40.04722605,140.9769231 40.07281927,140.9538462 40.09842211,140.9307692 40.07281927))
904519|6|141.0923077|40.02164243|POLYGON((141.0692308 40.07281927,141.0461538 40.04722605,141.0230769 40.02164243,141.0461538 39.9960684,141.0692308 39.97050395,141.0923077 39.94494905,141.1153846 39.97050395,141.1384615 39.9960684,141.1615385 40.02164243,141.1384615 40.04722605,141.1153846 40.07281927,141.0923077 40.09842211,141.0692308 40.07281927))
904520|6|141.2307692|40.02164243|POLYGON((141.2076923 40.07281927,141.1846154 40.04722605,141.1615385 40.02164243,141.1846154 39.9960684,141.2076923 39.97050395,141.2307692 39.94494905,141.2538462 39.97050395,141.2769231 39.9960684,141.3 40.02164243,141.2769231 40.04722605,141.2538462 40.07281927,141.2307692 40.09842211,141.2076923 40.07281927))
904522|6|141.5076923|40.02164243|POLYGON((141.4846154 40.07281927,141.4615385 40.04722605,141.4384615 40.02164243,141.4615385 39.9960684,141.4846154 39.97050395,141.5076923 39.94494905,141.5307692 39.97050395,141.5538462 39.9960684,141.5769231 40.02164243,141.5538462 40.04722605,141.5307692 40.07281927,141.5076923 40.09842211,141.4846154 40.07281927))
904525|9|141.9230769|40.02164243|POLYGON((141.9 40.07281927,141.8769231 40.04722605,141.8538462 40.02164243,141.8769231 39.9960684,141.9 39.97050395,141.9230769 39.94494905,141.9461538 39.97050395,141.9692308 39.9960684,141.9923077 40.02164243,141.9692308 40.04722605,141.9461538 40.07281927,141.9230769 40.09842211,141.9 40.07281927))
907109|10|139.7769231|39.94494905|POLYGON((139.7538462 39.9960684,139.7307692 39.97050395,139.7076923 39.94494905,139.7307692 39.9194037,139.7538462 39.89386787,139.7769231 39.86834155,139.8 39.89386787,139.8230769 39.9194037,139.8461538 39.94494905,139.8230769 39.97050395,139.8 39.9960684,139.7769231 40.02164243,139.7538462 39.9960684))
907110|3|139.9153846|39.94494905|POLYGON((139.8923077 39.9960684,139.8692308 39.97050395,139.8461538 39.94494905,139.8692308 39.9194037,139.8923077 39.89386787,139.9153846 39.86834155,139.9384615 39.89386787,139.9615385 39.9194037,139.9846154 39.94494905,139.9615385 39.97050395,139.9384615 39.9960684,139.9153846 40.02164243,139.8923077 39.9960684))
907111|6|140.0538462|39.94494905|POLYGON((140.0307692 39.9960684,140.0076923 39.97050395,139.9846154 39.94494905,140.0076923 39.9194037,140.0307692 39.89386787,140.0538462 39.86834155,140.0769231 39.89386787,140.1 39.9194037,140.1230769 39.94494905,140.1 39.97050395,140.0769231 39.9960684,140.0538462 40.02164243,140.0307692 39.9960684))
907112|6|140.1923077|39.94494905|POLYGON((140.1692308 39.9960684,140.1461538 39.97050395,140.1230769 39.94494905,140.1461538 39.9194037,140.1692308 39.89386787,140.1923077 39.86834155,140.2153846 39.89386787,140.2384615 39.9194037,140.2615385 39.94494905,140.2384615 39.97050395,140.2153846 39.9960684,140.1923077 40.02164243,140.1692308 39.9960684))
907114|6|140.4692308|39.94494905|POLYGON((140.4461538 39.9960684,140.4230769 39.97050395,140.4 39.94494905,140.4230769 39.9194037,140.4461538 39.89386787,140.4692308 39.86834155,140.4923077 39.89386787,140.5153846 39.9194037,140.5384615 39.94494905,140.5153846 39.97050395,140.4923077 39.9960684,140.4692308 40.02164243,140.4461538 39.9960684))
907116|6|140.7461538|39.94494905|POLYGON((140.7230769 39.9960684,140.7 39.97050395,140.6769231 39.94494905,140.7 39.9194037,140.7230769 39.89386787,140.7461538 39.86834155,140.7692308 39.89386787,140.7923077 39.9194037,140.8153846 39.94494905,140.7923077 39.97050395,140.7692308 39.9960684,140.7461538 40.02164243,140.7230769 39.9960684))
907117|8|140.8846154|39.94494905|POLYGON((140.8615385 39.9960684,140.8384615 39.97050395,140.8153846 39.94494905,140.8384615 39.9194037,140.8615385 39.89386787,140.8846154 39.86834155,140.9076923 39.89386787,140.9307692 39.9194037,140.9538462 39.94494905,140.9307692 39.97050395,140.9076923 39.9960684,140.8846154 40.02164243,140.8615385 39.9960684))
907118|6|141.0230769|39.94494905|POLYGON((141 39.9960684,140.9769231 39.97050395,140.9538462 39.94494905,140.9769231 39.9194037,141 39.89386787,141.0230769 39.86834155,141.0461538 39.89386787,141.0692308 39.9194037,141.0923077 39.94494905,141.0692308 39.97050395,141.0461538 39.9960684,141.0230769 40.02164243,141 39.9960684))
907119|6|141.1615385|39.94494905|POLYGON((141.1384615 39.9960684,141.1153846 39.97050395,141.0923077 39.94494905,141.1153846 39.9194037,141.1384615 39.89386787,141.1615385 39.86834155,141.1846154 39.89386787,141.2076923 39.9194037,141.2307692 39.94494905,141.2076923 39.97050395,141.1846154 39.9960684,141.1615385 40.02164243,141.1384615 39.9960684))
907125|4|141.9923077|39.94494905|POLYGON((141.9692308 39.9960684,141.9461538 39.97050395,141.9230769 39.94494905,141.9461538 39.9194037,141.9692308 39.89386787,141.9923077 39.86834155,142.0153846 39.89386787,142.0384615 39.9194037,142.0615385 39.94494905,142.0384615 39.97050395,142.0153846 39.9960684,141.9923077 40.02164243,141.9692308 39.9960684))
909710|7|139.8461538|39.86834155|POLYGON((139.8230769 39.9194037,139.8 39.89386787,139.7769231 39.86834155,139.8 39.84282473,139.8230769 39.81731738,139.8461538 39.7918195,139.8692308 39.81731738,139.8923077 39.84282473,139.9153846 39.86834155,139.8923077 39.89386787,139.8692308 39.9194037,139.8461538 39.94494905,139.8230769 39.9194037))
909711|6|139.9846154|39.86834155|POLYGON((139.9615385 39.9194037,139.9384615 39.89386787,139.9153846 39.86834155,139.9384615 39.84282473,139.9615385 39.81731738,139.9846154 39.7918195,140.0076923 39.81731738,140.0307692 39.84282473,140.0538462 39.86834155,140.0307692 39.89386787,140.0076923 39.9194037,139.9846154 39.94494905,139.9615385 39.9194037))
909712|6|140.1230769|39.86834155|POLYGON((140.1 39.9194037,140.0769231 39.89386787,140.0538462 39.86834155,140.0769231 39.84282473,140.1 39.81731738,140.1230769 39.7918195,140.1461538 39.81731738,140.1692308 39.84282473,140.1923077 39.86834155,140.1692308 39.89386787,140.1461538 39.9194037,140.1230769 39.94494905,140.1 39.9194037))
909718|6|140.9538462|39.86834155|POLYGON((140.9307692 39.9194037,140.9076923 39.89386787,140.8846154 39.86834155,140.9076923 39.84282473,140.9307692 39.81731738,140.9538462 39.7918195,140.9769231 39.81731738,141 39.84282473,141.0230769 39.86834155,141 39.89386787,140.9769231 39.9194037,140.9538462 39.94494905,140.9307692 39.9194037))
909719|6|141.0923077|39.86834155|POLYGON((141.0692308 39.9194037,141.0461538 39.89386787,141.0230769 39.86834155,141.0461538 39.84282473,141.0692308 39.81731738,141.0923077 39.7918195,141.1153846 39.81731738,141.1384615 39.84282473,141.1615385 39.86834155,141.1384615 39.89386787,141.1153846 39.9194037,141.0923077 39.94494905,141.0692308 39.9194037))
909720|6|141.2307692|39.86834155|POLYGON((141.2076923 39.9194037,141.1846154 39.89386787,141.1615385 39.86834155,141.1846154 39.84282473,141.2076923 39.81731738,141.2307692 39.7918195,141.2538462 39.81731738,141.2769231 39.84282473,141.3 39.86834155,141.2769231 39.89386787,141.2538462 39.9194037,141.2307692 39.94494905,141.2076923 39.9194037))
909724|6|141.7846154|39.86834155|POLYGON((141.7615385 39.9194037,141.7384615 39.89386787,141.7153846 39.86834155,141.7384615 39.84282473,141.7615385 39.81731738,141.7846154 39.7918195,141.8076923 39.81731738,141.8307692 39.84282473,141.8538462 39.86834155,141.8307692 39.89386787,141.8076923 39.9194037,141.7846154 39.94494905,141.7615385 39.9194037))
909725|6|141.9230769|39.86834155|POLYGON((141.9 39.9194037,141.8769231 39.89386787,141.8538462 39.86834155,141.8769231 39.84282473,141.9 39.81731738,141.9230769 39.7918195,141.9461538 39.81731738,141.9692308 39.84282473,141.9923077 39.86834155,141.9692308 39.89386787,141.9461538 39.9194037,141.9230769 39.94494905,141.9 39.9194037))
912311|6|140.0538462|39.7918195|POLYGON((140.0307692 39.84282473,140.0076923 39.81731738,139.9846154 39.7918195,140.0076923 39.76633107,140.0307692 39.74085206,140.0538462 39.71538248,140.0769231 39.74085206,140.1 39.76633107,140.1230769 39.7918195,140.1 39.81731738,140.0769231 39.84282473,140.0538462 39.86834155,140.0307692 39.84282473))
912315|1|140.6076923|39.7918195|POLYGON((140.5846154 39.84282473,140.5615385 39.81731738,140.5384615 39.7918195,140.5615385 39.76633107,140.5846154 39.74085206,140.6076923 39.71538248,140.6307692 39.74085206,140.6538462 39.76633107,140.6769231 39.7918195,140.6538462 39.81731738,140.6307692 39.84282473,140.6076923 39.86834155,140.5846154 39.84282473))
912316|6|140.7461538|39.7918195|POLYGON((140.7230769 39.84282473,140.7 39.81731738,140.6769231 39.7918195,140.7 39.76633107,140.7230769 39.74085206,140.7461538 39.71538248,140.7692308 39.74085206,140.7923077 39.76633107,140.8153846 39.7918195,140.7923077 39.81731738,140.7692308 39.84282473,140.7461538 39.86834155,140.7230769 39.84282473))
912318|6|141.0230769|39.7918195|POLYGON((141 39.84282473,140.9769231 39.81731738,140.9538462 39.7918195,140.9769231 39.76633107,141 39.74085206,141.0230769 39.71538248,141.0461538 39.74085206,141.0692308 39.76633107,141.0923077 39.7918195,141.0692308 39.81731738,141.0461538 39.84282473,141.0230769 39.86834155,141 39.84282473))
912319|6|141.1615385|39.7918195|POLYGON((141.1384615 39.84282473,141.1153846 39.81731738,141.0923077 39.7918195,141.1153846 39.76633107,141.1384615 39.74085206,141.1615385 39.71538248,141.1846154 39.74085206,141.2076923 39.76633107,141.2307692 39.7918195,141.2076923 39.81731738,141.1846154 39.84282473,141.1615385 39.86834155,141.1384615 39.84282473))
912324|6|141.8538462|39.7918195|POLYGON((141.8307692 39.84282473,141.8076923 39.81731738,141.7846154 39.7918195,141.8076923 39.76633107,141.8307692 39.74085206,141.8538462 39.71538248,141.8769231 39.74085206,141.9 39.76633107,141.9230769 39.7918195,141.9 39.81731738,141.8769231 39.84282473,141.8538462 39.86834155,141.8307692 39.84282473))
914912|6|140.1230769|39.71538248|POLYGON((140.1 39.76633107,140.0769231 39.74085206,140.0538462 39.71538248,140.0769231 39.6899223,140.1 39.6644715,140.1230769 39.63903007,140.1461538 39.6644715,140.1692308 39.6899223,140.1923077 39.71538248,140.1692308 39.74085206,140.1461538 39.76633107,140.1230769 39.7918195,140.1 39.76633107))
914913|7|140.2615385|39.71538248|POLYGON((140.2384615 39.76633107,140.2153846 39.74085206,140.1923077 39.71538248,140.2153846 39.6899223,140.2384615 39.6644715,140.2615385 39.63903007,140.2846154 39.6644715,140.3076923 39.6899223,140.3307692 39.71538248,140.3076923 39.74085206,140.2846154 39.76633107,140.2615385 39.7918195,140.2384615 39.76633107))
914915|6|140.5384615|39.71538248|POLYGON((140.5153846 39.76633107,140.4923077 39.74085206,140.4692308 39.71538248,140.4923077 39.6899223,140.5153846 39.6644715,140.5384615 39.63903007,140.5615385 39.6644715,140.5846154 39.6899223,140.6076923 39.71538248,140.5846154 39.74085206,140.5615385 39.76633107,140.5384615 39.7918195,140.5153846 39.76633107))
914916|4|140.6769231|39.71538248|POLYGON((140.6538462 39.76633107,140.6307692 39.74085206,140.6076923 39.71538248,140.6307692 39.6899223,140.6538462 39.6644715,140.6769231 39.63903007,140.7 39.6644715,140.7230769 39.6899223,140.7461538 39.71538248,140.7230769 39.74085206,140.7 39.76633107,140.6769231 39.7918195,140.6538462 39.76633107))
914917|6|140.8153846|39.71538248|POLYGON((140.7923077 39.76633107,140.7692308 39.74085206,140.7461538 39.71538248,140.7692308 39.6899223,140.7923077 39.6644715,140.8153846 39.63903007,140.8384615 39.6644715,140.8615385 39.6899223,140.8846154 39.71538248,140.8615385 39.74085206,140.8384615 39.76633107,140.8153846 39.7918195,140.7923077 39.76633107))
914918|6|140.9538462|39.71538248|POLYGON((140.9307692 39.76633107,140.9076923 39.74085206,140.8846154 39.71538248,140.9076923 39.6899223,140.9307692 39.6644715,140.9538462 39.63903007,140.9769231 39.6644715,141 39.6899223,141.0230769 39.71538248,141 39.74085206,140.9769231 39.76633107,140.9538462 39.7918195,140.9307692 39.76633107))
914919|6|141.0923077|39.71538248|POLYGON((141.0692308 39.76633107,141.0461538 39.74085206,141.0230769 39.71538248,141.0461538 39.6899223,141.0692308 39.6644715,141.0923077 39.63903007,141.1153846 39.6644715,141.1384615 39.6899223,141.1615385 39.71538248,141.1384615 39.74085206,141.1153846 39.76633107,141.0923077 39.7918195,141.0692308 39.76633107))
914920|6|141.2307692|39.71538248|POLYGON((141.2076923 39.76633107,141.1846154 39.74085206,141.1615385 39.71538248,141.1846154 39.6899223,141.2076923 39.6644715,141.2307692 39.63903007,141.2538462 39.6644715,141.2769231 39.6899223,141.3 39.71538248,141.2769231 39.74085206,141.2538462 39.76633107,141.2307692 39.7918195,141.2076923 39.76633107))
914925|6|141.9230769|39.71538248|POLYGON((141.9 39.76633107,141.8769231 39.74085206,141.8538462 39.71538248,141.8769231 39.6899223,141.9 39.6644715,141.9230769 39.63903007,141.9461538 39.6644715,141.9692308 39.6899223,141.9923077 39.71538248,141.9692308 39.74085206,141.9461538 39.76633107,141.9230769 39.7918195,141.9 39.76633107))
917511|6|140.0538462|39.63903007|POLYGON((140.0307692 39.6899223,140.0076923 39.6644715,139.9846154 39.63903007,140.0076923 39.613598,140.0307692 39.58817527,140.0538462 39.56276186,140.0769231 39.58817527,140.1 39.613598,140.1230769 39.63903007,140.1 39.6644715,140.0769231 39.6899223,140.0538462 39.71538248,140.0307692 39.6899223))
917512|6|140.1923077|39.63903007|POLYGON((140.1692308 39.6899223,140.1461538 39.6644715,140.1230769 39.63903007,140.1461538 39.613598,140.1692308 39.58817527,140.1923077 39.56276186,140.2153846 39.58817527,140.2384615 39.613598,140.2615385 39.63903007,140.2384615 39.6644715,140.2153846 39.6899223,140.1923077 39.71538248,140.1692308 39.6899223))
917513|6|140.3307692|39.63903007|POLYGON((140.3076923 39.6899223,140.2846154 39.6644715,140.2615385 39.63903007,140.2846154 39.613598,140.3076923 39.58817527,140.3307692 39.56276186,140.3538462 39.58817527,140.3769231 39.613598,140.4 39.63903007,140.3769231 39.6644715,140.3538462 39.6899223,140.3307692 39.71538248,140.3076923 39.6899223))
917514|6|140.4692308|39.63903007|POLYGON((140.4461538 39.6899223,140.4230769 39.6644715,140.4 39.63903007,140.4230769 39.613598,140.4461538 39.58817527,140.4692308 39.56276186,140.4923077 39.58817527,140.5153846 39.613598,140.5384615 39.63903007,140.5153846 39.6644715,140.4923077 39.6899223,140.4692308 39.71538248,140.4461538 39.6899223))
917515|6|140.6076923|39.63903007|POLYGON((140.5846154 39.6899223,140.5615385 39.6644715,140.5384615 39.63903007,140.5615385 39.613598,140.5846154 39.58817527,140.6076923 39.56276186,140.6307692 39.58817527,140.6538462 39.613598,140.6769231 39.63903007,140.6538462 39.6644715,140.6307692 39.6899223,140.6076923 39.71538248,140.5846154 39.6899223))
917516|6|140.7461538|39.63903007|POLYGON((140.7230769 39.6899223,140.7 39.6644715,140.6769231 39.63903007,140.7 39.613598,140.7230769 39.58817527,140.7461538 39.56276186,140.7692308 39.58817527,140.7923077 39.613598,140.8153846 39.63903007,140.7923077 39.6644715,140.7692308 39.6899223,140.7461538 39.71538248,140.7230769 39.6899223))
917517|3|140.8846154|39.63903007|POLYGON((140.8615385 39.6899223,140.8384615 39.6644715,140.8153846 39.63903007,140.8384615 39.613598,140.8615385 39.58817527,140.8846154 39.56276186,140.9076923 39.58817527,140.9307692 39.613598,140.9538462 39.63903007,140.9307692 39.6644715,140.9076923 39.6899223,140.8846154 39.71538248,140.8615385 39.6899223))
917518|6|141.0230769|39.63903007|POLYGON((141 39.6899223,140.9769231 39.6644715,140.9538462 39.63903007,140.9769231 39.613598,141 39.58817527,141.0230769 39.56276186,141.0461538 39.58817527,141.0692308 39.613598,141.0923077 39.63903007,141.0692308 39.6644715,141.0461538 39.6899223,141.0230769 39.71538248,141 39.6899223))
917519|6|141.1615385|39.63903007|POLYGON((141.1384615 39.6899223,141.1153846 39.6644715,141.0923077 39.63903007,141.1153846 39.613598,141.1384615 39.58817527,141.1615385 39.56276186,141.1846154 39.58817527,141.2076923 39.613598,141.2307692 39.63903007,141.2076923 39.6644715,141.1846154 39.6899223,141.1615385 39.71538248,141.1384615 39.6899223))
917520|6|141.3|39.63903007|POLYGON((141.2769231 39.6899223,141.2538462 39.6644715,141.2307692 39.63903007,141.2538462 39.613598,141.2769231 39.58817527,141.3 39.56276186,141.3230769 39.58817527,141.3461538 39.613598,141.3692308 39.63903007,141.3461538 39.6644715,141.3230769 39.6899223,141.3 39.71538248,141.2769231 39.6899223))
917522|6|141.5769231|39.63903007|POLYGON((141.5538462 39.6899223,141.5307692 39.6644715,141.5076923 39.63903007,141.5307692 39.613598,141.5538462 39.58817527,141.5769231 39.56276186,141.6 39.58817527,141.6230769 39.613598,141.6461538 39.63903007,141.6230769 39.6644715,141.6 39.6899223,141.5769231 39.71538248,141.5538462 39.6899223))
917524|6|141.8538462|39.63903007|POLYGON((141.8307692 39.6899223,141.8076923 39.6644715,141.7846154 39.63903007,141.8076923 39.613598,141.8307692 39.58817527,141.8538462 39.56276186,141.8769231 39.58817527,141.9 39.613598,141.9230769 39.63903007,141.9 39.6644715,141.8769231 39.6899223,141.8538462 39.71538248,141.8307692 39.6899223))
917525|6|141.9923077|39.63903007|POLYGON((141.9692308 39.6899223,141.9461538 39.6644715,141.9230769 39.63903007,141.9461538 39.613598,141.9692308 39.58817527,141.9923077 39.56276186,142.0153846 39.58817527,142.0384615 39.613598,142.0615385 39.63903007,142.0384615 39.6644715,142.0153846 39.6899223,141.9923077 39.71538248,141.9692308 39.6899223))
920113|6|140.2615385|39.56276186|POLYGON((140.2384615 39.613598,140.2153846 39.58817527,140.1923077 39.56276186,140.2153846 39.53735776,140.2384615 39.51196296,140.2615385 39.48657743,140.2846154 39.51196296,140.3076923 39.53735776,140.3307692 39.56276186,140.3076923 39.58817527,140.2846154 39.613598,140.2615385 39.63903007,140.2384615 39.613598))
920114|6|140.4|39.56276186|POLYGON((140.3769231 39.613598,140.3538462 39.58817527,140.3307692 39.56276186,140.3538462 39.53735776,140.3769231 39.51196296,140.4 39.48657743,140.4230769 39.51196296,140.4461538 39.53735776,140.4692308 39.56276186,140.4461538 39.58817527,140.4230769 39.613598,140.4 39.63903007,140.3769231 39.613598))
920115|6|140.5384615|39.56276186|POLYGON((140.5153846 39.613598,140.4923077 39.58817527,140.4692308 39.56276186,140.4923077 39.53735776,140.5153846 39.51196296,140.5384615 39.48657743,140.5615385 39.51196296,140.5846154 39.53735776,140.6076923 39.56276186,140.5846154 39.58817527,140.5615385 39.613598,140.5384615 39.63903007,140.5153846 39.613598))
920117|6|140.8153846|39.56276186|POLYGON((140.7923077 39.613598,140.7692308 39.58817527,140.7461538 39.56276186,140.7692308 39.53735776,140.7923077 39.51196296,140.8153846 39.48657743,140.8384615 39.51196296,140.8615385 39.53735776,140.8846154 39.56276186,140.8615385 39.58817527,140.8384615 39.613598,140.8153846 39.63903007,140.7923077 39.613598))
920119|6|141.0923077|39.56276186|POLYGON((141.0692308 39.613598,141.0461538 39.58817527,141.0230769 39.56276186,141.0461538 39.53735776,141.0692308 39.51196296,141.0923077 39.48657743,141.1153846 39.51196296,141.1384615 39.53735776,141.1615385 39.56276186,141.1384615 39.58817527,141.1153846 39.613598,141.0923077 39.63903007,141.0692308 39.613598))
920120|6|141.2307692|39.56276186|POLYGON((141.2076923 39.613598,141.1846154 39.58817527,141.1615385 39.56276186,141.1846154 39.53735776,141.2076923 39.51196296,141.2307692 39.48657743,141.2538462 39.51196296,141.2769231 39.53735776,141.3 39.56276186,141.2769231 39.58817527,141.2538462 39.613598,141.2307692 39.63903007,141.2076923 39.613598))
920123|1|141.6461538|39.56276186|POLYGON((141.6230769 39.613598,141.6 39.58817527,141.5769231 39.56276186,141.6 39.53735776,141.6230769 39.51196296,141.6461538 39.48657743,141.6692308 39.51196296,141.6923077 39.53735776,141.7153846 39.56276186,141.6923077 39.58817527,141.6692308 39.613598,141.6461538 39.63903007,141.6230769 39.613598))
920124|10|141.7846154|39.56276186|POLYGON((141.7615385 39.613598,141.7384615 39.58817527,141.7153846 39.56276186,141.7384615 39.53735776,141.7615385 39.51196296,141.7846154 39.48657743,141.8076923 39.51196296,141.8307692 39.53735776,141.8538462 39.56276186,141.8307692 39.58817527,141.8076923 39.613598,141.7846154 39.63903007,141.7615385 39.613598))
920125|6|141.9230769|39.56276186|POLYGON((141.9 39.613598,141.8769231 39.58817527,141.8538462 39.56276186,141.8769231 39.53735776,141.9 39.51196296,141.9230769 39.48657743,141.9461538 39.51196296,141.9692308 39.53735776,141.9923077 39.56276186,141.9692308 39.58817527,141.9461538 39.613598,141.9230769 39.63903007,141.9 39.613598))
922711|6|140.0538462|39.48657743|POLYGON((140.0307692 39.53735776,140.0076923 39.51196296,139.9846154 39.48657743,140.0076923 39.46120117,140.0307692 39.43583416,140.0538462 39.41047638,140.0769231 39.43583416,140.1 39.46120117,140.1230769 39.48657743,140.1 39.51196296,140.0769231 39.53735776,140.0538462 39.56276186,140.0307692 39.53735776))
922713|6|140.3307692|39.48657743|POLYGON((140.3076923 39.53735776,140.2846154 39.51196296,140.2615385 39.48657743,140.2846154 39.46120117,140.3076923 39.43583416,140.3307692 39.41047638,140.3538462 39.43583416,140.3769231 39.46120117,140.4 39.48657743,140.3769231 39.51196296,140.3538462 39.53735776,140.3307692 39.56276186,140.3076923 39.53735776))
922714|6|140.4692308|39.48657743|POLYGON((140.4461538 39.53735776,140.4230769 39.51196296,140.4 39.48657743,140.4230769 39.46120117,140.4461538 39.43583416,140.4692308 39.41047638,140.4923077 39.43583416,140.5153846 39.46120117,140.5384615 39.48657743,140.5153846 39.51196296,140.4923077 39.53735776,140.4692308 39.56276186,140.4461538 39.53735776))
922715|6|140.6076923|39.48657743|POLYGON((140.5846154 39.53735776,140.5615385 39.51196296,140.5384615 39.48657743,140.5615385 39.46120117,140.5846154 39.43583416,140.6076923 39.41047638,140.6307692 39.43583416,140.6538462 39.46120117,140.6769231 39.48657743,140.6538462 39.51196296,140.6307692 39.53735776,140.6076923 39.56276186,140.5846154 39.53735776))
922719|6|141.1615385|39.48657743|POLYGON((141.1384615 39.53735776,141.1153846 39.51196296,141.0923077 39.48657743,141.1153846 39.46120117,141.1384615 39.43583416,141.1615385 39.41047638,141.1846154 39.43583416,141.2076923 39.46120117,141.2307692 39.48657743,141.2076923 39.51196296,141.1846154 39.53735776,141.1615385 39.56276186,141.1384615 39.53735776))
922720|1|141.3|39.48657743|POLYGON((141.2769231 39.53735776,141.2538462 39.51196296,141.2307692 39.48657743,141.2538462 39.46120117,141.2769231 39.43583416,141.3 39.41047638,141.3230769 39.43583416,141.3461538 39.46120117,141.3692308 39.48657743,141.3461538 39.51196296,141.3230769 39.53735776,141.3 39.56276186,141.2769231 39.53735776))
922722|3|141.5769231|39.48657743|POLYGON((141.5538462 39.53735776,141.5307692 39.51196296,141.5076923 39.48657743,141.5307692 39.46120117,141.5538462 39.43583416,141.5769231 39.41047638,141.6 39.43583416,141.6230769 39.46120117,141.6461538 39.48657743,141.6230769 39.51196296,141.6 39.53735776,141.5769231 39.56276186,141.5538462 39.53735776))
922724|2|141.8538462|39.48657743|POLYGON((141.8307692 39.53735776,141.8076923 39.51196296,141.7846154 39.48657743,141.8076923 39.46120117,141.8307692 39.43583416,141.8538462 39.41047638,141.8769231 39.43583416,141.9 39.46120117,141.9230769 39.48657743,141.9 39.51196296,141.8769231 39.53735776,141.8538462 39.56276186,141.8307692 39.53735776))
922725|6|141.9923077|39.48657743|POLYGON((141.9692308 39.53735776,141.9461538 39.51196296,141.9230769 39.48657743,141.9461538 39.46120117,141.9692308 39.43583416,141.9923077 39.41047638,142.0153846 39.43583416,142.0384615 39.46120117,142.0615385 39.48657743,142.0384615 39.51196296,142.0153846 39.53735776,141.9923077 39.56276186,141.9692308 39.53735776))
925311|6|139.9846154|39.41047638|POLYGON((139.9615385 39.46120117,139.9384615 39.43583416,139.9153846 39.41047638,139.9384615 39.38512782,139.9615385 39.35978846,139.9846154 39.3344583,140.0076923 39.35978846,140.0307692 39.38512782,140.0538462 39.41047638,140.0307692 39.43583416,140.0076923 39.46120117,139.9846154 39.48657743,139.9615385 39.46120117))
925312|6|140.1230769|39.41047638|POLYGON((140.1 39.46120117,140.0769231 39.43583416,140.0538462 39.41047638,140.0769231 39.38512782,140.1 39.35978846,140.1230769 39.3344583,140.1461538 39.35978846,140.1692308 39.38512782,140.1923077 39.41047638,140.1692308 39.43583416,140.1461538 39.46120117,140.1230769 39.48657743,140.1 39.46120117))
925314|3|140.4|39.41047638|POLYGON((140.3769231 39.46120117,140.3538462 39.43583416,140.3307692 39.41047638,140.3538462 39.38512782,140.3769231 39.35978846,140.4 39.3344583,140.4230769 39.35978846,140.4461538 39.38512782,140.4692308 39.41047638,140.4461538 39.43583416,140.4230769 39.46120117,140.4 39.48657743,140.3769231 39.46120117))
925315|6|140.5384615|39.41047638|POLYGON((140.5153846 39.46120117,140.4923077 39.43583416,140.4692308 39.41047638,140.4923077 39.38512782,140.5153846 39.35978846,140.5384615 39.3344583,140.5615385 39.35978846,140.5846154 39.38512782,140.6076923 39.41047638,140.5846154 39.43583416,140.5615385 39.46120117,140.5384615 39.48657743,140.5153846 39.46120117))
925317|6|140.8153846|39.41047638|POLYGON((140.7923077 39.46120117,140.7692308 39.43583416,140.7461538 39.41047638,140.7692308 39.38512782,140.7923077 39.35978846,140.8153846 39.3344583,140.8384615 39.35978846,140.8615385 39.38512782,140.8846154 39.41047638,140.8615385 39.43583416,140.8384615 39.46120117,140.8153846 39.48657743,140.7923077 39.46120117))
925319|6|141.0923077|39.41047638|POLYGON((141.0692308 39.46120117,141.0461538 39.43583416,141.0230769 39.41047638,141.0461538 39.38512782,141.0692308 39.35978846,141.0923077 39.3344583,141.1153846 39.35978846,141.1384615 39.38512782,141.1615385 39.41047638,141.1384615 39.43583416,141.1153846 39.46120117,141.0923077 39.48657743,141.0692308 39.46120117))
925320|1|141.2307692|39.41047638|POLYGON((141.2076923 39.46120117,141.1846154 39.43583416,141.1615385 39.41047638,141.1846154 39.38512782,141.2076923 39.35978846,141.2307692 39.3344583,141.2538462 39.35978846,141.2769231 39.38512782,141.3 39.41047638,141.2769231 39.43583416,141.2538462 39.46120117,141.2307692 39.48657743,141.2076923 39.46120117))
925321|1|141.3692308|39.41047638|POLYGON((141.3461538 39.46120117,141.3230769 39.43583416,141.3 39.41047638,141.3230769 39.38512782,141.3461538 39.35978846,141.3692308 39.3344583,141.3923077 39.35978846,141.4153846 39.38512782,141.4384615 39.41047638,141.4153846 39.43583416,141.3923077 39.46120117,141.3692308 39.48657743,141.3461538 39.46120117))
925322|6|141.5076923|39.41047638|POLYGON((141.4846154 39.46120117,141.4615385 39.43583416,141.4384615 39.41047638,141.4615385 39.38512782,141.4846154 39.35978846,141.5076923 39.3344583,141.5307692 39.35978846,141.5538462 39.38512782,141.5769231 39.41047638,141.5538462 39.43583416,141.5307692 39.46120117,141.5076923 39.48657743,141.4846154 39.46120117))
925325|9|141.9230769|39.41047638|POLYGON((141.9 39.46120117,141.8769231 39.43583416,141.8538462 39.41047638,141.8769231 39.38512782,141.9 39.35978846,141.9230769 39.3344583,141.9461538 39.35978846,141.9692308 39.38512782,141.9923077 39.41047638,141.9692308 39.43583416,141.9461538 39.46120117,141.9230769 39.48657743,141.9 39.46120117))
927910|6|139.9153846|39.3344583|POLYGON((139.8923077 39.38512782,139.8692308 39.35978846,139.8461538 39.3344583,139.8692308 39.3091373,139.8923077 39.28382547,139.9153846 39.25852277,139.9384615 39.28382547,139.9615385 39.3091373,139.9846154 39.3344583,139.9615385 39.35978846,139.9384615 39.38512782,139.9153846 39.41047638,139.8923077 39.38512782))
927911|6|140.0538462|39.3344583|POLYGON((140.0307692 39.38512782,140.0076923 39.35978846,139.9846154 39.3344583,140.0076923 39.3091373,140.0307692 39.28382547,140.0538462 39.25852277,140.0769231 39.28382547,140.1 39.3091373,140.1230769 39.3344583,140.1 39.35978846,140.0769231 39.38512782,140.0538462 39.41047638,140.0307692 39.38512782))
927912|5|140.1923077|39.3344583|POLYGON((140.1692308 39.38512782,140.1461538 39.35978846,140.1230769 39.3344583,140.1461538 39.3091373,140.1692308 39.28382547,140.1923077 39.25852277,140.2153846 39.28382547,140.2384615 39.3091373,140.2615385 39.3344583,140.2384615 39.35978846,140.2153846 39.38512782,140.1923077 39.41047638,140.1692308 39.38512782))
927914|6|140.4692308|39.3344583|POLYGON((140.4461538 39.38512782,140.4230769 39.35978846,140.4 39.3344583,140.4230769 39.3091373,140.4461538 39.28382547,140.4692308 39.25852277,140.4923077 39.28382547,140.5153846 39.3091373,140.5384615 39.3344583,140.5153846 39.35978846,140.4923077 39.38512782,140.4692308 39.41047638,140.4461538 39.38512782))
927915|6|140.6076923|39.3344583|POLYGON((140.5846154 39.38512782,140.5615385 39.35978846,140.5384615 39.3344583,140.5615385 39.3091373,140.5846154 39.28382547,140.6076923 39.25852277,140.6307692 39.28382547,140.6538462 39.3091373,140.6769231 39.3344583,140.6538462 39.35978846,140.6307692 39.38512782,140.6076923 39.41047638,140.5846154 39.38512782))
927918|3|141.0230769|39.3344583|POLYGON((141 39.38512782,140.9769231 39.35978846,140.9538462 39.3344583,140.9769231 39.3091373,141 39.28382547,141.0230769 39.25852277,141.0461538 39.28382547,141.0692308 39.3091373,141.0923077 39.3344583,141.0692308 39.35978846,141.0461538 39.38512782,141.0230769 39.41047638,141 39.38512782))
927919|6|141.1615385|39.3344583|POLYGON((141.1384615 39.38512782,141.1153846 39.35978846,141.0923077 39.3344583,141.1153846 39.3091373,141.1384615 39.28382547,141.1615385 39.25852277,141.1846154 39.28382547,141.2076923 39.3091373,141.2307692 39.3344583,141.2076923 39.35978846,141.1846154 39.38512782,141.1615385 39.41047638,141.1384615 39.38512782))
927920|6|141.3|39.3344583|POLYGON((141.2769231 39.38512782,141.2538462 39.35978846,141.2307692 39.3344583,141.2538462 39.3091373,141.2769231 39.28382547,141.3 39.25852277,141.3230769 39.28382547,141.3461538 39.3091373,141.3692308 39.3344583,141.3461538 39.35978846,141.3230769 39.38512782,141.3 39.41047638,141.2769231 39.38512782))
927921|6|141.4384615|39.3344583|POLYGON((141.4153846 39.38512782,141.3923077 39.35978846,141.3692308 39.3344583,141.3923077 39.3091373,141.4153846 39.28382547,141.4384615 39.25852277,141.4615385 39.28382547,141.4846154 39.3091373,141.5076923 39.3344583,141.4846154 39.35978846,141.4615385 39.38512782,141.4384615 39.41047638,141.4153846 39.38512782))
927922|6|141.5769231|39.3344583|POLYGON((141.5538462 39.38512782,141.5307692 39.35978846,141.5076923 39.3344583,141.5307692 39.3091373,141.5538462 39.28382547,141.5769231 39.25852277,141.6 39.28382547,141.6230769 39.3091373,141.6461538 39.3344583,141.6230769 39.35978846,141.6 39.38512782,141.5769231 39.41047638,141.5538462 39.38512782))
927924|6|141.8538462|39.3344583|POLYGON((141.8307692 39.38512782,141.8076923 39.35978846,141.7846154 39.3344583,141.8076923 39.3091373,141.8307692 39.28382547,141.8538462 39.25852277,141.8769231 39.28382547,141.9 39.3091373,141.9230769 39.3344583,141.9 39.35978846,141.8769231 39.38512782,141.8538462 39.41047638,141.8307692 39.38512782))
930511|6|139.9846154|39.25852277|POLYGON((139.9615385 39.3091373,139.9384615 39.28382547,139.9153846 39.25852277,139.9384615 39.23322921,139.9615385 39.20794476,139.9846154 39.18266941,140.0076923 39.20794476,140.0307692 39.23322921,140.0538462 39.25852277,140.0307692 39.28382547,140.0076923 39.3091373,139.9846154 39.3344583,139.9615385 39.3091373))
930512|6|140.1230769|39.25852277|POLYGON((140.1 39.3091373,140.0769231 39.28382547,140.0538462 39.25852277,140.0769231 39.23322921,140.1 39.20794476,140.1230769 39.18266941,140.1461538 39.20794476,140.1692308 39.23322921,140.1923077 39.25852277,140.1692308 39.28382547,140.1461538 39.3091373,140.1230769 39.3344583,140.1 39.3091373))
930513|6|140.2615385|39.25852277|POLYGON((140.2384615 39.3091373,140.2153846 39.28382547,140.1923077 39.25852277,140.2153846 39.23322921,140.2384615 39.20794476,140.2615385 39.18266941,140.2846154 39.20794476,140.3076923 39.23322921,140.3307692 39.25852277,140.3076923 39.28382547,140.2846154 39.3091373,140.2615385 39.3344583,140.2384615 39.3091373))
930514|7|140.4|39.25852277|POLYGON((140.3769231 39.3091373,140.3538462 39.28382547,140.3307692 39.25852277,140.3538462 39.23322921,140.3769231 39.20794476,140.4 39.18266941,140.4230769 39.20794476,140.4461538 39.23322921,140.4692308 39.25852277,140.4461538 39.28382547,140.4230769 39.3091373,140.4 39.3344583,140.3769231 39.3091373))
930515|6|140.5384615|39.25852277|POLYGON((140.5153846 39.3091373,140.4923077 39.28382547,140.4692308 39.25852277,140.4923077 39.23322921,140.5153846 39.20794476,140.5384615 39.18266941,140.5615385 39.20794476,140.5846154 39.23322921,140.6076923 39.25852277,140.5846154 39.28382547,140.5615385 39.3091373,140.5384615 39.3344583,140.5153846 39.3091373))
930518|6|140.9538462|39.25852277|POLYGON((140.9307692 39.3091373,140.9076923 39.28382547,140.8846154 39.25852277,140.9076923 39.23322921,140.9307692 39.20794476,140.9538462 39.18266941,140.9769231 39.20794476,141 39.23322921,141.0230769 39.25852277,141 39.28382547,140.9769231 39.3091373,140.9538462 39.3344583,140.9307692 39.3091373))
930519|6|141.0923077|39.25852277|POLYGON((141.0692308 39.3091373,141.0461538 39.28382547,141.0230769 39.25852277,141.0461538 39.23322921,141.0692308 39.20794476,141.0923077 39.18266941,141.1153846 39.20794476,141.1384615 39.23322921,141.1615385 39.25852277,141.1384615 39.28382547,141.1153846 39.3091373,141.0923077 39.3344583,141.0692308 39.3091373))
930520|6|141.2307692|39.25852277|POLYGON((141.2076923 39.3091373,141.1846154 39.28382547,141.1615385 39.25852277,141.1846154 39.23322921,141.2076923 39.20794476,141.2307692 39.18266941,141.2538462 39.20794476,141.2769231 39.23322921,141.3 39.25852277,141.2769231 39.28382547,141.2538462 39.3091373,141.2307692 39.3344583,141.2076923 39.3091373))
930524|6|141.7846154|39.25852277|POLYGON((141.7615385 39.3091373,141.7384615 39.28382547,141.7153846 39.25852277,141.7384615 39.23322921,141.7615385 39.20794476,141.7846154 39.18266941,141.8076923 39.20794476,141.8307692 39.23322921,141.8538462 39.25852277,141.8307692 39.28382547,141.8076923 39.3091373,141.7846154 39.3344583,141.7615385 39.3091373))
930525|6|141.9230769|39.25852277|POLYGON((141.9 39.3091373,141.8769231 39.28382547,141.8538462 39.25852277,141.8769231 39.23322921,141.9 39.20794476,141.9230769 39.18266941,141.9461538 39.20794476,141.9692308 39.23322921,141.9923077 39.25852277,141.9692308 39.28382547,141.9461538 39.3091373,141.9230769 39.3344583,141.9 39.3091373))
933110|6|139.9153846|39.18266941|POLYGON((139.8923077 39.23322921,139.8692308 39.20794476,139.8461538 39.18266941,139.8692308 39.15740315,139.8923077 39.13214595,139.9153846 39.10689782,139.9384615 39.13214595,139.9615385 39.15740315,139.9846154 39.18266941,139.9615385 39.20794476,139.9384615 39.23322921,139.9153846 39.25852277,139.8923077 39.23322921))
933114|6|140.4692308|39.18266941|POLYGON((140.4461538 39.23322921,140.4230769 39.20794476,140.4 39.18266941,140.4230769 39.15740315,140.4461538 39.13214595,140.4692308 39.10689782,140.4923077 39.13214595,140.5153846 39.15740315,140.5384615 39.18266941,140.5153846 39.20794476,140.4923077 39.23322921,140.4692308 39.25852277,140.4461538 39.23322921))
933116|6|140.7461538|39.18266941|POLYGON((140.7230769 39.23322921,140.7 39.20794476,140.6769231 39.18266941,140.7 39.15740315,140.7230769 39.13214595,140.7461538 39.10689782,140.7692308 39.13214595,140.7923077 39.15740315,140.8153846 39.18266941,140.7923077 39.20794476,140.7692308 39.23322921,140.7461538 39.25852277,140.7230769 39.23322921))
933119|6|141.1615385|39.18266941|POLYGON((141.1384615 39.23322921,141.1153846 39.20794476,141.0923077 39.18266941,141.1153846 39.15740315,141.1384615 39.13214595,141.1615385 39.10689782,141.1846154 39.13214595,141.2076923 39.15740315,141.2307692 39.18266941,141.2076923 39.20794476,141.1846154 39.23322921,141.1615385 39.25852277,141.1384615 39.23322921))
933120|7|141.3|39.18266941|POLYGON((141.2769231 39.23322921,141.2538462 39.20794476,141.2307692 39.18266941,141.2538462 39.15740315,141.2769231 39.13214595,141.3 39.10689782,141.3230769 39.13214595,141.3461538 39.15740315,141.3692308 39.18266941,141.3461538 39.20794476,141.3230769 39.23322921,141.3 39.25852277,141.2769231 39.23322921))
933121|6|141.4384615|39.18266941|POLYGON((141.4153846 39.23322921,141.3923077 39.20794476,141.3692308 39.18266941,141.3923077 39.15740315,141.4153846 39.13214595,141.4384615 39.10689782,141.4615385 39.13214595,141.4846154 39.15740315,141.5076923 39.18266941,141.4846154 39.20794476,141.4615385 39.23322921,141.4384615 39.25852277,141.4153846 39.23322921))
933122|6|141.5769231|39.18266941|POLYGON((141.5538462 39.23322921,141.5307692 39.20794476,141.5076923 39.18266941,141.5307692 39.15740315,141.5538462 39.13214595,141.5769231 39.10689782,141.6 39.13214595,141.6230769 39.15740315,141.6461538 39.18266941,141.6230769 39.20794476,141.6 39.23322921,141.5769231 39.25852277,141.5538462 39.23322921))
933124|6|141.8538462|39.18266941|POLYGON((141.8307692 39.23322921,141.8076923 39.20794476,141.7846154 39.18266941,141.8076923 39.15740315,141.8307692 39.13214595,141.8538462 39.10689782,141.8769231 39.13214595,141.9 39.15740315,141.9230769 39.18266941,141.9 39.20794476,141.8769231 39.23322921,141.8538462 39.25852277,141.8307692 39.23322921))
935710|9|139.8461538|39.10689782|POLYGON((139.8230769 39.15740315,139.8 39.13214595,139.7769231 39.10689782,139.8 39.08165872,139.8230769 39.05642865,139.8461538 39.03120759,139.8692308 39.05642865,139.8923077 39.08165872,139.9153846 39.10689782,139.8923077 39.13214595,139.8692308 39.15740315,139.8461538 39.18266941,139.8230769 39.15740315))
935711|6|139.9846154|39.10689782|POLYGON((139.9615385 39.15740315,139.9384615 39.13214595,139.9153846 39.10689782,139.9384615 39.08165872,139.9615385 39.05642865,139.9846154 39.03120759,140.0076923 39.05642865,140.0307692 39.08165872,140.0538462 39.10689782,140.0307692 39.13214595,140.0076923 39.15740315,139.9846154 39.18266941,139.9615385 39.15740315))
935713|9|140.2615385|39.10689782|POLYGON((140.2384615 39.15740315,140.2153846 39.13214595,140.1923077 39.10689782,140.2153846 39.08165872,140.2384615 39.05642865,140.2615385 39.03120759,140.2846154 39.05642865,140.3076923 39.08165872,140.3307692 39.10689782,140.3076923 39.13214595,140.2846154 39.15740315,140.2615385 39.18266941,140.2384615 39.15740315))
935714|6|140.4|39.10689782|POLYGON((140.3769231 39.15740315,140.3538462 39.13214595,140.3307692 39.10689782,140.3538462 39.08165872,140.3769231 39.05642865,140.4 39.03120759,140.4230769 39.05642865,140.4461538 39.08165872,140.4692308 39.10689782,140.4461538 39.13214595,140.4230769 39.15740315,140.4 39.18266941,140.3769231 39.15740315))
935715|1|140.5384615|39.10689782|POLYGON((140.5153846 39.15740315,140.4923077 39.13214595,140.4692308 39.10689782,140.4923077 39.08165872,140.5153846 39.05642865,140.5384615 39.03120759,140.5615385 39.05642865,140.5846154 39.08165872,140.6076923 39.10689782,140.5846154 39.13214595,140.5615385 39.15740315,140.5384615 39.18266941,140.5153846 39.15740315))
935718|6|140.9538462|39.10689782|POLYGON((140.9307692 39.15740315,140.9076923 39.13214595,140.8846154 39.10689782,140.9076923 39.08165872,140.9307692 39.05642865,140.9538462 39.03120759,140.9769231 39.05642865,141 39.08165872,141.0230769 39.10689782,141 39.13214595,140.9769231 39.15740315,140.9538462 39.18266941,140.9307692 39.15740315))
935719|6|141.0923077|39.10689782|POLYGON((141.0692308 39.15740315,141.0461538 39.13214595,141.0230769 39.10689782,141.0461538 39.08165872,141.0692308 39.05642865,141.0923077 39.03120759,141.1153846 39.05642865,141.1384615 39.08165872,141.1615385 39.10689782,141.1384615 39.13214595,141.1153846 39.15740315,141.0923077 39.18266941,141.0692308 39.15740315))
935720|2|141.2307692|39.10689782|POLYGON((141.2076923 39.15740315,141.1846154 39.13214595,141.1615385 39.10689782,141.1846154 39.08165872,141.2076923 39.05642865,141.2307692 39.03120759,141.2538462 39.05642865,141.2769231 39.08165872,141.3 39.10689782,141.2769231 39.13214595,141.2538462 39.15740315,141.2307692 39.18266941,141.2076923 39.15740315))
935722|6|141.5076923|39.10689782|POLYGON((141.4846154 39.15740315,141.4615385 39.13214595,141.4384615 39.10689782,141.4615385 39.08165872,141.4846154 39.05642865,141.5076923 39.03120759,141.5307692 39.05642865,141.5538462 39.08165872,141.5769231 39.10689782,141.5538462 39.13214595,141.5307692 39.15740315,141.5076923 39.18266941,141.4846154 39.15740315))
935723|6|141.6461538|39.10689782|POLYGON((141.6230769 39.15740315,141.6 39.13214595,141.5769231 39.10689782,141.6 39.08165872,141.6230769 39.05642865,141.6461538 39.03120759,141.6692308 39.05642865,141.6923077 39.08165872,141.7153846 39.10689782,141.6923077 39.13214595,141.6692308 39.15740315,141.6461538 39.18266941,141.6230769 39.15740315))
935724|6|141.7846154|39.10689782|POLYGON((141.7615385 39.15740315,141.7384615 39.13214595,141.7153846 39.10689782,141.7384615 39.08165872,141.7615385 39.05642865,141.7846154 39.03120759,141.8076923 39.05642865,141.8307692 39.08165872,141.8538462 39.10689782,141.8307692 39.13214595,141.8076923 39.15740315,141.7846154 39.18266941,141.7615385 39.15740315))
935725|5|141.9230769|39.10689782|POLYGON((141.9 39.15740315,141.8769231 39.13214595,141.8538462 39.10689782,141.8769231 39.08165872,141.9 39.05642865,141.9230769 39.03120759,141.9461538 39.05642865,141.9692308 39.08165872,141.9923077 39.10689782,141.9692308 39.13214595,141.9461538 39.15740315,141.9230769 39.18266941,141.9 39.15740315))
938310|6|139.9153846|39.03120759|POLYGON((139.8923077 39.08165872,139.8692308 39.05642865,139.8461538 39.03120759,139.8692308 39.00599552,139.8923077 38.98079244,139.9153846 38.95559833,139.9384615 38.98079244,139.9615385 39.00599552,139.9846154 39.03120759,139.9615385 39.05642865,139.9384615 39.08165872,139.9153846 39.10689782,139.8923077 39.08165872))
938311|5|140.0538462|39.03120759|POLYGON((140.0307692 39.08165872,140.0076923 39.05642865,139.9846154 39.03120759,140.0076923 39.00599552,140.0307692 38.98079244,140.0538462 38.95559833,140.0769231 38.98079244,140.1 39.00599552,140.1230769 39.03120759,140.1 39.05642865,140.0769231 39.08165872,140.0538462 39.10689782,140.0307692 39.08165872))
938314|3|140.4692308|39.03120759|POLYGON((140.4461538 39.08165872,140.4230769 39.05642865,140.4 39.03120759,140.4230769 39.00599552,140.4461538 38.98079244,140.4692308 38.95559833,140.4923077 38.98079244,140.5153846 39.00599552,140.5384615 39.03120759,140.5153846 39.05642865,140.4923077 39.08165872,140.4692308 39.10689782,140.4461538 39.08165872))
938315|5|140.6076923|39.03120759|POLYGON((140.5846154 39.08165872,140.5615385 39.05642865,140.5384615 39.03120759,140.5615385 39.00599552,140.5846154 38.98079244,140.6076923 38.95559833,140.6307692 38.98079244,140.6538462 39.00599552,140.6769231 39.03120759,140.6538462 39.05642865,140.6307692 39.08165872,140.6076923 39.10689782,140.5846154 39.08165872))
938319|6|141.1615385|39.03120759|POLYGON((141.1384615 39.08165872,141.1153846 39.05642865,141.0923077 39.03120759,141.1153846 39.00599552,141.1384615 38.98079244,141.1615385 38.95559833,141.1846154 38.98079244,141.2076923 39.00599552,141.2307692 39.03120759,141.2076923 39.05642865,141.1846154 39.08165872,141.1615385 39.10689782,141.1384615 39.08165872))
938320|6|141.3|39.03120759|POLYGON((141.2769231 39.08165872,141.2538462 39.05642865,141.2307692 39.03120759,141.2538462 39.00599552,141.2769231 38.98079244,141.3 38.95559833,141.3230769 38.98079244,141.3461538 39.00599552,141.3692308 39.03120759,141.3461538 39.05642865,141.3230769 39.08165872,141.3 39.10689782,141.2769231 39.08165872))
938321|6|141.4384615|39.03120759|POLYGON((141.4153846 39.08165872,141.3923077 39.05642865,141.3692308 39.03120759,141.3923077 39.00599552,141.4153846 38.98079244,141.4384615 38.95559833,141.4615385 38.98079244,141.4846154 39.00599552,141.5076923 39.03120759,141.4846154 39.05642865,141.4615385 39.08165872,141.4384615 39.10689782,141.4153846 39.08165872))
938322|6|141.5769231|39.03120759|POLYGON((141.5538462 39.08165872,141.5307692 39.05642865,141.5076923 39.03120759,141.5307692 39.00599552,141.5538462 38.98079244,141.5769231 38.95559833,141.6 38.98079244,141.6230769 39.00599552,141.6461538 39.03120759,141.6230769 39.05642865,141.6 39.08165872,141.5769231 39.10689782,141.5538462 39.08165872))
938323|6|141.7153846|39.03120759|POLYGON((141.6923077 39.08165872,141.6692308 39.05642865,141.6461538 39.03120759,141.6692308 39.00599552,141.6923077 38.98079244,141.7153846 38.95559833,141.7384615 38.98079244,141.7615385 39.00599552,141.7846154 39.03120759,141.7615385 39.05642865,141.7384615 39.08165872,141.7153846 39.10689782,141.6923077 39.08165872))
940910|6|139.8461538|38.95559833|POLYGON((139.8230769 39.00599552,139.8 38.98079244,139.7769231 38.95559833,139.8 38.93041317,139.8230769 38.90523695,139.8461538 38.88006966,139.8692308 38.90523695,139.8923077 38.93041317,139.9153846 38.95559833,139.8923077 38.98079244,139.8692308 39.00599552,139.8461538 39.03120759,139.8230769 39.00599552))
940911|6|139.9846154|38.95559833|POLYGON((139.9615385 39.00599552,139.9384615 38.98079244,139.9153846 38.95559833,139.9384615 38.93041317,139.9615385 38.90523695,139.9846154 38.88006966,140.0076923 38.90523695,140.0307692 38.93041317,140.0538462 38.95559833,140.0307692 38.98079244,140.0076923 39.00599552,139.9846154 39.03120759,139.9615385 39.00599552))
940919|6|141.0923077|38.95559833|POLYGON((141.0692308 39.00599552,141.0461538 38.98079244,141.0230769 38.95559833,141.0461538 38.93041317,141.0692308 38.90523695,141.0923077 38.88006966,141.1153846 38.90523695,141.1384615 38.93041317,141.1615385 38.95559833,141.1384615 38.98079244,141.1153846 39.00599552,141.0923077 39.03120759,141.0692308 39.00599552))
940920|6|141.2307692|38.95559833|POLYGON((141.2076923 39.00599552,141.1846154 38.98079244,141.1615385 38.95559833,141.1846154 38.93041317,141.2076923 38.90523695,141.2307692 38.88006966,141.2538462 38.90523695,141.2769231 38.93041317,141.3 38.95559833,141.2769231 38.98079244,141.2538462 39.00599552,141.2307692 39.03120759,141.2076923 39.00599552))
940921|8|141.3692308|38.95559833|POLYGON((141.3461538 39.00599552,141.3230769 38.98079244,141.3 38.95559833,141.3230769 38.93041317,141.3461538 38.90523695,141.3692308 38.88006966,141.3923077 38.90523695,141.4153846 38.93041317,141.4384615 38.95559833,141.4153846 38.98079244,141.3923077 39.00599552,141.3692308 39.03120759,141.3461538 39.00599552))
940923|6|141.6461538|38.95559833|POLYGON((141.6230769 39.00599552,141.6 38.98079244,141.5769231 38.95559833,141.6 38.93041317,141.6230769 38.90523695,141.6461538 38.88006966,141.6692308 38.90523695,141.6923077 38.93041317,141.7153846 38.95559833,141.6923077 38.98079244,141.6692308 39.00599552,141.6461538 39.03120759,141.6230769 39.00599552))
943509|6|139.7769231|38.88006966|POLYGON((139.7538462 38.93041317,139.7307692 38.90523695,139.7076923 38.88006966,139.7307692 38.85491127,139.7538462 38.82976178,139.7769231 38.80462118,139.8 38.82976178,139.8230769 38.85491127,139.8461538 38.88006966,139.8230769 38.90523695,139.8 38.93041317,139.7769231 38.95559833,139.7538462 38.93041317))
943510|6|139.9153846|38.88006966|POLYGON((139.8923077 38.93041317,139.8692308 38.90523695,139.8461538 38.88006966,139.8692308 38.85491127,139.8923077 38.82976178,139.9153846 38.80462118,139.9384615 38.82976178,139.9615385 38.85491127,139.9846154 38.88006966,139.9615385 38.90523695,139.9384615 38.93041317,139.9153846 38.95559833,139.8923077 38.93041317))
943513|6|140.3307692|38.88006966|POLYGON((140.3076923 38.93041317,140.2846154 38.90523695,140.2615385 38.88006966,140.2846154 38.85491127,140.3076923 38.82976178,140.3307692 38.80462118,140.3538462 38.82976178,140.3769231 38.85491127,140.4 38.88006966,140.3769231 38.90523695,140.3538462 38.93041317,140.3307692 38.95559833,140.3076923 38.93041317))
943519|6|141.1615385|38.88006966|POLYGON((141.1384615 38.93041317,141.1153846 38.90523695,141.0923077 38.88006966,141.1153846 38.85491127,141.1384615 38.82976178,141.1615385 38.80462118,141.1846154 38.82976178,141.2076923 38.85491127,141.2307692 38.88006966,141.2076923 38.90523695,141.1846154 38.93041317,141.1615385 38.95559833,141.1384615 38.93041317))
943520|6|141.3|38.88006966|POLYGON((141.2769231 38.93041317,141.2538462 38.90523695,141.2307692 38.88006966,141.2538462 38.85491127,141.2769231 38.82976178,141.3 38.80462118,141.3230769 38.82976178,141.3461538 38.85491127,141.3692308 38.88006966,141.3461538 38.90523695,141.3230769 38.93041317,141.3 38.95559833,141.2769231 38.93041317))
943521|4|141.4384615|38.88006966|POLYGON((141.4153846 38.93041317,141.3923077 38.90523695,141.3692308 38.88006966,141.3923077 38.85491127,141.4153846 38.82976178,141.4384615 38.80462118,141.4615385 38.82976178,141.4846154 38.85491127,141.5076923 38.88006966,141.4846154 38.90523695,141.4615385 38.93041317,141.4384615 38.95559833,141.4153846 38.93041317))
943522|6|141.5769231|38.88006966|POLYGON((141.5538462 38.93041317,141.5307692 38.90523695,141.5076923 38.88006966,141.5307692 38.85491127,141.5538462 38.82976178,141.5769231 38.80462118,141.6 38.82976178,141.6230769 38.85491127,141.6461538 38.88006966,141.6230769 38.90523695,141.6 38.93041317,141.5769231 38.95559833,141.5538462 38.93041317))
943523|1|141.7153846|38.88006966|POLYGON((141.6923077 38.93041317,141.6692308 38.90523695,141.6461538 38.88006966,141.6692308 38.85491127,141.6923077 38.82976178,141.7153846 38.80462118,141.7384615 38.82976178,141.7615385 38.85491127,141.7846154 38.88006966,141.7615385 38.90523695,141.7384615 38.93041317,141.7153846 38.95559833,141.6923077 38.93041317))
946109|6|139.7076923|38.80462118|POLYGON((139.6846154 38.85491127,139.6615385 38.82976178,139.6384615 38.80462118,139.6615385 38.77948944,139.6846154 38.75436656,139.7076923 38.72925251,139.7307692 38.75436656,139.7538462 38.77948944,139.7769231 38.80462118,139.7538462 38.82976178,139.7307692 38.85491127,139.7076923 38.88006966,139.6846154 38.85491127))
946110|6|139.8461538|38.80462118|POLYGON((139.8230769 38.85491127,139.8 38.82976178,139.7769231 38.80462118,139.8 38.77948944,139.8230769 38.75436656,139.8461538 38.72925251,139.8692308 38.75436656,139.8923077 38.77948944,139.9153846 38.80462118,139.8923077 38.82976178,139.8692308 38.85491127,139.8461538 38.88006966,139.8230769 38.85491127))
946111|6|139.9846154|38.80462118|POLYGON((139.9615385 38.85491127,139.9384615 38.82976178,139.9153846 38.80462118,139.9384615 38.77948944,139.9615385 38.75436656,139.9846154 38.72925251,140.0076923 38.75436656,140.0307692 38.77948944,140.0538462 38.80462118,140.0307692 38.82976178,140.0076923 38.85491127,139.9846154 38.88006966,139.9615385 38.85491127))
946113|6|140.2615385|38.80462118|POLYGON((140.2384615 38.85491127,140.2153846 38.82976178,140.1923077 38.80462118,140.2153846 38.77948944,140.2384615 38.75436656,140.2615385 38.72925251,140.2846154 38.75436656,140.3076923 38.77948944,140.3307692 38.80462118,140.3076923 38.82976178,140.2846154 38.85491127,140.2615385 38.88006966,140.2384615 38.85491127))
946115|6|140.5384615|38.80462118|POLYGON((140.5153846 38.85491127,140.4923077 38.82976178,140.4692308 38.80462118,140.4923077 38.77948944,140.5153846 38.75436656,140.5384615 38.72925251,140.5615385 38.75436656,140.5846154 38.77948944,140.6076923 38.80462118,140.5846154 38.82976178,140.5615385 38.85491127,140.5384615 38.88006966,140.5153846 38.85491127))
946116|6|140.6769231|38.80462118|POLYGON((140.6538462 38.85491127,140.6307692 38.82976178,140.6076923 38.80462118,140.6307692 38.77948944,140.6538462 38.75436656,140.6769231 38.72925251,140.7 38.75436656,140.7230769 38.77948944,140.7461538 38.80462118,140.7230769 38.82976178,140.7 38.85491127,140.6769231 38.88006966,140.6538462 38.85491127))
946118|6|140.9538462|38.80462118|POLYGON((140.9307692 38.85491127,140.9076923 38.82976178,140.8846154 38.80462118,140.9076923 38.77948944,140.9307692 38.75436656,140.9538462 38.72925251,140.9769231 38.75436656,141 38.77948944,141.0230769 38.80462118,141 38.82976178,140.9769231 38.85491127,140.9538462 38.88006966,140.9307692 38.85491127))
946119|6|141.0923077|38.80462118|POLYGON((141.0692308 38.85491127,141.0461538 38.82976178,141.0230769 38.80462118,141.0461538 38.77948944,141.0692308 38.75436656,141.0923077 38.72925251,141.1153846 38.75436656,141.1384615 38.77948944,141.1615385 38.80462118,141.1384615 38.82976178,141.1153846 38.85491127,141.0923077 38.88006966,141.0692308 38.85491127))
946120|6|141.2307692|38.80462118|POLYGON((141.2076923 38.85491127,141.1846154 38.82976178,141.1615385 38.80462118,141.1846154 38.77948944,141.2076923 38.75436656,141.2307692 38.72925251,141.2538462 38.75436656,141.2769231 38.77948944,141.3 38.80462118,141.2769231 38.82976178,141.2538462 38.85491127,141.2307692 38.88006966,141.2076923 38.85491127))
946121|6|141.3692308|38.80462118|POLYGON((141.3461538 38.85491127,141.3230769 38.82976178,141.3 38.80462118,141.3230769 38.77948944,141.3461538 38.75436656,141.3692308 38.72925251,141.3923077 38.75436656,141.4153846 38.77948944,141.4384615 38.80462118,141.4153846 38.82976178,141.3923077 38.85491127,141.3692308 38.88006966,141.3461538 38.85491127))
946122|6|141.5076923|38.80462118|POLYGON((141.4846154 38.85491127,141.4615385 38.82976178,141.4384615 38.80462118,141.4615385 38.77948944,141.4846154 38.75436656,141.5076923 38.72925251,141.5307692 38.75436656,141.5538462 38.77948944,141.5769231 38.80462118,141.5538462 38.82976178,141.5307692 38.85491127,141.5076923 38.88006966,141.4846154 38.85491127))
948708|6|139.6384615|38.72925251|POLYGON((139.6153846 38.77948944,139.5923077 38.75436656,139.5692308 38.72925251,139.5923077 38.70414729,139.6153846 38.67905088,139.6384615 38.65396327,139.6615385 38.67905088,139.6846154 38.70414729,139.7076923 38.72925251,139.6846154 38.75436656,139.6615385 38.77948944,139.6384615 38.80462118,139.6153846 38.77948944))
948709|6|139.7769231|38.72925251|POLYGON((139.7538462 38.77948944,139.7307692 38.75436656,139.7076923 38.72925251,139.7307692 38.70414729,139.7538462 38.67905088,139.7769231 38.65396327,139.8 38.67905088,139.8230769 38.70414729,139.8461538 38.72925251,139.8230769 38.75436656,139.8 38.77948944,139.7769231 38.80462118,139.7538462 38.77948944))
948710|6|139.9153846|38.72925251|POLYGON((139.8923077 38.77948944,139.8692308 38.75436656,139.8461538 38.72925251,139.8692308 38.70414729,139.8923077 38.67905088,139.9153846 38.65396327,139.9384615 38.67905088,139.9615385 38.70414729,139.9846154 38.72925251,139.9615385 38.75436656,139.9384615 38.77948944,139.9153846 38.80462118,139.8923077 38.77948944))
948711|6|140.0538462|38.72925251|POLYGON((140.0307692 38.77948944,140.0076923 38.75436656,139.9846154 38.72925251,140.0076923 38.70414729,140.0307692 38.67905088,140.0538462 38.65396327,140.0769231 38.67905088,140.1 38.70414729,140.1230769 38.72925251,140.1 38.75436656,140.0769231 38.77948944,140.0538462 38.80462118,140.0307692 38.77948944))
948712|4|140.1923077|38.72925251|POLYGON((140.1692308 38.77948944,140.1461538 38.75436656,140.1230769 38.72925251,140.1461538 38.70414729,140.1692308 38.67905088,140.1923077 38.65396327,140.2153846 38.67905088,140.2384615 38.70414729,140.2615385 38.72925251,140.2384615 38.75436656,140.2153846 38.77948944,140.1923077 38.80462118,140.1692308 38.77948944))
948713|6|140.3307692|38.72925251|POLYGON((140.3076923 38.77948944,140.2846154 38.75436656,140.2615385 38.72925251,140.2846154 38.70414729,140.3076923 38.67905088,140.3307692 38.65396327,140.3538462 38.67905088,140.3769231 38.70414729,140.4 38.72925251,140.3769231 38.75436656,140.3538462 38.77948944,140.3307692 38.80462118,140.3076923 38.77948944))
948714|6|140.4692308|38.72925251|POLYGON((140.4461538 38.77948944,140.4230769 38.75436656,140.4 38.72925251,140.4230769 38.70414729,140.4461538 38.67905088,140.4692308 38.65396327,140.4923077 38.67905088,140.5153846 38.70414729,140.5384615 38.72925251,140.5153846 38.75436656,140.4923077 38.77948944,140.4692308 38.80462118,140.4461538 38.77948944))
948715|5|140.6076923|38.72925251|POLYGON((140.5846154 38.77948944,140.5615385 38.75436656,140.5384615 38.72925251,140.5615385 38.70414729,140.5846154 38.67905088,140.6076923 38.65396327,140.6307692 38.67905088,140.6538462 38.70414729,140.6769231 38.72925251,140.6538462 38.75436656,140.6307692 38.77948944,140.6076923 38.80462118,140.5846154 38.77948944))
948716|6|140.7461538|38.72925251|POLYGON((140.7230769 38.77948944,140.7 38.75436656,140.6769231 38.72925251,140.7 38.70414729,140.7230769 38.67905088,140.7461538 38.65396327,140.7692308 38.67905088,140.7923077 38.70414729,140.8153846 38.72925251,140.7923077 38.75436656,140.7692308 38.77948944,140.7461538 38.80462118,140.7230769 38.77948944))
948717|6|140.8846154|38.72925251|POLYGON((140.8615385 38.77948944,140.8384615 38.75436656,140.8153846 38.72925251,140.8384615 38.70414729,140.8615385 38.67905088,140.8846154 38.65396327,140.9076923 38.67905088,140.9307692 38.70414729,140.9538462 38.72925251,140.9307692 38.75436656,140.9076923 38.77948944,140.8846154 38.80462118,140.8615385 38.77948944))
948718|6|141.0230769|38.72925251|POLYGON((141 38.77948944,140.9769231 38.75436656,140.9538462 38.72925251,140.9769231 38.70414729,141 38.67905088,141.0230769 38.65396327,141.0461538 38.67905088,141.0692308 38.70414729,141.0923077 38.72925251,141.0692308 38.75436656,141.0461538 38.77948944,141.0230769 38.80462118,141 38.77948944))
948719|6|141.1615385|38.72925251|POLYGON((141.1384615 38.77948944,141.1153846 38.75436656,141.0923077 38.72925251,141.1153846 38.70414729,141.1384615 38.67905088,141.1615385 38.65396327,141.1846154 38.67905088,141.2076923 38.70414729,141.2307692 38.72925251,141.2076923 38.75436656,141.1846154 38.77948944,141.1615385 38.80462118,141.1384615 38.77948944))
948720|6|141.3|38.72925251|POLYGON((141.2769231 38.77948944,141.2538462 38.75436656,141.2307692 38.72925251,141.2538462 38.70414729,141.2769231 38.67905088,141.3 38.65396327,141.3230769 38.67905088,141.3461538 38.70414729,141.3692308 38.72925251,141.3461538 38.75436656,141.3230769 38.77948944,141.3 38.80462118,141.2769231 38.77948944))
948721|6|141.4384615|38.72925251|POLYGON((141.4153846 38.77948944,141.3923077 38.75436656,141.3692308 38.72925251,141.3923077 38.70414729,141.4153846 38.67905088,141.4384615 38.65396327,141.4615385 38.67905088,141.4846154 38.70414729,141.5076923 38.72925251,141.4846154 38.75436656,141.4615385 38.77948944,141.4384615 38.80462118,141.4153846 38.77948944))
948722|5|141.5769231|38.72925251|POLYGON((141.5538462 38.77948944,141.5307692 38.75436656,141.5076923 38.72925251,141.5307692 38.70414729,141.5538462 38.67905088,141.5769231 38.65396327,141.6 38.67905088,141.6230769 38.70414729,141.6461538 38.72925251,141.6230769 38.75436656,141.6 38.77948944,141.5769231 38.80462118,141.5538462 38.77948944))
951308|6|139.5692308|38.65396327|POLYGON((139.5461538 38.70414729,139.5230769 38.67905088,139.5 38.65396327,139.5230769 38.62888444,139.5461538 38.60381438,139.5692308 38.57875308,139.5923077 38.60381438,139.6153846 38.62888444,139.6384615 38.65396327,139.6153846 38.67905088,139.5923077 38.70414729,139.5692308 38.72925251,139.5461538 38.70414729))
951309|10|139.7076923|38.65396327|POLYGON((139.6846154 38.70414729,139.6615385 38.67905088,139.6384615 38.65396327,139.6615385 38.62888444,139.6846154 38.60381438,139.7076923 38.57875308,139.7307692 38.60381438,139.7538462 38.62888444,139.7769231 38.65396327,139.7538462 38.67905088,139.7307692 38.70414729,139.7076923 38.72925251,139.6846154 38.70414729))
951310|6|139.8461538|38.65396327|POLYGON((139.8230769 38.70414729,139.8 38.67905088,139.7769231 38.65396327,139.8 38.62888444,139.8230769 38.60381438,139.8461538 38.57875308,139.8692308 38.60381438,139.8923077 38.62888444,139.9153846 38.65396327,139.8923077 38.67905088,139.8692308 38.70414729,139.8461538 38.72925251,139.8230769 38.70414729))
951311|9|139.9846154|38.65396327|POLYGON((139.9615385 38.70414729,139.9384615 38.67905088,139.9153846 38.65396327,139.9384615 38.62888444,139.9615385 38.60381438,139.9846154 38.57875308,140.0076923 38.60381438,140.0307692 38.62888444,140.0538462 38.65396327,140.0307692 38.67905088,140.0076923 38.70414729,139.9846154 38.72925251,139.9615385 38.70414729))
951314|6|140.4|38.65396327|POLYGON((140.3769231 38.70414729,140.3538462 38.67905088,140.3307692 38.65396327,140.3538462 38.62888444,140.3769231 38.60381438,140.4 38.57875308,140.4230769 38.60381438,140.4461538 38.62888444,140.4692308 38.65396327,140.4461538 38.67905088,140.4230769 38.70414729,140.4 38.72925251,140.3769231 38.70414729))
951317|6|140.8153846|38.65396327|POLYGON((140.7923077 38.70414729,140.7692308 38.67905088,140.7461538 38.65396327,140.7692308 38.62888444,140.7923077 38.60381438,140.8153846 38.57875308,140.8384615 38.60381438,140.8615385 38.62888444,140.8846154 38.65396327,140.8615385 38.67905088,140.8384615 38.70414729,140.8153846 38.72925251,140.7923077 38.70414729))
951318|6|140.9538462|38.65396327|POLYGON((140.9307692 38.70414729,140.9076923 38.67905088,140.8846154 38.65396327,140.9076923 38.62888444,140.9307692 38.60381438,140.9538462 38.57875308,140.9769231 38.60381438,141 38.62888444,141.0230769 38.65396327,141 38.67905088,140.9769231 38.70414729,140.9538462 38.72925251,140.9307692 38.70414729))
951319|3|141.0923077|38.65396327|POLYGON((141.0692308 38.70414729,141.0461538 38.67905088,141.0230769 38.65396327,141.0461538 38.62888444,141.0692308 38.60381438,141.0923077 38.57875308,141.1153846 38.60381438,141.1384615 38.62888444,141.1615385 38.65396327,141.1384615 38.67905088,141.1153846 38.70414729,141.0923077 38.72925251,141.0692308 38.70414729))
951320|6|141.2307692|38.65396327|POLYGON((141.2076923 38.70414729,141.1846154 38.67905088,141.1615385 38.65396327,141.1846154 38.62888444,141.2076923 38.60381438,141.2307692 38.57875308,141.2538462 38.60381438,141.2769231 38.62888444,141.3 38.65396327,141.2769231 38.67905088,141.2538462 38.70414729,141.2307692 38.72925251,141.2076923 38.70414729))
951321|1|141.3692308|38.65396327|POLYGON((141.3461538 38.70414729,141.3230769 38.67905088,141.3 38.65396327,141.3230769 38.62888444,141.3461538 38.60381438,141.3692308 38.57875308,141.3923077 38.60381438,141.4153846 38.62888444,141.4384615 38.65396327,141.4153846 38.67905088,141.3923077 38.70414729,141.3692308 38.72925251,141.3461538 38.70414729))
951322|6|141.5076923|38.65396327|POLYGON((141.4846154 38.70414729,141.4615385 38.67905088,141.4384615 38.65396327,141.4615385 38.62888444,141.4846154 38.60381438,141.5076923 38.57875308,141.5307692 38.60381438,141.5538462 38.62888444,141.5769231 38.65396327,141.5538462 38.67905088,141.5307692 38.70414729,141.5076923 38.72925251,141.4846154 38.70414729))
953908|5|139.6384615|38.57875308|POLYGON((139.6153846 38.62888444,139.5923077 38.60381438,139.5692308 38.57875308,139.5923077 38.55370052,139.6153846 38.52865668,139.6384615 38.50362156,139.6615385 38.52865668,139.6846154 38.55370052,139.7076923 38.57875308,139.6846154 38.60381438,139.6615385 38.62888444,139.6384615 38.65396327,139.6153846 38.62888444))
953909|6|139.7769231|38.57875308|POLYGON((139.7538462 38.62888444,139.7307692 38.60381438,139.7076923 38.57875308,139.7307692 38.55370052,139.7538462 38.52865668,139.7769231 38.50362156,139.8 38.52865668,139.8230769 38.55370052,139.8461538 38.57875308,139.8230769 38.60381438,139.8 38.62888444,139.7769231 38.65396327,139.7538462 38.62888444))
953910|6|139.9153846|38.57875308|POLYGON((139.8923077 38.62888444,139.8692308 38.60381438,139.8461538 38.57875308,139.8692308 38.55370052,139.8923077 38.52865668,139.9153846 38.50362156,139.9384615 38.52865668,139.9615385 38.55370052,139.9846154 38.57875308,139.9615385 38.60381438,139.9384615 38.62888444,139.9153846 38.65396327,139.8923077 38.62888444))
953911|5|140.0538462|38.57875308|POLYGON((140.0307692 38.62888444,140.0076923 38.60381438,139.9846154 38.57875308,140.0076923 38.55370052,140.0307692 38.52865668,140.0538462 38.50362156,140.0769231 38.52865668,140.1 38.55370052,140.1230769 38.57875308,140.1 38.60381438,140.0769231 38.62888444,140.0538462 38.65396327,140.0307692 38.62888444))
953912|6|140.1923077|38.57875308|POLYGON((140.1692308 38.62888444,140.1461538 38.60381438,140.1230769 38.57875308,140.1461538 38.55370052,140.1692308 38.52865668,140.1923077 38.50362156,140.2153846 38.52865668,140.2384615 38.55370052,140.2615385 38.57875308,140.2384615 38.60381438,140.2153846 38.62888444,140.1923077 38.65396327,140.1692308 38.62888444))
953913|6|140.3307692|38.57875308|POLYGON((140.3076923 38.62888444,140.2846154 38.60381438,140.2615385 38.57875308,140.2846154 38.55370052,140.3076923 38.52865668,140.3307692 38.50362156,140.3538462 38.52865668,140.3769231 38.55370052,140.4 38.57875308,140.3769231 38.60381438,140.3538462 38.62888444,140.3307692 38.65396327,140.3076923 38.62888444))
953914|3|140.4692308|38.57875308|POLYGON((140.4461538 38.62888444,140.4230769 38.60381438,140.4 38.57875308,140.4230769 38.55370052,140.4461538 38.52865668,140.4692308 38.50362156,140.4923077 38.52865668,140.5153846 38.55370052,140.5384615 38.57875308,140.5153846 38.60381438,140.4923077 38.62888444,140.4692308 38.65396327,140.4461538 38.62888444))
953916|6|140.7461538|38.57875308|POLYGON((140.7230769 38.62888444,140.7 38.60381438,140.6769231 38.57875308,140.7 38.55370052,140.7230769 38.52865668,140.7461538 38.50362156,140.7692308 38.52865668,140.7923077 38.55370052,140.8153846 38.57875308,140.7923077 38.60381438,140.7692308 38.62888444,140.7461538 38.65396327,140.7230769 38.62888444))
953917|6|140.8846154|38.57875308|POLYGON((140.8615385 38.62888444,140.8384615 38.60381438,140.8153846 38.57875308,140.8384615 38.55370052,140.8615385 38.52865668,140.8846154 38.50362156,140.9076923 38.52865668,140.9307692 38.55370052,140.9538462 38.57875308,140.9307692 38.60381438,140.9076923 38.62888444,140.8846154 38.65396327,140.8615385 38.62888444))
953918|6|141.0230769|38.57875308|POLYGON((141 38.62888444,140.9769231 38.60381438,140.9538462 38.57875308,140.9769231 38.55370052,141 38.52865668,141.0230769 38.50362156,141.0461538 38.52865668,141.0692308 38.55370052,141.0923077 38.57875308,141.0692308 38.60381438,141.0461538 38.62888444,141.0230769 38.65396327,141 38.62888444))
953919|6|141.1615385|38.57875308|POLYGON((141.1384615 38.62888444,141.1153846 38.60381438,141.0923077 38.57875308,141.1153846 38.55370052,141.1384615 38.52865668,141.1615385 38.50362156,141.1846154 38.52865668,141.2076923 38.55370052,141.2307692 38.57875308,141.2076923 38.60381438,141.1846154 38.62888444,141.1615385 38.65396327,141.1384615 38.62888444))
953920|1|141.3|38.57875308|POLYGON((141.2769231 38.62888444,141.2538462 38.60381438,141.2307692 38.57875308,141.2538462 38.55370052,141.2769231 38.52865668,141.3 38.50362156,141.3230769 38.52865668,141.3461538 38.55370052,141.3692308 38.57875308,141.3461538 38.60381438,141.3230769 38.62888444,141.3 38.65396327,141.2769231 38.62888444))
956508|5|139.5692308|38.50362156|POLYGON((139.5461538 38.55370052,139.5230769 38.52865668,139.5 38.50362156,139.5230769 38.47859513,139.5461538 38.4535774,139.5692308 38.42856833,139.5923077 38.4535774,139.6153846 38.47859513,139.6384615 38.50362156,139.6153846 38.52865668,139.5923077 38.55370052,139.5692308 38.57875308,139.5461538 38.55370052))
956511|6|139.9846154|38.50362156|POLYGON((139.9615385 38.55370052,139.9384615 38.52865668,139.9153846 38.50362156,139.9384615 38.47859513,139.9615385 38.4535774,139.9846154 38.42856833,140.0076923 38.4535774,140.0307692 38.47859513,140.0538462 38.50362156,140.0307692 38.52865668,140.0076923 38.55370052,139.9846154 38.57875308,139.9615385 38.55370052))
956514|6|140.4|38.50362156|POLYGON((140.3769231 38.55370052,140.3538462 38.52865668,140.3307692 38.50362156,140.3538462 38.47859513,140.3769231 38.4535774,140.4 38.42856833,140.4230769 38.4535774,140.4461538 38.47859513,140.4692308 38.50362156,140.4461538 38.52865668,140.4230769 38.55370052,140.4 38.57875308,140.3769231 38.55370052))
956515|6|140.5384615|38.50362156|POLYGON((140.5153846 38.55370052,140.4923077 38.52865668,140.4692308 38.50362156,140.4923077 38.47859513,140.5153846 38.4535774,140.5384615 38.42856833,140.5615385 38.4535774,140.5846154 38.47859513,140.6076923 38.50362156,140.5846154 38.52865668,140.5615385 38.55370052,140.5384615 38.57875308,140.5153846 38.55370052))
956517|6|140.8153846|38.50362156|POLYGON((140.7923077 38.55370052,140.7692308 38.52865668,140.7461538 38.50362156,140.7692308 38.47859513,140.7923077 38.4535774,140.8153846 38.42856833,140.8384615 38.4535774,140.8615385 38.47859513,140.8846154 38.50362156,140.8615385 38.52865668,140.8384615 38.55370052,140.8153846 38.57875308,140.7923077 38.55370052))
956518|6|140.9538462|38.50362156|POLYGON((140.9307692 38.55370052,140.9076923 38.52865668,140.8846154 38.50362156,140.9076923 38.47859513,140.9307692 38.4535774,140.9538462 38.42856833,140.9769231 38.4535774,141 38.47859513,141.0230769 38.50362156,141 38.52865668,140.9769231 38.55370052,140.9538462 38.57875308,140.9307692 38.55370052))
956519|6|141.0923077|38.50362156|POLYGON((141.0692308 38.55370052,141.0461538 38.52865668,141.0230769 38.50362156,141.0461538 38.47859513,141.0692308 38.4535774,141.0923077 38.42856833,141.1153846 38.4535774,141.1384615 38.47859513,141.1615385 38.50362156,141.1384615 38.52865668,141.1153846 38.55370052,141.0923077 38.57875308,141.0692308 38.55370052))
956520|6|141.2307692|38.50362156|POLYGON((141.2076923 38.55370052,141.1846154 38.52865668,141.1615385 38.50362156,141.1846154 38.47859513,141.2076923 38.4535774,141.2307692 38.42856833,141.2538462 38.4535774,141.2769231 38.47859513,141.3 38.50362156,141.2769231 38.52865668,141.2538462 38.55370052,141.2307692 38.57875308,141.2076923 38.55370052))
956521|6|141.3692308|38.50362156|POLYGON((141.3461538 38.55370052,141.3230769 38.52865668,141.3 38.50362156,141.3230769 38.47859513,141.3461538 38.4535774,141.3692308 38.42856833,141.3923077 38.4535774,141.4153846 38.47859513,141.4384615 38.50362156,141.4153846 38.52865668,141.3923077 38.55370052,141.3692308 38.57875308,141.3461538 38.55370052))
959107|1|139.5|38.42856833|POLYGON((139.4769231 38.47859513,139.4538462 38.4535774,139.4307692 38.42856833,139.4538462 38.40356792,139.4769231 38.37857616,139.5 38.35359302,139.5230769 38.37857616,139.5461538 38.40356792,139.5692308 38.42856833,139.5461538 38.4535774,139.5230769 38.47859513,139.5 38.50362156,139.4769231 38.47859513))
959111|6|140.0538462|38.42856833|POLYGON((140.0307692 38.47859513,140.0076923 38.4535774,139.9846154 38.42856833,140.0076923 38.40356792,140.0307692 38.37857616,140.0538462 38.35359302,140.0769231 38.37857616,140.1 38.40356792,140.1230769 38.42856833,140.1 38.4535774,140.0769231 38.47859513,140.0538462 38.50362156,140.0307692 38.47859513))
959112|6|140.1923077|38.42856833|POLYGON((140.1692308 38.47859513,140.1461538 38.4535774,140.1230769 38.42856833,140.1461538 38.40356792,140.1692308 38.37857616,140.1923077 38.35359302,140.2153846 38.37857616,140.2384615 38.40356792,140.2615385 38.42856833,140.2384615 38.4535774,140.2153846 38.47859513,140.1923077 38.50362156,140.1692308 38.47859513))
959113|6|140.3307692|38.42856833|POLYGON((140.3076923 38.47859513,140.2846154 38.4535774,140.2615385 38.42856833,140.2846154 38.40356792,140.3076923 38.37857616,140.3307692 38.35359302,140.3538462 38.37857616,140.3769231 38.40356792,140.4 38.42856833,140.3769231 38.4535774,140.3538462 38.47859513,140.3307692 38.50362156,140.3076923 38.47859513))
959114|6|140.4692308|38.42856833|POLYGON((140.4461538 38.47859513,140.4230769 38.4535774,140.4 38.42856833,140.4230769 38.40356792,140.4461538 38.37857616,140.4692308 38.35359302,140.4923077 38.37857616,140.5153846 38.40356792,140.5384615 38.42856833,140.5153846 38.4535774,140.4923077 38.47859513,140.4692308 38.50362156,140.4461538 38.47859513))
959116|6|140.7461538|38.42856833|POLYGON((140.7230769 38.47859513,140.7 38.4535774,140.6769231 38.42856833,140.7 38.40356792,140.7230769 38.37857616,140.7461538 38.35359302,140.7692308 38.37857616,140.7923077 38.40356792,140.8153846 38.42856833,140.7923077 38.4535774,140.7692308 38.47859513,140.7461538 38.50362156,140.7230769 38.47859513))
959117|6|140.8846154|38.42856833|POLYGON((140.8615385 38.47859513,140.8384615 38.4535774,140.8153846 38.42856833,140.8384615 38.40356792,140.8615385 38.37857616,140.8846154 38.35359302,140.9076923 38.37857616,140.9307692 38.40356792,140.9538462 38.42856833,140.9307692 38.4535774,140.9076923 38.47859513,140.8846154 38.50362156,140.8615385 38.47859513))
959118|6|141.0230769|38.42856833|POLYGON((141 38.47859513,140.9769231 38.4535774,140.9538462 38.42856833,140.9769231 38.40356792,141 38.37857616,141.0230769 38.35359302,141.0461538 38.37857616,141.0692308 38.40356792,141.0923077 38.42856833,141.0692308 38.4535774,141.0461538 38.47859513,141.0230769 38.50362156,141 38.47859513))
959119|6|141.1615385|38.42856833|POLYGON((141.1384615 38.47859513,141.1153846 38.4535774,141.0923077 38.42856833,141.1153846 38.40356792,141.1384615 38.37857616,141.1615385 38.35359302,141.1846154 38.37857616,141.2076923 38.40356792,141.2307692 38.42856833,141.2076923 38.4535774,141.1846154 38.47859513,141.1615385 38.50362156,141.1384615 38.47859513))
959120|6|141.3|38.42856833|POLYGON((141.2769231 38.47859513,141.2538462 38.4535774,141.2307692 38.42856833,141.2538462 38.40356792,141.2769231 38.37857616,141.3 38.35359302,141.3230769 38.37857616,141.3461538 38.40356792,141.3692308 38.42856833,141.3461538 38.4535774,141.3230769 38.47859513,141.3 38.50362156,141.2769231 38.47859513))
959121|6|141.4384615|38.42856833|POLYGON((141.4153846 38.47859513,141.3923077 38.4535774,141.3692308 38.42856833,141.3923077 38.40356792,141.4153846 38.37857616,141.4384615 38.35359302,141.4615385 38.37857616,141.4846154 38.40356792,141.5076923 38.42856833,141.4846154 38.4535774,141.4615385 38.47859513,141.4384615 38.50362156,141.4153846 38.47859513))
961700|9|138.4615385|38.35359302|POLYGON((138.4384615 38.40356792,138.4153846 38.37857616,138.3923077 38.35359302,138.4153846 38.32861851,138.4384615 38.30365259,138.4615385 38.27869527,138.4846154 38.30365259,138.5076923 38.32861851,138.5307692 38.35359302,138.5076923 38.37857616,138.4846154 38.40356792,138.4615385 38.42856833,138.4384615 38.40356792))
961707|10|139.4307692|38.35359302|POLYGON((139.4076923 38.40356792,139.3846154 38.37857616,139.3615385 38.35359302,139.3846154 38.32861851,139.4076923 38.30365259,139.4307692 38.27869527,139.4538462 38.30365259,139.4769231 38.32861851,139.5 38.35359302,139.4769231 38.37857616,139.4538462 38.40356792,139.4307692 38.42856833,139.4076923 38.40356792))
961708|3|139.5692308|38.35359302|POLYGON((139.5461538 38.40356792,139.5230769 38.37857616,139.5 38.35359302,139.5230769 38.32861851,139.5461538 38.30365259,139.5692308 38.27869527,139.5923077 38.30365259,139.6153846 38.32861851,139.6384615 38.35359302,139.6153846 38.37857616,139.5923077 38.40356792,139.5692308 38.42856833,139.5461538 38.40356792))
961712|6|140.1230769|38.35359302|POLYGON((140.1 38.40356792,140.0769231 38.37857616,140.0538462 38.35359302,140.0769231 38.32861851,140.1 38.30365259,140.1230769 38.27869527,140.1461538 38.30365259,140.1692308 38.32861851,140.1923077 38.35359302,140.1692308 38.37857616,140.1461538 38.40356792,140.1230769 38.42856833,140.1 38.40356792))
961713|6|140.2615385|38.35359302|POLYGON((140.2384615 38.40356792,140.2153846 38.37857616,140.1923077 38.35359302,140.2153846 38.32861851,140.2384615 38.30365259,140.2615385 38.27869527,140.2846154 38.30365259,140.3076923 38.32861851,140.3307692 38.35359302,140.3076923 38.37857616,140.2846154 38.40356792,140.2615385 38.42856833,140.2384615 38.40356792))
961714|6|140.4|38.35359302|POLYGON((140.3769231 38.40356792,140.3538462 38.37857616,140.3307692 38.35359302,140.3538462 38.32861851,140.3769231 38.30365259,140.4 38.27869527,140.4230769 38.30365259,140.4461538 38.32861851,140.4692308 38.35359302,140.4461538 38.37857616,140.4230769 38.40356792,140.4 38.42856833,140.3769231 38.40356792))
961716|5|140.6769231|38.35359302|POLYGON((140.6538462 38.40356792,140.6307692 38.37857616,140.6076923 38.35359302,140.6307692 38.32861851,140.6538462 38.30365259,140.6769231 38.27869527,140.7 38.30365259,140.7230769 38.32861851,140.7461538 38.35359302,140.7230769 38.37857616,140.7 38.40356792,140.6769231 38.42856833,140.6538462 38.40356792))
961717|6|140.8153846|38.35359302|POLYGON((140.7923077 38.40356792,140.7692308 38.37857616,140.7461538 38.35359302,140.7692308 38.32861851,140.7923077 38.30365259,140.8153846 38.27869527,140.8384615 38.30365259,140.8615385 38.32861851,140.8846154 38.35359302,140.8615385 38.37857616,140.8384615 38.40356792,140.8153846 38.42856833,140.7923077 38.40356792))
961718|6|140.9538462|38.35359302|POLYGON((140.9307692 38.40356792,140.9076923 38.37857616,140.8846154 38.35359302,140.9076923 38.32861851,140.9307692 38.30365259,140.9538462 38.27869527,140.9769231 38.30365259,141 38.32861851,141.0230769 38.35359302,141 38.37857616,140.9769231 38.40356792,140.9538462 38.42856833,140.9307692 38.40356792))
961719|5|141.0923077|38.35359302|POLYGON((141.0692308 38.40356792,141.0461538 38.37857616,141.0230769 38.35359302,141.0461538 38.32861851,141.0692308 38.30365259,141.0923077 38.27869527,141.1153846 38.30365259,141.1384615 38.32861851,141.1615385 38.35359302,141.1384615 38.37857616,141.1153846 38.40356792,141.0923077 38.42856833,141.0692308 38.40356792))
961720|9|141.2307692|38.35359302|POLYGON((141.2076923 38.40356792,141.1846154 38.37857616,141.1615385 38.35359302,141.1846154 38.32861851,141.2076923 38.30365259,141.2307692 38.27869527,141.2538462 38.30365259,141.2769231 38.32861851,141.3 38.35359302,141.2769231 38.37857616,141.2538462 38.40356792,141.2307692 38.42856833,141.2076923 38.40356792))
961721|6|141.3692308|38.35359302|POLYGON((141.3461538 38.40356792,141.3230769 38.37857616,141.3 38.35359302,141.3230769 38.32861851,141.3461538 38.30365259,141.3692308 38.27869527,141.3923077 38.30365259,141.4153846 38.32861851,141.4384615 38.35359302,141.4153846 38.37857616,141.3923077 38.40356792,141.3692308 38.42856833,141.3461538 38.40356792))
961722|6|141.5076923|38.35359302|POLYGON((141.4846154 38.40356792,141.4615385 38.37857616,141.4384615 38.35359302,141.4615385 38.32861851,141.4846154 38.30365259,141.5076923 38.27869527,141.5307692 38.30365259,141.5538462 38.32861851,141.5769231 38.35359302,141.5538462 38.37857616,141.5307692 38.40356792,141.5076923 38.42856833,141.4846154 38.40356792))
964307|9|139.5|38.27869527|POLYGON((139.4769231 38.32861851,139.4538462 38.30365259,139.4307692 38.27869527,139.4538462 38.25374652,139.4769231 38.22880633,139.5 38.2038747,139.5230769 38.22880633,139.5461538 38.25374652,139.5692308 38.27869527,139.5461538 38.30365259,139.5230769 38.32861851,139.5 38.35359302,139.4769231 38.32861851))
964311|6|140.0538462|38.27869527|POLYGON((140.0307692 38.32861851,140.0076923 38.30365259,139.9846154 38.27869527,140.0076923 38.25374652,140.0307692 38.22880633,140.0538462 38.2038747,140.0769231 38.22880633,140.1 38.25374652,140.1230769 38.27869527,140.1 38.30365259,140.0769231 38.32861851,140.0538462 38.35359302,140.0307692 38.32861851))
964312|6|140.1923077|38.27869527|POLYGON((140.1692308 38.32861851,140.1461538 38.30365259,140.1230769 38.27869527,140.1461538 38.25374652,140.1692308 38.22880633,140.1923077 38.2038747,140.2153846 38.22880633,140.2384615 38.25374652,140.2615385 38.27869527,140.2384615 38.30365259,140.2153846 38.32861851,140.1923077 38.35359302,140.1692308 38.32861851))
964313|6|140.3307692|38.27869527|POLYGON((140.3076923 38.32861851,140.2846154 38.30365259,140.2615385 38.27869527,140.2846154 38.25374652,140.3076923 38.22880633,140.3307692 38.2038747,140.3538462 38.22880633,140.3769231 38.25374652,140.4 38.27869527,140.3769231 38.30365259,140.3538462 38.32861851,140.3307692 38.35359302,140.3076923 38.32861851))
964314|6|140.4692308|38.27869527|POLYGON((140.4461538 38.32861851,140.4230769 38.30365259,140.4 38.27869527,140.4230769 38.25374652,140.4461538 38.22880633,140.4692308 38.2038747,140.4923077 38.22880633,140.5153846 38.25374652,140.5384615 38.27869527,140.5153846 38.30365259,140.4923077 38.32861851,140.4692308 38.35359302,140.4461538 38.32861851))
964315|5|140.6076923|38.27869527|POLYGON((140.5846154 38.32861851,140.5615385 38.30365259,140.5384615 38.27869527,140.5615385 38.25374652,140.5846154 38.22880633,140.6076923 38.2038747,140.6307692 38.22880633,140.6538462 38.25374652,140.6769231 38.27869527,140.6538462 38.30365259,140.6307692 38.32861851,140.6076923 38.35359302,140.5846154 38.32861851))
964316|6|140.7461538|38.27869527|POLYGON((140.7230769 38.32861851,140.7 38.30365259,140.6769231 38.27869527,140.7 38.25374652,140.7230769 38.22880633,140.7461538 38.2038747,140.7692308 38.22880633,140.7923077 38.25374652,140.8153846 38.27869527,140.7923077 38.30365259,140.7692308 38.32861851,140.7461538 38.35359302,140.7230769 38.32861851))
964317|6|140.8846154|38.27869527|POLYGON((140.8615385 38.32861851,140.8384615 38.30365259,140.8153846 38.27869527,140.8384615 38.25374652,140.8615385 38.22880633,140.8846154 38.2038747,140.9076923 38.22880633,140.9307692 38.25374652,140.9538462 38.27869527,140.9307692 38.30365259,140.9076923 38.32861851,140.8846154 38.35359302,140.8615385 38.32861851))
964318|6|141.0230769|38.27869527|POLYGON((141 38.32861851,140.9769231 38.30365259,140.9538462 38.27869527,140.9769231 38.25374652,141 38.22880633,141.0230769 38.2038747,141.0461538 38.22880633,141.0692308 38.25374652,141.0923077 38.27869527,141.0692308 38.30365259,141.0461538 38.32861851,141.0230769 38.35359302,141 38.32861851))
964319|6|141.1615385|38.27869527|POLYGON((141.1384615 38.32861851,141.1153846 38.30365259,141.0923077 38.27869527,141.1153846 38.25374652,141.1384615 38.22880633,141.1615385 38.2038747,141.1846154 38.22880633,141.2076923 38.25374652,141.2307692 38.27869527,141.2076923 38.30365259,141.1846154 38.32861851,141.1615385 38.35359302,141.1384615 38.32861851))
964321|5|141.4384615|38.27869527|POLYGON((141.4153846 38.32861851,141.3923077 38.30365259,141.3692308 38.27869527,141.3923077 38.25374652,141.4153846 38.22880633,141.4384615 38.2038747,141.4615385 38.22880633,141.4846154 38.25374652,141.5076923 38.27869527,141.4846154 38.30365259,141.4615385 38.32861851,141.4384615 38.35359302,141.4153846 38.32861851))
966907|9|139.4307692|38.2038747|POLYGON((139.4076923 38.25374652,139.3846154 38.22880633,139.3615385 38.2038747,139.3846154 38.17895159,139.4076923 38.15403701,139.4307692 38.12913094,139.4538462 38.15403701,139.4769231 38.17895159,139.5 38.2038747,139.4769231 38.22880633,139.4538462 38.25374652,139.4307692 38.27869527,139.4076923 38.25374652))
966912|6|140.1230769|38.2038747|POLYGON((140.1 38.25374652,140.0769231 38.22880633,140.0538462 38.2038747,140.0769231 38.17895159,140.1 38.15403701,140.1230769 38.12913094,140.1461538 38.15403701,140.1692308 38.17895159,140.1923077 38.2038747,140.1692308 38.22880633,140.1461538 38.25374652,140.1230769 38.27869527,140.1 38.25374652))
966913|6|140.2615385|38.2038747|POLYGON((140.2384615 38.25374652,140.2153846 38.22880633,140.1923077 38.2038747,140.2153846 38.17895159,140.2384615 38.15403701,140.2615385 38.12913094,140.2846154 38.15403701,140.3076923 38.17895159,140.3307692 38.2038747,140.3076923 38.22880633,140.2846154 38.25374652,140.2615385 38.27869527,140.2384615 38.25374652))
966914|6|140.4|38.2038747|POLYGON((140.3769231 38.25374652,140.3538462 38.22880633,140.3307692 38.2038747,140.3538462 38.17895159,140.3769231 38.15403701,140.4 38.12913094,140.4230769 38.15403701,140.4461538 38.17895159,140.4692308 38.2038747,140.4461538 38.22880633,140.4230769 38.25374652,140.4 38.27869527,140.3769231 38.25374652))
966915|3|140.5384615|38.2038747|POLYGON((140.5153846 38.25374652,140.4923077 38.22880633,140.4692308 38.2038747,140.4923077 38.17895159,140.5153846 38.15403701,140.5384615 38.12913094,140.5615385 38.15403701,140.5846154 38.17895159,140.6076923 38.2038747,140.5846154 38.22880633,140.5615385 38.25374652,140.5384615 38.27869527,140.5153846 38.25374652))
966916|6|140.6769231|38.2038747|POLYGON((140.6538462 38.25374652,140.6307692 38.22880633,140.6076923 38.2038747,140.6307692 38.17895159,140.6538462 38.15403701,140.6769231 38.12913094,140.7 38.15403701,140.7230769 38.17895159,140.7461538 38.2038747,140.7230769 38.22880633,140.7 38.25374652,140.6769231 38.27869527,140.6538462 38.25374652))
966917|6|140.8153846|38.2038747|POLYGON((140.7923077 38.25374652,140.7692308 38.22880633,140.7461538 38.2038747,140.7692308 38.17895159,140.7923077 38.15403701,140.8153846 38.12913094,140.8384615 38.15403701,140.8615385 38.17895159,140.8846154 38.2038747,140.8615385 38.22880633,140.8384615 38.25374652,140.8153846 38.27869527,140.7923077 38.25374652))
966918|6|140.9538462|38.2038747|POLYGON((140.9307692 38.25374652,140.9076923 38.22880633,140.8846154 38.2038747,140.9076923 38.17895159,140.9307692 38.15403701,140.9538462 38.12913094,140.9769231 38.15403701,141 38.17895159,141.0230769 38.2038747,141 38.22880633,140.9769231 38.25374652,140.9538462 38.27869527,140.9307692 38.25374652))
969499|4|138.3923077|38.12913094|POLYGON((138.3692308 38.17895159,138.3461538 38.15403701,138.3230769 38.12913094,138.3461538 38.10423337,138.3692308 38.07934427,138.3923077 38.05446365,138.4153846 38.07934427,138.4384615 38.10423337,138.4615385 38.12913094,138.4384615 38.15403701,138.4153846 38.17895159,138.3923077 38.2038747,138.3692308 38.17895159))
969506|9|139.3615385|38.12913094|POLYGON((139.3384615 38.17895159,139.3153846 38.15403701,139.2923077 38.12913094,139.3153846 38.10423337,139.3384615 38.07934427,139.3615385 38.05446365,139.3846154 38.07934427,139.4076923 38.10423337,139.4307692 38.12913094,139.4076923 38.15403701,139.3846154 38.17895159,139.3615385 38.2038747,139.3384615 38.17895159))
969507|9|139.5|38.12913094|POLYGON((139.4769231 38.17895159,139.4538462 38.15403701,139.4307692 38.12913094,139.4538462 38.10423337,139.4769231 38.07934427,139.5 38.05446365,139.5230769 38.07934427,139.5461538 38.10423337,139.5692308 38.12913094,139.5461538 38.15403701,139.5230769 38.17895159,139.5 38.2038747,139.4769231 38.17895159))
969511|6|140.0538462|38.12913094|POLYGON((140.0307692 38.17895159,140.0076923 38.15403701,139.9846154 38.12913094,140.0076923 38.10423337,140.0307692 38.07934427,140.0538462 38.05446365,140.0769231 38.07934427,140.1 38.10423337,140.1230769 38.12913094,140.1 38.15403701,140.0769231 38.17895159,140.0538462 38.2038747,140.0307692 38.17895159))
969512|6|140.1923077|38.12913094|POLYGON((140.1692308 38.17895159,140.1461538 38.15403701,140.1230769 38.12913094,140.1461538 38.10423337,140.1692308 38.07934427,140.1923077 38.05446365,140.2153846 38.07934427,140.2384615 38.10423337,140.2615385 38.12913094,140.2384615 38.15403701,140.2153846 38.17895159,140.1923077 38.2038747,140.1692308 38.17895159))
969513|6|140.3307692|38.12913094|POLYGON((140.3076923 38.17895159,140.2846154 38.15403701,140.2615385 38.12913094,140.2846154 38.10423337,140.3076923 38.07934427,140.3307692 38.05446365,140.3538462 38.07934427,140.3769231 38.10423337,140.4 38.12913094,140.3769231 38.15403701,140.3538462 38.17895159,140.3307692 38.2038747,140.3076923 38.17895159))
969514|6|140.4692308|38.12913094|POLYGON((140.4461538 38.17895159,140.4230769 38.15403701,140.4 38.12913094,140.4230769 38.10423337,140.4461538 38.07934427,140.4692308 38.05446365,140.4923077 38.07934427,140.5153846 38.10423337,140.5384615 38.12913094,140.5153846 38.15403701,140.4923077 38.17895159,140.4692308 38.2038747,140.4461538 38.17895159))
969515|4|140.6076923|38.12913094|POLYGON((140.5846154 38.17895159,140.5615385 38.15403701,140.5384615 38.12913094,140.5615385 38.10423337,140.5846154 38.07934427,140.6076923 38.05446365,140.6307692 38.07934427,140.6538462 38.10423337,140.6769231 38.12913094,140.6538462 38.15403701,140.6307692 38.17895159,140.6076923 38.2038747,140.5846154 38.17895159))
969516|6|140.7461538|38.12913094|POLYGON((140.7230769 38.17895159,140.7 38.15403701,140.6769231 38.12913094,140.7 38.10423337,140.7230769 38.07934427,140.7461538 38.05446365,140.7692308 38.07934427,140.7923077 38.10423337,140.8153846 38.12913094,140.7923077 38.15403701,140.7692308 38.17895159,140.7461538 38.2038747,140.7230769 38.17895159))
969517|6|140.8846154|38.12913094|POLYGON((140.8615385 38.17895159,140.8384615 38.15403701,140.8153846 38.12913094,140.8384615 38.10423337,140.8615385 38.07934427,140.8846154 38.05446365,140.9076923 38.07934427,140.9307692 38.10423337,140.9538462 38.12913094,140.9307692 38.15403701,140.9076923 38.17895159,140.8846154 38.2038747,140.8615385 38.17895159))
972099|9|138.3230769|38.05446365|POLYGON((138.3 38.10423337,138.2769231 38.07934427,138.2538462 38.05446365,138.2769231 38.02959148,138.3 38.00472775,138.3230769 37.97987244,138.3461538 38.00472775,138.3692308 38.02959148,138.3923077 38.05446365,138.3692308 38.07934427,138.3461538 38.10423337,138.3230769 38.12913094,138.3 38.10423337))
972100|9|138.4615385|38.05446365|POLYGON((138.4384615 38.10423337,138.4153846 38.07934427,138.3923077 38.05446365,138.4153846 38.02959148,138.4384615 38.00472775,138.4615385 37.97987244,138.4846154 38.00472775,138.5076923 38.02959148,138.5307692 38.05446365,138.5076923 38.07934427,138.4846154 38.10423337,138.4615385 38.12913094,138.4384615 38.10423337))
972106|6|139.2923077|38.05446365|POLYGON((139.2692308 38.10423337,139.2461538 38.07934427,139.2230769 38.05446365,139.2461538 38.02959148,139.2692308 38.00472775,139.2923077 37.97987244,139.3153846 38.00472775,139.3384615 38.02959148,139.3615385 38.05446365,139.3384615 38.07934427,139.3153846 38.10423337,139.2923077 38.12913094,139.2692308 38.10423337))
972107|9|139.4307692|38.05446365|POLYGON((139.4076923 38.10423337,139.3846154 38.07934427,139.3615385 38.05446365,139.3846154 38.02959148,139.4076923 38.00472775,139.4307692 37.97987244,139.4538462 38.00472775,139.4769231 38.02959148,139.5 38.05446365,139.4769231 38.07934427,139.4538462 38.10423337,139.4307692 38.12913094,139.4076923 38.10423337))
972108|9|139.5692308|38.05446365|POLYGON((139.5461538 38.10423337,139.5230769 38.07934427,139.5 38.05446365,139.5230769 38.02959148,139.5461538 38.00472775,139.5692308 37.97987244,139.5923077 38.00472775,139.6153846 38.02959148,139.6384615 38.05446365,139.6153846 38.07934427,139.5923077 38.10423337,139.5692308 38.12913094,139.5461538 38.10423337))
972109|4|139.7076923|38.05446365|POLYGON((139.6846154 38.10423337,139.6615385 38.07934427,139.6384615 38.05446365,139.6615385 38.02959148,139.6846154 38.00472775,139.7076923 37.97987244,139.7307692 38.00472775,139.7538462 38.02959148,139.7769231 38.05446365,139.7538462 38.07934427,139.7307692 38.10423337,139.7076923 38.12913094,139.6846154 38.10423337))
972110|3|139.8461538|38.05446365|POLYGON((139.8230769 38.10423337,139.8 38.07934427,139.7769231 38.05446365,139.8 38.02959148,139.8230769 38.00472775,139.8461538 37.97987244,139.8692308 38.00472775,139.8923077 38.02959148,139.9153846 38.05446365,139.8923077 38.07934427,139.8692308 38.10423337,139.8461538 38.12913094,139.8230769 38.10423337))
972111|4|139.9846154|38.05446365|POLYGON((139.9615385 38.10423337,139.9384615 38.07934427,139.9153846 38.05446365,139.9384615 38.02959148,139.9615385 38.00472775,139.9846154 37.97987244,140.0076923 38.00472775,140.0307692 38.02959148,140.0538462 38.05446365,140.0307692 38.07934427,140.0076923 38.10423337,139.9846154 38.12913094,139.9615385 38.10423337))
972112|6|140.1230769|38.05446365|POLYGON((140.1 38.10423337,140.0769231 38.07934427,140.0538462 38.05446365,140.0769231 38.02959148,140.1 38.00472775,140.1230769 37.97987244,140.1461538 38.00472775,140.1692308 38.02959148,140.1923077 38.05446365,140.1692308 38.07934427,140.1461538 38.10423337,140.1230769 38.12913094,140.1 38.10423337))
972113|6|140.2615385|38.05446365|POLYGON((140.2384615 38.10423337,140.2153846 38.07934427,140.1923077 38.05446365,140.2153846 38.02959148,140.2384615 38.00472775,140.2615385 37.97987244,140.2846154 38.00472775,140.3076923 38.02959148,140.3307692 38.05446365,140.3076923 38.07934427,140.2846154 38.10423337,140.2615385 38.12913094,140.2384615 38.10423337))
972115|5|140.5384615|38.05446365|POLYGON((140.5153846 38.10423337,140.4923077 38.07934427,140.4692308 38.05446365,140.4923077 38.02959148,140.5153846 38.00472775,140.5384615 37.97987244,140.5615385 38.00472775,140.5846154 38.02959148,140.6076923 38.05446365,140.5846154 38.07934427,140.5615385 38.10423337,140.5384615 38.12913094,140.5153846 38.10423337))
972116|6|140.6769231|38.05446365|POLYGON((140.6538462 38.10423337,140.6307692 38.07934427,140.6076923 38.05446365,140.6307692 38.02959148,140.6538462 38.00472775,140.6769231 37.97987244,140.7 38.00472775,140.7230769 38.02959148,140.7461538 38.05446365,140.7230769 38.07934427,140.7 38.10423337,140.6769231 38.12913094,140.6538462 38.10423337))
972117|6|140.8153846|38.05446365|POLYGON((140.7923077 38.10423337,140.7692308 38.07934427,140.7461538 38.05446365,140.7692308 38.02959148,140.7923077 38.00472775,140.8153846 37.97987244,140.8384615 38.00472775,140.8615385 38.02959148,140.8846154 38.05446365,140.8615385 38.07934427,140.8384615 38.10423337,140.8153846 38.12913094,140.7923077 38.10423337))
974698|1|138.2538462|37.97987244|POLYGON((138.2307692 38.02959148,138.2076923 38.00472775,138.1846154 37.97987244,138.2076923 37.95502556,138.2307692 37.93018708,138.2538462 37.90535698,138.2769231 37.93018708,138.3 37.95502556,138.3230769 37.97987244,138.3 38.00472775,138.2769231 38.02959148,138.2538462 38.05446365,138.2307692 38.02959148))
974699|3|138.3923077|37.97987244|POLYGON((138.3692308 38.02959148,138.3461538 38.00472775,138.3230769 37.97987244,138.3461538 37.95502556,138.3692308 37.93018708,138.3923077 37.90535698,138.4153846 37.93018708,138.4384615 37.95502556,138.4615385 37.97987244,138.4384615 38.00472775,138.4153846 38.02959148,138.3923077 38.05446365,138.3692308 38.02959148))
974700|5|138.5307692|37.97987244|POLYGON((138.5076923 38.02959148,138.4846154 38.00472775,138.4615385 37.97987244,138.4846154 37.95502556,138.5076923 37.93018708,138.5307692 37.90535698,138.5538462 37.93018708,138.5769231 37.95502556,138.6 37.97987244,138.5769231 38.00472775,138.5538462 38.02959148,138.5307692 38.05446365,138.5076923 38.02959148))
974704|9|139.0846154|37.97987244|POLYGON((139.0615385 38.02959148,139.0384615 38.00472775,139.0153846 37.97987244,139.0384615 37.95502556,139.0615385 37.93018708,139.0846154 37.90535698,139.1076923 37.93018708,139.1307692 37.95502556,139.1538462 37.97987244,139.1307692 38.00472775,139.1076923 38.02959148,139.0846154 38.05446365,139.0615385 38.02959148))
974705|9|139.2230769|37.97987244|POLYGON((139.2 38.02959148,139.1769231 38.00472775,139.1538462 37.97987244,139.1769231 37.95502556,139.2 37.93018708,139.2230769 37.90535698,139.2461538 37.93018708,139.2692308 37.95502556,139.2923077 37.97987244,139.2692308 38.00472775,139.2461538 38.02959148,139.2230769 38.05446365,139.2 38.02959148))
974706|9|139.3615385|37.97987244|POLYGON((139.3384615 38.02959148,139.3153846 38.00472775,139.2923077 37.97987244,139.3153846 37.95502556,139.3384615 37.93018708,139.3615385 37.90535698,139.3846154 37.93018708,139.4076923 37.95502556,139.4307692 37.97987244,139.4076923 38.00472775,139.3846154 38.02959148,139.3615385 38.05446365,139.3384615 38.02959148))
974707|5|139.5|37.97987244|POLYGON((139.4769231 38.02959148,139.4538462 38.00472775,139.4307692 37.97987244,139.4538462 37.95502556,139.4769231 37.93018708,139.5 37.90535698,139.5230769 37.93018708,139.5461538 37.95502556,139.5692308 37.97987244,139.5461538 38.00472775,139.5230769 38.02959148,139.5 38.05446365,139.4769231 38.02959148))
974710|6|139.9153846|37.97987244|POLYGON((139.8923077 38.02959148,139.8692308 38.00472775,139.8461538 37.97987244,139.8692308 37.95502556,139.8923077 37.93018708,139.9153846 37.90535698,139.9384615 37.93018708,139.9615385 37.95502556,139.9846154 37.97987244,139.9615385 38.00472775,139.9384615 38.02959148,139.9153846 38.05446365,139.8923077 38.02959148))
974711|6|140.0538462|37.97987244|POLYGON((140.0307692 38.02959148,140.0076923 38.00472775,139.9846154 37.97987244,140.0076923 37.95502556,140.0307692 37.93018708,140.0538462 37.90535698,140.0769231 37.93018708,140.1 37.95502556,140.1230769 37.97987244,140.1 38.00472775,140.0769231 38.02959148,140.0538462 38.05446365,140.0307692 38.02959148))
974712|6|140.1923077|37.97987244|POLYGON((140.1692308 38.02959148,140.1461538 38.00472775,140.1230769 37.97987244,140.1461538 37.95502556,140.1692308 37.93018708,140.1923077 37.90535698,140.2153846 37.93018708,140.2384615 37.95502556,140.2615385 37.97987244,140.2384615 38.00472775,140.2153846 38.02959148,140.1923077 38.05446365,140.1692308 38.02959148))
974715|6|140.6076923|37.97987244|POLYGON((140.5846154 38.02959148,140.5615385 38.00472775,140.5384615 37.97987244,140.5615385 37.95502556,140.5846154 37.93018708,140.6076923 37.90535698,140.6307692 37.93018708,140.6538462 37.95502556,140.6769231 37.97987244,140.6538462 38.00472775,140.6307692 38.02959148,140.6076923 38.05446365,140.5846154 38.02959148))
974716|6|140.7461538|37.97987244|POLYGON((140.7230769 38.02959148,140.7 38.00472775,140.6769231 37.97987244,140.7 37.95502556,140.7230769 37.93018708,140.7461538 37.90535698,140.7692308 37.93018708,140.7923077 37.95502556,140.8153846 37.97987244,140.7923077 38.00472775,140.7692308 38.02959148,140.7461538 38.05446365,140.7230769 38.02959148))
974717|6|140.8846154|37.97987244|POLYGON((140.8615385 38.02959148,140.8384615 38.00472775,140.8153846 37.97987244,140.8384615 37.95502556,140.8615385 37.93018708,140.8846154 37.90535698,140.9076923 37.93018708,140.9307692 37.95502556,140.9538462 37.97987244,140.9307692 38.00472775,140.9076923 38.02959148,140.8846154 38.05446365,140.8615385 38.02959148))
977299|5|138.3230769|37.90535698|POLYGON((138.3 37.95502556,138.2769231 37.93018708,138.2538462 37.90535698,138.2769231 37.88053526,138.3 37.8557219,138.3230769 37.8309169,138.3461538 37.8557219,138.3692308 37.88053526,138.3923077 37.90535698,138.3692308 37.93018708,138.3461538 37.95502556,138.3230769 37.97987244,138.3 37.95502556))
977304|9|139.0153846|37.90535698|POLYGON((138.9923077 37.95502556,138.9692308 37.93018708,138.9461538 37.90535698,138.9692308 37.88053526,138.9923077 37.8557219,139.0153846 37.8309169,139.0384615 37.8557219,139.0615385 37.88053526,139.0846154 37.90535698,139.0615385 37.93018708,139.0384615 37.95502556,139.0153846 37.97987244,138.9923077 37.95502556))
977305|9|139.1538462|37.90535698|POLYGON((139.1307692 37.95502556,139.1076923 37.93018708,139.0846154 37.90535698,139.1076923 37.88053526,139.1307692 37.8557219,139.1538462 37.8309169,139.1769231 37.8557219,139.2 37.88053526,139.2230769 37.90535698,139.2 37.93018708,139.1769231 37.95502556,139.1538462 37.97987244,139.1307692 37.95502556))
977306|9|139.2923077|37.90535698|POLYGON((139.2692308 37.95502556,139.2461538 37.93018708,139.2230769 37.90535698,139.2461538 37.88053526,139.2692308 37.8557219,139.2923077 37.8309169,139.3153846 37.8557219,139.3384615 37.88053526,139.3615385 37.90535698,139.3384615 37.93018708,139.3153846 37.95502556,139.2923077 37.97987244,139.2692308 37.95502556))
977307|9|139.4307692|37.90535698|POLYGON((139.4076923 37.95502556,139.3846154 37.93018708,139.3615385 37.90535698,139.3846154 37.88053526,139.4076923 37.8557219,139.4307692 37.8309169,139.4538462 37.8557219,139.4769231 37.88053526,139.5 37.90535698,139.4769231 37.93018708,139.4538462 37.95502556,139.4307692 37.97987244,139.4076923 37.95502556))
977311|3|139.9846154|37.90535698|POLYGON((139.9615385 37.95502556,139.9384615 37.93018708,139.9153846 37.90535698,139.9384615 37.88053526,139.9615385 37.8557219,139.9846154 37.8309169,140.0076923 37.8557219,140.0307692 37.88053526,140.0538462 37.90535698,140.0307692 37.93018708,140.0076923 37.95502556,139.9846154 37.97987244,139.9615385 37.95502556))
977312|6|140.1230769|37.90535698|POLYGON((140.1 37.95502556,140.0769231 37.93018708,140.0538462 37.90535698,140.0769231 37.88053526,140.1 37.8557219,140.1230769 37.8309169,140.1461538 37.8557219,140.1692308 37.88053526,140.1923077 37.90535698,140.1692308 37.93018708,140.1461538 37.95502556,140.1230769 37.97987244,140.1 37.95502556))
977315|5|140.5384615|37.90535698|POLYGON((140.5153846 37.95502556,140.4923077 37.93018708,140.4692308 37.90535698,140.4923077 37.88053526,140.5153846 37.8557219,140.5384615 37.8309169,140.5615385 37.8557219,140.5846154 37.88053526,140.6076923 37.90535698,140.5846154 37.93018708,140.5615385 37.95502556,140.5384615 37.97987244,140.5153846 37.95502556))
977316|6|140.6769231|37.90535698|POLYGON((140.6538462 37.95502556,140.6307692 37.93018708,140.6076923 37.90535698,140.6307692 37.88053526,140.6538462 37.8557219,140.6769231 37.8309169,140.7 37.8557219,140.7230769 37.88053526,140.7461538 37.90535698,140.7230769 37.93018708,140.7 37.95502556,140.6769231 37.97987244,140.6538462 37.95502556))
977317|6|140.8153846|37.90535698|POLYGON((140.7923077 37.95502556,140.7692308 37.93018708,140.7461538 37.90535698,140.7692308 37.88053526,140.7923077 37.8557219,140.8153846 37.8309169,140.8384615 37.8557219,140.8615385 37.88053526,140.8846154 37.90535698,140.8615385 37.93018708,140.8384615 37.95502556,140.8153846 37.97987244,140.7923077 37.95502556))
977318|6|140.9538462|37.90535698|POLYGON((140.9307692 37.95502556,140.9076923 37.93018708,140.8846154 37.90535698,140.9076923 37.88053526,140.9307692 37.8557219,140.9538462 37.8309169,140.9769231 37.8557219,141 37.88053526,141.0230769 37.90535698,141 37.93018708,140.9769231 37.95502556,140.9538462 37.97987244,140.9307692 37.95502556))
979898|9|138.2538462|37.8309169|POLYGON((138.2307692 37.88053526,138.2076923 37.8557219,138.1846154 37.8309169,138.2076923 37.80612022,138.2307692 37.78133188,138.2538462 37.75655184,138.2769231 37.78133188,138.3 37.80612022,138.3230769 37.8309169,138.3 37.8557219,138.2769231 37.88053526,138.2538462 37.90535698,138.2307692 37.88053526))
979899|9|138.3923077|37.8309169|POLYGON((138.3692308 37.88053526,138.3461538 37.8557219,138.3230769 37.8309169,138.3461538 37.80612022,138.3692308 37.78133188,138.3923077 37.75655184,138.4153846 37.78133188,138.4384615 37.80612022,138.4615385 37.8309169,138.4384615 37.8557219,138.4153846 37.88053526,138.3923077 37.90535698,138.3692308 37.88053526))
979902|5|138.8076923|37.8309169|POLYGON((138.7846154 37.88053526,138.7615385 37.8557219,138.7384615 37.8309169,138.7615385 37.80612022,138.7846154 37.78133188,138.8076923 37.75655184,138.8307692 37.78133188,138.8538462 37.80612022,138.8769231 37.8309169,138.8538462 37.8557219,138.8307692 37.88053526,138.8076923 37.90535698,138.7846154 37.88053526))
979903|9|138.9461538|37.8309169|POLYGON((138.9230769 37.88053526,138.9 37.8557219,138.8769231 37.8309169,138.9 37.80612022,138.9230769 37.78133188,138.9461538 37.75655184,138.9692308 37.78133188,138.9923077 37.80612022,139.0153846 37.8309169,138.9923077 37.8557219,138.9692308 37.88053526,138.9461538 37.90535698,138.9230769 37.88053526))
979904|9|139.0846154|37.8309169|POLYGON((139.0615385 37.88053526,139.0384615 37.8557219,139.0153846 37.8309169,139.0384615 37.80612022,139.0615385 37.78133188,139.0846154 37.75655184,139.1076923 37.78133188,139.1307692 37.80612022,139.1538462 37.8309169,139.1307692 37.8557219,139.1076923 37.88053526,139.0846154 37.90535698,139.0615385 37.88053526))
979905|9|139.2230769|37.8309169|POLYGON((139.2 37.88053526,139.1769231 37.8557219,139.1538462 37.8309169,139.1769231 37.80612022,139.2 37.78133188,139.2230769 37.75655184,139.2461538 37.78133188,139.2692308 37.80612022,139.2923077 37.8309169,139.2692308 37.8557219,139.2461538 37.88053526,139.2230769 37.90535698,139.2 37.88053526))
979911|5|140.0538462|37.8309169|POLYGON((140.0307692 37.88053526,140.0076923 37.8557219,139.9846154 37.8309169,140.0076923 37.80612022,140.0307692 37.78133188,140.0538462 37.75655184,140.0769231 37.78133188,140.1 37.80612022,140.1230769 37.8309169,140.1 37.8557219,140.0769231 37.88053526,140.0538462 37.90535698,140.0307692 37.88053526))
979913|6|140.3307692|37.8309169|POLYGON((140.3076923 37.88053526,140.2846154 37.8557219,140.2615385 37.8309169,140.2846154 37.80612022,140.3076923 37.78133188,140.3307692 37.75655184,140.3538462 37.78133188,140.3769231 37.80612022,140.4 37.8309169,140.3769231 37.8557219,140.3538462 37.88053526,140.3307692 37.90535698,140.3076923 37.88053526))
979914|6|140.4692308|37.8309169|POLYGON((140.4461538 37.88053526,140.4230769 37.8557219,140.4 37.8309169,140.4230769 37.80612022,140.4461538 37.78133188,140.4692308 37.75655184,140.4923077 37.78133188,140.5153846 37.80612022,140.5384615 37.8309169,140.5153846 37.8557219,140.4923077 37.88053526,140.4692308 37.90535698,140.4461538 37.88053526))
979915|6|140.6076923|37.8309169|POLYGON((140.5846154 37.88053526,140.5615385 37.8557219,140.5384615 37.8309169,140.5615385 37.80612022,140.5846154 37.78133188,140.6076923 37.75655184,140.6307692 37.78133188,140.6538462 37.80612022,140.6769231 37.8309169,140.6538462 37.8557219,140.6307692 37.88053526,140.6076923 37.90535698,140.5846154 37.88053526))
979917|6|140.8846154|37.8309169|POLYGON((140.8615385 37.88053526,140.8384615 37.8557219,140.8153846 37.8309169,140.8384615 37.80612022,140.8615385 37.78133188,140.8846154 37.75655184,140.9076923 37.78133188,140.9307692 37.80612022,140.9538462 37.8309169,140.9307692 37.8557219,140.9076923 37.88053526,140.8846154 37.90535698,140.8615385 37.88053526))
979918|1|141.0230769|37.8309169|POLYGON((141 37.88053526,140.9769231 37.8557219,140.9538462 37.8309169,140.9769231 37.80612022,141 37.78133188,141.0230769 37.75655184,141.0461538 37.78133188,141.0692308 37.80612022,141.0923077 37.8309169,141.0692308 37.8557219,141.0461538 37.88053526,141.0230769 37.90535698,141 37.88053526))
982503|9|138.8769231|37.75655184|POLYGON((138.8538462 37.80612022,138.8307692 37.78133188,138.8076923 37.75655184,138.8307692 37.7317801,138.8538462 37.70701664,138.8769231 37.68226146,138.9 37.70701664,138.9230769 37.7317801,138.9461538 37.75655184,138.9230769 37.78133188,138.9 37.80612022,138.8769231 37.8309169,138.8538462 37.80612022))
982504|9|139.0153846|37.75655184|POLYGON((138.9923077 37.80612022,138.9692308 37.78133188,138.9461538 37.75655184,138.9692308 37.7317801,138.9923077 37.70701664,139.0153846 37.68226146,139.0384615 37.70701664,139.0615385 37.7317801,139.0846154 37.75655184,139.0615385 37.78133188,139.0384615 37.80612022,139.0153846 37.8309169,138.9923077 37.80612022))
982505|9|139.1538462|37.75655184|POLYGON((139.1307692 37.80612022,139.1076923 37.78133188,139.0846154 37.75655184,139.1076923 37.7317801,139.1307692 37.70701664,139.1538462 37.68226146,139.1769231 37.70701664,139.2 37.7317801,139.2230769 37.75655184,139.2 37.78133188,139.1769231 37.80612022,139.1538462 37.8309169,139.1307692 37.80612022))
982506|1|139.2923077|37.75655184|POLYGON((139.2692308 37.80612022,139.2461538 37.78133188,139.2230769 37.75655184,139.2461538 37.7317801,139.2692308 37.70701664,139.2923077 37.68226146,139.3153846 37.70701664,139.3384615 37.7317801,139.3615385 37.75655184,139.3384615 37.78133188,139.3153846 37.80612022,139.2923077 37.8309169,139.2692308 37.80612022))
982507|9|139.4307692|37.75655184|POLYGON((139.4076923 37.80612022,139.3846154 37.78133188,139.3615385 37.75655184,139.3846154 37.7317801,139.4076923 37.70701664,139.4307692 37.68226146,139.4538462 37.70701664,139.4769231 37.7317801,139.5 37.75655184,139.4769231 37.78133188,139.4538462 37.80612022,139.4307692 37.8309169,139.4076923 37.80612022))
982510|6|139.8461538|37.75655184|POLYGON((139.8230769 37.80612022,139.8 37.78133188,139.7769231 37.75655184,139.8 37.7317801,139.8230769 37.70701664,139.8461538 37.68226146,139.8692308 37.70701664,139.8923077 37.7317801,139.9153846 37.75655184,139.8923077 37.78133188,139.8692308 37.80612022,139.8461538 37.8309169,139.8230769 37.80612022))
982512|9|140.1230769|37.75655184|POLYGON((140.1 37.80612022,140.0769231 37.78133188,140.0538462 37.75655184,140.0769231 37.7317801,140.1 37.70701664,140.1230769 37.68226146,140.1461538 37.70701664,140.1692308 37.7317801,140.1923077 37.75655184,140.1692308 37.78133188,140.1461538 37.80612022,140.1230769 37.8309169,140.1 37.80612022))
982513|5|140.2615385|37.75655184|POLYGON((140.2384615 37.80612022,140.2153846 37.78133188,140.1923077 37.75655184,140.2153846 37.7317801,140.2384615 37.70701664,140.2615385 37.68226146,140.2846154 37.70701664,140.3076923 37.7317801,140.3307692 37.75655184,140.3076923 37.78133188,140.2846154 37.80612022,140.2615385 37.8309169,140.2384615 37.80612022))
982514|6|140.4|37.75655184|POLYGON((140.3769231 37.80612022,140.3538462 37.78133188,140.3307692 37.75655184,140.3538462 37.7317801,140.3769231 37.70701664,140.4 37.68226146,140.4230769 37.70701664,140.4461538 37.7317801,140.4692308 37.75655184,140.4461538 37.78133188,140.4230769 37.80612022,140.4 37.8309169,140.3769231 37.80612022))
982515|6|140.5384615|37.75655184|POLYGON((140.5153846 37.80612022,140.4923077 37.78133188,140.4692308 37.75655184,140.4923077 37.7317801,140.5153846 37.70701664,140.5384615 37.68226146,140.5615385 37.70701664,140.5846154 37.7317801,140.6076923 37.75655184,140.5846154 37.78133188,140.5615385 37.80612022,140.5384615 37.8309169,140.5153846 37.80612022))
982516|3|140.6769231|37.75655184|POLYGON((140.6538462 37.80612022,140.6307692 37.78133188,140.6076923 37.75655184,140.6307692 37.7317801,140.6538462 37.70701664,140.6769231 37.68226146,140.7 37.70701664,140.7230769 37.7317801,140.7461538 37.75655184,140.7230769 37.78133188,140.7 37.80612022,140.6769231 37.8309169,140.6538462 37.80612022))
982518|6|140.9538462|37.75655184|POLYGON((140.9307692 37.80612022,140.9076923 37.78133188,140.8846154 37.75655184,140.9076923 37.7317801,140.9307692 37.70701664,140.9538462 37.68226146,140.9769231 37.70701664,141 37.7317801,141.0230769 37.75655184,141 37.78133188,140.9769231 37.80612022,140.9538462 37.8309169,140.9307692 37.80612022))
985102|9|138.8076923|37.68226146|POLYGON((138.7846154 37.7317801,138.7615385 37.70701664,138.7384615 37.68226146,138.7615385 37.65751453,138.7846154 37.63277585,138.8076923 37.60804541,138.8307692 37.63277585,138.8538462 37.65751453,138.8769231 37.68226146,138.8538462 37.70701664,138.8307692 37.7317801,138.8076923 37.75655184,138.7846154 37.7317801))
985103|9|138.9461538|37.68226146|POLYGON((138.9230769 37.7317801,138.9 37.70701664,138.8769231 37.68226146,138.9 37.65751453,138.9230769 37.63277585,138.9461538 37.60804541,138.9692308 37.63277585,138.9923077 37.65751453,139.0153846 37.68226146,138.9923077 37.70701664,138.9692308 37.7317801,138.9461538 37.75655184,138.9230769 37.7317801))
985104|9|139.0846154|37.68226146|POLYGON((139.0615385 37.7317801,139.0384615 37.70701664,139.0153846 37.68226146,139.0384615 37.65751453,139.0615385 37.63277585,139.0846154 37.60804541,139.1076923 37.63277585,139.1307692 37.65751453,139.1538462 37.68226146,139.1307692 37.70701664,139.1076923 37.7317801,139.0846154 37.75655184,139.0615385 37.7317801))
985105|9|139.2230769|37.68226146|POLYGON((139.2 37.7317801,139.1769231 37.70701664,139.1538462 37.68226146,139.1769231 37.65751453,139.2 37.63277585,139.2230769 37.60804541,139.2461538 37.63277585,139.2692308 37.65751453,139.2923077 37.68226146,139.2692308 37.70701664,139.2461538 37.7317801,139.2230769 37.75655184,139.2 37.7317801))
985106|9|139.3615385|37.68226146|POLYGON((139.3384615 37.7317801,139.3153846 37.70701664,139.2923077 37.68226146,139.3153846 37.65751453,139.3384615 37.63277585,139.3615385 37.60804541,139.3846154 37.63277585,139.4076923 37.65751453,139.4307692 37.68226146,139.4076923 37.70701664,139.3846154 37.7317801,139.3615385 37.75655184,139.3384615 37.7317801))
985107|9|139.5|37.68226146|POLYGON((139.4769231 37.7317801,139.4538462 37.70701664,139.4307692 37.68226146,139.4538462 37.65751453,139.4769231 37.63277585,139.5 37.60804541,139.5230769 37.63277585,139.5461538 37.65751453,139.5692308 37.68226146,139.5461538 37.70701664,139.5230769 37.7317801,139.5 37.75655184,139.4769231 37.7317801))
985108|5|139.6384615|37.68226146|POLYGON((139.6153846 37.7317801,139.5923077 37.70701664,139.5692308 37.68226146,139.5923077 37.65751453,139.6153846 37.63277585,139.6384615 37.60804541,139.6615385 37.63277585,139.6846154 37.65751453,139.7076923 37.68226146,139.6846154 37.70701664,139.6615385 37.7317801,139.6384615 37.75655184,139.6153846 37.7317801))
985109|6|139.7769231|37.68226146|POLYGON((139.7538462 37.7317801,139.7307692 37.70701664,139.7076923 37.68226146,139.7307692 37.65751453,139.7538462 37.63277585,139.7769231 37.60804541,139.8 37.63277585,139.8230769 37.65751453,139.8461538 37.68226146,139.8230769 37.70701664,139.8 37.7317801,139.7769231 37.75655184,139.7538462 37.7317801))
985110|6|139.9153846|37.68226146|POLYGON((139.8923077 37.7317801,139.8692308 37.70701664,139.8461538 37.68226146,139.8692308 37.65751453,139.8923077 37.63277585,139.9153846 37.60804541,139.9384615 37.63277585,139.9615385 37.65751453,139.9846154 37.68226146,139.9615385 37.70701664,139.9384615 37.7317801,139.9153846 37.75655184,139.8923077 37.7317801))
985111|6|140.0538462|37.68226146|POLYGON((140.0307692 37.7317801,140.0076923 37.70701664,139.9846154 37.68226146,140.0076923 37.65751453,140.0307692 37.63277585,140.0538462 37.60804541,140.0769231 37.63277585,140.1 37.65751453,140.1230769 37.68226146,140.1 37.70701664,140.0769231 37.7317801,140.0538462 37.75655184,140.0307692 37.7317801))
985113|5|140.3307692|37.68226146|POLYGON((140.3076923 37.7317801,140.2846154 37.70701664,140.2615385 37.68226146,140.2846154 37.65751453,140.3076923 37.63277585,140.3307692 37.60804541,140.3538462 37.63277585,140.3769231 37.65751453,140.4 37.68226146,140.3769231 37.70701664,140.3538462 37.7317801,140.3307692 37.75655184,140.3076923 37.7317801))
985114|6|140.4692308|37.68226146|POLYGON((140.4461538 37.7317801,140.4230769 37.70701664,140.4 37.68226146,140.4230769 37.65751453,140.4461538 37.63277585,140.4692308 37.60804541,140.4923077 37.63277585,140.5153846 37.65751453,140.5384615 37.68226146,140.5153846 37.70701664,140.4923077 37.7317801,140.4692308 37.75655184,140.4461538 37.7317801))
985115|6|140.6076923|37.68226146|POLYGON((140.5846154 37.7317801,140.5615385 37.70701664,140.5384615 37.68226146,140.5615385 37.65751453,140.5846154 37.63277585,140.6076923 37.60804541,140.6307692 37.63277585,140.6538462 37.65751453,140.6769231 37.68226146,140.6538462 37.70701664,140.6307692 37.7317801,140.6076923 37.75655184,140.5846154 37.7317801))
985116|4|140.7461538|37.68226146|POLYGON((140.7230769 37.7317801,140.7 37.70701664,140.6769231 37.68226146,140.7 37.65751453,140.7230769 37.63277585,140.7461538 37.60804541,140.7692308 37.63277585,140.7923077 37.65751453,140.8153846 37.68226146,140.7923077 37.70701664,140.7692308 37.7317801,140.7461538 37.75655184,140.7230769 37.7317801))
985117|5|140.8846154|37.68226146|POLYGON((140.8615385 37.7317801,140.8384615 37.70701664,140.8153846 37.68226146,140.8384615 37.65751453,140.8615385 37.63277585,140.8846154 37.60804541,140.9076923 37.63277585,140.9307692 37.65751453,140.9538462 37.68226146,140.9307692 37.70701664,140.9076923 37.7317801,140.8846154 37.75655184,140.8615385 37.7317801))
985118|6|141.0230769|37.68226146|POLYGON((141 37.7317801,140.9769231 37.70701664,140.9538462 37.68226146,140.9769231 37.65751453,141 37.63277585,141.0230769 37.60804541,141.0461538 37.63277585,141.0692308 37.65751453,141.0923077 37.68226146,141.0692308 37.70701664,141.0461538 37.7317801,141.0230769 37.75655184,141 37.7317801))
987702|3|138.7384615|37.60804541|POLYGON((138.7153846 37.65751453,138.6923077 37.63277585,138.6692308 37.60804541,138.6923077 37.58332318,138.7153846 37.55860916,138.7384615 37.53390333,138.7615385 37.55860916,138.7846154 37.58332318,138.8076923 37.60804541,138.7846154 37.63277585,138.7615385 37.65751453,138.7384615 37.68226146,138.7153846 37.65751453))
987703|9|138.8769231|37.60804541|POLYGON((138.8538462 37.65751453,138.8307692 37.63277585,138.8076923 37.60804541,138.8307692 37.58332318,138.8538462 37.55860916,138.8769231 37.53390333,138.9 37.55860916,138.9230769 37.58332318,138.9461538 37.60804541,138.9230769 37.63277585,138.9 37.65751453,138.8769231 37.68226146,138.8538462 37.65751453))
987704|9|139.0153846|37.60804541|POLYGON((138.9923077 37.65751453,138.9692308 37.63277585,138.9461538 37.60804541,138.9692308 37.58332318,138.9923077 37.55860916,139.0153846 37.53390333,139.0384615 37.55860916,139.0615385 37.58332318,139.0846154 37.60804541,139.0615385 37.63277585,139.0384615 37.65751453,139.0153846 37.68226146,138.9923077 37.65751453))
987707|9|139.4307692|37.60804541|POLYGON((139.4076923 37.65751453,139.3846154 37.63277585,139.3615385 37.60804541,139.3846154 37.58332318,139.4076923 37.55860916,139.4307692 37.53390333,139.4538462 37.55860916,139.4769231 37.58332318,139.5 37.60804541,139.4769231 37.63277585,139.4538462 37.65751453,139.4307692 37.68226146,139.4076923 37.65751453))
987708|4|139.5692308|37.60804541|POLYGON((139.5461538 37.65751453,139.5230769 37.63277585,139.5 37.60804541,139.5230769 37.58332318,139.5461538 37.55860916,139.5692308 37.53390333,139.5923077 37.55860916,139.6153846 37.58332318,139.6384615 37.60804541,139.6153846 37.63277585,139.5923077 37.65751453,139.5692308 37.68226146,139.5461538 37.65751453))
987710|6|139.8461538|37.60804541|POLYGON((139.8230769 37.65751453,139.8 37.63277585,139.7769231 37.60804541,139.8 37.58332318,139.8230769 37.55860916,139.8461538 37.53390333,139.8692308 37.55860916,139.8923077 37.58332318,139.9153846 37.60804541,139.8923077 37.63277585,139.8692308 37.65751453,139.8461538 37.68226146,139.8230769 37.65751453))
987711|6|139.9846154|37.60804541|POLYGON((139.9615385 37.65751453,139.9384615 37.63277585,139.9153846 37.60804541,139.9384615 37.58332318,139.9615385 37.55860916,139.9846154 37.53390333,140.0076923 37.55860916,140.0307692 37.58332318,140.0538462 37.60804541,140.0307692 37.63277585,140.0076923 37.65751453,139.9846154 37.68226146,139.9615385 37.65751453))
987712|6|140.1230769|37.60804541|POLYGON((140.1 37.65751453,140.0769231 37.63277585,140.0538462 37.60804541,140.0769231 37.58332318,140.1 37.55860916,140.1230769 37.53390333,140.1461538 37.55860916,140.1692308 37.58332318,140.1923077 37.60804541,140.1692308 37.63277585,140.1461538 37.65751453,140.1230769 37.68226146,140.1 37.65751453))
987713|1|140.2615385|37.60804541|POLYGON((140.2384615 37.65751453,140.2153846 37.63277585,140.1923077 37.60804541,140.2153846 37.58332318,140.2384615 37.55860916,140.2615385 37.53390333,140.2846154 37.55860916,140.3076923 37.58332318,140.3307692 37.60804541,140.3076923 37.63277585,140.2846154 37.65751453,140.2615385 37.68226146,140.2384615 37.65751453))
987714|6|140.4|37.60804541|POLYGON((140.3769231 37.65751453,140.3538462 37.63277585,140.3307692 37.60804541,140.3538462 37.58332318,140.3769231 37.55860916,140.4 37.53390333,140.4230769 37.55860916,140.4461538 37.58332318,140.4692308 37.60804541,140.4461538 37.63277585,140.4230769 37.65751453,140.4 37.68226146,140.3769231 37.65751453))
987715|6|140.5384615|37.60804541|POLYGON((140.5153846 37.65751453,140.4923077 37.63277585,140.4692308 37.60804541,140.4923077 37.58332318,140.5153846 37.55860916,140.5384615 37.53390333,140.5615385 37.55860916,140.5846154 37.58332318,140.6076923 37.60804541,140.5846154 37.63277585,140.5615385 37.65751453,140.5384615 37.68226146,140.5153846 37.65751453))
987716|5|140.6769231|37.60804541|POLYGON((140.6538462 37.65751453,140.6307692 37.63277585,140.6076923 37.60804541,140.6307692 37.58332318,140.6538462 37.55860916,140.6769231 37.53390333,140.7 37.55860916,140.7230769 37.58332318,140.7461538 37.60804541,140.7230769 37.63277585,140.7 37.65751453,140.6769231 37.68226146,140.6538462 37.65751453))
987718|6|140.9538462|37.60804541|POLYGON((140.9307692 37.65751453,140.9076923 37.63277585,140.8846154 37.60804541,140.9076923 37.58332318,140.9307692 37.55860916,140.9538462 37.53390333,140.9769231 37.55860916,141 37.58332318,141.0230769 37.60804541,141 37.63277585,140.9769231 37.65751453,140.9538462 37.68226146,140.9307692 37.65751453))
990301|5|138.6692308|37.53390333|POLYGON((138.6461538 37.58332318,138.6230769 37.55860916,138.6 37.53390333,138.6230769 37.50920569,138.6461538 37.48451621,138.6692308 37.45983489,138.6923077 37.48451621,138.7153846 37.50920569,138.7384615 37.53390333,138.7153846 37.55860916,138.6923077 37.58332318,138.6692308 37.60804541,138.6461538 37.58332318))
990302|9|138.8076923|37.53390333|POLYGON((138.7846154 37.58332318,138.7615385 37.55860916,138.7384615 37.53390333,138.7615385 37.50920569,138.7846154 37.48451621,138.8076923 37.45983489,138.8307692 37.48451621,138.8538462 37.50920569,138.8769231 37.53390333,138.8538462 37.55860916,138.8307692 37.58332318,138.8076923 37.60804541,138.7846154 37.58332318))
990303|9|138.9461538|37.53390333|POLYGON((138.9230769 37.58332318,138.9 37.55860916,138.8769231 37.53390333,138.9 37.50920569,138.9230769 37.48451621,138.9461538 37.45983489,138.9692308 37.48451621,138.9923077 37.50920569,139.0153846 37.53390333,138.9923077 37.55860916,138.9692308 37.58332318,138.9461538 37.60804541,138.9230769 37.58332318))
990304|9|139.0846154|37.53390333|POLYGON((139.0615385 37.58332318,139.0384615 37.55860916,139.0153846 37.53390333,139.0384615 37.50920569,139.0615385 37.48451621,139.0846154 37.45983489,139.1076923 37.48451621,139.1307692 37.50920569,139.1538462 37.53390333,139.1307692 37.55860916,139.1076923 37.58332318,139.0846154 37.60804541,139.0615385 37.58332318))
990308|6|139.6384615|37.53390333|POLYGON((139.6153846 37.58332318,139.5923077 37.55860916,139.5692308 37.53390333,139.5923077 37.50920569,139.6153846 37.48451621,139.6384615 37.45983489,139.6615385 37.48451621,139.6846154 37.50920569,139.7076923 37.53390333,139.6846154 37.55860916,139.6615385 37.58332318,139.6384615 37.60804541,139.6153846 37.58332318))
990309|6|139.7769231|37.53390333|POLYGON((139.7538462 37.58332318,139.7307692 37.55860916,139.7076923 37.53390333,139.7307692 37.50920569,139.7538462 37.48451621,139.7769231 37.45983489,139.8 37.48451621,139.8230769 37.50920569,139.8461538 37.53390333,139.8230769 37.55860916,139.8 37.58332318,139.7769231 37.60804541,139.7538462 37.58332318))
990310|6|139.9153846|37.53390333|POLYGON((139.8923077 37.58332318,139.8692308 37.55860916,139.8461538 37.53390333,139.8692308 37.50920569,139.8923077 37.48451621,139.9153846 37.45983489,139.9384615 37.48451621,139.9615385 37.50920569,139.9846154 37.53390333,139.9615385 37.55860916,139.9384615 37.58332318,139.9153846 37.60804541,139.8923077 37.58332318))
990311|6|140.0538462|37.53390333|POLYGON((140.0307692 37.58332318,140.0076923 37.55860916,139.9846154 37.53390333,140.0076923 37.50920569,140.0307692 37.48451621,140.0538462 37.45983489,140.0769231 37.48451621,140.1 37.50920569,140.1230769 37.53390333,140.1 37.55860916,140.0769231 37.58332318,140.0538462 37.60804541,140.0307692 37.58332318))
990312|6|140.1923077|37.53390333|POLYGON((140.1692308 37.58332318,140.1461538 37.55860916,140.1230769 37.53390333,140.1461538 37.50920569,140.1692308 37.48451621,140.1923077 37.45983489,140.2153846 37.48451621,140.2384615 37.50920569,140.2615385 37.53390333,140.2384615 37.55860916,140.2153846 37.58332318,140.1923077 37.60804541,140.1692308 37.58332318))
990313|6|140.3307692|37.53390333|POLYGON((140.3076923 37.58332318,140.2846154 37.55860916,140.2615385 37.53390333,140.2846154 37.50920569,140.3076923 37.48451621,140.3307692 37.45983489,140.3538462 37.48451621,140.3769231 37.50920569,140.4 37.53390333,140.3769231 37.55860916,140.3538462 37.58332318,140.3307692 37.60804541,140.3076923 37.58332318))
990314|6|140.4692308|37.53390333|POLYGON((140.4461538 37.58332318,140.4230769 37.55860916,140.4 37.53390333,140.4230769 37.50920569,140.4461538 37.48451621,140.4692308 37.45983489,140.4923077 37.48451621,140.5153846 37.50920569,140.5384615 37.53390333,140.5153846 37.55860916,140.4923077 37.58332318,140.4692308 37.60804541,140.4461538 37.58332318))
990315|6|140.6076923|37.53390333|POLYGON((140.5846154 37.58332318,140.5615385 37.55860916,140.5384615 37.53390333,140.5615385 37.50920569,140.5846154 37.48451621,140.6076923 37.45983489,140.6307692 37.48451621,140.6538462 37.50920569,140.6769231 37.53390333,140.6538462 37.55860916,140.6307692 37.58332318,140.6076923 37.60804541,140.5846154 37.58332318))
990316|3|140.7461538|37.53390333|POLYGON((140.7230769 37.58332318,140.7 37.55860916,140.6769231 37.53390333,140.7 37.50920569,140.7230769 37.48451621,140.7461538 37.45983489,140.7692308 37.48451621,140.7923077 37.50920569,140.8153846 37.53390333,140.7923077 37.55860916,140.7692308 37.58332318,140.7461538 37.60804541,140.7230769 37.58332318))
990318|5|141.0230769|37.53390333|POLYGON((141 37.58332318,140.9769231 37.55860916,140.9538462 37.53390333,140.9769231 37.50920569,141 37.48451621,141.0230769 37.45983489,141.0461538 37.48451621,141.0692308 37.50920569,141.0923077 37.53390333,141.0692308 37.55860916,141.0461538 37.58332318,141.0230769 37.60804541,141 37.58332318))
992891|9|137.2153846|37.45983489|POLYGON((137.1923077 37.50920569,137.1692308 37.48451621,137.1461538 37.45983489,137.1692308 37.43516172,137.1923077 37.41049668,137.2153846 37.38583975,137.2384615 37.41049668,137.2615385 37.43516172,137.2846154 37.45983489,137.2615385 37.48451621,137.2384615 37.50920569,137.2153846 37.53390333,137.1923077 37.50920569))
992892|9|137.3538462|37.45983489|POLYGON((137.3307692 37.50920569,137.3076923 37.48451621,137.2846154 37.45983489,137.3076923 37.43516172,137.3307692 37.41049668,137.3538462 37.38583975,137.3769231 37.41049668,137.4 37.43516172,137.4230769 37.45983489,137.4 37.48451621,137.3769231 37.50920569,137.3538462 37.53390333,137.3307692 37.50920569))
992901|9|138.6|37.45983489|POLYGON((138.5769231 37.50920569,138.5538462 37.48451621,138.5307692 37.45983489,138.5538462 37.43516172,138.5769231 37.41049668,138.6 37.38583975,138.6230769 37.41049668,138.6461538 37.43516172,138.6692308 37.45983489,138.6461538 37.48451621,138.6230769 37.50920569,138.6 37.53390333,138.5769231 37.50920569))
992902|9|138.7384615|37.45983489|POLYGON((138.7153846 37.50920569,138.6923077 37.48451621,138.6692308 37.45983489,138.6923077 37.43516172,138.7153846 37.41049668,138.7384615 37.38583975,138.7615385 37.41049668,138.7846154 37.43516172,138.8076923 37.45983489,138.7846154 37.48451621,138.7615385 37.50920569,138.7384615 37.53390333,138.7153846 37.50920569))
992903|9|138.8769231|37.45983489|POLYGON((138.8538462 37.50920569,138.8307692 37.48451621,138.8076923 37.45983489,138.8307692 37.43516172,138.8538462 37.41049668,138.8769231 37.38583975,138.9 37.41049668,138.9230769 37.43516172,138.9461538 37.45983489,138.9230769 37.48451621,138.9 37.50920569,138.8769231 37.53390333,138.8538462 37.50920569))
992904|9|139.0153846|37.45983489|POLYGON((138.9923077 37.50920569,138.9692308 37.48451621,138.9461538 37.45983489,138.9692308 37.43516172,138.9923077 37.41049668,139.0153846 37.38583975,139.0384615 37.41049668,139.0615385 37.43516172,139.0846154 37.45983489,139.0615385 37.48451621,139.0384615 37.50920569,139.0153846 37.53390333,138.9923077 37.50920569))
992908|6|139.5692308|37.45983489|POLYGON((139.5461538 37.50920569,139.5230769 37.48451621,139.5 37.45983489,139.5230769 37.43516172,139.5461538 37.41049668,139.5692308 37.38583975,139.5923077 37.41049668,139.6153846 37.43516172,139.6384615 37.45983489,139.6153846 37.48451621,139.5923077 37.50920569,139.5692308 37.53390333,139.5461538 37.50920569))
992910|8|139.8461538|37.45983489|POLYGON((139.8230769 37.50920569,139.8 37.48451621,139.7769231 37.45983489,139.8 37.43516172,139.8230769 37.41049668,139.8461538 37.38583975,139.8692308 37.41049668,139.8923077 37.43516172,139.9153846 37.45983489,139.8923077 37.48451621,139.8692308 37.50920569,139.8461538 37.53390333,139.8230769 37.50920569))
992911|6|139.9846154|37.45983489|POLYGON((139.9615385 37.50920569,139.9384615 37.48451621,139.9153846 37.45983489,139.9384615 37.43516172,139.9615385 37.41049668,139.9846154 37.38583975,140.0076923 37.41049668,140.0307692 37.43516172,140.0538462 37.45983489,140.0307692 37.48451621,140.0076923 37.50920569,139.9846154 37.53390333,139.9615385 37.50920569))
992912|5|140.1230769|37.45983489|POLYGON((140.1 37.50920569,140.0769231 37.48451621,140.0538462 37.45983489,140.0769231 37.43516172,140.1 37.41049668,140.1230769 37.38583975,140.1461538 37.41049668,140.1692308 37.43516172,140.1923077 37.45983489,140.1692308 37.48451621,140.1461538 37.50920569,140.1230769 37.53390333,140.1 37.50920569))
992913|6|140.2615385|37.45983489|POLYGON((140.2384615 37.50920569,140.2153846 37.48451621,140.1923077 37.45983489,140.2153846 37.43516172,140.2384615 37.41049668,140.2615385 37.38583975,140.2846154 37.41049668,140.3076923 37.43516172,140.3307692 37.45983489,140.3076923 37.48451621,140.2846154 37.50920569,140.2615385 37.53390333,140.2384615 37.50920569))
992914|6|140.4|37.45983489|POLYGON((140.3769231 37.50920569,140.3538462 37.48451621,140.3307692 37.45983489,140.3538462 37.43516172,140.3769231 37.41049668,140.4 37.38583975,140.4230769 37.41049668,140.4461538 37.43516172,140.4692308 37.45983489,140.4461538 37.48451621,140.4230769 37.50920569,140.4 37.53390333,140.3769231 37.50920569))
992915|6|140.5384615|37.45983489|POLYGON((140.5153846 37.50920569,140.4923077 37.48451621,140.4692308 37.45983489,140.4923077 37.43516172,140.5153846 37.41049668,140.5384615 37.38583975,140.5615385 37.41049668,140.5846154 37.43516172,140.6076923 37.45983489,140.5846154 37.48451621,140.5615385 37.50920569,140.5384615 37.53390333,140.5153846 37.50920569))
992916|6|140.6769231|37.45983489|POLYGON((140.6538462 37.50920569,140.6307692 37.48451621,140.6076923 37.45983489,140.6307692 37.43516172,140.6538462 37.41049668,140.6769231 37.38583975,140.7 37.41049668,140.7230769 37.43516172,140.7461538 37.45983489,140.7230769 37.48451621,140.7 37.50920569,140.6769231 37.53390333,140.6538462 37.50920569))
992917|6|140.8153846|37.45983489|POLYGON((140.7923077 37.50920569,140.7692308 37.48451621,140.7461538 37.45983489,140.7692308 37.43516172,140.7923077 37.41049668,140.8153846 37.38583975,140.8384615 37.41049668,140.8615385 37.43516172,140.8846154 37.45983489,140.8615385 37.48451621,140.8384615 37.50920569,140.8153846 37.53390333,140.7923077 37.50920569))
995488|9|136.8692308|37.38583975|POLYGON((136.8461538 37.43516172,136.8230769 37.41049668,136.8 37.38583975,136.8230769 37.36119093,136.8461538 37.3365502,136.8692308 37.31191756,136.8923077 37.3365502,136.9153846 37.36119093,136.9384615 37.38583975,136.9153846 37.41049668,136.8923077 37.43516172,136.8692308 37.45983489,136.8461538 37.43516172))
995489|10|137.0076923|37.38583975|POLYGON((136.9846154 37.43516172,136.9615385 37.41049668,136.9384615 37.38583975,136.9615385 37.36119093,136.9846154 37.3365502,137.0076923 37.31191756,137.0307692 37.3365502,137.0538462 37.36119093,137.0769231 37.38583975,137.0538462 37.41049668,137.0307692 37.43516172,137.0076923 37.45983489,136.9846154 37.43516172))
995491|9|137.2846154|37.38583975|POLYGON((137.2615385 37.43516172,137.2384615 37.41049668,137.2153846 37.38583975,137.2384615 37.36119093,137.2615385 37.3365502,137.2846154 37.31191756,137.3076923 37.3365502,137.3307692 37.36119093,137.3538462 37.38583975,137.3307692 37.41049668,137.3076923 37.43516172,137.2846154 37.45983489,137.2615385 37.43516172))
995500|9|138.5307692|37.38583975|POLYGON((138.5076923 37.43516172,138.4846154 37.41049668,138.4615385 37.38583975,138.4846154 37.36119093,138.5076923 37.3365502,138.5307692 37.31191756,138.5538462 37.3365502,138.5769231 37.36119093,138.6 37.38583975,138.5769231 37.41049668,138.5538462 37.43516172,138.5307692 37.45983489,138.5076923 37.43516172))
995501|9|138.6692308|37.38583975|POLYGON((138.6461538 37.43516172,138.6230769 37.41049668,138.6 37.38583975,138.6230769 37.36119093,138.6461538 37.3365502,138.6692308 37.31191756,138.6923077 37.3365502,138.7153846 37.36119093,138.7384615 37.38583975,138.7153846 37.41049668,138.6923077 37.43516172,138.6692308 37.45983489,138.6461538 37.43516172))
995502|9|138.8076923|37.38583975|POLYGON((138.7846154 37.43516172,138.7615385 37.41049668,138.7384615 37.38583975,138.7615385 37.36119093,138.7846154 37.3365502,138.8076923 37.31191756,138.8307692 37.3365502,138.8538462 37.36119093,138.8769231 37.38583975,138.8538462 37.41049668,138.8307692 37.43516172,138.8076923 37.45983489,138.7846154 37.43516172))
995503|5|138.9461538|37.38583975|POLYGON((138.9230769 37.43516172,138.9 37.41049668,138.8769231 37.38583975,138.9 37.36119093,138.9230769 37.3365502,138.9461538 37.31191756,138.9692308 37.3365502,138.9923077 37.36119093,139.0153846 37.38583975,138.9923077 37.41049668,138.9692308 37.43516172,138.9461538 37.45983489,138.9230769 37.43516172))
995504|5|139.0846154|37.38583975|POLYGON((139.0615385 37.43516172,139.0384615 37.41049668,139.0153846 37.38583975,139.0384615 37.36119093,139.0615385 37.3365502,139.0846154 37.31191756,139.1076923 37.3365502,139.1307692 37.36119093,139.1538462 37.38583975,139.1307692 37.41049668,139.1076923 37.43516172,139.0846154 37.45983489,139.0615385 37.43516172))
995505|1|139.2230769|37.38583975|POLYGON((139.2 37.43516172,139.1769231 37.41049668,139.1538462 37.38583975,139.1769231 37.36119093,139.2 37.3365502,139.2230769 37.31191756,139.2461538 37.3365502,139.2692308 37.36119093,139.2923077 37.38583975,139.2692308 37.41049668,139.2461538 37.43516172,139.2230769 37.45983489,139.2 37.43516172))
995506|3|139.3615385|37.38583975|POLYGON((139.3384615 37.43516172,139.3153846 37.41049668,139.2923077 37.38583975,139.3153846 37.36119093,139.3384615 37.3365502,139.3615385 37.31191756,139.3846154 37.3365502,139.4076923 37.36119093,139.4307692 37.38583975,139.4076923 37.41049668,139.3846154 37.43516172,139.3615385 37.45983489,139.3384615 37.43516172))
995507|6|139.5|37.38583975|POLYGON((139.4769231 37.43516172,139.4538462 37.41049668,139.4307692 37.38583975,139.4538462 37.36119093,139.4769231 37.3365502,139.5 37.31191756,139.5230769 37.3365502,139.5461538 37.36119093,139.5692308 37.38583975,139.5461538 37.41049668,139.5230769 37.43516172,139.5 37.45983489,139.4769231 37.43516172))
995510|6|139.9153846|37.38583975|POLYGON((139.8923077 37.43516172,139.8692308 37.41049668,139.8461538 37.38583975,139.8692308 37.36119093,139.8923077 37.3365502,139.9153846 37.31191756,139.9384615 37.3365502,139.9615385 37.36119093,139.9846154 37.38583975,139.9615385 37.41049668,139.9384615 37.43516172,139.9153846 37.45983489,139.8923077 37.43516172))
995511|6|140.0538462|37.38583975|POLYGON((140.0307692 37.43516172,140.0076923 37.41049668,139.9846154 37.38583975,140.0076923 37.36119093,140.0307692 37.3365502,140.0538462 37.31191756,140.0769231 37.3365502,140.1 37.36119093,140.1230769 37.38583975,140.1 37.41049668,140.0769231 37.43516172,140.0538462 37.45983489,140.0307692 37.43516172))
995512|6|140.1923077|37.38583975|POLYGON((140.1692308 37.43516172,140.1461538 37.41049668,140.1230769 37.38583975,140.1461538 37.36119093,140.1692308 37.3365502,140.1923077 37.31191756,140.2153846 37.3365502,140.2384615 37.36119093,140.2615385 37.38583975,140.2384615 37.41049668,140.2153846 37.43516172,140.1923077 37.45983489,140.1692308 37.43516172))
995513|6|140.3307692|37.38583975|POLYGON((140.3076923 37.43516172,140.2846154 37.41049668,140.2615385 37.38583975,140.2846154 37.36119093,140.3076923 37.3365502,140.3307692 37.31191756,140.3538462 37.3365502,140.3769231 37.36119093,140.4 37.38583975,140.3769231 37.41049668,140.3538462 37.43516172,140.3307692 37.45983489,140.3076923 37.43516172))
995514|6|140.4692308|37.38583975|POLYGON((140.4461538 37.43516172,140.4230769 37.41049668,140.4 37.38583975,140.4230769 37.36119093,140.4461538 37.3365502,140.4692308 37.31191756,140.4923077 37.3365502,140.5153846 37.36119093,140.5384615 37.38583975,140.5153846 37.41049668,140.4923077 37.43516172,140.4692308 37.45983489,140.4461538 37.43516172))
995515|6|140.6076923|37.38583975|POLYGON((140.5846154 37.43516172,140.5615385 37.41049668,140.5384615 37.38583975,140.5615385 37.36119093,140.5846154 37.3365502,140.6076923 37.31191756,140.6307692 37.3365502,140.6538462 37.36119093,140.6769231 37.38583975,140.6538462 37.41049668,140.6307692 37.43516172,140.6076923 37.45983489,140.5846154 37.43516172))
995516|10|140.7461538|37.38583975|POLYGON((140.7230769 37.43516172,140.7 37.41049668,140.6769231 37.38583975,140.7 37.36119093,140.7230769 37.3365502,140.7461538 37.31191756,140.7692308 37.3365502,140.7923077 37.36119093,140.8153846 37.38583975,140.7923077 37.41049668,140.7692308 37.43516172,140.7461538 37.45983489,140.7230769 37.43516172))
995517|6|140.8846154|37.38583975|POLYGON((140.8615385 37.43516172,140.8384615 37.41049668,140.8153846 37.38583975,140.8384615 37.36119093,140.8615385 37.3365502,140.8846154 37.31191756,140.9076923 37.3365502,140.9307692 37.36119093,140.9538462 37.38583975,140.9307692 37.41049668,140.9076923 37.43516172,140.8846154 37.45983489,140.8615385 37.43516172))
995518|3|141.0230769|37.38583975|POLYGON((141 37.43516172,140.9769231 37.41049668,140.9538462 37.38583975,140.9769231 37.36119093,141 37.3365502,141.0230769 37.31191756,141.0461538 37.3365502,141.0692308 37.36119093,141.0923077 37.38583975,141.0692308 37.41049668,141.0461538 37.43516172,141.0230769 37.45983489,141 37.43516172))
998088|9|136.8|37.31191756|POLYGON((136.7769231 37.36119093,136.7538462 37.3365502,136.7307692 37.31191756,136.7538462 37.28729298,136.7769231 37.26267646,136.8 37.23806798,136.8230769 37.26267646,136.8461538 37.28729298,136.8692308 37.31191756,136.8461538 37.3365502,136.8230769 37.36119093,136.8 37.38583975,136.7769231 37.36119093))
998089|3|136.9384615|37.31191756|POLYGON((136.9153846 37.36119093,136.8923077 37.3365502,136.8692308 37.31191756,136.8923077 37.28729298,136.9153846 37.26267646,136.9384615 37.23806798,136.9615385 37.26267646,136.9846154 37.28729298,137.0076923 37.31191756,136.9846154 37.3365502,136.9615385 37.36119093,136.9384615 37.38583975,136.9153846 37.36119093))
998091|4|137.2153846|37.31191756|POLYGON((137.1923077 37.36119093,137.1692308 37.3365502,137.1461538 37.31191756,137.1692308 37.28729298,137.1923077 37.26267646,137.2153846 37.23806798,137.2384615 37.26267646,137.2615385 37.28729298,137.2846154 37.31191756,137.2615385 37.3365502,137.2384615 37.36119093,137.2153846 37.38583975,137.1923077 37.36119093))
998100|9|138.4615385|37.31191756|POLYGON((138.4384615 37.36119093,138.4153846 37.3365502,138.3923077 37.31191756,138.4153846 37.28729298,138.4384615 37.26267646,138.4615385 37.23806798,138.4846154 37.26267646,138.5076923 37.28729298,138.5307692 37.31191756,138.5076923 37.3365502,138.4846154 37.36119093,138.4615385 37.38583975,138.4384615 37.36119093))
998101|9|138.6|37.31191756|POLYGON((138.5769231 37.36119093,138.5538462 37.3365502,138.5307692 37.31191756,138.5538462 37.28729298,138.5769231 37.26267646,138.6 37.23806798,138.6230769 37.26267646,138.6461538 37.28729298,138.6692308 37.31191756,138.6461538 37.3365502,138.6230769 37.36119093,138.6 37.38583975,138.5769231 37.36119093))
998102|9|138.7384615|37.31191756|POLYGON((138.7153846 37.36119093,138.6923077 37.3365502,138.6692308 37.31191756,138.6923077 37.28729298,138.7153846 37.26267646,138.7384615 37.23806798,138.7615385 37.26267646,138.7846154 37.28729298,138.8076923 37.31191756,138.7846154 37.3365502,138.7615385 37.36119093,138.7384615 37.38583975,138.7153846 37.36119093))
998103|9|138.8769231|37.31191756|POLYGON((138.8538462 37.36119093,138.8307692 37.3365502,138.8076923 37.31191756,138.8307692 37.28729298,138.8538462 37.26267646,138.8769231 37.23806798,138.9 37.26267646,138.9230769 37.28729298,138.9461538 37.31191756,138.9230769 37.3365502,138.9 37.36119093,138.8769231 37.38583975,138.8538462 37.36119093))
998104|5|139.0153846|37.31191756|POLYGON((138.9923077 37.36119093,138.9692308 37.3365502,138.9461538 37.31191756,138.9692308 37.28729298,138.9923077 37.26267646,139.0153846 37.23806798,139.0384615 37.26267646,139.0615385 37.28729298,139.0846154 37.31191756,139.0615385 37.3365502,139.0384615 37.36119093,139.0153846 37.38583975,138.9923077 37.36119093))
998106|6|139.2923077|37.31191756|POLYGON((139.2692308 37.36119093,139.2461538 37.3365502,139.2230769 37.31191756,139.2461538 37.28729298,139.2692308 37.26267646,139.2923077 37.23806798,139.3153846 37.26267646,139.3384615 37.28729298,139.3615385 37.31191756,139.3384615 37.3365502,139.3153846 37.36119093,139.2923077 37.38583975,139.2692308 37.36119093))
998107|2|139.4307692|37.31191756|POLYGON((139.4076923 37.36119093,139.3846154 37.3365502,139.3615385 37.31191756,139.3846154 37.28729298,139.4076923 37.26267646,139.4307692 37.23806798,139.4538462 37.26267646,139.4769231 37.28729298,139.5 37.31191756,139.4769231 37.3365502,139.4538462 37.36119093,139.4307692 37.38583975,139.4076923 37.36119093))
998110|9|139.8461538|37.31191756|POLYGON((139.8230769 37.36119093,139.8 37.3365502,139.7769231 37.31191756,139.8 37.28729298,139.8230769 37.26267646,139.8461538 37.23806798,139.8692308 37.26267646,139.8923077 37.28729298,139.9153846 37.31191756,139.8923077 37.3365502,139.8692308 37.36119093,139.8461538 37.38583975,139.8230769 37.36119093))
998113|6|140.2615385|37.31191756|POLYGON((140.2384615 37.36119093,140.2153846 37.3365502,140.1923077 37.31191756,140.2153846 37.28729298,140.2384615 37.26267646,140.2615385 37.23806798,140.2846154 37.26267646,140.3076923 37.28729298,140.3307692 37.31191756,140.3076923 37.3365502,140.2846154 37.36119093,140.2615385 37.38583975,140.2384615 37.36119093))
998114|6|140.4|37.31191756|POLYGON((140.3769231 37.36119093,140.3538462 37.3365502,140.3307692 37.31191756,140.3538462 37.28729298,140.3769231 37.26267646,140.4 37.23806798,140.4230769 37.26267646,140.4461538 37.28729298,140.4692308 37.31191756,140.4461538 37.3365502,140.4230769 37.36119093,140.4 37.38583975,140.3769231 37.36119093))
998115|6|140.5384615|37.31191756|POLYGON((140.5153846 37.36119093,140.4923077 37.3365502,140.4692308 37.31191756,140.4923077 37.28729298,140.5153846 37.26267646,140.5384615 37.23806798,140.5615385 37.26267646,140.5846154 37.28729298,140.6076923 37.31191756,140.5846154 37.3365502,140.5615385 37.36119093,140.5384615 37.38583975,140.5153846 37.36119093))
998116|6|140.6769231|37.31191756|POLYGON((140.6538462 37.36119093,140.6307692 37.3365502,140.6076923 37.31191756,140.6307692 37.28729298,140.6538462 37.26267646,140.6769231 37.23806798,140.7 37.26267646,140.7230769 37.28729298,140.7461538 37.31191756,140.7230769 37.3365502,140.7 37.36119093,140.6769231 37.38583975,140.6538462 37.36119093))
1000652|8|131.8846154|37.23806798|POLYGON((131.8615385 37.28729298,131.8384615 37.26267646,131.8153846 37.23806798,131.8384615 37.21346754,131.8615385 37.18887511,131.8846154 37.16429069,131.9076923 37.18887511,131.9307692 37.21346754,131.9538462 37.23806798,131.9307692 37.26267646,131.9076923 37.28729298,131.8846154 37.31191756,131.8615385 37.28729298))
1000688|3|136.8692308|37.23806798|POLYGON((136.8461538 37.28729298,136.8230769 37.26267646,136.8 37.23806798,136.8230769 37.21346754,136.8461538 37.18887511,136.8692308 37.16429069,136.8923077 37.18887511,136.9153846 37.21346754,136.9384615 37.23806798,136.9153846 37.26267646,136.8923077 37.28729298,136.8692308 37.31191756,136.8461538 37.28729298))
1000689|9|137.0076923|37.23806798|POLYGON((136.9846154 37.28729298,136.9615385 37.26267646,136.9384615 37.23806798,136.9615385 37.21346754,136.9846154 37.18887511,137.0076923 37.16429069,137.0307692 37.18887511,137.0538462 37.21346754,137.0769231 37.23806798,137.0538462 37.26267646,137.0307692 37.28729298,137.0076923 37.31191756,136.9846154 37.28729298))
1000698|9|138.2538462|37.23806798|POLYGON((138.2307692 37.28729298,138.2076923 37.26267646,138.1846154 37.23806798,138.2076923 37.21346754,138.2307692 37.18887511,138.2538462 37.16429069,138.2769231 37.18887511,138.3 37.21346754,138.3230769 37.23806798,138.3 37.26267646,138.2769231 37.28729298,138.2538462 37.31191756,138.2307692 37.28729298))
1000699|9|138.3923077|37.23806798|POLYGON((138.3692308 37.28729298,138.3461538 37.26267646,138.3230769 37.23806798,138.3461538 37.21346754,138.3692308 37.18887511,138.3923077 37.16429069,138.4153846 37.18887511,138.4384615 37.21346754,138.4615385 37.23806798,138.4384615 37.26267646,138.4153846 37.28729298,138.3923077 37.31191756,138.3692308 37.28729298))
1000700|9|138.5307692|37.23806798|POLYGON((138.5076923 37.28729298,138.4846154 37.26267646,138.4615385 37.23806798,138.4846154 37.21346754,138.5076923 37.18887511,138.5307692 37.16429069,138.5538462 37.18887511,138.5769231 37.21346754,138.6 37.23806798,138.5769231 37.26267646,138.5538462 37.28729298,138.5307692 37.31191756,138.5076923 37.28729298))
1000701|9|138.6692308|37.23806798|POLYGON((138.6461538 37.28729298,138.6230769 37.26267646,138.6 37.23806798,138.6230769 37.21346754,138.6461538 37.18887511,138.6692308 37.16429069,138.6923077 37.18887511,138.7153846 37.21346754,138.7384615 37.23806798,138.7153846 37.26267646,138.6923077 37.28729298,138.6692308 37.31191756,138.6461538 37.28729298))
1000702|9|138.8076923|37.23806798|POLYGON((138.7846154 37.28729298,138.7615385 37.26267646,138.7384615 37.23806798,138.7615385 37.21346754,138.7846154 37.18887511,138.8076923 37.16429069,138.8307692 37.18887511,138.8538462 37.21346754,138.8769231 37.23806798,138.8538462 37.26267646,138.8307692 37.28729298,138.8076923 37.31191756,138.7846154 37.28729298))
1000703|9|138.9461538|37.23806798|POLYGON((138.9230769 37.28729298,138.9 37.26267646,138.8769231 37.23806798,138.9 37.21346754,138.9230769 37.18887511,138.9461538 37.16429069,138.9692308 37.18887511,138.9923077 37.21346754,139.0153846 37.23806798,138.9923077 37.26267646,138.9692308 37.28729298,138.9461538 37.31191756,138.9230769 37.28729298))
1000707|6|139.5|37.23806798|POLYGON((139.4769231 37.28729298,139.4538462 37.26267646,139.4307692 37.23806798,139.4538462 37.21346754,139.4769231 37.18887511,139.5 37.16429069,139.5230769 37.18887511,139.5461538 37.21346754,139.5692308 37.23806798,139.5461538 37.26267646,139.5230769 37.28729298,139.5 37.31191756,139.4769231 37.28729298))
1000709|6|139.7769231|37.23806798|POLYGON((139.7538462 37.28729298,139.7307692 37.26267646,139.7076923 37.23806798,139.7307692 37.21346754,139.7538462 37.18887511,139.7769231 37.16429069,139.8 37.18887511,139.8230769 37.21346754,139.8461538 37.23806798,139.8230769 37.26267646,139.8 37.28729298,139.7769231 37.31191756,139.7538462 37.28729298))
1000711|5|140.0538462|37.23806798|POLYGON((140.0307692 37.28729298,140.0076923 37.26267646,139.9846154 37.23806798,140.0076923 37.21346754,140.0307692 37.18887511,140.0538462 37.16429069,140.0769231 37.18887511,140.1 37.21346754,140.1230769 37.23806798,140.1 37.26267646,140.0769231 37.28729298,140.0538462 37.31191756,140.0307692 37.28729298))
1000712|5|140.1923077|37.23806798|POLYGON((140.1692308 37.28729298,140.1461538 37.26267646,140.1230769 37.23806798,140.1461538 37.21346754,140.1692308 37.18887511,140.1923077 37.16429069,140.2153846 37.18887511,140.2384615 37.21346754,140.2615385 37.23806798,140.2384615 37.26267646,140.2153846 37.28729298,140.1923077 37.31191756,140.1692308 37.28729298))
1000713|6|140.3307692|37.23806798|POLYGON((140.3076923 37.28729298,140.2846154 37.26267646,140.2615385 37.23806798,140.2846154 37.21346754,140.3076923 37.18887511,140.3307692 37.16429069,140.3538462 37.18887511,140.3769231 37.21346754,140.4 37.23806798,140.3769231 37.26267646,140.3538462 37.28729298,140.3307692 37.31191756,140.3076923 37.28729298))
1000714|9|140.4692308|37.23806798|POLYGON((140.4461538 37.28729298,140.4230769 37.26267646,140.4 37.23806798,140.4230769 37.21346754,140.4461538 37.18887511,140.4692308 37.16429069,140.4923077 37.18887511,140.5153846 37.21346754,140.5384615 37.23806798,140.5153846 37.26267646,140.4923077 37.28729298,140.4692308 37.31191756,140.4461538 37.28729298))
1000715|6|140.6076923|37.23806798|POLYGON((140.5846154 37.28729298,140.5615385 37.26267646,140.5384615 37.23806798,140.5615385 37.21346754,140.5846154 37.18887511,140.6076923 37.16429069,140.6307692 37.18887511,140.6538462 37.21346754,140.6769231 37.23806798,140.6538462 37.26267646,140.6307692 37.28729298,140.6076923 37.31191756,140.5846154 37.28729298))
1000718|3|141.0230769|37.23806798|POLYGON((141 37.28729298,140.9769231 37.26267646,140.9538462 37.23806798,140.9769231 37.21346754,141 37.18887511,141.0230769 37.16429069,141.0461538 37.18887511,141.0692308 37.21346754,141.0923077 37.23806798,141.0692308 37.26267646,141.0461538 37.28729298,141.0230769 37.31191756,141 37.28729298))
1003288|9|136.8|37.16429069|POLYGON((136.7769231 37.21346754,136.7538462 37.18887511,136.7307692 37.16429069,136.7538462 37.13971426,136.7769231 37.11514581,136.8 37.09058533,136.8230769 37.11514581,136.8461538 37.13971426,136.8692308 37.16429069,136.8461538 37.18887511,136.8230769 37.21346754,136.8 37.23806798,136.7769231 37.21346754))
1003289|5|136.9384615|37.16429069|POLYGON((136.9153846 37.21346754,136.8923077 37.18887511,136.8692308 37.16429069,136.8923077 37.13971426,136.9153846 37.11514581,136.9384615 37.09058533,136.9615385 37.11514581,136.9846154 37.13971426,137.0076923 37.16429069,136.9846154 37.18887511,136.9615385 37.21346754,136.9384615 37.23806798,136.9153846 37.21346754))
1003297|9|138.0461538|37.16429069|POLYGON((138.0230769 37.21346754,138 37.18887511,137.9769231 37.16429069,138 37.13971426,138.0230769 37.11514581,138.0461538 37.09058533,138.0692308 37.11514581,138.0923077 37.13971426,138.1153846 37.16429069,138.0923077 37.18887511,138.0692308 37.21346754,138.0461538 37.23806798,138.0230769 37.21346754))
1003298|9|138.1846154|37.16429069|POLYGON((138.1615385 37.21346754,138.1384615 37.18887511,138.1153846 37.16429069,138.1384615 37.13971426,138.1615385 37.11514581,138.1846154 37.09058533,138.2076923 37.11514581,138.2307692 37.13971426,138.2538462 37.16429069,138.2307692 37.18887511,138.2076923 37.21346754,138.1846154 37.23806798,138.1615385 37.21346754))
1003299|9|138.3230769|37.16429069|POLYGON((138.3 37.21346754,138.2769231 37.18887511,138.2538462 37.16429069,138.2769231 37.13971426,138.3 37.11514581,138.3230769 37.09058533,138.3461538 37.11514581,138.3692308 37.13971426,138.3923077 37.16429069,138.3692308 37.18887511,138.3461538 37.21346754,138.3230769 37.23806798,138.3 37.21346754))
1003300|9|138.4615385|37.16429069|POLYGON((138.4384615 37.21346754,138.4153846 37.18887511,138.3923077 37.16429069,138.4153846 37.13971426,138.4384615 37.11514581,138.4615385 37.09058533,138.4846154 37.11514581,138.5076923 37.13971426,138.5307692 37.16429069,138.5076923 37.18887511,138.4846154 37.21346754,138.4615385 37.23806798,138.4384615 37.21346754))
1003301|9|138.6|37.16429069|POLYGON((138.5769231 37.21346754,138.5538462 37.18887511,138.5307692 37.16429069,138.5538462 37.13971426,138.5769231 37.11514581,138.6 37.09058533,138.6230769 37.11514581,138.6461538 37.13971426,138.6692308 37.16429069,138.6461538 37.18887511,138.6230769 37.21346754,138.6 37.23806798,138.5769231 37.21346754))
1003302|9|138.7384615|37.16429069|POLYGON((138.7153846 37.21346754,138.6923077 37.18887511,138.6692308 37.16429069,138.6923077 37.13971426,138.7153846 37.11514581,138.7384615 37.09058533,138.7615385 37.11514581,138.7846154 37.13971426,138.8076923 37.16429069,138.7846154 37.18887511,138.7615385 37.21346754,138.7384615 37.23806798,138.7153846 37.21346754))
1003303|9|138.8769231|37.16429069|POLYGON((138.8538462 37.21346754,138.8307692 37.18887511,138.8076923 37.16429069,138.8307692 37.13971426,138.8538462 37.11514581,138.8769231 37.09058533,138.9 37.11514581,138.9230769 37.13971426,138.9461538 37.16429069,138.9230769 37.18887511,138.9 37.21346754,138.8769231 37.23806798,138.8538462 37.21346754))
1003304|9|139.0153846|37.16429069|POLYGON((138.9923077 37.21346754,138.9692308 37.18887511,138.9461538 37.16429069,138.9692308 37.13971426,138.9923077 37.11514581,139.0153846 37.09058533,139.0384615 37.11514581,139.0615385 37.13971426,139.0846154 37.16429069,139.0615385 37.18887511,139.0384615 37.21346754,139.0153846 37.23806798,138.9923077 37.21346754))
1003306|3|139.2923077|37.16429069|POLYGON((139.2692308 37.21346754,139.2461538 37.18887511,139.2230769 37.16429069,139.2461538 37.13971426,139.2692308 37.11514581,139.2923077 37.09058533,139.3153846 37.11514581,139.3384615 37.13971426,139.3615385 37.16429069,139.3384615 37.18887511,139.3153846 37.21346754,139.2923077 37.23806798,139.2692308 37.21346754))
1003308|6|139.5692308|37.16429069|POLYGON((139.5461538 37.21346754,139.5230769 37.18887511,139.5 37.16429069,139.5230769 37.13971426,139.5461538 37.11514581,139.5692308 37.09058533,139.5923077 37.11514581,139.6153846 37.13971426,139.6384615 37.16429069,139.6153846 37.18887511,139.5923077 37.21346754,139.5692308 37.23806798,139.5461538 37.21346754))
1003309|6|139.7076923|37.16429069|POLYGON((139.6846154 37.21346754,139.6615385 37.18887511,139.6384615 37.16429069,139.6615385 37.13971426,139.6846154 37.11514581,139.7076923 37.09058533,139.7307692 37.11514581,139.7538462 37.13971426,139.7769231 37.16429069,139.7538462 37.18887511,139.7307692 37.21346754,139.7076923 37.23806798,139.6846154 37.21346754))
1003311|3|139.9846154|37.16429069|POLYGON((139.9615385 37.21346754,139.9384615 37.18887511,139.9153846 37.16429069,139.9384615 37.13971426,139.9615385 37.11514581,139.9846154 37.09058533,140.0076923 37.11514581,140.0307692 37.13971426,140.0538462 37.16429069,140.0307692 37.18887511,140.0076923 37.21346754,139.9846154 37.23806798,139.9615385 37.21346754))
1003312|6|140.1230769|37.16429069|POLYGON((140.1 37.21346754,140.0769231 37.18887511,140.0538462 37.16429069,140.0769231 37.13971426,140.1 37.11514581,140.1230769 37.09058533,140.1461538 37.11514581,140.1692308 37.13971426,140.1923077 37.16429069,140.1692308 37.18887511,140.1461538 37.21346754,140.1230769 37.23806798,140.1 37.21346754))
1003313|6|140.2615385|37.16429069|POLYGON((140.2384615 37.21346754,140.2153846 37.18887511,140.1923077 37.16429069,140.2153846 37.13971426,140.2384615 37.11514581,140.2615385 37.09058533,140.2846154 37.11514581,140.3076923 37.13971426,140.3307692 37.16429069,140.3076923 37.18887511,140.2846154 37.21346754,140.2615385 37.23806798,140.2384615 37.21346754))
1003314|1|140.4|37.16429069|POLYGON((140.3769231 37.21346754,140.3538462 37.18887511,140.3307692 37.16429069,140.3538462 37.13971426,140.3769231 37.11514581,140.4 37.09058533,140.4230769 37.11514581,140.4461538 37.13971426,140.4692308 37.16429069,140.4461538 37.18887511,140.4230769 37.21346754,140.4 37.23806798,140.3769231 37.21346754))
1003316|6|140.6769231|37.16429069|POLYGON((140.6538462 37.21346754,140.6307692 37.18887511,140.6076923 37.16429069,140.6307692 37.13971426,140.6538462 37.11514581,140.6769231 37.09058533,140.7 37.11514581,140.7230769 37.13971426,140.7461538 37.16429069,140.7230769 37.18887511,140.7 37.21346754,140.6769231 37.23806798,140.6538462 37.21346754))
1003318|10|140.9538462|37.16429069|POLYGON((140.9307692 37.21346754,140.9076923 37.18887511,140.8846154 37.16429069,140.9076923 37.13971426,140.9307692 37.11514581,140.9538462 37.09058533,140.9769231 37.11514581,141 37.13971426,141.0230769 37.16429069,141 37.18887511,140.9769231 37.21346754,140.9538462 37.23806798,140.9307692 37.21346754))
1005887|9|136.7307692|37.09058533|POLYGON((136.7076923 37.13971426,136.6846154 37.11514581,136.6615385 37.09058533,136.6846154 37.06603281,136.7076923 37.04148824,136.7307692 37.0169516,136.7538462 37.04148824,136.7769231 37.06603281,136.8 37.09058533,136.7769231 37.11514581,136.7538462 37.13971426,136.7307692 37.16429069,136.7076923 37.13971426))
1005888|9|136.8692308|37.09058533|POLYGON((136.8461538 37.13971426,136.8230769 37.11514581,136.8 37.09058533,136.8230769 37.06603281,136.8461538 37.04148824,136.8692308 37.0169516,136.8923077 37.04148824,136.9153846 37.06603281,136.9384615 37.09058533,136.9153846 37.11514581,136.8923077 37.13971426,136.8692308 37.16429069,136.8461538 37.13971426))
1005889|9|137.0076923|37.09058533|POLYGON((136.9846154 37.13971426,136.9615385 37.11514581,136.9384615 37.09058533,136.9615385 37.06603281,136.9846154 37.04148824,137.0076923 37.0169516,137.0307692 37.04148824,137.0538462 37.06603281,137.0769231 37.09058533,137.0538462 37.11514581,137.0307692 37.13971426,137.0076923 37.16429069,136.9846154 37.13971426))
1005895|9|137.8384615|37.09058533|POLYGON((137.8153846 37.13971426,137.7923077 37.11514581,137.7692308 37.09058533,137.7923077 37.06603281,137.8153846 37.04148824,137.8384615 37.0169516,137.8615385 37.04148824,137.8846154 37.06603281,137.9076923 37.09058533,137.8846154 37.11514581,137.8615385 37.13971426,137.8384615 37.16429069,137.8153846 37.13971426))
1005896|5|137.9769231|37.09058533|POLYGON((137.9538462 37.13971426,137.9307692 37.11514581,137.9076923 37.09058533,137.9307692 37.06603281,137.9538462 37.04148824,137.9769231 37.0169516,138 37.04148824,138.0230769 37.06603281,138.0461538 37.09058533,138.0230769 37.11514581,138 37.13971426,137.9769231 37.16429069,137.9538462 37.13971426))
1005897|9|138.1153846|37.09058533|POLYGON((138.0923077 37.13971426,138.0692308 37.11514581,138.0461538 37.09058533,138.0692308 37.06603281,138.0923077 37.04148824,138.1153846 37.0169516,138.1384615 37.04148824,138.1615385 37.06603281,138.1846154 37.09058533,138.1615385 37.11514581,138.1384615 37.13971426,138.1153846 37.16429069,138.0923077 37.13971426))
1005898|9|138.2538462|37.09058533|POLYGON((138.2307692 37.13971426,138.2076923 37.11514581,138.1846154 37.09058533,138.2076923 37.06603281,138.2307692 37.04148824,138.2538462 37.0169516,138.2769231 37.04148824,138.3 37.06603281,138.3230769 37.09058533,138.3 37.11514581,138.2769231 37.13971426,138.2538462 37.16429069,138.2307692 37.13971426))
1005899|9|138.3923077|37.09058533|POLYGON((138.3692308 37.13971426,138.3461538 37.11514581,138.3230769 37.09058533,138.3461538 37.06603281,138.3692308 37.04148824,138.3923077 37.0169516,138.4153846 37.04148824,138.4384615 37.06603281,138.4615385 37.09058533,138.4384615 37.11514581,138.4153846 37.13971426,138.3923077 37.16429069,138.3692308 37.13971426))
1005900|1|138.5307692|37.09058533|POLYGON((138.5076923 37.13971426,138.4846154 37.11514581,138.4615385 37.09058533,138.4846154 37.06603281,138.5076923 37.04148824,138.5307692 37.0169516,138.5538462 37.04148824,138.5769231 37.06603281,138.6 37.09058533,138.5769231 37.11514581,138.5538462 37.13971426,138.5307692 37.16429069,138.5076923 37.13971426))
1005901|9|138.6692308|37.09058533|POLYGON((138.6461538 37.13971426,138.6230769 37.11514581,138.6 37.09058533,138.6230769 37.06603281,138.6461538 37.04148824,138.6692308 37.0169516,138.6923077 37.04148824,138.7153846 37.06603281,138.7384615 37.09058533,138.7153846 37.11514581,138.6923077 37.13971426,138.6692308 37.16429069,138.6461538 37.13971426))
1005902|5|138.8076923|37.09058533|POLYGON((138.7846154 37.13971426,138.7615385 37.11514581,138.7384615 37.09058533,138.7615385 37.06603281,138.7846154 37.04148824,138.8076923 37.0169516,138.8307692 37.04148824,138.8538462 37.06603281,138.8769231 37.09058533,138.8538462 37.11514581,138.8307692 37.13971426,138.8076923 37.16429069,138.7846154 37.13971426))
1005903|9|138.9461538|37.09058533|POLYGON((138.9230769 37.13971426,138.9 37.11514581,138.8769231 37.09058533,138.9 37.06603281,138.9230769 37.04148824,138.9461538 37.0169516,138.9692308 37.04148824,138.9923077 37.06603281,139.0153846 37.09058533,138.9923077 37.11514581,138.9692308 37.13971426,138.9461538 37.16429069,138.9230769 37.13971426))
1005907|5|139.5|37.09058533|POLYGON((139.4769231 37.13971426,139.4538462 37.11514581,139.4307692 37.09058533,139.4538462 37.06603281,139.4769231 37.04148824,139.5 37.0169516,139.5230769 37.04148824,139.5461538 37.06603281,139.5692308 37.09058533,139.5461538 37.11514581,139.5230769 37.13971426,139.5 37.16429069,139.4769231 37.13971426))
1005908|6|139.6384615|37.09058533|POLYGON((139.6153846 37.13971426,139.5923077 37.11514581,139.5692308 37.09058533,139.5923077 37.06603281,139.6153846 37.04148824,139.6384615 37.0169516,139.6615385 37.04148824,139.6846154 37.06603281,139.7076923 37.09058533,139.6846154 37.11514581,139.6615385 37.13971426,139.6384615 37.16429069,139.6153846 37.13971426))
1005909|5|139.7769231|37.09058533|POLYGON((139.7538462 37.13971426,139.7307692 37.11514581,139.7076923 37.09058533,139.7307692 37.06603281,139.7538462 37.04148824,139.7769231 37.0169516,139.8 37.04148824,139.8230769 37.06603281,139.8461538 37.09058533,139.8230769 37.11514581,139.8 37.13971426,139.7769231 37.16429069,139.7538462 37.13971426))
1005910|5|139.9153846|37.09058533|POLYGON((139.8923077 37.13971426,139.8692308 37.11514581,139.8461538 37.09058533,139.8692308 37.06603281,139.8923077 37.04148824,139.9153846 37.0169516,139.9384615 37.04148824,139.9615385 37.06603281,139.9846154 37.09058533,139.9615385 37.11514581,139.9384615 37.13971426,139.9153846 37.16429069,139.8923077 37.13971426))
1005911|4|140.0538462|37.09058533|POLYGON((140.0307692 37.13971426,140.0076923 37.11514581,139.9846154 37.09058533,140.0076923 37.06603281,140.0307692 37.04148824,140.0538462 37.0169516,140.0769231 37.04148824,140.1 37.06603281,140.1230769 37.09058533,140.1 37.11514581,140.0769231 37.13971426,140.0538462 37.16429069,140.0307692 37.13971426))
1005912|6|140.1923077|37.09058533|POLYGON((140.1692308 37.13971426,140.1461538 37.11514581,140.1230769 37.09058533,140.1461538 37.06603281,140.1692308 37.04148824,140.1923077 37.0169516,140.2153846 37.04148824,140.2384615 37.06603281,140.2615385 37.09058533,140.2384615 37.11514581,140.2153846 37.13971426,140.1923077 37.16429069,140.1692308 37.13971426))
1005913|6|140.3307692|37.09058533|POLYGON((140.3076923 37.13971426,140.2846154 37.11514581,140.2615385 37.09058533,140.2846154 37.06603281,140.3076923 37.04148824,140.3307692 37.0169516,140.3538462 37.04148824,140.3769231 37.06603281,140.4 37.09058533,140.3769231 37.11514581,140.3538462 37.13971426,140.3307692 37.16429069,140.3076923 37.13971426))
1005914|6|140.4692308|37.09058533|POLYGON((140.4461538 37.13971426,140.4230769 37.11514581,140.4 37.09058533,140.4230769 37.06603281,140.4461538 37.04148824,140.4692308 37.0169516,140.4923077 37.04148824,140.5153846 37.06603281,140.5384615 37.09058533,140.5153846 37.11514581,140.4923077 37.13971426,140.4692308 37.16429069,140.4461538 37.13971426))
1005915|6|140.6076923|37.09058533|POLYGON((140.5846154 37.13971426,140.5615385 37.11514581,140.5384615 37.09058533,140.5615385 37.06603281,140.5846154 37.04148824,140.6076923 37.0169516,140.6307692 37.04148824,140.6538462 37.06603281,140.6769231 37.09058533,140.6538462 37.11514581,140.6307692 37.13971426,140.6076923 37.16429069,140.5846154 37.13971426))
1005916|6|140.7461538|37.09058533|POLYGON((140.7230769 37.13971426,140.7 37.11514581,140.6769231 37.09058533,140.7 37.06603281,140.7230769 37.04148824,140.7461538 37.0169516,140.7692308 37.04148824,140.7923077 37.06603281,140.8153846 37.09058533,140.7923077 37.11514581,140.7692308 37.13971426,140.7461538 37.16429069,140.7230769 37.13971426))
1005917|6|140.8846154|37.09058533|POLYGON((140.8615385 37.13971426,140.8384615 37.11514581,140.8153846 37.09058533,140.8384615 37.06603281,140.8615385 37.04148824,140.8846154 37.0169516,140.9076923 37.04148824,140.9307692 37.06603281,140.9538462 37.09058533,140.9307692 37.11514581,140.9076923 37.13971426,140.8846154 37.16429069,140.8615385 37.13971426))
1005918|6|141.0230769|37.09058533|POLYGON((141 37.13971426,140.9769231 37.11514581,140.9538462 37.09058533,140.9769231 37.06603281,141 37.04148824,141.0230769 37.0169516,141.0461538 37.04148824,141.0692308 37.06603281,141.0923077 37.09058533,141.0692308 37.11514581,141.0461538 37.13971426,141.0230769 37.16429069,141 37.13971426))
1008488|9|136.8|37.0169516|POLYGON((136.7769231 37.06603281,136.7538462 37.04148824,136.7307692 37.0169516,136.7538462 36.99242287,136.7769231 36.96790206,136.8 36.94338914,136.8230769 36.96790206,136.8461538 36.99242287,136.8692308 37.0169516,136.8461538 37.04148824,136.8230769 37.06603281,136.8 37.09058533,136.7769231 37.06603281))
1008489|9|136.9384615|37.0169516|POLYGON((136.9153846 37.06603281,136.8923077 37.04148824,136.8692308 37.0169516,136.8923077 36.99242287,136.9153846 36.96790206,136.9384615 36.94338914,136.9615385 36.96790206,136.9846154 36.99242287,137.0076923 37.0169516,136.9846154 37.04148824,136.9615385 37.06603281,136.9384615 37.09058533,136.9153846 37.06603281))
1008494|3|137.6307692|37.0169516|POLYGON((137.6076923 37.06603281,137.5846154 37.04148824,137.5615385 37.0169516,137.5846154 36.99242287,137.6076923 36.96790206,137.6307692 36.94338914,137.6538462 36.96790206,137.6769231 36.99242287,137.7 37.0169516,137.6769231 37.04148824,137.6538462 37.06603281,137.6307692 37.09058533,137.6076923 37.06603281))
1008495|5|137.7692308|37.0169516|POLYGON((137.7461538 37.06603281,137.7230769 37.04148824,137.7 37.0169516,137.7230769 36.99242287,137.7461538 36.96790206,137.7692308 36.94338914,137.7923077 36.96790206,137.8153846 36.99242287,137.8384615 37.0169516,137.8153846 37.04148824,137.7923077 37.06603281,137.7692308 37.09058533,137.7461538 37.06603281))
1008496|1|137.9076923|37.0169516|POLYGON((137.8846154 37.06603281,137.8615385 37.04148824,137.8384615 37.0169516,137.8615385 36.99242287,137.8846154 36.96790206,137.9076923 36.94338914,137.9307692 36.96790206,137.9538462 36.99242287,137.9769231 37.0169516,137.9538462 37.04148824,137.9307692 37.06603281,137.9076923 37.09058533,137.8846154 37.06603281))
1008498|9|138.1846154|37.0169516|POLYGON((138.1615385 37.06603281,138.1384615 37.04148824,138.1153846 37.0169516,138.1384615 36.99242287,138.1615385 36.96790206,138.1846154 36.94338914,138.2076923 36.96790206,138.2307692 36.99242287,138.2538462 37.0169516,138.2307692 37.04148824,138.2076923 37.06603281,138.1846154 37.09058533,138.1615385 37.06603281))
1008499|9|138.3230769|37.0169516|POLYGON((138.3 37.06603281,138.2769231 37.04148824,138.2538462 37.0169516,138.2769231 36.99242287,138.3 36.96790206,138.3230769 36.94338914,138.3461538 36.96790206,138.3692308 36.99242287,138.3923077 37.0169516,138.3692308 37.04148824,138.3461538 37.06603281,138.3230769 37.09058533,138.3 37.06603281))
1008500|9|138.4615385|37.0169516|POLYGON((138.4384615 37.06603281,138.4153846 37.04148824,138.3923077 37.0169516,138.4153846 36.99242287,138.4384615 36.96790206,138.4615385 36.94338914,138.4846154 36.96790206,138.5076923 36.99242287,138.5307692 37.0169516,138.5076923 37.04148824,138.4846154 37.06603281,138.4615385 37.09058533,138.4384615 37.06603281))
1008501|9|138.6|37.0169516|POLYGON((138.5769231 37.06603281,138.5538462 37.04148824,138.5307692 37.0169516,138.5538462 36.99242287,138.5769231 36.96790206,138.6 36.94338914,138.6230769 36.96790206,138.6461538 36.99242287,138.6692308 37.0169516,138.6461538 37.04148824,138.6230769 37.06603281,138.6 37.09058533,138.5769231 37.06603281))
1008502|3|138.7384615|37.0169516|POLYGON((138.7153846 37.06603281,138.6923077 37.04148824,138.6692308 37.0169516,138.6923077 36.99242287,138.7153846 36.96790206,138.7384615 36.94338914,138.7615385 36.96790206,138.7846154 36.99242287,138.8076923 37.0169516,138.7846154 37.04148824,138.7615385 37.06603281,138.7384615 37.09058533,138.7153846 37.06603281))
1008503|9|138.8769231|37.0169516|POLYGON((138.8538462 37.06603281,138.8307692 37.04148824,138.8076923 37.0169516,138.8307692 36.99242287,138.8538462 36.96790206,138.8769231 36.94338914,138.9 36.96790206,138.9230769 36.99242287,138.9461538 37.0169516,138.9230769 37.04148824,138.9 37.06603281,138.8769231 37.09058533,138.8538462 37.06603281))
1008508|3|139.5692308|37.0169516|POLYGON((139.5461538 37.06603281,139.5230769 37.04148824,139.5 37.0169516,139.5230769 36.99242287,139.5461538 36.96790206,139.5692308 36.94338914,139.5923077 36.96790206,139.6153846 36.99242287,139.6384615 37.0169516,139.6153846 37.04148824,139.5923077 37.06603281,139.5692308 37.09058533,139.5461538 37.06603281))
1008509|9|139.7076923|37.0169516|POLYGON((139.6846154 37.06603281,139.6615385 37.04148824,139.6384615 37.0169516,139.6615385 36.99242287,139.6846154 36.96790206,139.7076923 36.94338914,139.7307692 36.96790206,139.7538462 36.99242287,139.7769231 37.0169516,139.7538462 37.04148824,139.7307692 37.06603281,139.7076923 37.09058533,139.6846154 37.06603281))
1008510|3|139.8461538|37.0169516|POLYGON((139.8230769 37.06603281,139.8 37.04148824,139.7769231 37.0169516,139.8 36.99242287,139.8230769 36.96790206,139.8461538 36.94338914,139.8692308 36.96790206,139.8923077 36.99242287,139.9153846 37.0169516,139.8923077 37.04148824,139.8692308 37.06603281,139.8461538 37.09058533,139.8230769 37.06603281))
1008511|3|139.9846154|37.0169516|POLYGON((139.9615385 37.06603281,139.9384615 37.04148824,139.9153846 37.0169516,139.9384615 36.99242287,139.9615385 36.96790206,139.9846154 36.94338914,140.0076923 36.96790206,140.0307692 36.99242287,140.0538462 37.0169516,140.0307692 37.04148824,140.0076923 37.06603281,139.9846154 37.09058533,139.9615385 37.06603281))
1008512|3|140.1230769|37.0169516|POLYGON((140.1 37.06603281,140.0769231 37.04148824,140.0538462 37.0169516,140.0769231 36.99242287,140.1 36.96790206,140.1230769 36.94338914,140.1461538 36.96790206,140.1692308 36.99242287,140.1923077 37.0169516,140.1692308 37.04148824,140.1461538 37.06603281,140.1230769 37.09058533,140.1 37.06603281))
1008513|6|140.2615385|37.0169516|POLYGON((140.2384615 37.06603281,140.2153846 37.04148824,140.1923077 37.0169516,140.2153846 36.99242287,140.2384615 36.96790206,140.2615385 36.94338914,140.2846154 36.96790206,140.3076923 36.99242287,140.3307692 37.0169516,140.3076923 37.04148824,140.2846154 37.06603281,140.2615385 37.09058533,140.2384615 37.06603281))
1008514|6|140.4|37.0169516|POLYGON((140.3769231 37.06603281,140.3538462 37.04148824,140.3307692 37.0169516,140.3538462 36.99242287,140.3769231 36.96790206,140.4 36.94338914,140.4230769 36.96790206,140.4461538 36.99242287,140.4692308 37.0169516,140.4461538 37.04148824,140.4230769 37.06603281,140.4 37.09058533,140.3769231 37.06603281))
1008515|6|140.5384615|37.0169516|POLYGON((140.5153846 37.06603281,140.4923077 37.04148824,140.4692308 37.0169516,140.4923077 36.99242287,140.5153846 36.96790206,140.5384615 36.94338914,140.5615385 36.96790206,140.5846154 36.99242287,140.6076923 37.0169516,140.5846154 37.04148824,140.5615385 37.06603281,140.5384615 37.09058533,140.5153846 37.06603281))
1008516|6|140.6769231|37.0169516|POLYGON((140.6538462 37.06603281,140.6307692 37.04148824,140.6076923 37.0169516,140.6307692 36.99242287,140.6538462 36.96790206,140.6769231 36.94338914,140.7 36.96790206,140.7230769 36.99242287,140.7461538 37.0169516,140.7230769 37.04148824,140.7 37.06603281,140.6769231 37.09058533,140.6538462 37.06603281))
1008517|6|140.8153846|37.0169516|POLYGON((140.7923077 37.06603281,140.7692308 37.04148824,140.7461538 37.0169516,140.7692308 36.99242287,140.7923077 36.96790206,140.8153846 36.94338914,140.8384615 36.96790206,140.8615385 36.99242287,140.8846154 37.0169516,140.8615385 37.04148824,140.8384615 37.06603281,140.8153846 37.09058533,140.7923077 37.06603281))
1008518|6|140.9538462|37.0169516|POLYGON((140.9307692 37.06603281,140.9076923 37.04148824,140.8846154 37.0169516,140.9076923 36.99242287,140.9307692 36.96790206,140.9538462 36.94338914,140.9769231 36.96790206,141 36.99242287,141.0230769 37.0169516,141 37.04148824,140.9769231 37.06603281,140.9538462 37.09058533,140.9307692 37.06603281))
1011088|9|136.8692308|36.94338914|POLYGON((136.8461538 36.99242287,136.8230769 36.96790206,136.8 36.94338914,136.8230769 36.91888411,136.8461538 36.89438695,136.8692308 36.86989765,136.8923077 36.89438695,136.9153846 36.91888411,136.9384615 36.94338914,136.9153846 36.96790206,136.8923077 36.99242287,136.8692308 37.0169516,136.8461538 36.99242287))
1011089|9|137.0076923|36.94338914|POLYGON((136.9846154 36.99242287,136.9615385 36.96790206,136.9384615 36.94338914,136.9615385 36.91888411,136.9846154 36.89438695,137.0076923 36.86989765,137.0307692 36.89438695,137.0538462 36.91888411,137.0769231 36.94338914,137.0538462 36.96790206,137.0307692 36.99242287,137.0076923 37.0169516,136.9846154 36.99242287))
1011092|9|137.4230769|36.94338914|POLYGON((137.4 36.99242287,137.3769231 36.96790206,137.3538462 36.94338914,137.3769231 36.91888411,137.4 36.89438695,137.4230769 36.86989765,137.4461538 36.89438695,137.4692308 36.91888411,137.4923077 36.94338914,137.4692308 36.96790206,137.4461538 36.99242287,137.4230769 37.0169516,137.4 36.99242287))
1011093|9|137.5615385|36.94338914|POLYGON((137.5384615 36.99242287,137.5153846 36.96790206,137.4923077 36.94338914,137.5153846 36.91888411,137.5384615 36.89438695,137.5615385 36.86989765,137.5846154 36.89438695,137.6076923 36.91888411,137.6307692 36.94338914,137.6076923 36.96790206,137.5846154 36.99242287,137.5615385 37.0169516,137.5384615 36.99242287))
1011098|9|138.2538462|36.94338914|POLYGON((138.2307692 36.99242287,138.2076923 36.96790206,138.1846154 36.94338914,138.2076923 36.91888411,138.2307692 36.89438695,138.2538462 36.86989765,138.2769231 36.89438695,138.3 36.91888411,138.3230769 36.94338914,138.3 36.96790206,138.2769231 36.99242287,138.2538462 37.0169516,138.2307692 36.99242287))
1011099|9|138.3923077|36.94338914|POLYGON((138.3692308 36.99242287,138.3461538 36.96790206,138.3230769 36.94338914,138.3461538 36.91888411,138.3692308 36.89438695,138.3923077 36.86989765,138.4153846 36.89438695,138.4384615 36.91888411,138.4615385 36.94338914,138.4384615 36.96790206,138.4153846 36.99242287,138.3923077 37.0169516,138.3692308 36.99242287))
1011100|5|138.5307692|36.94338914|POLYGON((138.5076923 36.99242287,138.4846154 36.96790206,138.4615385 36.94338914,138.4846154 36.91888411,138.5076923 36.89438695,138.5307692 36.86989765,138.5538462 36.89438695,138.5769231 36.91888411,138.6 36.94338914,138.5769231 36.96790206,138.5538462 36.99242287,138.5307692 37.0169516,138.5076923 36.99242287))
1011101|5|138.6692308|36.94338914|POLYGON((138.6461538 36.99242287,138.6230769 36.96790206,138.6 36.94338914,138.6230769 36.91888411,138.6461538 36.89438695,138.6692308 36.86989765,138.6923077 36.89438695,138.7153846 36.91888411,138.7384615 36.94338914,138.7153846 36.96790206,138.6923077 36.99242287,138.6692308 37.0169516,138.6461538 36.99242287))
1011102|5|138.8076923|36.94338914|POLYGON((138.7846154 36.99242287,138.7615385 36.96790206,138.7384615 36.94338914,138.7615385 36.91888411,138.7846154 36.89438695,138.8076923 36.86989765,138.8307692 36.89438695,138.8538462 36.91888411,138.8769231 36.94338914,138.8538462 36.96790206,138.8307692 36.99242287,138.8076923 37.0169516,138.7846154 36.99242287))
1011104|1|139.0846154|36.94338914|POLYGON((139.0615385 36.99242287,139.0384615 36.96790206,139.0153846 36.94338914,139.0384615 36.91888411,139.0615385 36.89438695,139.0846154 36.86989765,139.1076923 36.89438695,139.1307692 36.91888411,139.1538462 36.94338914,139.1307692 36.96790206,139.1076923 36.99242287,139.0846154 37.0169516,139.0615385 36.99242287))
1011108|5|139.6384615|36.94338914|POLYGON((139.6153846 36.99242287,139.5923077 36.96790206,139.5692308 36.94338914,139.5923077 36.91888411,139.6153846 36.89438695,139.6384615 36.86989765,139.6615385 36.89438695,139.6846154 36.91888411,139.7076923 36.94338914,139.6846154 36.96790206,139.6615385 36.99242287,139.6384615 37.0169516,139.6153846 36.99242287))
1011109|3|139.7769231|36.94338914|POLYGON((139.7538462 36.99242287,139.7307692 36.96790206,139.7076923 36.94338914,139.7307692 36.91888411,139.7538462 36.89438695,139.7769231 36.86989765,139.8 36.89438695,139.8230769 36.91888411,139.8461538 36.94338914,139.8230769 36.96790206,139.8 36.99242287,139.7769231 37.0169516,139.7538462 36.99242287))
1011110|1|139.9153846|36.94338914|POLYGON((139.8923077 36.99242287,139.8692308 36.96790206,139.8461538 36.94338914,139.8692308 36.91888411,139.8923077 36.89438695,139.9153846 36.86989765,139.9384615 36.89438695,139.9615385 36.91888411,139.9846154 36.94338914,139.9615385 36.96790206,139.9384615 36.99242287,139.9153846 37.0169516,139.8923077 36.99242287))
1011111|3|140.0538462|36.94338914|POLYGON((140.0307692 36.99242287,140.0076923 36.96790206,139.9846154 36.94338914,140.0076923 36.91888411,140.0307692 36.89438695,140.0538462 36.86989765,140.0769231 36.89438695,140.1 36.91888411,140.1230769 36.94338914,140.1 36.96790206,140.0769231 36.99242287,140.0538462 37.0169516,140.0307692 36.99242287))
1011112|3|140.1923077|36.94338914|POLYGON((140.1692308 36.99242287,140.1461538 36.96790206,140.1230769 36.94338914,140.1461538 36.91888411,140.1692308 36.89438695,140.1923077 36.86989765,140.2153846 36.89438695,140.2384615 36.91888411,140.2615385 36.94338914,140.2384615 36.96790206,140.2153846 36.99242287,140.1923077 37.0169516,140.1692308 36.99242287))
1011114|5|140.4692308|36.94338914|POLYGON((140.4461538 36.99242287,140.4230769 36.96790206,140.4 36.94338914,140.4230769 36.91888411,140.4461538 36.89438695,140.4692308 36.86989765,140.4923077 36.89438695,140.5153846 36.91888411,140.5384615 36.94338914,140.5153846 36.96790206,140.4923077 36.99242287,140.4692308 37.0169516,140.4461538 36.99242287))
1011116|6|140.7461538|36.94338914|POLYGON((140.7230769 36.99242287,140.7 36.96790206,140.6769231 36.94338914,140.7 36.91888411,140.7230769 36.89438695,140.7461538 36.86989765,140.7692308 36.89438695,140.7923077 36.91888411,140.8153846 36.94338914,140.7923077 36.96790206,140.7692308 36.99242287,140.7461538 37.0169516,140.7230769 36.99242287))
1011117|6|140.8846154|36.94338914|POLYGON((140.8615385 36.99242287,140.8384615 36.96790206,140.8153846 36.94338914,140.8384615 36.91888411,140.8615385 36.89438695,140.8846154 36.86989765,140.9076923 36.89438695,140.9307692 36.91888411,140.9538462 36.94338914,140.9307692 36.96790206,140.9076923 36.99242287,140.8846154 37.0169516,140.8615385 36.99242287))
1013688|9|136.8|36.86989765|POLYGON((136.7769231 36.91888411,136.7538462 36.89438695,136.7307692 36.86989765,136.7538462 36.84541619,136.7769231 36.82094257,136.8 36.79647678,136.8230769 36.82094257,136.8461538 36.84541619,136.8692308 36.86989765,136.8461538 36.89438695,136.8230769 36.91888411,136.8 36.94338914,136.7769231 36.91888411))
1013689|9|136.9384615|36.86989765|POLYGON((136.9153846 36.91888411,136.8923077 36.89438695,136.8692308 36.86989765,136.8923077 36.84541619,136.9153846 36.82094257,136.9384615 36.79647678,136.9615385 36.82094257,136.9846154 36.84541619,137.0076923 36.86989765,136.9846154 36.89438695,136.9615385 36.91888411,136.9384615 36.94338914,136.9153846 36.91888411))
1013692|5|137.3538462|36.86989765|POLYGON((137.3307692 36.91888411,137.3076923 36.89438695,137.2846154 36.86989765,137.3076923 36.84541619,137.3307692 36.82094257,137.3538462 36.79647678,137.3769231 36.82094257,137.4 36.84541619,137.4230769 36.86989765,137.4 36.89438695,137.3769231 36.91888411,137.3538462 36.94338914,137.3307692 36.91888411))
1013693|9|137.4923077|36.86989765|POLYGON((137.4692308 36.91888411,137.4461538 36.89438695,137.4230769 36.86989765,137.4461538 36.84541619,137.4692308 36.82094257,137.4923077 36.79647678,137.5153846 36.82094257,137.5384615 36.84541619,137.5615385 36.86989765,137.5384615 36.89438695,137.5153846 36.91888411,137.4923077 36.94338914,137.4692308 36.91888411))
1013694|5|137.6307692|36.86989765|POLYGON((137.6076923 36.91888411,137.5846154 36.89438695,137.5615385 36.86989765,137.5846154 36.84541619,137.6076923 36.82094257,137.6307692 36.79647678,137.6538462 36.82094257,137.6769231 36.84541619,137.7 36.86989765,137.6769231 36.89438695,137.6538462 36.91888411,137.6307692 36.94338914,137.6076923 36.91888411))
1013696|5|137.9076923|36.86989765|POLYGON((137.8846154 36.91888411,137.8615385 36.89438695,137.8384615 36.86989765,137.8615385 36.84541619,137.8846154 36.82094257,137.9076923 36.79647678,137.9307692 36.82094257,137.9538462 36.84541619,137.9769231 36.86989765,137.9538462 36.89438695,137.9307692 36.91888411,137.9076923 36.94338914,137.8846154 36.91888411))
1013698|9|138.1846154|36.86989765|POLYGON((138.1615385 36.91888411,138.1384615 36.89438695,138.1153846 36.86989765,138.1384615 36.84541619,138.1615385 36.82094257,138.1846154 36.79647678,138.2076923 36.82094257,138.2307692 36.84541619,138.2538462 36.86989765,138.2307692 36.89438695,138.2076923 36.91888411,138.1846154 36.94338914,138.1615385 36.91888411))
1013699|9|138.3230769|36.86989765|POLYGON((138.3 36.91888411,138.2769231 36.89438695,138.2538462 36.86989765,138.2769231 36.84541619,138.3 36.82094257,138.3230769 36.79647678,138.3461538 36.82094257,138.3692308 36.84541619,138.3923077 36.86989765,138.3692308 36.89438695,138.3461538 36.91888411,138.3230769 36.94338914,138.3 36.91888411))
1013700|5|138.4615385|36.86989765|POLYGON((138.4384615 36.91888411,138.4153846 36.89438695,138.3923077 36.86989765,138.4153846 36.84541619,138.4384615 36.82094257,138.4615385 36.79647678,138.4846154 36.82094257,138.5076923 36.84541619,138.5307692 36.86989765,138.5076923 36.89438695,138.4846154 36.91888411,138.4615385 36.94338914,138.4384615 36.91888411))
1013702|5|138.7384615|36.86989765|POLYGON((138.7153846 36.91888411,138.6923077 36.89438695,138.6692308 36.86989765,138.6923077 36.84541619,138.7153846 36.82094257,138.7384615 36.79647678,138.7615385 36.82094257,138.7846154 36.84541619,138.8076923 36.86989765,138.7846154 36.89438695,138.7615385 36.91888411,138.7384615 36.94338914,138.7153846 36.91888411))
1013703|1|138.8769231|36.86989765|POLYGON((138.8538462 36.91888411,138.8307692 36.89438695,138.8076923 36.86989765,138.8307692 36.84541619,138.8538462 36.82094257,138.8769231 36.79647678,138.9 36.82094257,138.9230769 36.84541619,138.9461538 36.86989765,138.9230769 36.89438695,138.9 36.91888411,138.8769231 36.94338914,138.8538462 36.91888411))
1013704|5|139.0153846|36.86989765|POLYGON((138.9923077 36.91888411,138.9692308 36.89438695,138.9461538 36.86989765,138.9692308 36.84541619,138.9923077 36.82094257,139.0153846 36.79647678,139.0384615 36.82094257,139.0615385 36.84541619,139.0846154 36.86989765,139.0615385 36.89438695,139.0384615 36.91888411,139.0153846 36.94338914,138.9923077 36.91888411))
1013705|5|139.1538462|36.86989765|POLYGON((139.1307692 36.91888411,139.1076923 36.89438695,139.0846154 36.86989765,139.1076923 36.84541619,139.1307692 36.82094257,139.1538462 36.79647678,139.1769231 36.82094257,139.2 36.84541619,139.2230769 36.86989765,139.2 36.89438695,139.1769231 36.91888411,139.1538462 36.94338914,139.1307692 36.91888411))
1013707|3|139.4307692|36.86989765|POLYGON((139.4076923 36.91888411,139.3846154 36.89438695,139.3615385 36.86989765,139.3846154 36.84541619,139.4076923 36.82094257,139.4307692 36.79647678,139.4538462 36.82094257,139.4769231 36.84541619,139.5 36.86989765,139.4769231 36.89438695,139.4538462 36.91888411,139.4307692 36.94338914,139.4076923 36.91888411))
1013708|7|139.5692308|36.86989765|POLYGON((139.5461538 36.91888411,139.5230769 36.89438695,139.5 36.86989765,139.5230769 36.84541619,139.5461538 36.82094257,139.5692308 36.79647678,139.5923077 36.82094257,139.6153846 36.84541619,139.6384615 36.86989765,139.6153846 36.89438695,139.5923077 36.91888411,139.5692308 36.94338914,139.5461538 36.91888411))
1013709|9|139.7076923|36.86989765|POLYGON((139.6846154 36.91888411,139.6615385 36.89438695,139.6384615 36.86989765,139.6615385 36.84541619,139.6846154 36.82094257,139.7076923 36.79647678,139.7307692 36.82094257,139.7538462 36.84541619,139.7769231 36.86989765,139.7538462 36.89438695,139.7307692 36.91888411,139.7076923 36.94338914,139.6846154 36.91888411))
1013711|3|139.9846154|36.86989765|POLYGON((139.9615385 36.91888411,139.9384615 36.89438695,139.9153846 36.86989765,139.9384615 36.84541619,139.9615385 36.82094257,139.9846154 36.79647678,140.0076923 36.82094257,140.0307692 36.84541619,140.0538462 36.86989765,140.0307692 36.89438695,140.0076923 36.91888411,139.9846154 36.94338914,139.9615385 36.91888411))
1013712|3|140.1230769|36.86989765|POLYGON((140.1 36.91888411,140.0769231 36.89438695,140.0538462 36.86989765,140.0769231 36.84541619,140.1 36.82094257,140.1230769 36.79647678,140.1461538 36.82094257,140.1692308 36.84541619,140.1923077 36.86989765,140.1692308 36.89438695,140.1461538 36.91888411,140.1230769 36.94338914,140.1 36.91888411))
1013713|3|140.2615385|36.86989765|POLYGON((140.2384615 36.91888411,140.2153846 36.89438695,140.1923077 36.86989765,140.2153846 36.84541619,140.2384615 36.82094257,140.2615385 36.79647678,140.2846154 36.82094257,140.3076923 36.84541619,140.3307692 36.86989765,140.3076923 36.89438695,140.2846154 36.91888411,140.2615385 36.94338914,140.2384615 36.91888411))
1013714|5|140.4|36.86989765|POLYGON((140.3769231 36.91888411,140.3538462 36.89438695,140.3307692 36.86989765,140.3538462 36.84541619,140.3769231 36.82094257,140.4 36.79647678,140.4230769 36.82094257,140.4461538 36.84541619,140.4692308 36.86989765,140.4461538 36.89438695,140.4230769 36.91888411,140.4 36.94338914,140.3769231 36.91888411))
1013717|6|140.8153846|36.86989765|POLYGON((140.7923077 36.91888411,140.7692308 36.89438695,140.7461538 36.86989765,140.7692308 36.84541619,140.7923077 36.82094257,140.8153846 36.79647678,140.8384615 36.82094257,140.8615385 36.84541619,140.8846154 36.86989765,140.8615385 36.89438695,140.8384615 36.91888411,140.8153846 36.94338914,140.7923077 36.91888411))
1016287|9|136.7307692|36.79647678|POLYGON((136.7076923 36.84541619,136.6846154 36.82094257,136.6615385 36.79647678,136.6846154 36.7720188,136.7076923 36.74756862,136.7307692 36.72312622,136.7538462 36.74756862,136.7769231 36.7720188,136.8 36.79647678,136.7769231 36.82094257,136.7538462 36.84541619,136.7307692 36.86989765,136.7076923 36.84541619))
1016289|9|137.0076923|36.79647678|POLYGON((136.9846154 36.84541619,136.9615385 36.82094257,136.9384615 36.79647678,136.9615385 36.7720188,136.9846154 36.74756862,137.0076923 36.72312622,137.0307692 36.74756862,137.0538462 36.7720188,137.0769231 36.79647678,137.0538462 36.82094257,137.0307692 36.84541619,137.0076923 36.86989765,136.9846154 36.84541619))
1016290|9|137.1461538|36.79647678|POLYGON((137.1230769 36.84541619,137.1 36.82094257,137.0769231 36.79647678,137.1 36.7720188,137.1230769 36.74756862,137.1461538 36.72312622,137.1692308 36.74756862,137.1923077 36.7720188,137.2153846 36.79647678,137.1923077 36.82094257,137.1692308 36.84541619,137.1461538 36.86989765,137.1230769 36.84541619))
1016291|9|137.2846154|36.79647678|POLYGON((137.2615385 36.84541619,137.2384615 36.82094257,137.2153846 36.79647678,137.2384615 36.7720188,137.2615385 36.74756862,137.2846154 36.72312622,137.3076923 36.74756862,137.3307692 36.7720188,137.3538462 36.79647678,137.3307692 36.82094257,137.3076923 36.84541619,137.2846154 36.86989765,137.2615385 36.84541619))
1016292|9|137.4230769|36.79647678|POLYGON((137.4 36.84541619,137.3769231 36.82094257,137.3538462 36.79647678,137.3769231 36.7720188,137.4 36.74756862,137.4230769 36.72312622,137.4461538 36.74756862,137.4692308 36.7720188,137.4923077 36.79647678,137.4692308 36.82094257,137.4461538 36.84541619,137.4230769 36.86989765,137.4 36.84541619))
1016293|4|137.5615385|36.79647678|POLYGON((137.5384615 36.84541619,137.5153846 36.82094257,137.4923077 36.79647678,137.5153846 36.7720188,137.5384615 36.74756862,137.5615385 36.72312622,137.5846154 36.74756862,137.6076923 36.7720188,137.6307692 36.79647678,137.6076923 36.82094257,137.5846154 36.84541619,137.5615385 36.86989765,137.5384615 36.84541619))
1016297|3|138.1153846|36.79647678|POLYGON((138.0923077 36.84541619,138.0692308 36.82094257,138.0461538 36.79647678,138.0692308 36.7720188,138.0923077 36.74756862,138.1153846 36.72312622,138.1384615 36.74756862,138.1615385 36.7720188,138.1846154 36.79647678,138.1615385 36.82094257,138.1384615 36.84541619,138.1153846 36.86989765,138.0923077 36.84541619))
1016298|9|138.2538462|36.79647678|POLYGON((138.2307692 36.84541619,138.2076923 36.82094257,138.1846154 36.79647678,138.2076923 36.7720188,138.2307692 36.74756862,138.2538462 36.72312622,138.2769231 36.74756862,138.3 36.7720188,138.3230769 36.79647678,138.3 36.82094257,138.2769231 36.84541619,138.2538462 36.86989765,138.2307692 36.84541619))
1016299|9|138.3923077|36.79647678|POLYGON((138.3692308 36.84541619,138.3461538 36.82094257,138.3230769 36.79647678,138.3461538 36.7720188,138.3692308 36.74756862,138.3923077 36.72312622,138.4153846 36.74756862,138.4384615 36.7720188,138.4615385 36.79647678,138.4384615 36.82094257,138.4153846 36.84541619,138.3923077 36.86989765,138.3692308 36.84541619))
1016300|9|138.5307692|36.79647678|POLYGON((138.5076923 36.84541619,138.4846154 36.82094257,138.4615385 36.79647678,138.4846154 36.7720188,138.5076923 36.74756862,138.5307692 36.72312622,138.5538462 36.74756862,138.5769231 36.7720188,138.6 36.79647678,138.5769231 36.82094257,138.5538462 36.84541619,138.5307692 36.86989765,138.5076923 36.84541619))
1016302|5|138.8076923|36.79647678|POLYGON((138.7846154 36.84541619,138.7615385 36.82094257,138.7384615 36.79647678,138.7615385 36.7720188,138.7846154 36.74756862,138.8076923 36.72312622,138.8307692 36.74756862,138.8538462 36.7720188,138.8769231 36.79647678,138.8538462 36.82094257,138.8307692 36.84541619,138.8076923 36.86989765,138.7846154 36.84541619))
1016303|5|138.9461538|36.79647678|POLYGON((138.9230769 36.84541619,138.9 36.82094257,138.8769231 36.79647678,138.9 36.7720188,138.9230769 36.74756862,138.9461538 36.72312622,138.9692308 36.74756862,138.9923077 36.7720188,139.0153846 36.79647678,138.9923077 36.82094257,138.9692308 36.84541619,138.9461538 36.86989765,138.9230769 36.84541619))
1016304|5|139.0846154|36.79647678|POLYGON((139.0615385 36.84541619,139.0384615 36.82094257,139.0153846 36.79647678,139.0384615 36.7720188,139.0615385 36.74756862,139.0846154 36.72312622,139.1076923 36.74756862,139.1307692 36.7720188,139.1538462 36.79647678,139.1307692 36.82094257,139.1076923 36.84541619,139.0846154 36.86989765,139.0615385 36.84541619))
1016305|3|139.2230769|36.79647678|POLYGON((139.2 36.84541619,139.1769231 36.82094257,139.1538462 36.79647678,139.1769231 36.7720188,139.2 36.74756862,139.2230769 36.72312622,139.2461538 36.74756862,139.2692308 36.7720188,139.2923077 36.79647678,139.2692308 36.82094257,139.2461538 36.84541619,139.2230769 36.86989765,139.2 36.84541619))
1016306|5|139.3615385|36.79647678|POLYGON((139.3384615 36.84541619,139.3153846 36.82094257,139.2923077 36.79647678,139.3153846 36.7720188,139.3384615 36.74756862,139.3615385 36.72312622,139.3846154 36.74756862,139.4076923 36.7720188,139.4307692 36.79647678,139.4076923 36.82094257,139.3846154 36.84541619,139.3615385 36.86989765,139.3384615 36.84541619))
1016307|5|139.5|36.79647678|POLYGON((139.4769231 36.84541619,139.4538462 36.82094257,139.4307692 36.79647678,139.4538462 36.7720188,139.4769231 36.74756862,139.5 36.72312622,139.5230769 36.74756862,139.5461538 36.7720188,139.5692308 36.79647678,139.5461538 36.82094257,139.5230769 36.84541619,139.5 36.86989765,139.4769231 36.84541619))
1016308|5|139.6384615|36.79647678|POLYGON((139.6153846 36.84541619,139.5923077 36.82094257,139.5692308 36.79647678,139.5923077 36.7720188,139.6153846 36.74756862,139.6384615 36.72312622,139.6615385 36.74756862,139.6846154 36.7720188,139.7076923 36.79647678,139.6846154 36.82094257,139.6615385 36.84541619,139.6384615 36.86989765,139.6153846 36.84541619))
1016309|3|139.7769231|36.79647678|POLYGON((139.7538462 36.84541619,139.7307692 36.82094257,139.7076923 36.79647678,139.7307692 36.7720188,139.7538462 36.74756862,139.7769231 36.72312622,139.8 36.74756862,139.8230769 36.7720188,139.8461538 36.79647678,139.8230769 36.82094257,139.8 36.84541619,139.7769231 36.86989765,139.7538462 36.84541619))
1016310|3|139.9153846|36.79647678|POLYGON((139.8923077 36.84541619,139.8692308 36.82094257,139.8461538 36.79647678,139.8692308 36.7720188,139.8923077 36.74756862,139.9153846 36.72312622,139.9384615 36.74756862,139.9615385 36.7720188,139.9846154 36.79647678,139.9615385 36.82094257,139.9384615 36.84541619,139.9153846 36.86989765,139.8923077 36.84541619))
1016311|3|140.0538462|36.79647678|POLYGON((140.0307692 36.84541619,140.0076923 36.82094257,139.9846154 36.79647678,140.0076923 36.7720188,140.0307692 36.74756862,140.0538462 36.72312622,140.0769231 36.74756862,140.1 36.7720188,140.1230769 36.79647678,140.1 36.82094257,140.0769231 36.84541619,140.0538462 36.86989765,140.0307692 36.84541619))
1016312|8|140.1923077|36.79647678|POLYGON((140.1692308 36.84541619,140.1461538 36.82094257,140.1230769 36.79647678,140.1461538 36.7720188,140.1692308 36.74756862,140.1923077 36.72312622,140.2153846 36.74756862,140.2384615 36.7720188,140.2615385 36.79647678,140.2384615 36.82094257,140.2153846 36.84541619,140.1923077 36.86989765,140.1692308 36.84541619))
1016313|3|140.3307692|36.79647678|POLYGON((140.3076923 36.84541619,140.2846154 36.82094257,140.2615385 36.79647678,140.2846154 36.7720188,140.3076923 36.74756862,140.3307692 36.72312622,140.3538462 36.74756862,140.3769231 36.7720188,140.4 36.79647678,140.3769231 36.82094257,140.3538462 36.84541619,140.3307692 36.86989765,140.3076923 36.84541619))
1016316|3|140.7461538|36.79647678|POLYGON((140.7230769 36.84541619,140.7 36.82094257,140.6769231 36.79647678,140.7 36.7720188,140.7230769 36.74756862,140.7461538 36.72312622,140.7692308 36.74756862,140.7923077 36.7720188,140.8153846 36.79647678,140.7923077 36.82094257,140.7692308 36.84541619,140.7461538 36.86989765,140.7230769 36.84541619))
1018887|9|136.6615385|36.72312622|POLYGON((136.6384615 36.7720188,136.6153846 36.74756862,136.5923077 36.72312622,136.6153846 36.6986916,136.6384615 36.67426475,136.6615385 36.64984565,136.6846154 36.67426475,136.7076923 36.6986916,136.7307692 36.72312622,136.7076923 36.74756862,136.6846154 36.7720188,136.6615385 36.79647678,136.6384615 36.7720188))
1018888|5|136.8|36.72312622|POLYGON((136.7769231 36.7720188,136.7538462 36.74756862,136.7307692 36.72312622,136.7538462 36.6986916,136.7769231 36.67426475,136.8 36.64984565,136.8230769 36.67426475,136.8461538 36.6986916,136.8692308 36.72312622,136.8461538 36.74756862,136.8230769 36.7720188,136.8 36.79647678,136.7769231 36.7720188))
1018889|9|136.9384615|36.72312622|POLYGON((136.9153846 36.7720188,136.8923077 36.74756862,136.8692308 36.72312622,136.8923077 36.6986916,136.9153846 36.67426475,136.9384615 36.64984565,136.9615385 36.67426475,136.9846154 36.6986916,137.0076923 36.72312622,136.9846154 36.74756862,136.9615385 36.7720188,136.9384615 36.79647678,136.9153846 36.7720188))
1018890|9|137.0769231|36.72312622|POLYGON((137.0538462 36.7720188,137.0307692 36.74756862,137.0076923 36.72312622,137.0307692 36.6986916,137.0538462 36.67426475,137.0769231 36.64984565,137.1 36.67426475,137.1230769 36.6986916,137.1461538 36.72312622,137.1230769 36.74756862,137.1 36.7720188,137.0769231 36.79647678,137.0538462 36.7720188))
1018891|9|137.2153846|36.72312622|POLYGON((137.1923077 36.7720188,137.1692308 36.74756862,137.1461538 36.72312622,137.1692308 36.6986916,137.1923077 36.67426475,137.2153846 36.64984565,137.2384615 36.67426475,137.2615385 36.6986916,137.2846154 36.72312622,137.2615385 36.74756862,137.2384615 36.7720188,137.2153846 36.79647678,137.1923077 36.7720188))
1018892|9|137.3538462|36.72312622|POLYGON((137.3307692 36.7720188,137.3076923 36.74756862,137.2846154 36.72312622,137.3076923 36.6986916,137.3307692 36.67426475,137.3538462 36.64984565,137.3769231 36.67426475,137.4 36.6986916,137.4230769 36.72312622,137.4 36.74756862,137.3769231 36.7720188,137.3538462 36.79647678,137.3307692 36.7720188))
1018895|3|137.7692308|36.72312622|POLYGON((137.7461538 36.7720188,137.7230769 36.74756862,137.7 36.72312622,137.7230769 36.6986916,137.7461538 36.67426475,137.7692308 36.64984565,137.7923077 36.67426475,137.8153846 36.6986916,137.8384615 36.72312622,137.8153846 36.74756862,137.7923077 36.7720188,137.7692308 36.79647678,137.7461538 36.7720188))
1018896|9|137.9076923|36.72312622|POLYGON((137.8846154 36.7720188,137.8615385 36.74756862,137.8384615 36.72312622,137.8615385 36.6986916,137.8846154 36.67426475,137.9076923 36.64984565,137.9307692 36.67426475,137.9538462 36.6986916,137.9769231 36.72312622,137.9538462 36.74756862,137.9307692 36.7720188,137.9076923 36.79647678,137.8846154 36.7720188))
1018897|9|138.0461538|36.72312622|POLYGON((138.0230769 36.7720188,138 36.74756862,137.9769231 36.72312622,138 36.6986916,138.0230769 36.67426475,138.0461538 36.64984565,138.0692308 36.67426475,138.0923077 36.6986916,138.1153846 36.72312622,138.0923077 36.74756862,138.0692308 36.7720188,138.0461538 36.79647678,138.0230769 36.7720188))
1018898|9|138.1846154|36.72312622|POLYGON((138.1615385 36.7720188,138.1384615 36.74756862,138.1153846 36.72312622,138.1384615 36.6986916,138.1615385 36.67426475,138.1846154 36.64984565,138.2076923 36.67426475,138.2307692 36.6986916,138.2538462 36.72312622,138.2307692 36.74756862,138.2076923 36.7720188,138.1846154 36.79647678,138.1615385 36.7720188))
1018899|9|138.3230769|36.72312622|POLYGON((138.3 36.7720188,138.2769231 36.74756862,138.2538462 36.72312622,138.2769231 36.6986916,138.3 36.67426475,138.3230769 36.64984565,138.3461538 36.67426475,138.3692308 36.6986916,138.3923077 36.72312622,138.3692308 36.74756862,138.3461538 36.7720188,138.3230769 36.79647678,138.3 36.7720188))
1018900|9|138.4615385|36.72312622|POLYGON((138.4384615 36.7720188,138.4153846 36.74756862,138.3923077 36.72312622,138.4153846 36.6986916,138.4384615 36.67426475,138.4615385 36.64984565,138.4846154 36.67426475,138.5076923 36.6986916,138.5307692 36.72312622,138.5076923 36.74756862,138.4846154 36.7720188,138.4615385 36.79647678,138.4384615 36.7720188))
1018901|5|138.6|36.72312622|POLYGON((138.5769231 36.7720188,138.5538462 36.74756862,138.5307692 36.72312622,138.5538462 36.6986916,138.5769231 36.67426475,138.6 36.64984565,138.6230769 36.67426475,138.6461538 36.6986916,138.6692308 36.72312622,138.6461538 36.74756862,138.6230769 36.7720188,138.6 36.79647678,138.5769231 36.7720188))
1018902|5|138.7384615|36.72312622|POLYGON((138.7153846 36.7720188,138.6923077 36.74756862,138.6692308 36.72312622,138.6923077 36.6986916,138.7153846 36.67426475,138.7384615 36.64984565,138.7615385 36.67426475,138.7846154 36.6986916,138.8076923 36.72312622,138.7846154 36.74756862,138.7615385 36.7720188,138.7384615 36.79647678,138.7153846 36.7720188))
1018903|5|138.8769231|36.72312622|POLYGON((138.8538462 36.7720188,138.8307692 36.74756862,138.8076923 36.72312622,138.8307692 36.6986916,138.8538462 36.67426475,138.8769231 36.64984565,138.9 36.67426475,138.9230769 36.6986916,138.9461538 36.72312622,138.9230769 36.74756862,138.9 36.7720188,138.8769231 36.79647678,138.8538462 36.7720188))
1018904|5|139.0153846|36.72312622|POLYGON((138.9923077 36.7720188,138.9692308 36.74756862,138.9461538 36.72312622,138.9692308 36.6986916,138.9923077 36.67426475,139.0153846 36.64984565,139.0384615 36.67426475,139.0615385 36.6986916,139.0846154 36.72312622,139.0615385 36.74756862,139.0384615 36.7720188,139.0153846 36.79647678,138.9923077 36.7720188))
1018905|8|139.1538462|36.72312622|POLYGON((139.1307692 36.7720188,139.1076923 36.74756862,139.0846154 36.72312622,139.1076923 36.6986916,139.1307692 36.67426475,139.1538462 36.64984565,139.1769231 36.67426475,139.2 36.6986916,139.2230769 36.72312622,139.2 36.74756862,139.1769231 36.7720188,139.1538462 36.79647678,139.1307692 36.7720188))
1018907|3|139.4307692|36.72312622|POLYGON((139.4076923 36.7720188,139.3846154 36.74756862,139.3615385 36.72312622,139.3846154 36.6986916,139.4076923 36.67426475,139.4307692 36.64984565,139.4538462 36.67426475,139.4769231 36.6986916,139.5 36.72312622,139.4769231 36.74756862,139.4538462 36.7720188,139.4307692 36.79647678,139.4076923 36.7720188))
1018908|3|139.5692308|36.72312622|POLYGON((139.5461538 36.7720188,139.5230769 36.74756862,139.5 36.72312622,139.5230769 36.6986916,139.5461538 36.67426475,139.5692308 36.64984565,139.5923077 36.67426475,139.6153846 36.6986916,139.6384615 36.72312622,139.6153846 36.74756862,139.5923077 36.7720188,139.5692308 36.79647678,139.5461538 36.7720188))
1018909|3|139.7076923|36.72312622|POLYGON((139.6846154 36.7720188,139.6615385 36.74756862,139.6384615 36.72312622,139.6615385 36.6986916,139.6846154 36.67426475,139.7076923 36.64984565,139.7307692 36.67426475,139.7538462 36.6986916,139.7769231 36.72312622,139.7538462 36.74756862,139.7307692 36.7720188,139.7076923 36.79647678,139.6846154 36.7720188))
1018910|10|139.8461538|36.72312622|POLYGON((139.8230769 36.7720188,139.8 36.74756862,139.7769231 36.72312622,139.8 36.6986916,139.8230769 36.67426475,139.8461538 36.64984565,139.8692308 36.67426475,139.8923077 36.6986916,139.9153846 36.72312622,139.8923077 36.74756862,139.8692308 36.7720188,139.8461538 36.79647678,139.8230769 36.7720188))
1018911|3|139.9846154|36.72312622|POLYGON((139.9615385 36.7720188,139.9384615 36.74756862,139.9153846 36.72312622,139.9384615 36.6986916,139.9615385 36.67426475,139.9846154 36.64984565,140.0076923 36.67426475,140.0307692 36.6986916,140.0538462 36.72312622,140.0307692 36.74756862,140.0076923 36.7720188,139.9846154 36.79647678,139.9615385 36.7720188))
1018912|3|140.1230769|36.72312622|POLYGON((140.1 36.7720188,140.0769231 36.74756862,140.0538462 36.72312622,140.0769231 36.6986916,140.1 36.67426475,140.1230769 36.64984565,140.1461538 36.67426475,140.1692308 36.6986916,140.1923077 36.72312622,140.1692308 36.74756862,140.1461538 36.7720188,140.1230769 36.79647678,140.1 36.7720188))
1018913|3|140.2615385|36.72312622|POLYGON((140.2384615 36.7720188,140.2153846 36.74756862,140.1923077 36.72312622,140.2153846 36.6986916,140.2384615 36.67426475,140.2615385 36.64984565,140.2846154 36.67426475,140.3076923 36.6986916,140.3307692 36.72312622,140.3076923 36.74756862,140.2846154 36.7720188,140.2615385 36.79647678,140.2384615 36.7720188))
1018914|3|140.4|36.72312622|POLYGON((140.3769231 36.7720188,140.3538462 36.74756862,140.3307692 36.72312622,140.3538462 36.6986916,140.3769231 36.67426475,140.4 36.64984565,140.4230769 36.67426475,140.4461538 36.6986916,140.4692308 36.72312622,140.4461538 36.74756862,140.4230769 36.7720188,140.4 36.79647678,140.3769231 36.7720188))
1018916|3|140.6769231|36.72312622|POLYGON((140.6538462 36.7720188,140.6307692 36.74756862,140.6076923 36.72312622,140.6307692 36.6986916,140.6538462 36.67426475,140.6769231 36.64984565,140.7 36.67426475,140.7230769 36.6986916,140.7461538 36.72312622,140.7230769 36.74756862,140.7 36.7720188,140.6769231 36.79647678,140.6538462 36.7720188))
1021486|9|136.5923077|36.64984565|POLYGON((136.5692308 36.6986916,136.5461538 36.67426475,136.5230769 36.64984565,136.5461538 36.62543429,136.5692308 36.60103066,136.5923077 36.57663474,136.6153846 36.60103066,136.6384615 36.62543429,136.6615385 36.64984565,136.6384615 36.67426475,136.6153846 36.6986916,136.5923077 36.72312622,136.5692308 36.6986916))
1021487|9|136.7307692|36.64984565|POLYGON((136.7076923 36.6986916,136.6846154 36.67426475,136.6615385 36.64984565,136.6846154 36.62543429,136.7076923 36.60103066,136.7307692 36.57663474,136.7538462 36.60103066,136.7769231 36.62543429,136.8 36.64984565,136.7769231 36.67426475,136.7538462 36.6986916,136.7307692 36.72312622,136.7076923 36.6986916))
1021488|9|136.8692308|36.64984565|POLYGON((136.8461538 36.6986916,136.8230769 36.67426475,136.8 36.64984565,136.8230769 36.62543429,136.8461538 36.60103066,136.8692308 36.57663474,136.8923077 36.60103066,136.9153846 36.62543429,136.9384615 36.64984565,136.9153846 36.67426475,136.8923077 36.6986916,136.8692308 36.72312622,136.8461538 36.6986916))
1021489|9|137.0076923|36.64984565|POLYGON((136.9846154 36.6986916,136.9615385 36.67426475,136.9384615 36.64984565,136.9615385 36.62543429,136.9846154 36.60103066,137.0076923 36.57663474,137.0307692 36.60103066,137.0538462 36.62543429,137.0769231 36.64984565,137.0538462 36.67426475,137.0307692 36.6986916,137.0076923 36.72312622,136.9846154 36.6986916))
1021490|9|137.1461538|36.64984565|POLYGON((137.1230769 36.6986916,137.1 36.67426475,137.0769231 36.64984565,137.1 36.62543429,137.1230769 36.60103066,137.1461538 36.57663474,137.1692308 36.60103066,137.1923077 36.62543429,137.2153846 36.64984565,137.1923077 36.67426475,137.1692308 36.6986916,137.1461538 36.72312622,137.1230769 36.6986916))
1021491|9|137.2846154|36.64984565|POLYGON((137.2615385 36.6986916,137.2384615 36.67426475,137.2153846 36.64984565,137.2384615 36.62543429,137.2615385 36.60103066,137.2846154 36.57663474,137.3076923 36.60103066,137.3307692 36.62543429,137.3538462 36.64984565,137.3307692 36.67426475,137.3076923 36.6986916,137.2846154 36.72312622,137.2615385 36.6986916))
1021492|3|137.4230769|36.64984565|POLYGON((137.4 36.6986916,137.3769231 36.67426475,137.3538462 36.64984565,137.3769231 36.62543429,137.4 36.60103066,137.4230769 36.57663474,137.4461538 36.60103066,137.4692308 36.62543429,137.4923077 36.64984565,137.4692308 36.67426475,137.4461538 36.6986916,137.4230769 36.72312622,137.4 36.6986916))
1021495|9|137.8384615|36.64984565|POLYGON((137.8153846 36.6986916,137.7923077 36.67426475,137.7692308 36.64984565,137.7923077 36.62543429,137.8153846 36.60103066,137.8384615 36.57663474,137.8615385 36.60103066,137.8846154 36.62543429,137.9076923 36.64984565,137.8846154 36.67426475,137.8615385 36.6986916,137.8384615 36.72312622,137.8153846 36.6986916))
1021496|9|137.9769231|36.64984565|POLYGON((137.9538462 36.6986916,137.9307692 36.67426475,137.9076923 36.64984565,137.9307692 36.62543429,137.9538462 36.60103066,137.9769231 36.57663474,138 36.60103066,138.0230769 36.62543429,138.0461538 36.64984565,138.0230769 36.67426475,138 36.6986916,137.9769231 36.72312622,137.9538462 36.6986916))
1021497|9|138.1153846|36.64984565|POLYGON((138.0923077 36.6986916,138.0692308 36.67426475,138.0461538 36.64984565,138.0692308 36.62543429,138.0923077 36.60103066,138.1153846 36.57663474,138.1384615 36.60103066,138.1615385 36.62543429,138.1846154 36.64984565,138.1615385 36.67426475,138.1384615 36.6986916,138.1153846 36.72312622,138.0923077 36.6986916))
1021498|9|138.2538462|36.64984565|POLYGON((138.2307692 36.6986916,138.2076923 36.67426475,138.1846154 36.64984565,138.2076923 36.62543429,138.2307692 36.60103066,138.2538462 36.57663474,138.2769231 36.60103066,138.3 36.62543429,138.3230769 36.64984565,138.3 36.67426475,138.2769231 36.6986916,138.2538462 36.72312622,138.2307692 36.6986916))
1021499|1|138.3923077|36.64984565|POLYGON((138.3692308 36.6986916,138.3461538 36.67426475,138.3230769 36.64984565,138.3461538 36.62543429,138.3692308 36.60103066,138.3923077 36.57663474,138.4153846 36.60103066,138.4384615 36.62543429,138.4615385 36.64984565,138.4384615 36.67426475,138.4153846 36.6986916,138.3923077 36.72312622,138.3692308 36.6986916))
1021500|5|138.5307692|36.64984565|POLYGON((138.5076923 36.6986916,138.4846154 36.67426475,138.4615385 36.64984565,138.4846154 36.62543429,138.5076923 36.60103066,138.5307692 36.57663474,138.5538462 36.60103066,138.5769231 36.62543429,138.6 36.64984565,138.5769231 36.67426475,138.5538462 36.6986916,138.5307692 36.72312622,138.5076923 36.6986916))
1021501|3|138.6692308|36.64984565|POLYGON((138.6461538 36.6986916,138.6230769 36.67426475,138.6 36.64984565,138.6230769 36.62543429,138.6461538 36.60103066,138.6692308 36.57663474,138.6923077 36.60103066,138.7153846 36.62543429,138.7384615 36.64984565,138.7153846 36.67426475,138.6923077 36.6986916,138.6692308 36.72312622,138.6461538 36.6986916))
1021502|3|138.8076923|36.64984565|POLYGON((138.7846154 36.6986916,138.7615385 36.67426475,138.7384615 36.64984565,138.7615385 36.62543429,138.7846154 36.60103066,138.8076923 36.57663474,138.8307692 36.60103066,138.8538462 36.62543429,138.8769231 36.64984565,138.8538462 36.67426475,138.8307692 36.6986916,138.8076923 36.72312622,138.7846154 36.6986916))
1021503|3|138.9461538|36.64984565|POLYGON((138.9230769 36.6986916,138.9 36.67426475,138.8769231 36.64984565,138.9 36.62543429,138.9230769 36.60103066,138.9461538 36.57663474,138.9692308 36.60103066,138.9923077 36.62543429,139.0153846 36.64984565,138.9923077 36.67426475,138.9692308 36.6986916,138.9461538 36.72312622,138.9230769 36.6986916))
1021504|3|139.0846154|36.64984565|POLYGON((139.0615385 36.6986916,139.0384615 36.67426475,139.0153846 36.64984565,139.0384615 36.62543429,139.0615385 36.60103066,139.0846154 36.57663474,139.1076923 36.60103066,139.1307692 36.62543429,139.1538462 36.64984565,139.1307692 36.67426475,139.1076923 36.6986916,139.0846154 36.72312622,139.0615385 36.6986916))
1021505|7|139.2230769|36.64984565|POLYGON((139.2 36.6986916,139.1769231 36.67426475,139.1538462 36.64984565,139.1769231 36.62543429,139.2 36.60103066,139.2230769 36.57663474,139.2461538 36.60103066,139.2692308 36.62543429,139.2923077 36.64984565,139.2692308 36.67426475,139.2461538 36.6986916,139.2230769 36.72312622,139.2 36.6986916))
1021508|3|139.6384615|36.64984565|POLYGON((139.6153846 36.6986916,139.5923077 36.67426475,139.5692308 36.64984565,139.5923077 36.62543429,139.6153846 36.60103066,139.6384615 36.57663474,139.6615385 36.60103066,139.6846154 36.62543429,139.7076923 36.64984565,139.6846154 36.67426475,139.6615385 36.6986916,139.6384615 36.72312622,139.6153846 36.6986916))
1021509|3|139.7769231|36.64984565|POLYGON((139.7538462 36.6986916,139.7307692 36.67426475,139.7076923 36.64984565,139.7307692 36.62543429,139.7538462 36.60103066,139.7769231 36.57663474,139.8 36.60103066,139.8230769 36.62543429,139.8461538 36.64984565,139.8230769 36.67426475,139.8 36.6986916,139.7769231 36.72312622,139.7538462 36.6986916))
1021510|3|139.9153846|36.64984565|POLYGON((139.8923077 36.6986916,139.8692308 36.67426475,139.8461538 36.64984565,139.8692308 36.62543429,139.8923077 36.60103066,139.9153846 36.57663474,139.9384615 36.60103066,139.9615385 36.62543429,139.9846154 36.64984565,139.9615385 36.67426475,139.9384615 36.6986916,139.9153846 36.72312622,139.8923077 36.6986916))
1021511|3|140.0538462|36.64984565|POLYGON((140.0307692 36.6986916,140.0076923 36.67426475,139.9846154 36.64984565,140.0076923 36.62543429,140.0307692 36.60103066,140.0538462 36.57663474,140.0769231 36.60103066,140.1 36.62543429,140.1230769 36.64984565,140.1 36.67426475,140.0769231 36.6986916,140.0538462 36.72312622,140.0307692 36.6986916))
1021512|5|140.1923077|36.64984565|POLYGON((140.1692308 36.6986916,140.1461538 36.67426475,140.1230769 36.64984565,140.1461538 36.62543429,140.1692308 36.60103066,140.1923077 36.57663474,140.2153846 36.60103066,140.2384615 36.62543429,140.2615385 36.64984565,140.2384615 36.67426475,140.2153846 36.6986916,140.1923077 36.72312622,140.1692308 36.6986916))
1021513|3|140.3307692|36.64984565|POLYGON((140.3076923 36.6986916,140.2846154 36.67426475,140.2615385 36.64984565,140.2846154 36.62543429,140.3076923 36.60103066,140.3307692 36.57663474,140.3538462 36.60103066,140.3769231 36.62543429,140.4 36.64984565,140.3769231 36.67426475,140.3538462 36.6986916,140.3307692 36.72312622,140.3076923 36.6986916))
1021514|3|140.4692308|36.64984565|POLYGON((140.4461538 36.6986916,140.4230769 36.67426475,140.4 36.64984565,140.4230769 36.62543429,140.4461538 36.60103066,140.4692308 36.57663474,140.4923077 36.60103066,140.5153846 36.62543429,140.5384615 36.64984565,140.5153846 36.67426475,140.4923077 36.6986916,140.4692308 36.72312622,140.4461538 36.6986916))
1021515|3|140.6076923|36.64984565|POLYGON((140.5846154 36.6986916,140.5615385 36.67426475,140.5384615 36.64984565,140.5615385 36.62543429,140.5846154 36.60103066,140.6076923 36.57663474,140.6307692 36.60103066,140.6538462 36.62543429,140.6769231 36.64984565,140.6538462 36.67426475,140.6307692 36.6986916,140.6076923 36.72312622,140.5846154 36.6986916))
1021516|3|140.7461538|36.64984565|POLYGON((140.7230769 36.6986916,140.7 36.67426475,140.6769231 36.64984565,140.7 36.62543429,140.7230769 36.60103066,140.7461538 36.57663474,140.7692308 36.60103066,140.7923077 36.62543429,140.8153846 36.64984565,140.7923077 36.67426475,140.7692308 36.6986916,140.7461538 36.72312622,140.7230769 36.6986916))
1024086|9|136.5230769|36.57663474|POLYGON((136.5 36.62543429,136.4769231 36.60103066,136.4538462 36.57663474,136.4769231 36.55224653,136.5 36.52786602,136.5230769 36.50349319,136.5461538 36.52786602,136.5692308 36.55224653,136.5923077 36.57663474,136.5692308 36.60103066,136.5461538 36.62543429,136.5230769 36.64984565,136.5 36.62543429))
1024087|9|136.6615385|36.57663474|POLYGON((136.6384615 36.62543429,136.6153846 36.60103066,136.5923077 36.57663474,136.6153846 36.55224653,136.6384615 36.52786602,136.6615385 36.50349319,136.6846154 36.52786602,136.7076923 36.55224653,136.7307692 36.57663474,136.7076923 36.60103066,136.6846154 36.62543429,136.6615385 36.64984565,136.6384615 36.62543429))
1024088|9|136.8|36.57663474|POLYGON((136.7769231 36.62543429,136.7538462 36.60103066,136.7307692 36.57663474,136.7538462 36.55224653,136.7769231 36.52786602,136.8 36.50349319,136.8230769 36.52786602,136.8461538 36.55224653,136.8692308 36.57663474,136.8461538 36.60103066,136.8230769 36.62543429,136.8 36.64984565,136.7769231 36.62543429))
1024089|9|136.9384615|36.57663474|POLYGON((136.9153846 36.62543429,136.8923077 36.60103066,136.8692308 36.57663474,136.8923077 36.55224653,136.9153846 36.52786602,136.9384615 36.50349319,136.9615385 36.52786602,136.9846154 36.55224653,137.0076923 36.57663474,136.9846154 36.60103066,136.9615385 36.62543429,136.9384615 36.64984565,136.9153846 36.62543429))
1024090|9|137.0769231|36.57663474|POLYGON((137.0538462 36.62543429,137.0307692 36.60103066,137.0076923 36.57663474,137.0307692 36.55224653,137.0538462 36.52786602,137.0769231 36.50349319,137.1 36.52786602,137.1230769 36.55224653,137.1461538 36.57663474,137.1230769 36.60103066,137.1 36.62543429,137.0769231 36.64984565,137.0538462 36.62543429))
1024091|9|137.2153846|36.57663474|POLYGON((137.1923077 36.62543429,137.1692308 36.60103066,137.1461538 36.57663474,137.1692308 36.55224653,137.1923077 36.52786602,137.2153846 36.50349319,137.2384615 36.52786602,137.2615385 36.55224653,137.2846154 36.57663474,137.2615385 36.60103066,137.2384615 36.62543429,137.2153846 36.64984565,137.1923077 36.62543429))
1024092|5|137.3538462|36.57663474|POLYGON((137.3307692 36.62543429,137.3076923 36.60103066,137.2846154 36.57663474,137.3076923 36.55224653,137.3307692 36.52786602,137.3538462 36.50349319,137.3769231 36.52786602,137.4 36.55224653,137.4230769 36.57663474,137.4 36.60103066,137.3769231 36.62543429,137.3538462 36.64984565,137.3307692 36.62543429))
1024093|9|137.4923077|36.57663474|POLYGON((137.4692308 36.62543429,137.4461538 36.60103066,137.4230769 36.57663474,137.4461538 36.55224653,137.4692308 36.52786602,137.4923077 36.50349319,137.5153846 36.52786602,137.5384615 36.55224653,137.5615385 36.57663474,137.5384615 36.60103066,137.5153846 36.62543429,137.4923077 36.64984565,137.4692308 36.62543429))
1024094|5|137.6307692|36.57663474|POLYGON((137.6076923 36.62543429,137.5846154 36.60103066,137.5615385 36.57663474,137.5846154 36.55224653,137.6076923 36.52786602,137.6307692 36.50349319,137.6538462 36.52786602,137.6769231 36.55224653,137.7 36.57663474,137.6769231 36.60103066,137.6538462 36.62543429,137.6307692 36.64984565,137.6076923 36.62543429))
1024096|5|137.9076923|36.57663474|POLYGON((137.8846154 36.62543429,137.8615385 36.60103066,137.8384615 36.57663474,137.8615385 36.55224653,137.8846154 36.52786602,137.9076923 36.50349319,137.9307692 36.52786602,137.9538462 36.55224653,137.9769231 36.57663474,137.9538462 36.60103066,137.9307692 36.62543429,137.9076923 36.64984565,137.8846154 36.62543429))
1024097|1|138.0461538|36.57663474|POLYGON((138.0230769 36.62543429,138 36.60103066,137.9769231 36.57663474,138 36.55224653,138.0230769 36.52786602,138.0461538 36.50349319,138.0692308 36.52786602,138.0923077 36.55224653,138.1153846 36.57663474,138.0923077 36.60103066,138.0692308 36.62543429,138.0461538 36.64984565,138.0230769 36.62543429))
1024098|9|138.1846154|36.57663474|POLYGON((138.1615385 36.62543429,138.1384615 36.60103066,138.1153846 36.57663474,138.1384615 36.55224653,138.1615385 36.52786602,138.1846154 36.50349319,138.2076923 36.52786602,138.2307692 36.55224653,138.2538462 36.57663474,138.2307692 36.60103066,138.2076923 36.62543429,138.1846154 36.64984565,138.1615385 36.62543429))
1024099|9|138.3230769|36.57663474|POLYGON((138.3 36.62543429,138.2769231 36.60103066,138.2538462 36.57663474,138.2769231 36.55224653,138.3 36.52786602,138.3230769 36.50349319,138.3461538 36.52786602,138.3692308 36.55224653,138.3923077 36.57663474,138.3692308 36.60103066,138.3461538 36.62543429,138.3230769 36.64984565,138.3 36.62543429))
1024100|5|138.4615385|36.57663474|POLYGON((138.4384615 36.62543429,138.4153846 36.60103066,138.3923077 36.57663474,138.4153846 36.55224653,138.4384615 36.52786602,138.4615385 36.50349319,138.4846154 36.52786602,138.5076923 36.55224653,138.5307692 36.57663474,138.5076923 36.60103066,138.4846154 36.62543429,138.4615385 36.64984565,138.4384615 36.62543429))
1024101|3|138.6|36.57663474|POLYGON((138.5769231 36.62543429,138.5538462 36.60103066,138.5307692 36.57663474,138.5538462 36.55224653,138.5769231 36.52786602,138.6 36.50349319,138.6230769 36.52786602,138.6461538 36.55224653,138.6692308 36.57663474,138.6461538 36.60103066,138.6230769 36.62543429,138.6 36.64984565,138.5769231 36.62543429))
1024102|3|138.7384615|36.57663474|POLYGON((138.7153846 36.62543429,138.6923077 36.60103066,138.6692308 36.57663474,138.6923077 36.55224653,138.7153846 36.52786602,138.7384615 36.50349319,138.7615385 36.52786602,138.7846154 36.55224653,138.8076923 36.57663474,138.7846154 36.60103066,138.7615385 36.62543429,138.7384615 36.64984565,138.7153846 36.62543429))
1024103|3|138.8769231|36.57663474|POLYGON((138.8538462 36.62543429,138.8307692 36.60103066,138.8076923 36.57663474,138.8307692 36.55224653,138.8538462 36.52786602,138.8769231 36.50349319,138.9 36.52786602,138.9230769 36.55224653,138.9461538 36.57663474,138.9230769 36.60103066,138.9 36.62543429,138.8769231 36.64984565,138.8538462 36.62543429))
1024104|3|139.0153846|36.57663474|POLYGON((138.9923077 36.62543429,138.9692308 36.60103066,138.9461538 36.57663474,138.9692308 36.55224653,138.9923077 36.52786602,139.0153846 36.50349319,139.0384615 36.52786602,139.0615385 36.55224653,139.0846154 36.57663474,139.0615385 36.60103066,139.0384615 36.62543429,139.0153846 36.64984565,138.9923077 36.62543429))
1024105|3|139.1538462|36.57663474|POLYGON((139.1307692 36.62543429,139.1076923 36.60103066,139.0846154 36.57663474,139.1076923 36.55224653,139.1307692 36.52786602,139.1538462 36.50349319,139.1769231 36.52786602,139.2 36.55224653,139.2230769 36.57663474,139.2 36.60103066,139.1769231 36.62543429,139.1538462 36.64984565,139.1307692 36.62543429))
1024107|3|139.4307692|36.57663474|POLYGON((139.4076923 36.62543429,139.3846154 36.60103066,139.3615385 36.57663474,139.3846154 36.55224653,139.4076923 36.52786602,139.4307692 36.50349319,139.4538462 36.52786602,139.4769231 36.55224653,139.5 36.57663474,139.4769231 36.60103066,139.4538462 36.62543429,139.4307692 36.64984565,139.4076923 36.62543429))
1024108|7|139.5692308|36.57663474|POLYGON((139.5461538 36.62543429,139.5230769 36.60103066,139.5 36.57663474,139.5230769 36.55224653,139.5461538 36.52786602,139.5692308 36.50349319,139.5923077 36.52786602,139.6153846 36.55224653,139.6384615 36.57663474,139.6153846 36.60103066,139.5923077 36.62543429,139.5692308 36.64984565,139.5461538 36.62543429))
1024109|3|139.7076923|36.57663474|POLYGON((139.6846154 36.62543429,139.6615385 36.60103066,139.6384615 36.57663474,139.6615385 36.55224653,139.6846154 36.52786602,139.7076923 36.50349319,139.7307692 36.52786602,139.7538462 36.55224653,139.7769231 36.57663474,139.7538462 36.60103066,139.7307692 36.62543429,139.7076923 36.64984565,139.6846154 36.62543429))
1024110|3|139.8461538|36.57663474|POLYGON((139.8230769 36.62543429,139.8 36.60103066,139.7769231 36.57663474,139.8 36.55224653,139.8230769 36.52786602,139.8461538 36.50349319,139.8692308 36.52786602,139.8923077 36.55224653,139.9153846 36.57663474,139.8923077 36.60103066,139.8692308 36.62543429,139.8461538 36.64984565,139.8230769 36.62543429))
1024111|3|139.9846154|36.57663474|POLYGON((139.9615385 36.62543429,139.9384615 36.60103066,139.9153846 36.57663474,139.9384615 36.55224653,139.9615385 36.52786602,139.9846154 36.50349319,140.0076923 36.52786602,140.0307692 36.55224653,140.0538462 36.57663474,140.0307692 36.60103066,140.0076923 36.62543429,139.9846154 36.64984565,139.9615385 36.62543429))
1024112|6|140.1230769|36.57663474|POLYGON((140.1 36.62543429,140.0769231 36.60103066,140.0538462 36.57663474,140.0769231 36.55224653,140.1 36.52786602,140.1230769 36.50349319,140.1461538 36.52786602,140.1692308 36.55224653,140.1923077 36.57663474,140.1692308 36.60103066,140.1461538 36.62543429,140.1230769 36.64984565,140.1 36.62543429))
1024113|4|140.2615385|36.57663474|POLYGON((140.2384615 36.62543429,140.2153846 36.60103066,140.1923077 36.57663474,140.2153846 36.55224653,140.2384615 36.52786602,140.2615385 36.50349319,140.2846154 36.52786602,140.3076923 36.55224653,140.3307692 36.57663474,140.3076923 36.60103066,140.2846154 36.62543429,140.2615385 36.64984565,140.2384615 36.62543429))
1024114|3|140.4|36.57663474|POLYGON((140.3769231 36.62543429,140.3538462 36.60103066,140.3307692 36.57663474,140.3538462 36.55224653,140.3769231 36.52786602,140.4 36.50349319,140.4230769 36.52786602,140.4461538 36.55224653,140.4692308 36.57663474,140.4461538 36.60103066,140.4230769 36.62543429,140.4 36.64984565,140.3769231 36.62543429))
1024115|3|140.5384615|36.57663474|POLYGON((140.5153846 36.62543429,140.4923077 36.60103066,140.4692308 36.57663474,140.4923077 36.55224653,140.5153846 36.52786602,140.5384615 36.50349319,140.5615385 36.52786602,140.5846154 36.55224653,140.6076923 36.57663474,140.5846154 36.60103066,140.5615385 36.62543429,140.5384615 36.64984565,140.5153846 36.62543429))
1024116|3|140.6769231|36.57663474|POLYGON((140.6538462 36.62543429,140.6307692 36.60103066,140.6076923 36.57663474,140.6307692 36.55224653,140.6538462 36.52786602,140.6769231 36.50349319,140.7 36.52786602,140.7230769 36.55224653,140.7461538 36.57663474,140.7230769 36.60103066,140.7 36.62543429,140.6769231 36.64984565,140.6538462 36.62543429))
1026685|9|136.4538462|36.50349319|POLYGON((136.4307692 36.55224653,136.4076923 36.52786602,136.3846154 36.50349319,136.4076923 36.47912802,136.4307692 36.45477052,136.4538462 36.43042066,136.4769231 36.45477052,136.5 36.47912802,136.5230769 36.50349319,136.5 36.52786602,136.4769231 36.55224653,136.4538462 36.57663474,136.4307692 36.55224653))
1026686|9|136.5923077|36.50349319|POLYGON((136.5692308 36.55224653,136.5461538 36.52786602,136.5230769 36.50349319,136.5461538 36.47912802,136.5692308 36.45477052,136.5923077 36.43042066,136.6153846 36.45477052,136.6384615 36.47912802,136.6615385 36.50349319,136.6384615 36.52786602,136.6153846 36.55224653,136.5923077 36.57663474,136.5692308 36.55224653))
1026687|9|136.7307692|36.50349319|POLYGON((136.7076923 36.55224653,136.6846154 36.52786602,136.6615385 36.50349319,136.6846154 36.47912802,136.7076923 36.45477052,136.7307692 36.43042066,136.7538462 36.45477052,136.7769231 36.47912802,136.8 36.50349319,136.7769231 36.52786602,136.7538462 36.55224653,136.7307692 36.57663474,136.7076923 36.55224653))
1026688|9|136.8692308|36.50349319|POLYGON((136.8461538 36.55224653,136.8230769 36.52786602,136.8 36.50349319,136.8230769 36.47912802,136.8461538 36.45477052,136.8692308 36.43042066,136.8923077 36.45477052,136.9153846 36.47912802,136.9384615 36.50349319,136.9153846 36.52786602,136.8923077 36.55224653,136.8692308 36.57663474,136.8461538 36.55224653))
1026695|9|137.8384615|36.50349319|POLYGON((137.8153846 36.55224653,137.7923077 36.52786602,137.7692308 36.50349319,137.7923077 36.47912802,137.8153846 36.45477052,137.8384615 36.43042066,137.8615385 36.45477052,137.8846154 36.47912802,137.9076923 36.50349319,137.8846154 36.52786602,137.8615385 36.55224653,137.8384615 36.57663474,137.8153846 36.55224653))
1026697|9|138.1153846|36.50349319|POLYGON((138.0923077 36.55224653,138.0692308 36.52786602,138.0461538 36.50349319,138.0692308 36.47912802,138.0923077 36.45477052,138.1153846 36.43042066,138.1384615 36.45477052,138.1615385 36.47912802,138.1846154 36.50349319,138.1615385 36.52786602,138.1384615 36.55224653,138.1153846 36.57663474,138.0923077 36.55224653))
1026698|1|138.2538462|36.50349319|POLYGON((138.2307692 36.55224653,138.2076923 36.52786602,138.1846154 36.50349319,138.2076923 36.47912802,138.2307692 36.45477052,138.2538462 36.43042066,138.2769231 36.45477052,138.3 36.47912802,138.3230769 36.50349319,138.3 36.52786602,138.2769231 36.55224653,138.2538462 36.57663474,138.2307692 36.55224653))
1026699|9|138.3923077|36.50349319|POLYGON((138.3692308 36.55224653,138.3461538 36.52786602,138.3230769 36.50349319,138.3461538 36.47912802,138.3692308 36.45477052,138.3923077 36.43042066,138.4153846 36.45477052,138.4384615 36.47912802,138.4615385 36.50349319,138.4384615 36.52786602,138.4153846 36.55224653,138.3923077 36.57663474,138.3692308 36.55224653))
1026700|3|138.5307692|36.50349319|POLYGON((138.5076923 36.55224653,138.4846154 36.52786602,138.4615385 36.50349319,138.4846154 36.47912802,138.5076923 36.45477052,138.5307692 36.43042066,138.5538462 36.45477052,138.5769231 36.47912802,138.6 36.50349319,138.5769231 36.52786602,138.5538462 36.55224653,138.5307692 36.57663474,138.5076923 36.55224653))
1026701|3|138.6692308|36.50349319|POLYGON((138.6461538 36.55224653,138.6230769 36.52786602,138.6 36.50349319,138.6230769 36.47912802,138.6461538 36.45477052,138.6692308 36.43042066,138.6923077 36.45477052,138.7153846 36.47912802,138.7384615 36.50349319,138.7153846 36.52786602,138.6923077 36.55224653,138.6692308 36.57663474,138.6461538 36.55224653))
1026702|3|138.8076923|36.50349319|POLYGON((138.7846154 36.55224653,138.7615385 36.52786602,138.7384615 36.50349319,138.7615385 36.47912802,138.7846154 36.45477052,138.8076923 36.43042066,138.8307692 36.45477052,138.8538462 36.47912802,138.8769231 36.50349319,138.8538462 36.52786602,138.8307692 36.55224653,138.8076923 36.57663474,138.7846154 36.55224653))
1026703|3|138.9461538|36.50349319|POLYGON((138.9230769 36.55224653,138.9 36.52786602,138.8769231 36.50349319,138.9 36.47912802,138.9230769 36.45477052,138.9461538 36.43042066,138.9692308 36.45477052,138.9923077 36.47912802,139.0153846 36.50349319,138.9923077 36.52786602,138.9692308 36.55224653,138.9461538 36.57663474,138.9230769 36.55224653))
1026704|3|139.0846154|36.50349319|POLYGON((139.0615385 36.55224653,139.0384615 36.52786602,139.0153846 36.50349319,139.0384615 36.47912802,139.0615385 36.45477052,139.0846154 36.43042066,139.1076923 36.45477052,139.1307692 36.47912802,139.1538462 36.50349319,139.1307692 36.52786602,139.1076923 36.55224653,139.0846154 36.57663474,139.0615385 36.55224653))
1026705|3|139.2230769|36.50349319|POLYGON((139.2 36.55224653,139.1769231 36.52786602,139.1538462 36.50349319,139.1769231 36.47912802,139.2 36.45477052,139.2230769 36.43042066,139.2461538 36.45477052,139.2692308 36.47912802,139.2923077 36.50349319,139.2692308 36.52786602,139.2461538 36.55224653,139.2230769 36.57663474,139.2 36.55224653))
1026706|3|139.3615385|36.50349319|POLYGON((139.3384615 36.55224653,139.3153846 36.52786602,139.2923077 36.50349319,139.3153846 36.47912802,139.3384615 36.45477052,139.3615385 36.43042066,139.3846154 36.45477052,139.4076923 36.47912802,139.4307692 36.50349319,139.4076923 36.52786602,139.3846154 36.55224653,139.3615385 36.57663474,139.3384615 36.55224653))
1026707|3|139.5|36.50349319|POLYGON((139.4769231 36.55224653,139.4538462 36.52786602,139.4307692 36.50349319,139.4538462 36.47912802,139.4769231 36.45477052,139.5 36.43042066,139.5230769 36.45477052,139.5461538 36.47912802,139.5692308 36.50349319,139.5461538 36.52786602,139.5230769 36.55224653,139.5 36.57663474,139.4769231 36.55224653))
1026708|3|139.6384615|36.50349319|POLYGON((139.6153846 36.55224653,139.5923077 36.52786602,139.5692308 36.50349319,139.5923077 36.47912802,139.6153846 36.45477052,139.6384615 36.43042066,139.6615385 36.45477052,139.6846154 36.47912802,139.7076923 36.50349319,139.6846154 36.52786602,139.6615385 36.55224653,139.6384615 36.57663474,139.6153846 36.55224653))
1026709|3|139.7769231|36.50349319|POLYGON((139.7538462 36.55224653,139.7307692 36.52786602,139.7076923 36.50349319,139.7307692 36.47912802,139.7538462 36.45477052,139.7769231 36.43042066,139.8 36.45477052,139.8230769 36.47912802,139.8461538 36.50349319,139.8230769 36.52786602,139.8 36.55224653,139.7769231 36.57663474,139.7538462 36.55224653))
1026710|3|139.9153846|36.50349319|POLYGON((139.8923077 36.55224653,139.8692308 36.52786602,139.8461538 36.50349319,139.8692308 36.47912802,139.8923077 36.45477052,139.9153846 36.43042066,139.9384615 36.45477052,139.9615385 36.47912802,139.9846154 36.50349319,139.9615385 36.52786602,139.9384615 36.55224653,139.9153846 36.57663474,139.8923077 36.55224653))
1026711|3|140.0538462|36.50349319|POLYGON((140.0307692 36.55224653,140.0076923 36.52786602,139.9846154 36.50349319,140.0076923 36.47912802,140.0307692 36.45477052,140.0538462 36.43042066,140.0769231 36.45477052,140.1 36.47912802,140.1230769 36.50349319,140.1 36.52786602,140.0769231 36.55224653,140.0538462 36.57663474,140.0307692 36.55224653))
1026712|4|140.1923077|36.50349319|POLYGON((140.1692308 36.55224653,140.1461538 36.52786602,140.1230769 36.50349319,140.1461538 36.47912802,140.1692308 36.45477052,140.1923077 36.43042066,140.2153846 36.45477052,140.2384615 36.47912802,140.2615385 36.50349319,140.2384615 36.52786602,140.2153846 36.55224653,140.1923077 36.57663474,140.1692308 36.55224653))
1026713|3|140.3307692|36.50349319|POLYGON((140.3076923 36.55224653,140.2846154 36.52786602,140.2615385 36.50349319,140.2846154 36.47912802,140.3076923 36.45477052,140.3307692 36.43042066,140.3538462 36.45477052,140.3769231 36.47912802,140.4 36.50349319,140.3769231 36.52786602,140.3538462 36.55224653,140.3307692 36.57663474,140.3076923 36.55224653))
1026714|3|140.4692308|36.50349319|POLYGON((140.4461538 36.55224653,140.4230769 36.52786602,140.4 36.50349319,140.4230769 36.47912802,140.4461538 36.45477052,140.4692308 36.43042066,140.4923077 36.45477052,140.5153846 36.47912802,140.5384615 36.50349319,140.5153846 36.52786602,140.4923077 36.55224653,140.4692308 36.57663474,140.4461538 36.55224653))
1026715|3|140.6076923|36.50349319|POLYGON((140.5846154 36.55224653,140.5615385 36.52786602,140.5384615 36.50349319,140.5615385 36.47912802,140.5846154 36.45477052,140.6076923 36.43042066,140.6307692 36.45477052,140.6538462 36.47912802,140.6769231 36.50349319,140.6538462 36.52786602,140.6307692 36.55224653,140.6076923 36.57663474,140.5846154 36.55224653))
1029285|9|136.3846154|36.43042066|POLYGON((136.3615385 36.47912802,136.3384615 36.45477052,136.3153846 36.43042066,136.3384615 36.40607844,136.3615385 36.38174384,136.3846154 36.35741686,136.4076923 36.38174384,136.4307692 36.40607844,136.4538462 36.43042066,136.4307692 36.45477052,136.4076923 36.47912802,136.3846154 36.50349319,136.3615385 36.47912802))
1029286|9|136.5230769|36.43042066|POLYGON((136.5 36.47912802,136.4769231 36.45477052,136.4538462 36.43042066,136.4769231 36.40607844,136.5 36.38174384,136.5230769 36.35741686,136.5461538 36.38174384,136.5692308 36.40607844,136.5923077 36.43042066,136.5692308 36.45477052,136.5461538 36.47912802,136.5230769 36.50349319,136.5 36.47912802))
1029287|9|136.6615385|36.43042066|POLYGON((136.6384615 36.47912802,136.6153846 36.45477052,136.5923077 36.43042066,136.6153846 36.40607844,136.6384615 36.38174384,136.6615385 36.35741686,136.6846154 36.38174384,136.7076923 36.40607844,136.7307692 36.43042066,136.7076923 36.45477052,136.6846154 36.47912802,136.6615385 36.50349319,136.6384615 36.47912802))
1029289|1|136.9384615|36.43042066|POLYGON((136.9153846 36.47912802,136.8923077 36.45477052,136.8692308 36.43042066,136.8923077 36.40607844,136.9153846 36.38174384,136.9384615 36.35741686,136.9615385 36.38174384,136.9846154 36.40607844,137.0076923 36.43042066,136.9846154 36.45477052,136.9615385 36.47912802,136.9384615 36.50349319,136.9153846 36.47912802))
1029290|5|137.0769231|36.43042066|POLYGON((137.0538462 36.47912802,137.0307692 36.45477052,137.0076923 36.43042066,137.0307692 36.40607844,137.0538462 36.38174384,137.0769231 36.35741686,137.1 36.38174384,137.1230769 36.40607844,137.1461538 36.43042066,137.1230769 36.45477052,137.1 36.47912802,137.0769231 36.50349319,137.0538462 36.47912802))
1029295|5|137.7692308|36.43042066|POLYGON((137.7461538 36.47912802,137.7230769 36.45477052,137.7 36.43042066,137.7230769 36.40607844,137.7461538 36.38174384,137.7692308 36.35741686,137.7923077 36.38174384,137.8153846 36.40607844,137.8384615 36.43042066,137.8153846 36.45477052,137.7923077 36.47912802,137.7692308 36.50349319,137.7461538 36.47912802))
1029296|9|137.9076923|36.43042066|POLYGON((137.8846154 36.47912802,137.8615385 36.45477052,137.8384615 36.43042066,137.8615385 36.40607844,137.8846154 36.38174384,137.9076923 36.35741686,137.9307692 36.38174384,137.9538462 36.40607844,137.9769231 36.43042066,137.9538462 36.45477052,137.9307692 36.47912802,137.9076923 36.50349319,137.8846154 36.47912802))
1029297|4|138.0461538|36.43042066|POLYGON((138.0230769 36.47912802,138 36.45477052,137.9769231 36.43042066,138 36.40607844,138.0230769 36.38174384,138.0461538 36.35741686,138.0692308 36.38174384,138.0923077 36.40607844,138.1153846 36.43042066,138.0923077 36.45477052,138.0692308 36.47912802,138.0461538 36.50349319,138.0230769 36.47912802))
1029298|9|138.1846154|36.43042066|POLYGON((138.1615385 36.47912802,138.1384615 36.45477052,138.1153846 36.43042066,138.1384615 36.40607844,138.1615385 36.38174384,138.1846154 36.35741686,138.2076923 36.38174384,138.2307692 36.40607844,138.2538462 36.43042066,138.2307692 36.45477052,138.2076923 36.47912802,138.1846154 36.50349319,138.1615385 36.47912802))
1029299|9|138.3230769|36.43042066|POLYGON((138.3 36.47912802,138.2769231 36.45477052,138.2538462 36.43042066,138.2769231 36.40607844,138.3 36.38174384,138.3230769 36.35741686,138.3461538 36.38174384,138.3692308 36.40607844,138.3923077 36.43042066,138.3692308 36.45477052,138.3461538 36.47912802,138.3230769 36.50349319,138.3 36.47912802))
1029300|9|138.4615385|36.43042066|POLYGON((138.4384615 36.47912802,138.4153846 36.45477052,138.3923077 36.43042066,138.4153846 36.40607844,138.4384615 36.38174384,138.4615385 36.35741686,138.4846154 36.38174384,138.5076923 36.40607844,138.5307692 36.43042066,138.5076923 36.45477052,138.4846154 36.47912802,138.4615385 36.50349319,138.4384615 36.47912802))
1029301|9|138.6|36.43042066|POLYGON((138.5769231 36.47912802,138.5538462 36.45477052,138.5307692 36.43042066,138.5538462 36.40607844,138.5769231 36.38174384,138.6 36.35741686,138.6230769 36.38174384,138.6461538 36.40607844,138.6692308 36.43042066,138.6461538 36.45477052,138.6230769 36.47912802,138.6 36.50349319,138.5769231 36.47912802))
1029303|3|138.8769231|36.43042066|POLYGON((138.8538462 36.47912802,138.8307692 36.45477052,138.8076923 36.43042066,138.8307692 36.40607844,138.8538462 36.38174384,138.8769231 36.35741686,138.9 36.38174384,138.9230769 36.40607844,138.9461538 36.43042066,138.9230769 36.45477052,138.9 36.47912802,138.8769231 36.50349319,138.8538462 36.47912802))
1029304|3|139.0153846|36.43042066|POLYGON((138.9923077 36.47912802,138.9692308 36.45477052,138.9461538 36.43042066,138.9692308 36.40607844,138.9923077 36.38174384,139.0153846 36.35741686,139.0384615 36.38174384,139.0615385 36.40607844,139.0846154 36.43042066,139.0615385 36.45477052,139.0384615 36.47912802,139.0153846 36.50349319,138.9923077 36.47912802))
1029305|3|139.1538462|36.43042066|POLYGON((139.1307692 36.47912802,139.1076923 36.45477052,139.0846154 36.43042066,139.1076923 36.40607844,139.1307692 36.38174384,139.1538462 36.35741686,139.1769231 36.38174384,139.2 36.40607844,139.2230769 36.43042066,139.2 36.45477052,139.1769231 36.47912802,139.1538462 36.50349319,139.1307692 36.47912802))
1029306|3|139.2923077|36.43042066|POLYGON((139.2692308 36.47912802,139.2461538 36.45477052,139.2230769 36.43042066,139.2461538 36.40607844,139.2692308 36.38174384,139.2923077 36.35741686,139.3153846 36.38174384,139.3384615 36.40607844,139.3615385 36.43042066,139.3384615 36.45477052,139.3153846 36.47912802,139.2923077 36.50349319,139.2692308 36.47912802))
1029308|3|139.5692308|36.43042066|POLYGON((139.5461538 36.47912802,139.5230769 36.45477052,139.5 36.43042066,139.5230769 36.40607844,139.5461538 36.38174384,139.5692308 36.35741686,139.5923077 36.38174384,139.6153846 36.40607844,139.6384615 36.43042066,139.6153846 36.45477052,139.5923077 36.47912802,139.5692308 36.50349319,139.5461538 36.47912802))
1029309|3|139.7076923|36.43042066|POLYGON((139.6846154 36.47912802,139.6615385 36.45477052,139.6384615 36.43042066,139.6615385 36.40607844,139.6846154 36.38174384,139.7076923 36.35741686,139.7307692 36.38174384,139.7538462 36.40607844,139.7769231 36.43042066,139.7538462 36.45477052,139.7307692 36.47912802,139.7076923 36.50349319,139.6846154 36.47912802))
1029310|3|139.8461538|36.43042066|POLYGON((139.8230769 36.47912802,139.8 36.45477052,139.7769231 36.43042066,139.8 36.40607844,139.8230769 36.38174384,139.8461538 36.35741686,139.8692308 36.38174384,139.8923077 36.40607844,139.9153846 36.43042066,139.8923077 36.45477052,139.8692308 36.47912802,139.8461538 36.50349319,139.8230769 36.47912802))
1029311|3|139.9846154|36.43042066|POLYGON((139.9615385 36.47912802,139.9384615 36.45477052,139.9153846 36.43042066,139.9384615 36.40607844,139.9615385 36.38174384,139.9846154 36.35741686,140.0076923 36.38174384,140.0307692 36.40607844,140.0538462 36.43042066,140.0307692 36.45477052,140.0076923 36.47912802,139.9846154 36.50349319,139.9615385 36.47912802))
1029312|3|140.1230769|36.43042066|POLYGON((140.1 36.47912802,140.0769231 36.45477052,140.0538462 36.43042066,140.0769231 36.40607844,140.1 36.38174384,140.1230769 36.35741686,140.1461538 36.38174384,140.1692308 36.40607844,140.1923077 36.43042066,140.1692308 36.45477052,140.1461538 36.47912802,140.1230769 36.50349319,140.1 36.47912802))
1029313|3|140.2615385|36.43042066|POLYGON((140.2384615 36.47912802,140.2153846 36.45477052,140.1923077 36.43042066,140.2153846 36.40607844,140.2384615 36.38174384,140.2615385 36.35741686,140.2846154 36.38174384,140.3076923 36.40607844,140.3307692 36.43042066,140.3076923 36.45477052,140.2846154 36.47912802,140.2615385 36.50349319,140.2384615 36.47912802))
1029314|3|140.4|36.43042066|POLYGON((140.3769231 36.47912802,140.3538462 36.45477052,140.3307692 36.43042066,140.3538462 36.40607844,140.3769231 36.38174384,140.4 36.35741686,140.4230769 36.38174384,140.4461538 36.40607844,140.4692308 36.43042066,140.4461538 36.45477052,140.4230769 36.47912802,140.4 36.50349319,140.3769231 36.47912802))
1029315|3|140.5384615|36.43042066|POLYGON((140.5153846 36.47912802,140.4923077 36.45477052,140.4692308 36.43042066,140.4923077 36.40607844,140.5153846 36.38174384,140.5384615 36.35741686,140.5615385 36.38174384,140.5846154 36.40607844,140.6076923 36.43042066,140.5846154 36.45477052,140.5615385 36.47912802,140.5384615 36.50349319,140.5153846 36.47912802))
1031884|9|136.3153846|36.35741686|POLYGON((136.2923077 36.40607844,136.2692308 36.38174384,136.2461538 36.35741686,136.2692308 36.33309748,136.2923077 36.30878568,136.3153846 36.28448147,136.3384615 36.30878568,136.3615385 36.33309748,136.3846154 36.35741686,136.3615385 36.38174384,136.3384615 36.40607844,136.3153846 36.43042066,136.2923077 36.40607844))
1031885|9|136.4538462|36.35741686|POLYGON((136.4307692 36.40607844,136.4076923 36.38174384,136.3846154 36.35741686,136.4076923 36.33309748,136.4307692 36.30878568,136.4538462 36.28448147,136.4769231 36.30878568,136.5 36.33309748,136.5230769 36.35741686,136.5 36.38174384,136.4769231 36.40607844,136.4538462 36.43042066,136.4307692 36.40607844))
1031886|9|136.5923077|36.35741686|POLYGON((136.5692308 36.40607844,136.5461538 36.38174384,136.5230769 36.35741686,136.5461538 36.33309748,136.5692308 36.30878568,136.5923077 36.28448147,136.6153846 36.30878568,136.6384615 36.33309748,136.6615385 36.35741686,136.6384615 36.38174384,136.6153846 36.40607844,136.5923077 36.43042066,136.5692308 36.40607844))
1031887|9|136.7307692|36.35741686|POLYGON((136.7076923 36.40607844,136.6846154 36.38174384,136.6615385 36.35741686,136.6846154 36.33309748,136.7076923 36.30878568,136.7307692 36.28448147,136.7538462 36.30878568,136.7769231 36.33309748,136.8 36.35741686,136.7769231 36.38174384,136.7538462 36.40607844,136.7307692 36.43042066,136.7076923 36.40607844))
1031888|5|136.8692308|36.35741686|POLYGON((136.8461538 36.40607844,136.8230769 36.38174384,136.8 36.35741686,136.8230769 36.33309748,136.8461538 36.30878568,136.8692308 36.28448147,136.8923077 36.30878568,136.9153846 36.33309748,136.9384615 36.35741686,136.9153846 36.38174384,136.8923077 36.40607844,136.8692308 36.43042066,136.8461538 36.40607844))
1031890|9|137.1461538|36.35741686|POLYGON((137.1230769 36.40607844,137.1 36.38174384,137.0769231 36.35741686,137.1 36.33309748,137.1230769 36.30878568,137.1461538 36.28448147,137.1692308 36.30878568,137.1923077 36.33309748,137.2153846 36.35741686,137.1923077 36.38174384,137.1692308 36.40607844,137.1461538 36.43042066,137.1230769 36.40607844))
1031891|4|137.2846154|36.35741686|POLYGON((137.2615385 36.40607844,137.2384615 36.38174384,137.2153846 36.35741686,137.2384615 36.33309748,137.2615385 36.30878568,137.2846154 36.28448147,137.3076923 36.30878568,137.3307692 36.33309748,137.3538462 36.35741686,137.3307692 36.38174384,137.3076923 36.40607844,137.2846154 36.43042066,137.2615385 36.40607844))
1031895|9|137.8384615|36.35741686|POLYGON((137.8153846 36.40607844,137.7923077 36.38174384,137.7692308 36.35741686,137.7923077 36.33309748,137.8153846 36.30878568,137.8384615 36.28448147,137.8615385 36.30878568,137.8846154 36.33309748,137.9076923 36.35741686,137.8846154 36.38174384,137.8615385 36.40607844,137.8384615 36.43042066,137.8153846 36.40607844))
1031896|9|137.9769231|36.35741686|POLYGON((137.9538462 36.40607844,137.9307692 36.38174384,137.9076923 36.35741686,137.9307692 36.33309748,137.9538462 36.30878568,137.9769231 36.28448147,138 36.30878568,138.0230769 36.33309748,138.0461538 36.35741686,138.0230769 36.38174384,138 36.40607844,137.9769231 36.43042066,137.9538462 36.40607844))
1031897|9|138.1153846|36.35741686|POLYGON((138.0923077 36.40607844,138.0692308 36.38174384,138.0461538 36.35741686,138.0692308 36.33309748,138.0923077 36.30878568,138.1153846 36.28448147,138.1384615 36.30878568,138.1615385 36.33309748,138.1846154 36.35741686,138.1615385 36.38174384,138.1384615 36.40607844,138.1153846 36.43042066,138.0923077 36.40607844))
1031898|9|138.2538462|36.35741686|POLYGON((138.2307692 36.40607844,138.2076923 36.38174384,138.1846154 36.35741686,138.2076923 36.33309748,138.2307692 36.30878568,138.2538462 36.28448147,138.2769231 36.30878568,138.3 36.33309748,138.3230769 36.35741686,138.3 36.38174384,138.2769231 36.40607844,138.2538462 36.43042066,138.2307692 36.40607844))
1031899|9|138.3923077|36.35741686|POLYGON((138.3692308 36.40607844,138.3461538 36.38174384,138.3230769 36.35741686,138.3461538 36.33309748,138.3692308 36.30878568,138.3923077 36.28448147,138.4153846 36.30878568,138.4384615 36.33309748,138.4615385 36.35741686,138.4384615 36.38174384,138.4153846 36.40607844,138.3923077 36.43042066,138.3692308 36.40607844))
1031900|9|138.5307692|36.35741686|POLYGON((138.5076923 36.40607844,138.4846154 36.38174384,138.4615385 36.35741686,138.4846154 36.33309748,138.5076923 36.30878568,138.5307692 36.28448147,138.5538462 36.30878568,138.5769231 36.33309748,138.6 36.35741686,138.5769231 36.38174384,138.5538462 36.40607844,138.5307692 36.43042066,138.5076923 36.40607844))
1031901|5|138.6692308|36.35741686|POLYGON((138.6461538 36.40607844,138.6230769 36.38174384,138.6 36.35741686,138.6230769 36.33309748,138.6461538 36.30878568,138.6692308 36.28448147,138.6923077 36.30878568,138.7153846 36.33309748,138.7384615 36.35741686,138.7153846 36.38174384,138.6923077 36.40607844,138.6692308 36.43042066,138.6461538 36.40607844))
1031902|3|138.8076923|36.35741686|POLYGON((138.7846154 36.40607844,138.7615385 36.38174384,138.7384615 36.35741686,138.7615385 36.33309748,138.7846154 36.30878568,138.8076923 36.28448147,138.8307692 36.30878568,138.8538462 36.33309748,138.8769231 36.35741686,138.8538462 36.38174384,138.8307692 36.40607844,138.8076923 36.43042066,138.7846154 36.40607844))
[truncated: 646,196 more chars]
