# Supplementary material for: Spatial Fingerprints of Community Structure in Human Interaction Network for an Extensive Set of Large-Scale Regions
Source: PLoS One. 2015 May 20;10(5):e0126713. doi: 10.1371/journal.pone.0126713 (PMC4439170; doi:10.1371/journal.pone.0126713)
Supplement: S2 File — After decompression, one file per region: <region>.dat in S2 File contains in a multicolumn text format the data sets necessary for reproduction of the presented community projection results. Additional two-column files: <region>-hist.dat in S2 File contain data sets corresponding to the histograms of number of users per pixel in each region considered in the main text. (These histograms are depicted on Figures C-E of S1 File. S2 File data structure is described in the last section of S1 File.) (ZIP) [file pone.0126713.s002.zip › S2_File/graphdata/SouthAmerica.dat]

healpix_id|cluster_id|center_lon|center_lat|polygon
1948112|1|-81.34615385|13.40276641|POLYGON((-81.36923077 13.44304325,-81.39230769 13.42290399,-81.41538462 13.40276641,-81.39230769 13.38263053,-81.36923077 13.36249632,-81.34615385 13.3423638,-81.32307692 13.36249632,-81.3 13.38263053,-81.27692308 13.40276641,-81.3 13.42290399,-81.32307692 13.44304325,-81.34615385 13.46318421,-81.36923077 13.44304325))
1950712|1|-81.41538462|13.3423638|POLYGON((-81.43846154 13.38263053,-81.46153846 13.36249632,-81.48461538 13.3423638,-81.46153846 13.32223295,-81.43846154 13.30210378,-81.41538462 13.28197628,-81.39230769 13.30210378,-81.36923077 13.32223295,-81.34615385 13.3423638,-81.36923077 13.36249632,-81.39230769 13.38263053,-81.41538462 13.40276641,-81.43846154 13.38263053))
1981910|1|-81.69230769|12.61868781|POLYGON((-81.71538462 12.65883727,-81.73846154 12.63876175,-81.76153846 12.61868781,-81.73846154 12.59861544,-81.71538462 12.57854464,-81.69230769 12.55847541,-81.66923077 12.57854464,-81.64615385 12.59861544,-81.62307692 12.61868781,-81.64615385 12.63876175,-81.66923077 12.65883727,-81.69230769 12.67891437,-81.71538462 12.65883727))
1984509|1|-81.76153846|12.55847541|POLYGON((-81.78461538 12.59861544,-81.80769231 12.57854464,-81.83076923 12.55847541,-81.80769231 12.53840774,-81.78461538 12.51834164,-81.76153846 12.4982771,-81.73846154 12.51834164,-81.71538462 12.53840774,-81.69230769 12.55847541,-81.71538462 12.57854464,-81.73846154 12.59861544,-81.76153846 12.61868781,-81.78461538 12.59861544))
1987110|1|-81.69230769|12.4982771|POLYGON((-81.71538462 12.53840774,-81.73846154 12.51834164,-81.76153846 12.4982771,-81.73846154 12.47821412,-81.71538462 12.45815269,-81.69230769 12.43809282,-81.66923077 12.45815269,-81.64615385 12.47821412,-81.62307692 12.4982771,-81.64615385 12.51834164,-81.66923077 12.53840774,-81.69230769 12.55847541,-81.71538462 12.53840774))
1989782|1|-71.65384615|12.43809282|POLYGON((-71.67692308 12.47821412,-71.7 12.45815269,-71.72307692 12.43809282,-71.7 12.41803449,-71.67692308 12.39797771,-71.65384615 12.37792247,-71.63076923 12.39797771,-71.60769231 12.41803449,-71.58461538 12.43809282,-71.60769231 12.45815269,-71.63076923 12.47821412,-71.65384615 12.4982771,-71.67692308 12.47821412))
1997580|1|-72|12.25762329|POLYGON((-72.02307692 12.29771689,-72.04615385 12.27766933,-72.06923077 12.25762329,-72.04615385 12.23757877,-72.02307692 12.21753578,-72 12.1974943,-71.97692308 12.21753578,-71.95384615 12.23757877,-71.93076923 12.25762329,-71.95384615 12.27766933,-71.97692308 12.29771689,-72 12.31776598,-72.02307692 12.29771689))
2005395|2|-69.85384615|12.07727718|POLYGON((-69.87692308 12.11734353,-69.9 12.0973096,-69.92307692 12.07727718,-69.9 12.05724625,-69.87692308 12.03721682,-69.85384615 12.01718888,-69.83076923 12.03721682,-69.80769231 12.05724625,-69.78461538 12.07727718,-69.80769231 12.0973096,-69.83076923 12.11734353,-69.85384615 12.13737896,-69.87692308 12.11734353))
2010595|2|-69.85384615|11.95711399|POLYGON((-69.87692308 11.99716243,-69.9 11.97713747,-69.92307692 11.95711399,-69.9 11.937092,-69.87692308 11.91707148,-69.85384615 11.89705244,-69.83076923 11.91707148,-69.80769231 11.937092,-69.78461538 11.95711399,-69.80769231 11.97713747,-69.83076923 11.99716243,-69.85384615 12.01718888,-69.87692308 11.99716243))
2013195|2|-69.92307692|11.89705244|POLYGON((-69.94615385 11.937092,-69.96923077 11.91707148,-69.99230769 11.89705244,-69.96923077 11.87703488,-69.94615385 11.85701878,-69.92307692 11.83700416,-69.9 11.85701878,-69.87692308 11.87703488,-69.85384615 11.89705244,-69.87692308 11.91707148,-69.9 11.937092,-69.92307692 11.95711399,-69.94615385 11.937092))
2015792|2|-70.26923077|11.83700416|POLYGON((-70.29230769 11.87703488,-70.31538462 11.85701878,-70.33846154 11.83700416,-70.31538462 11.81699099,-70.29230769 11.79697929,-70.26923077 11.77696906,-70.24615385 11.79697929,-70.22307692 11.81699099,-70.2 11.83700416,-70.22307692 11.85701878,-70.24615385 11.87703488,-70.26923077 11.89705244,-70.29230769 11.87703488))
2015793|2|-70.13076923|11.83700416|POLYGON((-70.15384615 11.87703488,-70.17692308 11.85701878,-70.2 11.83700416,-70.17692308 11.81699099,-70.15384615 11.79697929,-70.13076923 11.77696906,-70.10769231 11.79697929,-70.08461538 11.81699099,-70.06153846 11.83700416,-70.08461538 11.85701878,-70.10769231 11.87703488,-70.13076923 11.89705244,-70.15384615 11.87703488))
2015794|2|-69.99230769|11.83700416|POLYGON((-70.01538462 11.87703488,-70.03846154 11.85701878,-70.06153846 11.83700416,-70.03846154 11.81699099,-70.01538462 11.79697929,-69.99230769 11.77696906,-69.96923077 11.79697929,-69.94615385 11.81699099,-69.92307692 11.83700416,-69.94615385 11.85701878,-69.96923077 11.87703488,-69.99230769 11.89705244,-70.01538462 11.87703488))
2018377|1|-72.41538462|11.77696906|POLYGON((-72.43846154 11.81699099,-72.46153846 11.79697929,-72.48461538 11.77696906,-72.46153846 11.75696027,-72.43846154 11.73695294,-72.41538462 11.71694707,-72.39230769 11.73695294,-72.36923077 11.75696027,-72.34615385 11.77696906,-72.36923077 11.79697929,-72.39230769 11.81699099,-72.41538462 11.83700416,-72.43846154 11.81699099))
2018393|2|-70.2|11.77696906|POLYGON((-70.22307692 11.81699099,-70.24615385 11.79697929,-70.26923077 11.77696906,-70.24615385 11.75696027,-70.22307692 11.73695294,-70.2 11.71694707,-70.17692308 11.73695294,-70.15384615 11.75696027,-70.13076923 11.77696906,-70.15384615 11.79697929,-70.17692308 11.81699099,-70.2 11.83700416,-70.22307692 11.81699099))
2018394|2|-70.06153846|11.77696906|POLYGON((-70.08461538 11.81699099,-70.10769231 11.79697929,-70.13076923 11.77696906,-70.10769231 11.75696027,-70.08461538 11.73695294,-70.06153846 11.71694707,-70.03846154 11.73695294,-70.01538462 11.75696027,-69.99230769 11.77696906,-70.01538462 11.79697929,-70.03846154 11.81699099,-70.06153846 11.83700416,-70.08461538 11.81699099))
2018395|2|-69.92307692|11.77696906|POLYGON((-69.94615385 11.81699099,-69.96923077 11.79697929,-69.99230769 11.77696906,-69.96923077 11.75696027,-69.94615385 11.73695294,-69.92307692 11.71694707,-69.9 11.73695294,-69.87692308 11.75696027,-69.85384615 11.77696906,-69.87692308 11.79697929,-69.9 11.81699099,-69.92307692 11.83700416,-69.94615385 11.81699099))
2020974|1|-72.76153846|11.71694707|POLYGON((-72.78461538 11.75696027,-72.80769231 11.73695294,-72.83076923 11.71694707,-72.80769231 11.69694264,-72.78461538 11.67693966,-72.76153846 11.65693812,-72.73846154 11.67693966,-72.71538462 11.69694264,-72.69230769 11.71694707,-72.71538462 11.73695294,-72.73846154 11.75696027,-72.76153846 11.77696906,-72.78461538 11.75696027))
2020978|1|-72.20769231|11.71694707|POLYGON((-72.23076923 11.75696027,-72.25384615 11.73695294,-72.27692308 11.71694707,-72.25384615 11.69694264,-72.23076923 11.67693966,-72.20769231 11.65693812,-72.18461538 11.67693966,-72.16153846 11.69694264,-72.13846154 11.71694707,-72.16153846 11.73695294,-72.18461538 11.75696027,-72.20769231 11.77696906,-72.23076923 11.75696027))
2020992|2|-70.26923077|11.71694707|POLYGON((-70.29230769 11.75696027,-70.31538462 11.73695294,-70.33846154 11.71694707,-70.31538462 11.69694264,-70.29230769 11.67693966,-70.26923077 11.65693812,-70.24615385 11.67693966,-70.22307692 11.69694264,-70.2 11.71694707,-70.22307692 11.73695294,-70.24615385 11.75696027,-70.26923077 11.77696906,-70.29230769 11.75696027))
2020993|2|-70.13076923|11.71694707|POLYGON((-70.15384615 11.75696027,-70.17692308 11.73695294,-70.2 11.71694707,-70.17692308 11.69694264,-70.15384615 11.67693966,-70.13076923 11.65693812,-70.10769231 11.67693966,-70.08461538 11.69694264,-70.06153846 11.71694707,-70.08461538 11.73695294,-70.10769231 11.75696027,-70.13076923 11.77696906,-70.15384615 11.75696027))
2020994|2|-69.99230769|11.71694707|POLYGON((-70.01538462 11.75696027,-70.03846154 11.73695294,-70.06153846 11.71694707,-70.03846154 11.69694264,-70.01538462 11.67693966,-69.99230769 11.65693812,-69.96923077 11.67693966,-69.94615385 11.69694264,-69.92307692 11.71694707,-69.94615385 11.73695294,-69.96923077 11.75696027,-69.99230769 11.77696906,-70.01538462 11.75696027))
2020995|2|-69.85384615|11.71694707|POLYGON((-69.87692308 11.75696027,-69.9 11.73695294,-69.92307692 11.71694707,-69.9 11.69694264,-69.87692308 11.67693966,-69.85384615 11.65693812,-69.83076923 11.67693966,-69.80769231 11.69694264,-69.78461538 11.71694707,-69.80769231 11.73695294,-69.83076923 11.75696027,-69.85384615 11.77696906,-69.87692308 11.75696027))
2023593|2|-70.2|11.65693812|POLYGON((-70.22307692 11.69694264,-70.24615385 11.67693966,-70.26923077 11.65693812,-70.24615385 11.63693802,-70.22307692 11.61693936,-70.2 11.59694213,-70.17692308 11.61693936,-70.15384615 11.63693802,-70.13076923 11.65693812,-70.15384615 11.67693966,-70.17692308 11.69694264,-70.2 11.71694707,-70.22307692 11.69694264))
2023594|2|-70.06153846|11.65693812|POLYGON((-70.08461538 11.69694264,-70.10769231 11.67693966,-70.13076923 11.65693812,-70.10769231 11.63693802,-70.08461538 11.61693936,-70.06153846 11.59694213,-70.03846154 11.61693936,-70.01538462 11.63693802,-69.99230769 11.65693812,-70.01538462 11.67693966,-70.03846154 11.69694264,-70.06153846 11.71694707,-70.08461538 11.69694264))
2023595|2|-69.92307692|11.65693812|POLYGON((-69.94615385 11.69694264,-69.96923077 11.67693966,-69.99230769 11.65693812,-69.96923077 11.63693802,-69.94615385 11.61693936,-69.92307692 11.59694213,-69.9 11.61693936,-69.87692308 11.63693802,-69.85384615 11.65693812,-69.87692308 11.67693966,-69.9 11.69694264,-69.92307692 11.71694707,-69.94615385 11.69694264))
2023596|2|-69.78461538|11.65693812|POLYGON((-69.80769231 11.69694264,-69.83076923 11.67693966,-69.85384615 11.65693812,-69.83076923 11.63693802,-69.80769231 11.61693936,-69.78461538 11.59694213,-69.76153846 11.61693936,-69.73846154 11.63693802,-69.71538462 11.65693812,-69.73846154 11.67693966,-69.76153846 11.69694264,-69.78461538 11.71694707,-69.80769231 11.69694264))
2026173|1|-72.9|11.59694213|POLYGON((-72.92307692 11.63693802,-72.94615385 11.61693936,-72.96923077 11.59694213,-72.94615385 11.57694634,-72.92307692 11.55695197,-72.9 11.53695903,-72.87692308 11.55695197,-72.85384615 11.57694634,-72.83076923 11.59694213,-72.85384615 11.61693936,-72.87692308 11.63693802,-72.9 11.65693812,-72.92307692 11.63693802))
2026192|2|-70.26923077|11.59694213|POLYGON((-70.29230769 11.63693802,-70.31538462 11.61693936,-70.33846154 11.59694213,-70.31538462 11.57694634,-70.29230769 11.55695197,-70.26923077 11.53695903,-70.24615385 11.55695197,-70.22307692 11.57694634,-70.2 11.59694213,-70.22307692 11.61693936,-70.24615385 11.63693802,-70.26923077 11.65693812,-70.29230769 11.63693802))
2026196|2|-69.71538462|11.59694213|POLYGON((-69.73846154 11.63693802,-69.76153846 11.61693936,-69.78461538 11.59694213,-69.76153846 11.57694634,-69.73846154 11.55695197,-69.71538462 11.53695903,-69.69230769 11.55695197,-69.66923077 11.57694634,-69.64615385 11.59694213,-69.66923077 11.61693936,-69.69230769 11.63693802,-69.71538462 11.65693812,-69.73846154 11.63693802))
2028773|1|-72.96923077|11.53695903|POLYGON((-72.99230769 11.57694634,-73.01538462 11.55695197,-73.03846154 11.53695903,-73.01538462 11.51696752,-72.99230769 11.49697743,-72.96923077 11.47698875,-72.94615385 11.49697743,-72.92307692 11.51696752,-72.9 11.53695903,-72.92307692 11.55695197,-72.94615385 11.57694634,-72.96923077 11.59694213,-72.99230769 11.57694634))
2028774|1|-72.83076923|11.53695903|POLYGON((-72.85384615 11.57694634,-72.87692308 11.55695197,-72.9 11.53695903,-72.87692308 11.51696752,-72.85384615 11.49697743,-72.83076923 11.47698875,-72.80769231 11.49697743,-72.78461538 11.51696752,-72.76153846 11.53695903,-72.78461538 11.55695197,-72.80769231 11.57694634,-72.83076923 11.59694213,-72.85384615 11.57694634))
2028800|2|-69.23076923|11.53695903|POLYGON((-69.25384615 11.57694634,-69.27692308 11.55695197,-69.3 11.53695903,-69.27692308 11.51696752,-69.25384615 11.49697743,-69.23076923 11.47698875,-69.20769231 11.49697743,-69.18461538 11.51696752,-69.16153846 11.53695903,-69.18461538 11.55695197,-69.20769231 11.57694634,-69.23076923 11.59694213,-69.25384615 11.57694634))
2031372|1|-73.03846154|11.47698875|POLYGON((-73.06153846 11.51696752,-73.08461538 11.49697743,-73.10769231 11.47698875,-73.08461538 11.45700149,-73.06153846 11.43701565,-73.03846154 11.41703121,-73.01538462 11.43701565,-72.99230769 11.45700149,-72.96923077 11.47698875,-72.99230769 11.49697743,-73.01538462 11.51696752,-73.03846154 11.53695903,-73.06153846 11.51696752))
2031373|1|-72.9|11.47698875|POLYGON((-72.92307692 11.51696752,-72.94615385 11.49697743,-72.96923077 11.47698875,-72.94615385 11.45700149,-72.92307692 11.43701565,-72.9 11.41703121,-72.87692308 11.43701565,-72.85384615 11.45700149,-72.83076923 11.47698875,-72.85384615 11.49697743,-72.87692308 11.51696752,-72.9 11.53695903,-72.92307692 11.51696752))
2031374|1|-72.76153846|11.47698875|POLYGON((-72.78461538 11.51696752,-72.80769231 11.49697743,-72.83076923 11.47698875,-72.80769231 11.45700149,-72.78461538 11.43701565,-72.76153846 11.41703121,-72.73846154 11.43701565,-72.71538462 11.45700149,-72.69230769 11.47698875,-72.71538462 11.49697743,-72.73846154 11.51696752,-72.76153846 11.53695903,-72.78461538 11.51696752))
2031397|2|-69.57692308|11.47698875|POLYGON((-69.6 11.51696752,-69.62307692 11.49697743,-69.64615385 11.47698875,-69.62307692 11.45700149,-69.6 11.43701565,-69.57692308 11.41703121,-69.55384615 11.43701565,-69.53076923 11.45700149,-69.50769231 11.47698875,-69.53076923 11.49697743,-69.55384615 11.51696752,-69.57692308 11.53695903,-69.6 11.51696752))
2031399|2|-69.3|11.47698875|POLYGON((-69.32307692 11.51696752,-69.34615385 11.49697743,-69.36923077 11.47698875,-69.34615385 11.45700149,-69.32307692 11.43701565,-69.3 11.41703121,-69.27692308 11.43701565,-69.25384615 11.45700149,-69.23076923 11.47698875,-69.25384615 11.49697743,-69.27692308 11.51696752,-69.3 11.53695903,-69.32307692 11.51696752))
2033972|1|-73.10769231|11.41703121|POLYGON((-73.13076923 11.45700149,-73.15384615 11.43701565,-73.17692308 11.41703121,-73.15384615 11.39704818,-73.13076923 11.37706656,-73.10769231 11.35708634,-73.08461538 11.37706656,-73.06153846 11.39704818,-73.03846154 11.41703121,-73.06153846 11.43701565,-73.08461538 11.45700149,-73.10769231 11.47698875,-73.13076923 11.45700149))
2033978|1|-72.27692308|11.41703121|POLYGON((-72.3 11.45700149,-72.32307692 11.43701565,-72.34615385 11.41703121,-72.32307692 11.39704818,-72.3 11.37706656,-72.27692308 11.35708634,-72.25384615 11.37706656,-72.23076923 11.39704818,-72.20769231 11.41703121,-72.23076923 11.43701565,-72.25384615 11.45700149,-72.27692308 11.47698875,-72.3 11.45700149))
2033997|2|-69.64615385|11.41703121|POLYGON((-69.66923077 11.45700149,-69.69230769 11.43701565,-69.71538462 11.41703121,-69.69230769 11.39704818,-69.66923077 11.37706656,-69.64615385 11.35708634,-69.62307692 11.37706656,-69.6 11.39704818,-69.57692308 11.41703121,-69.6 11.43701565,-69.62307692 11.45700149,-69.64615385 11.47698875,-69.66923077 11.45700149))
2033999|2|-69.36923077|11.41703121|POLYGON((-69.39230769 11.45700149,-69.41538462 11.43701565,-69.43846154 11.41703121,-69.41538462 11.39704818,-69.39230769 11.37706656,-69.36923077 11.35708634,-69.34615385 11.37706656,-69.32307692 11.39704818,-69.3 11.41703121,-69.32307692 11.43701565,-69.34615385 11.45700149,-69.36923077 11.47698875,-69.39230769 11.45700149))
2034000|2|-69.23076923|11.41703121|POLYGON((-69.25384615 11.45700149,-69.27692308 11.43701565,-69.3 11.41703121,-69.27692308 11.39704818,-69.25384615 11.37706656,-69.23076923 11.35708634,-69.20769231 11.37706656,-69.18461538 11.39704818,-69.16153846 11.41703121,-69.18461538 11.43701565,-69.20769231 11.45700149,-69.23076923 11.47698875,-69.25384615 11.45700149))
2036577|2|-72.34615385|11.35708634|POLYGON((-72.36923077 11.39704818,-72.39230769 11.37706656,-72.41538462 11.35708634,-72.39230769 11.33710752,-72.36923077 11.31713009,-72.34615385 11.29715406,-72.32307692 11.31713009,-72.3 11.33710752,-72.27692308 11.35708634,-72.3 11.37706656,-72.32307692 11.39704818,-72.34615385 11.41703121,-72.36923077 11.39704818))
2036578|1|-72.20769231|11.35708634|POLYGON((-72.23076923 11.39704818,-72.25384615 11.37706656,-72.27692308 11.35708634,-72.25384615 11.33710752,-72.23076923 11.31713009,-72.20769231 11.29715406,-72.18461538 11.31713009,-72.16153846 11.33710752,-72.13846154 11.35708634,-72.16153846 11.37706656,-72.18461538 11.39704818,-72.20769231 11.41703121,-72.23076923 11.39704818))
2036579|2|-72.06923077|11.35708634|POLYGON((-72.09230769 11.39704818,-72.11538462 11.37706656,-72.13846154 11.35708634,-72.11538462 11.33710752,-72.09230769 11.31713009,-72.06923077 11.29715406,-72.04615385 11.31713009,-72.02307692 11.33710752,-72 11.35708634,-72.02307692 11.37706656,-72.04615385 11.39704818,-72.06923077 11.41703121,-72.09230769 11.39704818))
2036580|2|-71.93076923|11.35708634|POLYGON((-71.95384615 11.39704818,-71.97692308 11.37706656,-72 11.35708634,-71.97692308 11.33710752,-71.95384615 11.31713009,-71.93076923 11.29715406,-71.90769231 11.31713009,-71.88461538 11.33710752,-71.86153846 11.35708634,-71.88461538 11.37706656,-71.90769231 11.39704818,-71.93076923 11.41703121,-71.95384615 11.39704818))
2036592|2|-70.26923077|11.35708634|POLYGON((-70.29230769 11.39704818,-70.31538462 11.37706656,-70.33846154 11.35708634,-70.31538462 11.33710752,-70.29230769 11.31713009,-70.26923077 11.29715406,-70.24615385 11.31713009,-70.22307692 11.33710752,-70.2 11.35708634,-70.22307692 11.37706656,-70.24615385 11.39704818,-70.26923077 11.41703121,-70.29230769 11.39704818))
2036596|2|-69.71538462|11.35708634|POLYGON((-69.73846154 11.39704818,-69.76153846 11.37706656,-69.78461538 11.35708634,-69.76153846 11.33710752,-69.73846154 11.31713009,-69.71538462 11.29715406,-69.69230769 11.31713009,-69.66923077 11.33710752,-69.64615385 11.35708634,-69.66923077 11.37706656,-69.69230769 11.39704818,-69.71538462 11.41703121,-69.73846154 11.39704818))
2039164|1|-74.21538462|11.29715406|POLYGON((-74.23846154 11.33710752,-74.26153846 11.31713009,-74.28461538 11.29715406,-74.26153846 11.27717942,-74.23846154 11.25720617,-74.21538462 11.23723431,-74.19230769 11.25720617,-74.16923077 11.27717942,-74.14615385 11.29715406,-74.16923077 11.31713009,-74.19230769 11.33710752,-74.21538462 11.35708634,-74.23846154 11.33710752))
2039166|1|-73.93846154|11.29715406|POLYGON((-73.96153846 11.33710752,-73.98461538 11.31713009,-74.00769231 11.29715406,-73.98461538 11.27717942,-73.96153846 11.25720617,-73.93846154 11.23723431,-73.91538462 11.25720617,-73.89230769 11.27717942,-73.86923077 11.29715406,-73.89230769 11.31713009,-73.91538462 11.33710752,-73.93846154 11.35708634,-73.96153846 11.33710752))
2039167|1|-73.8|11.29715406|POLYGON((-73.82307692 11.33710752,-73.84615385 11.31713009,-73.86923077 11.29715406,-73.84615385 11.27717942,-73.82307692 11.25720617,-73.8 11.23723431,-73.77692308 11.25720617,-73.75384615 11.27717942,-73.73076923 11.29715406,-73.75384615 11.31713009,-73.77692308 11.33710752,-73.8 11.35708634,-73.82307692 11.33710752))
2039195|2|-69.92307692|11.29715406|POLYGON((-69.94615385 11.33710752,-69.96923077 11.31713009,-69.99230769 11.29715406,-69.96923077 11.27717942,-69.94615385 11.25720617,-69.92307692 11.23723431,-69.9 11.25720617,-69.87692308 11.27717942,-69.85384615 11.29715406,-69.87692308 11.31713009,-69.9 11.33710752,-69.92307692 11.35708634,-69.94615385 11.33710752))
2039197|2|-69.64615385|11.29715406|POLYGON((-69.66923077 11.33710752,-69.69230769 11.31713009,-69.71538462 11.29715406,-69.69230769 11.27717942,-69.66923077 11.25720617,-69.64615385 11.23723431,-69.62307692 11.25720617,-69.6 11.27717942,-69.57692308 11.29715406,-69.6 11.31713009,-69.62307692 11.33710752,-69.64615385 11.35708634,-69.66923077 11.33710752))
2039201|2|-69.09230769|11.29715406|POLYGON((-69.11538462 11.33710752,-69.13846154 11.31713009,-69.16153846 11.29715406,-69.13846154 11.27717942,-69.11538462 11.25720617,-69.09230769 11.23723431,-69.06923077 11.25720617,-69.04615385 11.27717942,-69.02307692 11.29715406,-69.04615385 11.31713009,-69.06923077 11.33710752,-69.09230769 11.35708634,-69.11538462 11.33710752))
2041763|1|-74.28461538|11.23723431|POLYGON((-74.30769231 11.27717942,-74.33076923 11.25720617,-74.35384615 11.23723431,-74.33076923 11.21726382,-74.30769231 11.19729472,-74.28461538 11.177327,-74.26153846 11.19729472,-74.23846154 11.21726382,-74.21538462 11.23723431,-74.23846154 11.25720617,-74.26153846 11.27717942,-74.28461538 11.29715406,-74.30769231 11.27717942))
2041764|1|-74.14615385|11.23723431|POLYGON((-74.16923077 11.27717942,-74.19230769 11.25720617,-74.21538462 11.23723431,-74.19230769 11.21726382,-74.16923077 11.19729472,-74.14615385 11.177327,-74.12307692 11.19729472,-74.1 11.21726382,-74.07692308 11.23723431,-74.1 11.25720617,-74.12307692 11.27717942,-74.14615385 11.29715406,-74.16923077 11.27717942))
2041769|1|-73.45384615|11.23723431|POLYGON((-73.47692308 11.27717942,-73.5 11.25720617,-73.52307692 11.23723431,-73.5 11.21726382,-73.47692308 11.19729472,-73.45384615 11.177327,-73.43076923 11.19729472,-73.40769231 11.21726382,-73.38461538 11.23723431,-73.40769231 11.25720617,-73.43076923 11.27717942,-73.45384615 11.29715406,-73.47692308 11.27717942))
2041770|1|-73.31538462|11.23723431|POLYGON((-73.33846154 11.27717942,-73.36153846 11.25720617,-73.38461538 11.23723431,-73.36153846 11.21726382,-73.33846154 11.19729472,-73.31538462 11.177327,-73.29230769 11.19729472,-73.26923077 11.21726382,-73.24615385 11.23723431,-73.26923077 11.25720617,-73.29230769 11.27717942,-73.31538462 11.29715406,-73.33846154 11.27717942))
2041792|2|-70.26923077|11.23723431|POLYGON((-70.29230769 11.27717942,-70.31538462 11.25720617,-70.33846154 11.23723431,-70.31538462 11.21726382,-70.29230769 11.19729472,-70.26923077 11.177327,-70.24615385 11.19729472,-70.22307692 11.21726382,-70.2 11.23723431,-70.22307692 11.25720617,-70.24615385 11.27717942,-70.26923077 11.29715406,-70.29230769 11.27717942))
2041793|2|-70.13076923|11.23723431|POLYGON((-70.15384615 11.27717942,-70.17692308 11.25720617,-70.2 11.23723431,-70.17692308 11.21726382,-70.15384615 11.19729472,-70.13076923 11.177327,-70.10769231 11.19729472,-70.08461538 11.21726382,-70.06153846 11.23723431,-70.08461538 11.25720617,-70.10769231 11.27717942,-70.13076923 11.29715406,-70.15384615 11.27717942))
2044364|1|-74.21538462|11.177327|POLYGON((-74.23846154 11.21726382,-74.26153846 11.19729472,-74.28461538 11.177327,-74.26153846 11.15736065,-74.23846154 11.13739567,-74.21538462 11.11743206,-74.19230769 11.13739567,-74.16923077 11.15736065,-74.14615385 11.177327,-74.16923077 11.19729472,-74.19230769 11.21726382,-74.21538462 11.23723431,-74.23846154 11.21726382))
2044370|1|-73.38461538|11.177327|POLYGON((-73.40769231 11.21726382,-73.43076923 11.19729472,-73.45384615 11.177327,-73.43076923 11.15736065,-73.40769231 11.13739567,-73.38461538 11.11743206,-73.36153846 11.13739567,-73.33846154 11.15736065,-73.31538462 11.177327,-73.33846154 11.19729472,-73.36153846 11.21726382,-73.38461538 11.23723431,-73.40769231 11.21726382))
2044376|1|-72.55384615|11.177327|POLYGON((-72.57692308 11.21726382,-72.6 11.19729472,-72.62307692 11.177327,-72.6 11.15736065,-72.57692308 11.13739567,-72.55384615 11.11743206,-72.53076923 11.13739567,-72.50769231 11.15736065,-72.48461538 11.177327,-72.50769231 11.19729472,-72.53076923 11.21726382,-72.55384615 11.23723431,-72.57692308 11.21726382))
2044390|2|-70.61538462|11.177327|POLYGON((-70.63846154 11.21726382,-70.66153846 11.19729472,-70.68461538 11.177327,-70.66153846 11.15736065,-70.63846154 11.13739567,-70.61538462 11.11743206,-70.59230769 11.13739567,-70.56923077 11.15736065,-70.54615385 11.177327,-70.56923077 11.19729472,-70.59230769 11.21726382,-70.61538462 11.23723431,-70.63846154 11.21726382))
2044391|1|-70.47692308|11.177327|POLYGON((-70.5 11.21726382,-70.52307692 11.19729472,-70.54615385 11.177327,-70.52307692 11.15736065,-70.5 11.13739567,-70.47692308 11.11743206,-70.45384615 11.13739567,-70.43076923 11.15736065,-70.40769231 11.177327,-70.43076923 11.19729472,-70.45384615 11.21726382,-70.47692308 11.23723431,-70.5 11.21726382))
2044403|2|-68.81538462|11.177327|POLYGON((-68.83846154 11.21726382,-68.86153846 11.19729472,-68.88461538 11.177327,-68.86153846 11.15736065,-68.83846154 11.13739567,-68.81538462 11.11743206,-68.79230769 11.13739567,-68.76923077 11.15736065,-68.74615385 11.177327,-68.76923077 11.19729472,-68.79230769 11.21726382,-68.81538462 11.23723431,-68.83846154 11.21726382))
2044404|2|-68.67692308|11.177327|POLYGON((-68.7 11.21726382,-68.72307692 11.19729472,-68.74615385 11.177327,-68.72307692 11.15736065,-68.7 11.13739567,-68.67692308 11.11743206,-68.65384615 11.13739567,-68.63076923 11.15736065,-68.60769231 11.177327,-68.63076923 11.19729472,-68.65384615 11.21726382,-68.67692308 11.23723431,-68.7 11.21726382))
2044406|2|-68.4|11.177327|POLYGON((-68.42307692 11.21726382,-68.44615385 11.19729472,-68.46923077 11.177327,-68.44615385 11.15736065,-68.42307692 11.13739567,-68.4 11.11743206,-68.37692308 11.13739567,-68.35384615 11.15736065,-68.33076923 11.177327,-68.35384615 11.19729472,-68.37692308 11.21726382,-68.4 11.23723431,-68.42307692 11.21726382))
2044439|2|-63.83076923|11.177327|POLYGON((-63.85384615 11.21726382,-63.87692308 11.19729472,-63.9 11.177327,-63.87692308 11.15736065,-63.85384615 11.13739567,-63.83076923 11.11743206,-63.80769231 11.13739567,-63.78461538 11.15736065,-63.76153846 11.177327,-63.78461538 11.19729472,-63.80769231 11.21726382,-63.83076923 11.23723431,-63.85384615 11.21726382))
2046963|1|-74.28461538|11.11743206|POLYGON((-74.30769231 11.15736065,-74.33076923 11.13739567,-74.35384615 11.11743206,-74.33076923 11.09746982,-74.30769231 11.07750894,-74.28461538 11.05754943,-74.26153846 11.07750894,-74.23846154 11.09746982,-74.21538462 11.11743206,-74.23846154 11.13739567,-74.26153846 11.15736065,-74.28461538 11.177327,-74.30769231 11.15736065))
2046964|1|-74.14615385|11.11743206|POLYGON((-74.16923077 11.15736065,-74.19230769 11.13739567,-74.21538462 11.11743206,-74.19230769 11.09746982,-74.16923077 11.07750894,-74.14615385 11.05754943,-74.12307692 11.07750894,-74.1 11.09746982,-74.07692308 11.11743206,-74.1 11.13739567,-74.12307692 11.15736065,-74.14615385 11.177327,-74.16923077 11.15736065))
2046974|1|-72.76153846|11.11743206|POLYGON((-72.78461538 11.15736065,-72.80769231 11.13739567,-72.83076923 11.11743206,-72.80769231 11.09746982,-72.78461538 11.07750894,-72.76153846 11.05754943,-72.73846154 11.07750894,-72.71538462 11.09746982,-72.69230769 11.11743206,-72.71538462 11.13739567,-72.73846154 11.15736065,-72.76153846 11.177327,-72.78461538 11.15736065))
2046975|1|-72.62307692|11.11743206|POLYGON((-72.64615385 11.15736065,-72.66923077 11.13739567,-72.69230769 11.11743206,-72.66923077 11.09746982,-72.64615385 11.07750894,-72.62307692 11.05754943,-72.6 11.07750894,-72.57692308 11.09746982,-72.55384615 11.11743206,-72.57692308 11.13739567,-72.6 11.15736065,-72.62307692 11.177327,-72.64615385 11.15736065))
2046996|2|-69.71538462|11.11743206|POLYGON((-69.73846154 11.15736065,-69.76153846 11.13739567,-69.78461538 11.11743206,-69.76153846 11.09746982,-69.73846154 11.07750894,-69.71538462 11.05754943,-69.69230769 11.07750894,-69.66923077 11.09746982,-69.64615385 11.11743206,-69.66923077 11.13739567,-69.69230769 11.15736065,-69.71538462 11.177327,-69.73846154 11.15736065))
2046997|3|-69.57692308|11.11743206|POLYGON((-69.6 11.15736065,-69.62307692 11.13739567,-69.64615385 11.11743206,-69.62307692 11.09746982,-69.6 11.07750894,-69.57692308 11.05754943,-69.55384615 11.07750894,-69.53076923 11.09746982,-69.50769231 11.11743206,-69.53076923 11.13739567,-69.55384615 11.15736065,-69.57692308 11.177327,-69.6 11.15736065))
2047002|2|-68.88461538|11.11743206|POLYGON((-68.90769231 11.15736065,-68.93076923 11.13739567,-68.95384615 11.11743206,-68.93076923 11.09746982,-68.90769231 11.07750894,-68.88461538 11.05754943,-68.86153846 11.07750894,-68.83846154 11.09746982,-68.81538462 11.11743206,-68.83846154 11.13739567,-68.86153846 11.15736065,-68.88461538 11.177327,-68.90769231 11.15736065))
2047003|2|-68.74615385|11.11743206|POLYGON((-68.76923077 11.15736065,-68.79230769 11.13739567,-68.81538462 11.11743206,-68.79230769 11.09746982,-68.76923077 11.07750894,-68.74615385 11.05754943,-68.72307692 11.07750894,-68.7 11.09746982,-68.67692308 11.11743206,-68.7 11.13739567,-68.72307692 11.15736065,-68.74615385 11.177327,-68.76923077 11.15736065))
2047004|2|-68.60769231|11.11743206|POLYGON((-68.63076923 11.15736065,-68.65384615 11.13739567,-68.67692308 11.11743206,-68.65384615 11.09746982,-68.63076923 11.07750894,-68.60769231 11.05754943,-68.58461538 11.07750894,-68.56153846 11.09746982,-68.53846154 11.11743206,-68.56153846 11.13739567,-68.58461538 11.15736065,-68.60769231 11.177327,-68.63076923 11.15736065))
2047038|2|-63.9|11.11743206|POLYGON((-63.92307692 11.15736065,-63.94615385 11.13739567,-63.96923077 11.11743206,-63.94615385 11.09746982,-63.92307692 11.07750894,-63.9 11.05754943,-63.87692308 11.07750894,-63.85384615 11.09746982,-63.83076923 11.11743206,-63.85384615 11.13739567,-63.87692308 11.15736065,-63.9 11.177327,-63.92307692 11.15736065))
2049559|1|-74.90769231|11.05754943|POLYGON((-74.93076923 11.09746982,-74.95384615 11.07750894,-74.97692308 11.05754943,-74.95384615 11.03759127,-74.93076923 11.01763447,-74.90769231 10.99767902,-74.88461538 11.01763447,-74.86153846 11.03759127,-74.83846154 11.05754943,-74.86153846 11.07750894,-74.88461538 11.09746982,-74.90769231 11.11743206,-74.93076923 11.09746982))
2049564|1|-74.21538462|11.05754943|POLYGON((-74.23846154 11.09746982,-74.26153846 11.07750894,-74.28461538 11.05754943,-74.26153846 11.03759127,-74.23846154 11.01763447,-74.21538462 10.99767902,-74.19230769 11.01763447,-74.16923077 11.03759127,-74.14615385 11.05754943,-74.16923077 11.07750894,-74.19230769 11.09746982,-74.21538462 11.11743206,-74.23846154 11.09746982))
2049575|1|-72.69230769|11.05754943|POLYGON((-72.71538462 11.09746982,-72.73846154 11.07750894,-72.76153846 11.05754943,-72.73846154 11.03759127,-72.71538462 11.01763447,-72.69230769 10.99767902,-72.66923077 11.01763447,-72.64615385 11.03759127,-72.62307692 11.05754943,-72.64615385 11.07750894,-72.66923077 11.09746982,-72.69230769 11.11743206,-72.71538462 11.09746982))
2049580|2|-72|11.05754943|POLYGON((-72.02307692 11.09746982,-72.04615385 11.07750894,-72.06923077 11.05754943,-72.04615385 11.03759127,-72.02307692 11.01763447,-72 10.99767902,-71.97692308 11.01763447,-71.95384615 11.03759127,-71.93076923 11.05754943,-71.95384615 11.07750894,-71.97692308 11.09746982,-72 11.11743206,-72.02307692 11.09746982))
2049581|2|-71.86153846|11.05754943|POLYGON((-71.88461538 11.09746982,-71.90769231 11.07750894,-71.93076923 11.05754943,-71.90769231 11.03759127,-71.88461538 11.01763447,-71.86153846 10.99767902,-71.83846154 11.01763447,-71.81538462 11.03759127,-71.79230769 11.05754943,-71.81538462 11.07750894,-71.83846154 11.09746982,-71.86153846 11.11743206,-71.88461538 11.09746982))
2049606|2|-68.4|11.05754943|POLYGON((-68.42307692 11.09746982,-68.44615385 11.07750894,-68.46923077 11.05754943,-68.44615385 11.03759127,-68.42307692 11.01763447,-68.4 10.99767902,-68.37692308 11.01763447,-68.35384615 11.03759127,-68.33076923 11.05754943,-68.35384615 11.07750894,-68.37692308 11.09746982,-68.4 11.11743206,-68.42307692 11.09746982))
2049635|2|-64.38461538|11.05754943|POLYGON((-64.40769231 11.09746982,-64.43076923 11.07750894,-64.45384615 11.05754943,-64.43076923 11.03759127,-64.40769231 11.01763447,-64.38461538 10.99767902,-64.36153846 11.01763447,-64.33846154 11.03759127,-64.31538462 11.05754943,-64.33846154 11.07750894,-64.36153846 11.09746982,-64.38461538 11.11743206,-64.40769231 11.09746982))
2049638|2|-63.96923077|11.05754943|POLYGON((-63.99230769 11.09746982,-64.01538462 11.07750894,-64.03846154 11.05754943,-64.01538462 11.03759127,-63.99230769 11.01763447,-63.96923077 10.99767902,-63.94615385 11.01763447,-63.92307692 11.03759127,-63.9 11.05754943,-63.92307692 11.07750894,-63.94615385 11.09746982,-63.96923077 11.11743206,-63.99230769 11.09746982))
2049639|2|-63.83076923|11.05754943|POLYGON((-63.85384615 11.09746982,-63.87692308 11.07750894,-63.9 11.05754943,-63.87692308 11.03759127,-63.85384615 11.01763447,-63.83076923 10.99767902,-63.80769231 11.01763447,-63.78461538 11.03759127,-63.76153846 11.05754943,-63.78461538 11.07750894,-63.80769231 11.09746982,-63.83076923 11.11743206,-63.85384615 11.09746982))
2052158|1|-74.97692308|10.99767902|POLYGON((-75 11.03759127,-75.02307692 11.01763447,-75.04615385 10.99767902,-75.02307692 10.97772492,-75 10.95777218,-74.97692308 10.93782077,-74.95384615 10.95777218,-74.93076923 10.97772492,-74.90769231 10.99767902,-74.93076923 11.01763447,-74.95384615 11.03759127,-74.97692308 11.05754943,-75 11.03759127))
2052159|1|-74.83846154|10.99767902|POLYGON((-74.86153846 11.03759127,-74.88461538 11.01763447,-74.90769231 10.99767902,-74.88461538 10.97772492,-74.86153846 10.95777218,-74.83846154 10.93782077,-74.81538462 10.95777218,-74.79230769 10.97772492,-74.76923077 10.99767902,-74.79230769 11.01763447,-74.81538462 11.03759127,-74.83846154 11.05754943,-74.86153846 11.03759127))
2052163|1|-74.28461538|10.99767902|POLYGON((-74.30769231 11.03759127,-74.33076923 11.01763447,-74.35384615 10.99767902,-74.33076923 10.97772492,-74.30769231 10.95777218,-74.28461538 10.93782077,-74.26153846 10.95777218,-74.23846154 10.97772492,-74.21538462 10.99767902,-74.23846154 11.01763447,-74.26153846 11.03759127,-74.28461538 11.05754943,-74.30769231 11.03759127))
2052174|1|-72.76153846|10.99767902|POLYGON((-72.78461538 11.03759127,-72.80769231 11.01763447,-72.83076923 10.99767902,-72.80769231 10.97772492,-72.78461538 10.95777218,-72.76153846 10.93782077,-72.73846154 10.95777218,-72.71538462 10.97772492,-72.69230769 10.99767902,-72.71538462 11.01763447,-72.73846154 11.03759127,-72.76153846 11.05754943,-72.78461538 11.03759127))
2052189|2|-70.68461538|10.99767902|POLYGON((-70.70769231 11.03759127,-70.73076923 11.01763447,-70.75384615 10.99767902,-70.73076923 10.97772492,-70.70769231 10.95777218,-70.68461538 10.93782077,-70.66153846 10.95777218,-70.63846154 10.97772492,-70.61538462 10.99767902,-70.63846154 11.01763447,-70.66153846 11.03759127,-70.68461538 11.05754943,-70.70769231 11.03759127))
2052193|2|-70.13076923|10.99767902|POLYGON((-70.15384615 11.03759127,-70.17692308 11.01763447,-70.2 10.99767902,-70.17692308 10.97772492,-70.15384615 10.95777218,-70.13076923 10.93782077,-70.10769231 10.95777218,-70.08461538 10.97772492,-70.06153846 10.99767902,-70.08461538 11.01763447,-70.10769231 11.03759127,-70.13076923 11.05754943,-70.15384615 11.03759127))
2052235|2|-64.31538462|10.99767902|POLYGON((-64.33846154 11.03759127,-64.36153846 11.01763447,-64.38461538 10.99767902,-64.36153846 10.97772492,-64.33846154 10.95777218,-64.31538462 10.93782077,-64.29230769 10.95777218,-64.26923077 10.97772492,-64.24615385 10.99767902,-64.26923077 11.01763447,-64.29230769 11.03759127,-64.31538462 11.05754943,-64.33846154 11.03759127))
2052236|2|-64.17692308|10.99767902|POLYGON((-64.2 11.03759127,-64.22307692 11.01763447,-64.24615385 10.99767902,-64.22307692 10.97772492,-64.2 10.95777218,-64.17692308 10.93782077,-64.15384615 10.95777218,-64.13076923 10.97772492,-64.10769231 10.99767902,-64.13076923 11.01763447,-64.15384615 11.03759127,-64.17692308 11.05754943,-64.2 11.03759127))
2052237|2|-64.03846154|10.99767902|POLYGON((-64.06153846 11.03759127,-64.08461538 11.01763447,-64.10769231 10.99767902,-64.08461538 10.97772492,-64.06153846 10.95777218,-64.03846154 10.93782077,-64.01538462 10.95777218,-63.99230769 10.97772492,-63.96923077 10.99767902,-63.99230769 11.01763447,-64.01538462 11.03759127,-64.03846154 11.05754943,-64.06153846 11.03759127))
2052238|2|-63.9|10.99767902|POLYGON((-63.92307692 11.03759127,-63.94615385 11.01763447,-63.96923077 10.99767902,-63.94615385 10.97772492,-63.92307692 10.95777218,-63.9 10.93782077,-63.87692308 10.95777218,-63.85384615 10.97772492,-63.83076923 10.99767902,-63.85384615 11.01763447,-63.87692308 11.03759127,-63.9 11.05754943,-63.92307692 11.03759127))
2052239|2|-63.76153846|10.99767902|POLYGON((-63.78461538 11.03759127,-63.80769231 11.01763447,-63.83076923 10.99767902,-63.80769231 10.97772492,-63.78461538 10.95777218,-63.76153846 10.93782077,-63.73846154 10.95777218,-63.71538462 10.97772492,-63.69230769 10.99767902,-63.71538462 11.01763447,-63.73846154 11.03759127,-63.76153846 11.05754943,-63.78461538 11.03759127))
2054758|1|-75.04615385|10.93782077|POLYGON((-75.06923077 10.97772492,-75.09230769 10.95777218,-75.11538462 10.93782077,-75.09230769 10.91787071,-75.06923077 10.89792199,-75.04615385 10.8779746,-75.02307692 10.89792199,-75 10.91787071,-74.97692308 10.93782077,-75 10.95777218,-75.02307692 10.97772492,-75.04615385 10.99767902,-75.06923077 10.97772492))
2054759|1|-74.90769231|10.93782077|POLYGON((-74.93076923 10.97772492,-74.95384615 10.95777218,-74.97692308 10.93782077,-74.95384615 10.91787071,-74.93076923 10.89792199,-74.90769231 10.8779746,-74.88461538 10.89792199,-74.86153846 10.91787071,-74.83846154 10.93782077,-74.86153846 10.95777218,-74.88461538 10.97772492,-74.90769231 10.99767902,-74.93076923 10.97772492))
2054760|1|-74.76923077|10.93782077|POLYGON((-74.79230769 10.97772492,-74.81538462 10.95777218,-74.83846154 10.93782077,-74.81538462 10.91787071,-74.79230769 10.89792199,-74.76923077 10.8779746,-74.74615385 10.89792199,-74.72307692 10.91787071,-74.7 10.93782077,-74.72307692 10.95777218,-74.74615385 10.97772492,-74.76923077 10.99767902,-74.79230769 10.97772492))
2054763|1|-74.35384615|10.93782077|POLYGON((-74.37692308 10.97772492,-74.4 10.95777218,-74.42307692 10.93782077,-74.4 10.91787071,-74.37692308 10.89792199,-74.35384615 10.8779746,-74.33076923 10.89792199,-74.30769231 10.91787071,-74.28461538 10.93782077,-74.30769231 10.95777218,-74.33076923 10.97772492,-74.35384615 10.99767902,-74.37692308 10.97772492))
2054774|1|-72.83076923|10.93782077|POLYGON((-72.85384615 10.97772492,-72.87692308 10.95777218,-72.9 10.93782077,-72.87692308 10.91787071,-72.85384615 10.89792199,-72.83076923 10.8779746,-72.80769231 10.89792199,-72.78461538 10.91787071,-72.76153846 10.93782077,-72.78461538 10.95777218,-72.80769231 10.97772492,-72.83076923 10.99767902,-72.85384615 10.97772492))
2054782|2|-71.72307692|10.93782077|POLYGON((-71.74615385 10.97772492,-71.76923077 10.95777218,-71.79230769 10.93782077,-71.76923077 10.91787071,-71.74615385 10.89792199,-71.72307692 10.8779746,-71.7 10.89792199,-71.67692308 10.91787071,-71.65384615 10.93782077,-71.67692308 10.95777218,-71.7 10.97772492,-71.72307692 10.99767902,-71.74615385 10.97772492))
2054805|2|-68.53846154|10.93782077|POLYGON((-68.56153846 10.97772492,-68.58461538 10.95777218,-68.60769231 10.93782077,-68.58461538 10.91787071,-68.56153846 10.89792199,-68.53846154 10.8779746,-68.51538462 10.89792199,-68.49230769 10.91787071,-68.46923077 10.93782077,-68.49230769 10.95777218,-68.51538462 10.97772492,-68.53846154 10.99767902,-68.56153846 10.97772492))
2054806|2|-68.4|10.93782077|POLYGON((-68.42307692 10.97772492,-68.44615385 10.95777218,-68.46923077 10.93782077,-68.44615385 10.91787071,-68.42307692 10.89792199,-68.4 10.8779746,-68.37692308 10.89792199,-68.35384615 10.91787071,-68.33076923 10.93782077,-68.35384615 10.95777218,-68.37692308 10.97772492,-68.4 10.99767902,-68.42307692 10.97772492))
2054807|2|-68.26153846|10.93782077|POLYGON((-68.28461538 10.97772492,-68.30769231 10.95777218,-68.33076923 10.93782077,-68.30769231 10.91787071,-68.28461538 10.89792199,-68.26153846 10.8779746,-68.23846154 10.89792199,-68.21538462 10.91787071,-68.19230769 10.93782077,-68.21538462 10.95777218,-68.23846154 10.97772492,-68.26153846 10.99767902,-68.28461538 10.97772492))
2054837|2|-64.10769231|10.93782077|POLYGON((-64.13076923 10.97772492,-64.15384615 10.95777218,-64.17692308 10.93782077,-64.15384615 10.91787071,-64.13076923 10.89792199,-64.10769231 10.8779746,-64.08461538 10.89792199,-64.06153846 10.91787071,-64.03846154 10.93782077,-64.06153846 10.95777218,-64.08461538 10.97772492,-64.10769231 10.99767902,-64.13076923 10.97772492))
2054838|2|-63.96923077|10.93782077|POLYGON((-63.99230769 10.97772492,-64.01538462 10.95777218,-64.03846154 10.93782077,-64.01538462 10.91787071,-63.99230769 10.89792199,-63.96923077 10.8779746,-63.94615385 10.89792199,-63.92307692 10.91787071,-63.9 10.93782077,-63.92307692 10.95777218,-63.94615385 10.97772492,-63.96923077 10.99767902,-63.99230769 10.97772492))
2054839|2|-63.83076923|10.93782077|POLYGON((-63.85384615 10.97772492,-63.87692308 10.95777218,-63.9 10.93782077,-63.87692308 10.91787071,-63.85384615 10.89792199,-63.83076923 10.8779746,-63.80769231 10.89792199,-63.78461538 10.91787071,-63.76153846 10.93782077,-63.78461538 10.95777218,-63.80769231 10.97772492,-63.83076923 10.99767902,-63.85384615 10.97772492))
2057357|1|-75.11538462|10.8779746|POLYGON((-75.13846154 10.91787071,-75.16153846 10.89792199,-75.18461538 10.8779746,-75.16153846 10.85802856,-75.13846154 10.83808384,-75.11538462 10.81814045,-75.09230769 10.83808384,-75.06923077 10.85802856,-75.04615385 10.8779746,-75.06923077 10.89792199,-75.09230769 10.91787071,-75.11538462 10.93782077,-75.13846154 10.91787071))
2057358|1|-74.97692308|10.8779746|POLYGON((-75 10.91787071,-75.02307692 10.89792199,-75.04615385 10.8779746,-75.02307692 10.85802856,-75 10.83808384,-74.97692308 10.81814045,-74.95384615 10.83808384,-74.93076923 10.85802856,-74.90769231 10.8779746,-74.93076923 10.89792199,-74.95384615 10.91787071,-74.97692308 10.93782077,-75 10.91787071))
2057359|1|-74.83846154|10.8779746|POLYGON((-74.86153846 10.91787071,-74.88461538 10.89792199,-74.90769231 10.8779746,-74.88461538 10.85802856,-74.86153846 10.83808384,-74.83846154 10.81814045,-74.81538462 10.83808384,-74.79230769 10.85802856,-74.76923077 10.8779746,-74.79230769 10.89792199,-74.81538462 10.91787071,-74.83846154 10.93782077,-74.86153846 10.91787071))
2057364|1|-74.14615385|10.8779746|POLYGON((-74.16923077 10.91787071,-74.19230769 10.89792199,-74.21538462 10.8779746,-74.19230769 10.85802856,-74.16923077 10.83808384,-74.14615385 10.81814045,-74.12307692 10.83808384,-74.1 10.85802856,-74.07692308 10.8779746,-74.1 10.89792199,-74.12307692 10.91787071,-74.14615385 10.93782077,-74.16923077 10.91787071))
2057373|1|-72.9|10.8779746|POLYGON((-72.92307692 10.91787071,-72.94615385 10.89792199,-72.96923077 10.8779746,-72.94615385 10.85802856,-72.92307692 10.83808384,-72.9 10.81814045,-72.87692308 10.83808384,-72.85384615 10.85802856,-72.83076923 10.8779746,-72.85384615 10.89792199,-72.87692308 10.91787071,-72.9 10.93782077,-72.92307692 10.91787071))
2057379|2|-72.06923077|10.8779746|POLYGON((-72.09230769 10.91787071,-72.11538462 10.89792199,-72.13846154 10.8779746,-72.11538462 10.85802856,-72.09230769 10.83808384,-72.06923077 10.81814045,-72.04615385 10.83808384,-72.02307692 10.85802856,-72 10.8779746,-72.02307692 10.89792199,-72.04615385 10.91787071,-72.06923077 10.93782077,-72.09230769 10.91787071))
2057380|3|-71.93076923|10.8779746|POLYGON((-71.95384615 10.91787071,-71.97692308 10.89792199,-72 10.8779746,-71.97692308 10.85802856,-71.95384615 10.83808384,-71.93076923 10.81814045,-71.90769231 10.83808384,-71.88461538 10.85802856,-71.86153846 10.8779746,-71.88461538 10.89792199,-71.90769231 10.91787071,-71.93076923 10.93782077,-71.95384615 10.91787071))
2057381|2|-71.79230769|10.8779746|POLYGON((-71.81538462 10.91787071,-71.83846154 10.89792199,-71.86153846 10.8779746,-71.83846154 10.85802856,-71.81538462 10.83808384,-71.79230769 10.81814045,-71.76923077 10.83808384,-71.74615385 10.85802856,-71.72307692 10.8779746,-71.74615385 10.89792199,-71.76923077 10.91787071,-71.79230769 10.93782077,-71.81538462 10.91787071))
2057388|2|-70.82307692|10.8779746|POLYGON((-70.84615385 10.91787071,-70.86923077 10.89792199,-70.89230769 10.8779746,-70.86923077 10.85802856,-70.84615385 10.83808384,-70.82307692 10.81814045,-70.8 10.83808384,-70.77692308 10.85802856,-70.75384615 10.8779746,-70.77692308 10.89792199,-70.8 10.91787071,-70.82307692 10.93782077,-70.84615385 10.91787071))
2057406|2|-68.33076923|10.8779746|POLYGON((-68.35384615 10.91787071,-68.37692308 10.89792199,-68.4 10.8779746,-68.37692308 10.85802856,-68.35384615 10.83808384,-68.33076923 10.81814045,-68.30769231 10.83808384,-68.28461538 10.85802856,-68.26153846 10.8779746,-68.28461538 10.89792199,-68.30769231 10.91787071,-68.33076923 10.93782077,-68.35384615 10.91787071))
2057407|2|-68.19230769|10.8779746|POLYGON((-68.21538462 10.91787071,-68.23846154 10.89792199,-68.26153846 10.8779746,-68.23846154 10.85802856,-68.21538462 10.83808384,-68.19230769 10.81814045,-68.16923077 10.83808384,-68.14615385 10.85802856,-68.12307692 10.8779746,-68.14615385 10.89792199,-68.16923077 10.91787071,-68.19230769 10.93782077,-68.21538462 10.91787071))
2057437|2|-64.03846154|10.8779746|POLYGON((-64.06153846 10.91787071,-64.08461538 10.89792199,-64.10769231 10.8779746,-64.08461538 10.85802856,-64.06153846 10.83808384,-64.03846154 10.81814045,-64.01538462 10.83808384,-63.99230769 10.85802856,-63.96923077 10.8779746,-63.99230769 10.89792199,-64.01538462 10.91787071,-64.03846154 10.93782077,-64.06153846 10.91787071))
2057438|2|-63.9|10.8779746|POLYGON((-63.92307692 10.91787071,-63.94615385 10.89792199,-63.96923077 10.8779746,-63.94615385 10.85802856,-63.92307692 10.83808384,-63.9 10.81814045,-63.87692308 10.83808384,-63.85384615 10.85802856,-63.83076923 10.8779746,-63.85384615 10.89792199,-63.87692308 10.91787071,-63.9 10.93782077,-63.92307692 10.91787071))
2059958|1|-75.04615385|10.81814045|POLYGON((-75.06923077 10.85802856,-75.09230769 10.83808384,-75.11538462 10.81814045,-75.09230769 10.79819839,-75.06923077 10.77825765,-75.04615385 10.75831823,-75.02307692 10.77825765,-75 10.79819839,-74.97692308 10.81814045,-75 10.83808384,-75.02307692 10.85802856,-75.04615385 10.8779746,-75.06923077 10.85802856))
2059959|1|-74.90769231|10.81814045|POLYGON((-74.93076923 10.85802856,-74.95384615 10.83808384,-74.97692308 10.81814045,-74.95384615 10.79819839,-74.93076923 10.77825765,-74.90769231 10.75831823,-74.88461538 10.77825765,-74.86153846 10.79819839,-74.83846154 10.81814045,-74.86153846 10.83808384,-74.88461538 10.85802856,-74.90769231 10.8779746,-74.93076923 10.85802856))
2059960|1|-74.76923077|10.81814045|POLYGON((-74.79230769 10.85802856,-74.81538462 10.83808384,-74.83846154 10.81814045,-74.81538462 10.79819839,-74.79230769 10.77825765,-74.76923077 10.75831823,-74.74615385 10.77825765,-74.72307692 10.79819839,-74.7 10.81814045,-74.72307692 10.83808384,-74.74615385 10.85802856,-74.76923077 10.8779746,-74.79230769 10.85802856))
2059973|1|-72.96923077|10.81814045|POLYGON((-72.99230769 10.85802856,-73.01538462 10.83808384,-73.03846154 10.81814045,-73.01538462 10.79819839,-72.99230769 10.77825765,-72.96923077 10.75831823,-72.94615385 10.77825765,-72.92307692 10.79819839,-72.9 10.81814045,-72.92307692 10.83808384,-72.94615385 10.85802856,-72.96923077 10.8779746,-72.99230769 10.85802856))
2059981|2|-71.86153846|10.81814045|POLYGON((-71.88461538 10.85802856,-71.90769231 10.83808384,-71.93076923 10.81814045,-71.90769231 10.79819839,-71.88461538 10.77825765,-71.86153846 10.75831823,-71.83846154 10.77825765,-71.81538462 10.79819839,-71.79230769 10.81814045,-71.81538462 10.83808384,-71.83846154 10.85802856,-71.86153846 10.8779746,-71.88461538 10.85802856))
2059982|2|-71.72307692|10.81814045|POLYGON((-71.74615385 10.85802856,-71.76923077 10.83808384,-71.79230769 10.81814045,-71.76923077 10.79819839,-71.74615385 10.77825765,-71.72307692 10.75831823,-71.7 10.77825765,-71.67692308 10.79819839,-71.65384615 10.81814045,-71.67692308 10.83808384,-71.7 10.85802856,-71.72307692 10.8779746,-71.74615385 10.85802856))
2059983|4|-71.58461538|10.81814045|POLYGON((-71.60769231 10.85802856,-71.63076923 10.83808384,-71.65384615 10.81814045,-71.63076923 10.79819839,-71.60769231 10.77825765,-71.58461538 10.75831823,-71.56153846 10.77825765,-71.53846154 10.79819839,-71.51538462 10.81814045,-71.53846154 10.83808384,-71.56153846 10.85802856,-71.58461538 10.8779746,-71.60769231 10.85802856))
2059989|2|-70.75384615|10.81814045|POLYGON((-70.77692308 10.85802856,-70.8 10.83808384,-70.82307692 10.81814045,-70.8 10.79819839,-70.77692308 10.77825765,-70.75384615 10.75831823,-70.73076923 10.77825765,-70.70769231 10.79819839,-70.68461538 10.81814045,-70.70769231 10.83808384,-70.73076923 10.85802856,-70.75384615 10.8779746,-70.77692308 10.85802856))
2059998|2|-69.50769231|10.81814045|POLYGON((-69.53076923 10.85802856,-69.55384615 10.83808384,-69.57692308 10.81814045,-69.55384615 10.79819839,-69.53076923 10.77825765,-69.50769231 10.75831823,-69.48461538 10.77825765,-69.46153846 10.79819839,-69.43846154 10.81814045,-69.46153846 10.83808384,-69.48461538 10.85802856,-69.50769231 10.8779746,-69.53076923 10.85802856))
2060000|2|-69.23076923|10.81814045|POLYGON((-69.25384615 10.85802856,-69.27692308 10.83808384,-69.3 10.81814045,-69.27692308 10.79819839,-69.25384615 10.77825765,-69.23076923 10.75831823,-69.20769231 10.77825765,-69.18461538 10.79819839,-69.16153846 10.81814045,-69.18461538 10.83808384,-69.20769231 10.85802856,-69.23076923 10.8779746,-69.25384615 10.85802856))
2060006|2|-68.4|10.81814045|POLYGON((-68.42307692 10.85802856,-68.44615385 10.83808384,-68.46923077 10.81814045,-68.44615385 10.79819839,-68.42307692 10.77825765,-68.4 10.75831823,-68.37692308 10.77825765,-68.35384615 10.79819839,-68.33076923 10.81814045,-68.35384615 10.83808384,-68.37692308 10.85802856,-68.4 10.8779746,-68.42307692 10.85802856))
2060007|2|-68.26153846|10.81814045|POLYGON((-68.28461538 10.85802856,-68.30769231 10.83808384,-68.33076923 10.81814045,-68.30769231 10.79819839,-68.28461538 10.77825765,-68.26153846 10.75831823,-68.23846154 10.77825765,-68.21538462 10.79819839,-68.19230769 10.81814045,-68.21538462 10.83808384,-68.23846154 10.85802856,-68.26153846 10.8779746,-68.28461538 10.85802856))
2060038|2|-63.96923077|10.81814045|POLYGON((-63.99230769 10.85802856,-64.01538462 10.83808384,-64.03846154 10.81814045,-64.01538462 10.79819839,-63.99230769 10.77825765,-63.96923077 10.75831823,-63.94615385 10.77825765,-63.92307692 10.79819839,-63.9 10.81814045,-63.92307692 10.83808384,-63.94615385 10.85802856,-63.96923077 10.8779746,-63.99230769 10.85802856))
2062556|1|-75.25384615|10.75831823|POLYGON((-75.27692308 10.79819839,-75.3 10.77825765,-75.32307692 10.75831823,-75.3 10.73838013,-75.27692308 10.71844335,-75.25384615 10.69850788,-75.23076923 10.71844335,-75.20769231 10.73838013,-75.18461538 10.75831823,-75.20769231 10.77825765,-75.23076923 10.79819839,-75.25384615 10.81814045,-75.27692308 10.79819839))
2062558|1|-74.97692308|10.75831823|POLYGON((-75 10.79819839,-75.02307692 10.77825765,-75.04615385 10.75831823,-75.02307692 10.73838013,-75 10.71844335,-74.97692308 10.69850788,-74.95384615 10.71844335,-74.93076923 10.73838013,-74.90769231 10.75831823,-74.93076923 10.77825765,-74.95384615 10.79819839,-74.97692308 10.81814045,-75 10.79819839))
2062559|1|-74.83846154|10.75831823|POLYGON((-74.86153846 10.79819839,-74.88461538 10.77825765,-74.90769231 10.75831823,-74.88461538 10.73838013,-74.86153846 10.71844335,-74.83846154 10.69850788,-74.81538462 10.71844335,-74.79230769 10.73838013,-74.76923077 10.75831823,-74.79230769 10.77825765,-74.81538462 10.79819839,-74.83846154 10.81814045,-74.86153846 10.79819839))
2062560|1|-74.7|10.75831823|POLYGON((-74.72307692 10.79819839,-74.74615385 10.77825765,-74.76923077 10.75831823,-74.74615385 10.73838013,-74.72307692 10.71844335,-74.7 10.69850788,-74.67692308 10.71844335,-74.65384615 10.73838013,-74.63076923 10.75831823,-74.65384615 10.77825765,-74.67692308 10.79819839,-74.7 10.81814045,-74.72307692 10.79819839))
2062564|1|-74.14615385|10.75831823|POLYGON((-74.16923077 10.79819839,-74.19230769 10.77825765,-74.21538462 10.75831823,-74.19230769 10.73838013,-74.16923077 10.71844335,-74.14615385 10.69850788,-74.12307692 10.71844335,-74.1 10.73838013,-74.07692308 10.75831823,-74.1 10.77825765,-74.12307692 10.79819839,-74.14615385 10.81814045,-74.16923077 10.79819839))
2062572|1|-73.03846154|10.75831823|POLYGON((-73.06153846 10.79819839,-73.08461538 10.77825765,-73.10769231 10.75831823,-73.08461538 10.73838013,-73.06153846 10.71844335,-73.03846154 10.69850788,-73.01538462 10.71844335,-72.99230769 10.73838013,-72.96923077 10.75831823,-72.99230769 10.77825765,-73.01538462 10.79819839,-73.03846154 10.81814045,-73.06153846 10.79819839))
2062581|2|-71.79230769|10.75831823|POLYGON((-71.81538462 10.79819839,-71.83846154 10.77825765,-71.86153846 10.75831823,-71.83846154 10.73838013,-71.81538462 10.71844335,-71.79230769 10.69850788,-71.76923077 10.71844335,-71.74615385 10.73838013,-71.72307692 10.75831823,-71.74615385 10.77825765,-71.76923077 10.79819839,-71.79230769 10.81814045,-71.81538462 10.79819839))
2062582|2|-71.65384615|10.75831823|POLYGON((-71.67692308 10.79819839,-71.7 10.77825765,-71.72307692 10.75831823,-71.7 10.73838013,-71.67692308 10.71844335,-71.65384615 10.69850788,-71.63076923 10.71844335,-71.60769231 10.73838013,-71.58461538 10.75831823,-71.60769231 10.77825765,-71.63076923 10.79819839,-71.65384615 10.81814045,-71.67692308 10.79819839))
2062583|2|-71.51538462|10.75831823|POLYGON((-71.53846154 10.79819839,-71.56153846 10.77825765,-71.58461538 10.75831823,-71.56153846 10.73838013,-71.53846154 10.71844335,-71.51538462 10.69850788,-71.49230769 10.71844335,-71.46923077 10.73838013,-71.44615385 10.75831823,-71.46923077 10.77825765,-71.49230769 10.79819839,-71.51538462 10.81814045,-71.53846154 10.79819839))
2062587|3|-70.96153846|10.75831823|POLYGON((-70.98461538 10.79819839,-71.00769231 10.77825765,-71.03076923 10.75831823,-71.00769231 10.73838013,-70.98461538 10.71844335,-70.96153846 10.69850788,-70.93846154 10.71844335,-70.91538462 10.73838013,-70.89230769 10.75831823,-70.91538462 10.77825765,-70.93846154 10.79819839,-70.96153846 10.81814045,-70.98461538 10.79819839))
2062598|2|-69.43846154|10.75831823|POLYGON((-69.46153846 10.79819839,-69.48461538 10.77825765,-69.50769231 10.75831823,-69.48461538 10.73838013,-69.46153846 10.71844335,-69.43846154 10.69850788,-69.41538462 10.71844335,-69.39230769 10.73838013,-69.36923077 10.75831823,-69.39230769 10.77825765,-69.41538462 10.79819839,-69.43846154 10.81814045,-69.46153846 10.79819839))
2062606|2|-68.33076923|10.75831823|POLYGON((-68.35384615 10.79819839,-68.37692308 10.77825765,-68.4 10.75831823,-68.37692308 10.73838013,-68.35384615 10.71844335,-68.33076923 10.69850788,-68.30769231 10.71844335,-68.28461538 10.73838013,-68.26153846 10.75831823,-68.28461538 10.77825765,-68.30769231 10.79819839,-68.33076923 10.81814045,-68.35384615 10.79819839))
2065156|1|-75.32307692|10.69850788|POLYGON((-75.34615385 10.73838013,-75.36923077 10.71844335,-75.39230769 10.69850788,-75.36923077 10.67857372,-75.34615385 10.65864086,-75.32307692 10.63870932,-75.3 10.65864086,-75.27692308 10.67857372,-75.25384615 10.69850788,-75.27692308 10.71844335,-75.3 10.73838013,-75.32307692 10.75831823,-75.34615385 10.73838013))
2065158|2|-75.04615385|10.69850788|POLYGON((-75.06923077 10.73838013,-75.09230769 10.71844335,-75.11538462 10.69850788,-75.09230769 10.67857372,-75.06923077 10.65864086,-75.04615385 10.63870932,-75.02307692 10.65864086,-75 10.67857372,-74.97692308 10.69850788,-75 10.71844335,-75.02307692 10.73838013,-75.04615385 10.75831823,-75.06923077 10.73838013))
2065160|1|-74.76923077|10.69850788|POLYGON((-74.79230769 10.73838013,-74.81538462 10.71844335,-74.83846154 10.69850788,-74.81538462 10.67857372,-74.79230769 10.65864086,-74.76923077 10.63870932,-74.74615385 10.65864086,-74.72307692 10.67857372,-74.7 10.69850788,-74.72307692 10.71844335,-74.74615385 10.73838013,-74.76923077 10.75831823,-74.79230769 10.73838013))
2065173|1|-72.96923077|10.69850788|POLYGON((-72.99230769 10.73838013,-73.01538462 10.71844335,-73.03846154 10.69850788,-73.01538462 10.67857372,-72.99230769 10.65864086,-72.96923077 10.63870932,-72.94615385 10.65864086,-72.92307692 10.67857372,-72.9 10.69850788,-72.92307692 10.71844335,-72.94615385 10.73838013,-72.96923077 10.75831823,-72.99230769 10.73838013))
2065180|2|-72|10.69850788|POLYGON((-72.02307692 10.73838013,-72.04615385 10.71844335,-72.06923077 10.69850788,-72.04615385 10.67857372,-72.02307692 10.65864086,-72 10.63870932,-71.97692308 10.65864086,-71.95384615 10.67857372,-71.93076923 10.69850788,-71.95384615 10.71844335,-71.97692308 10.73838013,-72 10.75831823,-72.02307692 10.73838013))
2065182|2|-71.72307692|10.69850788|POLYGON((-71.74615385 10.73838013,-71.76923077 10.71844335,-71.79230769 10.69850788,-71.76923077 10.67857372,-71.74615385 10.65864086,-71.72307692 10.63870932,-71.7 10.65864086,-71.67692308 10.67857372,-71.65384615 10.69850788,-71.67692308 10.71844335,-71.7 10.73838013,-71.72307692 10.75831823,-71.74615385 10.73838013))
2065183|2|-71.58461538|10.69850788|POLYGON((-71.60769231 10.73838013,-71.63076923 10.71844335,-71.65384615 10.69850788,-71.63076923 10.67857372,-71.60769231 10.65864086,-71.58461538 10.63870932,-71.56153846 10.65864086,-71.53846154 10.67857372,-71.51538462 10.69850788,-71.53846154 10.71844335,-71.56153846 10.73838013,-71.58461538 10.75831823,-71.60769231 10.73838013))
2065186|2|-71.16923077|10.69850788|POLYGON((-71.19230769 10.73838013,-71.21538462 10.71844335,-71.23846154 10.69850788,-71.21538462 10.67857372,-71.19230769 10.65864086,-71.16923077 10.63870932,-71.14615385 10.65864086,-71.12307692 10.67857372,-71.1 10.69850788,-71.12307692 10.71844335,-71.14615385 10.73838013,-71.16923077 10.75831823,-71.19230769 10.73838013))
2065187|2|-71.03076923|10.69850788|POLYGON((-71.05384615 10.73838013,-71.07692308 10.71844335,-71.1 10.69850788,-71.07692308 10.67857372,-71.05384615 10.65864086,-71.03076923 10.63870932,-71.00769231 10.65864086,-70.98461538 10.67857372,-70.96153846 10.69850788,-70.98461538 10.71844335,-71.00769231 10.73838013,-71.03076923 10.75831823,-71.05384615 10.73838013))
2065195|2|-69.92307692|10.69850788|POLYGON((-69.94615385 10.73838013,-69.96923077 10.71844335,-69.99230769 10.69850788,-69.96923077 10.67857372,-69.94615385 10.65864086,-69.92307692 10.63870932,-69.9 10.65864086,-69.87692308 10.67857372,-69.85384615 10.69850788,-69.87692308 10.71844335,-69.9 10.73838013,-69.92307692 10.75831823,-69.94615385 10.73838013))
2065239|1|-63.83076923|10.69850788|POLYGON((-63.85384615 10.73838013,-63.87692308 10.71844335,-63.9 10.69850788,-63.87692308 10.67857372,-63.85384615 10.65864086,-63.83076923 10.63870932,-63.80769231 10.65864086,-63.78461538 10.67857372,-63.76153846 10.69850788,-63.78461538 10.71844335,-63.80769231 10.73838013,-63.83076923 10.75831823,-63.85384615 10.73838013))
2065242|1|-63.41538462|10.69850788|POLYGON((-63.43846154 10.73838013,-63.46153846 10.71844335,-63.48461538 10.69850788,-63.46153846 10.67857372,-63.43846154 10.65864086,-63.41538462 10.63870932,-63.39230769 10.65864086,-63.36923077 10.67857372,-63.34615385 10.69850788,-63.36923077 10.71844335,-63.39230769 10.73838013,-63.41538462 10.75831823,-63.43846154 10.73838013))
2065243|2|-63.27692308|10.69850788|POLYGON((-63.3 10.73838013,-63.32307692 10.71844335,-63.34615385 10.69850788,-63.32307692 10.67857372,-63.3 10.65864086,-63.27692308 10.63870932,-63.25384615 10.65864086,-63.23076923 10.67857372,-63.20769231 10.69850788,-63.23076923 10.71844335,-63.25384615 10.73838013,-63.27692308 10.75831823,-63.3 10.73838013))
2065244|2|-63.13846154|10.69850788|POLYGON((-63.16153846 10.73838013,-63.18461538 10.71844335,-63.20769231 10.69850788,-63.18461538 10.67857372,-63.16153846 10.65864086,-63.13846154 10.63870932,-63.11538462 10.65864086,-63.09230769 10.67857372,-63.06923077 10.69850788,-63.09230769 10.71844335,-63.11538462 10.73838013,-63.13846154 10.75831823,-63.16153846 10.73838013))
2067755|1|-75.39230769|10.63870932|POLYGON((-75.41538462 10.67857372,-75.43846154 10.65864086,-75.46153846 10.63870932,-75.43846154 10.61877907,-75.41538462 10.59885012,-75.39230769 10.57892248,-75.36923077 10.59885012,-75.34615385 10.61877907,-75.32307692 10.63870932,-75.34615385 10.65864086,-75.36923077 10.67857372,-75.39230769 10.69850788,-75.41538462 10.67857372))
2067757|1|-75.11538462|10.63870932|POLYGON((-75.13846154 10.67857372,-75.16153846 10.65864086,-75.18461538 10.63870932,-75.16153846 10.61877907,-75.13846154 10.59885012,-75.11538462 10.57892248,-75.09230769 10.59885012,-75.06923077 10.61877907,-75.04615385 10.63870932,-75.06923077 10.65864086,-75.09230769 10.67857372,-75.11538462 10.69850788,-75.13846154 10.67857372))
2067758|1|-74.97692308|10.63870932|POLYGON((-75 10.67857372,-75.02307692 10.65864086,-75.04615385 10.63870932,-75.02307692 10.61877907,-75 10.59885012,-74.97692308 10.57892248,-74.95384615 10.59885012,-74.93076923 10.61877907,-74.90769231 10.63870932,-74.93076923 10.65864086,-74.95384615 10.67857372,-74.97692308 10.69850788,-75 10.67857372))
2067759|1|-74.83846154|10.63870932|POLYGON((-74.86153846 10.67857372,-74.88461538 10.65864086,-74.90769231 10.63870932,-74.88461538 10.61877907,-74.86153846 10.59885012,-74.83846154 10.57892248,-74.81538462 10.59885012,-74.79230769 10.61877907,-74.76923077 10.63870932,-74.79230769 10.65864086,-74.81538462 10.67857372,-74.83846154 10.69850788,-74.86153846 10.67857372))
2067760|1|-74.7|10.63870932|POLYGON((-74.72307692 10.67857372,-74.74615385 10.65864086,-74.76923077 10.63870932,-74.74615385 10.61877907,-74.72307692 10.59885012,-74.7 10.57892248,-74.67692308 10.59885012,-74.65384615 10.61877907,-74.63076923 10.63870932,-74.65384615 10.65864086,-74.67692308 10.67857372,-74.7 10.69850788,-74.72307692 10.67857372))
2067763|1|-74.28461538|10.63870932|POLYGON((-74.30769231 10.67857372,-74.33076923 10.65864086,-74.35384615 10.63870932,-74.33076923 10.61877907,-74.30769231 10.59885012,-74.28461538 10.57892248,-74.26153846 10.59885012,-74.23846154 10.61877907,-74.21538462 10.63870932,-74.23846154 10.65864086,-74.26153846 10.67857372,-74.28461538 10.69850788,-74.30769231 10.67857372))
2067764|1|-74.14615385|10.63870932|POLYGON((-74.16923077 10.67857372,-74.19230769 10.65864086,-74.21538462 10.63870932,-74.19230769 10.61877907,-74.16923077 10.59885012,-74.14615385 10.57892248,-74.12307692 10.59885012,-74.1 10.61877907,-74.07692308 10.63870932,-74.1 10.65864086,-74.12307692 10.67857372,-74.14615385 10.69850788,-74.16923077 10.67857372))
2067773|1|-72.9|10.63870932|POLYGON((-72.92307692 10.67857372,-72.94615385 10.65864086,-72.96923077 10.63870932,-72.94615385 10.61877907,-72.92307692 10.59885012,-72.9 10.57892248,-72.87692308 10.59885012,-72.85384615 10.61877907,-72.83076923 10.63870932,-72.85384615 10.65864086,-72.87692308 10.67857372,-72.9 10.69850788,-72.92307692 10.67857372))
2067781|2|-71.79230769|10.63870932|POLYGON((-71.81538462 10.67857372,-71.83846154 10.65864086,-71.86153846 10.63870932,-71.83846154 10.61877907,-71.81538462 10.59885012,-71.79230769 10.57892248,-71.76923077 10.59885012,-71.74615385 10.61877907,-71.72307692 10.63870932,-71.74615385 10.65864086,-71.76923077 10.67857372,-71.79230769 10.69850788,-71.81538462 10.67857372))
2067782|2|-71.65384615|10.63870932|POLYGON((-71.67692308 10.67857372,-71.7 10.65864086,-71.72307692 10.63870932,-71.7 10.61877907,-71.67692308 10.59885012,-71.65384615 10.57892248,-71.63076923 10.59885012,-71.60769231 10.61877907,-71.58461538 10.63870932,-71.60769231 10.65864086,-71.63076923 10.67857372,-71.65384615 10.69850788,-71.67692308 10.67857372))
2067783|2|-71.51538462|10.63870932|POLYGON((-71.53846154 10.67857372,-71.56153846 10.65864086,-71.58461538 10.63870932,-71.56153846 10.61877907,-71.53846154 10.59885012,-71.51538462 10.57892248,-71.49230769 10.59885012,-71.46923077 10.61877907,-71.44615385 10.63870932,-71.46923077 10.65864086,-71.49230769 10.67857372,-71.51538462 10.69850788,-71.53846154 10.67857372))
2067784|2|-71.37692308|10.63870932|POLYGON((-71.4 10.67857372,-71.42307692 10.65864086,-71.44615385 10.63870932,-71.42307692 10.61877907,-71.4 10.59885012,-71.37692308 10.57892248,-71.35384615 10.59885012,-71.33076923 10.61877907,-71.30769231 10.63870932,-71.33076923 10.65864086,-71.35384615 10.67857372,-71.37692308 10.69850788,-71.4 10.67857372))
2067799|2|-69.3|10.63870932|POLYGON((-69.32307692 10.67857372,-69.34615385 10.65864086,-69.36923077 10.63870932,-69.34615385 10.61877907,-69.32307692 10.59885012,-69.3 10.57892248,-69.27692308 10.59885012,-69.25384615 10.61877907,-69.23076923 10.63870932,-69.25384615 10.65864086,-69.27692308 10.67857372,-69.3 10.69850788,-69.32307692 10.67857372))
2067815|2|-67.08461538|10.63870932|POLYGON((-67.10769231 10.67857372,-67.13076923 10.65864086,-67.15384615 10.63870932,-67.13076923 10.61877907,-67.10769231 10.59885012,-67.08461538 10.57892248,-67.06153846 10.59885012,-67.03846154 10.61877907,-67.01538462 10.63870932,-67.03846154 10.65864086,-67.06153846 10.67857372,-67.08461538 10.69850788,-67.10769231 10.67857372))
2067816|2|-66.94615385|10.63870932|POLYGON((-66.96923077 10.67857372,-66.99230769 10.65864086,-67.01538462 10.63870932,-66.99230769 10.61877907,-66.96923077 10.59885012,-66.94615385 10.57892248,-66.92307692 10.59885012,-66.9 10.61877907,-66.87692308 10.63870932,-66.9 10.65864086,-66.92307692 10.67857372,-66.94615385 10.69850788,-66.96923077 10.67857372))
2067817|2|-66.80769231|10.63870932|POLYGON((-66.83076923 10.67857372,-66.85384615 10.65864086,-66.87692308 10.63870932,-66.85384615 10.61877907,-66.83076923 10.59885012,-66.80769231 10.57892248,-66.78461538 10.59885012,-66.76153846 10.61877907,-66.73846154 10.63870932,-66.76153846 10.65864086,-66.78461538 10.67857372,-66.80769231 10.69850788,-66.83076923 10.67857372))
2067818|2|-66.66923077|10.63870932|POLYGON((-66.69230769 10.67857372,-66.71538462 10.65864086,-66.73846154 10.63870932,-66.71538462 10.61877907,-66.69230769 10.59885012,-66.66923077 10.57892248,-66.64615385 10.59885012,-66.62307692 10.61877907,-66.6 10.63870932,-66.62307692 10.65864086,-66.64615385 10.67857372,-66.66923077 10.69850788,-66.69230769 10.67857372))
2067819|2|-66.53076923|10.63870932|POLYGON((-66.55384615 10.67857372,-66.57692308 10.65864086,-66.6 10.63870932,-66.57692308 10.61877907,-66.55384615 10.59885012,-66.53076923 10.57892248,-66.50769231 10.59885012,-66.48461538 10.61877907,-66.46153846 10.63870932,-66.48461538 10.65864086,-66.50769231 10.67857372,-66.53076923 10.69850788,-66.55384615 10.67857372))
2067820|2|-66.39230769|10.63870932|POLYGON((-66.41538462 10.67857372,-66.43846154 10.65864086,-66.46153846 10.63870932,-66.43846154 10.61877907,-66.41538462 10.59885012,-66.39230769 10.57892248,-66.36923077 10.59885012,-66.34615385 10.61877907,-66.32307692 10.63870932,-66.34615385 10.65864086,-66.36923077 10.67857372,-66.39230769 10.69850788,-66.41538462 10.67857372))
2067835|2|-64.31538462|10.63870932|POLYGON((-64.33846154 10.67857372,-64.36153846 10.65864086,-64.38461538 10.63870932,-64.36153846 10.61877907,-64.33846154 10.59885012,-64.31538462 10.57892248,-64.29230769 10.59885012,-64.26923077 10.61877907,-64.24615385 10.63870932,-64.26923077 10.65864086,-64.29230769 10.67857372,-64.31538462 10.69850788,-64.33846154 10.67857372))
2067842|2|-63.34615385|10.63870932|POLYGON((-63.36923077 10.67857372,-63.39230769 10.65864086,-63.41538462 10.63870932,-63.39230769 10.61877907,-63.36923077 10.59885012,-63.34615385 10.57892248,-63.32307692 10.59885012,-63.3 10.61877907,-63.27692308 10.63870932,-63.3 10.65864086,-63.32307692 10.67857372,-63.34615385 10.69850788,-63.36923077 10.67857372))
2067843|2|-63.20769231|10.63870932|POLYGON((-63.23076923 10.67857372,-63.25384615 10.65864086,-63.27692308 10.63870932,-63.25384615 10.61877907,-63.23076923 10.59885012,-63.20769231 10.57892248,-63.18461538 10.59885012,-63.16153846 10.61877907,-63.13846154 10.63870932,-63.16153846 10.65864086,-63.18461538 10.67857372,-63.20769231 10.69850788,-63.23076923 10.67857372))
2067844|2|-63.06923077|10.63870932|POLYGON((-63.09230769 10.67857372,-63.11538462 10.65864086,-63.13846154 10.63870932,-63.11538462 10.61877907,-63.09230769 10.59885012,-63.06923077 10.57892248,-63.04615385 10.59885012,-63.02307692 10.61877907,-63 10.63870932,-63.02307692 10.65864086,-63.04615385 10.67857372,-63.06923077 10.69850788,-63.09230769 10.67857372))
2070355|1|-75.46153846|10.57892248|POLYGON((-75.48461538 10.61877907,-75.50769231 10.59885012,-75.53076923 10.57892248,-75.50769231 10.55899612,-75.48461538 10.53907106,-75.46153846 10.51914729,-75.43846154 10.53907106,-75.41538462 10.55899612,-75.39230769 10.57892248,-75.41538462 10.59885012,-75.43846154 10.61877907,-75.46153846 10.63870932,-75.48461538 10.61877907))
2070356|1|-75.32307692|10.57892248|POLYGON((-75.34615385 10.61877907,-75.36923077 10.59885012,-75.39230769 10.57892248,-75.36923077 10.55899612,-75.34615385 10.53907106,-75.32307692 10.51914729,-75.3 10.53907106,-75.27692308 10.55899612,-75.25384615 10.57892248,-75.27692308 10.59885012,-75.3 10.61877907,-75.32307692 10.63870932,-75.34615385 10.61877907))
2070357|1|-75.18461538|10.57892248|POLYGON((-75.20769231 10.61877907,-75.23076923 10.59885012,-75.25384615 10.57892248,-75.23076923 10.55899612,-75.20769231 10.53907106,-75.18461538 10.51914729,-75.16153846 10.53907106,-75.13846154 10.55899612,-75.11538462 10.57892248,-75.13846154 10.59885012,-75.16153846 10.61877907,-75.18461538 10.63870932,-75.20769231 10.61877907))
2070359|1|-74.90769231|10.57892248|POLYGON((-74.93076923 10.61877907,-74.95384615 10.59885012,-74.97692308 10.57892248,-74.95384615 10.55899612,-74.93076923 10.53907106,-74.90769231 10.51914729,-74.88461538 10.53907106,-74.86153846 10.55899612,-74.83846154 10.57892248,-74.86153846 10.59885012,-74.88461538 10.61877907,-74.90769231 10.63870932,-74.93076923 10.61877907))
2070364|1|-74.21538462|10.57892248|POLYGON((-74.23846154 10.61877907,-74.26153846 10.59885012,-74.28461538 10.57892248,-74.26153846 10.55899612,-74.23846154 10.53907106,-74.21538462 10.51914729,-74.19230769 10.53907106,-74.16923077 10.55899612,-74.14615385 10.57892248,-74.16923077 10.59885012,-74.19230769 10.61877907,-74.21538462 10.63870932,-74.23846154 10.61877907))
2070371|1|-73.24615385|10.57892248|POLYGON((-73.26923077 10.61877907,-73.29230769 10.59885012,-73.31538462 10.57892248,-73.29230769 10.55899612,-73.26923077 10.53907106,-73.24615385 10.51914729,-73.22307692 10.53907106,-73.2 10.55899612,-73.17692308 10.57892248,-73.2 10.59885012,-73.22307692 10.61877907,-73.24615385 10.63870932,-73.26923077 10.61877907))
2070373|1|-72.96923077|10.57892248|POLYGON((-72.99230769 10.61877907,-73.01538462 10.59885012,-73.03846154 10.57892248,-73.01538462 10.55899612,-72.99230769 10.53907106,-72.96923077 10.51914729,-72.94615385 10.53907106,-72.92307692 10.55899612,-72.9 10.57892248,-72.92307692 10.59885012,-72.94615385 10.61877907,-72.96923077 10.63870932,-72.99230769 10.61877907))
2070381|2|-71.86153846|10.57892248|POLYGON((-71.88461538 10.61877907,-71.90769231 10.59885012,-71.93076923 10.57892248,-71.90769231 10.55899612,-71.88461538 10.53907106,-71.86153846 10.51914729,-71.83846154 10.53907106,-71.81538462 10.55899612,-71.79230769 10.57892248,-71.81538462 10.59885012,-71.83846154 10.61877907,-71.86153846 10.63870932,-71.88461538 10.61877907))
2070382|2|-71.72307692|10.57892248|POLYGON((-71.74615385 10.61877907,-71.76923077 10.59885012,-71.79230769 10.57892248,-71.76923077 10.55899612,-71.74615385 10.53907106,-71.72307692 10.51914729,-71.7 10.53907106,-71.67692308 10.55899612,-71.65384615 10.57892248,-71.67692308 10.59885012,-71.7 10.61877907,-71.72307692 10.63870932,-71.74615385 10.61877907))
2070383|2|-71.58461538|10.57892248|POLYGON((-71.60769231 10.61877907,-71.63076923 10.59885012,-71.65384615 10.57892248,-71.63076923 10.55899612,-71.60769231 10.53907106,-71.58461538 10.51914729,-71.56153846 10.53907106,-71.53846154 10.55899612,-71.51538462 10.57892248,-71.53846154 10.59885012,-71.56153846 10.61877907,-71.58461538 10.63870932,-71.60769231 10.61877907))
2070397|2|-69.64615385|10.57892248|POLYGON((-69.66923077 10.61877907,-69.69230769 10.59885012,-69.71538462 10.57892248,-69.69230769 10.55899612,-69.66923077 10.53907106,-69.64615385 10.51914729,-69.62307692 10.53907106,-69.6 10.55899612,-69.57692308 10.57892248,-69.6 10.59885012,-69.62307692 10.61877907,-69.64615385 10.63870932,-69.66923077 10.61877907))
2070400|2|-69.23076923|10.57892248|POLYGON((-69.25384615 10.61877907,-69.27692308 10.59885012,-69.3 10.57892248,-69.27692308 10.55899612,-69.25384615 10.53907106,-69.23076923 10.51914729,-69.20769231 10.53907106,-69.18461538 10.55899612,-69.16153846 10.57892248,-69.18461538 10.59885012,-69.20769231 10.61877907,-69.23076923 10.63870932,-69.25384615 10.61877907))
2070407|2|-68.26153846|10.57892248|POLYGON((-68.28461538 10.61877907,-68.30769231 10.59885012,-68.33076923 10.57892248,-68.30769231 10.55899612,-68.28461538 10.53907106,-68.26153846 10.51914729,-68.23846154 10.53907106,-68.21538462 10.55899612,-68.19230769 10.57892248,-68.21538462 10.59885012,-68.23846154 10.61877907,-68.26153846 10.63870932,-68.28461538 10.61877907))
2070415|2|-67.15384615|10.57892248|POLYGON((-67.17692308 10.61877907,-67.2 10.59885012,-67.22307692 10.57892248,-67.2 10.55899612,-67.17692308 10.53907106,-67.15384615 10.51914729,-67.13076923 10.53907106,-67.10769231 10.55899612,-67.08461538 10.57892248,-67.10769231 10.59885012,-67.13076923 10.61877907,-67.15384615 10.63870932,-67.17692308 10.61877907))
2070416|2|-67.01538462|10.57892248|POLYGON((-67.03846154 10.61877907,-67.06153846 10.59885012,-67.08461538 10.57892248,-67.06153846 10.55899612,-67.03846154 10.53907106,-67.01538462 10.51914729,-66.99230769 10.53907106,-66.96923077 10.55899612,-66.94615385 10.57892248,-66.96923077 10.59885012,-66.99230769 10.61877907,-67.01538462 10.63870932,-67.03846154 10.61877907))
2070417|2|-66.87692308|10.57892248|POLYGON((-66.9 10.61877907,-66.92307692 10.59885012,-66.94615385 10.57892248,-66.92307692 10.55899612,-66.9 10.53907106,-66.87692308 10.51914729,-66.85384615 10.53907106,-66.83076923 10.55899612,-66.80769231 10.57892248,-66.83076923 10.59885012,-66.85384615 10.61877907,-66.87692308 10.63870932,-66.9 10.61877907))
2070418|2|-66.73846154|10.57892248|POLYGON((-66.76153846 10.61877907,-66.78461538 10.59885012,-66.80769231 10.57892248,-66.78461538 10.55899612,-66.76153846 10.53907106,-66.73846154 10.51914729,-66.71538462 10.53907106,-66.69230769 10.55899612,-66.66923077 10.57892248,-66.69230769 10.59885012,-66.71538462 10.61877907,-66.73846154 10.63870932,-66.76153846 10.61877907))
2070421|3|-66.32307692|10.57892248|POLYGON((-66.34615385 10.61877907,-66.36923077 10.59885012,-66.39230769 10.57892248,-66.36923077 10.55899612,-66.34615385 10.53907106,-66.32307692 10.51914729,-66.3 10.53907106,-66.27692308 10.55899612,-66.25384615 10.57892248,-66.27692308 10.59885012,-66.3 10.61877907,-66.32307692 10.63870932,-66.34615385 10.61877907))
2070422|4|-66.18461538|10.57892248|POLYGON((-66.20769231 10.61877907,-66.23076923 10.59885012,-66.25384615 10.57892248,-66.23076923 10.55899612,-66.20769231 10.53907106,-66.18461538 10.51914729,-66.16153846 10.53907106,-66.13846154 10.55899612,-66.11538462 10.57892248,-66.13846154 10.59885012,-66.16153846 10.61877907,-66.18461538 10.63870932,-66.20769231 10.61877907))
2070436|2|-64.24615385|10.57892248|POLYGON((-64.26923077 10.61877907,-64.29230769 10.59885012,-64.31538462 10.57892248,-64.29230769 10.55899612,-64.26923077 10.53907106,-64.24615385 10.51914729,-64.22307692 10.53907106,-64.2 10.55899612,-64.17692308 10.57892248,-64.2 10.59885012,-64.22307692 10.61877907,-64.24615385 10.63870932,-64.26923077 10.61877907))
2070442|2|-63.41538462|10.57892248|POLYGON((-63.43846154 10.61877907,-63.46153846 10.59885012,-63.48461538 10.57892248,-63.46153846 10.55899612,-63.43846154 10.53907106,-63.41538462 10.51914729,-63.39230769 10.53907106,-63.36923077 10.55899612,-63.34615385 10.57892248,-63.36923077 10.59885012,-63.39230769 10.61877907,-63.41538462 10.63870932,-63.43846154 10.61877907))
2070443|2|-63.27692308|10.57892248|POLYGON((-63.3 10.61877907,-63.32307692 10.59885012,-63.34615385 10.57892248,-63.32307692 10.55899612,-63.3 10.53907106,-63.27692308 10.51914729,-63.25384615 10.53907106,-63.23076923 10.55899612,-63.20769231 10.57892248,-63.23076923 10.59885012,-63.25384615 10.61877907,-63.27692308 10.63870932,-63.3 10.61877907))
2070444|2|-63.13846154|10.57892248|POLYGON((-63.16153846 10.61877907,-63.18461538 10.59885012,-63.20769231 10.57892248,-63.18461538 10.55899612,-63.16153846 10.53907106,-63.13846154 10.51914729,-63.11538462 10.53907106,-63.09230769 10.55899612,-63.06923077 10.57892248,-63.09230769 10.59885012,-63.11538462 10.61877907,-63.13846154 10.63870932,-63.16153846 10.61877907))
2070446|2|-62.86153846|10.57892248|POLYGON((-62.88461538 10.61877907,-62.90769231 10.59885012,-62.93076923 10.57892248,-62.90769231 10.55899612,-62.88461538 10.53907106,-62.86153846 10.51914729,-62.83846154 10.53907106,-62.81538462 10.55899612,-62.79230769 10.57892248,-62.81538462 10.59885012,-62.83846154 10.61877907,-62.86153846 10.63870932,-62.88461538 10.61877907))
2070447|2|-62.72307692|10.57892248|POLYGON((-62.74615385 10.61877907,-62.76923077 10.59885012,-62.79230769 10.57892248,-62.76923077 10.55899612,-62.74615385 10.53907106,-62.72307692 10.51914729,-62.7 10.53907106,-62.67692308 10.55899612,-62.65384615 10.57892248,-62.67692308 10.59885012,-62.7 10.61877907,-62.72307692 10.63870932,-62.74615385 10.61877907))
2070448|2|-62.58461538|10.57892248|POLYGON((-62.60769231 10.61877907,-62.63076923 10.59885012,-62.65384615 10.57892248,-62.63076923 10.55899612,-62.60769231 10.53907106,-62.58461538 10.51914729,-62.56153846 10.53907106,-62.53846154 10.55899612,-62.51538462 10.57892248,-62.53846154 10.59885012,-62.56153846 10.61877907,-62.58461538 10.63870932,-62.60769231 10.61877907))
2070450|2|-62.30769231|10.57892248|POLYGON((-62.33076923 10.61877907,-62.35384615 10.59885012,-62.37692308 10.57892248,-62.35384615 10.55899612,-62.33076923 10.53907106,-62.30769231 10.51914729,-62.28461538 10.53907106,-62.26153846 10.55899612,-62.23846154 10.57892248,-62.26153846 10.59885012,-62.28461538 10.61877907,-62.30769231 10.63870932,-62.33076923 10.61877907))
2072954|4|-75.53076923|10.51914729|POLYGON((-75.55384615 10.55899612,-75.57692308 10.53907106,-75.6 10.51914729,-75.57692308 10.4992248,-75.55384615 10.4793036,-75.53076923 10.45938367,-75.50769231 10.4793036,-75.48461538 10.4992248,-75.46153846 10.51914729,-75.48461538 10.53907106,-75.50769231 10.55899612,-75.53076923 10.57892248,-75.55384615 10.55899612))
2072955|1|-75.39230769|10.51914729|POLYGON((-75.41538462 10.55899612,-75.43846154 10.53907106,-75.46153846 10.51914729,-75.43846154 10.4992248,-75.41538462 10.4793036,-75.39230769 10.45938367,-75.36923077 10.4793036,-75.34615385 10.4992248,-75.32307692 10.51914729,-75.34615385 10.53907106,-75.36923077 10.55899612,-75.39230769 10.57892248,-75.41538462 10.55899612))
2072957|1|-75.11538462|10.51914729|POLYGON((-75.13846154 10.55899612,-75.16153846 10.53907106,-75.18461538 10.51914729,-75.16153846 10.4992248,-75.13846154 10.4793036,-75.11538462 10.45938367,-75.09230769 10.4793036,-75.06923077 10.4992248,-75.04615385 10.51914729,-75.06923077 10.53907106,-75.09230769 10.55899612,-75.11538462 10.57892248,-75.13846154 10.55899612))
2072959|1|-74.83846154|10.51914729|POLYGON((-74.86153846 10.55899612,-74.88461538 10.53907106,-74.90769231 10.51914729,-74.88461538 10.4992248,-74.86153846 10.4793036,-74.83846154 10.45938367,-74.81538462 10.4793036,-74.79230769 10.4992248,-74.76923077 10.51914729,-74.79230769 10.53907106,-74.81538462 10.55899612,-74.83846154 10.57892248,-74.86153846 10.55899612))
2072964|1|-74.14615385|10.51914729|POLYGON((-74.16923077 10.55899612,-74.19230769 10.53907106,-74.21538462 10.51914729,-74.19230769 10.4992248,-74.16923077 10.4793036,-74.14615385 10.45938367,-74.12307692 10.4793036,-74.1 10.4992248,-74.07692308 10.51914729,-74.1 10.53907106,-74.12307692 10.55899612,-74.14615385 10.57892248,-74.16923077 10.55899612))
2072970|1|-73.31538462|10.51914729|POLYGON((-73.33846154 10.55899612,-73.36153846 10.53907106,-73.38461538 10.51914729,-73.36153846 10.4992248,-73.33846154 10.4793036,-73.31538462 10.45938367,-73.29230769 10.4793036,-73.26923077 10.4992248,-73.24615385 10.51914729,-73.26923077 10.53907106,-73.29230769 10.55899612,-73.31538462 10.57892248,-73.33846154 10.55899612))
2072972|1|-73.03846154|10.51914729|POLYGON((-73.06153846 10.55899612,-73.08461538 10.53907106,-73.10769231 10.51914729,-73.08461538 10.4992248,-73.06153846 10.4793036,-73.03846154 10.45938367,-73.01538462 10.4793036,-72.99230769 10.4992248,-72.96923077 10.51914729,-72.99230769 10.53907106,-73.01538462 10.55899612,-73.03846154 10.57892248,-73.06153846 10.55899612))
2072980|2|-71.93076923|10.51914729|POLYGON((-71.95384615 10.55899612,-71.97692308 10.53907106,-72 10.51914729,-71.97692308 10.4992248,-71.95384615 10.4793036,-71.93076923 10.45938367,-71.90769231 10.4793036,-71.88461538 10.4992248,-71.86153846 10.51914729,-71.88461538 10.53907106,-71.90769231 10.55899612,-71.93076923 10.57892248,-71.95384615 10.55899612))
2072982|2|-71.65384615|10.51914729|POLYGON((-71.67692308 10.55899612,-71.7 10.53907106,-71.72307692 10.51914729,-71.7 10.4992248,-71.67692308 10.4793036,-71.65384615 10.45938367,-71.63076923 10.4793036,-71.60769231 10.4992248,-71.58461538 10.51914729,-71.60769231 10.53907106,-71.63076923 10.55899612,-71.65384615 10.57892248,-71.67692308 10.55899612))
2072983|2|-71.51538462|10.51914729|POLYGON((-71.53846154 10.55899612,-71.56153846 10.53907106,-71.58461538 10.51914729,-71.56153846 10.4992248,-71.53846154 10.4793036,-71.51538462 10.45938367,-71.49230769 10.4793036,-71.46923077 10.4992248,-71.44615385 10.51914729,-71.46923077 10.53907106,-71.49230769 10.55899612,-71.51538462 10.57892248,-71.53846154 10.55899612))
2072986|2|-71.1|10.51914729|POLYGON((-71.12307692 10.55899612,-71.14615385 10.53907106,-71.16923077 10.51914729,-71.14615385 10.4992248,-71.12307692 10.4793036,-71.1 10.45938367,-71.07692308 10.4793036,-71.05384615 10.4992248,-71.03076923 10.51914729,-71.05384615 10.53907106,-71.07692308 10.55899612,-71.1 10.57892248,-71.12307692 10.55899612))
2072996|2|-69.71538462|10.51914729|POLYGON((-69.73846154 10.55899612,-69.76153846 10.53907106,-69.78461538 10.51914729,-69.76153846 10.4992248,-69.73846154 10.4793036,-69.71538462 10.45938367,-69.69230769 10.4793036,-69.66923077 10.4992248,-69.64615385 10.51914729,-69.66923077 10.53907106,-69.69230769 10.55899612,-69.71538462 10.57892248,-69.73846154 10.55899612))
2073007|2|-68.19230769|10.51914729|POLYGON((-68.21538462 10.55899612,-68.23846154 10.53907106,-68.26153846 10.51914729,-68.23846154 10.4992248,-68.21538462 10.4793036,-68.19230769 10.45938367,-68.16923077 10.4793036,-68.14615385 10.4992248,-68.12307692 10.51914729,-68.14615385 10.53907106,-68.16923077 10.55899612,-68.19230769 10.57892248,-68.21538462 10.55899612))
2073008|2|-68.05384615|10.51914729|POLYGON((-68.07692308 10.55899612,-68.1 10.53907106,-68.12307692 10.51914729,-68.1 10.4992248,-68.07692308 10.4793036,-68.05384615 10.45938367,-68.03076923 10.4793036,-68.00769231 10.4992248,-67.98461538 10.51914729,-68.00769231 10.53907106,-68.03076923 10.55899612,-68.05384615 10.57892248,-68.07692308 10.55899612))
2073009|2|-67.91538462|10.51914729|POLYGON((-67.93846154 10.55899612,-67.96153846 10.53907106,-67.98461538 10.51914729,-67.96153846 10.4992248,-67.93846154 10.4793036,-67.91538462 10.45938367,-67.89230769 10.4793036,-67.86923077 10.4992248,-67.84615385 10.51914729,-67.86923077 10.53907106,-67.89230769 10.55899612,-67.91538462 10.57892248,-67.93846154 10.55899612))
2073010|2|-67.77692308|10.51914729|POLYGON((-67.8 10.55899612,-67.82307692 10.53907106,-67.84615385 10.51914729,-67.82307692 10.4992248,-67.8 10.4793036,-67.77692308 10.45938367,-67.75384615 10.4793036,-67.73076923 10.4992248,-67.70769231 10.51914729,-67.73076923 10.53907106,-67.75384615 10.55899612,-67.77692308 10.57892248,-67.8 10.55899612))
2073011|2|-67.63846154|10.51914729|POLYGON((-67.66153846 10.55899612,-67.68461538 10.53907106,-67.70769231 10.51914729,-67.68461538 10.4992248,-67.66153846 10.4793036,-67.63846154 10.45938367,-67.61538462 10.4793036,-67.59230769 10.4992248,-67.56923077 10.51914729,-67.59230769 10.53907106,-67.61538462 10.55899612,-67.63846154 10.57892248,-67.66153846 10.55899612))
2073014|2|-67.22307692|10.51914729|POLYGON((-67.24615385 10.55899612,-67.26923077 10.53907106,-67.29230769 10.51914729,-67.26923077 10.4992248,-67.24615385 10.4793036,-67.22307692 10.45938367,-67.2 10.4793036,-67.17692308 10.4992248,-67.15384615 10.51914729,-67.17692308 10.53907106,-67.2 10.55899612,-67.22307692 10.57892248,-67.24615385 10.55899612))
2073015|2|-67.08461538|10.51914729|POLYGON((-67.10769231 10.55899612,-67.13076923 10.53907106,-67.15384615 10.51914729,-67.13076923 10.4992248,-67.10769231 10.4793036,-67.08461538 10.45938367,-67.06153846 10.4793036,-67.03846154 10.4992248,-67.01538462 10.51914729,-67.03846154 10.53907106,-67.06153846 10.55899612,-67.08461538 10.57892248,-67.10769231 10.55899612))
2073016|2|-66.94615385|10.51914729|POLYGON((-66.96923077 10.55899612,-66.99230769 10.53907106,-67.01538462 10.51914729,-66.99230769 10.4992248,-66.96923077 10.4793036,-66.94615385 10.45938367,-66.92307692 10.4793036,-66.9 10.4992248,-66.87692308 10.51914729,-66.9 10.53907106,-66.92307692 10.55899612,-66.94615385 10.57892248,-66.96923077 10.55899612))
2073017|2|-66.80769231|10.51914729|POLYGON((-66.83076923 10.55899612,-66.85384615 10.53907106,-66.87692308 10.51914729,-66.85384615 10.4992248,-66.83076923 10.4793036,-66.80769231 10.45938367,-66.78461538 10.4793036,-66.76153846 10.4992248,-66.73846154 10.51914729,-66.76153846 10.53907106,-66.78461538 10.55899612,-66.80769231 10.57892248,-66.83076923 10.55899612))
2073018|2|-66.66923077|10.51914729|POLYGON((-66.69230769 10.55899612,-66.71538462 10.53907106,-66.73846154 10.51914729,-66.71538462 10.4992248,-66.69230769 10.4793036,-66.66923077 10.45938367,-66.64615385 10.4793036,-66.62307692 10.4992248,-66.6 10.51914729,-66.62307692 10.53907106,-66.64615385 10.55899612,-66.66923077 10.57892248,-66.69230769 10.55899612))
2073019|2|-66.53076923|10.51914729|POLYGON((-66.55384615 10.55899612,-66.57692308 10.53907106,-66.6 10.51914729,-66.57692308 10.4992248,-66.55384615 10.4793036,-66.53076923 10.45938367,-66.50769231 10.4793036,-66.48461538 10.4992248,-66.46153846 10.51914729,-66.48461538 10.53907106,-66.50769231 10.55899612,-66.53076923 10.57892248,-66.55384615 10.55899612))
2073022|2|-66.11538462|10.51914729|POLYGON((-66.13846154 10.55899612,-66.16153846 10.53907106,-66.18461538 10.51914729,-66.16153846 10.4992248,-66.13846154 10.4793036,-66.11538462 10.45938367,-66.09230769 10.4793036,-66.06923077 10.4992248,-66.04615385 10.51914729,-66.06923077 10.53907106,-66.09230769 10.55899612,-66.11538462 10.57892248,-66.13846154 10.55899612))
2073036|2|-64.17692308|10.51914729|POLYGON((-64.2 10.55899612,-64.22307692 10.53907106,-64.24615385 10.51914729,-64.22307692 10.4992248,-64.2 10.4793036,-64.17692308 10.45938367,-64.15384615 10.4793036,-64.13076923 10.4992248,-64.10769231 10.51914729,-64.13076923 10.53907106,-64.15384615 10.55899612,-64.17692308 10.57892248,-64.2 10.55899612))
2073041|2|-63.48461538|10.51914729|POLYGON((-63.50769231 10.55899612,-63.53076923 10.53907106,-63.55384615 10.51914729,-63.53076923 10.4992248,-63.50769231 10.4793036,-63.48461538 10.45938367,-63.46153846 10.4793036,-63.43846154 10.4992248,-63.41538462 10.51914729,-63.43846154 10.53907106,-63.46153846 10.55899612,-63.48461538 10.57892248,-63.50769231 10.55899612))
2075555|1|-75.46153846|10.45938367|POLYGON((-75.48461538 10.4992248,-75.50769231 10.4793036,-75.53076923 10.45938367,-75.50769231 10.43946503,-75.48461538 10.41954766,-75.46153846 10.39963157,-75.43846154 10.41954766,-75.41538462 10.43946503,-75.39230769 10.45938367,-75.41538462 10.4793036,-75.43846154 10.4992248,-75.46153846 10.51914729,-75.48461538 10.4992248))
2075556|1|-75.32307692|10.45938367|POLYGON((-75.34615385 10.4992248,-75.36923077 10.4793036,-75.39230769 10.45938367,-75.36923077 10.43946503,-75.34615385 10.41954766,-75.32307692 10.39963157,-75.3 10.41954766,-75.27692308 10.43946503,-75.25384615 10.45938367,-75.27692308 10.4793036,-75.3 10.4992248,-75.32307692 10.51914729,-75.34615385 10.4992248))
2075559|1|-74.90769231|10.45938367|POLYGON((-74.93076923 10.4992248,-74.95384615 10.4793036,-74.97692308 10.45938367,-74.95384615 10.43946503,-74.93076923 10.41954766,-74.90769231 10.39963157,-74.88461538 10.41954766,-74.86153846 10.43946503,-74.83846154 10.45938367,-74.86153846 10.4793036,-74.88461538 10.4992248,-74.90769231 10.51914729,-74.93076923 10.4992248))
2075560|1|-74.76923077|10.45938367|POLYGON((-74.79230769 10.4992248,-74.81538462 10.4793036,-74.83846154 10.45938367,-74.81538462 10.43946503,-74.79230769 10.41954766,-74.76923077 10.39963157,-74.74615385 10.41954766,-74.72307692 10.43946503,-74.7 10.45938367,-74.72307692 10.4793036,-74.74615385 10.4992248,-74.76923077 10.51914729,-74.79230769 10.4992248))
2075561|1|-74.63076923|10.45938367|POLYGON((-74.65384615 10.4992248,-74.67692308 10.4793036,-74.7 10.45938367,-74.67692308 10.43946503,-74.65384615 10.41954766,-74.63076923 10.39963157,-74.60769231 10.41954766,-74.58461538 10.43946503,-74.56153846 10.45938367,-74.58461538 10.4793036,-74.60769231 10.4992248,-74.63076923 10.51914729,-74.65384615 10.4992248))
2075571|1|-73.24615385|10.45938367|POLYGON((-73.26923077 10.4992248,-73.29230769 10.4793036,-73.31538462 10.45938367,-73.29230769 10.43946503,-73.26923077 10.41954766,-73.24615385 10.39963157,-73.22307692 10.41954766,-73.2 10.43946503,-73.17692308 10.45938367,-73.2 10.4793036,-73.22307692 10.4992248,-73.24615385 10.51914729,-73.26923077 10.4992248))
2075579|2|-72.13846154|10.45938367|POLYGON((-72.16153846 10.4992248,-72.18461538 10.4793036,-72.20769231 10.45938367,-72.18461538 10.43946503,-72.16153846 10.41954766,-72.13846154 10.39963157,-72.11538462 10.41954766,-72.09230769 10.43946503,-72.06923077 10.45938367,-72.09230769 10.4793036,-72.11538462 10.4992248,-72.13846154 10.51914729,-72.16153846 10.4992248))
2075580|2|-72|10.45938367|POLYGON((-72.02307692 10.4992248,-72.04615385 10.4793036,-72.06923077 10.45938367,-72.04615385 10.43946503,-72.02307692 10.41954766,-72 10.39963157,-71.97692308 10.41954766,-71.95384615 10.43946503,-71.93076923 10.45938367,-71.95384615 10.4793036,-71.97692308 10.4992248,-72 10.51914729,-72.02307692 10.4992248))
2075582|2|-71.72307692|10.45938367|POLYGON((-71.74615385 10.4992248,-71.76923077 10.4793036,-71.79230769 10.45938367,-71.76923077 10.43946503,-71.74615385 10.41954766,-71.72307692 10.39963157,-71.7 10.41954766,-71.67692308 10.43946503,-71.65384615 10.45938367,-71.67692308 10.4793036,-71.7 10.4992248,-71.72307692 10.51914729,-71.74615385 10.4992248))
2075584|2|-71.44615385|10.45938367|POLYGON((-71.46923077 10.4992248,-71.49230769 10.4793036,-71.51538462 10.45938367,-71.49230769 10.43946503,-71.46923077 10.41954766,-71.44615385 10.39963157,-71.42307692 10.41954766,-71.4 10.43946503,-71.37692308 10.45938367,-71.4 10.4793036,-71.42307692 10.4992248,-71.44615385 10.51914729,-71.46923077 10.4992248))
2075586|2|-71.16923077|10.45938367|POLYGON((-71.19230769 10.4992248,-71.21538462 10.4793036,-71.23846154 10.45938367,-71.21538462 10.43946503,-71.19230769 10.41954766,-71.16923077 10.39963157,-71.14615385 10.41954766,-71.12307692 10.43946503,-71.1 10.45938367,-71.12307692 10.4793036,-71.14615385 10.4992248,-71.16923077 10.51914729,-71.19230769 10.4992248))
2075606|2|-68.4|10.45938367|POLYGON((-68.42307692 10.4992248,-68.44615385 10.4793036,-68.46923077 10.45938367,-68.44615385 10.43946503,-68.42307692 10.41954766,-68.4 10.39963157,-68.37692308 10.41954766,-68.35384615 10.43946503,-68.33076923 10.45938367,-68.35384615 10.4793036,-68.37692308 10.4992248,-68.4 10.51914729,-68.42307692 10.4992248))
2075607|2|-68.26153846|10.45938367|POLYGON((-68.28461538 10.4992248,-68.30769231 10.4793036,-68.33076923 10.45938367,-68.30769231 10.43946503,-68.28461538 10.41954766,-68.26153846 10.39963157,-68.23846154 10.41954766,-68.21538462 10.43946503,-68.19230769 10.45938367,-68.21538462 10.4793036,-68.23846154 10.4992248,-68.26153846 10.51914729,-68.28461538 10.4992248))
2075608|2|-68.12307692|10.45938367|POLYGON((-68.14615385 10.4992248,-68.16923077 10.4793036,-68.19230769 10.45938367,-68.16923077 10.43946503,-68.14615385 10.41954766,-68.12307692 10.39963157,-68.1 10.41954766,-68.07692308 10.43946503,-68.05384615 10.45938367,-68.07692308 10.4793036,-68.1 10.4992248,-68.12307692 10.51914729,-68.14615385 10.4992248))
2075609|2|-67.98461538|10.45938367|POLYGON((-68.00769231 10.4992248,-68.03076923 10.4793036,-68.05384615 10.45938367,-68.03076923 10.43946503,-68.00769231 10.41954766,-67.98461538 10.39963157,-67.96153846 10.41954766,-67.93846154 10.43946503,-67.91538462 10.45938367,-67.93846154 10.4793036,-67.96153846 10.4992248,-67.98461538 10.51914729,-68.00769231 10.4992248))
2075610|2|-67.84615385|10.45938367|POLYGON((-67.86923077 10.4992248,-67.89230769 10.4793036,-67.91538462 10.45938367,-67.89230769 10.43946503,-67.86923077 10.41954766,-67.84615385 10.39963157,-67.82307692 10.41954766,-67.8 10.43946503,-67.77692308 10.45938367,-67.8 10.4793036,-67.82307692 10.4992248,-67.84615385 10.51914729,-67.86923077 10.4992248))
2075611|2|-67.70769231|10.45938367|POLYGON((-67.73076923 10.4992248,-67.75384615 10.4793036,-67.77692308 10.45938367,-67.75384615 10.43946503,-67.73076923 10.41954766,-67.70769231 10.39963157,-67.68461538 10.41954766,-67.66153846 10.43946503,-67.63846154 10.45938367,-67.66153846 10.4793036,-67.68461538 10.4992248,-67.70769231 10.51914729,-67.73076923 10.4992248))
2075614|2|-67.29230769|10.45938367|POLYGON((-67.31538462 10.4992248,-67.33846154 10.4793036,-67.36153846 10.45938367,-67.33846154 10.43946503,-67.31538462 10.41954766,-67.29230769 10.39963157,-67.26923077 10.41954766,-67.24615385 10.43946503,-67.22307692 10.45938367,-67.24615385 10.4793036,-67.26923077 10.4992248,-67.29230769 10.51914729,-67.31538462 10.4992248))
2075616|2|-67.01538462|10.45938367|POLYGON((-67.03846154 10.4992248,-67.06153846 10.4793036,-67.08461538 10.45938367,-67.06153846 10.43946503,-67.03846154 10.41954766,-67.01538462 10.39963157,-66.99230769 10.41954766,-66.96923077 10.43946503,-66.94615385 10.45938367,-66.96923077 10.4793036,-66.99230769 10.4992248,-67.01538462 10.51914729,-67.03846154 10.4992248))
2075617|2|-66.87692308|10.45938367|POLYGON((-66.9 10.4992248,-66.92307692 10.4793036,-66.94615385 10.45938367,-66.92307692 10.43946503,-66.9 10.41954766,-66.87692308 10.39963157,-66.85384615 10.41954766,-66.83076923 10.43946503,-66.80769231 10.45938367,-66.83076923 10.4793036,-66.85384615 10.4992248,-66.87692308 10.51914729,-66.9 10.4992248))
2075618|2|-66.73846154|10.45938367|POLYGON((-66.76153846 10.4992248,-66.78461538 10.4793036,-66.80769231 10.45938367,-66.78461538 10.43946503,-66.76153846 10.41954766,-66.73846154 10.39963157,-66.71538462 10.41954766,-66.69230769 10.43946503,-66.66923077 10.45938367,-66.69230769 10.4793036,-66.71538462 10.4992248,-66.73846154 10.51914729,-66.76153846 10.4992248))
2075619|2|-66.6|10.45938367|POLYGON((-66.62307692 10.4992248,-66.64615385 10.4793036,-66.66923077 10.45938367,-66.64615385 10.43946503,-66.62307692 10.41954766,-66.6 10.39963157,-66.57692308 10.41954766,-66.55384615 10.43946503,-66.53076923 10.45938367,-66.55384615 10.4793036,-66.57692308 10.4992248,-66.6 10.51914729,-66.62307692 10.4992248))
2075620|2|-66.46153846|10.45938367|POLYGON((-66.48461538 10.4992248,-66.50769231 10.4793036,-66.53076923 10.45938367,-66.50769231 10.43946503,-66.48461538 10.41954766,-66.46153846 10.39963157,-66.43846154 10.41954766,-66.41538462 10.43946503,-66.39230769 10.45938367,-66.41538462 10.4793036,-66.43846154 10.4992248,-66.46153846 10.51914729,-66.48461538 10.4992248))
2075622|2|-66.18461538|10.45938367|POLYGON((-66.20769231 10.4992248,-66.23076923 10.4793036,-66.25384615 10.45938367,-66.23076923 10.43946503,-66.20769231 10.41954766,-66.18461538 10.39963157,-66.16153846 10.41954766,-66.13846154 10.43946503,-66.11538462 10.45938367,-66.13846154 10.4793036,-66.16153846 10.4992248,-66.18461538 10.51914729,-66.20769231 10.4992248))
2075623|2|-66.04615385|10.45938367|POLYGON((-66.06923077 10.4992248,-66.09230769 10.4793036,-66.11538462 10.45938367,-66.09230769 10.43946503,-66.06923077 10.41954766,-66.04615385 10.39963157,-66.02307692 10.41954766,-66 10.43946503,-65.97692308 10.45938367,-66 10.4793036,-66.02307692 10.4992248,-66.04615385 10.51914729,-66.06923077 10.4992248))
2075636|2|-64.24615385|10.45938367|POLYGON((-64.26923077 10.4992248,-64.29230769 10.4793036,-64.31538462 10.45938367,-64.29230769 10.43946503,-64.26923077 10.41954766,-64.24615385 10.39963157,-64.22307692 10.41954766,-64.2 10.43946503,-64.17692308 10.45938367,-64.2 10.4793036,-64.22307692 10.4992248,-64.24615385 10.51914729,-64.26923077 10.4992248))
2075637|2|-64.10769231|10.45938367|POLYGON((-64.13076923 10.4992248,-64.15384615 10.4793036,-64.17692308 10.45938367,-64.15384615 10.43946503,-64.13076923 10.41954766,-64.10769231 10.39963157,-64.08461538 10.41954766,-64.06153846 10.43946503,-64.03846154 10.45938367,-64.06153846 10.4793036,-64.08461538 10.4992248,-64.10769231 10.51914729,-64.13076923 10.4992248))
2075639|2|-63.83076923|10.45938367|POLYGON((-63.85384615 10.4992248,-63.87692308 10.4793036,-63.9 10.45938367,-63.87692308 10.43946503,-63.85384615 10.41954766,-63.83076923 10.39963157,-63.80769231 10.41954766,-63.78461538 10.43946503,-63.76153846 10.45938367,-63.78461538 10.4793036,-63.80769231 10.4992248,-63.83076923 10.51914729,-63.85384615 10.4992248))
2075641|2|-63.55384615|10.45938367|POLYGON((-63.57692308 10.4992248,-63.6 10.4793036,-63.62307692 10.45938367,-63.6 10.43946503,-63.57692308 10.41954766,-63.55384615 10.39963157,-63.53076923 10.41954766,-63.50769231 10.43946503,-63.48461538 10.45938367,-63.50769231 10.4793036,-63.53076923 10.4992248,-63.55384615 10.51914729,-63.57692308 10.4992248))
2075642|2|-63.41538462|10.45938367|POLYGON((-63.43846154 10.4992248,-63.46153846 10.4793036,-63.48461538 10.45938367,-63.46153846 10.43946503,-63.43846154 10.41954766,-63.41538462 10.39963157,-63.39230769 10.41954766,-63.36923077 10.43946503,-63.34615385 10.45938367,-63.36923077 10.4793036,-63.39230769 10.4992248,-63.41538462 10.51914729,-63.43846154 10.4992248))
2078154|1|-75.53076923|10.39963157|POLYGON((-75.55384615 10.43946503,-75.57692308 10.41954766,-75.6 10.39963157,-75.57692308 10.37971674,-75.55384615 10.35980319,-75.53076923 10.33989089,-75.50769231 10.35980319,-75.48461538 10.37971674,-75.46153846 10.39963157,-75.48461538 10.41954766,-75.50769231 10.43946503,-75.53076923 10.45938367,-75.55384615 10.43946503))
2078155|1|-75.39230769|10.39963157|POLYGON((-75.41538462 10.43946503,-75.43846154 10.41954766,-75.46153846 10.39963157,-75.43846154 10.37971674,-75.41538462 10.35980319,-75.39230769 10.33989089,-75.36923077 10.35980319,-75.34615385 10.37971674,-75.32307692 10.39963157,-75.34615385 10.41954766,-75.36923077 10.43946503,-75.39230769 10.45938367,-75.41538462 10.43946503))
2078157|1|-75.11538462|10.39963157|POLYGON((-75.13846154 10.43946503,-75.16153846 10.41954766,-75.18461538 10.39963157,-75.16153846 10.37971674,-75.13846154 10.35980319,-75.11538462 10.33989089,-75.09230769 10.35980319,-75.06923077 10.37971674,-75.04615385 10.39963157,-75.06923077 10.41954766,-75.09230769 10.43946503,-75.11538462 10.45938367,-75.13846154 10.43946503))
2078158|1|-74.97692308|10.39963157|POLYGON((-75 10.43946503,-75.02307692 10.41954766,-75.04615385 10.39963157,-75.02307692 10.37971674,-75 10.35980319,-74.97692308 10.33989089,-74.95384615 10.35980319,-74.93076923 10.37971674,-74.90769231 10.39963157,-74.93076923 10.41954766,-74.95384615 10.43946503,-74.97692308 10.45938367,-75 10.43946503))
2078159|1|-74.83846154|10.39963157|POLYGON((-74.86153846 10.43946503,-74.88461538 10.41954766,-74.90769231 10.39963157,-74.88461538 10.37971674,-74.86153846 10.35980319,-74.83846154 10.33989089,-74.81538462 10.35980319,-74.79230769 10.37971674,-74.76923077 10.39963157,-74.79230769 10.41954766,-74.81538462 10.43946503,-74.83846154 10.45938367,-74.86153846 10.43946503))
2078160|1|-74.7|10.39963157|POLYGON((-74.72307692 10.43946503,-74.74615385 10.41954766,-74.76923077 10.39963157,-74.74615385 10.37971674,-74.72307692 10.35980319,-74.7 10.33989089,-74.67692308 10.35980319,-74.65384615 10.37971674,-74.63076923 10.39963157,-74.65384615 10.41954766,-74.67692308 10.43946503,-74.7 10.45938367,-74.72307692 10.43946503))
2078168|1|-73.59230769|10.39963157|POLYGON((-73.61538462 10.43946503,-73.63846154 10.41954766,-73.66153846 10.39963157,-73.63846154 10.37971674,-73.61538462 10.35980319,-73.59230769 10.33989089,-73.56923077 10.35980319,-73.54615385 10.37971674,-73.52307692 10.39963157,-73.54615385 10.41954766,-73.56923077 10.43946503,-73.59230769 10.45938367,-73.61538462 10.43946503))
2078171|1|-73.17692308|10.39963157|POLYGON((-73.2 10.43946503,-73.22307692 10.41954766,-73.24615385 10.39963157,-73.22307692 10.37971674,-73.2 10.35980319,-73.17692308 10.33989089,-73.15384615 10.35980319,-73.13076923 10.37971674,-73.10769231 10.39963157,-73.13076923 10.41954766,-73.15384615 10.43946503,-73.17692308 10.45938367,-73.2 10.43946503))
2078172|1|-73.03846154|10.39963157|POLYGON((-73.06153846 10.43946503,-73.08461538 10.41954766,-73.10769231 10.39963157,-73.08461538 10.37971674,-73.06153846 10.35980319,-73.03846154 10.33989089,-73.01538462 10.35980319,-72.99230769 10.37971674,-72.96923077 10.39963157,-72.99230769 10.41954766,-73.01538462 10.43946503,-73.03846154 10.45938367,-73.06153846 10.43946503))
2078181|1|-71.79230769|10.39963157|POLYGON((-71.81538462 10.43946503,-71.83846154 10.41954766,-71.86153846 10.39963157,-71.83846154 10.37971674,-71.81538462 10.35980319,-71.79230769 10.33989089,-71.76923077 10.35980319,-71.74615385 10.37971674,-71.72307692 10.39963157,-71.74615385 10.41954766,-71.76923077 10.43946503,-71.79230769 10.45938367,-71.81538462 10.43946503))
2078182|2|-71.65384615|10.39963157|POLYGON((-71.67692308 10.43946503,-71.7 10.41954766,-71.72307692 10.39963157,-71.7 10.37971674,-71.67692308 10.35980319,-71.65384615 10.33989089,-71.63076923 10.35980319,-71.60769231 10.37971674,-71.58461538 10.39963157,-71.60769231 10.41954766,-71.63076923 10.43946503,-71.65384615 10.45938367,-71.67692308 10.43946503))
2078183|2|-71.51538462|10.39963157|POLYGON((-71.53846154 10.43946503,-71.56153846 10.41954766,-71.58461538 10.39963157,-71.56153846 10.37971674,-71.53846154 10.35980319,-71.51538462 10.33989089,-71.49230769 10.35980319,-71.46923077 10.37971674,-71.44615385 10.39963157,-71.46923077 10.41954766,-71.49230769 10.43946503,-71.51538462 10.45938367,-71.53846154 10.43946503))
2078184|2|-71.37692308|10.39963157|POLYGON((-71.4 10.43946503,-71.42307692 10.41954766,-71.44615385 10.39963157,-71.42307692 10.37971674,-71.4 10.35980319,-71.37692308 10.33989089,-71.35384615 10.35980319,-71.33076923 10.37971674,-71.30769231 10.39963157,-71.33076923 10.41954766,-71.35384615 10.43946503,-71.37692308 10.45938367,-71.4 10.43946503))
2078202|2|-68.88461538|10.39963157|POLYGON((-68.90769231 10.43946503,-68.93076923 10.41954766,-68.95384615 10.39963157,-68.93076923 10.37971674,-68.90769231 10.35980319,-68.88461538 10.33989089,-68.86153846 10.35980319,-68.83846154 10.37971674,-68.81538462 10.39963157,-68.83846154 10.41954766,-68.86153846 10.43946503,-68.88461538 10.45938367,-68.90769231 10.43946503))
2078203|2|-68.74615385|10.39963157|POLYGON((-68.76923077 10.43946503,-68.79230769 10.41954766,-68.81538462 10.39963157,-68.79230769 10.37971674,-68.76923077 10.35980319,-68.74615385 10.33989089,-68.72307692 10.35980319,-68.7 10.37971674,-68.67692308 10.39963157,-68.7 10.41954766,-68.72307692 10.43946503,-68.74615385 10.45938367,-68.76923077 10.43946503))
2078204|2|-68.60769231|10.39963157|POLYGON((-68.63076923 10.43946503,-68.65384615 10.41954766,-68.67692308 10.39963157,-68.65384615 10.37971674,-68.63076923 10.35980319,-68.60769231 10.33989089,-68.58461538 10.35980319,-68.56153846 10.37971674,-68.53846154 10.39963157,-68.56153846 10.41954766,-68.58461538 10.43946503,-68.60769231 10.45938367,-68.63076923 10.43946503))
2078208|2|-68.05384615|10.39963157|POLYGON((-68.07692308 10.43946503,-68.1 10.41954766,-68.12307692 10.39963157,-68.1 10.37971674,-68.07692308 10.35980319,-68.05384615 10.33989089,-68.03076923 10.35980319,-68.00769231 10.37971674,-67.98461538 10.39963157,-68.00769231 10.41954766,-68.03076923 10.43946503,-68.05384615 10.45938367,-68.07692308 10.43946503))
2078209|2|-67.91538462|10.39963157|POLYGON((-67.93846154 10.43946503,-67.96153846 10.41954766,-67.98461538 10.39963157,-67.96153846 10.37971674,-67.93846154 10.35980319,-67.91538462 10.33989089,-67.89230769 10.35980319,-67.86923077 10.37971674,-67.84615385 10.39963157,-67.86923077 10.41954766,-67.89230769 10.43946503,-67.91538462 10.45938367,-67.93846154 10.43946503))
2078214|2|-67.22307692|10.39963157|POLYGON((-67.24615385 10.43946503,-67.26923077 10.41954766,-67.29230769 10.39963157,-67.26923077 10.37971674,-67.24615385 10.35980319,-67.22307692 10.33989089,-67.2 10.35980319,-67.17692308 10.37971674,-67.15384615 10.39963157,-67.17692308 10.41954766,-67.2 10.43946503,-67.22307692 10.45938367,-67.24615385 10.43946503))
2078215|2|-67.08461538|10.39963157|POLYGON((-67.10769231 10.43946503,-67.13076923 10.41954766,-67.15384615 10.39963157,-67.13076923 10.37971674,-67.10769231 10.35980319,-67.08461538 10.33989089,-67.06153846 10.35980319,-67.03846154 10.37971674,-67.01538462 10.39963157,-67.03846154 10.41954766,-67.06153846 10.43946503,-67.08461538 10.45938367,-67.10769231 10.43946503))
2078216|2|-66.94615385|10.39963157|POLYGON((-66.96923077 10.43946503,-66.99230769 10.41954766,-67.01538462 10.39963157,-66.99230769 10.37971674,-66.96923077 10.35980319,-66.94615385 10.33989089,-66.92307692 10.35980319,-66.9 10.37971674,-66.87692308 10.39963157,-66.9 10.41954766,-66.92307692 10.43946503,-66.94615385 10.45938367,-66.96923077 10.43946503))
2078217|2|-66.80769231|10.39963157|POLYGON((-66.83076923 10.43946503,-66.85384615 10.41954766,-66.87692308 10.39963157,-66.85384615 10.37971674,-66.83076923 10.35980319,-66.80769231 10.33989089,-66.78461538 10.35980319,-66.76153846 10.37971674,-66.73846154 10.39963157,-66.76153846 10.41954766,-66.78461538 10.43946503,-66.80769231 10.45938367,-66.83076923 10.43946503))
2078218|2|-66.66923077|10.39963157|POLYGON((-66.69230769 10.43946503,-66.71538462 10.41954766,-66.73846154 10.39963157,-66.71538462 10.37971674,-66.69230769 10.35980319,-66.66923077 10.33989089,-66.64615385 10.35980319,-66.62307692 10.37971674,-66.6 10.39963157,-66.62307692 10.41954766,-66.64615385 10.43946503,-66.66923077 10.45938367,-66.69230769 10.43946503))
2078219|2|-66.53076923|10.39963157|POLYGON((-66.55384615 10.43946503,-66.57692308 10.41954766,-66.6 10.39963157,-66.57692308 10.37971674,-66.55384615 10.35980319,-66.53076923 10.33989089,-66.50769231 10.35980319,-66.48461538 10.37971674,-66.46153846 10.39963157,-66.48461538 10.41954766,-66.50769231 10.43946503,-66.53076923 10.45938367,-66.55384615 10.43946503))
2078221|2|-66.25384615|10.39963157|POLYGON((-66.27692308 10.43946503,-66.3 10.41954766,-66.32307692 10.39963157,-66.3 10.37971674,-66.27692308 10.35980319,-66.25384615 10.33989089,-66.23076923 10.35980319,-66.20769231 10.37971674,-66.18461538 10.39963157,-66.20769231 10.41954766,-66.23076923 10.43946503,-66.25384615 10.45938367,-66.27692308 10.43946503))
2078222|2|-66.11538462|10.39963157|POLYGON((-66.13846154 10.43946503,-66.16153846 10.41954766,-66.18461538 10.39963157,-66.16153846 10.37971674,-66.13846154 10.35980319,-66.11538462 10.33989089,-66.09230769 10.35980319,-66.06923077 10.37971674,-66.04615385 10.39963157,-66.06923077 10.41954766,-66.09230769 10.43946503,-66.11538462 10.45938367,-66.13846154 10.43946503))
2078223|2|-65.97692308|10.39963157|POLYGON((-66 10.43946503,-66.02307692 10.41954766,-66.04615385 10.39963157,-66.02307692 10.37971674,-66 10.35980319,-65.97692308 10.33989089,-65.95384615 10.35980319,-65.93076923 10.37971674,-65.90769231 10.39963157,-65.93076923 10.41954766,-65.95384615 10.43946503,-65.97692308 10.45938367,-66 10.43946503))
2078236|2|-64.17692308|10.39963157|POLYGON((-64.2 10.43946503,-64.22307692 10.41954766,-64.24615385 10.39963157,-64.22307692 10.37971674,-64.2 10.35980319,-64.17692308 10.33989089,-64.15384615 10.35980319,-64.13076923 10.37971674,-64.10769231 10.39963157,-64.13076923 10.41954766,-64.15384615 10.43946503,-64.17692308 10.45938367,-64.2 10.43946503))
2078238|2|-63.9|10.39963157|POLYGON((-63.92307692 10.43946503,-63.94615385 10.41954766,-63.96923077 10.39963157,-63.94615385 10.37971674,-63.92307692 10.35980319,-63.9 10.33989089,-63.87692308 10.35980319,-63.85384615 10.37971674,-63.83076923 10.39963157,-63.85384615 10.41954766,-63.87692308 10.43946503,-63.9 10.45938367,-63.92307692 10.43946503))
2080755|1|-75.46153846|10.33989089|POLYGON((-75.48461538 10.37971674,-75.50769231 10.35980319,-75.53076923 10.33989089,-75.50769231 10.31997986,-75.48461538 10.3000701,-75.46153846 10.28016158,-75.43846154 10.3000701,-75.41538462 10.31997986,-75.39230769 10.33989089,-75.41538462 10.35980319,-75.43846154 10.37971674,-75.46153846 10.39963157,-75.48461538 10.37971674))
2080758|1|-75.04615385|10.33989089|POLYGON((-75.06923077 10.37971674,-75.09230769 10.35980319,-75.11538462 10.33989089,-75.09230769 10.31997986,-75.06923077 10.3000701,-75.04615385 10.28016158,-75.02307692 10.3000701,-75 10.31997986,-74.97692308 10.33989089,-75 10.35980319,-75.02307692 10.37971674,-75.04615385 10.39963157,-75.06923077 10.37971674))
2080759|1|-74.90769231|10.33989089|POLYGON((-74.93076923 10.37971674,-74.95384615 10.35980319,-74.97692308 10.33989089,-74.95384615 10.31997986,-74.93076923 10.3000701,-74.90769231 10.28016158,-74.88461538 10.3000701,-74.86153846 10.31997986,-74.83846154 10.33989089,-74.86153846 10.35980319,-74.88461538 10.37971674,-74.90769231 10.39963157,-74.93076923 10.37971674))
2080769|2|-73.52307692|10.33989089|POLYGON((-73.54615385 10.37971674,-73.56923077 10.35980319,-73.59230769 10.33989089,-73.56923077 10.31997986,-73.54615385 10.3000701,-73.52307692 10.28016158,-73.5 10.3000701,-73.47692308 10.31997986,-73.45384615 10.33989089,-73.47692308 10.35980319,-73.5 10.37971674,-73.52307692 10.39963157,-73.54615385 10.37971674))
2080771|1|-73.24615385|10.33989089|POLYGON((-73.26923077 10.37971674,-73.29230769 10.35980319,-73.31538462 10.33989089,-73.29230769 10.31997986,-73.26923077 10.3000701,-73.24615385 10.28016158,-73.22307692 10.3000701,-73.2 10.31997986,-73.17692308 10.33989089,-73.2 10.35980319,-73.22307692 10.37971674,-73.24615385 10.39963157,-73.26923077 10.37971674))
2080778|2|-72.27692308|10.33989089|POLYGON((-72.3 10.37971674,-72.32307692 10.35980319,-72.34615385 10.33989089,-72.32307692 10.31997986,-72.3 10.3000701,-72.27692308 10.28016158,-72.25384615 10.3000701,-72.23076923 10.31997986,-72.20769231 10.33989089,-72.23076923 10.35980319,-72.25384615 10.37971674,-72.27692308 10.39963157,-72.3 10.37971674))
2080782|2|-71.72307692|10.33989089|POLYGON((-71.74615385 10.37971674,-71.76923077 10.35980319,-71.79230769 10.33989089,-71.76923077 10.31997986,-71.74615385 10.3000701,-71.72307692 10.28016158,-71.7 10.3000701,-71.67692308 10.31997986,-71.65384615 10.33989089,-71.67692308 10.35980319,-71.7 10.37971674,-71.72307692 10.39963157,-71.74615385 10.37971674))
2080784|2|-71.44615385|10.33989089|POLYGON((-71.46923077 10.37971674,-71.49230769 10.35980319,-71.51538462 10.33989089,-71.49230769 10.31997986,-71.46923077 10.3000701,-71.44615385 10.28016158,-71.42307692 10.3000701,-71.4 10.31997986,-71.37692308 10.33989089,-71.4 10.35980319,-71.42307692 10.37971674,-71.44615385 10.39963157,-71.46923077 10.37971674))
2080801|2|-69.09230769|10.33989089|POLYGON((-69.11538462 10.37971674,-69.13846154 10.35980319,-69.16153846 10.33989089,-69.13846154 10.31997986,-69.11538462 10.3000701,-69.09230769 10.28016158,-69.06923077 10.3000701,-69.04615385 10.31997986,-69.02307692 10.33989089,-69.04615385 10.35980319,-69.06923077 10.37971674,-69.09230769 10.39963157,-69.11538462 10.37971674))
2080803|2|-68.81538462|10.33989089|POLYGON((-68.83846154 10.37971674,-68.86153846 10.35980319,-68.88461538 10.33989089,-68.86153846 10.31997986,-68.83846154 10.3000701,-68.81538462 10.28016158,-68.79230769 10.3000701,-68.76923077 10.31997986,-68.74615385 10.33989089,-68.76923077 10.35980319,-68.79230769 10.37971674,-68.81538462 10.39963157,-68.83846154 10.37971674))
2080804|2|-68.67692308|10.33989089|POLYGON((-68.7 10.37971674,-68.72307692 10.35980319,-68.74615385 10.33989089,-68.72307692 10.31997986,-68.7 10.3000701,-68.67692308 10.28016158,-68.65384615 10.3000701,-68.63076923 10.31997986,-68.60769231 10.33989089,-68.63076923 10.35980319,-68.65384615 10.37971674,-68.67692308 10.39963157,-68.7 10.37971674))
2080807|2|-68.26153846|10.33989089|POLYGON((-68.28461538 10.37971674,-68.30769231 10.35980319,-68.33076923 10.33989089,-68.30769231 10.31997986,-68.28461538 10.3000701,-68.26153846 10.28016158,-68.23846154 10.3000701,-68.21538462 10.31997986,-68.19230769 10.33989089,-68.21538462 10.35980319,-68.23846154 10.37971674,-68.26153846 10.39963157,-68.28461538 10.37971674))
2080810|2|-67.84615385|10.33989089|POLYGON((-67.86923077 10.37971674,-67.89230769 10.35980319,-67.91538462 10.33989089,-67.89230769 10.31997986,-67.86923077 10.3000701,-67.84615385 10.28016158,-67.82307692 10.3000701,-67.8 10.31997986,-67.77692308 10.33989089,-67.8 10.35980319,-67.82307692 10.37971674,-67.84615385 10.39963157,-67.86923077 10.37971674))
2080811|2|-67.70769231|10.33989089|POLYGON((-67.73076923 10.37971674,-67.75384615 10.35980319,-67.77692308 10.33989089,-67.75384615 10.31997986,-67.73076923 10.3000701,-67.70769231 10.28016158,-67.68461538 10.3000701,-67.66153846 10.31997986,-67.63846154 10.33989089,-67.66153846 10.35980319,-67.68461538 10.37971674,-67.70769231 10.39963157,-67.73076923 10.37971674))
2080812|2|-67.56923077|10.33989089|POLYGON((-67.59230769 10.37971674,-67.61538462 10.35980319,-67.63846154 10.33989089,-67.61538462 10.31997986,-67.59230769 10.3000701,-67.56923077 10.28016158,-67.54615385 10.3000701,-67.52307692 10.31997986,-67.5 10.33989089,-67.52307692 10.35980319,-67.54615385 10.37971674,-67.56923077 10.39963157,-67.59230769 10.37971674))
2080814|2|-67.29230769|10.33989089|POLYGON((-67.31538462 10.37971674,-67.33846154 10.35980319,-67.36153846 10.33989089,-67.33846154 10.31997986,-67.31538462 10.3000701,-67.29230769 10.28016158,-67.26923077 10.3000701,-67.24615385 10.31997986,-67.22307692 10.33989089,-67.24615385 10.35980319,-67.26923077 10.37971674,-67.29230769 10.39963157,-67.31538462 10.37971674))
2080815|2|-67.15384615|10.33989089|POLYGON((-67.17692308 10.37971674,-67.2 10.35980319,-67.22307692 10.33989089,-67.2 10.31997986,-67.17692308 10.3000701,-67.15384615 10.28016158,-67.13076923 10.3000701,-67.10769231 10.31997986,-67.08461538 10.33989089,-67.10769231 10.35980319,-67.13076923 10.37971674,-67.15384615 10.39963157,-67.17692308 10.37971674))
2080816|2|-67.01538462|10.33989089|POLYGON((-67.03846154 10.37971674,-67.06153846 10.35980319,-67.08461538 10.33989089,-67.06153846 10.31997986,-67.03846154 10.3000701,-67.01538462 10.28016158,-66.99230769 10.3000701,-66.96923077 10.31997986,-66.94615385 10.33989089,-66.96923077 10.35980319,-66.99230769 10.37971674,-67.01538462 10.39963157,-67.03846154 10.37971674))
2080817|2|-66.87692308|10.33989089|POLYGON((-66.9 10.37971674,-66.92307692 10.35980319,-66.94615385 10.33989089,-66.92307692 10.31997986,-66.9 10.3000701,-66.87692308 10.28016158,-66.85384615 10.3000701,-66.83076923 10.31997986,-66.80769231 10.33989089,-66.83076923 10.35980319,-66.85384615 10.37971674,-66.87692308 10.39963157,-66.9 10.37971674))
2080820|2|-66.46153846|10.33989089|POLYGON((-66.48461538 10.37971674,-66.50769231 10.35980319,-66.53076923 10.33989089,-66.50769231 10.31997986,-66.48461538 10.3000701,-66.46153846 10.28016158,-66.43846154 10.3000701,-66.41538462 10.31997986,-66.39230769 10.33989089,-66.41538462 10.35980319,-66.43846154 10.37971674,-66.46153846 10.39963157,-66.48461538 10.37971674))
2080821|2|-66.32307692|10.33989089|POLYGON((-66.34615385 10.37971674,-66.36923077 10.35980319,-66.39230769 10.33989089,-66.36923077 10.31997986,-66.34615385 10.3000701,-66.32307692 10.28016158,-66.3 10.3000701,-66.27692308 10.31997986,-66.25384615 10.33989089,-66.27692308 10.35980319,-66.3 10.37971674,-66.32307692 10.39963157,-66.34615385 10.37971674))
2080822|2|-66.18461538|10.33989089|POLYGON((-66.20769231 10.37971674,-66.23076923 10.35980319,-66.25384615 10.33989089,-66.23076923 10.31997986,-66.20769231 10.3000701,-66.18461538 10.28016158,-66.16153846 10.3000701,-66.13846154 10.31997986,-66.11538462 10.33989089,-66.13846154 10.35980319,-66.16153846 10.37971674,-66.18461538 10.39963157,-66.20769231 10.37971674))
2080823|2|-66.04615385|10.33989089|POLYGON((-66.06923077 10.37971674,-66.09230769 10.35980319,-66.11538462 10.33989089,-66.09230769 10.31997986,-66.06923077 10.3000701,-66.04615385 10.28016158,-66.02307692 10.3000701,-66 10.31997986,-65.97692308 10.33989089,-66 10.35980319,-66.02307692 10.37971674,-66.04615385 10.39963157,-66.06923077 10.37971674))
2080824|2|-65.90769231|10.33989089|POLYGON((-65.93076923 10.37971674,-65.95384615 10.35980319,-65.97692308 10.33989089,-65.95384615 10.31997986,-65.93076923 10.3000701,-65.90769231 10.28016158,-65.88461538 10.3000701,-65.86153846 10.31997986,-65.83846154 10.33989089,-65.86153846 10.35980319,-65.88461538 10.37971674,-65.90769231 10.39963157,-65.93076923 10.37971674))
2080835|2|-64.38461538|10.33989089|POLYGON((-64.40769231 10.37971674,-64.43076923 10.35980319,-64.45384615 10.33989089,-64.43076923 10.31997986,-64.40769231 10.3000701,-64.38461538 10.28016158,-64.36153846 10.3000701,-64.33846154 10.31997986,-64.31538462 10.33989089,-64.33846154 10.35980319,-64.36153846 10.37971674,-64.38461538 10.39963157,-64.40769231 10.37971674))
2080838|2|-63.96923077|10.33989089|POLYGON((-63.99230769 10.37971674,-64.01538462 10.35980319,-64.03846154 10.33989089,-64.01538462 10.31997986,-63.99230769 10.3000701,-63.96923077 10.28016158,-63.94615385 10.3000701,-63.92307692 10.31997986,-63.9 10.33989089,-63.92307692 10.35980319,-63.94615385 10.37971674,-63.96923077 10.39963157,-63.99230769 10.37971674))
2080841|2|-63.55384615|10.33989089|POLYGON((-63.57692308 10.37971674,-63.6 10.35980319,-63.62307692 10.33989089,-63.6 10.31997986,-63.57692308 10.3000701,-63.55384615 10.28016158,-63.53076923 10.3000701,-63.50769231 10.31997986,-63.48461538 10.33989089,-63.50769231 10.35980319,-63.53076923 10.37971674,-63.55384615 10.39963157,-63.57692308 10.37971674))
2083354|1|-75.53076923|10.28016158|POLYGON((-75.55384615 10.31997986,-75.57692308 10.3000701,-75.6 10.28016158,-75.57692308 10.26025433,-75.55384615 10.24034832,-75.53076923 10.22044357,-75.50769231 10.24034832,-75.48461538 10.26025433,-75.46153846 10.28016158,-75.48461538 10.3000701,-75.50769231 10.31997986,-75.53076923 10.33989089,-75.55384615 10.31997986))
2083355|1|-75.39230769|10.28016158|POLYGON((-75.41538462 10.31997986,-75.43846154 10.3000701,-75.46153846 10.28016158,-75.43846154 10.26025433,-75.41538462 10.24034832,-75.39230769 10.22044357,-75.36923077 10.24034832,-75.34615385 10.26025433,-75.32307692 10.28016158,-75.34615385 10.3000701,-75.36923077 10.31997986,-75.39230769 10.33989089,-75.41538462 10.31997986))
2083358|1|-74.97692308|10.28016158|POLYGON((-75 10.31997986,-75.02307692 10.3000701,-75.04615385 10.28016158,-75.02307692 10.26025433,-75 10.24034832,-74.97692308 10.22044357,-74.95384615 10.24034832,-74.93076923 10.26025433,-74.90769231 10.28016158,-74.93076923 10.3000701,-74.95384615 10.31997986,-74.97692308 10.33989089,-75 10.31997986))
2083359|1|-74.83846154|10.28016158|POLYGON((-74.86153846 10.31997986,-74.88461538 10.3000701,-74.90769231 10.28016158,-74.88461538 10.26025433,-74.86153846 10.24034832,-74.83846154 10.22044357,-74.81538462 10.24034832,-74.79230769 10.26025433,-74.76923077 10.28016158,-74.79230769 10.3000701,-74.81538462 10.31997986,-74.83846154 10.33989089,-74.86153846 10.31997986))
2083371|1|-73.17692308|10.28016158|POLYGON((-73.2 10.31997986,-73.22307692 10.3000701,-73.24615385 10.28016158,-73.22307692 10.26025433,-73.2 10.24034832,-73.17692308 10.22044357,-73.15384615 10.24034832,-73.13076923 10.26025433,-73.10769231 10.28016158,-73.13076923 10.3000701,-73.15384615 10.31997986,-73.17692308 10.33989089,-73.2 10.31997986))
2083377|2|-72.34615385|10.28016158|POLYGON((-72.36923077 10.31997986,-72.39230769 10.3000701,-72.41538462 10.28016158,-72.39230769 10.26025433,-72.36923077 10.24034832,-72.34615385 10.22044357,-72.32307692 10.24034832,-72.3 10.26025433,-72.27692308 10.28016158,-72.3 10.3000701,-72.32307692 10.31997986,-72.34615385 10.33989089,-72.36923077 10.31997986))
2083381|2|-71.79230769|10.28016158|POLYGON((-71.81538462 10.31997986,-71.83846154 10.3000701,-71.86153846 10.28016158,-71.83846154 10.26025433,-71.81538462 10.24034832,-71.79230769 10.22044357,-71.76923077 10.24034832,-71.74615385 10.26025433,-71.72307692 10.28016158,-71.74615385 10.3000701,-71.76923077 10.31997986,-71.79230769 10.33989089,-71.81538462 10.31997986))
2083384|2|-71.37692308|10.28016158|POLYGON((-71.4 10.31997986,-71.42307692 10.3000701,-71.44615385 10.28016158,-71.42307692 10.26025433,-71.4 10.24034832,-71.37692308 10.22044357,-71.35384615 10.24034832,-71.33076923 10.26025433,-71.30769231 10.28016158,-71.33076923 10.3000701,-71.35384615 10.31997986,-71.37692308 10.33989089,-71.4 10.31997986))
2083385|2|-71.23846154|10.28016158|POLYGON((-71.26153846 10.31997986,-71.28461538 10.3000701,-71.30769231 10.28016158,-71.28461538 10.26025433,-71.26153846 10.24034832,-71.23846154 10.22044357,-71.21538462 10.24034832,-71.19230769 10.26025433,-71.16923077 10.28016158,-71.19230769 10.3000701,-71.21538462 10.31997986,-71.23846154 10.33989089,-71.26153846 10.31997986))
2083400|2|-69.16153846|10.28016158|POLYGON((-69.18461538 10.31997986,-69.20769231 10.3000701,-69.23076923 10.28016158,-69.20769231 10.26025433,-69.18461538 10.24034832,-69.16153846 10.22044357,-69.13846154 10.24034832,-69.11538462 10.26025433,-69.09230769 10.28016158,-69.11538462 10.3000701,-69.13846154 10.31997986,-69.16153846 10.33989089,-69.18461538 10.31997986))
2083402|2|-68.88461538|10.28016158|POLYGON((-68.90769231 10.31997986,-68.93076923 10.3000701,-68.95384615 10.28016158,-68.93076923 10.26025433,-68.90769231 10.24034832,-68.88461538 10.22044357,-68.86153846 10.24034832,-68.83846154 10.26025433,-68.81538462 10.28016158,-68.83846154 10.3000701,-68.86153846 10.31997986,-68.88461538 10.33989089,-68.90769231 10.31997986))
2083403|2|-68.74615385|10.28016158|POLYGON((-68.76923077 10.31997986,-68.79230769 10.3000701,-68.81538462 10.28016158,-68.79230769 10.26025433,-68.76923077 10.24034832,-68.74615385 10.22044357,-68.72307692 10.24034832,-68.7 10.26025433,-68.67692308 10.28016158,-68.7 10.3000701,-68.72307692 10.31997986,-68.74615385 10.33989089,-68.76923077 10.31997986))
2083408|2|-68.05384615|10.28016158|POLYGON((-68.07692308 10.31997986,-68.1 10.3000701,-68.12307692 10.28016158,-68.1 10.26025433,-68.07692308 10.24034832,-68.05384615 10.22044357,-68.03076923 10.24034832,-68.00769231 10.26025433,-67.98461538 10.28016158,-68.00769231 10.3000701,-68.03076923 10.31997986,-68.05384615 10.33989089,-68.07692308 10.31997986))
2083409|2|-67.91538462|10.28016158|POLYGON((-67.93846154 10.31997986,-67.96153846 10.3000701,-67.98461538 10.28016158,-67.96153846 10.26025433,-67.93846154 10.24034832,-67.91538462 10.22044357,-67.89230769 10.24034832,-67.86923077 10.26025433,-67.84615385 10.28016158,-67.86923077 10.3000701,-67.89230769 10.31997986,-67.91538462 10.33989089,-67.93846154 10.31997986))
2083410|2|-67.77692308|10.28016158|POLYGON((-67.8 10.31997986,-67.82307692 10.3000701,-67.84615385 10.28016158,-67.82307692 10.26025433,-67.8 10.24034832,-67.77692308 10.22044357,-67.75384615 10.24034832,-67.73076923 10.26025433,-67.70769231 10.28016158,-67.73076923 10.3000701,-67.75384615 10.31997986,-67.77692308 10.33989089,-67.8 10.31997986))
2083411|2|-67.63846154|10.28016158|POLYGON((-67.66153846 10.31997986,-67.68461538 10.3000701,-67.70769231 10.28016158,-67.68461538 10.26025433,-67.66153846 10.24034832,-67.63846154 10.22044357,-67.61538462 10.24034832,-67.59230769 10.26025433,-67.56923077 10.28016158,-67.59230769 10.3000701,-67.61538462 10.31997986,-67.63846154 10.33989089,-67.66153846 10.31997986))
2083412|2|-67.5|10.28016158|POLYGON((-67.52307692 10.31997986,-67.54615385 10.3000701,-67.56923077 10.28016158,-67.54615385 10.26025433,-67.52307692 10.24034832,-67.5 10.22044357,-67.47692308 10.24034832,-67.45384615 10.26025433,-67.43076923 10.28016158,-67.45384615 10.3000701,-67.47692308 10.31997986,-67.5 10.33989089,-67.52307692 10.31997986))
2083413|2|-67.36153846|10.28016158|POLYGON((-67.38461538 10.31997986,-67.40769231 10.3000701,-67.43076923 10.28016158,-67.40769231 10.26025433,-67.38461538 10.24034832,-67.36153846 10.22044357,-67.33846154 10.24034832,-67.31538462 10.26025433,-67.29230769 10.28016158,-67.31538462 10.3000701,-67.33846154 10.31997986,-67.36153846 10.33989089,-67.38461538 10.31997986))
2083414|2|-67.22307692|10.28016158|POLYGON((-67.24615385 10.31997986,-67.26923077 10.3000701,-67.29230769 10.28016158,-67.26923077 10.26025433,-67.24615385 10.24034832,-67.22307692 10.22044357,-67.2 10.24034832,-67.17692308 10.26025433,-67.15384615 10.28016158,-67.17692308 10.3000701,-67.2 10.31997986,-67.22307692 10.33989089,-67.24615385 10.31997986))
2083415|2|-67.08461538|10.28016158|POLYGON((-67.10769231 10.31997986,-67.13076923 10.3000701,-67.15384615 10.28016158,-67.13076923 10.26025433,-67.10769231 10.24034832,-67.08461538 10.22044357,-67.06153846 10.24034832,-67.03846154 10.26025433,-67.01538462 10.28016158,-67.03846154 10.3000701,-67.06153846 10.31997986,-67.08461538 10.33989089,-67.10769231 10.31997986))
2083416|2|-66.94615385|10.28016158|POLYGON((-66.96923077 10.31997986,-66.99230769 10.3000701,-67.01538462 10.28016158,-66.99230769 10.26025433,-66.96923077 10.24034832,-66.94615385 10.22044357,-66.92307692 10.24034832,-66.9 10.26025433,-66.87692308 10.28016158,-66.9 10.3000701,-66.92307692 10.31997986,-66.94615385 10.33989089,-66.96923077 10.31997986))
2083417|2|-66.80769231|10.28016158|POLYGON((-66.83076923 10.31997986,-66.85384615 10.3000701,-66.87692308 10.28016158,-66.85384615 10.26025433,-66.83076923 10.24034832,-66.80769231 10.22044357,-66.78461538 10.24034832,-66.76153846 10.26025433,-66.73846154 10.28016158,-66.76153846 10.3000701,-66.78461538 10.31997986,-66.80769231 10.33989089,-66.83076923 10.31997986))
2083418|2|-66.66923077|10.28016158|POLYGON((-66.69230769 10.31997986,-66.71538462 10.3000701,-66.73846154 10.28016158,-66.71538462 10.26025433,-66.69230769 10.24034832,-66.66923077 10.22044357,-66.64615385 10.24034832,-66.62307692 10.26025433,-66.6 10.28016158,-66.62307692 10.3000701,-66.64615385 10.31997986,-66.66923077 10.33989089,-66.69230769 10.31997986))
2083420|2|-66.39230769|10.28016158|POLYGON((-66.41538462 10.31997986,-66.43846154 10.3000701,-66.46153846 10.28016158,-66.43846154 10.26025433,-66.41538462 10.24034832,-66.39230769 10.22044357,-66.36923077 10.24034832,-66.34615385 10.26025433,-66.32307692 10.28016158,-66.34615385 10.3000701,-66.36923077 10.31997986,-66.39230769 10.33989089,-66.41538462 10.31997986))
2083423|2|-65.97692308|10.28016158|POLYGON((-66 10.31997986,-66.02307692 10.3000701,-66.04615385 10.28016158,-66.02307692 10.26025433,-66 10.24034832,-65.97692308 10.22044357,-65.95384615 10.24034832,-65.93076923 10.26025433,-65.90769231 10.28016158,-65.93076923 10.3000701,-65.95384615 10.31997986,-65.97692308 10.33989089,-66 10.31997986))
2083424|2|-65.83846154|10.28016158|POLYGON((-65.86153846 10.31997986,-65.88461538 10.3000701,-65.90769231 10.28016158,-65.88461538 10.26025433,-65.86153846 10.24034832,-65.83846154 10.22044357,-65.81538462 10.24034832,-65.79230769 10.26025433,-65.76923077 10.28016158,-65.79230769 10.3000701,-65.81538462 10.31997986,-65.83846154 10.33989089,-65.86153846 10.31997986))
2083433|2|-64.59230769|10.28016158|POLYGON((-64.61538462 10.31997986,-64.63846154 10.3000701,-64.66153846 10.28016158,-64.63846154 10.26025433,-64.61538462 10.24034832,-64.59230769 10.22044357,-64.56923077 10.24034832,-64.54615385 10.26025433,-64.52307692 10.28016158,-64.54615385 10.3000701,-64.56923077 10.31997986,-64.59230769 10.33989089,-64.61538462 10.31997986))
2083434|2|-64.45384615|10.28016158|POLYGON((-64.47692308 10.31997986,-64.5 10.3000701,-64.52307692 10.28016158,-64.5 10.26025433,-64.47692308 10.24034832,-64.45384615 10.22044357,-64.43076923 10.24034832,-64.40769231 10.26025433,-64.38461538 10.28016158,-64.40769231 10.3000701,-64.43076923 10.31997986,-64.45384615 10.33989089,-64.47692308 10.31997986))
2083438|2|-63.9|10.28016158|POLYGON((-63.92307692 10.31997986,-63.94615385 10.3000701,-63.96923077 10.28016158,-63.94615385 10.26025433,-63.92307692 10.24034832,-63.9 10.22044357,-63.87692308 10.24034832,-63.85384615 10.26025433,-63.83076923 10.28016158,-63.85384615 10.3000701,-63.87692308 10.31997986,-63.9 10.33989089,-63.92307692 10.31997986))
2085953|1|-75.73846154|10.22044357|POLYGON((-75.76153846 10.26025433,-75.78461538 10.24034832,-75.80769231 10.22044357,-75.78461538 10.20054006,-75.76153846 10.18063779,-75.73846154 10.16073677,-75.71538462 10.18063779,-75.69230769 10.20054006,-75.66923077 10.22044357,-75.69230769 10.24034832,-75.71538462 10.26025433,-75.73846154 10.28016158,-75.76153846 10.26025433))
2085954|1|-75.6|10.22044357|POLYGON((-75.62307692 10.26025433,-75.64615385 10.24034832,-75.66923077 10.22044357,-75.64615385 10.20054006,-75.62307692 10.18063779,-75.6 10.16073677,-75.57692308 10.18063779,-75.55384615 10.20054006,-75.53076923 10.22044357,-75.55384615 10.24034832,-75.57692308 10.26025433,-75.6 10.28016158,-75.62307692 10.26025433))
2085956|1|-75.32307692|10.22044357|POLYGON((-75.34615385 10.26025433,-75.36923077 10.24034832,-75.39230769 10.22044357,-75.36923077 10.20054006,-75.34615385 10.18063779,-75.32307692 10.16073677,-75.3 10.18063779,-75.27692308 10.20054006,-75.25384615 10.22044357,-75.27692308 10.24034832,-75.3 10.26025433,-75.32307692 10.28016158,-75.34615385 10.26025433))
2085958|1|-75.04615385|10.22044357|POLYGON((-75.06923077 10.26025433,-75.09230769 10.24034832,-75.11538462 10.22044357,-75.09230769 10.20054006,-75.06923077 10.18063779,-75.04615385 10.16073677,-75.02307692 10.18063779,-75 10.20054006,-74.97692308 10.22044357,-75 10.24034832,-75.02307692 10.26025433,-75.04615385 10.28016158,-75.06923077 10.26025433))
2085959|1|-74.90769231|10.22044357|POLYGON((-74.93076923 10.26025433,-74.95384615 10.24034832,-74.97692308 10.22044357,-74.95384615 10.20054006,-74.93076923 10.18063779,-74.90769231 10.16073677,-74.88461538 10.18063779,-74.86153846 10.20054006,-74.83846154 10.22044357,-74.86153846 10.24034832,-74.88461538 10.26025433,-74.90769231 10.28016158,-74.93076923 10.26025433))
2085972|2|-73.10769231|10.22044357|POLYGON((-73.13076923 10.26025433,-73.15384615 10.24034832,-73.17692308 10.22044357,-73.15384615 10.20054006,-73.13076923 10.18063779,-73.10769231 10.16073677,-73.08461538 10.18063779,-73.06153846 10.20054006,-73.03846154 10.22044357,-73.06153846 10.24034832,-73.08461538 10.26025433,-73.10769231 10.28016158,-73.13076923 10.26025433))
2085977|2|-72.41538462|10.22044357|POLYGON((-72.43846154 10.26025433,-72.46153846 10.24034832,-72.48461538 10.22044357,-72.46153846 10.20054006,-72.43846154 10.18063779,-72.41538462 10.16073677,-72.39230769 10.18063779,-72.36923077 10.20054006,-72.34615385 10.22044357,-72.36923077 10.24034832,-72.39230769 10.26025433,-72.41538462 10.28016158,-72.43846154 10.26025433))
2085985|2|-71.30769231|10.22044357|POLYGON((-71.33076923 10.26025433,-71.35384615 10.24034832,-71.37692308 10.22044357,-71.35384615 10.20054006,-71.33076923 10.18063779,-71.30769231 10.16073677,-71.28461538 10.18063779,-71.26153846 10.20054006,-71.23846154 10.22044357,-71.26153846 10.24034832,-71.28461538 10.26025433,-71.30769231 10.28016158,-71.33076923 10.26025433))
2085986|2|-71.16923077|10.22044357|POLYGON((-71.19230769 10.26025433,-71.21538462 10.24034832,-71.23846154 10.22044357,-71.21538462 10.20054006,-71.19230769 10.18063779,-71.16923077 10.16073677,-71.14615385 10.18063779,-71.12307692 10.20054006,-71.1 10.22044357,-71.12307692 10.24034832,-71.14615385 10.26025433,-71.16923077 10.28016158,-71.19230769 10.26025433))
2085994|2|-70.06153846|10.22044357|POLYGON((-70.08461538 10.26025433,-70.10769231 10.24034832,-70.13076923 10.22044357,-70.10769231 10.20054006,-70.08461538 10.18063779,-70.06153846 10.16073677,-70.03846154 10.18063779,-70.01538462 10.20054006,-69.99230769 10.22044357,-70.01538462 10.24034832,-70.03846154 10.26025433,-70.06153846 10.28016158,-70.08461538 10.26025433))
2086000|2|-69.23076923|10.22044357|POLYGON((-69.25384615 10.26025433,-69.27692308 10.24034832,-69.3 10.22044357,-69.27692308 10.20054006,-69.25384615 10.18063779,-69.23076923 10.16073677,-69.20769231 10.18063779,-69.18461538 10.20054006,-69.16153846 10.22044357,-69.18461538 10.24034832,-69.20769231 10.26025433,-69.23076923 10.28016158,-69.25384615 10.26025433))
2086003|2|-68.81538462|10.22044357|POLYGON((-68.83846154 10.26025433,-68.86153846 10.24034832,-68.88461538 10.22044357,-68.86153846 10.20054006,-68.83846154 10.18063779,-68.81538462 10.16073677,-68.79230769 10.18063779,-68.76923077 10.20054006,-68.74615385 10.22044357,-68.76923077 10.24034832,-68.79230769 10.26025433,-68.81538462 10.28016158,-68.83846154 10.26025433))
2086007|2|-68.26153846|10.22044357|POLYGON((-68.28461538 10.26025433,-68.30769231 10.24034832,-68.33076923 10.22044357,-68.30769231 10.20054006,-68.28461538 10.18063779,-68.26153846 10.16073677,-68.23846154 10.18063779,-68.21538462 10.20054006,-68.19230769 10.22044357,-68.21538462 10.24034832,-68.23846154 10.26025433,-68.26153846 10.28016158,-68.28461538 10.26025433))
2086009|2|-67.98461538|10.22044357|POLYGON((-68.00769231 10.26025433,-68.03076923 10.24034832,-68.05384615 10.22044357,-68.03076923 10.20054006,-68.00769231 10.18063779,-67.98461538 10.16073677,-67.96153846 10.18063779,-67.93846154 10.20054006,-67.91538462 10.22044357,-67.93846154 10.24034832,-67.96153846 10.26025433,-67.98461538 10.28016158,-68.00769231 10.26025433))
2086010|2|-67.84615385|10.22044357|POLYGON((-67.86923077 10.26025433,-67.89230769 10.24034832,-67.91538462 10.22044357,-67.89230769 10.20054006,-67.86923077 10.18063779,-67.84615385 10.16073677,-67.82307692 10.18063779,-67.8 10.20054006,-67.77692308 10.22044357,-67.8 10.24034832,-67.82307692 10.26025433,-67.84615385 10.28016158,-67.86923077 10.26025433))
2086012|2|-67.56923077|10.22044357|POLYGON((-67.59230769 10.26025433,-67.61538462 10.24034832,-67.63846154 10.22044357,-67.61538462 10.20054006,-67.59230769 10.18063779,-67.56923077 10.16073677,-67.54615385 10.18063779,-67.52307692 10.20054006,-67.5 10.22044357,-67.52307692 10.24034832,-67.54615385 10.26025433,-67.56923077 10.28016158,-67.59230769 10.26025433))
2086013|2|-67.43076923|10.22044357|POLYGON((-67.45384615 10.26025433,-67.47692308 10.24034832,-67.5 10.22044357,-67.47692308 10.20054006,-67.45384615 10.18063779,-67.43076923 10.16073677,-67.40769231 10.18063779,-67.38461538 10.20054006,-67.36153846 10.22044357,-67.38461538 10.24034832,-67.40769231 10.26025433,-67.43076923 10.28016158,-67.45384615 10.26025433))
2086014|2|-67.29230769|10.22044357|POLYGON((-67.31538462 10.26025433,-67.33846154 10.24034832,-67.36153846 10.22044357,-67.33846154 10.20054006,-67.31538462 10.18063779,-67.29230769 10.16073677,-67.26923077 10.18063779,-67.24615385 10.20054006,-67.22307692 10.22044357,-67.24615385 10.24034832,-67.26923077 10.26025433,-67.29230769 10.28016158,-67.31538462 10.26025433))
2086015|2|-67.15384615|10.22044357|POLYGON((-67.17692308 10.26025433,-67.2 10.24034832,-67.22307692 10.22044357,-67.2 10.20054006,-67.17692308 10.18063779,-67.15384615 10.16073677,-67.13076923 10.18063779,-67.10769231 10.20054006,-67.08461538 10.22044357,-67.10769231 10.24034832,-67.13076923 10.26025433,-67.15384615 10.28016158,-67.17692308 10.26025433))
2086016|2|-67.01538462|10.22044357|POLYGON((-67.03846154 10.26025433,-67.06153846 10.24034832,-67.08461538 10.22044357,-67.06153846 10.20054006,-67.03846154 10.18063779,-67.01538462 10.16073677,-66.99230769 10.18063779,-66.96923077 10.20054006,-66.94615385 10.22044357,-66.96923077 10.24034832,-66.99230769 10.26025433,-67.01538462 10.28016158,-67.03846154 10.26025433))
2086017|2|-66.87692308|10.22044357|POLYGON((-66.9 10.26025433,-66.92307692 10.24034832,-66.94615385 10.22044357,-66.92307692 10.20054006,-66.9 10.18063779,-66.87692308 10.16073677,-66.85384615 10.18063779,-66.83076923 10.20054006,-66.80769231 10.22044357,-66.83076923 10.24034832,-66.85384615 10.26025433,-66.87692308 10.28016158,-66.9 10.26025433))
2086018|2|-66.73846154|10.22044357|POLYGON((-66.76153846 10.26025433,-66.78461538 10.24034832,-66.80769231 10.22044357,-66.78461538 10.20054006,-66.76153846 10.18063779,-66.73846154 10.16073677,-66.71538462 10.18063779,-66.69230769 10.20054006,-66.66923077 10.22044357,-66.69230769 10.24034832,-66.71538462 10.26025433,-66.73846154 10.28016158,-66.76153846 10.26025433))
2086022|2|-66.18461538|10.22044357|POLYGON((-66.20769231 10.26025433,-66.23076923 10.24034832,-66.25384615 10.22044357,-66.23076923 10.20054006,-66.20769231 10.18063779,-66.18461538 10.16073677,-66.16153846 10.18063779,-66.13846154 10.20054006,-66.11538462 10.22044357,-66.13846154 10.24034832,-66.16153846 10.26025433,-66.18461538 10.28016158,-66.20769231 10.26025433))
2086024|3|-65.90769231|10.22044357|POLYGON((-65.93076923 10.26025433,-65.95384615 10.24034832,-65.97692308 10.22044357,-65.95384615 10.20054006,-65.93076923 10.18063779,-65.90769231 10.16073677,-65.88461538 10.18063779,-65.86153846 10.20054006,-65.83846154 10.22044357,-65.86153846 10.24034832,-65.88461538 10.26025433,-65.90769231 10.28016158,-65.93076923 10.26025433))
2086033|2|-64.66153846|10.22044357|POLYGON((-64.68461538 10.26025433,-64.70769231 10.24034832,-64.73076923 10.22044357,-64.70769231 10.20054006,-64.68461538 10.18063779,-64.66153846 10.16073677,-64.63846154 10.18063779,-64.61538462 10.20054006,-64.59230769 10.22044357,-64.61538462 10.24034832,-64.63846154 10.26025433,-64.66153846 10.28016158,-64.68461538 10.26025433))
2086034|2|-64.52307692|10.22044357|POLYGON((-64.54615385 10.26025433,-64.56923077 10.24034832,-64.59230769 10.22044357,-64.56923077 10.20054006,-64.54615385 10.18063779,-64.52307692 10.16073677,-64.5 10.18063779,-64.47692308 10.20054006,-64.45384615 10.22044357,-64.47692308 10.24034832,-64.5 10.26025433,-64.52307692 10.28016158,-64.54615385 10.26025433))
2086038|3|-63.96923077|10.22044357|POLYGON((-63.99230769 10.26025433,-64.01538462 10.24034832,-64.03846154 10.22044357,-64.01538462 10.20054006,-63.99230769 10.18063779,-63.96923077 10.16073677,-63.94615385 10.18063779,-63.92307692 10.20054006,-63.9 10.22044357,-63.92307692 10.24034832,-63.94615385 10.26025433,-63.96923077 10.28016158,-63.99230769 10.26025433))
2086041|2|-63.55384615|10.22044357|POLYGON((-63.57692308 10.26025433,-63.6 10.24034832,-63.62307692 10.22044357,-63.6 10.20054006,-63.57692308 10.18063779,-63.55384615 10.16073677,-63.53076923 10.18063779,-63.50769231 10.20054006,-63.48461538 10.22044357,-63.50769231 10.24034832,-63.53076923 10.26025433,-63.55384615 10.28016158,-63.57692308 10.26025433))
2088556|1|-75.25384615|10.16073677|POLYGON((-75.27692308 10.20054006,-75.3 10.18063779,-75.32307692 10.16073677,-75.3 10.14083698,-75.27692308 10.12093843,-75.25384615 10.10104112,-75.23076923 10.12093843,-75.20769231 10.14083698,-75.18461538 10.16073677,-75.20769231 10.18063779,-75.23076923 10.20054006,-75.25384615 10.22044357,-75.27692308 10.20054006))
2088558|1|-74.97692308|10.16073677|POLYGON((-75 10.20054006,-75.02307692 10.18063779,-75.04615385 10.16073677,-75.02307692 10.14083698,-75 10.12093843,-74.97692308 10.10104112,-74.95384615 10.12093843,-74.93076923 10.14083698,-74.90769231 10.16073677,-74.93076923 10.18063779,-74.95384615 10.20054006,-74.97692308 10.22044357,-75 10.20054006))
2088565|1|-74.00769231|10.16073677|POLYGON((-74.03076923 10.20054006,-74.05384615 10.18063779,-74.07692308 10.16073677,-74.05384615 10.14083698,-74.03076923 10.12093843,-74.00769231 10.10104112,-73.98461538 10.12093843,-73.96153846 10.14083698,-73.93846154 10.16073677,-73.96153846 10.18063779,-73.98461538 10.20054006,-74.00769231 10.22044357,-74.03076923 10.20054006))
2088577|2|-72.34615385|10.16073677|POLYGON((-72.36923077 10.20054006,-72.39230769 10.18063779,-72.41538462 10.16073677,-72.39230769 10.14083698,-72.36923077 10.12093843,-72.34615385 10.10104112,-72.32307692 10.12093843,-72.3 10.14083698,-72.27692308 10.16073677,-72.3 10.18063779,-72.32307692 10.20054006,-72.34615385 10.22044357,-72.36923077 10.20054006))
2088585|2|-71.23846154|10.16073677|POLYGON((-71.26153846 10.20054006,-71.28461538 10.18063779,-71.30769231 10.16073677,-71.28461538 10.14083698,-71.26153846 10.12093843,-71.23846154 10.10104112,-71.21538462 10.12093843,-71.19230769 10.14083698,-71.16923077 10.16073677,-71.19230769 10.18063779,-71.21538462 10.20054006,-71.23846154 10.22044357,-71.26153846 10.20054006))
2088586|2|-71.1|10.16073677|POLYGON((-71.12307692 10.20054006,-71.14615385 10.18063779,-71.16923077 10.16073677,-71.14615385 10.14083698,-71.12307692 10.12093843,-71.1 10.10104112,-71.07692308 10.12093843,-71.05384615 10.14083698,-71.03076923 10.16073677,-71.05384615 10.18063779,-71.07692308 10.20054006,-71.1 10.22044357,-71.12307692 10.20054006))
2088593|2|-70.13076923|10.16073677|POLYGON((-70.15384615 10.20054006,-70.17692308 10.18063779,-70.2 10.16073677,-70.17692308 10.14083698,-70.15384615 10.12093843,-70.13076923 10.10104112,-70.10769231 10.12093843,-70.08461538 10.14083698,-70.06153846 10.16073677,-70.08461538 10.18063779,-70.10769231 10.20054006,-70.13076923 10.22044357,-70.15384615 10.20054006))
2088594|2|-69.99230769|10.16073677|POLYGON((-70.01538462 10.20054006,-70.03846154 10.18063779,-70.06153846 10.16073677,-70.03846154 10.14083698,-70.01538462 10.12093843,-69.99230769 10.10104112,-69.96923077 10.12093843,-69.94615385 10.14083698,-69.92307692 10.16073677,-69.94615385 10.18063779,-69.96923077 10.20054006,-69.99230769 10.22044357,-70.01538462 10.20054006))
2088595|2|-69.85384615|10.16073677|POLYGON((-69.87692308 10.20054006,-69.9 10.18063779,-69.92307692 10.16073677,-69.9 10.14083698,-69.87692308 10.12093843,-69.85384615 10.10104112,-69.83076923 10.12093843,-69.80769231 10.14083698,-69.78461538 10.16073677,-69.80769231 10.18063779,-69.83076923 10.20054006,-69.85384615 10.22044357,-69.87692308 10.20054006))
2088598|2|-69.43846154|10.16073677|POLYGON((-69.46153846 10.20054006,-69.48461538 10.18063779,-69.50769231 10.16073677,-69.48461538 10.14083698,-69.46153846 10.12093843,-69.43846154 10.10104112,-69.41538462 10.12093843,-69.39230769 10.14083698,-69.36923077 10.16073677,-69.39230769 10.18063779,-69.41538462 10.20054006,-69.43846154 10.22044357,-69.46153846 10.20054006))
2088599|2|-69.3|10.16073677|POLYGON((-69.32307692 10.20054006,-69.34615385 10.18063779,-69.36923077 10.16073677,-69.34615385 10.14083698,-69.32307692 10.12093843,-69.3 10.10104112,-69.27692308 10.12093843,-69.25384615 10.14083698,-69.23076923 10.16073677,-69.25384615 10.18063779,-69.27692308 10.20054006,-69.3 10.22044357,-69.32307692 10.20054006))
2088601|2|-69.02307692|10.16073677|POLYGON((-69.04615385 10.20054006,-69.06923077 10.18063779,-69.09230769 10.16073677,-69.06923077 10.14083698,-69.04615385 10.12093843,-69.02307692 10.10104112,-69 10.12093843,-68.97692308 10.14083698,-68.95384615 10.16073677,-68.97692308 10.18063779,-69 10.20054006,-69.02307692 10.22044357,-69.04615385 10.20054006))
2088602|2|-68.88461538|10.16073677|POLYGON((-68.90769231 10.20054006,-68.93076923 10.18063779,-68.95384615 10.16073677,-68.93076923 10.14083698,-68.90769231 10.12093843,-68.88461538 10.10104112,-68.86153846 10.12093843,-68.83846154 10.14083698,-68.81538462 10.16073677,-68.83846154 10.18063779,-68.86153846 10.20054006,-68.88461538 10.22044357,-68.90769231 10.20054006))
2088604|2|-68.60769231|10.16073677|POLYGON((-68.63076923 10.20054006,-68.65384615 10.18063779,-68.67692308 10.16073677,-68.65384615 10.14083698,-68.63076923 10.12093843,-68.60769231 10.10104112,-68.58461538 10.12093843,-68.56153846 10.14083698,-68.53846154 10.16073677,-68.56153846 10.18063779,-68.58461538 10.20054006,-68.60769231 10.22044357,-68.63076923 10.20054006))
2088606|2|-68.33076923|10.16073677|POLYGON((-68.35384615 10.20054006,-68.37692308 10.18063779,-68.4 10.16073677,-68.37692308 10.14083698,-68.35384615 10.12093843,-68.33076923 10.10104112,-68.30769231 10.12093843,-68.28461538 10.14083698,-68.26153846 10.16073677,-68.28461538 10.18063779,-68.30769231 10.20054006,-68.33076923 10.22044357,-68.35384615 10.20054006))
2088607|2|-68.19230769|10.16073677|POLYGON((-68.21538462 10.20054006,-68.23846154 10.18063779,-68.26153846 10.16073677,-68.23846154 10.14083698,-68.21538462 10.12093843,-68.19230769 10.10104112,-68.16923077 10.12093843,-68.14615385 10.14083698,-68.12307692 10.16073677,-68.14615385 10.18063779,-68.16923077 10.20054006,-68.19230769 10.22044357,-68.21538462 10.20054006))
2088608|2|-68.05384615|10.16073677|POLYGON((-68.07692308 10.20054006,-68.1 10.18063779,-68.12307692 10.16073677,-68.1 10.14083698,-68.07692308 10.12093843,-68.05384615 10.10104112,-68.03076923 10.12093843,-68.00769231 10.14083698,-67.98461538 10.16073677,-68.00769231 10.18063779,-68.03076923 10.20054006,-68.05384615 10.22044357,-68.07692308 10.20054006))
2088609|2|-67.91538462|10.16073677|POLYGON((-67.93846154 10.20054006,-67.96153846 10.18063779,-67.98461538 10.16073677,-67.96153846 10.14083698,-67.93846154 10.12093843,-67.91538462 10.10104112,-67.89230769 10.12093843,-67.86923077 10.14083698,-67.84615385 10.16073677,-67.86923077 10.18063779,-67.89230769 10.20054006,-67.91538462 10.22044357,-67.93846154 10.20054006))
2088611|2|-67.63846154|10.16073677|POLYGON((-67.66153846 10.20054006,-67.68461538 10.18063779,-67.70769231 10.16073677,-67.68461538 10.14083698,-67.66153846 10.12093843,-67.63846154 10.10104112,-67.61538462 10.12093843,-67.59230769 10.14083698,-67.56923077 10.16073677,-67.59230769 10.18063779,-67.61538462 10.20054006,-67.63846154 10.22044357,-67.66153846 10.20054006))
2088612|2|-67.5|10.16073677|POLYGON((-67.52307692 10.20054006,-67.54615385 10.18063779,-67.56923077 10.16073677,-67.54615385 10.14083698,-67.52307692 10.12093843,-67.5 10.10104112,-67.47692308 10.12093843,-67.45384615 10.14083698,-67.43076923 10.16073677,-67.45384615 10.18063779,-67.47692308 10.20054006,-67.5 10.22044357,-67.52307692 10.20054006))
2088613|2|-67.36153846|10.16073677|POLYGON((-67.38461538 10.20054006,-67.40769231 10.18063779,-67.43076923 10.16073677,-67.40769231 10.14083698,-67.38461538 10.12093843,-67.36153846 10.10104112,-67.33846154 10.12093843,-67.31538462 10.14083698,-67.29230769 10.16073677,-67.31538462 10.18063779,-67.33846154 10.20054006,-67.36153846 10.22044357,-67.38461538 10.20054006))
2088615|2|-67.08461538|10.16073677|POLYGON((-67.10769231 10.20054006,-67.13076923 10.18063779,-67.15384615 10.16073677,-67.13076923 10.14083698,-67.10769231 10.12093843,-67.08461538 10.10104112,-67.06153846 10.12093843,-67.03846154 10.14083698,-67.01538462 10.16073677,-67.03846154 10.18063779,-67.06153846 10.20054006,-67.08461538 10.22044357,-67.10769231 10.20054006))
2088616|2|-66.94615385|10.16073677|POLYGON((-66.96923077 10.20054006,-66.99230769 10.18063779,-67.01538462 10.16073677,-66.99230769 10.14083698,-66.96923077 10.12093843,-66.94615385 10.10104112,-66.92307692 10.12093843,-66.9 10.14083698,-66.87692308 10.16073677,-66.9 10.18063779,-66.92307692 10.20054006,-66.94615385 10.22044357,-66.96923077 10.20054006))
2088617|2|-66.80769231|10.16073677|POLYGON((-66.83076923 10.20054006,-66.85384615 10.18063779,-66.87692308 10.16073677,-66.85384615 10.14083698,-66.83076923 10.12093843,-66.80769231 10.10104112,-66.78461538 10.12093843,-66.76153846 10.14083698,-66.73846154 10.16073677,-66.76153846 10.18063779,-66.78461538 10.20054006,-66.80769231 10.22044357,-66.83076923 10.20054006))
2088623|2|-65.97692308|10.16073677|POLYGON((-66 10.20054006,-66.02307692 10.18063779,-66.04615385 10.16073677,-66.02307692 10.14083698,-66 10.12093843,-65.97692308 10.10104112,-65.95384615 10.12093843,-65.93076923 10.14083698,-65.90769231 10.16073677,-65.93076923 10.18063779,-65.95384615 10.20054006,-65.97692308 10.22044357,-66 10.20054006))
2088625|2|-65.7|10.16073677|POLYGON((-65.72307692 10.20054006,-65.74615385 10.18063779,-65.76923077 10.16073677,-65.74615385 10.14083698,-65.72307692 10.12093843,-65.7 10.10104112,-65.67692308 10.12093843,-65.65384615 10.14083698,-65.63076923 10.16073677,-65.65384615 10.18063779,-65.67692308 10.20054006,-65.7 10.22044357,-65.72307692 10.20054006))
2088626|2|-65.56153846|10.16073677|POLYGON((-65.58461538 10.20054006,-65.60769231 10.18063779,-65.63076923 10.16073677,-65.60769231 10.14083698,-65.58461538 10.12093843,-65.56153846 10.10104112,-65.53846154 10.12093843,-65.51538462 10.14083698,-65.49230769 10.16073677,-65.51538462 10.18063779,-65.53846154 10.20054006,-65.56153846 10.22044357,-65.58461538 10.20054006))
2088627|2|-65.42307692|10.16073677|POLYGON((-65.44615385 10.20054006,-65.46923077 10.18063779,-65.49230769 10.16073677,-65.46923077 10.14083698,-65.44615385 10.12093843,-65.42307692 10.10104112,-65.4 10.12093843,-65.37692308 10.14083698,-65.35384615 10.16073677,-65.37692308 10.18063779,-65.4 10.20054006,-65.42307692 10.22044357,-65.44615385 10.20054006))
2088632|2|-64.73076923|10.16073677|POLYGON((-64.75384615 10.20054006,-64.77692308 10.18063779,-64.8 10.16073677,-64.77692308 10.14083698,-64.75384615 10.12093843,-64.73076923 10.10104112,-64.70769231 10.12093843,-64.68461538 10.14083698,-64.66153846 10.16073677,-64.68461538 10.18063779,-64.70769231 10.20054006,-64.73076923 10.22044357,-64.75384615 10.20054006))
2088633|2|-64.59230769|10.16073677|POLYGON((-64.61538462 10.20054006,-64.63846154 10.18063779,-64.66153846 10.16073677,-64.63846154 10.14083698,-64.61538462 10.12093843,-64.59230769 10.10104112,-64.56923077 10.12093843,-64.54615385 10.14083698,-64.52307692 10.16073677,-64.54615385 10.18063779,-64.56923077 10.20054006,-64.59230769 10.22044357,-64.61538462 10.20054006))
2088639|2|-63.76153846|10.16073677|POLYGON((-63.78461538 10.20054006,-63.80769231 10.18063779,-63.83076923 10.16073677,-63.80769231 10.14083698,-63.78461538 10.12093843,-63.76153846 10.10104112,-63.73846154 10.12093843,-63.71538462 10.14083698,-63.69230769 10.16073677,-63.71538462 10.18063779,-63.73846154 10.20054006,-63.76153846 10.22044357,-63.78461538 10.20054006))
2088641|2|-63.48461538|10.16073677|POLYGON((-63.50769231 10.20054006,-63.53076923 10.18063779,-63.55384615 10.16073677,-63.53076923 10.14083698,-63.50769231 10.12093843,-63.48461538 10.10104112,-63.46153846 10.12093843,-63.43846154 10.14083698,-63.41538462 10.16073677,-63.43846154 10.18063779,-63.46153846 10.20054006,-63.48461538 10.22044357,-63.50769231 10.20054006))
2088644|2|-63.06923077|10.16073677|POLYGON((-63.09230769 10.20054006,-63.11538462 10.18063779,-63.13846154 10.16073677,-63.11538462 10.14083698,-63.09230769 10.12093843,-63.06923077 10.10104112,-63.04615385 10.12093843,-63.02307692 10.14083698,-63 10.16073677,-63.02307692 10.18063779,-63.04615385 10.20054006,-63.06923077 10.22044357,-63.09230769 10.20054006))
2091166|1|-73.93846154|10.10104112|POLYGON((-73.96153846 10.14083698,-73.98461538 10.12093843,-74.00769231 10.10104112,-73.98461538 10.08114503,-73.96153846 10.06125018,-73.93846154 10.04135654,-73.91538462 10.06125018,-73.89230769 10.08114503,-73.86923077 10.10104112,-73.89230769 10.12093843,-73.91538462 10.14083698,-73.93846154 10.16073677,-73.96153846 10.14083698))
2091171|1|-73.24615385|10.10104112|POLYGON((-73.26923077 10.14083698,-73.29230769 10.12093843,-73.31538462 10.10104112,-73.29230769 10.08114503,-73.26923077 10.06125018,-73.24615385 10.04135654,-73.22307692 10.06125018,-73.2 10.08114503,-73.17692308 10.10104112,-73.2 10.12093843,-73.22307692 10.14083698,-73.24615385 10.16073677,-73.26923077 10.14083698))
2091176|2|-72.55384615|10.10104112|POLYGON((-72.57692308 10.14083698,-72.6 10.12093843,-72.62307692 10.10104112,-72.6 10.08114503,-72.57692308 10.06125018,-72.55384615 10.04135654,-72.53076923 10.06125018,-72.50769231 10.08114503,-72.48461538 10.10104112,-72.50769231 10.12093843,-72.53076923 10.14083698,-72.55384615 10.16073677,-72.57692308 10.14083698))
2091186|2|-71.16923077|10.10104112|POLYGON((-71.19230769 10.14083698,-71.21538462 10.12093843,-71.23846154 10.10104112,-71.21538462 10.08114503,-71.19230769 10.06125018,-71.16923077 10.04135654,-71.14615385 10.06125018,-71.12307692 10.08114503,-71.1 10.10104112,-71.12307692 10.12093843,-71.14615385 10.14083698,-71.16923077 10.16073677,-71.19230769 10.14083698))
2091187|2|-71.03076923|10.10104112|POLYGON((-71.05384615 10.14083698,-71.07692308 10.12093843,-71.1 10.10104112,-71.07692308 10.08114503,-71.05384615 10.06125018,-71.03076923 10.04135654,-71.00769231 10.06125018,-70.98461538 10.08114503,-70.96153846 10.10104112,-70.98461538 10.12093843,-71.00769231 10.14083698,-71.03076923 10.16073677,-71.05384615 10.14083698))
2091191|2|-70.47692308|10.10104112|POLYGON((-70.5 10.14083698,-70.52307692 10.12093843,-70.54615385 10.10104112,-70.52307692 10.08114503,-70.5 10.06125018,-70.47692308 10.04135654,-70.45384615 10.06125018,-70.43076923 10.08114503,-70.40769231 10.10104112,-70.43076923 10.12093843,-70.45384615 10.14083698,-70.47692308 10.16073677,-70.5 10.14083698))
2091194|2|-70.06153846|10.10104112|POLYGON((-70.08461538 10.14083698,-70.10769231 10.12093843,-70.13076923 10.10104112,-70.10769231 10.08114503,-70.08461538 10.06125018,-70.06153846 10.04135654,-70.03846154 10.06125018,-70.01538462 10.08114503,-69.99230769 10.10104112,-70.01538462 10.12093843,-70.03846154 10.14083698,-70.06153846 10.16073677,-70.08461538 10.14083698))
2091196|2|-69.78461538|10.10104112|POLYGON((-69.80769231 10.14083698,-69.83076923 10.12093843,-69.85384615 10.10104112,-69.83076923 10.08114503,-69.80769231 10.06125018,-69.78461538 10.04135654,-69.76153846 10.06125018,-69.73846154 10.08114503,-69.71538462 10.10104112,-69.73846154 10.12093843,-69.76153846 10.14083698,-69.78461538 10.16073677,-69.80769231 10.14083698))
2091199|2|-69.36923077|10.10104112|POLYGON((-69.39230769 10.14083698,-69.41538462 10.12093843,-69.43846154 10.10104112,-69.41538462 10.08114503,-69.39230769 10.06125018,-69.36923077 10.04135654,-69.34615385 10.06125018,-69.32307692 10.08114503,-69.3 10.10104112,-69.32307692 10.12093843,-69.34615385 10.14083698,-69.36923077 10.16073677,-69.39230769 10.14083698))
2091200|2|-69.23076923|10.10104112|POLYGON((-69.25384615 10.14083698,-69.27692308 10.12093843,-69.3 10.10104112,-69.27692308 10.08114503,-69.25384615 10.06125018,-69.23076923 10.04135654,-69.20769231 10.06125018,-69.18461538 10.08114503,-69.16153846 10.10104112,-69.18461538 10.12093843,-69.20769231 10.14083698,-69.23076923 10.16073677,-69.25384615 10.14083698))
2091201|2|-69.09230769|10.10104112|POLYGON((-69.11538462 10.14083698,-69.13846154 10.12093843,-69.16153846 10.10104112,-69.13846154 10.08114503,-69.11538462 10.06125018,-69.09230769 10.04135654,-69.06923077 10.06125018,-69.04615385 10.08114503,-69.02307692 10.10104112,-69.04615385 10.12093843,-69.06923077 10.14083698,-69.09230769 10.16073677,-69.11538462 10.14083698))
2091206|2|-68.4|10.10104112|POLYGON((-68.42307692 10.14083698,-68.44615385 10.12093843,-68.46923077 10.10104112,-68.44615385 10.08114503,-68.42307692 10.06125018,-68.4 10.04135654,-68.37692308 10.06125018,-68.35384615 10.08114503,-68.33076923 10.10104112,-68.35384615 10.12093843,-68.37692308 10.14083698,-68.4 10.16073677,-68.42307692 10.14083698))
2091208|2|-68.12307692|10.10104112|POLYGON((-68.14615385 10.14083698,-68.16923077 10.12093843,-68.19230769 10.10104112,-68.16923077 10.08114503,-68.14615385 10.06125018,-68.12307692 10.04135654,-68.1 10.06125018,-68.07692308 10.08114503,-68.05384615 10.10104112,-68.07692308 10.12093843,-68.1 10.14083698,-68.12307692 10.16073677,-68.14615385 10.14083698))
2091209|2|-67.98461538|10.10104112|POLYGON((-68.00769231 10.14083698,-68.03076923 10.12093843,-68.05384615 10.10104112,-68.03076923 10.08114503,-68.00769231 10.06125018,-67.98461538 10.04135654,-67.96153846 10.06125018,-67.93846154 10.08114503,-67.91538462 10.10104112,-67.93846154 10.12093843,-67.96153846 10.14083698,-67.98461538 10.16073677,-68.00769231 10.14083698))
2091210|2|-67.84615385|10.10104112|POLYGON((-67.86923077 10.14083698,-67.89230769 10.12093843,-67.91538462 10.10104112,-67.89230769 10.08114503,-67.86923077 10.06125018,-67.84615385 10.04135654,-67.82307692 10.06125018,-67.8 10.08114503,-67.77692308 10.10104112,-67.8 10.12093843,-67.82307692 10.14083698,-67.84615385 10.16073677,-67.86923077 10.14083698))
2091212|2|-67.56923077|10.10104112|POLYGON((-67.59230769 10.14083698,-67.61538462 10.12093843,-67.63846154 10.10104112,-67.61538462 10.08114503,-67.59230769 10.06125018,-67.56923077 10.04135654,-67.54615385 10.06125018,-67.52307692 10.08114503,-67.5 10.10104112,-67.52307692 10.12093843,-67.54615385 10.14083698,-67.56923077 10.16073677,-67.59230769 10.14083698))
2091215|2|-67.15384615|10.10104112|POLYGON((-67.17692308 10.14083698,-67.2 10.12093843,-67.22307692 10.10104112,-67.2 10.08114503,-67.17692308 10.06125018,-67.15384615 10.04135654,-67.13076923 10.06125018,-67.10769231 10.08114503,-67.08461538 10.10104112,-67.10769231 10.12093843,-67.13076923 10.14083698,-67.15384615 10.16073677,-67.17692308 10.14083698))
2091217|2|-66.87692308|10.10104112|POLYGON((-66.9 10.14083698,-66.92307692 10.12093843,-66.94615385 10.10104112,-66.92307692 10.08114503,-66.9 10.06125018,-66.87692308 10.04135654,-66.85384615 10.06125018,-66.83076923 10.08114503,-66.80769231 10.10104112,-66.83076923 10.12093843,-66.85384615 10.14083698,-66.87692308 10.16073677,-66.9 10.14083698))
2091218|2|-66.73846154|10.10104112|POLYGON((-66.76153846 10.14083698,-66.78461538 10.12093843,-66.80769231 10.10104112,-66.78461538 10.08114503,-66.76153846 10.06125018,-66.73846154 10.04135654,-66.71538462 10.06125018,-66.69230769 10.08114503,-66.66923077 10.10104112,-66.69230769 10.12093843,-66.71538462 10.14083698,-66.73846154 10.16073677,-66.76153846 10.14083698))
2091228|2|-65.35384615|10.10104112|POLYGON((-65.37692308 10.14083698,-65.4 10.12093843,-65.42307692 10.10104112,-65.4 10.08114503,-65.37692308 10.06125018,-65.35384615 10.04135654,-65.33076923 10.06125018,-65.30769231 10.08114503,-65.28461538 10.10104112,-65.30769231 10.12093843,-65.33076923 10.14083698,-65.35384615 10.16073677,-65.37692308 10.14083698))
2091229|2|-65.21538462|10.10104112|POLYGON((-65.23846154 10.14083698,-65.26153846 10.12093843,-65.28461538 10.10104112,-65.26153846 10.08114503,-65.23846154 10.06125018,-65.21538462 10.04135654,-65.19230769 10.06125018,-65.16923077 10.08114503,-65.14615385 10.10104112,-65.16923077 10.12093843,-65.19230769 10.14083698,-65.21538462 10.16073677,-65.23846154 10.14083698))
2091233|2|-64.66153846|10.10104112|POLYGON((-64.68461538 10.14083698,-64.70769231 10.12093843,-64.73076923 10.10104112,-64.70769231 10.08114503,-64.68461538 10.06125018,-64.66153846 10.04135654,-64.63846154 10.06125018,-64.61538462 10.08114503,-64.59230769 10.10104112,-64.61538462 10.12093843,-64.63846154 10.14083698,-64.66153846 10.16073677,-64.68461538 10.14083698))
2091234|2|-64.52307692|10.10104112|POLYGON((-64.54615385 10.14083698,-64.56923077 10.12093843,-64.59230769 10.10104112,-64.56923077 10.08114503,-64.54615385 10.06125018,-64.52307692 10.04135654,-64.5 10.06125018,-64.47692308 10.08114503,-64.45384615 10.10104112,-64.47692308 10.12093843,-64.5 10.14083698,-64.52307692 10.16073677,-64.54615385 10.14083698))
2091240|2|-63.69230769|10.10104112|POLYGON((-63.71538462 10.14083698,-63.73846154 10.12093843,-63.76153846 10.10104112,-63.73846154 10.08114503,-63.71538462 10.06125018,-63.69230769 10.04135654,-63.66923077 10.06125018,-63.64615385 10.08114503,-63.62307692 10.10104112,-63.64615385 10.12093843,-63.66923077 10.14083698,-63.69230769 10.16073677,-63.71538462 10.14083698))
2091241|3|-63.55384615|10.10104112|POLYGON((-63.57692308 10.14083698,-63.6 10.12093843,-63.62307692 10.10104112,-63.6 10.08114503,-63.57692308 10.06125018,-63.55384615 10.04135654,-63.53076923 10.06125018,-63.50769231 10.08114503,-63.48461538 10.10104112,-63.50769231 10.12093843,-63.53076923 10.14083698,-63.55384615 10.16073677,-63.57692308 10.14083698))
2091244|2|-63.13846154|10.10104112|POLYGON((-63.16153846 10.14083698,-63.18461538 10.12093843,-63.20769231 10.10104112,-63.18461538 10.08114503,-63.16153846 10.06125018,-63.13846154 10.04135654,-63.11538462 10.06125018,-63.09230769 10.08114503,-63.06923077 10.10104112,-63.09230769 10.12093843,-63.11538462 10.14083698,-63.13846154 10.16073677,-63.16153846 10.14083698))
2093764|1|-74.14615385|10.04135654|POLYGON((-74.16923077 10.08114503,-74.19230769 10.06125018,-74.21538462 10.04135654,-74.19230769 10.02146414,-74.16923077 10.00157295,-74.14615385 9.98168298,-74.12307692 10.00157295,-74.1 10.02146414,-74.07692308 10.04135654,-74.1 10.06125018,-74.12307692 10.08114503,-74.14615385 10.10104112,-74.16923077 10.08114503))
2093765|1|-74.00769231|10.04135654|POLYGON((-74.03076923 10.08114503,-74.05384615 10.06125018,-74.07692308 10.04135654,-74.05384615 10.02146414,-74.03076923 10.00157295,-74.00769231 9.98168298,-73.98461538 10.00157295,-73.96153846 10.02146414,-73.93846154 10.04135654,-73.96153846 10.06125018,-73.98461538 10.08114503,-74.00769231 10.10104112,-74.03076923 10.08114503))
2093771|1|-73.17692308|10.04135654|POLYGON((-73.2 10.08114503,-73.22307692 10.06125018,-73.24615385 10.04135654,-73.22307692 10.02146414,-73.2 10.00157295,-73.17692308 9.98168298,-73.15384615 10.00157295,-73.13076923 10.02146414,-73.10769231 10.04135654,-73.13076923 10.06125018,-73.15384615 10.08114503,-73.17692308 10.10104112,-73.2 10.08114503))
2093776|2|-72.48461538|10.04135654|POLYGON((-72.50769231 10.08114503,-72.53076923 10.06125018,-72.55384615 10.04135654,-72.53076923 10.02146414,-72.50769231 10.00157295,-72.48461538 9.98168298,-72.46153846 10.00157295,-72.43846154 10.02146414,-72.41538462 10.04135654,-72.43846154 10.06125018,-72.46153846 10.08114503,-72.48461538 10.10104112,-72.50769231 10.08114503))
2093787|2|-70.96153846|10.04135654|POLYGON((-70.98461538 10.08114503,-71.00769231 10.06125018,-71.03076923 10.04135654,-71.00769231 10.02146414,-70.98461538 10.00157295,-70.96153846 9.98168298,-70.93846154 10.00157295,-70.91538462 10.02146414,-70.89230769 10.04135654,-70.91538462 10.06125018,-70.93846154 10.08114503,-70.96153846 10.10104112,-70.98461538 10.08114503))
2093796|2|-69.71538462|10.04135654|POLYGON((-69.73846154 10.08114503,-69.76153846 10.06125018,-69.78461538 10.04135654,-69.76153846 10.02146414,-69.73846154 10.00157295,-69.71538462 9.98168298,-69.69230769 10.00157295,-69.66923077 10.02146414,-69.64615385 10.04135654,-69.66923077 10.06125018,-69.69230769 10.08114503,-69.71538462 10.10104112,-69.73846154 10.08114503))
2093797|2|-69.57692308|10.04135654|POLYGON((-69.6 10.08114503,-69.62307692 10.06125018,-69.64615385 10.04135654,-69.62307692 10.02146414,-69.6 10.00157295,-69.57692308 9.98168298,-69.55384615 10.00157295,-69.53076923 10.02146414,-69.50769231 10.04135654,-69.53076923 10.06125018,-69.55384615 10.08114503,-69.57692308 10.10104112,-69.6 10.08114503))
2093798|2|-69.43846154|10.04135654|POLYGON((-69.46153846 10.08114503,-69.48461538 10.06125018,-69.50769231 10.04135654,-69.48461538 10.02146414,-69.46153846 10.00157295,-69.43846154 9.98168298,-69.41538462 10.00157295,-69.39230769 10.02146414,-69.36923077 10.04135654,-69.39230769 10.06125018,-69.41538462 10.08114503,-69.43846154 10.10104112,-69.46153846 10.08114503))
2093799|2|-69.3|10.04135654|POLYGON((-69.32307692 10.08114503,-69.34615385 10.06125018,-69.36923077 10.04135654,-69.34615385 10.02146414,-69.32307692 10.00157295,-69.3 9.98168298,-69.27692308 10.00157295,-69.25384615 10.02146414,-69.23076923 10.04135654,-69.25384615 10.06125018,-69.27692308 10.08114503,-69.3 10.10104112,-69.32307692 10.08114503))
2093800|2|-69.16153846|10.04135654|POLYGON((-69.18461538 10.08114503,-69.20769231 10.06125018,-69.23076923 10.04135654,-69.20769231 10.02146414,-69.18461538 10.00157295,-69.16153846 9.98168298,-69.13846154 10.00157295,-69.11538462 10.02146414,-69.09230769 10.04135654,-69.11538462 10.06125018,-69.13846154 10.08114503,-69.16153846 10.10104112,-69.18461538 10.08114503))
2093807|2|-68.19230769|10.04135654|POLYGON((-68.21538462 10.08114503,-68.23846154 10.06125018,-68.26153846 10.04135654,-68.23846154 10.02146414,-68.21538462 10.00157295,-68.19230769 9.98168298,-68.16923077 10.00157295,-68.14615385 10.02146414,-68.12307692 10.04135654,-68.14615385 10.06125018,-68.16923077 10.08114503,-68.19230769 10.10104112,-68.21538462 10.08114503))
2093809|2|-67.91538462|10.04135654|POLYGON((-67.93846154 10.08114503,-67.96153846 10.06125018,-67.98461538 10.04135654,-67.96153846 10.02146414,-67.93846154 10.00157295,-67.91538462 9.98168298,-67.89230769 10.00157295,-67.86923077 10.02146414,-67.84615385 10.04135654,-67.86923077 10.06125018,-67.89230769 10.08114503,-67.91538462 10.10104112,-67.93846154 10.08114503))
2093810|2|-67.77692308|10.04135654|POLYGON((-67.8 10.08114503,-67.82307692 10.06125018,-67.84615385 10.04135654,-67.82307692 10.02146414,-67.8 10.00157295,-67.77692308 9.98168298,-67.75384615 10.00157295,-67.73076923 10.02146414,-67.70769231 10.04135654,-67.73076923 10.06125018,-67.75384615 10.08114503,-67.77692308 10.10104112,-67.8 10.08114503))
2093812|2|-67.5|10.04135654|POLYGON((-67.52307692 10.08114503,-67.54615385 10.06125018,-67.56923077 10.04135654,-67.54615385 10.02146414,-67.52307692 10.00157295,-67.5 9.98168298,-67.47692308 10.00157295,-67.45384615 10.02146414,-67.43076923 10.04135654,-67.45384615 10.06125018,-67.47692308 10.08114503,-67.5 10.10104112,-67.52307692 10.08114503))
2093816|2|-66.94615385|10.04135654|POLYGON((-66.96923077 10.08114503,-66.99230769 10.06125018,-67.01538462 10.04135654,-66.99230769 10.02146414,-66.96923077 10.00157295,-66.94615385 9.98168298,-66.92307692 10.00157295,-66.9 10.02146414,-66.87692308 10.04135654,-66.9 10.06125018,-66.92307692 10.08114503,-66.94615385 10.10104112,-66.96923077 10.08114503))
2093830|2|-65.00769231|10.04135654|POLYGON((-65.03076923 10.08114503,-65.05384615 10.06125018,-65.07692308 10.04135654,-65.05384615 10.02146414,-65.03076923 10.00157295,-65.00769231 9.98168298,-64.98461538 10.00157295,-64.96153846 10.02146414,-64.93846154 10.04135654,-64.96153846 10.06125018,-64.98461538 10.08114503,-65.00769231 10.10104112,-65.03076923 10.08114503))
2093831|2|-64.86923077|10.04135654|POLYGON((-64.89230769 10.08114503,-64.91538462 10.06125018,-64.93846154 10.04135654,-64.91538462 10.02146414,-64.89230769 10.00157295,-64.86923077 9.98168298,-64.84615385 10.00157295,-64.82307692 10.02146414,-64.8 10.04135654,-64.82307692 10.06125018,-64.84615385 10.08114503,-64.86923077 10.10104112,-64.89230769 10.08114503))
2093832|2|-64.73076923|10.04135654|POLYGON((-64.75384615 10.08114503,-64.77692308 10.06125018,-64.8 10.04135654,-64.77692308 10.02146414,-64.75384615 10.00157295,-64.73076923 9.98168298,-64.70769231 10.00157295,-64.68461538 10.02146414,-64.66153846 10.04135654,-64.68461538 10.06125018,-64.70769231 10.08114503,-64.73076923 10.10104112,-64.75384615 10.08114503))
2093843|2|-63.20769231|10.04135654|POLYGON((-63.23076923 10.08114503,-63.25384615 10.06125018,-63.27692308 10.04135654,-63.25384615 10.02146414,-63.23076923 10.00157295,-63.20769231 9.98168298,-63.18461538 10.00157295,-63.16153846 10.02146414,-63.13846154 10.04135654,-63.16153846 10.06125018,-63.18461538 10.08114503,-63.20769231 10.10104112,-63.23076923 10.08114503))
2096356|1|-75.32307692|9.98168298|POLYGON((-75.34615385 10.02146414,-75.36923077 10.00157295,-75.39230769 9.98168298,-75.36923077 9.961794225,-75.34615385 9.941906683,-75.32307692 9.922020351,-75.3 9.941906683,-75.27692308 9.961794225,-75.25384615 9.98168298,-75.27692308 10.00157295,-75.3 10.02146414,-75.32307692 10.04135654,-75.34615385 10.02146414))
2096358|5|-75.04615385|9.98168298|POLYGON((-75.06923077 10.02146414,-75.09230769 10.00157295,-75.11538462 9.98168298,-75.09230769 9.961794225,-75.06923077 9.941906683,-75.04615385 9.922020351,-75.02307692 9.941906683,-75 9.961794225,-74.97692308 9.98168298,-75 10.00157295,-75.02307692 10.02146414,-75.04615385 10.04135654,-75.06923077 10.02146414))
2096361|1|-74.63076923|9.98168298|POLYGON((-74.65384615 10.02146414,-74.67692308 10.00157295,-74.7 9.98168298,-74.67692308 9.961794225,-74.65384615 9.941906683,-74.63076923 9.922020351,-74.60769231 9.941906683,-74.58461538 9.961794225,-74.56153846 9.98168298,-74.58461538 10.00157295,-74.60769231 10.02146414,-74.63076923 10.04135654,-74.65384615 10.02146414))
2096366|1|-73.93846154|9.98168298|POLYGON((-73.96153846 10.02146414,-73.98461538 10.00157295,-74.00769231 9.98168298,-73.98461538 9.961794225,-73.96153846 9.941906683,-73.93846154 9.922020351,-73.91538462 9.941906683,-73.89230769 9.961794225,-73.86923077 9.98168298,-73.89230769 10.00157295,-73.91538462 10.02146414,-73.93846154 10.04135654,-73.96153846 10.02146414))
2096371|1|-73.24615385|9.98168298|POLYGON((-73.26923077 10.02146414,-73.29230769 10.00157295,-73.31538462 9.98168298,-73.29230769 9.961794225,-73.26923077 9.941906683,-73.24615385 9.922020351,-73.22307692 9.941906683,-73.2 9.961794225,-73.17692308 9.98168298,-73.2 10.00157295,-73.22307692 10.02146414,-73.24615385 10.04135654,-73.26923077 10.02146414))
2096377|2|-72.41538462|9.98168298|POLYGON((-72.43846154 10.02146414,-72.46153846 10.00157295,-72.48461538 9.98168298,-72.46153846 9.961794225,-72.43846154 9.941906683,-72.41538462 9.922020351,-72.39230769 9.941906683,-72.36923077 9.961794225,-72.34615385 9.98168298,-72.36923077 10.00157295,-72.39230769 10.02146414,-72.41538462 10.04135654,-72.43846154 10.02146414))
2096386|2|-71.16923077|9.98168298|POLYGON((-71.19230769 10.02146414,-71.21538462 10.00157295,-71.23846154 9.98168298,-71.21538462 9.961794225,-71.19230769 9.941906683,-71.16923077 9.922020351,-71.14615385 9.941906683,-71.12307692 9.961794225,-71.1 9.98168298,-71.12307692 10.00157295,-71.14615385 10.02146414,-71.16923077 10.04135654,-71.19230769 10.02146414))
2096387|2|-71.03076923|9.98168298|POLYGON((-71.05384615 10.02146414,-71.07692308 10.00157295,-71.1 9.98168298,-71.07692308 9.961794225,-71.05384615 9.941906683,-71.03076923 9.922020351,-71.00769231 9.941906683,-70.98461538 9.961794225,-70.96153846 9.98168298,-70.98461538 10.00157295,-71.00769231 10.02146414,-71.03076923 10.04135654,-71.05384615 10.02146414))
2096395|2|-69.92307692|9.98168298|POLYGON((-69.94615385 10.02146414,-69.96923077 10.00157295,-69.99230769 9.98168298,-69.96923077 9.961794225,-69.94615385 9.941906683,-69.92307692 9.922020351,-69.9 9.941906683,-69.87692308 9.961794225,-69.85384615 9.98168298,-69.87692308 10.00157295,-69.9 10.02146414,-69.92307692 10.04135654,-69.94615385 10.02146414))
2096398|2|-69.50769231|9.98168298|POLYGON((-69.53076923 10.02146414,-69.55384615 10.00157295,-69.57692308 9.98168298,-69.55384615 9.961794225,-69.53076923 9.941906683,-69.50769231 9.922020351,-69.48461538 9.941906683,-69.46153846 9.961794225,-69.43846154 9.98168298,-69.46153846 10.00157295,-69.48461538 10.02146414,-69.50769231 10.04135654,-69.53076923 10.02146414))
2096399|2|-69.36923077|9.98168298|POLYGON((-69.39230769 10.02146414,-69.41538462 10.00157295,-69.43846154 9.98168298,-69.41538462 9.961794225,-69.39230769 9.941906683,-69.36923077 9.922020351,-69.34615385 9.941906683,-69.32307692 9.961794225,-69.3 9.98168298,-69.32307692 10.00157295,-69.34615385 10.02146414,-69.36923077 10.04135654,-69.39230769 10.02146414))
2096400|2|-69.23076923|9.98168298|POLYGON((-69.25384615 10.02146414,-69.27692308 10.00157295,-69.3 9.98168298,-69.27692308 9.961794225,-69.25384615 9.941906683,-69.23076923 9.922020351,-69.20769231 9.941906683,-69.18461538 9.961794225,-69.16153846 9.98168298,-69.18461538 10.00157295,-69.20769231 10.02146414,-69.23076923 10.04135654,-69.25384615 10.02146414))
2096407|2|-68.26153846|9.98168298|POLYGON((-68.28461538 10.02146414,-68.30769231 10.00157295,-68.33076923 9.98168298,-68.30769231 9.961794225,-68.28461538 9.941906683,-68.26153846 9.922020351,-68.23846154 9.941906683,-68.21538462 9.961794225,-68.19230769 9.98168298,-68.21538462 10.00157295,-68.23846154 10.02146414,-68.26153846 10.04135654,-68.28461538 10.02146414))
2096408|6|-68.12307692|9.98168298|POLYGON((-68.14615385 10.02146414,-68.16923077 10.00157295,-68.19230769 9.98168298,-68.16923077 9.961794225,-68.14615385 9.941906683,-68.12307692 9.922020351,-68.1 9.941906683,-68.07692308 9.961794225,-68.05384615 9.98168298,-68.07692308 10.00157295,-68.1 10.02146414,-68.12307692 10.04135654,-68.14615385 10.02146414))
2096411|2|-67.70769231|9.98168298|POLYGON((-67.73076923 10.02146414,-67.75384615 10.00157295,-67.77692308 9.98168298,-67.75384615 9.961794225,-67.73076923 9.941906683,-67.70769231 9.922020351,-67.68461538 9.941906683,-67.66153846 9.961794225,-67.63846154 9.98168298,-67.66153846 10.00157295,-67.68461538 10.02146414,-67.70769231 10.04135654,-67.73076923 10.02146414))
2096413|2|-67.43076923|9.98168298|POLYGON((-67.45384615 10.02146414,-67.47692308 10.00157295,-67.5 9.98168298,-67.47692308 9.961794225,-67.45384615 9.941906683,-67.43076923 9.922020351,-67.40769231 9.941906683,-67.38461538 9.961794225,-67.36153846 9.98168298,-67.38461538 10.00157295,-67.40769231 10.02146414,-67.43076923 10.04135654,-67.45384615 10.02146414))
2096415|2|-67.15384615|9.98168298|POLYGON((-67.17692308 10.02146414,-67.2 10.00157295,-67.22307692 9.98168298,-67.2 9.961794225,-67.17692308 9.941906683,-67.15384615 9.922020351,-67.13076923 9.941906683,-67.10769231 9.961794225,-67.08461538 9.98168298,-67.10769231 10.00157295,-67.13076923 10.02146414,-67.15384615 10.04135654,-67.17692308 10.02146414))
2096416|2|-67.01538462|9.98168298|POLYGON((-67.03846154 10.02146414,-67.06153846 10.00157295,-67.08461538 9.98168298,-67.06153846 9.961794225,-67.03846154 9.941906683,-67.01538462 9.922020351,-66.99230769 9.941906683,-66.96923077 9.961794225,-66.94615385 9.98168298,-66.96923077 10.00157295,-66.99230769 10.02146414,-67.01538462 10.04135654,-67.03846154 10.02146414))
2096430|2|-65.07692308|9.98168298|POLYGON((-65.1 10.02146414,-65.12307692 10.00157295,-65.14615385 9.98168298,-65.12307692 9.961794225,-65.1 9.941906683,-65.07692308 9.922020351,-65.05384615 9.941906683,-65.03076923 9.961794225,-65.00769231 9.98168298,-65.03076923 10.00157295,-65.05384615 10.02146414,-65.07692308 10.04135654,-65.1 10.02146414))
2096433|2|-64.66153846|9.98168298|POLYGON((-64.68461538 10.02146414,-64.70769231 10.00157295,-64.73076923 9.98168298,-64.70769231 9.961794225,-64.68461538 9.941906683,-64.66153846 9.922020351,-64.63846154 9.941906683,-64.61538462 9.961794225,-64.59230769 9.98168298,-64.61538462 10.00157295,-64.63846154 10.02146414,-64.66153846 10.04135654,-64.68461538 10.02146414))
2096444|2|-63.13846154|9.98168298|POLYGON((-63.16153846 10.02146414,-63.18461538 10.00157295,-63.20769231 9.98168298,-63.18461538 9.961794225,-63.16153846 9.941906683,-63.13846154 9.922020351,-63.11538462 9.941906683,-63.09230769 9.961794225,-63.06923077 9.98168298,-63.09230769 10.00157295,-63.11538462 10.02146414,-63.13846154 10.04135654,-63.16153846 10.02146414))
2098957|1|-75.11538462|9.922020351|POLYGON((-75.13846154 9.961794225,-75.16153846 9.941906683,-75.18461538 9.922020351,-75.16153846 9.902135226,-75.13846154 9.882251306,-75.11538462 9.862368588,-75.09230769 9.882251306,-75.06923077 9.902135226,-75.04615385 9.922020351,-75.06923077 9.941906683,-75.09230769 9.961794225,-75.11538462 9.98168298,-75.13846154 9.961794225))
2098964|1|-74.14615385|9.922020351|POLYGON((-74.16923077 9.961794225,-74.19230769 9.941906683,-74.21538462 9.922020351,-74.19230769 9.902135226,-74.16923077 9.882251306,-74.14615385 9.862368588,-74.12307692 9.882251306,-74.1 9.902135226,-74.07692308 9.922020351,-74.1 9.941906683,-74.12307692 9.961794225,-74.14615385 9.98168298,-74.16923077 9.961794225))
2098966|2|-73.86923077|9.922020351|POLYGON((-73.89230769 9.961794225,-73.91538462 9.941906683,-73.93846154 9.922020351,-73.91538462 9.902135226,-73.89230769 9.882251306,-73.86923077 9.862368588,-73.84615385 9.882251306,-73.82307692 9.902135226,-73.8 9.922020351,-73.82307692 9.941906683,-73.84615385 9.961794225,-73.86923077 9.98168298,-73.89230769 9.961794225))
2098986|2|-71.1|9.922020351|POLYGON((-71.12307692 9.961794225,-71.14615385 9.941906683,-71.16923077 9.922020351,-71.14615385 9.902135226,-71.12307692 9.882251306,-71.1 9.862368588,-71.07692308 9.882251306,-71.05384615 9.902135226,-71.03076923 9.922020351,-71.05384615 9.941906683,-71.07692308 9.961794225,-71.1 9.98168298,-71.12307692 9.961794225))
2098997|2|-69.57692308|9.922020351|POLYGON((-69.6 9.961794225,-69.62307692 9.941906683,-69.64615385 9.922020351,-69.62307692 9.902135226,-69.6 9.882251306,-69.57692308 9.862368588,-69.55384615 9.882251306,-69.53076923 9.902135226,-69.50769231 9.922020351,-69.53076923 9.941906683,-69.55384615 9.961794225,-69.57692308 9.98168298,-69.6 9.961794225))
2098999|2|-69.3|9.922020351|POLYGON((-69.32307692 9.961794225,-69.34615385 9.941906683,-69.36923077 9.922020351,-69.34615385 9.902135226,-69.32307692 9.882251306,-69.3 9.862368588,-69.27692308 9.882251306,-69.25384615 9.902135226,-69.23076923 9.922020351,-69.25384615 9.941906683,-69.27692308 9.961794225,-69.3 9.98168298,-69.32307692 9.961794225))
2099006|2|-68.33076923|9.922020351|POLYGON((-68.35384615 9.961794225,-68.37692308 9.941906683,-68.4 9.922020351,-68.37692308 9.902135226,-68.35384615 9.882251306,-68.33076923 9.862368588,-68.30769231 9.882251306,-68.28461538 9.902135226,-68.26153846 9.922020351,-68.28461538 9.941906683,-68.30769231 9.961794225,-68.33076923 9.98168298,-68.35384615 9.961794225))
2099013|2|-67.36153846|9.922020351|POLYGON((-67.38461538 9.961794225,-67.40769231 9.941906683,-67.43076923 9.922020351,-67.40769231 9.902135226,-67.38461538 9.882251306,-67.36153846 9.862368588,-67.33846154 9.882251306,-67.31538462 9.902135226,-67.29230769 9.922020351,-67.31538462 9.941906683,-67.33846154 9.961794225,-67.36153846 9.98168298,-67.38461538 9.961794225))
2099014|2|-67.22307692|9.922020351|POLYGON((-67.24615385 9.961794225,-67.26923077 9.941906683,-67.29230769 9.922020351,-67.26923077 9.902135226,-67.24615385 9.882251306,-67.22307692 9.862368588,-67.2 9.882251306,-67.17692308 9.902135226,-67.15384615 9.922020351,-67.17692308 9.941906683,-67.2 9.961794225,-67.22307692 9.98168298,-67.24615385 9.961794225))
2099025|2|-65.7|9.922020351|POLYGON((-65.72307692 9.961794225,-65.74615385 9.941906683,-65.76923077 9.922020351,-65.74615385 9.902135226,-65.72307692 9.882251306,-65.7 9.862368588,-65.67692308 9.882251306,-65.65384615 9.902135226,-65.63076923 9.922020351,-65.65384615 9.941906683,-65.67692308 9.961794225,-65.7 9.98168298,-65.72307692 9.961794225))
2099026|2|-65.56153846|9.922020351|POLYGON((-65.58461538 9.961794225,-65.60769231 9.941906683,-65.63076923 9.922020351,-65.60769231 9.902135226,-65.58461538 9.882251306,-65.56153846 9.862368588,-65.53846154 9.882251306,-65.51538462 9.902135226,-65.49230769 9.922020351,-65.51538462 9.941906683,-65.53846154 9.961794225,-65.56153846 9.98168298,-65.58461538 9.961794225))
2099029|2|-65.14615385|9.922020351|POLYGON((-65.16923077 9.961794225,-65.19230769 9.941906683,-65.21538462 9.922020351,-65.19230769 9.902135226,-65.16923077 9.882251306,-65.14615385 9.862368588,-65.12307692 9.882251306,-65.1 9.902135226,-65.07692308 9.922020351,-65.1 9.941906683,-65.12307692 9.961794225,-65.14615385 9.98168298,-65.16923077 9.961794225))
2099033|2|-64.59230769|9.922020351|POLYGON((-64.61538462 9.961794225,-64.63846154 9.941906683,-64.66153846 9.922020351,-64.63846154 9.902135226,-64.61538462 9.882251306,-64.59230769 9.862368588,-64.56923077 9.882251306,-64.54615385 9.902135226,-64.52307692 9.922020351,-64.54615385 9.941906683,-64.56923077 9.961794225,-64.59230769 9.98168298,-64.61538462 9.961794225))
2099041|2|-63.48461538|9.922020351|POLYGON((-63.50769231 9.961794225,-63.53076923 9.941906683,-63.55384615 9.922020351,-63.53076923 9.902135226,-63.50769231 9.882251306,-63.48461538 9.862368588,-63.46153846 9.882251306,-63.43846154 9.902135226,-63.41538462 9.922020351,-63.43846154 9.941906683,-63.46153846 9.961794225,-63.48461538 9.98168298,-63.50769231 9.961794225))
2099043|2|-63.20769231|9.922020351|POLYGON((-63.23076923 9.961794225,-63.25384615 9.941906683,-63.27692308 9.922020351,-63.25384615 9.902135226,-63.23076923 9.882251306,-63.20769231 9.862368588,-63.18461538 9.882251306,-63.16153846 9.902135226,-63.13846154 9.922020351,-63.16153846 9.941906683,-63.18461538 9.961794225,-63.20769231 9.98168298,-63.23076923 9.961794225))
2099044|2|-63.06923077|9.922020351|POLYGON((-63.09230769 9.961794225,-63.11538462 9.941906683,-63.13846154 9.922020351,-63.11538462 9.902135226,-63.09230769 9.882251306,-63.06923077 9.862368588,-63.04615385 9.882251306,-63.02307692 9.902135226,-63 9.922020351,-63.02307692 9.941906683,-63.04615385 9.961794225,-63.06923077 9.98168298,-63.09230769 9.961794225))
2101564|1|-74.21538462|9.862368588|POLYGON((-74.23846154 9.902135226,-74.26153846 9.882251306,-74.28461538 9.862368588,-74.26153846 9.84248707,-74.23846154 9.822606748,-74.21538462 9.80272762,-74.19230769 9.822606748,-74.16923077 9.84248707,-74.14615385 9.862368588,-74.16923077 9.882251306,-74.19230769 9.902135226,-74.21538462 9.922020351,-74.23846154 9.902135226))
2101588|2|-70.89230769|9.862368588|POLYGON((-70.91538462 9.902135226,-70.93846154 9.882251306,-70.96153846 9.862368588,-70.93846154 9.84248707,-70.91538462 9.822606748,-70.89230769 9.80272762,-70.86923077 9.822606748,-70.84615385 9.84248707,-70.82307692 9.862368588,-70.84615385 9.882251306,-70.86923077 9.902135226,-70.89230769 9.922020351,-70.91538462 9.902135226))
2101593|2|-70.2|9.862368588|POLYGON((-70.22307692 9.902135226,-70.24615385 9.882251306,-70.26923077 9.862368588,-70.24615385 9.84248707,-70.22307692 9.822606748,-70.2 9.80272762,-70.17692308 9.822606748,-70.15384615 9.84248707,-70.13076923 9.862368588,-70.15384615 9.882251306,-70.17692308 9.902135226,-70.2 9.922020351,-70.22307692 9.902135226))
2101596|2|-69.78461538|9.862368588|POLYGON((-69.80769231 9.902135226,-69.83076923 9.882251306,-69.85384615 9.862368588,-69.83076923 9.84248707,-69.80769231 9.822606748,-69.78461538 9.80272762,-69.76153846 9.822606748,-69.73846154 9.84248707,-69.71538462 9.862368588,-69.73846154 9.882251306,-69.76153846 9.902135226,-69.78461538 9.922020351,-69.80769231 9.902135226))
2101597|2|-69.64615385|9.862368588|POLYGON((-69.66923077 9.902135226,-69.69230769 9.882251306,-69.71538462 9.862368588,-69.69230769 9.84248707,-69.66923077 9.822606748,-69.64615385 9.80272762,-69.62307692 9.822606748,-69.6 9.84248707,-69.57692308 9.862368588,-69.6 9.882251306,-69.62307692 9.902135226,-69.64615385 9.922020351,-69.66923077 9.902135226))
2101606|2|-68.4|9.862368588|POLYGON((-68.42307692 9.902135226,-68.44615385 9.882251306,-68.46923077 9.862368588,-68.44615385 9.84248707,-68.42307692 9.822606748,-68.4 9.80272762,-68.37692308 9.822606748,-68.35384615 9.84248707,-68.33076923 9.862368588,-68.35384615 9.882251306,-68.37692308 9.902135226,-68.4 9.922020351,-68.42307692 9.902135226))
2101613|2|-67.43076923|9.862368588|POLYGON((-67.45384615 9.902135226,-67.47692308 9.882251306,-67.5 9.862368588,-67.47692308 9.84248707,-67.45384615 9.822606748,-67.43076923 9.80272762,-67.40769231 9.822606748,-67.38461538 9.84248707,-67.36153846 9.862368588,-67.38461538 9.882251306,-67.40769231 9.902135226,-67.43076923 9.922020351,-67.45384615 9.902135226))
2101614|2|-67.29230769|9.862368588|POLYGON((-67.31538462 9.902135226,-67.33846154 9.882251306,-67.36153846 9.862368588,-67.33846154 9.84248707,-67.31538462 9.822606748,-67.29230769 9.80272762,-67.26923077 9.822606748,-67.24615385 9.84248707,-67.22307692 9.862368588,-67.24615385 9.882251306,-67.26923077 9.902135226,-67.29230769 9.922020351,-67.31538462 9.902135226))
2101617|3|-66.87692308|9.862368588|POLYGON((-66.9 9.902135226,-66.92307692 9.882251306,-66.94615385 9.862368588,-66.92307692 9.84248707,-66.9 9.822606748,-66.87692308 9.80272762,-66.85384615 9.822606748,-66.83076923 9.84248707,-66.80769231 9.862368588,-66.83076923 9.882251306,-66.85384615 9.902135226,-66.87692308 9.922020351,-66.9 9.902135226))
2101621|2|-66.32307692|9.862368588|POLYGON((-66.34615385 9.902135226,-66.36923077 9.882251306,-66.39230769 9.862368588,-66.36923077 9.84248707,-66.34615385 9.822606748,-66.32307692 9.80272762,-66.3 9.822606748,-66.27692308 9.84248707,-66.25384615 9.862368588,-66.27692308 9.882251306,-66.3 9.902135226,-66.32307692 9.922020351,-66.34615385 9.902135226))
2101625|2|-65.76923077|9.862368588|POLYGON((-65.79230769 9.902135226,-65.81538462 9.882251306,-65.83846154 9.862368588,-65.81538462 9.84248707,-65.79230769 9.822606748,-65.76923077 9.80272762,-65.74615385 9.822606748,-65.72307692 9.84248707,-65.7 9.862368588,-65.72307692 9.882251306,-65.74615385 9.902135226,-65.76923077 9.922020351,-65.79230769 9.902135226))
2101634|2|-64.52307692|9.862368588|POLYGON((-64.54615385 9.902135226,-64.56923077 9.882251306,-64.59230769 9.862368588,-64.56923077 9.84248707,-64.54615385 9.822606748,-64.52307692 9.80272762,-64.5 9.822606748,-64.47692308 9.84248707,-64.45384615 9.862368588,-64.47692308 9.882251306,-64.5 9.902135226,-64.52307692 9.922020351,-64.54615385 9.902135226))
2101644|2|-63.13846154|9.862368588|POLYGON((-63.16153846 9.902135226,-63.18461538 9.882251306,-63.20769231 9.862368588,-63.18461538 9.84248707,-63.16153846 9.822606748,-63.13846154 9.80272762,-63.11538462 9.822606748,-63.09230769 9.84248707,-63.06923077 9.862368588,-63.09230769 9.882251306,-63.11538462 9.902135226,-63.13846154 9.922020351,-63.16153846 9.902135226))
2104157|1|-75.11538462|9.80272762|POLYGON((-75.13846154 9.84248707,-75.16153846 9.822606748,-75.18461538 9.80272762,-75.16153846 9.782849684,-75.13846154 9.762972937,-75.11538462 9.743097377,-75.09230769 9.762972937,-75.06923077 9.782849684,-75.04615385 9.80272762,-75.06923077 9.822606748,-75.09230769 9.84248707,-75.11538462 9.862368588,-75.13846154 9.84248707))
2104159|1|-74.83846154|9.80272762|POLYGON((-74.86153846 9.84248707,-74.88461538 9.822606748,-74.90769231 9.80272762,-74.88461538 9.782849684,-74.86153846 9.762972937,-74.83846154 9.743097377,-74.81538462 9.762972937,-74.79230769 9.782849684,-74.76923077 9.80272762,-74.79230769 9.822606748,-74.81538462 9.84248707,-74.83846154 9.862368588,-74.86153846 9.84248707))
2104162|1|-74.42307692|9.80272762|POLYGON((-74.44615385 9.84248707,-74.46923077 9.822606748,-74.49230769 9.80272762,-74.46923077 9.782849684,-74.44615385 9.762972937,-74.42307692 9.743097377,-74.4 9.762972937,-74.37692308 9.782849684,-74.35384615 9.80272762,-74.37692308 9.822606748,-74.4 9.84248707,-74.42307692 9.862368588,-74.44615385 9.84248707))
2104186|2|-71.1|9.80272762|POLYGON((-71.12307692 9.84248707,-71.14615385 9.822606748,-71.16923077 9.80272762,-71.14615385 9.782849684,-71.12307692 9.762972937,-71.1 9.743097377,-71.07692308 9.762972937,-71.05384615 9.782849684,-71.03076923 9.80272762,-71.05384615 9.822606748,-71.07692308 9.84248707,-71.1 9.862368588,-71.12307692 9.84248707))
2104187|2|-70.96153846|9.80272762|POLYGON((-70.98461538 9.84248707,-71.00769231 9.822606748,-71.03076923 9.80272762,-71.00769231 9.782849684,-70.98461538 9.762972937,-70.96153846 9.743097377,-70.93846154 9.762972937,-70.91538462 9.782849684,-70.89230769 9.80272762,-70.91538462 9.822606748,-70.93846154 9.84248707,-70.96153846 9.862368588,-70.98461538 9.84248707))
2104196|2|-69.71538462|9.80272762|POLYGON((-69.73846154 9.84248707,-69.76153846 9.822606748,-69.78461538 9.80272762,-69.76153846 9.782849684,-69.73846154 9.762972937,-69.71538462 9.743097377,-69.69230769 9.762972937,-69.66923077 9.782849684,-69.64615385 9.80272762,-69.66923077 9.822606748,-69.69230769 9.84248707,-69.71538462 9.862368588,-69.73846154 9.84248707))
2104197|2|-69.57692308|9.80272762|POLYGON((-69.6 9.84248707,-69.62307692 9.822606748,-69.64615385 9.80272762,-69.62307692 9.782849684,-69.6 9.762972937,-69.57692308 9.743097377,-69.55384615 9.762972937,-69.53076923 9.782849684,-69.50769231 9.80272762,-69.53076923 9.822606748,-69.55384615 9.84248707,-69.57692308 9.862368588,-69.6 9.84248707))
2104200|2|-69.16153846|9.80272762|POLYGON((-69.18461538 9.84248707,-69.20769231 9.822606748,-69.23076923 9.80272762,-69.20769231 9.782849684,-69.18461538 9.762972937,-69.16153846 9.743097377,-69.13846154 9.762972937,-69.11538462 9.782849684,-69.09230769 9.80272762,-69.11538462 9.822606748,-69.13846154 9.84248707,-69.16153846 9.862368588,-69.18461538 9.84248707))
2104205|2|-68.46923077|9.80272762|POLYGON((-68.49230769 9.84248707,-68.51538462 9.822606748,-68.53846154 9.80272762,-68.51538462 9.782849684,-68.49230769 9.762972937,-68.46923077 9.743097377,-68.44615385 9.762972937,-68.42307692 9.782849684,-68.4 9.80272762,-68.42307692 9.822606748,-68.44615385 9.84248707,-68.46923077 9.862368588,-68.49230769 9.84248707))
2104206|2|-68.33076923|9.80272762|POLYGON((-68.35384615 9.84248707,-68.37692308 9.822606748,-68.4 9.80272762,-68.37692308 9.782849684,-68.35384615 9.762972937,-68.33076923 9.743097377,-68.30769231 9.762972937,-68.28461538 9.782849684,-68.26153846 9.80272762,-68.28461538 9.822606748,-68.30769231 9.84248707,-68.33076923 9.862368588,-68.35384615 9.84248707))
2104216|2|-66.94615385|9.80272762|POLYGON((-66.96923077 9.84248707,-66.99230769 9.822606748,-67.01538462 9.80272762,-66.99230769 9.782849684,-66.96923077 9.762972937,-66.94615385 9.743097377,-66.92307692 9.762972937,-66.9 9.782849684,-66.87692308 9.80272762,-66.9 9.822606748,-66.92307692 9.84248707,-66.94615385 9.862368588,-66.96923077 9.84248707))
2104218|2|-66.66923077|9.80272762|POLYGON((-66.69230769 9.84248707,-66.71538462 9.822606748,-66.73846154 9.80272762,-66.71538462 9.782849684,-66.69230769 9.762972937,-66.66923077 9.743097377,-66.64615385 9.762972937,-66.62307692 9.782849684,-66.6 9.80272762,-66.62307692 9.822606748,-66.64615385 9.84248707,-66.66923077 9.862368588,-66.69230769 9.84248707))
2104220|2|-66.39230769|9.80272762|POLYGON((-66.41538462 9.84248707,-66.43846154 9.822606748,-66.46153846 9.80272762,-66.43846154 9.782849684,-66.41538462 9.762972937,-66.39230769 9.743097377,-66.36923077 9.762972937,-66.34615385 9.782849684,-66.32307692 9.80272762,-66.34615385 9.822606748,-66.36923077 9.84248707,-66.39230769 9.862368588,-66.41538462 9.84248707))
2104222|2|-66.11538462|9.80272762|POLYGON((-66.13846154 9.84248707,-66.16153846 9.822606748,-66.18461538 9.80272762,-66.16153846 9.782849684,-66.13846154 9.762972937,-66.11538462 9.743097377,-66.09230769 9.762972937,-66.06923077 9.782849684,-66.04615385 9.80272762,-66.06923077 9.822606748,-66.09230769 9.84248707,-66.11538462 9.862368588,-66.13846154 9.84248707))
2104240|2|-63.62307692|9.80272762|POLYGON((-63.64615385 9.84248707,-63.66923077 9.822606748,-63.69230769 9.80272762,-63.66923077 9.782849684,-63.64615385 9.762972937,-63.62307692 9.743097377,-63.6 9.762972937,-63.57692308 9.782849684,-63.55384615 9.80272762,-63.57692308 9.822606748,-63.6 9.84248707,-63.62307692 9.862368588,-63.64615385 9.84248707))
2104241|2|-63.48461538|9.80272762|POLYGON((-63.50769231 9.84248707,-63.53076923 9.822606748,-63.55384615 9.80272762,-63.53076923 9.782849684,-63.50769231 9.762972937,-63.48461538 9.743097377,-63.46153846 9.762972937,-63.43846154 9.782849684,-63.41538462 9.80272762,-63.43846154 9.822606748,-63.46153846 9.84248707,-63.48461538 9.862368588,-63.50769231 9.84248707))
2104242|2|-63.34615385|9.80272762|POLYGON((-63.36923077 9.84248707,-63.39230769 9.822606748,-63.41538462 9.80272762,-63.39230769 9.782849684,-63.36923077 9.762972937,-63.34615385 9.743097377,-63.32307692 9.762972937,-63.3 9.782849684,-63.27692308 9.80272762,-63.3 9.822606748,-63.32307692 9.84248707,-63.34615385 9.862368588,-63.36923077 9.84248707))
2104243|2|-63.20769231|9.80272762|POLYGON((-63.23076923 9.84248707,-63.25384615 9.822606748,-63.27692308 9.80272762,-63.25384615 9.782849684,-63.23076923 9.762972937,-63.20769231 9.743097377,-63.18461538 9.762972937,-63.16153846 9.782849684,-63.13846154 9.80272762,-63.16153846 9.822606748,-63.18461538 9.84248707,-63.20769231 9.862368588,-63.23076923 9.84248707))
2104244|2|-63.06923077|9.80272762|POLYGON((-63.09230769 9.84248707,-63.11538462 9.822606748,-63.13846154 9.80272762,-63.11538462 9.782849684,-63.09230769 9.762972937,-63.06923077 9.743097377,-63.04615385 9.762972937,-63.02307692 9.782849684,-63 9.80272762,-63.02307692 9.822606748,-63.04615385 9.84248707,-63.06923077 9.862368588,-63.09230769 9.84248707))
2106753|1|-75.73846154|9.743097377|POLYGON((-75.76153846 9.782849684,-75.78461538 9.762972937,-75.80769231 9.743097377,-75.78461538 9.723223,-75.76153846 9.703349805,-75.73846154 9.683477788,-75.71538462 9.703349805,-75.69230769 9.723223,-75.66923077 9.743097377,-75.69230769 9.762972937,-75.71538462 9.782849684,-75.73846154 9.80272762,-75.76153846 9.782849684))
2106755|1|-75.46153846|9.743097377|POLYGON((-75.48461538 9.782849684,-75.50769231 9.762972937,-75.53076923 9.743097377,-75.50769231 9.723223,-75.48461538 9.703349805,-75.46153846 9.683477788,-75.43846154 9.703349805,-75.41538462 9.723223,-75.39230769 9.743097377,-75.41538462 9.762972937,-75.43846154 9.782849684,-75.46153846 9.80272762,-75.48461538 9.782849684))
2106760|1|-74.76923077|9.743097377|POLYGON((-74.79230769 9.782849684,-74.81538462 9.762972937,-74.83846154 9.743097377,-74.81538462 9.723223,-74.79230769 9.703349805,-74.76923077 9.683477788,-74.74615385 9.703349805,-74.72307692 9.723223,-74.7 9.743097377,-74.72307692 9.762972937,-74.74615385 9.782849684,-74.76923077 9.80272762,-74.79230769 9.782849684))
2106769|1|-73.52307692|9.743097377|POLYGON((-73.54615385 9.782849684,-73.56923077 9.762972937,-73.59230769 9.743097377,-73.56923077 9.723223,-73.54615385 9.703349805,-73.52307692 9.683477788,-73.5 9.703349805,-73.47692308 9.723223,-73.45384615 9.743097377,-73.47692308 9.762972937,-73.5 9.782849684,-73.52307692 9.80272762,-73.54615385 9.782849684))
2106796|2|-69.78461538|9.743097377|POLYGON((-69.80769231 9.782849684,-69.83076923 9.762972937,-69.85384615 9.743097377,-69.83076923 9.723223,-69.80769231 9.703349805,-69.78461538 9.683477788,-69.76153846 9.703349805,-69.73846154 9.723223,-69.71538462 9.743097377,-69.73846154 9.762972937,-69.76153846 9.782849684,-69.78461538 9.80272762,-69.80769231 9.782849684))
2106797|2|-69.64615385|9.743097377|POLYGON((-69.66923077 9.782849684,-69.69230769 9.762972937,-69.71538462 9.743097377,-69.69230769 9.723223,-69.66923077 9.703349805,-69.64615385 9.683477788,-69.62307692 9.703349805,-69.6 9.723223,-69.57692308 9.743097377,-69.6 9.762972937,-69.62307692 9.782849684,-69.64615385 9.80272762,-69.66923077 9.782849684))
2106800|2|-69.23076923|9.743097377|POLYGON((-69.25384615 9.782849684,-69.27692308 9.762972937,-69.3 9.743097377,-69.27692308 9.723223,-69.25384615 9.703349805,-69.23076923 9.683477788,-69.20769231 9.703349805,-69.18461538 9.723223,-69.16153846 9.743097377,-69.18461538 9.762972937,-69.20769231 9.782849684,-69.23076923 9.80272762,-69.25384615 9.782849684))
2106806|2|-68.4|9.743097377|POLYGON((-68.42307692 9.782849684,-68.44615385 9.762972937,-68.46923077 9.743097377,-68.44615385 9.723223,-68.42307692 9.703349805,-68.4 9.683477788,-68.37692308 9.703349805,-68.35384615 9.723223,-68.33076923 9.743097377,-68.35384615 9.762972937,-68.37692308 9.782849684,-68.4 9.80272762,-68.42307692 9.782849684))
2106817|2|-66.87692308|9.743097377|POLYGON((-66.9 9.782849684,-66.92307692 9.762972937,-66.94615385 9.743097377,-66.92307692 9.723223,-66.9 9.703349805,-66.87692308 9.683477788,-66.85384615 9.703349805,-66.83076923 9.723223,-66.80769231 9.743097377,-66.83076923 9.762972937,-66.85384615 9.782849684,-66.87692308 9.80272762,-66.9 9.782849684))
2106834|2|-64.52307692|9.743097377|POLYGON((-64.54615385 9.782849684,-64.56923077 9.762972937,-64.59230769 9.743097377,-64.56923077 9.723223,-64.54615385 9.703349805,-64.52307692 9.683477788,-64.5 9.703349805,-64.47692308 9.723223,-64.45384615 9.743097377,-64.47692308 9.762972937,-64.5 9.782849684,-64.52307692 9.80272762,-64.54615385 9.782849684))
2106842|2|-63.41538462|9.743097377|POLYGON((-63.43846154 9.782849684,-63.46153846 9.762972937,-63.48461538 9.743097377,-63.46153846 9.723223,-63.43846154 9.703349805,-63.41538462 9.683477788,-63.39230769 9.703349805,-63.36923077 9.723223,-63.34615385 9.743097377,-63.36923077 9.762972937,-63.39230769 9.782849684,-63.41538462 9.80272762,-63.43846154 9.782849684))
2106843|2|-63.27692308|9.743097377|POLYGON((-63.3 9.782849684,-63.32307692 9.762972937,-63.34615385 9.743097377,-63.32307692 9.723223,-63.3 9.703349805,-63.27692308 9.683477788,-63.25384615 9.703349805,-63.23076923 9.723223,-63.20769231 9.743097377,-63.23076923 9.762972937,-63.25384615 9.782849684,-63.27692308 9.80272762,-63.3 9.782849684))
2106844|2|-63.13846154|9.743097377|POLYGON((-63.16153846 9.782849684,-63.18461538 9.762972937,-63.20769231 9.743097377,-63.18461538 9.723223,-63.16153846 9.703349805,-63.13846154 9.683477788,-63.11538462 9.703349805,-63.09230769 9.723223,-63.06923077 9.743097377,-63.09230769 9.762972937,-63.11538462 9.782849684,-63.13846154 9.80272762,-63.16153846 9.782849684))
2109354|1|-75.53076923|9.683477788|POLYGON((-75.55384615 9.723223,-75.57692308 9.703349805,-75.6 9.683477788,-75.57692308 9.663606947,-75.55384615 9.643737279,-75.53076923 9.623868782,-75.50769231 9.643737279,-75.48461538 9.663606947,-75.46153846 9.683477788,-75.48461538 9.703349805,-75.50769231 9.723223,-75.53076923 9.743097377,-75.55384615 9.723223))
2109357|1|-75.11538462|9.683477788|POLYGON((-75.13846154 9.723223,-75.16153846 9.703349805,-75.18461538 9.683477788,-75.16153846 9.663606947,-75.13846154 9.643737279,-75.11538462 9.623868782,-75.09230769 9.643737279,-75.06923077 9.663606947,-75.04615385 9.683477788,-75.06923077 9.703349805,-75.09230769 9.723223,-75.11538462 9.743097377,-75.13846154 9.723223))
2109369|1|-73.45384615|9.683477788|POLYGON((-73.47692308 9.723223,-73.5 9.703349805,-73.52307692 9.683477788,-73.5 9.663606947,-73.47692308 9.643737279,-73.45384615 9.623868782,-73.43076923 9.643737279,-73.40769231 9.663606947,-73.38461538 9.683477788,-73.40769231 9.703349805,-73.43076923 9.723223,-73.45384615 9.743097377,-73.47692308 9.723223))
2109370|1|-73.31538462|9.683477788|POLYGON((-73.33846154 9.723223,-73.36153846 9.703349805,-73.38461538 9.683477788,-73.36153846 9.663606947,-73.33846154 9.643737279,-73.31538462 9.623868782,-73.29230769 9.643737279,-73.26923077 9.663606947,-73.24615385 9.683477788,-73.26923077 9.703349805,-73.29230769 9.723223,-73.31538462 9.743097377,-73.33846154 9.723223))
2109392|2|-70.26923077|9.683477788|POLYGON((-70.29230769 9.723223,-70.31538462 9.703349805,-70.33846154 9.683477788,-70.31538462 9.663606947,-70.29230769 9.643737279,-70.26923077 9.623868782,-70.24615385 9.643737279,-70.22307692 9.663606947,-70.2 9.683477788,-70.22307692 9.703349805,-70.24615385 9.723223,-70.26923077 9.743097377,-70.29230769 9.723223))
2109400|2|-69.16153846|9.683477788|POLYGON((-69.18461538 9.723223,-69.20769231 9.703349805,-69.23076923 9.683477788,-69.20769231 9.663606947,-69.18461538 9.643737279,-69.16153846 9.623868782,-69.13846154 9.643737279,-69.11538462 9.663606947,-69.09230769 9.683477788,-69.11538462 9.703349805,-69.13846154 9.723223,-69.16153846 9.743097377,-69.18461538 9.723223))
2109401|2|-69.02307692|9.683477788|POLYGON((-69.04615385 9.723223,-69.06923077 9.703349805,-69.09230769 9.683477788,-69.06923077 9.663606947,-69.04615385 9.643737279,-69.02307692 9.623868782,-69 9.643737279,-68.97692308 9.663606947,-68.95384615 9.683477788,-68.97692308 9.703349805,-69 9.723223,-69.02307692 9.743097377,-69.04615385 9.723223))
2109404|2|-68.60769231|9.683477788|POLYGON((-68.63076923 9.723223,-68.65384615 9.703349805,-68.67692308 9.683477788,-68.65384615 9.663606947,-68.63076923 9.643737279,-68.60769231 9.623868782,-68.58461538 9.643737279,-68.56153846 9.663606947,-68.53846154 9.683477788,-68.56153846 9.703349805,-68.58461538 9.723223,-68.60769231 9.743097377,-68.63076923 9.723223))
2109405|2|-68.46923077|9.683477788|POLYGON((-68.49230769 9.723223,-68.51538462 9.703349805,-68.53846154 9.683477788,-68.51538462 9.663606947,-68.49230769 9.643737279,-68.46923077 9.623868782,-68.44615385 9.643737279,-68.42307692 9.663606947,-68.4 9.683477788,-68.42307692 9.703349805,-68.44615385 9.723223,-68.46923077 9.743097377,-68.49230769 9.723223))
2109417|2|-66.80769231|9.683477788|POLYGON((-66.83076923 9.723223,-66.85384615 9.703349805,-66.87692308 9.683477788,-66.85384615 9.663606947,-66.83076923 9.643737279,-66.80769231 9.623868782,-66.78461538 9.643737279,-66.76153846 9.663606947,-66.73846154 9.683477788,-66.76153846 9.703349805,-66.78461538 9.723223,-66.80769231 9.743097377,-66.83076923 9.723223))
2109420|2|-66.39230769|9.683477788|POLYGON((-66.41538462 9.723223,-66.43846154 9.703349805,-66.46153846 9.683477788,-66.43846154 9.663606947,-66.41538462 9.643737279,-66.39230769 9.623868782,-66.36923077 9.643737279,-66.34615385 9.663606947,-66.32307692 9.683477788,-66.34615385 9.703349805,-66.36923077 9.723223,-66.39230769 9.743097377,-66.41538462 9.723223))
2109440|2|-63.62307692|9.683477788|POLYGON((-63.64615385 9.723223,-63.66923077 9.703349805,-63.69230769 9.683477788,-63.66923077 9.663606947,-63.64615385 9.643737279,-63.62307692 9.623868782,-63.6 9.643737279,-63.57692308 9.663606947,-63.55384615 9.683477788,-63.57692308 9.703349805,-63.6 9.723223,-63.62307692 9.743097377,-63.64615385 9.723223))
2109441|2|-63.48461538|9.683477788|POLYGON((-63.50769231 9.723223,-63.53076923 9.703349805,-63.55384615 9.683477788,-63.53076923 9.663606947,-63.50769231 9.643737279,-63.48461538 9.623868782,-63.46153846 9.643737279,-63.43846154 9.663606947,-63.41538462 9.683477788,-63.43846154 9.703349805,-63.46153846 9.723223,-63.48461538 9.743097377,-63.50769231 9.723223))
2109443|2|-63.20769231|9.683477788|POLYGON((-63.23076923 9.723223,-63.25384615 9.703349805,-63.27692308 9.683477788,-63.25384615 9.663606947,-63.23076923 9.643737279,-63.20769231 9.623868782,-63.18461538 9.643737279,-63.16153846 9.663606947,-63.13846154 9.683477788,-63.16153846 9.703349805,-63.18461538 9.723223,-63.20769231 9.743097377,-63.23076923 9.723223))
2111968|1|-73.66153846|9.623868782|POLYGON((-73.68461538 9.663606947,-73.70769231 9.643737279,-73.73076923 9.623868782,-73.70769231 9.604001454,-73.68461538 9.584135291,-73.66153846 9.564270291,-73.63846154 9.584135291,-73.61538462 9.604001454,-73.59230769 9.623868782,-73.61538462 9.643737279,-73.63846154 9.663606947,-73.66153846 9.683477788,-73.68461538 9.663606947))
2111969|1|-73.52307692|9.623868782|POLYGON((-73.54615385 9.663606947,-73.56923077 9.643737279,-73.59230769 9.623868782,-73.56923077 9.604001454,-73.54615385 9.584135291,-73.52307692 9.564270291,-73.5 9.584135291,-73.47692308 9.604001454,-73.45384615 9.623868782,-73.47692308 9.643737279,-73.5 9.663606947,-73.52307692 9.683477788,-73.54615385 9.663606947))
2111989|2|-70.75384615|9.623868782|POLYGON((-70.77692308 9.663606947,-70.8 9.643737279,-70.82307692 9.623868782,-70.8 9.604001454,-70.77692308 9.584135291,-70.75384615 9.564270291,-70.73076923 9.584135291,-70.70769231 9.604001454,-70.68461538 9.623868782,-70.70769231 9.643737279,-70.73076923 9.663606947,-70.75384615 9.683477788,-70.77692308 9.663606947))
2111993|2|-70.2|9.623868782|POLYGON((-70.22307692 9.663606947,-70.24615385 9.643737279,-70.26923077 9.623868782,-70.24615385 9.604001454,-70.22307692 9.584135291,-70.2 9.564270291,-70.17692308 9.584135291,-70.15384615 9.604001454,-70.13076923 9.623868782,-70.15384615 9.643737279,-70.17692308 9.663606947,-70.2 9.683477788,-70.22307692 9.663606947))
2111996|2|-69.78461538|9.623868782|POLYGON((-69.80769231 9.663606947,-69.83076923 9.643737279,-69.85384615 9.623868782,-69.83076923 9.604001454,-69.80769231 9.584135291,-69.78461538 9.564270291,-69.76153846 9.584135291,-69.73846154 9.604001454,-69.71538462 9.623868782,-69.73846154 9.643737279,-69.76153846 9.663606947,-69.78461538 9.683477788,-69.80769231 9.663606947))
2112000|2|-69.23076923|9.623868782|POLYGON((-69.25384615 9.663606947,-69.27692308 9.643737279,-69.3 9.623868782,-69.27692308 9.604001454,-69.25384615 9.584135291,-69.23076923 9.564270291,-69.20769231 9.584135291,-69.18461538 9.604001454,-69.16153846 9.623868782,-69.18461538 9.643737279,-69.20769231 9.663606947,-69.23076923 9.683477788,-69.25384615 9.663606947))
2112001|2|-69.09230769|9.623868782|POLYGON((-69.11538462 9.663606947,-69.13846154 9.643737279,-69.16153846 9.623868782,-69.13846154 9.604001454,-69.11538462 9.584135291,-69.09230769 9.564270291,-69.06923077 9.584135291,-69.04615385 9.604001454,-69.02307692 9.623868782,-69.04615385 9.643737279,-69.06923077 9.663606947,-69.09230769 9.683477788,-69.11538462 9.663606947))
2112005|2|-68.53846154|9.623868782|POLYGON((-68.56153846 9.663606947,-68.58461538 9.643737279,-68.60769231 9.623868782,-68.58461538 9.604001454,-68.56153846 9.584135291,-68.53846154 9.564270291,-68.51538462 9.584135291,-68.49230769 9.604001454,-68.46923077 9.623868782,-68.49230769 9.643737279,-68.51538462 9.663606947,-68.53846154 9.683477788,-68.56153846 9.663606947))
2112008|2|-68.12307692|9.623868782|POLYGON((-68.14615385 9.663606947,-68.16923077 9.643737279,-68.19230769 9.623868782,-68.16923077 9.604001454,-68.14615385 9.584135291,-68.12307692 9.564270291,-68.1 9.584135291,-68.07692308 9.604001454,-68.05384615 9.623868782,-68.07692308 9.643737279,-68.1 9.663606947,-68.12307692 9.683477788,-68.14615385 9.663606947))
2112014|2|-67.29230769|9.623868782|POLYGON((-67.31538462 9.663606947,-67.33846154 9.643737279,-67.36153846 9.623868782,-67.33846154 9.604001454,-67.31538462 9.584135291,-67.29230769 9.564270291,-67.26923077 9.584135291,-67.24615385 9.604001454,-67.22307692 9.623868782,-67.24615385 9.643737279,-67.26923077 9.663606947,-67.29230769 9.683477788,-67.31538462 9.663606947))
2112040|2|-63.69230769|9.623868782|POLYGON((-63.71538462 9.663606947,-63.73846154 9.643737279,-63.76153846 9.623868782,-63.73846154 9.604001454,-63.71538462 9.584135291,-63.69230769 9.564270291,-63.66923077 9.584135291,-63.64615385 9.604001454,-63.62307692 9.623868782,-63.64615385 9.643737279,-63.66923077 9.663606947,-63.69230769 9.683477788,-63.71538462 9.663606947))
2112041|2|-63.55384615|9.623868782|POLYGON((-63.57692308 9.663606947,-63.6 9.643737279,-63.62307692 9.623868782,-63.6 9.604001454,-63.57692308 9.584135291,-63.55384615 9.564270291,-63.53076923 9.584135291,-63.50769231 9.604001454,-63.48461538 9.623868782,-63.50769231 9.643737279,-63.53076923 9.663606947,-63.55384615 9.683477788,-63.57692308 9.663606947))
2114556|1|-75.25384615|9.564270291|POLYGON((-75.27692308 9.604001454,-75.3 9.584135291,-75.32307692 9.564270291,-75.3 9.544406452,-75.27692308 9.52454377,-75.25384615 9.504682244,-75.23076923 9.52454377,-75.20769231 9.544406452,-75.18461538 9.564270291,-75.20769231 9.584135291,-75.23076923 9.604001454,-75.25384615 9.623868782,-75.27692308 9.604001454))
2114568|1|-73.59230769|9.564270291|POLYGON((-73.61538462 9.604001454,-73.63846154 9.584135291,-73.66153846 9.564270291,-73.63846154 9.544406452,-73.61538462 9.52454377,-73.59230769 9.504682244,-73.56923077 9.52454377,-73.54615385 9.544406452,-73.52307692 9.564270291,-73.54615385 9.584135291,-73.56923077 9.604001454,-73.59230769 9.623868782,-73.61538462 9.604001454))
2114569|1|-73.45384615|9.564270291|POLYGON((-73.47692308 9.604001454,-73.5 9.584135291,-73.52307692 9.564270291,-73.5 9.544406452,-73.47692308 9.52454377,-73.45384615 9.504682244,-73.43076923 9.52454377,-73.40769231 9.544406452,-73.38461538 9.564270291,-73.40769231 9.584135291,-73.43076923 9.604001454,-73.45384615 9.623868782,-73.47692308 9.604001454))
2114570|1|-73.31538462|9.564270291|POLYGON((-73.33846154 9.604001454,-73.36153846 9.584135291,-73.38461538 9.564270291,-73.36153846 9.544406452,-73.33846154 9.52454377,-73.31538462 9.504682244,-73.29230769 9.52454377,-73.26923077 9.544406452,-73.24615385 9.564270291,-73.26923077 9.584135291,-73.29230769 9.604001454,-73.31538462 9.623868782,-73.33846154 9.604001454))
2114587|2|-70.96153846|9.564270291|POLYGON((-70.98461538 9.604001454,-71.00769231 9.584135291,-71.03076923 9.564270291,-71.00769231 9.544406452,-70.98461538 9.52454377,-70.96153846 9.504682244,-70.93846154 9.52454377,-70.91538462 9.544406452,-70.89230769 9.564270291,-70.91538462 9.584135291,-70.93846154 9.604001454,-70.96153846 9.623868782,-70.98461538 9.604001454))
2114589|2|-70.68461538|9.564270291|POLYGON((-70.70769231 9.604001454,-70.73076923 9.584135291,-70.75384615 9.564270291,-70.73076923 9.544406452,-70.70769231 9.52454377,-70.68461538 9.504682244,-70.66153846 9.52454377,-70.63846154 9.544406452,-70.61538462 9.564270291,-70.63846154 9.584135291,-70.66153846 9.604001454,-70.68461538 9.623868782,-70.70769231 9.604001454))
2114592|2|-70.26923077|9.564270291|POLYGON((-70.29230769 9.604001454,-70.31538462 9.584135291,-70.33846154 9.564270291,-70.31538462 9.544406452,-70.29230769 9.52454377,-70.26923077 9.504682244,-70.24615385 9.52454377,-70.22307692 9.544406452,-70.2 9.564270291,-70.22307692 9.584135291,-70.24615385 9.604001454,-70.26923077 9.623868782,-70.29230769 9.604001454))
2114599|2|-69.3|9.564270291|POLYGON((-69.32307692 9.604001454,-69.34615385 9.584135291,-69.36923077 9.564270291,-69.34615385 9.544406452,-69.32307692 9.52454377,-69.3 9.504682244,-69.27692308 9.52454377,-69.25384615 9.544406452,-69.23076923 9.564270291,-69.25384615 9.584135291,-69.27692308 9.604001454,-69.3 9.623868782,-69.32307692 9.604001454))
2114600|2|-69.16153846|9.564270291|POLYGON((-69.18461538 9.604001454,-69.20769231 9.584135291,-69.23076923 9.564270291,-69.20769231 9.544406452,-69.18461538 9.52454377,-69.16153846 9.504682244,-69.13846154 9.52454377,-69.11538462 9.544406452,-69.09230769 9.564270291,-69.11538462 9.584135291,-69.13846154 9.604001454,-69.16153846 9.623868782,-69.18461538 9.604001454))
2114604|1|-68.60769231|9.564270291|POLYGON((-68.63076923 9.604001454,-68.65384615 9.584135291,-68.67692308 9.564270291,-68.65384615 9.544406452,-68.63076923 9.52454377,-68.60769231 9.504682244,-68.58461538 9.52454377,-68.56153846 9.544406452,-68.53846154 9.564270291,-68.56153846 9.584135291,-68.58461538 9.604001454,-68.60769231 9.623868782,-68.63076923 9.604001454))
2114640|2|-63.62307692|9.564270291|POLYGON((-63.64615385 9.604001454,-63.66923077 9.584135291,-63.69230769 9.564270291,-63.66923077 9.544406452,-63.64615385 9.52454377,-63.62307692 9.504682244,-63.6 9.52454377,-63.57692308 9.544406452,-63.55384615 9.564270291,-63.57692308 9.584135291,-63.6 9.604001454,-63.62307692 9.623868782,-63.64615385 9.604001454))
2117154|1|-75.6|9.504682244|POLYGON((-75.62307692 9.544406452,-75.64615385 9.52454377,-75.66923077 9.504682244,-75.64615385 9.48482187,-75.62307692 9.464962646,-75.6 9.44510457,-75.57692308 9.464962646,-75.55384615 9.48482187,-75.53076923 9.504682244,-75.55384615 9.52454377,-75.57692308 9.544406452,-75.6 9.564270291,-75.62307692 9.544406452))
2117156|1|-75.32307692|9.504682244|POLYGON((-75.34615385 9.544406452,-75.36923077 9.52454377,-75.39230769 9.504682244,-75.36923077 9.48482187,-75.34615385 9.464962646,-75.32307692 9.44510457,-75.3 9.464962646,-75.27692308 9.48482187,-75.25384615 9.504682244,-75.27692308 9.52454377,-75.3 9.544406452,-75.32307692 9.564270291,-75.34615385 9.544406452))
2117166|2|-73.93846154|9.504682244|POLYGON((-73.96153846 9.544406452,-73.98461538 9.52454377,-74.00769231 9.504682244,-73.98461538 9.48482187,-73.96153846 9.464962646,-73.93846154 9.44510457,-73.91538462 9.464962646,-73.89230769 9.48482187,-73.86923077 9.504682244,-73.89230769 9.52454377,-73.91538462 9.544406452,-73.93846154 9.564270291,-73.96153846 9.544406452))
2117189|2|-70.75384615|9.504682244|POLYGON((-70.77692308 9.544406452,-70.8 9.52454377,-70.82307692 9.504682244,-70.8 9.48482187,-70.77692308 9.464962646,-70.75384615 9.44510457,-70.73076923 9.464962646,-70.70769231 9.48482187,-70.68461538 9.504682244,-70.70769231 9.52454377,-70.73076923 9.544406452,-70.75384615 9.564270291,-70.77692308 9.544406452))
2117191|2|-70.47692308|9.504682244|POLYGON((-70.5 9.544406452,-70.52307692 9.52454377,-70.54615385 9.504682244,-70.52307692 9.48482187,-70.5 9.464962646,-70.47692308 9.44510457,-70.45384615 9.464962646,-70.43076923 9.48482187,-70.40769231 9.504682244,-70.43076923 9.52454377,-70.45384615 9.544406452,-70.47692308 9.564270291,-70.5 9.544406452))
2117200|2|-69.23076923|9.504682244|POLYGON((-69.25384615 9.544406452,-69.27692308 9.52454377,-69.3 9.504682244,-69.27692308 9.48482187,-69.25384615 9.464962646,-69.23076923 9.44510457,-69.20769231 9.464962646,-69.18461538 9.48482187,-69.16153846 9.504682244,-69.18461538 9.52454377,-69.20769231 9.544406452,-69.23076923 9.564270291,-69.25384615 9.544406452))
2117201|1|-69.09230769|9.504682244|POLYGON((-69.11538462 9.544406452,-69.13846154 9.52454377,-69.16153846 9.504682244,-69.13846154 9.48482187,-69.11538462 9.464962646,-69.09230769 9.44510457,-69.06923077 9.464962646,-69.04615385 9.48482187,-69.02307692 9.504682244,-69.04615385 9.52454377,-69.06923077 9.544406452,-69.09230769 9.564270291,-69.11538462 9.544406452))
2117212|2|-67.56923077|9.504682244|POLYGON((-67.59230769 9.544406452,-67.61538462 9.52454377,-67.63846154 9.504682244,-67.61538462 9.48482187,-67.59230769 9.464962646,-67.56923077 9.44510457,-67.54615385 9.464962646,-67.52307692 9.48482187,-67.5 9.504682244,-67.52307692 9.52454377,-67.54615385 9.544406452,-67.56923077 9.564270291,-67.59230769 9.544406452))
2117214|2|-67.29230769|9.504682244|POLYGON((-67.31538462 9.544406452,-67.33846154 9.52454377,-67.36153846 9.504682244,-67.33846154 9.48482187,-67.31538462 9.464962646,-67.29230769 9.44510457,-67.26923077 9.464962646,-67.24615385 9.48482187,-67.22307692 9.504682244,-67.24615385 9.52454377,-67.26923077 9.544406452,-67.29230769 9.564270291,-67.31538462 9.544406452))
2117229|2|-65.21538462|9.504682244|POLYGON((-65.23846154 9.544406452,-65.26153846 9.52454377,-65.28461538 9.504682244,-65.26153846 9.48482187,-65.23846154 9.464962646,-65.21538462 9.44510457,-65.19230769 9.464962646,-65.16923077 9.48482187,-65.14615385 9.504682244,-65.16923077 9.52454377,-65.19230769 9.544406452,-65.21538462 9.564270291,-65.23846154 9.544406452))
2117232|2|-64.8|9.504682244|POLYGON((-64.82307692 9.544406452,-64.84615385 9.52454377,-64.86923077 9.504682244,-64.84615385 9.48482187,-64.82307692 9.464962646,-64.8 9.44510457,-64.77692308 9.464962646,-64.75384615 9.48482187,-64.73076923 9.504682244,-64.75384615 9.52454377,-64.77692308 9.544406452,-64.8 9.564270291,-64.82307692 9.544406452))
2117234|2|-64.52307692|9.504682244|POLYGON((-64.54615385 9.544406452,-64.56923077 9.52454377,-64.59230769 9.504682244,-64.56923077 9.48482187,-64.54615385 9.464962646,-64.52307692 9.44510457,-64.5 9.464962646,-64.47692308 9.48482187,-64.45384615 9.504682244,-64.47692308 9.52454377,-64.5 9.544406452,-64.52307692 9.564270291,-64.54615385 9.544406452))
2119753|1|-75.66923077|9.44510457|POLYGON((-75.69230769 9.48482187,-75.71538462 9.464962646,-75.73846154 9.44510457,-75.71538462 9.425247639,-75.69230769 9.40539185,-75.66923077 9.385537201,-75.64615385 9.40539185,-75.62307692 9.425247639,-75.6 9.44510457,-75.62307692 9.464962646,-75.64615385 9.48482187,-75.66923077 9.504682244,-75.69230769 9.48482187))
2119757|1|-75.11538462|9.44510457|POLYGON((-75.13846154 9.48482187,-75.16153846 9.464962646,-75.18461538 9.44510457,-75.16153846 9.425247639,-75.13846154 9.40539185,-75.11538462 9.385537201,-75.09230769 9.40539185,-75.06923077 9.425247639,-75.04615385 9.44510457,-75.06923077 9.464962646,-75.09230769 9.48482187,-75.11538462 9.504682244,-75.13846154 9.48482187))
2119758|2|-74.97692308|9.44510457|POLYGON((-75 9.48482187,-75.02307692 9.464962646,-75.04615385 9.44510457,-75.02307692 9.425247639,-75 9.40539185,-74.97692308 9.385537201,-74.95384615 9.40539185,-74.93076923 9.425247639,-74.90769231 9.44510457,-74.93076923 9.464962646,-74.95384615 9.48482187,-74.97692308 9.504682244,-75 9.48482187))
2119788|2|-70.82307692|9.44510457|POLYGON((-70.84615385 9.48482187,-70.86923077 9.464962646,-70.89230769 9.44510457,-70.86923077 9.425247639,-70.84615385 9.40539185,-70.82307692 9.385537201,-70.8 9.40539185,-70.77692308 9.425247639,-70.75384615 9.44510457,-70.77692308 9.464962646,-70.8 9.48482187,-70.82307692 9.504682244,-70.84615385 9.48482187))
2119790|2|-70.54615385|9.44510457|POLYGON((-70.56923077 9.48482187,-70.59230769 9.464962646,-70.61538462 9.44510457,-70.59230769 9.425247639,-70.56923077 9.40539185,-70.54615385 9.385537201,-70.52307692 9.40539185,-70.5 9.425247639,-70.47692308 9.44510457,-70.5 9.464962646,-70.52307692 9.48482187,-70.54615385 9.504682244,-70.56923077 9.48482187))
2119791|4|-70.40769231|9.44510457|POLYGON((-70.43076923 9.48482187,-70.45384615 9.464962646,-70.47692308 9.44510457,-70.45384615 9.425247639,-70.43076923 9.40539185,-70.40769231 9.385537201,-70.38461538 9.40539185,-70.36153846 9.425247639,-70.33846154 9.44510457,-70.36153846 9.464962646,-70.38461538 9.48482187,-70.40769231 9.504682244,-70.43076923 9.48482187))
2119794|2|-69.99230769|9.44510457|POLYGON((-70.01538462 9.48482187,-70.03846154 9.464962646,-70.06153846 9.44510457,-70.03846154 9.425247639,-70.01538462 9.40539185,-69.99230769 9.385537201,-69.96923077 9.40539185,-69.94615385 9.425247639,-69.92307692 9.44510457,-69.94615385 9.464962646,-69.96923077 9.48482187,-69.99230769 9.504682244,-70.01538462 9.48482187))
2119799|2|-69.3|9.44510457|POLYGON((-69.32307692 9.48482187,-69.34615385 9.464962646,-69.36923077 9.44510457,-69.34615385 9.425247639,-69.32307692 9.40539185,-69.3 9.385537201,-69.27692308 9.40539185,-69.25384615 9.425247639,-69.23076923 9.44510457,-69.25384615 9.464962646,-69.27692308 9.48482187,-69.3 9.504682244,-69.32307692 9.48482187))
2119815|2|-67.08461538|9.44510457|POLYGON((-67.10769231 9.48482187,-67.13076923 9.464962646,-67.15384615 9.44510457,-67.13076923 9.425247639,-67.10769231 9.40539185,-67.08461538 9.385537201,-67.06153846 9.40539185,-67.03846154 9.425247639,-67.01538462 9.44510457,-67.03846154 9.464962646,-67.06153846 9.48482187,-67.08461538 9.504682244,-67.10769231 9.48482187))
2119831|2|-64.86923077|9.44510457|POLYGON((-64.89230769 9.48482187,-64.91538462 9.464962646,-64.93846154 9.44510457,-64.91538462 9.425247639,-64.89230769 9.40539185,-64.86923077 9.385537201,-64.84615385 9.40539185,-64.82307692 9.425247639,-64.8 9.44510457,-64.82307692 9.464962646,-64.84615385 9.48482187,-64.86923077 9.504682244,-64.89230769 9.48482187))
2119834|2|-64.45384615|9.44510457|POLYGON((-64.47692308 9.48482187,-64.5 9.464962646,-64.52307692 9.44510457,-64.5 9.425247639,-64.47692308 9.40539185,-64.45384615 9.385537201,-64.43076923 9.40539185,-64.40769231 9.425247639,-64.38461538 9.44510457,-64.40769231 9.464962646,-64.43076923 9.48482187,-64.45384615 9.504682244,-64.47692308 9.48482187))
2119839|2|-63.76153846|9.44510457|POLYGON((-63.78461538 9.48482187,-63.80769231 9.464962646,-63.83076923 9.44510457,-63.80769231 9.425247639,-63.78461538 9.40539185,-63.76153846 9.385537201,-63.73846154 9.40539185,-63.71538462 9.425247639,-63.69230769 9.44510457,-63.71538462 9.464962646,-63.73846154 9.48482187,-63.76153846 9.504682244,-63.78461538 9.48482187))
2122351|1|-76.01538462|9.385537201|POLYGON((-76.03846154 9.425247639,-76.06153846 9.40539185,-76.08461538 9.385537201,-76.06153846 9.365683689,-76.03846154 9.345831311,-76.01538462 9.325980066,-75.99230769 9.345831311,-75.96923077 9.365683689,-75.94615385 9.385537201,-75.96923077 9.40539185,-75.99230769 9.425247639,-76.01538462 9.44510457,-76.03846154 9.425247639))
2122353|1|-75.73846154|9.385537201|POLYGON((-75.76153846 9.425247639,-75.78461538 9.40539185,-75.80769231 9.385537201,-75.78461538 9.365683689,-75.76153846 9.345831311,-75.73846154 9.325980066,-75.71538462 9.345831311,-75.69230769 9.365683689,-75.66923077 9.385537201,-75.69230769 9.40539185,-75.71538462 9.425247639,-75.73846154 9.44510457,-75.76153846 9.425247639))
2122356|1|-75.32307692|9.385537201|POLYGON((-75.34615385 9.425247639,-75.36923077 9.40539185,-75.39230769 9.385537201,-75.36923077 9.365683689,-75.34615385 9.345831311,-75.32307692 9.325980066,-75.3 9.345831311,-75.27692308 9.365683689,-75.25384615 9.385537201,-75.27692308 9.40539185,-75.3 9.425247639,-75.32307692 9.44510457,-75.34615385 9.425247639))
2122358|1|-75.04615385|9.385537201|POLYGON((-75.06923077 9.425247639,-75.09230769 9.40539185,-75.11538462 9.385537201,-75.09230769 9.365683689,-75.06923077 9.345831311,-75.04615385 9.325980066,-75.02307692 9.345831311,-75 9.365683689,-74.97692308 9.385537201,-75 9.40539185,-75.02307692 9.425247639,-75.04615385 9.44510457,-75.06923077 9.425247639))
2122369|1|-73.52307692|9.385537201|POLYGON((-73.54615385 9.425247639,-73.56923077 9.40539185,-73.59230769 9.385537201,-73.56923077 9.365683689,-73.54615385 9.345831311,-73.52307692 9.325980066,-73.5 9.345831311,-73.47692308 9.365683689,-73.45384615 9.385537201,-73.47692308 9.40539185,-73.5 9.425247639,-73.52307692 9.44510457,-73.54615385 9.425247639))
2122389|2|-70.75384615|9.385537201|POLYGON((-70.77692308 9.425247639,-70.8 9.40539185,-70.82307692 9.385537201,-70.8 9.365683689,-70.77692308 9.345831311,-70.75384615 9.325980066,-70.73076923 9.345831311,-70.70769231 9.365683689,-70.68461538 9.385537201,-70.70769231 9.40539185,-70.73076923 9.425247639,-70.75384615 9.44510457,-70.77692308 9.425247639))
2122390|2|-70.61538462|9.385537201|POLYGON((-70.63846154 9.425247639,-70.66153846 9.40539185,-70.68461538 9.385537201,-70.66153846 9.365683689,-70.63846154 9.345831311,-70.61538462 9.325980066,-70.59230769 9.345831311,-70.56923077 9.365683689,-70.54615385 9.385537201,-70.56923077 9.40539185,-70.59230769 9.425247639,-70.61538462 9.44510457,-70.63846154 9.425247639))
2122391|2|-70.47692308|9.385537201|POLYGON((-70.5 9.425247639,-70.52307692 9.40539185,-70.54615385 9.385537201,-70.52307692 9.365683689,-70.5 9.345831311,-70.47692308 9.325980066,-70.45384615 9.345831311,-70.43076923 9.365683689,-70.40769231 9.385537201,-70.43076923 9.40539185,-70.45384615 9.425247639,-70.47692308 9.44510457,-70.5 9.425247639))
2122394|2|-70.06153846|9.385537201|POLYGON((-70.08461538 9.425247639,-70.10769231 9.40539185,-70.13076923 9.385537201,-70.10769231 9.365683689,-70.08461538 9.345831311,-70.06153846 9.325980066,-70.03846154 9.345831311,-70.01538462 9.365683689,-69.99230769 9.385537201,-70.01538462 9.40539185,-70.03846154 9.425247639,-70.06153846 9.44510457,-70.08461538 9.425247639))
2122395|2|-69.92307692|9.385537201|POLYGON((-69.94615385 9.425247639,-69.96923077 9.40539185,-69.99230769 9.385537201,-69.96923077 9.365683689,-69.94615385 9.345831311,-69.92307692 9.325980066,-69.9 9.345831311,-69.87692308 9.365683689,-69.85384615 9.385537201,-69.87692308 9.40539185,-69.9 9.425247639,-69.92307692 9.44510457,-69.94615385 9.425247639))
2122400|2|-69.23076923|9.385537201|POLYGON((-69.25384615 9.425247639,-69.27692308 9.40539185,-69.3 9.385537201,-69.27692308 9.365683689,-69.25384615 9.345831311,-69.23076923 9.325980066,-69.20769231 9.345831311,-69.18461538 9.365683689,-69.16153846 9.385537201,-69.18461538 9.40539185,-69.20769231 9.425247639,-69.23076923 9.44510457,-69.25384615 9.425247639))
2122412|2|-67.56923077|9.385537201|POLYGON((-67.59230769 9.425247639,-67.61538462 9.40539185,-67.63846154 9.385537201,-67.61538462 9.365683689,-67.59230769 9.345831311,-67.56923077 9.325980066,-67.54615385 9.345831311,-67.52307692 9.365683689,-67.5 9.385537201,-67.52307692 9.40539185,-67.54615385 9.425247639,-67.56923077 9.44510457,-67.59230769 9.425247639))
2122416|2|-67.01538462|9.385537201|POLYGON((-67.03846154 9.425247639,-67.06153846 9.40539185,-67.08461538 9.385537201,-67.06153846 9.365683689,-67.03846154 9.345831311,-67.01538462 9.325980066,-66.99230769 9.345831311,-66.96923077 9.365683689,-66.94615385 9.385537201,-66.96923077 9.40539185,-66.99230769 9.425247639,-67.01538462 9.44510457,-67.03846154 9.425247639))
2122428|2|-65.35384615|9.385537201|POLYGON((-65.37692308 9.425247639,-65.4 9.40539185,-65.42307692 9.385537201,-65.4 9.365683689,-65.37692308 9.345831311,-65.35384615 9.325980066,-65.33076923 9.345831311,-65.30769231 9.365683689,-65.28461538 9.385537201,-65.30769231 9.40539185,-65.33076923 9.425247639,-65.35384615 9.44510457,-65.37692308 9.425247639))
2122434|2|-64.52307692|9.385537201|POLYGON((-64.54615385 9.425247639,-64.56923077 9.40539185,-64.59230769 9.385537201,-64.56923077 9.365683689,-64.54615385 9.345831311,-64.52307692 9.325980066,-64.5 9.345831311,-64.47692308 9.365683689,-64.45384615 9.385537201,-64.47692308 9.40539185,-64.5 9.425247639,-64.52307692 9.44510457,-64.54615385 9.425247639))
2122445|2|-63|9.385537201|POLYGON((-63.02307692 9.425247639,-63.04615385 9.40539185,-63.06923077 9.385537201,-63.04615385 9.365683689,-63.02307692 9.345831311,-63 9.325980066,-62.97692308 9.345831311,-62.95384615 9.365683689,-62.93076923 9.385537201,-62.95384615 9.40539185,-62.97692308 9.425247639,-63 9.44510457,-63.02307692 9.425247639))
2124950|1|-76.08461538|9.325980066|POLYGON((-76.10769231 9.365683689,-76.13076923 9.345831311,-76.15384615 9.325980066,-76.13076923 9.30612995,-76.10769231 9.286280961,-76.08461538 9.266433096,-76.06153846 9.286280961,-76.03846154 9.30612995,-76.01538462 9.325980066,-76.03846154 9.345831311,-76.06153846 9.365683689,-76.08461538 9.385537201,-76.10769231 9.365683689))
2124951|1|-75.94615385|9.325980066|POLYGON((-75.96923077 9.365683689,-75.99230769 9.345831311,-76.01538462 9.325980066,-75.99230769 9.30612995,-75.96923077 9.286280961,-75.94615385 9.266433096,-75.92307692 9.286280961,-75.9 9.30612995,-75.87692308 9.325980066,-75.9 9.345831311,-75.92307692 9.365683689,-75.94615385 9.385537201,-75.96923077 9.365683689))
2124952|1|-75.80769231|9.325980066|POLYGON((-75.83076923 9.365683689,-75.85384615 9.345831311,-75.87692308 9.325980066,-75.85384615 9.30612995,-75.83076923 9.286280961,-75.80769231 9.266433096,-75.78461538 9.286280961,-75.76153846 9.30612995,-75.73846154 9.325980066,-75.76153846 9.345831311,-75.78461538 9.365683689,-75.80769231 9.385537201,-75.83076923 9.365683689))
2124954|2|-75.53076923|9.325980066|POLYGON((-75.55384615 9.365683689,-75.57692308 9.345831311,-75.6 9.325980066,-75.57692308 9.30612995,-75.55384615 9.286280961,-75.53076923 9.266433096,-75.50769231 9.286280961,-75.48461538 9.30612995,-75.46153846 9.325980066,-75.48461538 9.345831311,-75.50769231 9.365683689,-75.53076923 9.385537201,-75.55384615 9.365683689))
2124955|1|-75.39230769|9.325980066|POLYGON((-75.41538462 9.365683689,-75.43846154 9.345831311,-75.46153846 9.325980066,-75.43846154 9.30612995,-75.41538462 9.286280961,-75.39230769 9.266433096,-75.36923077 9.286280961,-75.34615385 9.30612995,-75.32307692 9.325980066,-75.34615385 9.345831311,-75.36923077 9.365683689,-75.39230769 9.385537201,-75.41538462 9.365683689))
2124956|1|-75.25384615|9.325980066|POLYGON((-75.27692308 9.365683689,-75.3 9.345831311,-75.32307692 9.325980066,-75.3 9.30612995,-75.27692308 9.286280961,-75.25384615 9.266433096,-75.23076923 9.286280961,-75.20769231 9.30612995,-75.18461538 9.325980066,-75.20769231 9.345831311,-75.23076923 9.365683689,-75.25384615 9.385537201,-75.27692308 9.365683689))
2124958|1|-74.97692308|9.325980066|POLYGON((-75 9.365683689,-75.02307692 9.345831311,-75.04615385 9.325980066,-75.02307692 9.30612995,-75 9.286280961,-74.97692308 9.266433096,-74.95384615 9.286280961,-74.93076923 9.30612995,-74.90769231 9.325980066,-74.93076923 9.345831311,-74.95384615 9.365683689,-74.97692308 9.385537201,-75 9.365683689))
2124961|1|-74.56153846|9.325980066|POLYGON((-74.58461538 9.365683689,-74.60769231 9.345831311,-74.63076923 9.325980066,-74.60769231 9.30612995,-74.58461538 9.286280961,-74.56153846 9.266433096,-74.53846154 9.286280961,-74.51538462 9.30612995,-74.49230769 9.325980066,-74.51538462 9.345831311,-74.53846154 9.365683689,-74.56153846 9.385537201,-74.58461538 9.365683689))
2124968|1|-73.59230769|9.325980066|POLYGON((-73.61538462 9.365683689,-73.63846154 9.345831311,-73.66153846 9.325980066,-73.63846154 9.30612995,-73.61538462 9.286280961,-73.59230769 9.266433096,-73.56923077 9.286280961,-73.54615385 9.30612995,-73.52307692 9.325980066,-73.54615385 9.345831311,-73.56923077 9.365683689,-73.59230769 9.385537201,-73.61538462 9.365683689))
2124989|2|-70.68461538|9.325980066|POLYGON((-70.70769231 9.365683689,-70.73076923 9.345831311,-70.75384615 9.325980066,-70.73076923 9.30612995,-70.70769231 9.286280961,-70.68461538 9.266433096,-70.66153846 9.286280961,-70.63846154 9.30612995,-70.61538462 9.325980066,-70.63846154 9.345831311,-70.66153846 9.365683689,-70.68461538 9.385537201,-70.70769231 9.365683689))
2124990|2|-70.54615385|9.325980066|POLYGON((-70.56923077 9.365683689,-70.59230769 9.345831311,-70.61538462 9.325980066,-70.59230769 9.30612995,-70.56923077 9.286280961,-70.54615385 9.266433096,-70.52307692 9.286280961,-70.5 9.30612995,-70.47692308 9.325980066,-70.5 9.345831311,-70.52307692 9.365683689,-70.54615385 9.385537201,-70.56923077 9.365683689))
2124991|2|-70.40769231|9.325980066|POLYGON((-70.43076923 9.365683689,-70.45384615 9.345831311,-70.47692308 9.325980066,-70.45384615 9.30612995,-70.43076923 9.286280961,-70.40769231 9.266433096,-70.38461538 9.286280961,-70.36153846 9.30612995,-70.33846154 9.325980066,-70.36153846 9.345831311,-70.38461538 9.365683689,-70.40769231 9.385537201,-70.43076923 9.365683689))
2124994|2|-69.99230769|9.325980066|POLYGON((-70.01538462 9.365683689,-70.03846154 9.345831311,-70.06153846 9.325980066,-70.03846154 9.30612995,-70.01538462 9.286280961,-69.99230769 9.266433096,-69.96923077 9.286280961,-69.94615385 9.30612995,-69.92307692 9.325980066,-69.94615385 9.345831311,-69.96923077 9.365683689,-69.99230769 9.385537201,-70.01538462 9.365683689))
2124998|2|-69.43846154|9.325980066|POLYGON((-69.46153846 9.365683689,-69.48461538 9.345831311,-69.50769231 9.325980066,-69.48461538 9.30612995,-69.46153846 9.286280961,-69.43846154 9.266433096,-69.41538462 9.286280961,-69.39230769 9.30612995,-69.36923077 9.325980066,-69.39230769 9.345831311,-69.41538462 9.365683689,-69.43846154 9.385537201,-69.46153846 9.365683689))
2125000|2|-69.16153846|9.325980066|POLYGON((-69.18461538 9.365683689,-69.20769231 9.345831311,-69.23076923 9.325980066,-69.20769231 9.30612995,-69.18461538 9.286280961,-69.16153846 9.266433096,-69.13846154 9.286280961,-69.11538462 9.30612995,-69.09230769 9.325980066,-69.11538462 9.345831311,-69.13846154 9.365683689,-69.16153846 9.385537201,-69.18461538 9.365683689))
2125014|2|-67.22307692|9.325980066|POLYGON((-67.24615385 9.365683689,-67.26923077 9.345831311,-67.29230769 9.325980066,-67.26923077 9.30612995,-67.24615385 9.286280961,-67.22307692 9.266433096,-67.2 9.286280961,-67.17692308 9.30612995,-67.15384615 9.325980066,-67.17692308 9.345831311,-67.2 9.365683689,-67.22307692 9.385537201,-67.24615385 9.365683689))
2125015|2|-67.08461538|9.325980066|POLYGON((-67.10769231 9.365683689,-67.13076923 9.345831311,-67.15384615 9.325980066,-67.13076923 9.30612995,-67.10769231 9.286280961,-67.08461538 9.266433096,-67.06153846 9.286280961,-67.03846154 9.30612995,-67.01538462 9.325980066,-67.03846154 9.345831311,-67.06153846 9.365683689,-67.08461538 9.385537201,-67.10769231 9.365683689))
2125016|2|-66.94615385|9.325980066|POLYGON((-66.96923077 9.365683689,-66.99230769 9.345831311,-67.01538462 9.325980066,-66.99230769 9.30612995,-66.96923077 9.286280961,-66.94615385 9.266433096,-66.92307692 9.286280961,-66.9 9.30612995,-66.87692308 9.325980066,-66.9 9.345831311,-66.92307692 9.365683689,-66.94615385 9.385537201,-66.96923077 9.365683689))
2125021|2|-66.25384615|9.325980066|POLYGON((-66.27692308 9.365683689,-66.3 9.345831311,-66.32307692 9.325980066,-66.3 9.30612995,-66.27692308 9.286280961,-66.25384615 9.266433096,-66.23076923 9.286280961,-66.20769231 9.30612995,-66.18461538 9.325980066,-66.20769231 9.345831311,-66.23076923 9.365683689,-66.25384615 9.385537201,-66.27692308 9.365683689))
2125028|2|-65.28461538|9.325980066|POLYGON((-65.30769231 9.365683689,-65.33076923 9.345831311,-65.35384615 9.325980066,-65.33076923 9.30612995,-65.30769231 9.286280961,-65.28461538 9.266433096,-65.26153846 9.286280961,-65.23846154 9.30612995,-65.21538462 9.325980066,-65.23846154 9.345831311,-65.26153846 9.365683689,-65.28461538 9.385537201,-65.30769231 9.365683689))
2125034|2|-64.45384615|9.325980066|POLYGON((-64.47692308 9.365683689,-64.5 9.345831311,-64.52307692 9.325980066,-64.5 9.30612995,-64.47692308 9.286280961,-64.45384615 9.266433096,-64.43076923 9.286280961,-64.40769231 9.30612995,-64.38461538 9.325980066,-64.40769231 9.345831311,-64.43076923 9.365683689,-64.45384615 9.385537201,-64.47692308 9.365683689))
2125035|2|-64.31538462|9.325980066|POLYGON((-64.33846154 9.365683689,-64.36153846 9.345831311,-64.38461538 9.325980066,-64.36153846 9.30612995,-64.33846154 9.286280961,-64.31538462 9.266433096,-64.29230769 9.286280961,-64.26923077 9.30612995,-64.24615385 9.325980066,-64.26923077 9.345831311,-64.29230769 9.365683689,-64.31538462 9.385537201,-64.33846154 9.365683689))
2127553|1|-75.73846154|9.266433096|POLYGON((-75.76153846 9.30612995,-75.78461538 9.286280961,-75.80769231 9.266433096,-75.78461538 9.246586353,-75.76153846 9.226740729,-75.73846154 9.206896221,-75.71538462 9.226740729,-75.69230769 9.246586353,-75.66923077 9.266433096,-75.69230769 9.286280961,-75.71538462 9.30612995,-75.73846154 9.325980066,-75.76153846 9.30612995))
2127555|1|-75.46153846|9.266433096|POLYGON((-75.48461538 9.30612995,-75.50769231 9.286280961,-75.53076923 9.266433096,-75.50769231 9.246586353,-75.48461538 9.226740729,-75.46153846 9.206896221,-75.43846154 9.226740729,-75.41538462 9.246586353,-75.39230769 9.266433096,-75.41538462 9.286280961,-75.43846154 9.30612995,-75.46153846 9.325980066,-75.48461538 9.30612995))
2127556|1|-75.32307692|9.266433096|POLYGON((-75.34615385 9.30612995,-75.36923077 9.286280961,-75.39230769 9.266433096,-75.36923077 9.246586353,-75.34615385 9.226740729,-75.32307692 9.206896221,-75.3 9.226740729,-75.27692308 9.246586353,-75.25384615 9.266433096,-75.27692308 9.286280961,-75.3 9.30612995,-75.32307692 9.325980066,-75.34615385 9.30612995))
2127557|1|-75.18461538|9.266433096|POLYGON((-75.20769231 9.30612995,-75.23076923 9.286280961,-75.25384615 9.266433096,-75.23076923 9.246586353,-75.20769231 9.226740729,-75.18461538 9.206896221,-75.16153846 9.226740729,-75.13846154 9.246586353,-75.11538462 9.266433096,-75.13846154 9.286280961,-75.16153846 9.30612995,-75.18461538 9.325980066,-75.20769231 9.30612995))
2127560|1|-74.76923077|9.266433096|POLYGON((-74.79230769 9.30612995,-74.81538462 9.286280961,-74.83846154 9.266433096,-74.81538462 9.246586353,-74.79230769 9.226740729,-74.76923077 9.206896221,-74.74615385 9.226740729,-74.72307692 9.246586353,-74.7 9.266433096,-74.72307692 9.286280961,-74.74615385 9.30612995,-74.76923077 9.325980066,-74.79230769 9.30612995))
2127562|1|-74.49230769|9.266433096|POLYGON((-74.51538462 9.30612995,-74.53846154 9.286280961,-74.56153846 9.266433096,-74.53846154 9.246586353,-74.51538462 9.226740729,-74.49230769 9.206896221,-74.46923077 9.226740729,-74.44615385 9.246586353,-74.42307692 9.266433096,-74.44615385 9.286280961,-74.46923077 9.30612995,-74.49230769 9.325980066,-74.51538462 9.30612995))
2127563|1|-74.35384615|9.266433096|POLYGON((-74.37692308 9.30612995,-74.4 9.286280961,-74.42307692 9.266433096,-74.4 9.246586353,-74.37692308 9.226740729,-74.35384615 9.206896221,-74.33076923 9.226740729,-74.30769231 9.246586353,-74.28461538 9.266433096,-74.30769231 9.286280961,-74.33076923 9.30612995,-74.35384615 9.325980066,-74.37692308 9.30612995))
2127567|1|-73.8|9.266433096|POLYGON((-73.82307692 9.30612995,-73.84615385 9.286280961,-73.86923077 9.266433096,-73.84615385 9.246586353,-73.82307692 9.226740729,-73.8 9.206896221,-73.77692308 9.226740729,-73.75384615 9.246586353,-73.73076923 9.266433096,-73.75384615 9.286280961,-73.77692308 9.30612995,-73.8 9.325980066,-73.82307692 9.30612995))
2127588|2|-70.89230769|9.266433096|POLYGON((-70.91538462 9.30612995,-70.93846154 9.286280961,-70.96153846 9.266433096,-70.93846154 9.246586353,-70.91538462 9.226740729,-70.89230769 9.206896221,-70.86923077 9.226740729,-70.84615385 9.246586353,-70.82307692 9.266433096,-70.84615385 9.286280961,-70.86923077 9.30612995,-70.89230769 9.325980066,-70.91538462 9.30612995))
2127590|2|-70.61538462|9.266433096|POLYGON((-70.63846154 9.30612995,-70.66153846 9.286280961,-70.68461538 9.266433096,-70.66153846 9.246586353,-70.63846154 9.226740729,-70.61538462 9.206896221,-70.59230769 9.226740729,-70.56923077 9.246586353,-70.54615385 9.266433096,-70.56923077 9.286280961,-70.59230769 9.30612995,-70.61538462 9.325980066,-70.63846154 9.30612995))
2127593|2|-70.2|9.266433096|POLYGON((-70.22307692 9.30612995,-70.24615385 9.286280961,-70.26923077 9.266433096,-70.24615385 9.246586353,-70.22307692 9.226740729,-70.2 9.206896221,-70.17692308 9.226740729,-70.15384615 9.246586353,-70.13076923 9.266433096,-70.15384615 9.286280961,-70.17692308 9.30612995,-70.2 9.325980066,-70.22307692 9.30612995))
2127598|2|-69.50769231|9.266433096|POLYGON((-69.53076923 9.30612995,-69.55384615 9.286280961,-69.57692308 9.266433096,-69.55384615 9.246586353,-69.53076923 9.226740729,-69.50769231 9.206896221,-69.48461538 9.226740729,-69.46153846 9.246586353,-69.43846154 9.266433096,-69.46153846 9.286280961,-69.48461538 9.30612995,-69.50769231 9.325980066,-69.53076923 9.30612995))
2127601|2|-69.09230769|9.266433096|POLYGON((-69.11538462 9.30612995,-69.13846154 9.286280961,-69.16153846 9.266433096,-69.13846154 9.246586353,-69.11538462 9.226740729,-69.09230769 9.206896221,-69.06923077 9.226740729,-69.04615385 9.246586353,-69.02307692 9.266433096,-69.04615385 9.286280961,-69.06923077 9.30612995,-69.09230769 9.325980066,-69.11538462 9.30612995))
2127622|2|-66.18461538|9.266433096|POLYGON((-66.20769231 9.30612995,-66.23076923 9.286280961,-66.25384615 9.266433096,-66.23076923 9.246586353,-66.20769231 9.226740729,-66.18461538 9.206896221,-66.16153846 9.226740729,-66.13846154 9.246586353,-66.11538462 9.266433096,-66.13846154 9.286280961,-66.16153846 9.30612995,-66.18461538 9.325980066,-66.20769231 9.30612995))
2127623|2|-66.04615385|9.266433096|POLYGON((-66.06923077 9.30612995,-66.09230769 9.286280961,-66.11538462 9.266433096,-66.09230769 9.246586353,-66.06923077 9.226740729,-66.04615385 9.206896221,-66.02307692 9.226740729,-66 9.246586353,-65.97692308 9.266433096,-66 9.286280961,-66.02307692 9.30612995,-66.04615385 9.325980066,-66.06923077 9.30612995))
2127625|2|-65.76923077|9.266433096|POLYGON((-65.79230769 9.30612995,-65.81538462 9.286280961,-65.83846154 9.266433096,-65.81538462 9.246586353,-65.79230769 9.226740729,-65.76923077 9.206896221,-65.74615385 9.226740729,-65.72307692 9.246586353,-65.7 9.266433096,-65.72307692 9.286280961,-65.74615385 9.30612995,-65.76923077 9.325980066,-65.79230769 9.30612995))
2127633|2|-64.66153846|9.266433096|POLYGON((-64.68461538 9.30612995,-64.70769231 9.286280961,-64.73076923 9.266433096,-64.70769231 9.246586353,-64.68461538 9.226740729,-64.66153846 9.206896221,-64.63846154 9.226740729,-64.61538462 9.246586353,-64.59230769 9.266433096,-64.61538462 9.286280961,-64.63846154 9.30612995,-64.66153846 9.325980066,-64.68461538 9.30612995))
2127635|2|-64.38461538|9.266433096|POLYGON((-64.40769231 9.30612995,-64.43076923 9.286280961,-64.45384615 9.266433096,-64.43076923 9.246586353,-64.40769231 9.226740729,-64.38461538 9.206896221,-64.36153846 9.226740729,-64.33846154 9.246586353,-64.31538462 9.266433096,-64.33846154 9.286280961,-64.36153846 9.30612995,-64.38461538 9.325980066,-64.40769231 9.30612995))
2130152|1|-75.80769231|9.206896221|POLYGON((-75.83076923 9.246586353,-75.85384615 9.226740729,-75.87692308 9.206896221,-75.85384615 9.187052828,-75.83076923 9.167210546,-75.80769231 9.147369373,-75.78461538 9.167210546,-75.76153846 9.187052828,-75.73846154 9.206896221,-75.76153846 9.226740729,-75.78461538 9.246586353,-75.80769231 9.266433096,-75.83076923 9.246586353))
2130153|1|-75.66923077|9.206896221|POLYGON((-75.69230769 9.246586353,-75.71538462 9.226740729,-75.73846154 9.206896221,-75.71538462 9.187052828,-75.69230769 9.167210546,-75.66923077 9.147369373,-75.64615385 9.167210546,-75.62307692 9.187052828,-75.6 9.206896221,-75.62307692 9.226740729,-75.64615385 9.246586353,-75.66923077 9.266433096,-75.69230769 9.246586353))
2130155|1|-75.39230769|9.206896221|POLYGON((-75.41538462 9.246586353,-75.43846154 9.226740729,-75.46153846 9.206896221,-75.43846154 9.187052828,-75.41538462 9.167210546,-75.39230769 9.147369373,-75.36923077 9.167210546,-75.34615385 9.187052828,-75.32307692 9.206896221,-75.34615385 9.226740729,-75.36923077 9.246586353,-75.39230769 9.266433096,-75.41538462 9.246586353))
2130157|1|-75.11538462|9.206896221|POLYGON((-75.13846154 9.246586353,-75.16153846 9.226740729,-75.18461538 9.206896221,-75.16153846 9.187052828,-75.13846154 9.167210546,-75.11538462 9.147369373,-75.09230769 9.167210546,-75.06923077 9.187052828,-75.04615385 9.206896221,-75.06923077 9.226740729,-75.09230769 9.246586353,-75.11538462 9.266433096,-75.13846154 9.246586353))
2130160|1|-74.7|9.206896221|POLYGON((-74.72307692 9.246586353,-74.74615385 9.226740729,-74.76923077 9.206896221,-74.74615385 9.187052828,-74.72307692 9.167210546,-74.7 9.147369373,-74.67692308 9.167210546,-74.65384615 9.187052828,-74.63076923 9.206896221,-74.65384615 9.226740729,-74.67692308 9.246586353,-74.7 9.266433096,-74.72307692 9.246586353))
2130162|1|-74.42307692|9.206896221|POLYGON((-74.44615385 9.246586353,-74.46923077 9.226740729,-74.49230769 9.206896221,-74.46923077 9.187052828,-74.44615385 9.167210546,-74.42307692 9.147369373,-74.4 9.167210546,-74.37692308 9.187052828,-74.35384615 9.206896221,-74.37692308 9.226740729,-74.4 9.246586353,-74.42307692 9.266433096,-74.44615385 9.246586353))
2130167|1|-73.73076923|9.206896221|POLYGON((-73.75384615 9.246586353,-73.77692308 9.226740729,-73.8 9.206896221,-73.77692308 9.187052828,-73.75384615 9.167210546,-73.73076923 9.147369373,-73.70769231 9.167210546,-73.68461538 9.187052828,-73.66153846 9.206896221,-73.68461538 9.226740729,-73.70769231 9.246586353,-73.73076923 9.266433096,-73.75384615 9.246586353))
2130168|1|-73.59230769|9.206896221|POLYGON((-73.61538462 9.246586353,-73.63846154 9.226740729,-73.66153846 9.206896221,-73.63846154 9.187052828,-73.61538462 9.167210546,-73.59230769 9.147369373,-73.56923077 9.167210546,-73.54615385 9.187052828,-73.52307692 9.206896221,-73.54615385 9.226740729,-73.56923077 9.246586353,-73.59230769 9.266433096,-73.61538462 9.246586353))
2130175|7|-72.62307692|9.206896221|POLYGON((-72.64615385 9.246586353,-72.66923077 9.226740729,-72.69230769 9.206896221,-72.66923077 9.187052828,-72.64615385 9.167210546,-72.62307692 9.147369373,-72.6 9.167210546,-72.57692308 9.187052828,-72.55384615 9.206896221,-72.57692308 9.226740729,-72.6 9.246586353,-72.62307692 9.266433096,-72.64615385 9.246586353))
2130187|2|-70.96153846|9.206896221|POLYGON((-70.98461538 9.246586353,-71.00769231 9.226740729,-71.03076923 9.206896221,-71.00769231 9.187052828,-70.98461538 9.167210546,-70.96153846 9.147369373,-70.93846154 9.167210546,-70.91538462 9.187052828,-70.89230769 9.206896221,-70.91538462 9.226740729,-70.93846154 9.246586353,-70.96153846 9.266433096,-70.98461538 9.246586353))
2130188|2|-70.82307692|9.206896221|POLYGON((-70.84615385 9.246586353,-70.86923077 9.226740729,-70.89230769 9.206896221,-70.86923077 9.187052828,-70.84615385 9.167210546,-70.82307692 9.147369373,-70.8 9.167210546,-70.77692308 9.187052828,-70.75384615 9.206896221,-70.77692308 9.226740729,-70.8 9.246586353,-70.82307692 9.266433096,-70.84615385 9.246586353))
2130189|2|-70.68461538|9.206896221|POLYGON((-70.70769231 9.246586353,-70.73076923 9.226740729,-70.75384615 9.206896221,-70.73076923 9.187052828,-70.70769231 9.167210546,-70.68461538 9.147369373,-70.66153846 9.167210546,-70.63846154 9.187052828,-70.61538462 9.206896221,-70.63846154 9.226740729,-70.66153846 9.246586353,-70.68461538 9.266433096,-70.70769231 9.246586353))
2130192|2|-70.26923077|9.206896221|POLYGON((-70.29230769 9.246586353,-70.31538462 9.226740729,-70.33846154 9.206896221,-70.31538462 9.187052828,-70.29230769 9.167210546,-70.26923077 9.147369373,-70.24615385 9.167210546,-70.22307692 9.187052828,-70.2 9.206896221,-70.22307692 9.226740729,-70.24615385 9.246586353,-70.26923077 9.266433096,-70.29230769 9.246586353))
2130223|2|-65.97692308|9.206896221|POLYGON((-66 9.246586353,-66.02307692 9.226740729,-66.04615385 9.206896221,-66.02307692 9.187052828,-66 9.167210546,-65.97692308 9.147369373,-65.95384615 9.167210546,-65.93076923 9.187052828,-65.90769231 9.206896221,-65.93076923 9.226740729,-65.95384615 9.246586353,-65.97692308 9.266433096,-66 9.246586353))
2132753|2|-75.73846154|9.147369373|POLYGON((-75.76153846 9.187052828,-75.78461538 9.167210546,-75.80769231 9.147369373,-75.78461538 9.127529306,-75.76153846 9.107690343,-75.73846154 9.087852481,-75.71538462 9.107690343,-75.69230769 9.127529306,-75.66923077 9.147369373,-75.69230769 9.167210546,-75.71538462 9.187052828,-75.73846154 9.206896221,-75.76153846 9.187052828))
2132755|1|-75.46153846|9.147369373|POLYGON((-75.48461538 9.187052828,-75.50769231 9.167210546,-75.53076923 9.147369373,-75.50769231 9.127529306,-75.48461538 9.107690343,-75.46153846 9.087852481,-75.43846154 9.107690343,-75.41538462 9.127529306,-75.39230769 9.147369373,-75.41538462 9.167210546,-75.43846154 9.187052828,-75.46153846 9.206896221,-75.48461538 9.187052828))
2132758|1|-75.04615385|9.147369373|POLYGON((-75.06923077 9.187052828,-75.09230769 9.167210546,-75.11538462 9.147369373,-75.09230769 9.127529306,-75.06923077 9.107690343,-75.04615385 9.087852481,-75.02307692 9.107690343,-75 9.127529306,-74.97692308 9.147369373,-75 9.167210546,-75.02307692 9.187052828,-75.04615385 9.206896221,-75.06923077 9.187052828))
2132764|1|-74.21538462|9.147369373|POLYGON((-74.23846154 9.187052828,-74.26153846 9.167210546,-74.28461538 9.147369373,-74.26153846 9.127529306,-74.23846154 9.107690343,-74.21538462 9.087852481,-74.19230769 9.107690343,-74.16923077 9.127529306,-74.14615385 9.147369373,-74.16923077 9.167210546,-74.19230769 9.187052828,-74.21538462 9.206896221,-74.23846154 9.187052828))
2132787|2|-71.03076923|9.147369373|POLYGON((-71.05384615 9.187052828,-71.07692308 9.167210546,-71.1 9.147369373,-71.07692308 9.127529306,-71.05384615 9.107690343,-71.03076923 9.087852481,-71.00769231 9.107690343,-70.98461538 9.127529306,-70.96153846 9.147369373,-70.98461538 9.167210546,-71.00769231 9.187052828,-71.03076923 9.206896221,-71.05384615 9.187052828))
2132789|2|-70.75384615|9.147369373|POLYGON((-70.77692308 9.187052828,-70.8 9.167210546,-70.82307692 9.147369373,-70.8 9.127529306,-70.77692308 9.107690343,-70.75384615 9.087852481,-70.73076923 9.107690343,-70.70769231 9.127529306,-70.68461538 9.147369373,-70.70769231 9.167210546,-70.73076923 9.187052828,-70.75384615 9.206896221,-70.77692308 9.187052828))
2132790|2|-70.61538462|9.147369373|POLYGON((-70.63846154 9.187052828,-70.66153846 9.167210546,-70.68461538 9.147369373,-70.66153846 9.127529306,-70.63846154 9.107690343,-70.61538462 9.087852481,-70.59230769 9.107690343,-70.56923077 9.127529306,-70.54615385 9.147369373,-70.56923077 9.167210546,-70.59230769 9.187052828,-70.61538462 9.206896221,-70.63846154 9.187052828))
2132797|2|-69.64615385|9.147369373|POLYGON((-69.66923077 9.187052828,-69.69230769 9.167210546,-69.71538462 9.147369373,-69.69230769 9.127529306,-69.66923077 9.107690343,-69.64615385 9.087852481,-69.62307692 9.107690343,-69.6 9.127529306,-69.57692308 9.147369373,-69.6 9.167210546,-69.62307692 9.187052828,-69.64615385 9.206896221,-69.66923077 9.187052828))
2132830|2|-65.07692308|9.147369373|POLYGON((-65.1 9.187052828,-65.12307692 9.167210546,-65.14615385 9.147369373,-65.12307692 9.127529306,-65.1 9.107690343,-65.07692308 9.087852481,-65.05384615 9.107690343,-65.03076923 9.127529306,-65.00769231 9.147369373,-65.03076923 9.167210546,-65.05384615 9.187052828,-65.07692308 9.206896221,-65.1 9.187052828))
2135352|2|-75.80769231|9.087852481|POLYGON((-75.83076923 9.127529306,-75.85384615 9.107690343,-75.87692308 9.087852481,-75.85384615 9.068015718,-75.83076923 9.04818005,-75.80769231 9.028345477,-75.78461538 9.04818005,-75.76153846 9.068015718,-75.73846154 9.087852481,-75.76153846 9.107690343,-75.78461538 9.127529306,-75.80769231 9.147369373,-75.83076923 9.127529306))
2135353|1|-75.66923077|9.087852481|POLYGON((-75.69230769 9.127529306,-75.71538462 9.107690343,-75.73846154 9.087852481,-75.71538462 9.068015718,-75.69230769 9.04818005,-75.66923077 9.028345477,-75.64615385 9.04818005,-75.62307692 9.068015718,-75.6 9.087852481,-75.62307692 9.107690343,-75.64615385 9.127529306,-75.66923077 9.147369373,-75.69230769 9.127529306))
2135355|1|-75.39230769|9.087852481|POLYGON((-75.41538462 9.127529306,-75.43846154 9.107690343,-75.46153846 9.087852481,-75.43846154 9.068015718,-75.41538462 9.04818005,-75.39230769 9.028345477,-75.36923077 9.04818005,-75.34615385 9.068015718,-75.32307692 9.087852481,-75.34615385 9.107690343,-75.36923077 9.127529306,-75.39230769 9.147369373,-75.41538462 9.127529306))
2135378|2|-72.20769231|9.087852481|POLYGON((-72.23076923 9.127529306,-72.25384615 9.107690343,-72.27692308 9.087852481,-72.25384615 9.068015718,-72.23076923 9.04818005,-72.20769231 9.028345477,-72.18461538 9.04818005,-72.16153846 9.068015718,-72.13846154 9.087852481,-72.16153846 9.107690343,-72.18461538 9.127529306,-72.20769231 9.147369373,-72.23076923 9.127529306))
2135385|2|-71.23846154|9.087852481|POLYGON((-71.26153846 9.127529306,-71.28461538 9.107690343,-71.30769231 9.087852481,-71.28461538 9.068015718,-71.26153846 9.04818005,-71.23846154 9.028345477,-71.21538462 9.04818005,-71.19230769 9.068015718,-71.16923077 9.087852481,-71.19230769 9.107690343,-71.21538462 9.127529306,-71.23846154 9.147369373,-71.26153846 9.127529306))
2135386|2|-71.1|9.087852481|POLYGON((-71.12307692 9.127529306,-71.14615385 9.107690343,-71.16923077 9.087852481,-71.14615385 9.068015718,-71.12307692 9.04818005,-71.1 9.028345477,-71.07692308 9.04818005,-71.05384615 9.068015718,-71.03076923 9.087852481,-71.05384615 9.107690343,-71.07692308 9.127529306,-71.1 9.147369373,-71.12307692 9.127529306))
2135389|2|-70.68461538|9.087852481|POLYGON((-70.70769231 9.127529306,-70.73076923 9.107690343,-70.75384615 9.087852481,-70.73076923 9.068015718,-70.70769231 9.04818005,-70.68461538 9.028345477,-70.66153846 9.04818005,-70.63846154 9.068015718,-70.61538462 9.087852481,-70.63846154 9.107690343,-70.66153846 9.127529306,-70.68461538 9.147369373,-70.70769231 9.127529306))
2135395|2|-69.85384615|9.087852481|POLYGON((-69.87692308 9.127529306,-69.9 9.107690343,-69.92307692 9.087852481,-69.9 9.068015718,-69.87692308 9.04818005,-69.85384615 9.028345477,-69.83076923 9.04818005,-69.80769231 9.068015718,-69.78461538 9.087852481,-69.80769231 9.107690343,-69.83076923 9.127529306,-69.85384615 9.147369373,-69.87692308 9.127529306))
2135396|2|-69.71538462|9.087852481|POLYGON((-69.73846154 9.127529306,-69.76153846 9.107690343,-69.78461538 9.087852481,-69.76153846 9.068015718,-69.73846154 9.04818005,-69.71538462 9.028345477,-69.69230769 9.04818005,-69.66923077 9.068015718,-69.64615385 9.087852481,-69.66923077 9.107690343,-69.69230769 9.127529306,-69.71538462 9.147369373,-69.73846154 9.127529306))
2135401|2|-69.02307692|9.087852481|POLYGON((-69.04615385 9.127529306,-69.06923077 9.107690343,-69.09230769 9.087852481,-69.06923077 9.068015718,-69.04615385 9.04818005,-69.02307692 9.028345477,-69 9.04818005,-68.97692308 9.068015718,-68.95384615 9.087852481,-68.97692308 9.107690343,-69 9.127529306,-69.02307692 9.147369373,-69.04615385 9.127529306))
2135420|2|-66.39230769|9.087852481|POLYGON((-66.41538462 9.127529306,-66.43846154 9.107690343,-66.46153846 9.087852481,-66.43846154 9.068015718,-66.41538462 9.04818005,-66.39230769 9.028345477,-66.36923077 9.04818005,-66.34615385 9.068015718,-66.32307692 9.087852481,-66.34615385 9.107690343,-66.36923077 9.127529306,-66.39230769 9.147369373,-66.41538462 9.127529306))
2135451|2|-62.1|9.087852481|POLYGON((-62.12307692 9.127529306,-62.14615385 9.107690343,-62.16923077 9.087852481,-62.14615385 9.068015718,-62.12307692 9.04818005,-62.1 9.028345477,-62.07692308 9.04818005,-62.05384615 9.068015718,-62.03076923 9.087852481,-62.05384615 9.107690343,-62.07692308 9.127529306,-62.1 9.147369373,-62.12307692 9.127529306))
2137949|1|-76.29230769|9.028345477|POLYGON((-76.31538462 9.068015718,-76.33846154 9.04818005,-76.36153846 9.028345477,-76.33846154 9.008511994,-76.31538462 8.988679599,-76.29230769 8.968848291,-76.26923077 8.988679599,-76.24615385 9.008511994,-76.22307692 9.028345477,-76.24615385 9.04818005,-76.26923077 9.068015718,-76.29230769 9.087852481,-76.31538462 9.068015718))
2137953|1|-75.73846154|9.028345477|POLYGON((-75.76153846 9.068015718,-75.78461538 9.04818005,-75.80769231 9.028345477,-75.78461538 9.008511994,-75.76153846 8.988679599,-75.73846154 8.968848291,-75.71538462 8.988679599,-75.69230769 9.008511994,-75.66923077 9.028345477,-75.69230769 9.04818005,-75.71538462 9.068015718,-75.73846154 9.087852481,-75.76153846 9.068015718))
2137966|1|-73.93846154|9.028345477|POLYGON((-73.96153846 9.068015718,-73.98461538 9.04818005,-74.00769231 9.028345477,-73.98461538 9.008511994,-73.96153846 8.988679599,-73.93846154 8.968848291,-73.91538462 8.988679599,-73.89230769 9.008511994,-73.86923077 9.028345477,-73.89230769 9.04818005,-73.91538462 9.068015718,-73.93846154 9.087852481,-73.96153846 9.068015718))
2137989|2|-70.75384615|9.028345477|POLYGON((-70.77692308 9.068015718,-70.8 9.04818005,-70.82307692 9.028345477,-70.8 9.008511994,-70.77692308 8.988679599,-70.75384615 8.968848291,-70.73076923 8.988679599,-70.70769231 9.008511994,-70.68461538 9.028345477,-70.70769231 9.04818005,-70.73076923 9.068015718,-70.75384615 9.087852481,-70.77692308 9.068015718))
2137991|2|-70.47692308|9.028345477|POLYGON((-70.5 9.068015718,-70.52307692 9.04818005,-70.54615385 9.028345477,-70.52307692 9.008511994,-70.5 8.988679599,-70.47692308 8.968848291,-70.45384615 8.988679599,-70.43076923 9.008511994,-70.40769231 9.028345477,-70.43076923 9.04818005,-70.45384615 9.068015718,-70.47692308 9.087852481,-70.5 9.068015718))
2137996|2|-69.78461538|9.028345477|POLYGON((-69.80769231 9.068015718,-69.83076923 9.04818005,-69.85384615 9.028345477,-69.83076923 9.008511994,-69.80769231 8.988679599,-69.78461538 8.968848291,-69.76153846 8.988679599,-69.73846154 9.008511994,-69.71538462 9.028345477,-69.73846154 9.04818005,-69.76153846 9.068015718,-69.78461538 9.087852481,-69.80769231 9.068015718))
2138025|2|-65.76923077|9.028345477|POLYGON((-65.79230769 9.068015718,-65.81538462 9.04818005,-65.83846154 9.028345477,-65.81538462 9.008511994,-65.79230769 8.988679599,-65.76923077 8.968848291,-65.74615385 8.988679599,-65.72307692 9.008511994,-65.7 9.028345477,-65.72307692 9.04818005,-65.74615385 9.068015718,-65.76923077 9.087852481,-65.79230769 9.068015718))
2138047|2|-62.72307692|9.028345477|POLYGON((-62.74615385 9.068015718,-62.76923077 9.04818005,-62.79230769 9.028345477,-62.76923077 9.008511994,-62.74615385 8.988679599,-62.72307692 8.968848291,-62.7 8.988679599,-62.67692308 9.008511994,-62.65384615 9.028345477,-62.67692308 9.04818005,-62.7 9.068015718,-62.72307692 9.087852481,-62.74615385 9.068015718))
2138052|2|-62.03076923|9.028345477|POLYGON((-62.05384615 9.068015718,-62.07692308 9.04818005,-62.1 9.028345477,-62.07692308 9.008511994,-62.05384615 8.988679599,-62.03076923 8.968848291,-62.00769231 8.988679599,-61.98461538 9.008511994,-61.96153846 9.028345477,-61.98461538 9.04818005,-62.00769231 9.068015718,-62.03076923 9.087852481,-62.05384615 9.068015718))
2140552|1|-75.80769231|8.968848291|POLYGON((-75.83076923 9.008511994,-75.85384615 8.988679599,-75.87692308 8.968848291,-75.85384615 8.949018065,-75.83076923 8.929188921,-75.80769231 8.909360854,-75.78461538 8.929188921,-75.76153846 8.949018065,-75.73846154 8.968848291,-75.76153846 8.988679599,-75.78461538 9.008511994,-75.80769231 9.028345477,-75.83076923 9.008511994))
2140553|1|-75.66923077|8.968848291|POLYGON((-75.69230769 9.008511994,-75.71538462 8.988679599,-75.73846154 8.968848291,-75.71538462 8.949018065,-75.69230769 8.929188921,-75.66923077 8.909360854,-75.64615385 8.929188921,-75.62307692 8.949018065,-75.6 8.968848291,-75.62307692 8.988679599,-75.64615385 9.008511994,-75.66923077 9.028345477,-75.69230769 9.008511994))
2140555|1|-75.39230769|8.968848291|POLYGON((-75.41538462 9.008511994,-75.43846154 8.988679599,-75.46153846 8.968848291,-75.43846154 8.949018065,-75.41538462 8.929188921,-75.39230769 8.909360854,-75.36923077 8.929188921,-75.34615385 8.949018065,-75.32307692 8.968848291,-75.34615385 8.988679599,-75.36923077 9.008511994,-75.39230769 9.028345477,-75.41538462 9.008511994))
2140564|1|-74.14615385|8.968848291|POLYGON((-74.16923077 9.008511994,-74.19230769 8.988679599,-74.21538462 8.968848291,-74.19230769 8.949018065,-74.16923077 8.929188921,-74.14615385 8.909360854,-74.12307692 8.929188921,-74.1 8.949018065,-74.07692308 8.968848291,-74.1 8.988679599,-74.12307692 9.008511994,-74.14615385 9.028345477,-74.16923077 9.008511994))
2140565|1|-74.00769231|8.968848291|POLYGON((-74.03076923 9.008511994,-74.05384615 8.988679599,-74.07692308 8.968848291,-74.05384615 8.949018065,-74.03076923 8.929188921,-74.00769231 8.909360854,-73.98461538 8.929188921,-73.96153846 8.949018065,-73.93846154 8.968848291,-73.96153846 8.988679599,-73.98461538 9.008511994,-74.00769231 9.028345477,-74.03076923 9.008511994))
2140568|1|-73.59230769|8.968848291|POLYGON((-73.61538462 9.008511994,-73.63846154 8.988679599,-73.66153846 8.968848291,-73.63846154 8.949018065,-73.61538462 8.929188921,-73.59230769 8.909360854,-73.56923077 8.929188921,-73.54615385 8.949018065,-73.52307692 8.968848291,-73.54615385 8.988679599,-73.56923077 9.008511994,-73.59230769 9.028345477,-73.61538462 9.008511994))
2140580|2|-71.93076923|8.968848291|POLYGON((-71.95384615 9.008511994,-71.97692308 8.988679599,-72 8.968848291,-71.97692308 8.949018065,-71.95384615 8.929188921,-71.93076923 8.909360854,-71.90769231 8.929188921,-71.88461538 8.949018065,-71.86153846 8.968848291,-71.88461538 8.988679599,-71.90769231 9.008511994,-71.93076923 9.028345477,-71.95384615 9.008511994))
2140582|2|-71.65384615|8.968848291|POLYGON((-71.67692308 9.008511994,-71.7 8.988679599,-71.72307692 8.968848291,-71.7 8.949018065,-71.67692308 8.929188921,-71.65384615 8.909360854,-71.63076923 8.929188921,-71.60769231 8.949018065,-71.58461538 8.968848291,-71.60769231 8.988679599,-71.63076923 9.008511994,-71.65384615 9.028345477,-71.67692308 9.008511994))
2140585|2|-71.23846154|8.968848291|POLYGON((-71.26153846 9.008511994,-71.28461538 8.988679599,-71.30769231 8.968848291,-71.28461538 8.949018065,-71.26153846 8.929188921,-71.23846154 8.909360854,-71.21538462 8.929188921,-71.19230769 8.949018065,-71.16923077 8.968848291,-71.19230769 8.988679599,-71.21538462 9.008511994,-71.23846154 9.028345477,-71.26153846 9.008511994))
2140589|2|-70.68461538|8.968848291|POLYGON((-70.70769231 9.008511994,-70.73076923 8.988679599,-70.75384615 8.968848291,-70.73076923 8.949018065,-70.70769231 8.929188921,-70.68461538 8.909360854,-70.66153846 8.929188921,-70.63846154 8.949018065,-70.61538462 8.968848291,-70.63846154 8.988679599,-70.66153846 9.008511994,-70.68461538 9.028345477,-70.70769231 9.008511994))
2140595|2|-69.85384615|8.968848291|POLYGON((-69.87692308 9.008511994,-69.9 8.988679599,-69.92307692 8.968848291,-69.9 8.949018065,-69.87692308 8.929188921,-69.85384615 8.909360854,-69.83076923 8.929188921,-69.80769231 8.949018065,-69.78461538 8.968848291,-69.80769231 8.988679599,-69.83076923 9.008511994,-69.85384615 9.028345477,-69.87692308 9.008511994))
2140596|2|-69.71538462|8.968848291|POLYGON((-69.73846154 9.008511994,-69.76153846 8.988679599,-69.78461538 8.968848291,-69.76153846 8.949018065,-69.73846154 8.929188921,-69.71538462 8.909360854,-69.69230769 8.929188921,-69.66923077 8.949018065,-69.64615385 8.968848291,-69.66923077 8.988679599,-69.69230769 9.008511994,-69.71538462 9.028345477,-69.73846154 9.008511994))
2140606|2|-68.33076923|8.968848291|POLYGON((-68.35384615 9.008511994,-68.37692308 8.988679599,-68.4 8.968848291,-68.37692308 8.949018065,-68.35384615 8.929188921,-68.33076923 8.909360854,-68.30769231 8.929188921,-68.28461538 8.949018065,-68.26153846 8.968848291,-68.28461538 8.988679599,-68.30769231 9.008511994,-68.33076923 9.028345477,-68.35384615 9.008511994))
2140613|2|-67.36153846|8.968848291|POLYGON((-67.38461538 9.008511994,-67.40769231 8.988679599,-67.43076923 8.968848291,-67.40769231 8.949018065,-67.38461538 8.929188921,-67.36153846 8.909360854,-67.33846154 8.929188921,-67.31538462 8.949018065,-67.29230769 8.968848291,-67.31538462 8.988679599,-67.33846154 9.008511994,-67.36153846 9.028345477,-67.38461538 9.008511994))
2140636|2|-64.17692308|8.968848291|POLYGON((-64.2 9.008511994,-64.22307692 8.988679599,-64.24615385 8.968848291,-64.22307692 8.949018065,-64.2 8.929188921,-64.17692308 8.909360854,-64.15384615 8.929188921,-64.13076923 8.949018065,-64.10769231 8.968848291,-64.13076923 8.988679599,-64.15384615 9.008511994,-64.17692308 9.028345477,-64.2 9.008511994))
2140638|2|-63.9|8.968848291|POLYGON((-63.92307692 9.008511994,-63.94615385 8.988679599,-63.96923077 8.968848291,-63.94615385 8.949018065,-63.92307692 8.929188921,-63.9 8.909360854,-63.87692308 8.929188921,-63.85384615 8.949018065,-63.83076923 8.968848291,-63.85384615 8.988679599,-63.87692308 9.008511994,-63.9 9.028345477,-63.92307692 9.008511994))
2140647|2|-62.65384615|8.968848291|POLYGON((-62.67692308 9.008511994,-62.7 8.988679599,-62.72307692 8.968848291,-62.7 8.949018065,-62.67692308 8.929188921,-62.65384615 8.909360854,-62.63076923 8.929188921,-62.60769231 8.949018065,-62.58461538 8.968848291,-62.60769231 8.988679599,-62.63076923 9.008511994,-62.65384615 9.028345477,-62.67692308 9.008511994))
2140649|2|-62.37692308|8.968848291|POLYGON((-62.4 9.008511994,-62.42307692 8.988679599,-62.44615385 8.968848291,-62.42307692 8.949018065,-62.4 8.929188921,-62.37692308 8.909360854,-62.35384615 8.929188921,-62.33076923 8.949018065,-62.30769231 8.968848291,-62.33076923 8.988679599,-62.35384615 9.008511994,-62.37692308 9.028345477,-62.4 9.008511994))
2140651|2|-62.1|8.968848291|POLYGON((-62.12307692 9.008511994,-62.14615385 8.988679599,-62.16923077 8.968848291,-62.14615385 8.949018065,-62.12307692 8.929188921,-62.1 8.909360854,-62.07692308 8.929188921,-62.05384615 8.949018065,-62.03076923 8.968848291,-62.05384615 8.988679599,-62.07692308 9.008511994,-62.1 9.028345477,-62.12307692 9.008511994))
2143148|1|-76.43076923|8.909360854|POLYGON((-76.45384615 8.949018065,-76.47692308 8.929188921,-76.5 8.909360854,-76.47692308 8.889533863,-76.45384615 8.869707946,-76.43076923 8.849883098,-76.40769231 8.869707946,-76.38461538 8.889533863,-76.36153846 8.909360854,-76.38461538 8.929188921,-76.40769231 8.949018065,-76.43076923 8.968848291,-76.45384615 8.949018065))
2143153|1|-75.73846154|8.909360854|POLYGON((-75.76153846 8.949018065,-75.78461538 8.929188921,-75.80769231 8.909360854,-75.78461538 8.889533863,-75.76153846 8.869707946,-75.73846154 8.849883098,-75.71538462 8.869707946,-75.69230769 8.889533863,-75.66923077 8.909360854,-75.69230769 8.929188921,-75.71538462 8.949018065,-75.73846154 8.968848291,-75.76153846 8.949018065))
2143154|1|-75.6|8.909360854|POLYGON((-75.62307692 8.949018065,-75.64615385 8.929188921,-75.66923077 8.909360854,-75.64615385 8.889533863,-75.62307692 8.869707946,-75.6 8.849883098,-75.57692308 8.869707946,-75.55384615 8.889533863,-75.53076923 8.909360854,-75.55384615 8.929188921,-75.57692308 8.949018065,-75.6 8.968848291,-75.62307692 8.949018065))
2143155|1|-75.46153846|8.909360854|POLYGON((-75.48461538 8.949018065,-75.50769231 8.929188921,-75.53076923 8.909360854,-75.50769231 8.889533863,-75.48461538 8.869707946,-75.46153846 8.849883098,-75.43846154 8.869707946,-75.41538462 8.889533863,-75.39230769 8.909360854,-75.41538462 8.929188921,-75.43846154 8.949018065,-75.46153846 8.968848291,-75.48461538 8.949018065))
2143158|1|-75.04615385|8.909360854|POLYGON((-75.06923077 8.949018065,-75.09230769 8.929188921,-75.11538462 8.909360854,-75.09230769 8.889533863,-75.06923077 8.869707946,-75.04615385 8.849883098,-75.02307692 8.869707946,-75 8.889533863,-74.97692308 8.909360854,-75 8.929188921,-75.02307692 8.949018065,-75.04615385 8.968848291,-75.06923077 8.949018065))
2143162|1|-74.49230769|8.909360854|POLYGON((-74.51538462 8.949018065,-74.53846154 8.929188921,-74.56153846 8.909360854,-74.53846154 8.889533863,-74.51538462 8.869707946,-74.49230769 8.849883098,-74.46923077 8.869707946,-74.44615385 8.889533863,-74.42307692 8.909360854,-74.44615385 8.929188921,-74.46923077 8.949018065,-74.49230769 8.968848291,-74.51538462 8.949018065))
2143168|2|-73.66153846|8.909360854|POLYGON((-73.68461538 8.949018065,-73.70769231 8.929188921,-73.73076923 8.909360854,-73.70769231 8.889533863,-73.68461538 8.869707946,-73.66153846 8.849883098,-73.63846154 8.869707946,-73.61538462 8.889533863,-73.59230769 8.909360854,-73.61538462 8.929188921,-73.63846154 8.949018065,-73.66153846 8.968848291,-73.68461538 8.949018065))
2143180|2|-72|8.909360854|POLYGON((-72.02307692 8.949018065,-72.04615385 8.929188921,-72.06923077 8.909360854,-72.04615385 8.889533863,-72.02307692 8.869707946,-72 8.849883098,-71.97692308 8.869707946,-71.95384615 8.889533863,-71.93076923 8.909360854,-71.95384615 8.929188921,-71.97692308 8.949018065,-72 8.968848291,-72.02307692 8.949018065))
2143183|2|-71.58461538|8.909360854|POLYGON((-71.60769231 8.949018065,-71.63076923 8.929188921,-71.65384615 8.909360854,-71.63076923 8.889533863,-71.60769231 8.869707946,-71.58461538 8.849883098,-71.56153846 8.869707946,-71.53846154 8.889533863,-71.51538462 8.909360854,-71.53846154 8.929188921,-71.56153846 8.949018065,-71.58461538 8.968848291,-71.60769231 8.949018065))
2143185|2|-71.30769231|8.909360854|POLYGON((-71.33076923 8.949018065,-71.35384615 8.929188921,-71.37692308 8.909360854,-71.35384615 8.889533863,-71.33076923 8.869707946,-71.30769231 8.849883098,-71.28461538 8.869707946,-71.26153846 8.889533863,-71.23846154 8.909360854,-71.26153846 8.929188921,-71.28461538 8.949018065,-71.30769231 8.968848291,-71.33076923 8.949018065))
2143190|2|-70.61538462|8.909360854|POLYGON((-70.63846154 8.949018065,-70.66153846 8.929188921,-70.68461538 8.909360854,-70.66153846 8.889533863,-70.63846154 8.869707946,-70.61538462 8.849883098,-70.59230769 8.869707946,-70.56923077 8.889533863,-70.54615385 8.909360854,-70.56923077 8.929188921,-70.59230769 8.949018065,-70.61538462 8.968848291,-70.63846154 8.949018065))
2143213|2|-67.43076923|8.909360854|POLYGON((-67.45384615 8.949018065,-67.47692308 8.929188921,-67.5 8.909360854,-67.47692308 8.889533863,-67.45384615 8.869707946,-67.43076923 8.849883098,-67.40769231 8.869707946,-67.38461538 8.889533863,-67.36153846 8.909360854,-67.38461538 8.929188921,-67.40769231 8.949018065,-67.43076923 8.968848291,-67.45384615 8.949018065))
2143236|2|-64.24615385|8.909360854|POLYGON((-64.26923077 8.949018065,-64.29230769 8.929188921,-64.31538462 8.909360854,-64.29230769 8.889533863,-64.26923077 8.869707946,-64.24615385 8.849883098,-64.22307692 8.869707946,-64.2 8.889533863,-64.17692308 8.909360854,-64.2 8.929188921,-64.22307692 8.949018065,-64.24615385 8.968848291,-64.26923077 8.949018065))
2143237|2|-64.10769231|8.909360854|POLYGON((-64.13076923 8.949018065,-64.15384615 8.929188921,-64.17692308 8.909360854,-64.15384615 8.889533863,-64.13076923 8.869707946,-64.10769231 8.849883098,-64.08461538 8.869707946,-64.06153846 8.889533863,-64.03846154 8.909360854,-64.06153846 8.929188921,-64.08461538 8.949018065,-64.10769231 8.968848291,-64.13076923 8.949018065))
2145748|1|-76.36153846|8.849883098|POLYGON((-76.38461538 8.889533863,-76.40769231 8.869707946,-76.43076923 8.849883098,-76.40769231 8.830059319,-76.38461538 8.810236605,-76.36153846 8.790414954,-76.33846154 8.810236605,-76.31538462 8.830059319,-76.29230769 8.849883098,-76.31538462 8.869707946,-76.33846154 8.889533863,-76.36153846 8.909360854,-76.38461538 8.889533863))
2145752|1|-75.80769231|8.849883098|POLYGON((-75.83076923 8.889533863,-75.85384615 8.869707946,-75.87692308 8.849883098,-75.85384615 8.830059319,-75.83076923 8.810236605,-75.80769231 8.790414954,-75.78461538 8.810236605,-75.76153846 8.830059319,-75.73846154 8.849883098,-75.76153846 8.869707946,-75.78461538 8.889533863,-75.80769231 8.909360854,-75.83076923 8.889533863))
2145753|1|-75.66923077|8.849883098|POLYGON((-75.69230769 8.889533863,-75.71538462 8.869707946,-75.73846154 8.849883098,-75.71538462 8.830059319,-75.69230769 8.810236605,-75.66923077 8.790414954,-75.64615385 8.810236605,-75.62307692 8.830059319,-75.6 8.849883098,-75.62307692 8.869707946,-75.64615385 8.889533863,-75.66923077 8.909360854,-75.69230769 8.889533863))
2145760|1|-74.7|8.849883098|POLYGON((-74.72307692 8.889533863,-74.74615385 8.869707946,-74.76923077 8.849883098,-74.74615385 8.830059319,-74.72307692 8.810236605,-74.7 8.790414954,-74.67692308 8.810236605,-74.65384615 8.830059319,-74.63076923 8.849883098,-74.65384615 8.869707946,-74.67692308 8.889533863,-74.7 8.909360854,-74.72307692 8.889533863))
2145766|2|-73.86923077|8.849883098|POLYGON((-73.89230769 8.889533863,-73.91538462 8.869707946,-73.93846154 8.849883098,-73.91538462 8.830059319,-73.89230769 8.810236605,-73.86923077 8.790414954,-73.84615385 8.810236605,-73.82307692 8.830059319,-73.8 8.849883098,-73.82307692 8.869707946,-73.84615385 8.889533863,-73.86923077 8.909360854,-73.89230769 8.889533863))
2145782|2|-71.65384615|8.849883098|POLYGON((-71.67692308 8.889533863,-71.7 8.869707946,-71.72307692 8.849883098,-71.7 8.830059319,-71.67692308 8.810236605,-71.65384615 8.790414954,-71.63076923 8.810236605,-71.60769231 8.830059319,-71.58461538 8.849883098,-71.60769231 8.869707946,-71.63076923 8.889533863,-71.65384615 8.909360854,-71.67692308 8.889533863))
2145783|2|-71.51538462|8.849883098|POLYGON((-71.53846154 8.889533863,-71.56153846 8.869707946,-71.58461538 8.849883098,-71.56153846 8.830059319,-71.53846154 8.810236605,-71.51538462 8.790414954,-71.49230769 8.810236605,-71.46923077 8.830059319,-71.44615385 8.849883098,-71.46923077 8.869707946,-71.49230769 8.889533863,-71.51538462 8.909360854,-71.53846154 8.889533863))
2145788|2|-70.82307692|8.849883098|POLYGON((-70.84615385 8.889533863,-70.86923077 8.869707946,-70.89230769 8.849883098,-70.86923077 8.830059319,-70.84615385 8.810236605,-70.82307692 8.790414954,-70.8 8.810236605,-70.77692308 8.830059319,-70.75384615 8.849883098,-70.77692308 8.869707946,-70.8 8.889533863,-70.82307692 8.909360854,-70.84615385 8.889533863))
2145789|2|-70.68461538|8.849883098|POLYGON((-70.70769231 8.889533863,-70.73076923 8.869707946,-70.75384615 8.849883098,-70.73076923 8.830059319,-70.70769231 8.810236605,-70.68461538 8.790414954,-70.66153846 8.810236605,-70.63846154 8.830059319,-70.61538462 8.849883098,-70.63846154 8.869707946,-70.66153846 8.889533863,-70.68461538 8.909360854,-70.70769231 8.889533863))
2145794|2|-69.99230769|8.849883098|POLYGON((-70.01538462 8.889533863,-70.03846154 8.869707946,-70.06153846 8.849883098,-70.03846154 8.830059319,-70.01538462 8.810236605,-69.99230769 8.790414954,-69.96923077 8.810236605,-69.94615385 8.830059319,-69.92307692 8.849883098,-69.94615385 8.869707946,-69.96923077 8.889533863,-69.99230769 8.909360854,-70.01538462 8.889533863))
2145832|2|-64.73076923|8.849883098|POLYGON((-64.75384615 8.889533863,-64.77692308 8.869707946,-64.8 8.849883098,-64.77692308 8.830059319,-64.75384615 8.810236605,-64.73076923 8.790414954,-64.70769231 8.810236605,-64.68461538 8.830059319,-64.66153846 8.849883098,-64.68461538 8.869707946,-64.70769231 8.889533863,-64.73076923 8.909360854,-64.75384615 8.889533863))
2145835|4|-64.31538462|8.849883098|POLYGON((-64.33846154 8.889533863,-64.36153846 8.869707946,-64.38461538 8.849883098,-64.36153846 8.830059319,-64.33846154 8.810236605,-64.31538462 8.790414954,-64.29230769 8.810236605,-64.26923077 8.830059319,-64.24615385 8.849883098,-64.26923077 8.869707946,-64.29230769 8.889533863,-64.31538462 8.909360854,-64.33846154 8.889533863))
2145836|2|-64.17692308|8.849883098|POLYGON((-64.2 8.889533863,-64.22307692 8.869707946,-64.24615385 8.849883098,-64.22307692 8.830059319,-64.2 8.810236605,-64.17692308 8.790414954,-64.15384615 8.810236605,-64.13076923 8.830059319,-64.10769231 8.849883098,-64.13076923 8.869707946,-64.15384615 8.889533863,-64.17692308 8.909360854,-64.2 8.889533863))
2145844|2|-63.06923077|8.849883098|POLYGON((-63.09230769 8.889533863,-63.11538462 8.869707946,-63.13846154 8.849883098,-63.11538462 8.830059319,-63.09230769 8.810236605,-63.06923077 8.790414954,-63.04615385 8.810236605,-63.02307692 8.830059319,-63 8.849883098,-63.02307692 8.869707946,-63.04615385 8.889533863,-63.06923077 8.909360854,-63.09230769 8.889533863))
2145855|2|-61.54615385|8.849883098|POLYGON((-61.56923077 8.889533863,-61.59230769 8.869707946,-61.61538462 8.849883098,-61.59230769 8.830059319,-61.56923077 8.810236605,-61.54615385 8.790414954,-61.52307692 8.810236605,-61.5 8.830059319,-61.47692308 8.849883098,-61.5 8.869707946,-61.52307692 8.889533863,-61.54615385 8.909360854,-61.56923077 8.889533863))
2148349|1|-76.29230769|8.790414954|POLYGON((-76.31538462 8.830059319,-76.33846154 8.810236605,-76.36153846 8.790414954,-76.33846154 8.770594364,-76.31538462 8.750774831,-76.29230769 8.730956353,-76.26923077 8.750774831,-76.24615385 8.770594364,-76.22307692 8.790414954,-76.24615385 8.810236605,-76.26923077 8.830059319,-76.29230769 8.849883098,-76.31538462 8.830059319))
2148352|1|-75.87692308|8.790414954|POLYGON((-75.9 8.830059319,-75.92307692 8.810236605,-75.94615385 8.790414954,-75.92307692 8.770594364,-75.9 8.750774831,-75.87692308 8.730956353,-75.85384615 8.750774831,-75.83076923 8.770594364,-75.80769231 8.790414954,-75.83076923 8.810236605,-75.85384615 8.830059319,-75.87692308 8.849883098,-75.9 8.830059319))
2148353|1|-75.73846154|8.790414954|POLYGON((-75.76153846 8.830059319,-75.78461538 8.810236605,-75.80769231 8.790414954,-75.78461538 8.770594364,-75.76153846 8.750774831,-75.73846154 8.730956353,-75.71538462 8.750774831,-75.69230769 8.770594364,-75.66923077 8.790414954,-75.69230769 8.810236605,-75.71538462 8.830059319,-75.73846154 8.849883098,-75.76153846 8.830059319))
2148364|1|-74.21538462|8.790414954|POLYGON((-74.23846154 8.830059319,-74.26153846 8.810236605,-74.28461538 8.790414954,-74.26153846 8.770594364,-74.23846154 8.750774831,-74.21538462 8.730956353,-74.19230769 8.750774831,-74.16923077 8.770594364,-74.14615385 8.790414954,-74.16923077 8.810236605,-74.19230769 8.830059319,-74.21538462 8.849883098,-74.23846154 8.830059319))
2148367|1|-73.8|8.790414954|POLYGON((-73.82307692 8.830059319,-73.84615385 8.810236605,-73.86923077 8.790414954,-73.84615385 8.770594364,-73.82307692 8.750774831,-73.8 8.730956353,-73.77692308 8.750774831,-73.75384615 8.770594364,-73.73076923 8.790414954,-73.75384615 8.810236605,-73.77692308 8.830059319,-73.8 8.849883098,-73.82307692 8.830059319))
2148383|2|-71.58461538|8.790414954|POLYGON((-71.60769231 8.830059319,-71.63076923 8.810236605,-71.65384615 8.790414954,-71.63076923 8.770594364,-71.60769231 8.750774831,-71.58461538 8.730956353,-71.56153846 8.750774831,-71.53846154 8.770594364,-71.51538462 8.790414954,-71.53846154 8.810236605,-71.56153846 8.830059319,-71.58461538 8.849883098,-71.60769231 8.830059319))
2148384|2|-71.44615385|8.790414954|POLYGON((-71.46923077 8.830059319,-71.49230769 8.810236605,-71.51538462 8.790414954,-71.49230769 8.770594364,-71.46923077 8.750774831,-71.44615385 8.730956353,-71.42307692 8.750774831,-71.4 8.770594364,-71.37692308 8.790414954,-71.4 8.810236605,-71.42307692 8.830059319,-71.44615385 8.849883098,-71.46923077 8.830059319))
2148388|2|-70.89230769|8.790414954|POLYGON((-70.91538462 8.830059319,-70.93846154 8.810236605,-70.96153846 8.790414954,-70.93846154 8.770594364,-70.91538462 8.750774831,-70.89230769 8.730956353,-70.86923077 8.750774831,-70.84615385 8.770594364,-70.82307692 8.790414954,-70.84615385 8.810236605,-70.86923077 8.830059319,-70.89230769 8.849883098,-70.91538462 8.830059319))
2148391|2|-70.47692308|8.790414954|POLYGON((-70.5 8.830059319,-70.52307692 8.810236605,-70.54615385 8.790414954,-70.52307692 8.770594364,-70.5 8.750774831,-70.47692308 8.730956353,-70.45384615 8.750774831,-70.43076923 8.770594364,-70.40769231 8.790414954,-70.43076923 8.810236605,-70.45384615 8.830059319,-70.47692308 8.849883098,-70.5 8.830059319))
2148394|2|-70.06153846|8.790414954|POLYGON((-70.08461538 8.830059319,-70.10769231 8.810236605,-70.13076923 8.790414954,-70.10769231 8.770594364,-70.08461538 8.750774831,-70.06153846 8.730956353,-70.03846154 8.750774831,-70.01538462 8.770594364,-69.99230769 8.790414954,-70.01538462 8.810236605,-70.03846154 8.830059319,-70.06153846 8.849883098,-70.08461538 8.830059319))
2148395|2|-69.92307692|8.790414954|POLYGON((-69.94615385 8.830059319,-69.96923077 8.810236605,-69.99230769 8.790414954,-69.96923077 8.770594364,-69.94615385 8.750774831,-69.92307692 8.730956353,-69.9 8.750774831,-69.87692308 8.770594364,-69.85384615 8.790414954,-69.87692308 8.810236605,-69.9 8.830059319,-69.92307692 8.849883098,-69.94615385 8.830059319))
2148428|2|-65.35384615|8.790414954|POLYGON((-65.37692308 8.830059319,-65.4 8.810236605,-65.42307692 8.790414954,-65.4 8.770594364,-65.37692308 8.750774831,-65.35384615 8.730956353,-65.33076923 8.750774831,-65.30769231 8.770594364,-65.28461538 8.790414954,-65.30769231 8.810236605,-65.33076923 8.830059319,-65.35384615 8.849883098,-65.37692308 8.830059319))
2148440|2|-63.69230769|8.790414954|POLYGON((-63.71538462 8.830059319,-63.73846154 8.810236605,-63.76153846 8.790414954,-63.73846154 8.770594364,-63.71538462 8.750774831,-63.69230769 8.730956353,-63.66923077 8.750774831,-63.64615385 8.770594364,-63.62307692 8.790414954,-63.64615385 8.810236605,-63.66923077 8.830059319,-63.69230769 8.849883098,-63.71538462 8.830059319))
2150947|1|-76.5|8.730956353|POLYGON((-76.52307692 8.770594364,-76.54615385 8.750774831,-76.56923077 8.730956353,-76.54615385 8.711138929,-76.52307692 8.691322554,-76.5 8.671507227,-76.47692308 8.691322554,-76.45384615 8.711138929,-76.43076923 8.730956353,-76.45384615 8.750774831,-76.47692308 8.770594364,-76.5 8.790414954,-76.52307692 8.770594364))
2150951|1|-75.94615385|8.730956353|POLYGON((-75.96923077 8.770594364,-75.99230769 8.750774831,-76.01538462 8.730956353,-75.99230769 8.711138929,-75.96923077 8.691322554,-75.94615385 8.671507227,-75.92307692 8.691322554,-75.9 8.711138929,-75.87692308 8.730956353,-75.9 8.750774831,-75.92307692 8.770594364,-75.94615385 8.790414954,-75.96923077 8.770594364))
2150952|1|-75.80769231|8.730956353|POLYGON((-75.83076923 8.770594364,-75.85384615 8.750774831,-75.87692308 8.730956353,-75.85384615 8.711138929,-75.83076923 8.691322554,-75.80769231 8.671507227,-75.78461538 8.691322554,-75.76153846 8.711138929,-75.73846154 8.730956353,-75.76153846 8.750774831,-75.78461538 8.770594364,-75.80769231 8.790414954,-75.83076923 8.770594364))
2150967|1|-73.73076923|8.730956353|POLYGON((-73.75384615 8.770594364,-73.77692308 8.750774831,-73.8 8.730956353,-73.77692308 8.711138929,-73.75384615 8.691322554,-73.73076923 8.671507227,-73.70769231 8.691322554,-73.68461538 8.711138929,-73.66153846 8.730956353,-73.68461538 8.750774831,-73.70769231 8.770594364,-73.73076923 8.790414954,-73.75384615 8.770594364))
2150975|2|-72.62307692|8.730956353|POLYGON((-72.64615385 8.770594364,-72.66923077 8.750774831,-72.69230769 8.730956353,-72.66923077 8.711138929,-72.64615385 8.691322554,-72.62307692 8.671507227,-72.6 8.691322554,-72.57692308 8.711138929,-72.55384615 8.730956353,-72.57692308 8.750774831,-72.6 8.770594364,-72.62307692 8.790414954,-72.64615385 8.770594364))
2150976|2|-72.48461538|8.730956353|POLYGON((-72.50769231 8.770594364,-72.53076923 8.750774831,-72.55384615 8.730956353,-72.53076923 8.711138929,-72.50769231 8.691322554,-72.48461538 8.671507227,-72.46153846 8.691322554,-72.43846154 8.711138929,-72.41538462 8.730956353,-72.43846154 8.750774831,-72.46153846 8.770594364,-72.48461538 8.790414954,-72.50769231 8.770594364))
2150982|2|-71.65384615|8.730956353|POLYGON((-71.67692308 8.770594364,-71.7 8.750774831,-71.72307692 8.730956353,-71.7 8.711138929,-71.67692308 8.691322554,-71.65384615 8.671507227,-71.63076923 8.691322554,-71.60769231 8.711138929,-71.58461538 8.730956353,-71.60769231 8.750774831,-71.63076923 8.770594364,-71.65384615 8.790414954,-71.67692308 8.770594364))
2150983|2|-71.51538462|8.730956353|POLYGON((-71.53846154 8.770594364,-71.56153846 8.750774831,-71.58461538 8.730956353,-71.56153846 8.711138929,-71.53846154 8.691322554,-71.51538462 8.671507227,-71.49230769 8.691322554,-71.46923077 8.711138929,-71.44615385 8.730956353,-71.46923077 8.750774831,-71.49230769 8.770594364,-71.51538462 8.790414954,-71.53846154 8.770594364))
2150987|2|-70.96153846|8.730956353|POLYGON((-70.98461538 8.770594364,-71.00769231 8.750774831,-71.03076923 8.730956353,-71.00769231 8.711138929,-70.98461538 8.691322554,-70.96153846 8.671507227,-70.93846154 8.691322554,-70.91538462 8.711138929,-70.89230769 8.730956353,-70.91538462 8.750774831,-70.93846154 8.770594364,-70.96153846 8.790414954,-70.98461538 8.770594364))
2150991|2|-70.40769231|8.730956353|POLYGON((-70.43076923 8.770594364,-70.45384615 8.750774831,-70.47692308 8.730956353,-70.45384615 8.711138929,-70.43076923 8.691322554,-70.40769231 8.671507227,-70.38461538 8.691322554,-70.36153846 8.711138929,-70.33846154 8.730956353,-70.36153846 8.750774831,-70.38461538 8.770594364,-70.40769231 8.790414954,-70.43076923 8.770594364))
2150995|2|-69.85384615|8.730956353|POLYGON((-69.87692308 8.770594364,-69.9 8.750774831,-69.92307692 8.730956353,-69.9 8.711138929,-69.87692308 8.691322554,-69.85384615 8.671507227,-69.83076923 8.691322554,-69.80769231 8.711138929,-69.78461538 8.730956353,-69.80769231 8.750774831,-69.83076923 8.770594364,-69.85384615 8.790414954,-69.87692308 8.770594364))
2151045|2|-62.93076923|8.730956353|POLYGON((-62.95384615 8.770594364,-62.97692308 8.750774831,-63 8.730956353,-62.97692308 8.711138929,-62.95384615 8.691322554,-62.93076923 8.671507227,-62.90769231 8.691322554,-62.88461538 8.711138929,-62.86153846 8.730956353,-62.88461538 8.750774831,-62.90769231 8.770594364,-62.93076923 8.790414954,-62.95384615 8.770594364))
2151050|2|-62.23846154|8.730956353|POLYGON((-62.26153846 8.770594364,-62.28461538 8.750774831,-62.30769231 8.730956353,-62.28461538 8.711138929,-62.26153846 8.691322554,-62.23846154 8.671507227,-62.21538462 8.691322554,-62.19230769 8.711138929,-62.16923077 8.730956353,-62.19230769 8.750774831,-62.21538462 8.770594364,-62.23846154 8.790414954,-62.26153846 8.770594364))
2153552|1|-75.87692308|8.671507227|POLYGON((-75.9 8.711138929,-75.92307692 8.691322554,-75.94615385 8.671507227,-75.92307692 8.651692945,-75.9 8.631879706,-75.87692308 8.612067507,-75.85384615 8.631879706,-75.83076923 8.651692945,-75.80769231 8.671507227,-75.83076923 8.691322554,-75.85384615 8.711138929,-75.87692308 8.730956353,-75.9 8.711138929))
2153553|1|-75.73846154|8.671507227|POLYGON((-75.76153846 8.711138929,-75.78461538 8.691322554,-75.80769231 8.671507227,-75.78461538 8.651692945,-75.76153846 8.631879706,-75.73846154 8.612067507,-75.71538462 8.631879706,-75.69230769 8.651692945,-75.66923077 8.671507227,-75.69230769 8.691322554,-75.71538462 8.711138929,-75.73846154 8.730956353,-75.76153846 8.711138929))
2153557|1|-75.18461538|8.671507227|POLYGON((-75.20769231 8.711138929,-75.23076923 8.691322554,-75.25384615 8.671507227,-75.23076923 8.651692945,-75.20769231 8.631879706,-75.18461538 8.612067507,-75.16153846 8.631879706,-75.13846154 8.651692945,-75.11538462 8.671507227,-75.13846154 8.691322554,-75.16153846 8.711138929,-75.18461538 8.730956353,-75.20769231 8.711138929))
2153567|1|-73.8|8.671507227|POLYGON((-73.82307692 8.711138929,-73.84615385 8.691322554,-73.86923077 8.671507227,-73.84615385 8.651692945,-73.82307692 8.631879706,-73.8 8.612067507,-73.77692308 8.631879706,-73.75384615 8.651692945,-73.73076923 8.671507227,-73.75384615 8.691322554,-73.77692308 8.711138929,-73.8 8.730956353,-73.82307692 8.711138929))
2153568|1|-73.66153846|8.671507227|POLYGON((-73.68461538 8.711138929,-73.70769231 8.691322554,-73.73076923 8.671507227,-73.70769231 8.651692945,-73.68461538 8.631879706,-73.66153846 8.612067507,-73.63846154 8.631879706,-73.61538462 8.651692945,-73.59230769 8.671507227,-73.61538462 8.691322554,-73.63846154 8.711138929,-73.66153846 8.730956353,-73.68461538 8.711138929))
2153575|1|-72.69230769|8.671507227|POLYGON((-72.71538462 8.711138929,-72.73846154 8.691322554,-72.76153846 8.671507227,-72.73846154 8.651692945,-72.71538462 8.631879706,-72.69230769 8.612067507,-72.66923077 8.631879706,-72.64615385 8.651692945,-72.62307692 8.671507227,-72.64615385 8.691322554,-72.66923077 8.711138929,-72.69230769 8.730956353,-72.71538462 8.711138929))
2153582|2|-71.72307692|8.671507227|POLYGON((-71.74615385 8.711138929,-71.76923077 8.691322554,-71.79230769 8.671507227,-71.76923077 8.651692945,-71.74615385 8.631879706,-71.72307692 8.612067507,-71.7 8.631879706,-71.67692308 8.651692945,-71.65384615 8.671507227,-71.67692308 8.691322554,-71.7 8.711138929,-71.72307692 8.730956353,-71.74615385 8.711138929))
2153584|2|-71.44615385|8.671507227|POLYGON((-71.46923077 8.711138929,-71.49230769 8.691322554,-71.51538462 8.671507227,-71.49230769 8.651692945,-71.46923077 8.631879706,-71.44615385 8.612067507,-71.42307692 8.631879706,-71.4 8.651692945,-71.37692308 8.671507227,-71.4 8.691322554,-71.42307692 8.711138929,-71.44615385 8.730956353,-71.46923077 8.711138929))
2153586|2|-71.16923077|8.671507227|POLYGON((-71.19230769 8.711138929,-71.21538462 8.691322554,-71.23846154 8.671507227,-71.21538462 8.651692945,-71.19230769 8.631879706,-71.16923077 8.612067507,-71.14615385 8.631879706,-71.12307692 8.651692945,-71.1 8.671507227,-71.12307692 8.691322554,-71.14615385 8.711138929,-71.16923077 8.730956353,-71.19230769 8.711138929))
2153587|2|-71.03076923|8.671507227|POLYGON((-71.05384615 8.711138929,-71.07692308 8.691322554,-71.1 8.671507227,-71.07692308 8.651692945,-71.05384615 8.631879706,-71.03076923 8.612067507,-71.00769231 8.631879706,-70.98461538 8.651692945,-70.96153846 8.671507227,-70.98461538 8.691322554,-71.00769231 8.711138929,-71.03076923 8.730956353,-71.05384615 8.711138929))
2153592|2|-70.33846154|8.671507227|POLYGON((-70.36153846 8.711138929,-70.38461538 8.691322554,-70.40769231 8.671507227,-70.38461538 8.651692945,-70.36153846 8.631879706,-70.33846154 8.612067507,-70.31538462 8.631879706,-70.29230769 8.651692945,-70.26923077 8.671507227,-70.29230769 8.691322554,-70.31538462 8.711138929,-70.33846154 8.730956353,-70.36153846 8.711138929))
2153593|2|-70.2|8.671507227|POLYGON((-70.22307692 8.711138929,-70.24615385 8.691322554,-70.26923077 8.671507227,-70.24615385 8.651692945,-70.22307692 8.631879706,-70.2 8.612067507,-70.17692308 8.631879706,-70.15384615 8.651692945,-70.13076923 8.671507227,-70.15384615 8.691322554,-70.17692308 8.711138929,-70.2 8.730956353,-70.22307692 8.711138929))
2153600|2|-69.23076923|8.671507227|POLYGON((-69.25384615 8.711138929,-69.27692308 8.691322554,-69.3 8.671507227,-69.27692308 8.651692945,-69.25384615 8.631879706,-69.23076923 8.612067507,-69.20769231 8.631879706,-69.18461538 8.651692945,-69.16153846 8.671507227,-69.18461538 8.691322554,-69.20769231 8.711138929,-69.23076923 8.730956353,-69.25384615 8.711138929))
2153639|2|-63.83076923|8.671507227|POLYGON((-63.85384615 8.711138929,-63.87692308 8.691322554,-63.9 8.671507227,-63.87692308 8.651692945,-63.85384615 8.631879706,-63.83076923 8.612067507,-63.80769231 8.631879706,-63.78461538 8.651692945,-63.76153846 8.671507227,-63.78461538 8.691322554,-63.80769231 8.711138929,-63.83076923 8.730956353,-63.85384615 8.711138929))
2153647|2|-62.72307692|8.671507227|POLYGON((-62.74615385 8.711138929,-62.76923077 8.691322554,-62.79230769 8.671507227,-62.76923077 8.651692945,-62.74615385 8.631879706,-62.72307692 8.612067507,-62.7 8.631879706,-62.67692308 8.651692945,-62.65384615 8.671507227,-62.67692308 8.691322554,-62.7 8.711138929,-62.72307692 8.730956353,-62.74615385 8.711138929))
2153651|2|-62.16923077|8.671507227|POLYGON((-62.19230769 8.711138929,-62.21538462 8.691322554,-62.23846154 8.671507227,-62.21538462 8.651692945,-62.19230769 8.631879706,-62.16923077 8.612067507,-62.14615385 8.631879706,-62.12307692 8.651692945,-62.1 8.671507227,-62.12307692 8.691322554,-62.14615385 8.711138929,-62.16923077 8.730956353,-62.19230769 8.711138929))
2156152|1|-75.80769231|8.612067507|POLYGON((-75.83076923 8.651692945,-75.85384615 8.631879706,-75.87692308 8.612067507,-75.85384615 8.592256345,-75.83076923 8.572446218,-75.80769231 8.552637124,-75.78461538 8.572446218,-75.76153846 8.592256345,-75.73846154 8.612067507,-75.76153846 8.631879706,-75.78461538 8.651692945,-75.80769231 8.671507227,-75.83076923 8.651692945))
2156156|1|-75.25384615|8.612067507|POLYGON((-75.27692308 8.651692945,-75.3 8.631879706,-75.32307692 8.612067507,-75.3 8.592256345,-75.27692308 8.572446218,-75.25384615 8.552637124,-75.23076923 8.572446218,-75.20769231 8.592256345,-75.18461538 8.612067507,-75.20769231 8.631879706,-75.23076923 8.651692945,-75.25384615 8.671507227,-75.27692308 8.651692945))
2156157|1|-75.11538462|8.612067507|POLYGON((-75.13846154 8.651692945,-75.16153846 8.631879706,-75.18461538 8.612067507,-75.16153846 8.592256345,-75.13846154 8.572446218,-75.11538462 8.552637124,-75.09230769 8.572446218,-75.06923077 8.592256345,-75.04615385 8.612067507,-75.06923077 8.631879706,-75.09230769 8.651692945,-75.11538462 8.671507227,-75.13846154 8.651692945))
2156161|1|-74.56153846|8.612067507|POLYGON((-74.58461538 8.651692945,-74.60769231 8.631879706,-74.63076923 8.612067507,-74.60769231 8.592256345,-74.58461538 8.572446218,-74.56153846 8.552637124,-74.53846154 8.572446218,-74.51538462 8.592256345,-74.49230769 8.612067507,-74.51538462 8.631879706,-74.53846154 8.651692945,-74.56153846 8.671507227,-74.58461538 8.651692945))
2156166|1|-73.86923077|8.612067507|POLYGON((-73.89230769 8.651692945,-73.91538462 8.631879706,-73.93846154 8.612067507,-73.91538462 8.592256345,-73.89230769 8.572446218,-73.86923077 8.552637124,-73.84615385 8.572446218,-73.82307692 8.592256345,-73.8 8.612067507,-73.82307692 8.631879706,-73.84615385 8.651692945,-73.86923077 8.671507227,-73.89230769 8.651692945))
2156167|2|-73.73076923|8.612067507|POLYGON((-73.75384615 8.651692945,-73.77692308 8.631879706,-73.8 8.612067507,-73.77692308 8.592256345,-73.75384615 8.572446218,-73.73076923 8.552637124,-73.70769231 8.572446218,-73.68461538 8.592256345,-73.66153846 8.612067507,-73.68461538 8.631879706,-73.70769231 8.651692945,-73.73076923 8.671507227,-73.75384615 8.651692945))
2156168|1|-73.59230769|8.612067507|POLYGON((-73.61538462 8.651692945,-73.63846154 8.631879706,-73.66153846 8.612067507,-73.63846154 8.592256345,-73.61538462 8.572446218,-73.59230769 8.552637124,-73.56923077 8.572446218,-73.54615385 8.592256345,-73.52307692 8.612067507,-73.54615385 8.631879706,-73.56923077 8.651692945,-73.59230769 8.671507227,-73.61538462 8.651692945))
2156174|1|-72.76153846|8.612067507|POLYGON((-72.78461538 8.651692945,-72.80769231 8.631879706,-72.83076923 8.612067507,-72.80769231 8.592256345,-72.78461538 8.572446218,-72.76153846 8.552637124,-72.73846154 8.572446218,-72.71538462 8.592256345,-72.69230769 8.612067507,-72.71538462 8.631879706,-72.73846154 8.651692945,-72.76153846 8.671507227,-72.78461538 8.651692945))
2156175|1|-72.62307692|8.612067507|POLYGON((-72.64615385 8.651692945,-72.66923077 8.631879706,-72.69230769 8.612067507,-72.66923077 8.592256345,-72.64615385 8.572446218,-72.62307692 8.552637124,-72.6 8.572446218,-72.57692308 8.592256345,-72.55384615 8.612067507,-72.57692308 8.631879706,-72.6 8.651692945,-72.62307692 8.671507227,-72.64615385 8.651692945))
2156177|2|-72.34615385|8.612067507|POLYGON((-72.36923077 8.651692945,-72.39230769 8.631879706,-72.41538462 8.612067507,-72.39230769 8.592256345,-72.36923077 8.572446218,-72.34615385 8.552637124,-72.32307692 8.572446218,-72.3 8.592256345,-72.27692308 8.612067507,-72.3 8.631879706,-72.32307692 8.651692945,-72.34615385 8.671507227,-72.36923077 8.651692945))
2156182|2|-71.65384615|8.612067507|POLYGON((-71.67692308 8.651692945,-71.7 8.631879706,-71.72307692 8.612067507,-71.7 8.592256345,-71.67692308 8.572446218,-71.65384615 8.552637124,-71.63076923 8.572446218,-71.60769231 8.592256345,-71.58461538 8.612067507,-71.60769231 8.631879706,-71.63076923 8.651692945,-71.65384615 8.671507227,-71.67692308 8.651692945))
2156185|2|-71.23846154|8.612067507|POLYGON((-71.26153846 8.651692945,-71.28461538 8.631879706,-71.30769231 8.612067507,-71.28461538 8.592256345,-71.26153846 8.572446218,-71.23846154 8.552637124,-71.21538462 8.572446218,-71.19230769 8.592256345,-71.16923077 8.612067507,-71.19230769 8.631879706,-71.21538462 8.651692945,-71.23846154 8.671507227,-71.26153846 8.651692945))
2156186|2|-71.1|8.612067507|POLYGON((-71.12307692 8.651692945,-71.14615385 8.631879706,-71.16923077 8.612067507,-71.14615385 8.592256345,-71.12307692 8.572446218,-71.1 8.552637124,-71.07692308 8.572446218,-71.05384615 8.592256345,-71.03076923 8.612067507,-71.05384615 8.631879706,-71.07692308 8.651692945,-71.1 8.671507227,-71.12307692 8.651692945))
2156192|2|-70.26923077|8.612067507|POLYGON((-70.29230769 8.651692945,-70.31538462 8.631879706,-70.33846154 8.612067507,-70.31538462 8.592256345,-70.29230769 8.572446218,-70.26923077 8.552637124,-70.24615385 8.572446218,-70.22307692 8.592256345,-70.2 8.612067507,-70.22307692 8.631879706,-70.24615385 8.651692945,-70.26923077 8.671507227,-70.29230769 8.651692945))
2156193|2|-70.13076923|8.612067507|POLYGON((-70.15384615 8.651692945,-70.17692308 8.631879706,-70.2 8.612067507,-70.17692308 8.592256345,-70.15384615 8.572446218,-70.13076923 8.552637124,-70.10769231 8.572446218,-70.08461538 8.592256345,-70.06153846 8.612067507,-70.08461538 8.631879706,-70.10769231 8.651692945,-70.13076923 8.671507227,-70.15384615 8.651692945))
2156195|2|-69.85384615|8.612067507|POLYGON((-69.87692308 8.651692945,-69.9 8.631879706,-69.92307692 8.612067507,-69.9 8.592256345,-69.87692308 8.572446218,-69.85384615 8.552637124,-69.83076923 8.572446218,-69.80769231 8.592256345,-69.78461538 8.612067507,-69.80769231 8.631879706,-69.83076923 8.651692945,-69.85384615 8.671507227,-69.87692308 8.651692945))
2156198|2|-69.43846154|8.612067507|POLYGON((-69.46153846 8.651692945,-69.48461538 8.631879706,-69.50769231 8.612067507,-69.48461538 8.592256345,-69.46153846 8.572446218,-69.43846154 8.552637124,-69.41538462 8.572446218,-69.39230769 8.592256345,-69.36923077 8.612067507,-69.39230769 8.631879706,-69.41538462 8.651692945,-69.43846154 8.671507227,-69.46153846 8.651692945))
2156246|2|-62.79230769|8.612067507|POLYGON((-62.81538462 8.651692945,-62.83846154 8.631879706,-62.86153846 8.612067507,-62.83846154 8.592256345,-62.81538462 8.572446218,-62.79230769 8.552637124,-62.76923077 8.572446218,-62.74615385 8.592256345,-62.72307692 8.612067507,-62.74615385 8.631879706,-62.76923077 8.651692945,-62.79230769 8.671507227,-62.81538462 8.651692945))
2158742|1|-77.26153846|8.552637124|POLYGON((-77.28461538 8.592256345,-77.30769231 8.572446218,-77.33076923 8.552637124,-77.30769231 8.532829059,-77.28461538 8.513022022,-77.26153846 8.49321601,-77.23846154 8.513022022,-77.21538462 8.532829059,-77.19230769 8.552637124,-77.21538462 8.572446218,-77.23846154 8.592256345,-77.26153846 8.612067507,-77.28461538 8.592256345))
2158746|1|-76.70769231|8.552637124|POLYGON((-76.73076923 8.592256345,-76.75384615 8.572446218,-76.77692308 8.552637124,-76.75384615 8.532829059,-76.73076923 8.513022022,-76.70769231 8.49321601,-76.68461538 8.513022022,-76.66153846 8.532829059,-76.63846154 8.552637124,-76.66153846 8.572446218,-76.68461538 8.592256345,-76.70769231 8.612067507,-76.73076923 8.592256345))
2158761|1|-74.63076923|8.552637124|POLYGON((-74.65384615 8.592256345,-74.67692308 8.572446218,-74.7 8.552637124,-74.67692308 8.532829059,-74.65384615 8.513022022,-74.63076923 8.49321601,-74.60769231 8.513022022,-74.58461538 8.532829059,-74.56153846 8.552637124,-74.58461538 8.572446218,-74.60769231 8.592256345,-74.63076923 8.612067507,-74.65384615 8.592256345))
2158764|1|-74.21538462|8.552637124|POLYGON((-74.23846154 8.592256345,-74.26153846 8.572446218,-74.28461538 8.552637124,-74.26153846 8.532829059,-74.23846154 8.513022022,-74.21538462 8.49321601,-74.19230769 8.513022022,-74.16923077 8.532829059,-74.14615385 8.552637124,-74.16923077 8.572446218,-74.19230769 8.592256345,-74.21538462 8.612067507,-74.23846154 8.592256345))
2158768|1|-73.66153846|8.552637124|POLYGON((-73.68461538 8.592256345,-73.70769231 8.572446218,-73.73076923 8.552637124,-73.70769231 8.532829059,-73.68461538 8.513022022,-73.66153846 8.49321601,-73.63846154 8.513022022,-73.61538462 8.532829059,-73.59230769 8.552637124,-73.61538462 8.572446218,-73.63846154 8.592256345,-73.66153846 8.612067507,-73.68461538 8.592256345))
2158772|1|-73.10769231|8.552637124|POLYGON((-73.13076923 8.592256345,-73.15384615 8.572446218,-73.17692308 8.552637124,-73.15384615 8.532829059,-73.13076923 8.513022022,-73.10769231 8.49321601,-73.08461538 8.513022022,-73.06153846 8.532829059,-73.03846154 8.552637124,-73.06153846 8.572446218,-73.08461538 8.592256345,-73.10769231 8.612067507,-73.13076923 8.592256345))
2158783|2|-71.58461538|8.552637124|POLYGON((-71.60769231 8.592256345,-71.63076923 8.572446218,-71.65384615 8.552637124,-71.63076923 8.532829059,-71.60769231 8.513022022,-71.58461538 8.49321601,-71.56153846 8.513022022,-71.53846154 8.532829059,-71.51538462 8.552637124,-71.53846154 8.572446218,-71.56153846 8.592256345,-71.58461538 8.612067507,-71.60769231 8.592256345))
2158785|2|-71.30769231|8.552637124|POLYGON((-71.33076923 8.592256345,-71.35384615 8.572446218,-71.37692308 8.552637124,-71.35384615 8.532829059,-71.33076923 8.513022022,-71.30769231 8.49321601,-71.28461538 8.513022022,-71.26153846 8.532829059,-71.23846154 8.552637124,-71.26153846 8.572446218,-71.28461538 8.592256345,-71.30769231 8.612067507,-71.33076923 8.592256345))
2158786|2|-71.16923077|8.552637124|POLYGON((-71.19230769 8.592256345,-71.21538462 8.572446218,-71.23846154 8.552637124,-71.21538462 8.532829059,-71.19230769 8.513022022,-71.16923077 8.49321601,-71.14615385 8.513022022,-71.12307692 8.532829059,-71.1 8.552637124,-71.12307692 8.572446218,-71.14615385 8.592256345,-71.16923077 8.612067507,-71.19230769 8.592256345))
2158792|2|-70.33846154|8.552637124|POLYGON((-70.36153846 8.592256345,-70.38461538 8.572446218,-70.40769231 8.552637124,-70.38461538 8.532829059,-70.36153846 8.513022022,-70.33846154 8.49321601,-70.31538462 8.513022022,-70.29230769 8.532829059,-70.26923077 8.552637124,-70.29230769 8.572446218,-70.31538462 8.592256345,-70.33846154 8.612067507,-70.36153846 8.592256345))
2158793|2|-70.2|8.552637124|POLYGON((-70.22307692 8.592256345,-70.24615385 8.572446218,-70.26923077 8.552637124,-70.24615385 8.532829059,-70.22307692 8.513022022,-70.2 8.49321601,-70.17692308 8.513022022,-70.15384615 8.532829059,-70.13076923 8.552637124,-70.15384615 8.572446218,-70.17692308 8.592256345,-70.2 8.612067507,-70.22307692 8.592256345))
2158837|2|-64.10769231|8.552637124|POLYGON((-64.13076923 8.592256345,-64.15384615 8.572446218,-64.17692308 8.552637124,-64.15384615 8.532829059,-64.13076923 8.513022022,-64.10769231 8.49321601,-64.08461538 8.513022022,-64.06153846 8.532829059,-64.03846154 8.552637124,-64.06153846 8.572446218,-64.08461538 8.592256345,-64.10769231 8.612067507,-64.13076923 8.592256345))
2161354|1|-75.53076923|8.49321601|POLYGON((-75.55384615 8.532829059,-75.57692308 8.513022022,-75.6 8.49321601,-75.57692308 8.473411021,-75.55384615 8.453607051,-75.53076923 8.433804098,-75.50769231 8.453607051,-75.48461538 8.473411021,-75.46153846 8.49321601,-75.48461538 8.513022022,-75.50769231 8.532829059,-75.53076923 8.552637124,-75.55384615 8.532829059))
2161361|1|-74.56153846|8.49321601|POLYGON((-74.58461538 8.532829059,-74.60769231 8.513022022,-74.63076923 8.49321601,-74.60769231 8.473411021,-74.58461538 8.453607051,-74.56153846 8.433804098,-74.53846154 8.453607051,-74.51538462 8.473411021,-74.49230769 8.49321601,-74.51538462 8.513022022,-74.53846154 8.532829059,-74.56153846 8.552637124,-74.58461538 8.532829059))
2161368|1|-73.59230769|8.49321601|POLYGON((-73.61538462 8.532829059,-73.63846154 8.513022022,-73.66153846 8.49321601,-73.63846154 8.473411021,-73.61538462 8.453607051,-73.59230769 8.433804098,-73.56923077 8.453607051,-73.54615385 8.473411021,-73.52307692 8.49321601,-73.54615385 8.513022022,-73.56923077 8.532829059,-73.59230769 8.552637124,-73.61538462 8.532829059))
2161369|1|-73.45384615|8.49321601|POLYGON((-73.47692308 8.532829059,-73.5 8.513022022,-73.52307692 8.49321601,-73.5 8.473411021,-73.47692308 8.453607051,-73.45384615 8.433804098,-73.43076923 8.453607051,-73.40769231 8.473411021,-73.38461538 8.49321601,-73.40769231 8.513022022,-73.43076923 8.532829059,-73.45384615 8.552637124,-73.47692308 8.532829059))
2161370|1|-73.31538462|8.49321601|POLYGON((-73.33846154 8.532829059,-73.36153846 8.513022022,-73.38461538 8.49321601,-73.36153846 8.473411021,-73.33846154 8.453607051,-73.31538462 8.433804098,-73.29230769 8.453607051,-73.26923077 8.473411021,-73.24615385 8.49321601,-73.26923077 8.513022022,-73.29230769 8.532829059,-73.31538462 8.552637124,-73.33846154 8.532829059))
2161375|1|-72.62307692|8.49321601|POLYGON((-72.64615385 8.532829059,-72.66923077 8.513022022,-72.69230769 8.49321601,-72.66923077 8.473411021,-72.64615385 8.453607051,-72.62307692 8.433804098,-72.6 8.453607051,-72.57692308 8.473411021,-72.55384615 8.49321601,-72.57692308 8.513022022,-72.6 8.532829059,-72.62307692 8.552637124,-72.64615385 8.532829059))
2161381|2|-71.79230769|8.49321601|POLYGON((-71.81538462 8.532829059,-71.83846154 8.513022022,-71.86153846 8.49321601,-71.83846154 8.473411021,-71.81538462 8.453607051,-71.79230769 8.433804098,-71.76923077 8.453607051,-71.74615385 8.473411021,-71.72307692 8.49321601,-71.74615385 8.513022022,-71.76923077 8.532829059,-71.79230769 8.552637124,-71.81538462 8.532829059))
2161383|2|-71.51538462|8.49321601|POLYGON((-71.53846154 8.532829059,-71.56153846 8.513022022,-71.58461538 8.49321601,-71.56153846 8.473411021,-71.53846154 8.453607051,-71.51538462 8.433804098,-71.49230769 8.453607051,-71.46923077 8.473411021,-71.44615385 8.49321601,-71.46923077 8.513022022,-71.49230769 8.532829059,-71.51538462 8.552637124,-71.53846154 8.532829059))
2161384|2|-71.37692308|8.49321601|POLYGON((-71.4 8.532829059,-71.42307692 8.513022022,-71.44615385 8.49321601,-71.42307692 8.473411021,-71.4 8.453607051,-71.37692308 8.433804098,-71.35384615 8.453607051,-71.33076923 8.473411021,-71.30769231 8.49321601,-71.33076923 8.513022022,-71.35384615 8.532829059,-71.37692308 8.552637124,-71.4 8.532829059))
2161385|2|-71.23846154|8.49321601|POLYGON((-71.26153846 8.532829059,-71.28461538 8.513022022,-71.30769231 8.49321601,-71.28461538 8.473411021,-71.26153846 8.453607051,-71.23846154 8.433804098,-71.21538462 8.453607051,-71.19230769 8.473411021,-71.16923077 8.49321601,-71.19230769 8.513022022,-71.21538462 8.532829059,-71.23846154 8.552637124,-71.26153846 8.532829059))
2161391|2|-70.40769231|8.49321601|POLYGON((-70.43076923 8.532829059,-70.45384615 8.513022022,-70.47692308 8.49321601,-70.45384615 8.473411021,-70.43076923 8.453607051,-70.40769231 8.433804098,-70.38461538 8.453607051,-70.36153846 8.473411021,-70.33846154 8.49321601,-70.36153846 8.513022022,-70.38461538 8.532829059,-70.40769231 8.552637124,-70.43076923 8.532829059))
2161447|2|-62.65384615|8.49321601|POLYGON((-62.67692308 8.532829059,-62.7 8.513022022,-62.72307692 8.49321601,-62.7 8.473411021,-62.67692308 8.453607051,-62.65384615 8.433804098,-62.63076923 8.453607051,-62.60769231 8.473411021,-62.58461538 8.49321601,-62.60769231 8.513022022,-62.63076923 8.532829059,-62.65384615 8.552637124,-62.67692308 8.532829059))
2163945|1|-76.84615385|8.433804098|POLYGON((-76.86923077 8.473411021,-76.89230769 8.453607051,-76.91538462 8.433804098,-76.89230769 8.41400216,-76.86923077 8.394201234,-76.84615385 8.374401318,-76.82307692 8.394201234,-76.8 8.41400216,-76.77692308 8.433804098,-76.8 8.453607051,-76.82307692 8.473411021,-76.84615385 8.49321601,-76.86923077 8.473411021))
2163954|1|-75.6|8.433804098|POLYGON((-75.62307692 8.473411021,-75.64615385 8.453607051,-75.66923077 8.433804098,-75.64615385 8.41400216,-75.62307692 8.394201234,-75.6 8.374401318,-75.57692308 8.394201234,-75.55384615 8.41400216,-75.53076923 8.433804098,-75.55384615 8.453607051,-75.57692308 8.473411021,-75.6 8.49321601,-75.62307692 8.473411021))
2163981|2|-71.86153846|8.433804098|POLYGON((-71.88461538 8.473411021,-71.90769231 8.453607051,-71.93076923 8.433804098,-71.90769231 8.41400216,-71.88461538 8.394201234,-71.86153846 8.374401318,-71.83846154 8.394201234,-71.81538462 8.41400216,-71.79230769 8.433804098,-71.81538462 8.453607051,-71.83846154 8.473411021,-71.86153846 8.49321601,-71.88461538 8.473411021))
2166545|1|-76.77692308|8.374401318|POLYGON((-76.8 8.41400216,-76.82307692 8.394201234,-76.84615385 8.374401318,-76.82307692 8.35460241,-76.8 8.334804506,-76.77692308 8.315007604,-76.75384615 8.334804506,-76.73076923 8.35460241,-76.70769231 8.374401318,-76.73076923 8.394201234,-76.75384615 8.41400216,-76.77692308 8.433804098,-76.8 8.41400216))
2166560|1|-74.7|8.374401318|POLYGON((-74.72307692 8.41400216,-74.74615385 8.394201234,-74.76923077 8.374401318,-74.74615385 8.35460241,-74.72307692 8.334804506,-74.7 8.315007604,-74.67692308 8.334804506,-74.65384615 8.35460241,-74.63076923 8.374401318,-74.65384615 8.394201234,-74.67692308 8.41400216,-74.7 8.433804098,-74.72307692 8.41400216))
2166577|8|-72.34615385|8.374401318|POLYGON((-72.36923077 8.41400216,-72.39230769 8.394201234,-72.41538462 8.374401318,-72.39230769 8.35460241,-72.36923077 8.334804506,-72.34615385 8.315007604,-72.32307692 8.334804506,-72.3 8.35460241,-72.27692308 8.374401318,-72.3 8.394201234,-72.32307692 8.41400216,-72.34615385 8.433804098,-72.36923077 8.41400216))
2166579|2|-72.06923077|8.374401318|POLYGON((-72.09230769 8.41400216,-72.11538462 8.394201234,-72.13846154 8.374401318,-72.11538462 8.35460241,-72.09230769 8.334804506,-72.06923077 8.315007604,-72.04615385 8.334804506,-72.02307692 8.35460241,-72 8.374401318,-72.02307692 8.394201234,-72.04615385 8.41400216,-72.06923077 8.433804098,-72.09230769 8.41400216))
2166581|2|-71.79230769|8.374401318|POLYGON((-71.81538462 8.41400216,-71.83846154 8.394201234,-71.86153846 8.374401318,-71.83846154 8.35460241,-71.81538462 8.334804506,-71.79230769 8.315007604,-71.76923077 8.334804506,-71.74615385 8.35460241,-71.72307692 8.374401318,-71.74615385 8.394201234,-71.76923077 8.41400216,-71.79230769 8.433804098,-71.81538462 8.41400216))
2166582|2|-71.65384615|8.374401318|POLYGON((-71.67692308 8.41400216,-71.7 8.394201234,-71.72307692 8.374401318,-71.7 8.35460241,-71.67692308 8.334804506,-71.65384615 8.315007604,-71.63076923 8.334804506,-71.60769231 8.35460241,-71.58461538 8.374401318,-71.60769231 8.394201234,-71.63076923 8.41400216,-71.65384615 8.433804098,-71.67692308 8.41400216))
2166590|2|-70.54615385|8.374401318|POLYGON((-70.56923077 8.41400216,-70.59230769 8.394201234,-70.61538462 8.374401318,-70.59230769 8.35460241,-70.56923077 8.334804506,-70.54615385 8.315007604,-70.52307692 8.334804506,-70.5 8.35460241,-70.47692308 8.374401318,-70.5 8.394201234,-70.52307692 8.41400216,-70.54615385 8.433804098,-70.56923077 8.41400216))
2166629|2|-65.14615385|8.374401318|POLYGON((-65.16923077 8.41400216,-65.19230769 8.394201234,-65.21538462 8.374401318,-65.19230769 8.35460241,-65.16923077 8.334804506,-65.14615385 8.315007604,-65.12307692 8.334804506,-65.1 8.35460241,-65.07692308 8.374401318,-65.1 8.394201234,-65.12307692 8.41400216,-65.14615385 8.433804098,-65.16923077 8.41400216))
2166631|7|-64.86923077|8.374401318|POLYGON((-64.89230769 8.41400216,-64.91538462 8.394201234,-64.93846154 8.374401318,-64.91538462 8.35460241,-64.89230769 8.334804506,-64.86923077 8.315007604,-64.84615385 8.334804506,-64.82307692 8.35460241,-64.8 8.374401318,-64.82307692 8.394201234,-64.84615385 8.41400216,-64.86923077 8.433804098,-64.89230769 8.41400216))
2166647|2|-62.65384615|8.374401318|POLYGON((-62.67692308 8.41400216,-62.7 8.394201234,-62.72307692 8.374401318,-62.7 8.35460241,-62.67692308 8.334804506,-62.65384615 8.315007604,-62.63076923 8.334804506,-62.60769231 8.35460241,-62.58461538 8.374401318,-62.60769231 8.394201234,-62.63076923 8.41400216,-62.65384615 8.433804098,-62.67692308 8.41400216))
2166648|1|-62.51538462|8.374401318|POLYGON((-62.53846154 8.41400216,-62.56153846 8.394201234,-62.58461538 8.374401318,-62.56153846 8.35460241,-62.53846154 8.334804506,-62.51538462 8.315007604,-62.49230769 8.334804506,-62.46923077 8.35460241,-62.44615385 8.374401318,-62.46923077 8.394201234,-62.49230769 8.41400216,-62.51538462 8.433804098,-62.53846154 8.41400216))
2169150|1|-76.15384615|8.315007604|POLYGON((-76.17692308 8.35460241,-76.2 8.334804506,-76.22307692 8.315007604,-76.2 8.295211702,-76.17692308 8.275416797,-76.15384615 8.255622886,-76.13076923 8.275416797,-76.10769231 8.295211702,-76.08461538 8.315007604,-76.10769231 8.334804506,-76.13076923 8.35460241,-76.15384615 8.374401318,-76.17692308 8.35460241))
2169157|1|-75.18461538|8.315007604|POLYGON((-75.20769231 8.35460241,-75.23076923 8.334804506,-75.25384615 8.315007604,-75.23076923 8.295211702,-75.20769231 8.275416797,-75.18461538 8.255622886,-75.16153846 8.275416797,-75.13846154 8.295211702,-75.11538462 8.315007604,-75.13846154 8.334804506,-75.16153846 8.35460241,-75.18461538 8.374401318,-75.20769231 8.35460241))
2169167|1|-73.8|8.315007604|POLYGON((-73.82307692 8.35460241,-73.84615385 8.334804506,-73.86923077 8.315007604,-73.84615385 8.295211702,-73.82307692 8.275416797,-73.8 8.255622886,-73.77692308 8.275416797,-73.75384615 8.295211702,-73.73076923 8.315007604,-73.75384615 8.334804506,-73.77692308 8.35460241,-73.8 8.374401318,-73.82307692 8.35460241))
2169168|1|-73.66153846|8.315007604|POLYGON((-73.68461538 8.35460241,-73.70769231 8.334804506,-73.73076923 8.315007604,-73.70769231 8.295211702,-73.68461538 8.275416797,-73.66153846 8.255622886,-73.63846154 8.275416797,-73.61538462 8.295211702,-73.59230769 8.315007604,-73.61538462 8.334804506,-73.63846154 8.35460241,-73.66153846 8.374401318,-73.68461538 8.35460241))
2169170|1|-73.38461538|8.315007604|POLYGON((-73.40769231 8.35460241,-73.43076923 8.334804506,-73.45384615 8.315007604,-73.43076923 8.295211702,-73.40769231 8.275416797,-73.38461538 8.255622886,-73.36153846 8.275416797,-73.33846154 8.295211702,-73.31538462 8.315007604,-73.33846154 8.334804506,-73.36153846 8.35460241,-73.38461538 8.374401318,-73.40769231 8.35460241))
2169177|1|-72.41538462|8.315007604|POLYGON((-72.43846154 8.35460241,-72.46153846 8.334804506,-72.48461538 8.315007604,-72.46153846 8.295211702,-72.43846154 8.275416797,-72.41538462 8.255622886,-72.39230769 8.275416797,-72.36923077 8.295211702,-72.34615385 8.315007604,-72.36923077 8.334804506,-72.39230769 8.35460241,-72.41538462 8.374401318,-72.43846154 8.35460241))
2169179|2|-72.13846154|8.315007604|POLYGON((-72.16153846 8.35460241,-72.18461538 8.334804506,-72.20769231 8.315007604,-72.18461538 8.295211702,-72.16153846 8.275416797,-72.13846154 8.255622886,-72.11538462 8.275416797,-72.09230769 8.295211702,-72.06923077 8.315007604,-72.09230769 8.334804506,-72.11538462 8.35460241,-72.13846154 8.374401318,-72.16153846 8.35460241))
2169182|2|-71.72307692|8.315007604|POLYGON((-71.74615385 8.35460241,-71.76923077 8.334804506,-71.79230769 8.315007604,-71.76923077 8.295211702,-71.74615385 8.275416797,-71.72307692 8.255622886,-71.7 8.275416797,-71.67692308 8.295211702,-71.65384615 8.315007604,-71.67692308 8.334804506,-71.7 8.35460241,-71.72307692 8.374401318,-71.74615385 8.35460241))
2169197|2|-69.64615385|8.315007604|POLYGON((-69.66923077 8.35460241,-69.69230769 8.334804506,-69.71538462 8.315007604,-69.69230769 8.295211702,-69.66923077 8.275416797,-69.64615385 8.255622886,-69.62307692 8.275416797,-69.6 8.295211702,-69.57692308 8.315007604,-69.6 8.334804506,-69.62307692 8.35460241,-69.64615385 8.374401318,-69.66923077 8.35460241))
2169246|2|-62.86153846|8.315007604|POLYGON((-62.88461538 8.35460241,-62.90769231 8.334804506,-62.93076923 8.315007604,-62.90769231 8.295211702,-62.88461538 8.275416797,-62.86153846 8.255622886,-62.83846154 8.275416797,-62.81538462 8.295211702,-62.79230769 8.315007604,-62.81538462 8.334804506,-62.83846154 8.35460241,-62.86153846 8.374401318,-62.88461538 8.35460241))
2169247|2|-62.72307692|8.315007604|POLYGON((-62.74615385 8.35460241,-62.76923077 8.334804506,-62.79230769 8.315007604,-62.76923077 8.295211702,-62.74615385 8.275416797,-62.72307692 8.255622886,-62.7 8.275416797,-62.67692308 8.295211702,-62.65384615 8.315007604,-62.67692308 8.334804506,-62.7 8.35460241,-62.72307692 8.374401318,-62.74615385 8.35460241))
2169248|2|-62.58461538|8.315007604|POLYGON((-62.60769231 8.35460241,-62.63076923 8.334804506,-62.65384615 8.315007604,-62.63076923 8.295211702,-62.60769231 8.275416797,-62.58461538 8.255622886,-62.56153846 8.275416797,-62.53846154 8.295211702,-62.51538462 8.315007604,-62.53846154 8.334804506,-62.56153846 8.35460241,-62.58461538 8.374401318,-62.60769231 8.35460241))
2171748|2|-76.36153846|8.255622886|POLYGON((-76.38461538 8.295211702,-76.40769231 8.275416797,-76.43076923 8.255622886,-76.40769231 8.235829968,-76.38461538 8.216038039,-76.36153846 8.196247098,-76.33846154 8.216038039,-76.31538462 8.235829968,-76.29230769 8.255622886,-76.31538462 8.275416797,-76.33846154 8.295211702,-76.36153846 8.315007604,-76.38461538 8.295211702))
2171750|1|-76.08461538|8.255622886|POLYGON((-76.10769231 8.295211702,-76.13076923 8.275416797,-76.15384615 8.255622886,-76.13076923 8.235829968,-76.10769231 8.216038039,-76.08461538 8.196247098,-76.06153846 8.216038039,-76.03846154 8.235829968,-76.01538462 8.255622886,-76.03846154 8.275416797,-76.06153846 8.295211702,-76.08461538 8.315007604,-76.10769231 8.295211702))
2171754|1|-75.53076923|8.255622886|POLYGON((-75.55384615 8.295211702,-75.57692308 8.275416797,-75.6 8.255622886,-75.57692308 8.235829968,-75.55384615 8.216038039,-75.53076923 8.196247098,-75.50769231 8.216038039,-75.48461538 8.235829968,-75.46153846 8.255622886,-75.48461538 8.275416797,-75.50769231 8.295211702,-75.53076923 8.315007604,-75.55384615 8.295211702))
2171755|1|-75.39230769|8.255622886|POLYGON((-75.41538462 8.295211702,-75.43846154 8.275416797,-75.46153846 8.255622886,-75.43846154 8.235829968,-75.41538462 8.216038039,-75.39230769 8.196247098,-75.36923077 8.216038039,-75.34615385 8.235829968,-75.32307692 8.255622886,-75.34615385 8.275416797,-75.36923077 8.295211702,-75.39230769 8.315007604,-75.41538462 8.295211702))
2171768|1|-73.59230769|8.255622886|POLYGON((-73.61538462 8.295211702,-73.63846154 8.275416797,-73.66153846 8.255622886,-73.63846154 8.235829968,-73.61538462 8.216038039,-73.59230769 8.196247098,-73.56923077 8.216038039,-73.54615385 8.235829968,-73.52307692 8.255622886,-73.54615385 8.275416797,-73.56923077 8.295211702,-73.59230769 8.315007604,-73.61538462 8.295211702))
2171770|1|-73.31538462|8.255622886|POLYGON((-73.33846154 8.295211702,-73.36153846 8.275416797,-73.38461538 8.255622886,-73.36153846 8.235829968,-73.33846154 8.216038039,-73.31538462 8.196247098,-73.29230769 8.216038039,-73.26923077 8.235829968,-73.24615385 8.255622886,-73.26923077 8.275416797,-73.29230769 8.295211702,-73.31538462 8.315007604,-73.33846154 8.295211702))
2171779|2|-72.06923077|8.255622886|POLYGON((-72.09230769 8.295211702,-72.11538462 8.275416797,-72.13846154 8.255622886,-72.11538462 8.235829968,-72.09230769 8.216038039,-72.06923077 8.196247098,-72.04615385 8.216038039,-72.02307692 8.235829968,-72 8.255622886,-72.02307692 8.275416797,-72.04615385 8.295211702,-72.06923077 8.315007604,-72.09230769 8.295211702))
2171781|2|-71.79230769|8.255622886|POLYGON((-71.81538462 8.295211702,-71.83846154 8.275416797,-71.86153846 8.255622886,-71.83846154 8.235829968,-71.81538462 8.216038039,-71.79230769 8.196247098,-71.76923077 8.216038039,-71.74615385 8.235829968,-71.72307692 8.255622886,-71.74615385 8.275416797,-71.76923077 8.295211702,-71.79230769 8.315007604,-71.81538462 8.295211702))
2171785|2|-71.23846154|8.255622886|POLYGON((-71.26153846 8.295211702,-71.28461538 8.275416797,-71.30769231 8.255622886,-71.28461538 8.235829968,-71.26153846 8.216038039,-71.23846154 8.196247098,-71.21538462 8.216038039,-71.19230769 8.235829968,-71.16923077 8.255622886,-71.19230769 8.275416797,-71.21538462 8.295211702,-71.23846154 8.315007604,-71.26153846 8.295211702))
2171788|2|-70.82307692|8.255622886|POLYGON((-70.84615385 8.295211702,-70.86923077 8.275416797,-70.89230769 8.255622886,-70.86923077 8.235829968,-70.84615385 8.216038039,-70.82307692 8.196247098,-70.8 8.216038039,-70.77692308 8.235829968,-70.75384615 8.255622886,-70.77692308 8.275416797,-70.8 8.295211702,-70.82307692 8.315007604,-70.84615385 8.295211702))
2171795|2|-69.85384615|8.255622886|POLYGON((-69.87692308 8.295211702,-69.9 8.275416797,-69.92307692 8.255622886,-69.9 8.235829968,-69.87692308 8.216038039,-69.85384615 8.196247098,-69.83076923 8.216038039,-69.80769231 8.235829968,-69.78461538 8.255622886,-69.80769231 8.275416797,-69.83076923 8.295211702,-69.85384615 8.315007604,-69.87692308 8.295211702))
2171797|2|-69.57692308|8.255622886|POLYGON((-69.6 8.295211702,-69.62307692 8.275416797,-69.64615385 8.255622886,-69.62307692 8.235829968,-69.6 8.216038039,-69.57692308 8.196247098,-69.55384615 8.216038039,-69.53076923 8.235829968,-69.50769231 8.255622886,-69.53076923 8.275416797,-69.55384615 8.295211702,-69.57692308 8.315007604,-69.6 8.295211702))
2171845|2|-62.93076923|8.255622886|POLYGON((-62.95384615 8.295211702,-62.97692308 8.275416797,-63 8.255622886,-62.97692308 8.235829968,-62.95384615 8.216038039,-62.93076923 8.196247098,-62.90769231 8.216038039,-62.88461538 8.235829968,-62.86153846 8.255622886,-62.88461538 8.275416797,-62.90769231 8.295211702,-62.93076923 8.315007604,-62.95384615 8.295211702))
2171846|2|-62.79230769|8.255622886|POLYGON((-62.81538462 8.295211702,-62.83846154 8.275416797,-62.86153846 8.255622886,-62.83846154 8.235829968,-62.81538462 8.216038039,-62.79230769 8.196247098,-62.76923077 8.216038039,-62.74615385 8.235829968,-62.72307692 8.255622886,-62.74615385 8.275416797,-62.76923077 8.295211702,-62.79230769 8.315007604,-62.81538462 8.295211702))
2171847|2|-62.65384615|8.255622886|POLYGON((-62.67692308 8.295211702,-62.7 8.275416797,-62.72307692 8.255622886,-62.7 8.235829968,-62.67692308 8.216038039,-62.65384615 8.196247098,-62.63076923 8.216038039,-62.60769231 8.235829968,-62.58461538 8.255622886,-62.60769231 8.275416797,-62.63076923 8.295211702,-62.65384615 8.315007604,-62.67692308 8.295211702))
2174351|1|-76.01538462|8.196247098|POLYGON((-76.03846154 8.235829968,-76.06153846 8.216038039,-76.08461538 8.196247098,-76.06153846 8.176457141,-76.03846154 8.156668166,-76.01538462 8.136880171,-75.99230769 8.156668166,-75.96923077 8.176457141,-75.94615385 8.196247098,-75.96923077 8.216038039,-75.99230769 8.235829968,-76.01538462 8.255622886,-76.03846154 8.235829968))
2174355|1|-75.46153846|8.196247098|POLYGON((-75.48461538 8.235829968,-75.50769231 8.216038039,-75.53076923 8.196247098,-75.50769231 8.176457141,-75.48461538 8.156668166,-75.46153846 8.136880171,-75.43846154 8.156668166,-75.41538462 8.176457141,-75.39230769 8.196247098,-75.41538462 8.216038039,-75.43846154 8.235829968,-75.46153846 8.255622886,-75.48461538 8.235829968))
2174370|1|-73.38461538|8.196247098|POLYGON((-73.40769231 8.235829968,-73.43076923 8.216038039,-73.45384615 8.196247098,-73.43076923 8.176457141,-73.40769231 8.156668166,-73.38461538 8.136880171,-73.36153846 8.156668166,-73.33846154 8.176457141,-73.31538462 8.196247098,-73.33846154 8.216038039,-73.36153846 8.235829968,-73.38461538 8.255622886,-73.40769231 8.235829968))
2174371|1|-73.24615385|8.196247098|POLYGON((-73.26923077 8.235829968,-73.29230769 8.216038039,-73.31538462 8.196247098,-73.29230769 8.176457141,-73.26923077 8.156668166,-73.24615385 8.136880171,-73.22307692 8.156668166,-73.2 8.176457141,-73.17692308 8.196247098,-73.2 8.216038039,-73.22307692 8.235829968,-73.24615385 8.255622886,-73.26923077 8.235829968))
2174378|2|-72.27692308|8.196247098|POLYGON((-72.3 8.235829968,-72.32307692 8.216038039,-72.34615385 8.196247098,-72.32307692 8.176457141,-72.3 8.156668166,-72.27692308 8.136880171,-72.25384615 8.156668166,-72.23076923 8.176457141,-72.20769231 8.196247098,-72.23076923 8.216038039,-72.25384615 8.235829968,-72.27692308 8.255622886,-72.3 8.235829968))
2174380|2|-72|8.196247098|POLYGON((-72.02307692 8.235829968,-72.04615385 8.216038039,-72.06923077 8.196247098,-72.04615385 8.176457141,-72.02307692 8.156668166,-72 8.136880171,-71.97692308 8.156668166,-71.95384615 8.176457141,-71.93076923 8.196247098,-71.95384615 8.216038039,-71.97692308 8.235829968,-72 8.255622886,-72.02307692 8.235829968))
2174382|1|-71.72307692|8.196247098|POLYGON((-71.74615385 8.235829968,-71.76923077 8.216038039,-71.79230769 8.196247098,-71.76923077 8.176457141,-71.74615385 8.156668166,-71.72307692 8.136880171,-71.7 8.156668166,-71.67692308 8.176457141,-71.65384615 8.196247098,-71.67692308 8.216038039,-71.7 8.235829968,-71.72307692 8.255622886,-71.74615385 8.235829968))
2174383|2|-71.58461538|8.196247098|POLYGON((-71.60769231 8.235829968,-71.63076923 8.216038039,-71.65384615 8.196247098,-71.63076923 8.176457141,-71.60769231 8.156668166,-71.58461538 8.136880171,-71.56153846 8.156668166,-71.53846154 8.176457141,-71.51538462 8.196247098,-71.53846154 8.216038039,-71.56153846 8.235829968,-71.58461538 8.255622886,-71.60769231 8.235829968))
2174388|2|-70.89230769|8.196247098|POLYGON((-70.91538462 8.235829968,-70.93846154 8.216038039,-70.96153846 8.196247098,-70.93846154 8.176457141,-70.91538462 8.156668166,-70.89230769 8.136880171,-70.86923077 8.156668166,-70.84615385 8.176457141,-70.82307692 8.196247098,-70.84615385 8.216038039,-70.86923077 8.235829968,-70.89230769 8.255622886,-70.91538462 8.235829968))
2174441|2|-63.55384615|8.196247098|POLYGON((-63.57692308 8.235829968,-63.6 8.216038039,-63.62307692 8.196247098,-63.6 8.176457141,-63.57692308 8.156668166,-63.55384615 8.136880171,-63.53076923 8.156668166,-63.50769231 8.176457141,-63.48461538 8.196247098,-63.50769231 8.216038039,-63.53076923 8.235829968,-63.55384615 8.255622886,-63.57692308 8.235829968))
2174446|2|-62.86153846|8.196247098|POLYGON((-62.88461538 8.235829968,-62.90769231 8.216038039,-62.93076923 8.196247098,-62.90769231 8.176457141,-62.88461538 8.156668166,-62.86153846 8.136880171,-62.83846154 8.156668166,-62.81538462 8.176457141,-62.79230769 8.196247098,-62.81538462 8.216038039,-62.83846154 8.235829968,-62.86153846 8.255622886,-62.88461538 8.235829968))
2176950|1|-76.08461538|8.136880171|POLYGON((-76.10769231 8.176457141,-76.13076923 8.156668166,-76.15384615 8.136880171,-76.13076923 8.117093153,-76.10769231 8.097307109,-76.08461538 8.077522037,-76.06153846 8.097307109,-76.03846154 8.117093153,-76.01538462 8.136880171,-76.03846154 8.156668166,-76.06153846 8.176457141,-76.08461538 8.196247098,-76.10769231 8.176457141))
2176968|1|-73.59230769|8.136880171|POLYGON((-73.61538462 8.176457141,-73.63846154 8.156668166,-73.66153846 8.136880171,-73.63846154 8.117093153,-73.61538462 8.097307109,-73.59230769 8.077522037,-73.56923077 8.097307109,-73.54615385 8.117093153,-73.52307692 8.136880171,-73.54615385 8.156668166,-73.56923077 8.176457141,-73.59230769 8.196247098,-73.61538462 8.176457141))
2176973|4|-72.9|8.136880171|POLYGON((-72.92307692 8.176457141,-72.94615385 8.156668166,-72.96923077 8.136880171,-72.94615385 8.117093153,-72.92307692 8.097307109,-72.9 8.077522037,-72.87692308 8.097307109,-72.85384615 8.117093153,-72.83076923 8.136880171,-72.85384615 8.156668166,-72.87692308 8.176457141,-72.9 8.196247098,-72.92307692 8.176457141))
2176976|1|-72.48461538|8.136880171|POLYGON((-72.50769231 8.176457141,-72.53076923 8.156668166,-72.55384615 8.136880171,-72.53076923 8.117093153,-72.50769231 8.097307109,-72.48461538 8.077522037,-72.46153846 8.097307109,-72.43846154 8.117093153,-72.41538462 8.136880171,-72.43846154 8.156668166,-72.46153846 8.176457141,-72.48461538 8.196247098,-72.50769231 8.176457141))
2176979|2|-72.06923077|8.136880171|POLYGON((-72.09230769 8.176457141,-72.11538462 8.156668166,-72.13846154 8.136880171,-72.11538462 8.117093153,-72.09230769 8.097307109,-72.06923077 8.077522037,-72.04615385 8.097307109,-72.02307692 8.117093153,-72 8.136880171,-72.02307692 8.156668166,-72.04615385 8.176457141,-72.06923077 8.196247098,-72.09230769 8.176457141))
2176980|2|-71.93076923|8.136880171|POLYGON((-71.95384615 8.176457141,-71.97692308 8.156668166,-72 8.136880171,-71.97692308 8.117093153,-71.95384615 8.097307109,-71.93076923 8.077522037,-71.90769231 8.097307109,-71.88461538 8.117093153,-71.86153846 8.136880171,-71.88461538 8.156668166,-71.90769231 8.176457141,-71.93076923 8.196247098,-71.95384615 8.176457141))
2177011|2|-67.63846154|8.136880171|POLYGON((-67.66153846 8.176457141,-67.68461538 8.156668166,-67.70769231 8.136880171,-67.68461538 8.117093153,-67.66153846 8.097307109,-67.63846154 8.077522037,-67.61538462 8.097307109,-67.59230769 8.117093153,-67.56923077 8.136880171,-67.59230769 8.156668166,-67.61538462 8.176457141,-67.63846154 8.196247098,-67.66153846 8.176457141))
2177021|2|-66.25384615|8.136880171|POLYGON((-66.27692308 8.176457141,-66.3 8.156668166,-66.32307692 8.136880171,-66.3 8.117093153,-66.27692308 8.097307109,-66.25384615 8.077522037,-66.23076923 8.097307109,-66.20769231 8.117093153,-66.18461538 8.136880171,-66.20769231 8.156668166,-66.23076923 8.176457141,-66.25384615 8.196247098,-66.27692308 8.176457141))
2177040|2|-63.62307692|8.136880171|POLYGON((-63.64615385 8.176457141,-63.66923077 8.156668166,-63.69230769 8.136880171,-63.66923077 8.117093153,-63.64615385 8.097307109,-63.62307692 8.077522037,-63.6 8.097307109,-63.57692308 8.117093153,-63.55384615 8.136880171,-63.57692308 8.156668166,-63.6 8.176457141,-63.62307692 8.196247098,-63.64615385 8.176457141))
2177041|2|-63.48461538|8.136880171|POLYGON((-63.50769231 8.176457141,-63.53076923 8.156668166,-63.55384615 8.136880171,-63.53076923 8.117093153,-63.50769231 8.097307109,-63.48461538 8.077522037,-63.46153846 8.097307109,-63.43846154 8.117093153,-63.41538462 8.136880171,-63.43846154 8.156668166,-63.46153846 8.176457141,-63.48461538 8.196247098,-63.50769231 8.176457141))
2177045|2|-62.93076923|8.136880171|POLYGON((-62.95384615 8.176457141,-62.97692308 8.156668166,-63 8.136880171,-62.97692308 8.117093153,-62.95384615 8.097307109,-62.93076923 8.077522037,-62.90769231 8.097307109,-62.88461538 8.117093153,-62.86153846 8.136880171,-62.88461538 8.156668166,-62.90769231 8.176457141,-62.93076923 8.196247098,-62.95384615 8.176457141))
2179546|1|-76.70769231|8.077522037|POLYGON((-76.73076923 8.117093153,-76.75384615 8.097307109,-76.77692308 8.077522037,-76.75384615 8.057737936,-76.73076923 8.037954801,-76.70769231 8.01817263,-76.68461538 8.037954801,-76.66153846 8.057737936,-76.63846154 8.077522037,-76.66153846 8.097307109,-76.68461538 8.117093153,-76.70769231 8.136880171,-76.73076923 8.117093153))
2179556|1|-75.32307692|8.077522037|POLYGON((-75.34615385 8.117093153,-75.36923077 8.097307109,-75.39230769 8.077522037,-75.36923077 8.057737936,-75.34615385 8.037954801,-75.32307692 8.01817263,-75.3 8.037954801,-75.27692308 8.057737936,-75.25384615 8.077522037,-75.27692308 8.097307109,-75.3 8.117093153,-75.32307692 8.136880171,-75.34615385 8.117093153))
2179560|1|-74.76923077|8.077522037|POLYGON((-74.79230769 8.117093153,-74.81538462 8.097307109,-74.83846154 8.077522037,-74.81538462 8.057737936,-74.79230769 8.037954801,-74.76923077 8.01817263,-74.74615385 8.037954801,-74.72307692 8.057737936,-74.7 8.077522037,-74.72307692 8.097307109,-74.74615385 8.117093153,-74.76923077 8.136880171,-74.79230769 8.117093153))
2179569|1|-73.52307692|8.077522037|POLYGON((-73.54615385 8.117093153,-73.56923077 8.097307109,-73.59230769 8.077522037,-73.56923077 8.057737936,-73.54615385 8.037954801,-73.52307692 8.01817263,-73.5 8.037954801,-73.47692308 8.057737936,-73.45384615 8.077522037,-73.47692308 8.097307109,-73.5 8.117093153,-73.52307692 8.136880171,-73.54615385 8.117093153))
2179571|1|-73.24615385|8.077522037|POLYGON((-73.26923077 8.117093153,-73.29230769 8.097307109,-73.31538462 8.077522037,-73.29230769 8.057737936,-73.26923077 8.037954801,-73.24615385 8.01817263,-73.22307692 8.037954801,-73.2 8.057737936,-73.17692308 8.077522037,-73.2 8.097307109,-73.22307692 8.117093153,-73.24615385 8.136880171,-73.26923077 8.117093153))
2179574|1|-72.83076923|8.077522037|POLYGON((-72.85384615 8.117093153,-72.87692308 8.097307109,-72.9 8.077522037,-72.87692308 8.057737936,-72.85384615 8.037954801,-72.83076923 8.01817263,-72.80769231 8.037954801,-72.78461538 8.057737936,-72.76153846 8.077522037,-72.78461538 8.097307109,-72.80769231 8.117093153,-72.83076923 8.136880171,-72.85384615 8.117093153))
2179578|2|-72.27692308|8.077522037|POLYGON((-72.3 8.117093153,-72.32307692 8.097307109,-72.34615385 8.077522037,-72.32307692 8.057737936,-72.3 8.037954801,-72.27692308 8.01817263,-72.25384615 8.037954801,-72.23076923 8.057737936,-72.20769231 8.077522037,-72.23076923 8.097307109,-72.25384615 8.117093153,-72.27692308 8.136880171,-72.3 8.117093153))
2179584|2|-71.44615385|8.077522037|POLYGON((-71.46923077 8.117093153,-71.49230769 8.097307109,-71.51538462 8.077522037,-71.49230769 8.057737936,-71.46923077 8.037954801,-71.44615385 8.01817263,-71.42307692 8.037954801,-71.4 8.057737936,-71.37692308 8.077522037,-71.4 8.097307109,-71.42307692 8.117093153,-71.44615385 8.136880171,-71.46923077 8.117093153))
2179588|2|-70.89230769|8.077522037|POLYGON((-70.91538462 8.117093153,-70.93846154 8.097307109,-70.96153846 8.077522037,-70.93846154 8.057737936,-70.91538462 8.037954801,-70.89230769 8.01817263,-70.86923077 8.037954801,-70.84615385 8.057737936,-70.82307692 8.077522037,-70.84615385 8.097307109,-70.86923077 8.117093153,-70.89230769 8.136880171,-70.91538462 8.117093153))
2179599|2|-69.36923077|8.077522037|POLYGON((-69.39230769 8.117093153,-69.41538462 8.097307109,-69.43846154 8.077522037,-69.41538462 8.057737936,-69.39230769 8.037954801,-69.36923077 8.01817263,-69.34615385 8.037954801,-69.32307692 8.057737936,-69.3 8.077522037,-69.32307692 8.097307109,-69.34615385 8.117093153,-69.36923077 8.136880171,-69.39230769 8.117093153))
2179612|2|-67.56923077|8.077522037|POLYGON((-67.59230769 8.117093153,-67.61538462 8.097307109,-67.63846154 8.077522037,-67.61538462 8.057737936,-67.59230769 8.037954801,-67.56923077 8.01817263,-67.54615385 8.037954801,-67.52307692 8.057737936,-67.5 8.077522037,-67.52307692 8.097307109,-67.54615385 8.117093153,-67.56923077 8.136880171,-67.59230769 8.117093153))
2179641|2|-63.55384615|8.077522037|POLYGON((-63.57692308 8.117093153,-63.6 8.097307109,-63.62307692 8.077522037,-63.6 8.057737936,-63.57692308 8.037954801,-63.55384615 8.01817263,-63.53076923 8.037954801,-63.50769231 8.057737936,-63.48461538 8.077522037,-63.50769231 8.097307109,-63.53076923 8.117093153,-63.55384615 8.136880171,-63.57692308 8.117093153))
2179642|2|-63.41538462|8.077522037|POLYGON((-63.43846154 8.117093153,-63.46153846 8.097307109,-63.48461538 8.077522037,-63.46153846 8.057737936,-63.43846154 8.037954801,-63.41538462 8.01817263,-63.39230769 8.037954801,-63.36923077 8.057737936,-63.34615385 8.077522037,-63.36923077 8.097307109,-63.39230769 8.117093153,-63.41538462 8.136880171,-63.43846154 8.117093153))
2179649|2|-62.44615385|8.077522037|POLYGON((-62.46923077 8.117093153,-62.49230769 8.097307109,-62.51538462 8.077522037,-62.49230769 8.057737936,-62.46923077 8.037954801,-62.44615385 8.01817263,-62.42307692 8.037954801,-62.4 8.057737936,-62.37692308 8.077522037,-62.4 8.097307109,-62.42307692 8.117093153,-62.44615385 8.136880171,-62.46923077 8.117093153))
2182146|2|-76.63846154|8.01817263|POLYGON((-76.66153846 8.057737936,-76.68461538 8.037954801,-76.70769231 8.01817263,-76.68461538 7.998391422,-76.66153846 7.978611173,-76.63846154 7.958831882,-76.61538462 7.978611173,-76.59230769 7.998391422,-76.56923077 8.01817263,-76.59230769 8.037954801,-76.61538462 8.057737936,-76.63846154 8.077522037,-76.66153846 8.057737936))
2182149|1|-76.22307692|8.01817263|POLYGON((-76.24615385 8.057737936,-76.26923077 8.037954801,-76.29230769 8.01817263,-76.26923077 7.998391422,-76.24615385 7.978611173,-76.22307692 7.958831882,-76.2 7.978611173,-76.17692308 7.998391422,-76.15384615 8.01817263,-76.17692308 8.037954801,-76.2 8.057737936,-76.22307692 8.077522037,-76.24615385 8.057737936))
2182155|1|-75.39230769|8.01817263|POLYGON((-75.41538462 8.057737936,-75.43846154 8.037954801,-75.46153846 8.01817263,-75.43846154 7.998391422,-75.41538462 7.978611173,-75.39230769 7.958831882,-75.36923077 7.978611173,-75.34615385 7.998391422,-75.32307692 8.01817263,-75.34615385 8.037954801,-75.36923077 8.057737936,-75.39230769 8.077522037,-75.41538462 8.057737936))
2182156|1|-75.25384615|8.01817263|POLYGON((-75.27692308 8.057737936,-75.3 8.037954801,-75.32307692 8.01817263,-75.3 7.998391422,-75.27692308 7.978611173,-75.25384615 7.958831882,-75.23076923 7.978611173,-75.20769231 7.998391422,-75.18461538 8.01817263,-75.20769231 8.037954801,-75.23076923 8.057737936,-75.25384615 8.077522037,-75.27692308 8.057737936))
2182178|2|-72.20769231|8.01817263|POLYGON((-72.23076923 8.057737936,-72.25384615 8.037954801,-72.27692308 8.01817263,-72.25384615 7.998391422,-72.23076923 7.978611173,-72.20769231 7.958831882,-72.18461538 7.978611173,-72.16153846 7.998391422,-72.13846154 8.01817263,-72.16153846 8.037954801,-72.18461538 8.057737936,-72.20769231 8.077522037,-72.23076923 8.057737936))
2182179|2|-72.06923077|8.01817263|POLYGON((-72.09230769 8.057737936,-72.11538462 8.037954801,-72.13846154 8.01817263,-72.11538462 7.998391422,-72.09230769 7.978611173,-72.06923077 7.958831882,-72.04615385 7.978611173,-72.02307692 7.998391422,-72 8.01817263,-72.02307692 8.037954801,-72.04615385 8.057737936,-72.06923077 8.077522037,-72.09230769 8.057737936))
2182181|2|-71.79230769|8.01817263|POLYGON((-71.81538462 8.057737936,-71.83846154 8.037954801,-71.86153846 8.01817263,-71.83846154 7.998391422,-71.81538462 7.978611173,-71.79230769 7.958831882,-71.76923077 7.978611173,-71.74615385 7.998391422,-71.72307692 8.01817263,-71.74615385 8.037954801,-71.76923077 8.057737936,-71.79230769 8.077522037,-71.81538462 8.057737936))
2182187|4|-70.96153846|8.01817263|POLYGON((-70.98461538 8.057737936,-71.00769231 8.037954801,-71.03076923 8.01817263,-71.00769231 7.998391422,-70.98461538 7.978611173,-70.96153846 7.958831882,-70.93846154 7.978611173,-70.91538462 7.998391422,-70.89230769 8.01817263,-70.91538462 8.037954801,-70.93846154 8.057737936,-70.96153846 8.077522037,-70.98461538 8.057737936))
2182213|2|-67.36153846|8.01817263|POLYGON((-67.38461538 8.057737936,-67.40769231 8.037954801,-67.43076923 8.01817263,-67.40769231 7.998391422,-67.38461538 7.978611173,-67.36153846 7.958831882,-67.33846154 7.978611173,-67.31538462 7.998391422,-67.29230769 8.01817263,-67.31538462 8.037954801,-67.33846154 8.057737936,-67.36153846 8.077522037,-67.38461538 8.057737936))
2182223|2|-65.97692308|8.01817263|POLYGON((-66 8.057737936,-66.02307692 8.037954801,-66.04615385 8.01817263,-66.02307692 7.998391422,-66 7.978611173,-65.97692308 7.958831882,-65.95384615 7.978611173,-65.93076923 7.998391422,-65.90769231 8.01817263,-65.93076923 8.037954801,-65.95384615 8.057737936,-65.97692308 8.077522037,-66 8.057737936))
2182247|2|-62.65384615|8.01817263|POLYGON((-62.67692308 8.057737936,-62.7 8.037954801,-62.72307692 8.01817263,-62.7 7.998391422,-62.67692308 7.978611173,-62.65384615 7.958831882,-62.63076923 7.978611173,-62.60769231 7.998391422,-62.58461538 8.01817263,-62.60769231 8.037954801,-62.63076923 8.057737936,-62.65384615 8.077522037,-62.67692308 8.057737936))
2182249|2|-62.37692308|8.01817263|POLYGON((-62.4 8.057737936,-62.42307692 8.037954801,-62.44615385 8.01817263,-62.42307692 7.998391422,-62.4 7.978611173,-62.37692308 7.958831882,-62.35384615 7.978611173,-62.33076923 7.998391422,-62.30769231 8.01817263,-62.33076923 8.037954801,-62.35384615 8.057737936,-62.37692308 8.077522037,-62.4 8.057737936))
2182252|2|-61.96153846|8.01817263|POLYGON((-61.98461538 8.057737936,-62.00769231 8.037954801,-62.03076923 8.01817263,-62.00769231 7.998391422,-61.98461538 7.978611173,-61.96153846 7.958831882,-61.93846154 7.978611173,-61.91538462 7.998391422,-61.89230769 8.01817263,-61.91538462 8.037954801,-61.93846154 8.057737936,-61.96153846 8.077522037,-61.98461538 8.057737936))
2184755|1|-75.46153846|7.958831882|POLYGON((-75.48461538 7.998391422,-75.50769231 7.978611173,-75.53076923 7.958831882,-75.50769231 7.939053544,-75.48461538 7.919276159,-75.46153846 7.899499724,-75.43846154 7.919276159,-75.41538462 7.939053544,-75.39230769 7.958831882,-75.41538462 7.978611173,-75.43846154 7.998391422,-75.46153846 8.01817263,-75.48461538 7.998391422))
2184757|1|-75.18461538|7.958831882|POLYGON((-75.20769231 7.998391422,-75.23076923 7.978611173,-75.25384615 7.958831882,-75.23076923 7.939053544,-75.20769231 7.919276159,-75.18461538 7.899499724,-75.16153846 7.919276159,-75.13846154 7.939053544,-75.11538462 7.958831882,-75.13846154 7.978611173,-75.16153846 7.998391422,-75.18461538 8.01817263,-75.20769231 7.998391422))
2184765|1|-74.07692308|7.958831882|POLYGON((-74.1 7.998391422,-74.12307692 7.978611173,-74.14615385 7.958831882,-74.12307692 7.939053544,-74.1 7.919276159,-74.07692308 7.899499724,-74.05384615 7.919276159,-74.03076923 7.939053544,-74.00769231 7.958831882,-74.03076923 7.978611173,-74.05384615 7.998391422,-74.07692308 8.01817263,-74.1 7.998391422))
2184766|1|-73.93846154|7.958831882|POLYGON((-73.96153846 7.998391422,-73.98461538 7.978611173,-74.00769231 7.958831882,-73.98461538 7.939053544,-73.96153846 7.919276159,-73.93846154 7.899499724,-73.91538462 7.919276159,-73.89230769 7.939053544,-73.86923077 7.958831882,-73.89230769 7.978611173,-73.91538462 7.998391422,-73.93846154 8.01817263,-73.96153846 7.998391422))
2184769|1|-73.52307692|7.958831882|POLYGON((-73.54615385 7.998391422,-73.56923077 7.978611173,-73.59230769 7.958831882,-73.56923077 7.939053544,-73.54615385 7.919276159,-73.52307692 7.899499724,-73.5 7.919276159,-73.47692308 7.939053544,-73.45384615 7.958831882,-73.47692308 7.978611173,-73.5 7.998391422,-73.52307692 8.01817263,-73.54615385 7.998391422))
2184776|1|-72.55384615|7.958831882|POLYGON((-72.57692308 7.998391422,-72.6 7.978611173,-72.62307692 7.958831882,-72.6 7.939053544,-72.57692308 7.919276159,-72.55384615 7.899499724,-72.53076923 7.919276159,-72.50769231 7.939053544,-72.48461538 7.958831882,-72.50769231 7.978611173,-72.53076923 7.998391422,-72.55384615 8.01817263,-72.57692308 7.998391422))
2184777|2|-72.41538462|7.958831882|POLYGON((-72.43846154 7.998391422,-72.46153846 7.978611173,-72.48461538 7.958831882,-72.46153846 7.939053544,-72.43846154 7.919276159,-72.41538462 7.899499724,-72.39230769 7.919276159,-72.36923077 7.939053544,-72.34615385 7.958831882,-72.36923077 7.978611173,-72.39230769 7.998391422,-72.41538462 8.01817263,-72.43846154 7.998391422))
2184778|2|-72.27692308|7.958831882|POLYGON((-72.3 7.998391422,-72.32307692 7.978611173,-72.34615385 7.958831882,-72.32307692 7.939053544,-72.3 7.919276159,-72.27692308 7.899499724,-72.25384615 7.919276159,-72.23076923 7.939053544,-72.20769231 7.958831882,-72.23076923 7.978611173,-72.25384615 7.998391422,-72.27692308 8.01817263,-72.3 7.998391422))
2184780|2|-72|7.958831882|POLYGON((-72.02307692 7.998391422,-72.04615385 7.978611173,-72.06923077 7.958831882,-72.04615385 7.939053544,-72.02307692 7.919276159,-72 7.899499724,-71.97692308 7.919276159,-71.95384615 7.939053544,-71.93076923 7.958831882,-71.95384615 7.978611173,-71.97692308 7.998391422,-72 8.01817263,-72.02307692 7.998391422))
2184853|2|-61.89230769|7.958831882|POLYGON((-61.91538462 7.998391422,-61.93846154 7.978611173,-61.96153846 7.958831882,-61.93846154 7.939053544,-61.91538462 7.919276159,-61.89230769 7.899499724,-61.86923077 7.919276159,-61.84615385 7.939053544,-61.82307692 7.958831882,-61.84615385 7.978611173,-61.86923077 7.998391422,-61.89230769 8.01817263,-61.91538462 7.998391422))
2187346|1|-76.63846154|7.899499724|POLYGON((-76.66153846 7.939053544,-76.68461538 7.919276159,-76.70769231 7.899499724,-76.68461538 7.879724236,-76.66153846 7.859949692,-76.63846154 7.84017609,-76.61538462 7.859949692,-76.59230769 7.879724236,-76.56923077 7.899499724,-76.59230769 7.919276159,-76.61538462 7.939053544,-76.63846154 7.958831882,-76.66153846 7.939053544))
2187353|1|-75.66923077|7.899499724|POLYGON((-75.69230769 7.939053544,-75.71538462 7.919276159,-75.73846154 7.899499724,-75.71538462 7.879724236,-75.69230769 7.859949692,-75.66923077 7.84017609,-75.64615385 7.859949692,-75.62307692 7.879724236,-75.6 7.899499724,-75.62307692 7.919276159,-75.64615385 7.939053544,-75.66923077 7.958831882,-75.69230769 7.939053544))
2187354|1|-75.53076923|7.899499724|POLYGON((-75.55384615 7.939053544,-75.57692308 7.919276159,-75.6 7.899499724,-75.57692308 7.879724236,-75.55384615 7.859949692,-75.53076923 7.84017609,-75.50769231 7.859949692,-75.48461538 7.879724236,-75.46153846 7.899499724,-75.48461538 7.919276159,-75.50769231 7.939053544,-75.53076923 7.958831882,-75.55384615 7.939053544))
2187356|1|-75.25384615|7.899499724|POLYGON((-75.27692308 7.939053544,-75.3 7.919276159,-75.32307692 7.899499724,-75.3 7.879724236,-75.27692308 7.859949692,-75.25384615 7.84017609,-75.23076923 7.859949692,-75.20769231 7.879724236,-75.18461538 7.899499724,-75.20769231 7.919276159,-75.23076923 7.939053544,-75.25384615 7.958831882,-75.27692308 7.939053544))
2187364|1|-74.14615385|7.899499724|POLYGON((-74.16923077 7.939053544,-74.19230769 7.919276159,-74.21538462 7.899499724,-74.19230769 7.879724236,-74.16923077 7.859949692,-74.14615385 7.84017609,-74.12307692 7.859949692,-74.1 7.879724236,-74.07692308 7.899499724,-74.1 7.919276159,-74.12307692 7.939053544,-74.14615385 7.958831882,-74.16923077 7.939053544))
2187375|1|-72.62307692|7.899499724|POLYGON((-72.64615385 7.939053544,-72.66923077 7.919276159,-72.69230769 7.899499724,-72.66923077 7.879724236,-72.64615385 7.859949692,-72.62307692 7.84017609,-72.6 7.859949692,-72.57692308 7.879724236,-72.55384615 7.899499724,-72.57692308 7.919276159,-72.6 7.939053544,-72.62307692 7.958831882,-72.64615385 7.939053544))
2187376|1|-72.48461538|7.899499724|POLYGON((-72.50769231 7.939053544,-72.53076923 7.919276159,-72.55384615 7.899499724,-72.53076923 7.879724236,-72.50769231 7.859949692,-72.48461538 7.84017609,-72.46153846 7.859949692,-72.43846154 7.879724236,-72.41538462 7.899499724,-72.43846154 7.919276159,-72.46153846 7.939053544,-72.48461538 7.958831882,-72.50769231 7.939053544))
2187378|2|-72.20769231|7.899499724|POLYGON((-72.23076923 7.939053544,-72.25384615 7.919276159,-72.27692308 7.899499724,-72.25384615 7.879724236,-72.23076923 7.859949692,-72.20769231 7.84017609,-72.18461538 7.859949692,-72.16153846 7.879724236,-72.13846154 7.899499724,-72.16153846 7.919276159,-72.18461538 7.939053544,-72.20769231 7.958831882,-72.23076923 7.939053544))
2187380|2|-71.93076923|7.899499724|POLYGON((-71.95384615 7.939053544,-71.97692308 7.919276159,-72 7.899499724,-71.97692308 7.879724236,-71.95384615 7.859949692,-71.93076923 7.84017609,-71.90769231 7.859949692,-71.88461538 7.879724236,-71.86153846 7.899499724,-71.88461538 7.919276159,-71.90769231 7.939053544,-71.93076923 7.958831882,-71.95384615 7.939053544))
2187386|6|-71.1|7.899499724|POLYGON((-71.12307692 7.939053544,-71.14615385 7.919276159,-71.16923077 7.899499724,-71.14615385 7.879724236,-71.12307692 7.859949692,-71.1 7.84017609,-71.07692308 7.859949692,-71.05384615 7.879724236,-71.03076923 7.899499724,-71.05384615 7.919276159,-71.07692308 7.939053544,-71.1 7.958831882,-71.12307692 7.939053544))
2187412|2|-67.5|7.899499724|POLYGON((-67.52307692 7.939053544,-67.54615385 7.919276159,-67.56923077 7.899499724,-67.54615385 7.879724236,-67.52307692 7.859949692,-67.5 7.84017609,-67.47692308 7.859949692,-67.45384615 7.879724236,-67.43076923 7.899499724,-67.45384615 7.919276159,-67.47692308 7.939053544,-67.5 7.958831882,-67.52307692 7.939053544))
2187444|2|-63.06923077|7.899499724|POLYGON((-63.09230769 7.939053544,-63.11538462 7.919276159,-63.13846154 7.899499724,-63.11538462 7.879724236,-63.09230769 7.859949692,-63.06923077 7.84017609,-63.04615385 7.859949692,-63.02307692 7.879724236,-63 7.899499724,-63.02307692 7.919276159,-63.04615385 7.939053544,-63.06923077 7.958831882,-63.09230769 7.939053544))
2189946|1|-76.70769231|7.84017609|POLYGON((-76.73076923 7.879724236,-76.75384615 7.859949692,-76.77692308 7.84017609,-76.75384615 7.820403428,-76.73076923 7.800631704,-76.70769231 7.780860913,-76.68461538 7.800631704,-76.66153846 7.820403428,-76.63846154 7.84017609,-76.66153846 7.859949692,-76.68461538 7.879724236,-76.70769231 7.899499724,-76.73076923 7.879724236))
2189952|1|-75.87692308|7.84017609|POLYGON((-75.9 7.879724236,-75.92307692 7.859949692,-75.94615385 7.84017609,-75.92307692 7.820403428,-75.9 7.800631704,-75.87692308 7.780860913,-75.85384615 7.800631704,-75.83076923 7.820403428,-75.80769231 7.84017609,-75.83076923 7.859949692,-75.85384615 7.879724236,-75.87692308 7.899499724,-75.9 7.879724236))
2189975|1|-72.69230769|7.84017609|POLYGON((-72.71538462 7.879724236,-72.73846154 7.859949692,-72.76153846 7.84017609,-72.73846154 7.820403428,-72.71538462 7.800631704,-72.69230769 7.780860913,-72.66923077 7.800631704,-72.64615385 7.820403428,-72.62307692 7.84017609,-72.64615385 7.859949692,-72.66923077 7.879724236,-72.69230769 7.899499724,-72.71538462 7.879724236))
2189976|1|-72.55384615|7.84017609|POLYGON((-72.57692308 7.879724236,-72.6 7.859949692,-72.62307692 7.84017609,-72.6 7.820403428,-72.57692308 7.800631704,-72.55384615 7.780860913,-72.53076923 7.800631704,-72.50769231 7.820403428,-72.48461538 7.84017609,-72.50769231 7.859949692,-72.53076923 7.879724236,-72.55384615 7.899499724,-72.57692308 7.879724236))
2189977|2|-72.41538462|7.84017609|POLYGON((-72.43846154 7.879724236,-72.46153846 7.859949692,-72.48461538 7.84017609,-72.46153846 7.820403428,-72.43846154 7.800631704,-72.41538462 7.780860913,-72.39230769 7.800631704,-72.36923077 7.820403428,-72.34615385 7.84017609,-72.36923077 7.859949692,-72.39230769 7.879724236,-72.41538462 7.899499724,-72.43846154 7.879724236))
2189978|2|-72.27692308|7.84017609|POLYGON((-72.3 7.879724236,-72.32307692 7.859949692,-72.34615385 7.84017609,-72.32307692 7.820403428,-72.3 7.800631704,-72.27692308 7.780860913,-72.25384615 7.800631704,-72.23076923 7.820403428,-72.20769231 7.84017609,-72.23076923 7.859949692,-72.25384615 7.879724236,-72.27692308 7.899499724,-72.3 7.879724236))
2189979|2|-72.13846154|7.84017609|POLYGON((-72.16153846 7.879724236,-72.18461538 7.859949692,-72.20769231 7.84017609,-72.18461538 7.820403428,-72.16153846 7.800631704,-72.13846154 7.780860913,-72.11538462 7.800631704,-72.09230769 7.820403428,-72.06923077 7.84017609,-72.09230769 7.859949692,-72.11538462 7.879724236,-72.13846154 7.899499724,-72.16153846 7.879724236))
2189986|2|-71.16923077|7.84017609|POLYGON((-71.19230769 7.879724236,-71.21538462 7.859949692,-71.23846154 7.84017609,-71.21538462 7.820403428,-71.19230769 7.800631704,-71.16923077 7.780860913,-71.14615385 7.800631704,-71.12307692 7.820403428,-71.1 7.84017609,-71.12307692 7.859949692,-71.14615385 7.879724236,-71.16923077 7.899499724,-71.19230769 7.879724236))
2190007|4|-68.26153846|7.84017609|POLYGON((-68.28461538 7.879724236,-68.30769231 7.859949692,-68.33076923 7.84017609,-68.30769231 7.820403428,-68.28461538 7.800631704,-68.26153846 7.780860913,-68.23846154 7.800631704,-68.21538462 7.820403428,-68.19230769 7.84017609,-68.21538462 7.859949692,-68.23846154 7.879724236,-68.26153846 7.899499724,-68.28461538 7.879724236))
2190012|2|-67.56923077|7.84017609|POLYGON((-67.59230769 7.879724236,-67.61538462 7.859949692,-67.63846154 7.84017609,-67.61538462 7.820403428,-67.59230769 7.800631704,-67.56923077 7.780860913,-67.54615385 7.800631704,-67.52307692 7.820403428,-67.5 7.84017609,-67.52307692 7.859949692,-67.54615385 7.879724236,-67.56923077 7.899499724,-67.59230769 7.879724236))
2190013|2|-67.43076923|7.84017609|POLYGON((-67.45384615 7.879724236,-67.47692308 7.859949692,-67.5 7.84017609,-67.47692308 7.820403428,-67.45384615 7.800631704,-67.43076923 7.780860913,-67.40769231 7.800631704,-67.38461538 7.820403428,-67.36153846 7.84017609,-67.38461538 7.859949692,-67.40769231 7.879724236,-67.43076923 7.899499724,-67.45384615 7.879724236))
2190045|2|-63|7.84017609|POLYGON((-63.02307692 7.879724236,-63.04615385 7.859949692,-63.06923077 7.84017609,-63.04615385 7.820403428,-63.02307692 7.800631704,-63 7.780860913,-62.97692308 7.800631704,-62.95384615 7.820403428,-62.93076923 7.84017609,-62.95384615 7.859949692,-62.97692308 7.879724236,-63 7.899499724,-63.02307692 7.879724236))
2192546|1|-76.63846154|7.780860913|POLYGON((-76.66153846 7.820403428,-76.68461538 7.800631704,-76.70769231 7.780860913,-76.68461538 7.761091055,-76.66153846 7.741322127,-76.63846154 7.721554126,-76.61538462 7.741322127,-76.59230769 7.761091055,-76.56923077 7.780860913,-76.59230769 7.800631704,-76.61538462 7.820403428,-76.63846154 7.84017609,-76.66153846 7.820403428))
2192554|1|-75.53076923|7.780860913|POLYGON((-75.55384615 7.820403428,-75.57692308 7.800631704,-75.6 7.780860913,-75.57692308 7.761091055,-75.55384615 7.741322127,-75.53076923 7.721554126,-75.50769231 7.741322127,-75.48461538 7.761091055,-75.46153846 7.780860913,-75.48461538 7.800631704,-75.50769231 7.820403428,-75.53076923 7.84017609,-75.55384615 7.820403428))
2192556|1|-75.25384615|7.780860913|POLYGON((-75.27692308 7.820403428,-75.3 7.800631704,-75.32307692 7.780860913,-75.3 7.761091055,-75.27692308 7.741322127,-75.25384615 7.721554126,-75.23076923 7.741322127,-75.20769231 7.761091055,-75.18461538 7.780860913,-75.20769231 7.800631704,-75.23076923 7.820403428,-75.25384615 7.84017609,-75.27692308 7.820403428))
2192569|1|-73.45384615|7.780860913|POLYGON((-73.47692308 7.820403428,-73.5 7.800631704,-73.52307692 7.780860913,-73.5 7.761091055,-73.47692308 7.741322127,-73.45384615 7.721554126,-73.43076923 7.741322127,-73.40769231 7.761091055,-73.38461538 7.780860913,-73.40769231 7.800631704,-73.43076923 7.820403428,-73.45384615 7.84017609,-73.47692308 7.820403428))
2192572|1|-73.03846154|7.780860913|POLYGON((-73.06153846 7.820403428,-73.08461538 7.800631704,-73.10769231 7.780860913,-73.08461538 7.761091055,-73.06153846 7.741322127,-73.03846154 7.721554126,-73.01538462 7.741322127,-72.99230769 7.761091055,-72.96923077 7.780860913,-72.99230769 7.800631704,-73.01538462 7.820403428,-73.03846154 7.84017609,-73.06153846 7.820403428))
2192574|1|-72.76153846|7.780860913|POLYGON((-72.78461538 7.820403428,-72.80769231 7.800631704,-72.83076923 7.780860913,-72.80769231 7.761091055,-72.78461538 7.741322127,-72.76153846 7.721554126,-72.73846154 7.741322127,-72.71538462 7.761091055,-72.69230769 7.780860913,-72.71538462 7.800631704,-72.73846154 7.820403428,-72.76153846 7.84017609,-72.78461538 7.820403428))
2192576|2|-72.48461538|7.780860913|POLYGON((-72.50769231 7.820403428,-72.53076923 7.800631704,-72.55384615 7.780860913,-72.53076923 7.761091055,-72.50769231 7.741322127,-72.48461538 7.721554126,-72.46153846 7.741322127,-72.43846154 7.761091055,-72.41538462 7.780860913,-72.43846154 7.800631704,-72.46153846 7.820403428,-72.48461538 7.84017609,-72.50769231 7.820403428))
2192578|2|-72.20769231|7.780860913|POLYGON((-72.23076923 7.820403428,-72.25384615 7.800631704,-72.27692308 7.780860913,-72.25384615 7.761091055,-72.23076923 7.741322127,-72.20769231 7.721554126,-72.18461538 7.741322127,-72.16153846 7.761091055,-72.13846154 7.780860913,-72.16153846 7.800631704,-72.18461538 7.820403428,-72.20769231 7.84017609,-72.23076923 7.820403428))
2192585|6|-71.23846154|7.780860913|POLYGON((-71.26153846 7.820403428,-71.28461538 7.800631704,-71.30769231 7.780860913,-71.28461538 7.761091055,-71.26153846 7.741322127,-71.23846154 7.721554126,-71.21538462 7.741322127,-71.19230769 7.761091055,-71.16923077 7.780860913,-71.19230769 7.800631704,-71.21538462 7.820403428,-71.23846154 7.84017609,-71.26153846 7.820403428))
2192607|2|-68.19230769|7.780860913|POLYGON((-68.21538462 7.820403428,-68.23846154 7.800631704,-68.26153846 7.780860913,-68.23846154 7.761091055,-68.21538462 7.741322127,-68.19230769 7.721554126,-68.16923077 7.741322127,-68.14615385 7.761091055,-68.12307692 7.780860913,-68.14615385 7.800631704,-68.16923077 7.820403428,-68.19230769 7.84017609,-68.21538462 7.820403428))
2192632|2|-64.73076923|7.780860913|POLYGON((-64.75384615 7.820403428,-64.77692308 7.800631704,-64.8 7.780860913,-64.77692308 7.761091055,-64.75384615 7.741322127,-64.73076923 7.721554126,-64.70769231 7.741322127,-64.68461538 7.761091055,-64.66153846 7.780860913,-64.68461538 7.800631704,-64.70769231 7.820403428,-64.73076923 7.84017609,-64.75384615 7.820403428))
2192644|2|-63.06923077|7.780860913|POLYGON((-63.09230769 7.820403428,-63.11538462 7.800631704,-63.13846154 7.780860913,-63.11538462 7.761091055,-63.09230769 7.741322127,-63.06923077 7.721554126,-63.04615385 7.741322127,-63.02307692 7.761091055,-63 7.780860913,-63.02307692 7.800631704,-63.04615385 7.820403428,-63.06923077 7.84017609,-63.09230769 7.820403428))
2195147|1|-76.56923077|7.721554126|POLYGON((-76.59230769 7.761091055,-76.61538462 7.741322127,-76.63846154 7.721554126,-76.61538462 7.701787049,-76.59230769 7.682020895,-76.56923077 7.662255661,-76.54615385 7.682020895,-76.52307692 7.701787049,-76.5 7.721554126,-76.52307692 7.741322127,-76.54615385 7.761091055,-76.56923077 7.780860913,-76.59230769 7.761091055))
2195169|1|-73.52307692|7.721554126|POLYGON((-73.54615385 7.761091055,-73.56923077 7.741322127,-73.59230769 7.721554126,-73.56923077 7.701787049,-73.54615385 7.682020895,-73.52307692 7.662255661,-73.5 7.682020895,-73.47692308 7.701787049,-73.45384615 7.721554126,-73.47692308 7.741322127,-73.5 7.761091055,-73.52307692 7.780860913,-73.54615385 7.761091055))
2195170|1|-73.38461538|7.721554126|POLYGON((-73.40769231 7.761091055,-73.43076923 7.741322127,-73.45384615 7.721554126,-73.43076923 7.701787049,-73.40769231 7.682020895,-73.38461538 7.662255661,-73.36153846 7.682020895,-73.33846154 7.701787049,-73.31538462 7.721554126,-73.33846154 7.741322127,-73.36153846 7.761091055,-73.38461538 7.780860913,-73.40769231 7.761091055))
2195175|1|-72.69230769|7.721554126|POLYGON((-72.71538462 7.761091055,-72.73846154 7.741322127,-72.76153846 7.721554126,-72.73846154 7.701787049,-72.71538462 7.682020895,-72.69230769 7.662255661,-72.66923077 7.682020895,-72.64615385 7.701787049,-72.62307692 7.721554126,-72.64615385 7.741322127,-72.66923077 7.761091055,-72.69230769 7.780860913,-72.71538462 7.761091055))
2195176|1|-72.55384615|7.721554126|POLYGON((-72.57692308 7.761091055,-72.6 7.741322127,-72.62307692 7.721554126,-72.6 7.701787049,-72.57692308 7.682020895,-72.55384615 7.662255661,-72.53076923 7.682020895,-72.50769231 7.701787049,-72.48461538 7.721554126,-72.50769231 7.741322127,-72.53076923 7.761091055,-72.55384615 7.780860913,-72.57692308 7.761091055))
2195177|2|-72.41538462|7.721554126|POLYGON((-72.43846154 7.761091055,-72.46153846 7.741322127,-72.48461538 7.721554126,-72.46153846 7.701787049,-72.43846154 7.682020895,-72.41538462 7.662255661,-72.39230769 7.682020895,-72.36923077 7.701787049,-72.34615385 7.721554126,-72.36923077 7.741322127,-72.39230769 7.761091055,-72.41538462 7.780860913,-72.43846154 7.761091055))
2195178|2|-72.27692308|7.721554126|POLYGON((-72.3 7.761091055,-72.32307692 7.741322127,-72.34615385 7.721554126,-72.32307692 7.701787049,-72.3 7.682020895,-72.27692308 7.662255661,-72.25384615 7.682020895,-72.23076923 7.701787049,-72.20769231 7.721554126,-72.23076923 7.741322127,-72.25384615 7.761091055,-72.27692308 7.780860913,-72.3 7.761091055))
2195179|2|-72.13846154|7.721554126|POLYGON((-72.16153846 7.761091055,-72.18461538 7.741322127,-72.20769231 7.721554126,-72.18461538 7.701787049,-72.16153846 7.682020895,-72.13846154 7.662255661,-72.11538462 7.682020895,-72.09230769 7.701787049,-72.06923077 7.721554126,-72.09230769 7.741322127,-72.11538462 7.761091055,-72.13846154 7.780860913,-72.16153846 7.761091055))
2197746|1|-76.63846154|7.662255661|POLYGON((-76.66153846 7.701787049,-76.68461538 7.682020895,-76.70769231 7.662255661,-76.68461538 7.642491344,-76.66153846 7.622727941,-76.63846154 7.602965451,-76.61538462 7.622727941,-76.59230769 7.642491344,-76.56923077 7.662255661,-76.59230769 7.682020895,-76.61538462 7.701787049,-76.63846154 7.721554126,-76.66153846 7.701787049))
2197774|1|-72.76153846|7.662255661|POLYGON((-72.78461538 7.701787049,-72.80769231 7.682020895,-72.83076923 7.662255661,-72.80769231 7.642491344,-72.78461538 7.622727941,-72.76153846 7.602965451,-72.73846154 7.622727941,-72.71538462 7.642491344,-72.69230769 7.662255661,-72.71538462 7.682020895,-72.73846154 7.701787049,-72.76153846 7.721554126,-72.78461538 7.701787049))
2197775|1|-72.62307692|7.662255661|POLYGON((-72.64615385 7.701787049,-72.66923077 7.682020895,-72.69230769 7.662255661,-72.66923077 7.642491344,-72.64615385 7.622727941,-72.62307692 7.602965451,-72.6 7.622727941,-72.57692308 7.642491344,-72.55384615 7.662255661,-72.57692308 7.682020895,-72.6 7.701787049,-72.62307692 7.721554126,-72.64615385 7.701787049))
2197777|2|-72.34615385|7.662255661|POLYGON((-72.36923077 7.701787049,-72.39230769 7.682020895,-72.41538462 7.662255661,-72.39230769 7.642491344,-72.36923077 7.622727941,-72.34615385 7.602965451,-72.32307692 7.622727941,-72.3 7.642491344,-72.27692308 7.662255661,-72.3 7.682020895,-72.32307692 7.701787049,-72.34615385 7.721554126,-72.36923077 7.701787049))
2197778|2|-72.20769231|7.662255661|POLYGON((-72.23076923 7.701787049,-72.25384615 7.682020895,-72.27692308 7.662255661,-72.25384615 7.642491344,-72.23076923 7.622727941,-72.20769231 7.602965451,-72.18461538 7.622727941,-72.16153846 7.642491344,-72.13846154 7.662255661,-72.16153846 7.682020895,-72.18461538 7.701787049,-72.20769231 7.721554126,-72.23076923 7.701787049))
2197783|2|-71.51538462|7.662255661|POLYGON((-71.53846154 7.701787049,-71.56153846 7.682020895,-71.58461538 7.662255661,-71.56153846 7.642491344,-71.53846154 7.622727941,-71.51538462 7.602965451,-71.49230769 7.622727941,-71.46923077 7.642491344,-71.44615385 7.662255661,-71.46923077 7.682020895,-71.49230769 7.701787049,-71.51538462 7.721554126,-71.53846154 7.701787049))
2197784|2|-71.37692308|7.662255661|POLYGON((-71.4 7.701787049,-71.42307692 7.682020895,-71.44615385 7.662255661,-71.42307692 7.642491344,-71.4 7.622727941,-71.37692308 7.602965451,-71.35384615 7.622727941,-71.33076923 7.642491344,-71.30769231 7.662255661,-71.33076923 7.682020895,-71.35384615 7.701787049,-71.37692308 7.721554126,-71.4 7.701787049))
2197811|2|-67.63846154|7.662255661|POLYGON((-67.66153846 7.701787049,-67.68461538 7.682020895,-67.70769231 7.662255661,-67.68461538 7.642491344,-67.66153846 7.622727941,-67.63846154 7.602965451,-67.61538462 7.622727941,-67.59230769 7.642491344,-67.56923077 7.662255661,-67.59230769 7.682020895,-67.61538462 7.701787049,-67.63846154 7.721554126,-67.66153846 7.701787049))
2197821|2|-66.25384615|7.662255661|POLYGON((-66.27692308 7.701787049,-66.3 7.682020895,-66.32307692 7.662255661,-66.3 7.642491344,-66.27692308 7.622727941,-66.25384615 7.602965451,-66.23076923 7.622727941,-66.20769231 7.642491344,-66.18461538 7.662255661,-66.20769231 7.682020895,-66.23076923 7.701787049,-66.25384615 7.721554126,-66.27692308 7.701787049))
2200360|1|-74.76923077|7.602965451|POLYGON((-74.79230769 7.642491344,-74.81538462 7.622727941,-74.83846154 7.602965451,-74.81538462 7.583203871,-74.79230769 7.563443198,-74.76923077 7.54368343,-74.74615385 7.563443198,-74.72307692 7.583203871,-74.7 7.602965451,-74.72307692 7.622727941,-74.74615385 7.642491344,-74.76923077 7.662255661,-74.79230769 7.642491344))
2200375|1|-72.69230769|7.602965451|POLYGON((-72.71538462 7.642491344,-72.73846154 7.622727941,-72.76153846 7.602965451,-72.73846154 7.583203871,-72.71538462 7.563443198,-72.69230769 7.54368343,-72.66923077 7.563443198,-72.64615385 7.583203871,-72.62307692 7.602965451,-72.64615385 7.622727941,-72.66923077 7.642491344,-72.69230769 7.662255661,-72.71538462 7.642491344))
2200376|1|-72.55384615|7.602965451|POLYGON((-72.57692308 7.642491344,-72.6 7.622727941,-72.62307692 7.602965451,-72.6 7.583203871,-72.57692308 7.563443198,-72.55384615 7.54368343,-72.53076923 7.563443198,-72.50769231 7.583203871,-72.48461538 7.602965451,-72.50769231 7.622727941,-72.53076923 7.642491344,-72.55384615 7.662255661,-72.57692308 7.642491344))
2200377|2|-72.41538462|7.602965451|POLYGON((-72.43846154 7.642491344,-72.46153846 7.622727941,-72.48461538 7.602965451,-72.46153846 7.583203871,-72.43846154 7.563443198,-72.41538462 7.54368343,-72.39230769 7.563443198,-72.36923077 7.583203871,-72.34615385 7.602965451,-72.36923077 7.622727941,-72.39230769 7.642491344,-72.41538462 7.662255661,-72.43846154 7.642491344))
2200378|2|-72.27692308|7.602965451|POLYGON((-72.3 7.642491344,-72.32307692 7.622727941,-72.34615385 7.602965451,-72.32307692 7.583203871,-72.3 7.563443198,-72.27692308 7.54368343,-72.25384615 7.563443198,-72.23076923 7.583203871,-72.20769231 7.602965451,-72.23076923 7.622727941,-72.25384615 7.642491344,-72.27692308 7.662255661,-72.3 7.642491344))
2200379|2|-72.13846154|7.602965451|POLYGON((-72.16153846 7.642491344,-72.18461538 7.622727941,-72.20769231 7.602965451,-72.18461538 7.583203871,-72.16153846 7.563443198,-72.13846154 7.54368343,-72.11538462 7.563443198,-72.09230769 7.583203871,-72.06923077 7.602965451,-72.09230769 7.622727941,-72.11538462 7.642491344,-72.13846154 7.662255661,-72.16153846 7.642491344))
2200380|2|-72|7.602965451|POLYGON((-72.02307692 7.642491344,-72.04615385 7.622727941,-72.06923077 7.602965451,-72.04615385 7.583203871,-72.02307692 7.563443198,-72 7.54368343,-71.97692308 7.563443198,-71.95384615 7.583203871,-71.93076923 7.602965451,-71.95384615 7.622727941,-71.97692308 7.642491344,-72 7.662255661,-72.02307692 7.642491344))
2200382|2|-71.72307692|7.602965451|POLYGON((-71.74615385 7.642491344,-71.76923077 7.622727941,-71.79230769 7.602965451,-71.76923077 7.583203871,-71.74615385 7.563443198,-71.72307692 7.54368343,-71.7 7.563443198,-71.67692308 7.583203871,-71.65384615 7.602965451,-71.67692308 7.622727941,-71.7 7.642491344,-71.72307692 7.662255661,-71.74615385 7.642491344))
2200422|2|-66.18461538|7.602965451|POLYGON((-66.20769231 7.642491344,-66.23076923 7.622727941,-66.25384615 7.602965451,-66.23076923 7.583203871,-66.20769231 7.563443198,-66.18461538 7.54368343,-66.16153846 7.563443198,-66.13846154 7.583203871,-66.11538462 7.602965451,-66.13846154 7.622727941,-66.16153846 7.642491344,-66.18461538 7.662255661,-66.20769231 7.642491344))
2202946|1|-76.63846154|7.54368343|POLYGON((-76.66153846 7.583203871,-76.68461538 7.563443198,-76.70769231 7.54368343,-76.68461538 7.523924564,-76.66153846 7.504166598,-76.63846154 7.48440953,-76.61538462 7.504166598,-76.59230769 7.523924564,-76.56923077 7.54368343,-76.59230769 7.563443198,-76.61538462 7.583203871,-76.63846154 7.602965451,-76.66153846 7.583203871))
2202955|1|-75.39230769|7.54368343|POLYGON((-75.41538462 7.583203871,-75.43846154 7.563443198,-75.46153846 7.54368343,-75.43846154 7.523924564,-75.41538462 7.504166598,-75.39230769 7.48440953,-75.36923077 7.504166598,-75.34615385 7.523924564,-75.32307692 7.54368343,-75.34615385 7.563443198,-75.36923077 7.583203871,-75.39230769 7.602965451,-75.41538462 7.583203871))
2202959|4|-74.83846154|7.54368343|POLYGON((-74.86153846 7.583203871,-74.88461538 7.563443198,-74.90769231 7.54368343,-74.88461538 7.523924564,-74.86153846 7.504166598,-74.83846154 7.48440953,-74.81538462 7.504166598,-74.79230769 7.523924564,-74.76923077 7.54368343,-74.79230769 7.563443198,-74.81538462 7.583203871,-74.83846154 7.602965451,-74.86153846 7.583203871))
2202974|2|-72.76153846|7.54368343|POLYGON((-72.78461538 7.583203871,-72.80769231 7.563443198,-72.83076923 7.54368343,-72.80769231 7.523924564,-72.78461538 7.504166598,-72.76153846 7.48440953,-72.73846154 7.504166598,-72.71538462 7.523924564,-72.69230769 7.54368343,-72.71538462 7.563443198,-72.73846154 7.583203871,-72.76153846 7.602965451,-72.78461538 7.583203871))
2202979|2|-72.06923077|7.54368343|POLYGON((-72.09230769 7.583203871,-72.11538462 7.563443198,-72.13846154 7.54368343,-72.11538462 7.523924564,-72.09230769 7.504166598,-72.06923077 7.48440953,-72.04615385 7.504166598,-72.02307692 7.523924564,-72 7.54368343,-72.02307692 7.563443198,-72.04615385 7.583203871,-72.06923077 7.602965451,-72.09230769 7.583203871))
2202980|2|-71.93076923|7.54368343|POLYGON((-71.95384615 7.583203871,-71.97692308 7.563443198,-72 7.54368343,-71.97692308 7.523924564,-71.95384615 7.504166598,-71.93076923 7.48440953,-71.90769231 7.504166598,-71.88461538 7.523924564,-71.86153846 7.54368343,-71.88461538 7.563443198,-71.90769231 7.583203871,-71.93076923 7.602965451,-71.95384615 7.583203871))
2202982|2|-71.65384615|7.54368343|POLYGON((-71.67692308 7.583203871,-71.7 7.563443198,-71.72307692 7.54368343,-71.7 7.523924564,-71.67692308 7.504166598,-71.65384615 7.48440953,-71.63076923 7.504166598,-71.60769231 7.523924564,-71.58461538 7.54368343,-71.60769231 7.563443198,-71.63076923 7.583203871,-71.65384615 7.602965451,-71.67692308 7.583203871))
2203000|2|-69.16153846|7.54368343|POLYGON((-69.18461538 7.583203871,-69.20769231 7.563443198,-69.23076923 7.54368343,-69.20769231 7.523924564,-69.18461538 7.504166598,-69.16153846 7.48440953,-69.13846154 7.504166598,-69.11538462 7.523924564,-69.09230769 7.54368343,-69.11538462 7.563443198,-69.13846154 7.583203871,-69.16153846 7.602965451,-69.18461538 7.583203871))
2203022|2|-66.11538462|7.54368343|POLYGON((-66.13846154 7.583203871,-66.16153846 7.563443198,-66.18461538 7.54368343,-66.16153846 7.523924564,-66.13846154 7.504166598,-66.11538462 7.48440953,-66.09230769 7.504166598,-66.06923077 7.523924564,-66.04615385 7.54368343,-66.06923077 7.563443198,-66.09230769 7.583203871,-66.11538462 7.602965451,-66.13846154 7.583203871))
2205543|2|-77.12307692|7.48440953|POLYGON((-77.14615385 7.523924564,-77.16923077 7.504166598,-77.19230769 7.48440953,-77.16923077 7.464653357,-77.14615385 7.444898076,-77.12307692 7.425143685,-77.1 7.444898076,-77.07692308 7.464653357,-77.05384615 7.48440953,-77.07692308 7.504166598,-77.1 7.523924564,-77.12307692 7.54368343,-77.14615385 7.523924564))
2205556|1|-75.32307692|7.48440953|POLYGON((-75.34615385 7.523924564,-75.36923077 7.504166598,-75.39230769 7.48440953,-75.36923077 7.464653357,-75.34615385 7.444898076,-75.32307692 7.425143685,-75.3 7.444898076,-75.27692308 7.464653357,-75.25384615 7.48440953,-75.27692308 7.504166598,-75.3 7.523924564,-75.32307692 7.54368343,-75.34615385 7.523924564))
2205559|1|-74.90769231|7.48440953|POLYGON((-74.93076923 7.523924564,-74.95384615 7.504166598,-74.97692308 7.48440953,-74.95384615 7.464653357,-74.93076923 7.444898076,-74.90769231 7.425143685,-74.88461538 7.444898076,-74.86153846 7.464653357,-74.83846154 7.48440953,-74.86153846 7.504166598,-74.88461538 7.523924564,-74.90769231 7.54368343,-74.93076923 7.523924564))
2205571|1|-73.24615385|7.48440953|POLYGON((-73.26923077 7.523924564,-73.29230769 7.504166598,-73.31538462 7.48440953,-73.29230769 7.464653357,-73.26923077 7.444898076,-73.24615385 7.425143685,-73.22307692 7.444898076,-73.2 7.464653357,-73.17692308 7.48440953,-73.2 7.504166598,-73.22307692 7.523924564,-73.24615385 7.54368343,-73.26923077 7.523924564))
2205580|2|-72|7.48440953|POLYGON((-72.02307692 7.523924564,-72.04615385 7.504166598,-72.06923077 7.48440953,-72.04615385 7.464653357,-72.02307692 7.444898076,-72 7.425143685,-71.97692308 7.444898076,-71.95384615 7.464653357,-71.93076923 7.48440953,-71.95384615 7.504166598,-71.97692308 7.523924564,-72 7.54368343,-72.02307692 7.523924564))
2205581|2|-71.86153846|7.48440953|POLYGON((-71.88461538 7.523924564,-71.90769231 7.504166598,-71.93076923 7.48440953,-71.90769231 7.464653357,-71.88461538 7.444898076,-71.86153846 7.425143685,-71.83846154 7.444898076,-71.81538462 7.464653357,-71.79230769 7.48440953,-71.81538462 7.504166598,-71.83846154 7.523924564,-71.86153846 7.54368343,-71.88461538 7.523924564))
2205585|2|-71.30769231|7.48440953|POLYGON((-71.33076923 7.523924564,-71.35384615 7.504166598,-71.37692308 7.48440953,-71.35384615 7.464653357,-71.33076923 7.444898076,-71.30769231 7.425143685,-71.28461538 7.444898076,-71.26153846 7.464653357,-71.23846154 7.48440953,-71.26153846 7.504166598,-71.28461538 7.523924564,-71.30769231 7.54368343,-71.33076923 7.523924564))
2205643|2|-63.27692308|7.48440953|POLYGON((-63.3 7.523924564,-63.32307692 7.504166598,-63.34615385 7.48440953,-63.32307692 7.464653357,-63.3 7.444898076,-63.27692308 7.425143685,-63.25384615 7.444898076,-63.23076923 7.464653357,-63.20769231 7.48440953,-63.23076923 7.504166598,-63.25384615 7.523924564,-63.27692308 7.54368343,-63.3 7.523924564))
2205653|2|-61.89230769|7.48440953|POLYGON((-61.91538462 7.523924564,-61.93846154 7.504166598,-61.96153846 7.48440953,-61.93846154 7.464653357,-61.91538462 7.444898076,-61.89230769 7.425143685,-61.86923077 7.444898076,-61.84615385 7.464653357,-61.82307692 7.48440953,-61.84615385 7.504166598,-61.86923077 7.523924564,-61.89230769 7.54368343,-61.91538462 7.523924564))
2208175|1|-72.62307692|7.425143685|POLYGON((-72.64615385 7.464653357,-72.66923077 7.444898076,-72.69230769 7.425143685,-72.66923077 7.405390182,-72.64615385 7.385637564,-72.62307692 7.365885829,-72.6 7.385637564,-72.57692308 7.405390182,-72.55384615 7.425143685,-72.57692308 7.444898076,-72.6 7.464653357,-72.62307692 7.48440953,-72.64615385 7.464653357))
2208229|2|-65.14615385|7.425143685|POLYGON((-65.16923077 7.464653357,-65.19230769 7.444898076,-65.21538462 7.425143685,-65.19230769 7.405390182,-65.16923077 7.385637564,-65.14615385 7.365885829,-65.12307692 7.385637564,-65.1 7.405390182,-65.07692308 7.425143685,-65.1 7.444898076,-65.12307692 7.464653357,-65.14615385 7.48440953,-65.16923077 7.464653357))
2208242|2|-63.34615385|7.425143685|POLYGON((-63.36923077 7.464653357,-63.39230769 7.444898076,-63.41538462 7.425143685,-63.39230769 7.405390182,-63.36923077 7.385637564,-63.34615385 7.365885829,-63.32307692 7.385637564,-63.3 7.405390182,-63.27692308 7.425143685,-63.3 7.444898076,-63.32307692 7.464653357,-63.34615385 7.48440953,-63.36923077 7.464653357))
2210746|1|-76.70769231|7.365885829|POLYGON((-76.73076923 7.405390182,-76.75384615 7.385637564,-76.77692308 7.365885829,-76.75384615 7.346134974,-76.73076923 7.326384996,-76.70769231 7.306635894,-76.68461538 7.326384996,-76.66153846 7.346134974,-76.63846154 7.365885829,-76.66153846 7.385637564,-76.68461538 7.405390182,-76.70769231 7.425143685,-76.73076923 7.405390182))
2210766|1|-73.93846154|7.365885829|POLYGON((-73.96153846 7.405390182,-73.98461538 7.385637564,-74.00769231 7.365885829,-73.98461538 7.346134974,-73.96153846 7.326384996,-73.93846154 7.306635894,-73.91538462 7.326384996,-73.89230769 7.346134974,-73.86923077 7.365885829,-73.89230769 7.385637564,-73.91538462 7.405390182,-73.93846154 7.425143685,-73.96153846 7.405390182))
2210769|1|-73.52307692|7.365885829|POLYGON((-73.54615385 7.405390182,-73.56923077 7.385637564,-73.59230769 7.365885829,-73.56923077 7.346134974,-73.54615385 7.326384996,-73.52307692 7.306635894,-73.5 7.326384996,-73.47692308 7.346134974,-73.45384615 7.365885829,-73.47692308 7.385637564,-73.5 7.405390182,-73.52307692 7.425143685,-73.54615385 7.405390182))
2210775|1|-72.69230769|7.365885829|POLYGON((-72.71538462 7.405390182,-72.73846154 7.385637564,-72.76153846 7.365885829,-72.73846154 7.346134974,-72.71538462 7.326384996,-72.69230769 7.306635894,-72.66923077 7.326384996,-72.64615385 7.346134974,-72.62307692 7.365885829,-72.64615385 7.385637564,-72.66923077 7.405390182,-72.69230769 7.425143685,-72.71538462 7.405390182))
2210848|2|-62.58461538|7.365885829|POLYGON((-62.60769231 7.405390182,-62.63076923 7.385637564,-62.65384615 7.365885829,-62.63076923 7.346134974,-62.60769231 7.326384996,-62.58461538 7.306635894,-62.56153846 7.326384996,-62.53846154 7.346134974,-62.51538462 7.365885829,-62.53846154 7.385637564,-62.56153846 7.405390182,-62.58461538 7.425143685,-62.60769231 7.405390182))
2213372|1|-73.03846154|7.306635894|POLYGON((-73.06153846 7.346134974,-73.08461538 7.326384996,-73.10769231 7.306635894,-73.08461538 7.286887665,-73.06153846 7.267140306,-73.03846154 7.247393814,-73.01538462 7.267140306,-72.99230769 7.286887665,-72.96923077 7.306635894,-72.99230769 7.326384996,-73.01538462 7.346134974,-73.03846154 7.365885829,-73.06153846 7.346134974))
2213374|1|-72.76153846|7.306635894|POLYGON((-72.78461538 7.346134974,-72.80769231 7.326384996,-72.83076923 7.306635894,-72.80769231 7.286887665,-72.78461538 7.267140306,-72.76153846 7.247393814,-72.73846154 7.267140306,-72.71538462 7.286887665,-72.69230769 7.306635894,-72.71538462 7.326384996,-72.73846154 7.346134974,-72.76153846 7.365885829,-72.78461538 7.346134974))
2213376|1|-72.48461538|7.306635894|POLYGON((-72.50769231 7.346134974,-72.53076923 7.326384996,-72.55384615 7.306635894,-72.53076923 7.286887665,-72.50769231 7.267140306,-72.48461538 7.247393814,-72.46153846 7.267140306,-72.43846154 7.286887665,-72.41538462 7.306635894,-72.43846154 7.326384996,-72.46153846 7.346134974,-72.48461538 7.365885829,-72.50769231 7.346134974))
2213380|2|-71.93076923|7.306635894|POLYGON((-71.95384615 7.346134974,-71.97692308 7.326384996,-72 7.306635894,-71.97692308 7.286887665,-71.95384615 7.267140306,-71.93076923 7.247393814,-71.90769231 7.267140306,-71.88461538 7.286887665,-71.86153846 7.306635894,-71.88461538 7.326384996,-71.90769231 7.346134974,-71.93076923 7.365885829,-71.95384615 7.346134974))
2213448|2|-62.51538462|7.306635894|POLYGON((-62.53846154 7.346134974,-62.56153846 7.326384996,-62.58461538 7.306635894,-62.56153846 7.286887665,-62.53846154 7.267140306,-62.51538462 7.247393814,-62.49230769 7.267140306,-62.46923077 7.286887665,-62.44615385 7.306635894,-62.46923077 7.326384996,-62.49230769 7.346134974,-62.51538462 7.365885829,-62.53846154 7.346134974))
2213453|2|-61.82307692|7.306635894|POLYGON((-61.84615385 7.346134974,-61.86923077 7.326384996,-61.89230769 7.306635894,-61.86923077 7.286887665,-61.84615385 7.267140306,-61.82307692 7.247393814,-61.8 7.267140306,-61.77692308 7.286887665,-61.75384615 7.306635894,-61.77692308 7.326384996,-61.8 7.346134974,-61.82307692 7.365885829,-61.84615385 7.346134974))
2213455|2|-61.54615385|7.306635894|POLYGON((-61.56923077 7.346134974,-61.59230769 7.326384996,-61.61538462 7.306635894,-61.59230769 7.286887665,-61.56923077 7.267140306,-61.54615385 7.247393814,-61.52307692 7.267140306,-61.5 7.286887665,-61.47692308 7.306635894,-61.5 7.326384996,-61.52307692 7.346134974,-61.54615385 7.365885829,-61.56923077 7.346134974))
2215967|1|-73.8|7.247393814|POLYGON((-73.82307692 7.286887665,-73.84615385 7.267140306,-73.86923077 7.247393814,-73.84615385 7.227648189,-73.82307692 7.207903426,-73.8 7.188159523,-73.77692308 7.207903426,-73.75384615 7.227648189,-73.73076923 7.247393814,-73.75384615 7.267140306,-73.77692308 7.286887665,-73.8 7.306635894,-73.82307692 7.286887665))
2215972|1|-73.10769231|7.247393814|POLYGON((-73.13076923 7.286887665,-73.15384615 7.267140306,-73.17692308 7.247393814,-73.15384615 7.227648189,-73.13076923 7.207903426,-73.10769231 7.188159523,-73.08461538 7.207903426,-73.06153846 7.227648189,-73.03846154 7.247393814,-73.06153846 7.267140306,-73.08461538 7.286887665,-73.10769231 7.306635894,-73.13076923 7.286887665))
2215989|2|-70.75384615|7.247393814|POLYGON((-70.77692308 7.286887665,-70.8 7.267140306,-70.82307692 7.247393814,-70.8 7.227648189,-70.77692308 7.207903426,-70.75384615 7.188159523,-70.73076923 7.207903426,-70.70769231 7.227648189,-70.68461538 7.247393814,-70.70769231 7.267140306,-70.73076923 7.286887665,-70.75384615 7.306635894,-70.77692308 7.286887665))
2218552|2|-75.80769231|7.188159523|POLYGON((-75.83076923 7.227648189,-75.85384615 7.207903426,-75.87692308 7.188159523,-75.85384615 7.168416479,-75.83076923 7.14867429,-75.80769231 7.128932955,-75.78461538 7.14867429,-75.76153846 7.168416479,-75.73846154 7.188159523,-75.76153846 7.207903426,-75.78461538 7.227648189,-75.80769231 7.247393814,-75.83076923 7.227648189))
2218555|1|-75.39230769|7.188159523|POLYGON((-75.41538462 7.227648189,-75.43846154 7.207903426,-75.46153846 7.188159523,-75.43846154 7.168416479,-75.41538462 7.14867429,-75.39230769 7.128932955,-75.36923077 7.14867429,-75.34615385 7.168416479,-75.32307692 7.188159523,-75.34615385 7.207903426,-75.36923077 7.227648189,-75.39230769 7.247393814,-75.41538462 7.227648189))
2218571|1|-73.17692308|7.188159523|POLYGON((-73.2 7.227648189,-73.22307692 7.207903426,-73.24615385 7.188159523,-73.22307692 7.168416479,-73.2 7.14867429,-73.17692308 7.128932955,-73.15384615 7.14867429,-73.13076923 7.168416479,-73.10769231 7.188159523,-73.13076923 7.207903426,-73.15384615 7.227648189,-73.17692308 7.247393814,-73.2 7.227648189))
2218574|1|-72.76153846|7.188159523|POLYGON((-72.78461538 7.227648189,-72.80769231 7.207903426,-72.83076923 7.188159523,-72.80769231 7.168416479,-72.78461538 7.14867429,-72.76153846 7.128932955,-72.73846154 7.14867429,-72.71538462 7.168416479,-72.69230769 7.188159523,-72.71538462 7.207903426,-72.73846154 7.227648189,-72.76153846 7.247393814,-72.78461538 7.227648189))
2218588|2|-70.82307692|7.188159523|POLYGON((-70.84615385 7.227648189,-70.86923077 7.207903426,-70.89230769 7.188159523,-70.86923077 7.168416479,-70.84615385 7.14867429,-70.82307692 7.128932955,-70.8 7.14867429,-70.77692308 7.168416479,-70.75384615 7.188159523,-70.77692308 7.207903426,-70.8 7.227648189,-70.82307692 7.247393814,-70.84615385 7.227648189))
2218677|9|-58.5|7.188159523|POLYGON((-58.52307692 7.227648189,-58.54615385 7.207903426,-58.56923077 7.188159523,-58.54615385 7.168416479,-58.52307692 7.14867429,-58.5 7.128932955,-58.47692308 7.14867429,-58.45384615 7.168416479,-58.43076923 7.188159523,-58.45384615 7.207903426,-58.47692308 7.227648189,-58.5 7.247393814,-58.52307692 7.227648189))
2221155|1|-75.46153846|7.128932955|POLYGON((-75.48461538 7.168416479,-75.50769231 7.14867429,-75.53076923 7.128932955,-75.50769231 7.10919247,-75.48461538 7.089452833,-75.46153846 7.069714042,-75.43846154 7.089452833,-75.41538462 7.10919247,-75.39230769 7.128932955,-75.41538462 7.14867429,-75.43846154 7.168416479,-75.46153846 7.188159523,-75.48461538 7.168416479))
2221170|1|-73.38461538|7.128932955|POLYGON((-73.40769231 7.168416479,-73.43076923 7.14867429,-73.45384615 7.128932955,-73.43076923 7.10919247,-73.40769231 7.089452833,-73.38461538 7.069714042,-73.36153846 7.089452833,-73.33846154 7.10919247,-73.31538462 7.128932955,-73.33846154 7.14867429,-73.36153846 7.168416479,-73.38461538 7.188159523,-73.40769231 7.168416479))
2221171|1|-73.24615385|7.128932955|POLYGON((-73.26923077 7.168416479,-73.29230769 7.14867429,-73.31538462 7.128932955,-73.29230769 7.10919247,-73.26923077 7.089452833,-73.24615385 7.069714042,-73.22307692 7.089452833,-73.2 7.10919247,-73.17692308 7.128932955,-73.2 7.14867429,-73.22307692 7.168416479,-73.24615385 7.188159523,-73.26923077 7.168416479))
2221172|1|-73.10769231|7.128932955|POLYGON((-73.13076923 7.168416479,-73.15384615 7.14867429,-73.17692308 7.128932955,-73.15384615 7.10919247,-73.13076923 7.089452833,-73.10769231 7.069714042,-73.08461538 7.089452833,-73.06153846 7.10919247,-73.03846154 7.128932955,-73.06153846 7.14867429,-73.08461538 7.168416479,-73.10769231 7.188159523,-73.13076923 7.168416479))
2221189|1|-70.75384615|7.128932955|POLYGON((-70.77692308 7.168416479,-70.8 7.14867429,-70.82307692 7.128932955,-70.8 7.10919247,-70.77692308 7.089452833,-70.75384615 7.069714042,-70.73076923 7.089452833,-70.70769231 7.10919247,-70.68461538 7.128932955,-70.70769231 7.14867429,-70.73076923 7.168416479,-70.75384615 7.188159523,-70.77692308 7.168416479))
2223753|1|-75.66923077|7.069714042|POLYGON((-75.69230769 7.10919247,-75.71538462 7.089452833,-75.73846154 7.069714042,-75.71538462 7.049976095,-75.69230769 7.030238988,-75.66923077 7.01050272,-75.64615385 7.030238988,-75.62307692 7.049976095,-75.6 7.069714042,-75.62307692 7.089452833,-75.64615385 7.10919247,-75.66923077 7.128932955,-75.69230769 7.10919247))
2223760|1|-74.7|7.069714042|POLYGON((-74.72307692 7.10919247,-74.74615385 7.089452833,-74.76923077 7.069714042,-74.74615385 7.049976095,-74.72307692 7.030238988,-74.7 7.01050272,-74.67692308 7.030238988,-74.65384615 7.049976095,-74.63076923 7.069714042,-74.65384615 7.089452833,-74.67692308 7.10919247,-74.7 7.128932955,-74.72307692 7.10919247))
2223766|1|-73.86923077|7.069714042|POLYGON((-73.89230769 7.10919247,-73.91538462 7.089452833,-73.93846154 7.069714042,-73.91538462 7.049976095,-73.89230769 7.030238988,-73.86923077 7.01050272,-73.84615385 7.030238988,-73.82307692 7.049976095,-73.8 7.069714042,-73.82307692 7.089452833,-73.84615385 7.10919247,-73.86923077 7.128932955,-73.89230769 7.10919247))
2223768|1|-73.59230769|7.069714042|POLYGON((-73.61538462 7.10919247,-73.63846154 7.089452833,-73.66153846 7.069714042,-73.63846154 7.049976095,-73.61538462 7.030238988,-73.59230769 7.01050272,-73.56923077 7.030238988,-73.54615385 7.049976095,-73.52307692 7.069714042,-73.54615385 7.089452833,-73.56923077 7.10919247,-73.59230769 7.128932955,-73.61538462 7.10919247))
2223769|1|-73.45384615|7.069714042|POLYGON((-73.47692308 7.10919247,-73.5 7.089452833,-73.52307692 7.069714042,-73.5 7.049976095,-73.47692308 7.030238988,-73.45384615 7.01050272,-73.43076923 7.030238988,-73.40769231 7.049976095,-73.38461538 7.069714042,-73.40769231 7.089452833,-73.43076923 7.10919247,-73.45384615 7.128932955,-73.47692308 7.10919247))
2223771|1|-73.17692308|7.069714042|POLYGON((-73.2 7.10919247,-73.22307692 7.089452833,-73.24615385 7.069714042,-73.22307692 7.049976095,-73.2 7.030238988,-73.17692308 7.01050272,-73.15384615 7.030238988,-73.13076923 7.049976095,-73.10769231 7.069714042,-73.13076923 7.089452833,-73.15384615 7.10919247,-73.17692308 7.128932955,-73.2 7.10919247))
2223772|1|-73.03846154|7.069714042|POLYGON((-73.06153846 7.10919247,-73.08461538 7.089452833,-73.10769231 7.069714042,-73.08461538 7.049976095,-73.06153846 7.030238988,-73.03846154 7.01050272,-73.01538462 7.030238988,-72.99230769 7.049976095,-72.96923077 7.069714042,-72.99230769 7.089452833,-73.01538462 7.10919247,-73.03846154 7.128932955,-73.06153846 7.10919247))
2223788|1|-70.82307692|7.069714042|POLYGON((-70.84615385 7.10919247,-70.86923077 7.089452833,-70.89230769 7.069714042,-70.86923077 7.049976095,-70.84615385 7.030238988,-70.82307692 7.01050272,-70.8 7.030238988,-70.77692308 7.049976095,-70.75384615 7.069714042,-70.77692308 7.089452833,-70.8 7.10919247,-70.82307692 7.128932955,-70.84615385 7.10919247))
2223789|1|-70.68461538|7.069714042|POLYGON((-70.70769231 7.10919247,-70.73076923 7.089452833,-70.75384615 7.069714042,-70.73076923 7.049976095,-70.70769231 7.030238988,-70.68461538 7.01050272,-70.66153846 7.030238988,-70.63846154 7.049976095,-70.61538462 7.069714042,-70.63846154 7.089452833,-70.66153846 7.10919247,-70.68461538 7.128932955,-70.70769231 7.10919247))
2226349|1|-76.29230769|7.01050272|POLYGON((-76.31538462 7.049976095,-76.33846154 7.030238988,-76.36153846 7.01050272,-76.33846154 6.990767287,-76.31538462 6.971032688,-76.29230769 6.951298921,-76.26923077 6.971032688,-76.24615385 6.990767287,-76.22307692 7.01050272,-76.24615385 7.030238988,-76.26923077 7.049976095,-76.29230769 7.069714042,-76.31538462 7.049976095))
2226366|1|-73.93846154|7.01050272|POLYGON((-73.96153846 7.049976095,-73.98461538 7.030238988,-74.00769231 7.01050272,-73.98461538 6.990767287,-73.96153846 6.971032688,-73.93846154 6.951298921,-73.91538462 6.971032688,-73.89230769 6.990767287,-73.86923077 7.01050272,-73.89230769 7.030238988,-73.91538462 7.049976095,-73.93846154 7.069714042,-73.96153846 7.049976095))
2226367|1|-73.8|7.01050272|POLYGON((-73.82307692 7.049976095,-73.84615385 7.030238988,-73.86923077 7.01050272,-73.84615385 6.990767287,-73.82307692 6.971032688,-73.8 6.951298921,-73.77692308 6.971032688,-73.75384615 6.990767287,-73.73076923 7.01050272,-73.75384615 7.030238988,-73.77692308 7.049976095,-73.8 7.069714042,-73.82307692 7.049976095))
2226372|1|-73.10769231|7.01050272|POLYGON((-73.13076923 7.049976095,-73.15384615 7.030238988,-73.17692308 7.01050272,-73.15384615 6.990767287,-73.13076923 6.971032688,-73.10769231 6.951298921,-73.08461538 6.971032688,-73.06153846 6.990767287,-73.03846154 7.01050272,-73.06153846 7.030238988,-73.08461538 7.049976095,-73.10769231 7.069714042,-73.13076923 7.049976095))
2226387|1|-71.03076923|7.01050272|POLYGON((-71.05384615 7.049976095,-71.07692308 7.030238988,-71.1 7.01050272,-71.07692308 6.990767287,-71.05384615 6.971032688,-71.03076923 6.951298921,-71.00769231 6.971032688,-70.98461538 6.990767287,-70.96153846 7.01050272,-70.98461538 7.030238988,-71.00769231 7.049976095,-71.03076923 7.069714042,-71.05384615 7.049976095))
2226398|2|-69.50769231|7.01050272|POLYGON((-69.53076923 7.049976095,-69.55384615 7.030238988,-69.57692308 7.01050272,-69.55384615 6.990767287,-69.53076923 6.971032688,-69.50769231 6.951298921,-69.48461538 6.971032688,-69.46153846 6.990767287,-69.43846154 7.01050272,-69.46153846 7.030238988,-69.48461538 7.049976095,-69.50769231 7.069714042,-69.53076923 7.049976095))
2228953|1|-75.66923077|6.951298921|POLYGON((-75.69230769 6.990767287,-75.71538462 6.971032688,-75.73846154 6.951298921,-75.71538462 6.931565982,-75.69230769 6.911833869,-75.66923077 6.892102579,-75.64615385 6.911833869,-75.62307692 6.931565982,-75.6 6.951298921,-75.62307692 6.971032688,-75.64615385 6.990767287,-75.66923077 7.01050272,-75.69230769 6.990767287))
2228955|1|-75.39230769|6.951298921|POLYGON((-75.41538462 6.990767287,-75.43846154 6.971032688,-75.46153846 6.951298921,-75.43846154 6.931565982,-75.41538462 6.911833869,-75.39230769 6.892102579,-75.36923077 6.911833869,-75.34615385 6.931565982,-75.32307692 6.951298921,-75.34615385 6.971032688,-75.36923077 6.990767287,-75.39230769 7.01050272,-75.41538462 6.990767287))
2228967|1|-73.73076923|6.951298921|POLYGON((-73.75384615 6.990767287,-73.77692308 6.971032688,-73.8 6.951298921,-73.77692308 6.931565982,-73.75384615 6.911833869,-73.73076923 6.892102579,-73.70769231 6.911833869,-73.68461538 6.931565982,-73.66153846 6.951298921,-73.68461538 6.971032688,-73.70769231 6.990767287,-73.73076923 7.01050272,-73.75384615 6.990767287))
2228972|1|-73.03846154|6.951298921|POLYGON((-73.06153846 6.990767287,-73.08461538 6.971032688,-73.10769231 6.951298921,-73.08461538 6.931565982,-73.06153846 6.911833869,-73.03846154 6.892102579,-73.01538462 6.911833869,-72.99230769 6.931565982,-72.96923077 6.951298921,-72.99230769 6.971032688,-73.01538462 6.990767287,-73.03846154 7.01050272,-73.06153846 6.990767287))
2228980|1|-71.93076923|6.951298921|POLYGON((-71.95384615 6.990767287,-71.97692308 6.971032688,-72 6.951298921,-71.97692308 6.931565982,-71.95384615 6.911833869,-71.93076923 6.892102579,-71.90769231 6.911833869,-71.88461538 6.931565982,-71.86153846 6.951298921,-71.88461538 6.971032688,-71.90769231 6.990767287,-71.93076923 7.01050272,-71.95384615 6.990767287))
2228981|1|-71.79230769|6.951298921|POLYGON((-71.81538462 6.990767287,-71.83846154 6.971032688,-71.86153846 6.951298921,-71.83846154 6.931565982,-71.81538462 6.911833869,-71.79230769 6.892102579,-71.76923077 6.911833869,-71.74615385 6.931565982,-71.72307692 6.951298921,-71.74615385 6.971032688,-71.76923077 6.990767287,-71.79230769 7.01050272,-71.81538462 6.990767287))
2228982|1|-71.65384615|6.951298921|POLYGON((-71.67692308 6.990767287,-71.7 6.971032688,-71.72307692 6.951298921,-71.7 6.931565982,-71.67692308 6.911833869,-71.65384615 6.892102579,-71.63076923 6.911833869,-71.60769231 6.931565982,-71.58461538 6.951298921,-71.60769231 6.971032688,-71.63076923 6.990767287,-71.65384615 7.01050272,-71.67692308 6.990767287))
2228986|1|-71.1|6.951298921|POLYGON((-71.12307692 6.990767287,-71.14615385 6.971032688,-71.16923077 6.951298921,-71.14615385 6.931565982,-71.12307692 6.911833869,-71.1 6.892102579,-71.07692308 6.911833869,-71.05384615 6.931565982,-71.03076923 6.951298921,-71.05384615 6.971032688,-71.07692308 6.990767287,-71.1 7.01050272,-71.12307692 6.990767287))
2231557|1|-75.18461538|6.892102579|POLYGON((-75.20769231 6.931565982,-75.23076923 6.911833869,-75.25384615 6.892102579,-75.23076923 6.872372111,-75.20769231 6.852642462,-75.18461538 6.83291363,-75.16153846 6.852642462,-75.13846154 6.872372111,-75.11538462 6.892102579,-75.13846154 6.911833869,-75.16153846 6.931565982,-75.18461538 6.951298921,-75.20769231 6.931565982))
2231558|1|-75.04615385|6.892102579|POLYGON((-75.06923077 6.931565982,-75.09230769 6.911833869,-75.11538462 6.892102579,-75.09230769 6.872372111,-75.06923077 6.852642462,-75.04615385 6.83291363,-75.02307692 6.852642462,-75 6.872372111,-74.97692308 6.892102579,-75 6.911833869,-75.02307692 6.931565982,-75.04615385 6.951298921,-75.06923077 6.931565982))
2231570|1|-73.38461538|6.892102579|POLYGON((-73.40769231 6.931565982,-73.43076923 6.911833869,-73.45384615 6.892102579,-73.43076923 6.872372111,-73.40769231 6.852642462,-73.38461538 6.83291363,-73.36153846 6.852642462,-73.33846154 6.872372111,-73.31538462 6.892102579,-73.33846154 6.911833869,-73.36153846 6.931565982,-73.38461538 6.951298921,-73.40769231 6.931565982))
2231571|4|-73.24615385|6.892102579|POLYGON((-73.26923077 6.931565982,-73.29230769 6.911833869,-73.31538462 6.892102579,-73.29230769 6.872372111,-73.26923077 6.852642462,-73.24615385 6.83291363,-73.22307692 6.852642462,-73.2 6.872372111,-73.17692308 6.892102579,-73.2 6.911833869,-73.22307692 6.931565982,-73.24615385 6.951298921,-73.26923077 6.931565982))
2231679|9|-58.29230769|6.892102579|POLYGON((-58.31538462 6.931565982,-58.33846154 6.911833869,-58.36153846 6.892102579,-58.33846154 6.872372111,-58.31538462 6.852642462,-58.29230769 6.83291363,-58.26923077 6.852642462,-58.24615385 6.872372111,-58.22307692 6.892102579,-58.24615385 6.911833869,-58.26923077 6.931565982,-58.29230769 6.951298921,-58.31538462 6.931565982))
2234152|1|-75.80769231|6.83291363|POLYGON((-75.83076923 6.872372111,-75.85384615 6.852642462,-75.87692308 6.83291363,-75.85384615 6.813185611,-75.83076923 6.793458404,-75.80769231 6.773732006,-75.78461538 6.793458404,-75.76153846 6.813185611,-75.73846154 6.83291363,-75.76153846 6.852642462,-75.78461538 6.872372111,-75.80769231 6.892102579,-75.83076923 6.872372111))
2234170|1|-73.31538462|6.83291363|POLYGON((-73.33846154 6.872372111,-73.36153846 6.852642462,-73.38461538 6.83291363,-73.36153846 6.813185611,-73.33846154 6.793458404,-73.31538462 6.773732006,-73.29230769 6.793458404,-73.26923077 6.813185611,-73.24615385 6.83291363,-73.26923077 6.852642462,-73.29230769 6.872372111,-73.31538462 6.892102579,-73.33846154 6.872372111))
2234172|1|-73.03846154|6.83291363|POLYGON((-73.06153846 6.872372111,-73.08461538 6.852642462,-73.10769231 6.83291363,-73.08461538 6.813185611,-73.06153846 6.793458404,-73.03846154 6.773732006,-73.01538462 6.793458404,-72.99230769 6.813185611,-72.96923077 6.83291363,-72.99230769 6.852642462,-73.01538462 6.872372111,-73.03846154 6.892102579,-73.06153846 6.872372111))
2234242|2|-63.34615385|6.83291363|POLYGON((-63.36923077 6.872372111,-63.39230769 6.852642462,-63.41538462 6.83291363,-63.39230769 6.813185611,-63.36923077 6.793458404,-63.34615385 6.773732006,-63.32307692 6.793458404,-63.3 6.813185611,-63.27692308 6.83291363,-63.3 6.852642462,-63.32307692 6.872372111,-63.34615385 6.892102579,-63.36923077 6.872372111))
2234280|9|-58.08461538|6.83291363|POLYGON((-58.10769231 6.872372111,-58.13076923 6.852642462,-58.15384615 6.83291363,-58.13076923 6.813185611,-58.10769231 6.793458404,-58.08461538 6.773732006,-58.06153846 6.793458404,-58.03846154 6.813185611,-58.01538462 6.83291363,-58.03846154 6.852642462,-58.06153846 6.872372111,-58.08461538 6.892102579,-58.10769231 6.872372111))
2236750|7|-76.15384615|6.773732006|POLYGON((-76.17692308 6.813185611,-76.2 6.793458404,-76.22307692 6.773732006,-76.2 6.754006415,-76.17692308 6.734281627,-76.15384615 6.714557642,-76.13076923 6.734281627,-76.10769231 6.754006415,-76.08461538 6.773732006,-76.10769231 6.793458404,-76.13076923 6.813185611,-76.15384615 6.83291363,-76.17692308 6.813185611))
2236751|1|-76.01538462|6.773732006|POLYGON((-76.03846154 6.813185611,-76.06153846 6.793458404,-76.08461538 6.773732006,-76.06153846 6.754006415,-76.03846154 6.734281627,-76.01538462 6.714557642,-75.99230769 6.734281627,-75.96923077 6.754006415,-75.94615385 6.773732006,-75.96923077 6.793458404,-75.99230769 6.813185611,-76.01538462 6.83291363,-76.03846154 6.813185611))
2236772|1|-73.10769231|6.773732006|POLYGON((-73.13076923 6.813185611,-73.15384615 6.793458404,-73.17692308 6.773732006,-73.15384615 6.754006415,-73.13076923 6.734281627,-73.10769231 6.714557642,-73.08461538 6.734281627,-73.06153846 6.754006415,-73.03846154 6.773732006,-73.06153846 6.793458404,-73.08461538 6.813185611,-73.10769231 6.83291363,-73.13076923 6.813185611))
2236773|1|-72.96923077|6.773732006|POLYGON((-72.99230769 6.813185611,-73.01538462 6.793458404,-73.03846154 6.773732006,-73.01538462 6.754006415,-72.99230769 6.734281627,-72.96923077 6.714557642,-72.94615385 6.734281627,-72.92307692 6.754006415,-72.9 6.773732006,-72.92307692 6.793458404,-72.94615385 6.813185611,-72.96923077 6.83291363,-72.99230769 6.813185611))
2236775|1|-72.69230769|6.773732006|POLYGON((-72.71538462 6.813185611,-72.73846154 6.793458404,-72.76153846 6.773732006,-72.73846154 6.754006415,-72.71538462 6.734281627,-72.69230769 6.714557642,-72.66923077 6.734281627,-72.64615385 6.754006415,-72.62307692 6.773732006,-72.64615385 6.793458404,-72.66923077 6.813185611,-72.69230769 6.83291363,-72.71538462 6.813185611))
2236880|9|-58.15384615|6.773732006|POLYGON((-58.17692308 6.813185611,-58.2 6.793458404,-58.22307692 6.773732006,-58.2 6.754006415,-58.17692308 6.734281627,-58.15384615 6.714557642,-58.13076923 6.734281627,-58.10769231 6.754006415,-58.08461538 6.773732006,-58.10769231 6.793458404,-58.13076923 6.813185611,-58.15384615 6.83291363,-58.17692308 6.813185611))
2236881|9|-58.01538462|6.773732006|POLYGON((-58.03846154 6.813185611,-58.06153846 6.793458404,-58.08461538 6.773732006,-58.06153846 6.754006415,-58.03846154 6.734281627,-58.01538462 6.714557642,-57.99230769 6.734281627,-57.96923077 6.754006415,-57.94615385 6.773732006,-57.96923077 6.793458404,-57.99230769 6.813185611,-58.01538462 6.83291363,-58.03846154 6.813185611))
2239351|1|-75.94615385|6.714557642|POLYGON((-75.96923077 6.754006415,-75.99230769 6.734281627,-76.01538462 6.714557642,-75.99230769 6.694834456,-75.96923077 6.675112067,-75.94615385 6.655390472,-75.92307692 6.675112067,-75.9 6.694834456,-75.87692308 6.714557642,-75.9 6.734281627,-75.92307692 6.754006415,-75.94615385 6.773732006,-75.96923077 6.754006415))
2239352|1|-75.80769231|6.714557642|POLYGON((-75.83076923 6.754006415,-75.85384615 6.734281627,-75.87692308 6.714557642,-75.85384615 6.694834456,-75.83076923 6.675112067,-75.80769231 6.655390472,-75.78461538 6.675112067,-75.76153846 6.694834456,-75.73846154 6.714557642,-75.76153846 6.734281627,-75.78461538 6.754006415,-75.80769231 6.773732006,-75.83076923 6.754006415))
2239356|1|-75.25384615|6.714557642|POLYGON((-75.27692308 6.754006415,-75.3 6.734281627,-75.32307692 6.714557642,-75.3 6.694834456,-75.27692308 6.675112067,-75.25384615 6.655390472,-75.23076923 6.675112067,-75.20769231 6.694834456,-75.18461538 6.714557642,-75.20769231 6.734281627,-75.23076923 6.754006415,-75.25384615 6.773732006,-75.27692308 6.754006415))
2239359|1|-74.83846154|6.714557642|POLYGON((-74.86153846 6.754006415,-74.88461538 6.734281627,-74.90769231 6.714557642,-74.88461538 6.694834456,-74.86153846 6.675112067,-74.83846154 6.655390472,-74.81538462 6.675112067,-74.79230769 6.694834456,-74.76923077 6.714557642,-74.79230769 6.734281627,-74.81538462 6.754006415,-74.83846154 6.773732006,-74.86153846 6.754006415))
2239368|1|-73.59230769|6.714557642|POLYGON((-73.61538462 6.754006415,-73.63846154 6.734281627,-73.66153846 6.714557642,-73.63846154 6.694834456,-73.61538462 6.675112067,-73.59230769 6.655390472,-73.56923077 6.675112067,-73.54615385 6.694834456,-73.52307692 6.714557642,-73.54615385 6.734281627,-73.56923077 6.754006415,-73.59230769 6.773732006,-73.61538462 6.754006415))
2239372|2|-73.03846154|6.714557642|POLYGON((-73.06153846 6.754006415,-73.08461538 6.734281627,-73.10769231 6.714557642,-73.08461538 6.694834456,-73.06153846 6.675112067,-73.03846154 6.655390472,-73.01538462 6.675112067,-72.99230769 6.694834456,-72.96923077 6.714557642,-72.99230769 6.734281627,-73.01538462 6.754006415,-73.03846154 6.773732006,-73.06153846 6.754006415))
2239374|1|-72.76153846|6.714557642|POLYGON((-72.78461538 6.754006415,-72.80769231 6.734281627,-72.83076923 6.714557642,-72.80769231 6.694834456,-72.78461538 6.675112067,-72.76153846 6.655390472,-72.73846154 6.675112067,-72.71538462 6.694834456,-72.69230769 6.714557642,-72.71538462 6.734281627,-72.73846154 6.754006415,-72.76153846 6.773732006,-72.78461538 6.754006415))
2239384|1|-71.37692308|6.714557642|POLYGON((-71.4 6.754006415,-71.42307692 6.734281627,-71.44615385 6.714557642,-71.42307692 6.694834456,-71.4 6.675112067,-71.37692308 6.655390472,-71.35384615 6.675112067,-71.33076923 6.694834456,-71.30769231 6.714557642,-71.33076923 6.734281627,-71.35384615 6.754006415,-71.37692308 6.773732006,-71.4 6.754006415))
2239479|9|-58.22307692|6.714557642|POLYGON((-58.24615385 6.754006415,-58.26923077 6.734281627,-58.29230769 6.714557642,-58.26923077 6.694834456,-58.24615385 6.675112067,-58.22307692 6.655390472,-58.2 6.675112067,-58.17692308 6.694834456,-58.15384615 6.714557642,-58.17692308 6.734281627,-58.2 6.754006415,-58.22307692 6.773732006,-58.24615385 6.754006415))
2241955|1|-75.46153846|6.655390472|POLYGON((-75.48461538 6.694834456,-75.50769231 6.675112067,-75.53076923 6.655390472,-75.50769231 6.63566967,-75.48461538 6.615949657,-75.46153846 6.596230431,-75.43846154 6.615949657,-75.41538462 6.63566967,-75.39230769 6.655390472,-75.41538462 6.675112067,-75.43846154 6.694834456,-75.46153846 6.714557642,-75.48461538 6.694834456))
2241957|1|-75.18461538|6.655390472|POLYGON((-75.20769231 6.694834456,-75.23076923 6.675112067,-75.25384615 6.655390472,-75.23076923 6.63566967,-75.20769231 6.615949657,-75.18461538 6.596230431,-75.16153846 6.615949657,-75.13846154 6.63566967,-75.11538462 6.655390472,-75.13846154 6.675112067,-75.16153846 6.694834456,-75.18461538 6.714557642,-75.20769231 6.694834456))
2241959|1|-74.90769231|6.655390472|POLYGON((-74.93076923 6.694834456,-74.95384615 6.675112067,-74.97692308 6.655390472,-74.95384615 6.63566967,-74.93076923 6.615949657,-74.90769231 6.596230431,-74.88461538 6.615949657,-74.86153846 6.63566967,-74.83846154 6.655390472,-74.86153846 6.675112067,-74.88461538 6.694834456,-74.90769231 6.714557642,-74.93076923 6.694834456))
2241971|1|-73.24615385|6.655390472|POLYGON((-73.26923077 6.694834456,-73.29230769 6.675112067,-73.31538462 6.655390472,-73.29230769 6.63566967,-73.26923077 6.615949657,-73.24615385 6.596230431,-73.22307692 6.615949657,-73.2 6.63566967,-73.17692308 6.655390472,-73.2 6.675112067,-73.22307692 6.694834456,-73.24615385 6.714557642,-73.26923077 6.694834456))
2241975|1|-72.69230769|6.655390472|POLYGON((-72.71538462 6.694834456,-72.73846154 6.675112067,-72.76153846 6.655390472,-72.73846154 6.63566967,-72.71538462 6.615949657,-72.69230769 6.596230431,-72.66923077 6.615949657,-72.64615385 6.63566967,-72.62307692 6.655390472,-72.64615385 6.675112067,-72.66923077 6.694834456,-72.69230769 6.714557642,-72.71538462 6.694834456))
2242082|9|-57.87692308|6.655390472|POLYGON((-57.9 6.694834456,-57.92307692 6.675112067,-57.94615385 6.655390472,-57.92307692 6.63566967,-57.9 6.615949657,-57.87692308 6.596230431,-57.85384615 6.615949657,-57.83076923 6.63566967,-57.80769231 6.655390472,-57.83076923 6.675112067,-57.85384615 6.694834456,-57.87692308 6.714557642,-57.9 6.694834456))
2244552|1|-75.80769231|6.596230431|POLYGON((-75.83076923 6.63566967,-75.85384615 6.615949657,-75.87692308 6.596230431,-75.85384615 6.57651199,-75.83076923 6.556794332,-75.80769231 6.537077453,-75.78461538 6.556794332,-75.76153846 6.57651199,-75.73846154 6.596230431,-75.76153846 6.615949657,-75.78461538 6.63566967,-75.80769231 6.655390472,-75.83076923 6.63566967))
2244558|2|-74.97692308|6.596230431|POLYGON((-75 6.63566967,-75.02307692 6.615949657,-75.04615385 6.596230431,-75.02307692 6.57651199,-75 6.556794332,-74.97692308 6.537077453,-74.95384615 6.556794332,-74.93076923 6.57651199,-74.90769231 6.596230431,-74.93076923 6.615949657,-74.95384615 6.63566967,-74.97692308 6.655390472,-75 6.63566967))
2244571|1|-73.17692308|6.596230431|POLYGON((-73.2 6.63566967,-73.22307692 6.615949657,-73.24615385 6.596230431,-73.22307692 6.57651199,-73.2 6.556794332,-73.17692308 6.537077453,-73.15384615 6.556794332,-73.13076923 6.57651199,-73.10769231 6.596230431,-73.13076923 6.615949657,-73.15384615 6.63566967,-73.17692308 6.655390472,-73.2 6.63566967))
2244572|1|-73.03846154|6.596230431|POLYGON((-73.06153846 6.63566967,-73.08461538 6.615949657,-73.10769231 6.596230431,-73.08461538 6.57651199,-73.06153846 6.556794332,-73.03846154 6.537077453,-73.01538462 6.556794332,-72.99230769 6.57651199,-72.96923077 6.596230431,-72.99230769 6.615949657,-73.01538462 6.63566967,-73.03846154 6.655390472,-73.06153846 6.63566967))
2244575|1|-72.62307692|6.596230431|POLYGON((-72.64615385 6.63566967,-72.66923077 6.615949657,-72.69230769 6.596230431,-72.66923077 6.57651199,-72.64615385 6.556794332,-72.62307692 6.537077453,-72.6 6.556794332,-72.57692308 6.57651199,-72.55384615 6.596230431,-72.57692308 6.615949657,-72.6 6.63566967,-72.62307692 6.655390472,-72.64615385 6.63566967))
2247152|1|-75.87692308|6.537077453|POLYGON((-75.9 6.57651199,-75.92307692 6.556794332,-75.94615385 6.537077453,-75.92307692 6.517361352,-75.9 6.497646025,-75.87692308 6.477931472,-75.85384615 6.497646025,-75.83076923 6.517361352,-75.80769231 6.537077453,-75.83076923 6.556794332,-75.85384615 6.57651199,-75.87692308 6.596230431,-75.9 6.57651199))
[truncated: 3,697,588 more chars]
