# Supplementary material for: Spatial Fingerprints of Community Structure in Human Interaction Network for an Extensive Set of Large-Scale Regions
Source: PLoS One. 2015 May 20;10(5):e0126713. doi: 10.1371/journal.pone.0126713 (PMC4439170; doi:10.1371/journal.pone.0126713)
Supplement: S2 File — After decompression, one file per region: <region>.dat in S2 File contains in a multicolumn text format the data sets necessary for reproduction of the presented community projection results. Additional two-column files: <region>-hist.dat in S2 File contain data sets corresponding to the histograms of number of users per pixel in each region considered in the main text. (These histograms are depicted on Figures C-E of S1 File. S2 File data structure is described in the last section of S1 File.) (ZIP) [file pone.0126713.s002.zip › S2_File/graphdata/Spain.dat]

healpix_id|cluster_id|center_lon|center_lat|polygon
782445|1|-7.848|43.77392204|POLYGON((-7.832354511 43.82608579,-7.87620064 43.80000518,-7.92 43.77392204,-7.915778252 43.74783636,-7.911561002 43.72174815,-7.907348243 43.69565739,-7.863612147 43.72174815,-7.819829424 43.74783636,-7.776 43.77392204,-7.780149413 43.80000518,-7.784303257 43.82608579,-7.788461538 43.85216387,-7.832354511 43.82608579))
782446|1|-7.704|43.77392204|POLYGON((-7.688200747 43.82608579,-7.732123799 43.80000518,-7.776 43.77392204,-7.771855011 43.74783636,-7.767714438 43.72174815,-7.763578275 43.69565739,-7.719765583 43.72174815,-7.675906183 43.74783636,-7.632 43.77392204,-7.636072572 43.80000518,-7.640149493 43.82608579,-7.644230769 43.85216387,-7.688200747 43.82608579))
782447|2|-7.56|43.77392204|POLYGON((-7.544046983 43.82608579,-7.588046958 43.80000518,-7.632 43.77392204,-7.62793177 43.74783636,-7.623867874 43.72174815,-7.619808307 43.69565739,-7.57591902 43.72174815,-7.531982942 43.74783636,-7.488 43.77392204,-7.491995731 43.80000518,-7.495995729 43.82608579,-7.5 43.85216387,-7.544046983 43.82608579))
784948|1|-7.979233227|43.69565739|POLYGON((-7.963752665 43.74783636,-8.007458711 43.72174815,-8.051118211 43.69565739,-8.046833422 43.6695641,-8.042553191 43.64346827,-8.038277512 43.61736989,-7.994680851 43.64346827,-7.951037786 43.6695641,-7.907348243 43.69565739,-7.911561002 43.72174815,-7.915778252 43.74783636,-7.92 43.77392204,-7.963752665 43.74783636))
784949|1|-7.835463259|43.69565739|POLYGON((-7.819829424 43.74783636,-7.863612147 43.72174815,-7.907348243 43.69565739,-7.903139968 43.6695641,-7.89893617 43.64346827,-7.894736842 43.61736989,-7.85106383 43.64346827,-7.807344332 43.6695641,-7.763578275 43.69565739,-7.767714438 43.72174815,-7.771855011 43.74783636,-7.776 43.77392204,-7.819829424 43.74783636))
784950|1|-7.691693291|43.69565739|POLYGON((-7.675906183 43.74783636,-7.719765583 43.72174815,-7.763578275 43.69565739,-7.759446514 43.6695641,-7.755319149 43.64346827,-7.751196172 43.61736989,-7.707446809 43.64346827,-7.663650878 43.6695641,-7.619808307 43.69565739,-7.623867874 43.72174815,-7.62793177 43.74783636,-7.632 43.77392204,-7.675906183 43.74783636))
784951|1|-7.547923323|43.69565739|POLYGON((-7.531982942 43.74783636,-7.57591902 43.72174815,-7.619808307 43.69565739,-7.61575306 43.6695641,-7.611702128 43.64346827,-7.607655502 43.61736989,-7.563829787 43.64346827,-7.519957424 43.6695641,-7.476038339 43.69565739,-7.480021311 43.72174815,-7.484008529 43.74783636,-7.488 43.77392204,-7.531982942 43.74783636))
784952|1|-7.404153355|43.69565739|POLYGON((-7.388059701 43.74783636,-7.432072456 43.72174815,-7.476038339 43.69565739,-7.472059606 43.6695641,-7.468085106 43.64346827,-7.464114833 43.61736989,-7.420212766 43.64346827,-7.37626397 43.6695641,-7.332268371 43.69565739,-7.336174747 43.72174815,-7.340085288 43.74783636,-7.344 43.77392204,-7.388059701 43.74783636))
784963|2|-5.822683706|43.69565739|POLYGON((-5.804904051 43.74783636,-5.849760256 43.72174815,-5.89456869 43.69565739,-5.891431613 43.6695641,-5.888297872 43.64346827,-5.885167464 43.61736989,-5.840425532 43.64346827,-5.795635977 43.6695641,-5.750798722 43.69565739,-5.753862547 43.72174815,-5.756929638 43.74783636,-5.76 43.77392204,-5.804904051 43.74783636))
787454|1|-8.253588517|43.61736989|POLYGON((-8.238424694 43.6695641,-8.281914894 43.64346827,-8.325358852 43.61736989,-8.320935175 43.59126896,-8.316516198 43.56516549,-8.312101911 43.53905946,-8.268720127 43.56516549,-8.225292242 43.59126896,-8.181818182 43.61736989,-8.186170213 43.64346827,-8.190526876 43.6695641,-8.194888179 43.69565739,-8.238424694 43.6695641))
787455|1|-8.110047847|43.61736989|POLYGON((-8.09473124 43.6695641,-8.138297872 43.64346827,-8.181818182 43.61736989,-8.177470776 43.59126896,-8.173127987 43.56516549,-8.168789809 43.53905946,-8.125331917 43.56516549,-8.081827843 43.59126896,-8.038277512 43.61736989,-8.042553191 43.64346827,-8.046833422 43.6695641,-8.051118211 43.69565739,-8.09473124 43.6695641))
787456|3|-7.966507177|43.61736989|POLYGON((-7.951037786 43.6695641,-7.994680851 43.64346827,-8.038277512 43.61736989,-8.034006376 43.59126896,-8.029739777 43.56516549,-8.025477707 43.53905946,-7.981943707 43.56516549,-7.938363443 43.59126896,-7.894736842 43.61736989,-7.89893617 43.64346827,-7.903139968 43.6695641,-7.907348243 43.69565739,-7.951037786 43.6695641))
787458|1|-7.679425837|43.61736989|POLYGON((-7.663650878 43.6695641,-7.707446809 43.64346827,-7.751196172 43.61736989,-7.747077577 43.59126896,-7.742963356 43.56516549,-7.738853503 43.53905946,-7.695167286 43.56516549,-7.651434644 43.59126896,-7.607655502 43.61736989,-7.611702128 43.64346827,-7.61575306 43.6695641,-7.619808307 43.69565739,-7.663650878 43.6695641))
787459|1|-7.535885167|43.61736989|POLYGON((-7.519957424 43.6695641,-7.563829787 43.64346827,-7.607655502 43.61736989,-7.603613177 43.59126896,-7.599575146 43.56516549,-7.595541401 43.53905946,-7.551779076 43.56516549,-7.507970244 43.59126896,-7.464114833 43.61736989,-7.468085106 43.64346827,-7.472059606 43.6695641,-7.476038339 43.69565739,-7.519957424 43.6695641))
787460|1|-7.392344498|43.61736989|POLYGON((-7.37626397 43.6695641,-7.420212766 43.64346827,-7.464114833 43.61736989,-7.460148778 43.59126896,-7.456186936 43.56516549,-7.452229299 43.53905946,-7.408390866 43.56516549,-7.364505845 43.59126896,-7.320574163 43.61736989,-7.324468085 43.64346827,-7.328366152 43.6695641,-7.332268371 43.69565739,-7.37626397 43.6695641))
787461|1|-7.248803828|43.61736989|POLYGON((-7.232570516 43.6695641,-7.276595745 43.64346827,-7.320574163 43.61736989,-7.316684378 43.59126896,-7.312798725 43.56516549,-7.308917197 43.53905946,-7.265002655 43.56516549,-7.221041445 43.59126896,-7.177033493 43.61736989,-7.180851064 43.64346827,-7.184672698 43.6695641,-7.188498403 43.69565739,-7.232570516 43.6695641))
787462|3|-7.105263158|43.61736989|POLYGON((-7.088877062 43.6695641,-7.132978723 43.64346827,-7.177033493 43.61736989,-7.173219979 43.59126896,-7.169410515 43.56516549,-7.165605096 43.53905946,-7.121614445 43.56516549,-7.077577046 43.59126896,-7.033492823 43.61736989,-7.037234043 43.64346827,-7.040979244 43.6695641,-7.044728435 43.69565739,-7.088877062 43.6695641))
787464|2|-6.818181818|43.61736989|POLYGON((-6.801490154 43.6695641,-6.845744681 43.64346827,-6.889952153 43.61736989,-6.88629118 43.59126896,-6.882634095 43.56516549,-6.878980892 43.53905946,-6.834838024 43.56516549,-6.790648247 43.59126896,-6.746411483 43.61736989,-6.75 43.64346827,-6.753592336 43.6695641,-6.757188498 43.69565739,-6.801490154 43.6695641))
787465|2|-6.674641148|43.61736989|POLYGON((-6.6577967 43.6695641,-6.70212766 43.64346827,-6.746411483 43.61736989,-6.74282678 43.59126896,-6.739245884 43.56516549,-6.73566879 43.53905946,-6.691449814 43.56516549,-6.647183847 43.59126896,-6.602870813 43.61736989,-6.606382979 43.64346827,-6.609898882 43.6695641,-6.61341853 43.69565739,-6.6577967 43.6695641))
787468|2|-6.244019139|43.61736989|POLYGON((-6.226716338 43.6695641,-6.271276596 43.64346827,-6.315789474 43.61736989,-6.312433581 43.59126896,-6.309081253 43.56516549,-6.305732484 43.53905946,-6.261285183 43.56516549,-6.216790648 43.59126896,-6.172248804 43.61736989,-6.175531915 43.64346827,-6.17881852 43.6695641,-6.182108626 43.69565739,-6.226716338 43.6695641))
787469|2|-6.100478469|43.61736989|POLYGON((-6.083022885 43.6695641,-6.127659574 43.64346827,-6.172248804 43.61736989,-6.168969182 43.59126896,-6.165693043 43.56516549,-6.162420382 43.53905946,-6.117896973 43.56516549,-6.073326249 43.59126896,-6.028708134 43.61736989,-6.031914894 43.64346827,-6.035125067 43.6695641,-6.038338658 43.69565739,-6.083022885 43.6695641))
787470|2|-5.956937799|43.61736989|POLYGON((-5.939329431 43.6695641,-5.984042553 43.64346827,-6.028708134 43.61736989,-6.025504782 43.59126896,-6.022304833 43.56516549,-6.01910828 43.53905946,-5.974508763 43.56516549,-5.929861849 43.59126896,-5.885167464 43.61736989,-5.888297872 43.64346827,-5.891431613 43.6695641,-5.89456869 43.69565739,-5.939329431 43.6695641))
787471|2|-5.813397129|43.61736989|POLYGON((-5.795635977 43.6695641,-5.840425532 43.64346827,-5.885167464 43.61736989,-5.882040383 43.59126896,-5.878916622 43.56516549,-5.875796178 43.53905946,-5.831120552 43.56516549,-5.78639745 43.59126896,-5.741626794 43.61736989,-5.744680851 43.64346827,-5.747738159 43.6695641,-5.750798722 43.69565739,-5.795635977 43.6695641))
787472|2|-5.669856459|43.61736989|POLYGON((-5.651942523 43.6695641,-5.696808511 43.64346827,-5.741626794 43.61736989,-5.738575983 43.59126896,-5.735528412 43.56516549,-5.732484076 43.53905946,-5.687732342 43.56516549,-5.64293305 43.59126896,-5.598086124 43.61736989,-5.60106383 43.64346827,-5.604044705 43.6695641,-5.607028754 43.69565739,-5.651942523 43.6695641))
789966|1|-8.24044586|43.53905946|POLYGON((-8.225292242 43.59126896,-8.268720127 43.56516549,-8.312101911 43.53905946,-8.307692308 43.51295088,-8.303287381 43.48683975,-8.298887122 43.46072606,-8.255567338 43.48683975,-8.212201592 43.51295088,-8.168789809 43.53905946,-8.173127987 43.56516549,-8.177470776 43.59126896,-8.181818182 43.61736989,-8.225292242 43.59126896))
789967|1|-8.097133758|43.53905946|POLYGON((-8.081827843 43.59126896,-8.125331917 43.56516549,-8.168789809 43.53905946,-8.164456233 43.51295088,-8.160127253 43.48683975,-8.155802862 43.46072606,-8.112407211 43.48683975,-8.068965517 43.51295088,-8.025477707 43.53905946,-8.029739777 43.56516549,-8.034006376 43.59126896,-8.038277512 43.61736989,-8.081827843 43.59126896))
789968|1|-7.953821656|43.53905946|POLYGON((-7.938363443 43.59126896,-7.981943707 43.56516549,-8.025477707 43.53905946,-8.021220159 43.51295088,-8.016967126 43.48683975,-8.012718601 43.46072606,-7.969247084 43.48683975,-7.925729443 43.51295088,-7.882165605 43.53905946,-7.886351567 43.56516549,-7.890541977 43.59126896,-7.894736842 43.61736989,-7.938363443 43.59126896))
789969|4|-7.810509554|43.53905946|POLYGON((-7.794899044 43.59126896,-7.838555497 43.56516549,-7.882165605 43.53905946,-7.877984085 43.51295088,-7.873806999 43.48683975,-7.86963434 43.46072606,-7.826086957 43.48683975,-7.782493369 43.51295088,-7.738853503 43.53905946,-7.742963356 43.56516549,-7.747077577 43.59126896,-7.751196172 43.61736989,-7.794899044 43.59126896))
789970|1|-7.667197452|43.53905946|POLYGON((-7.651434644 43.59126896,-7.695167286 43.56516549,-7.738853503 43.53905946,-7.734748011 43.51295088,-7.730646872 43.48683975,-7.726550079 43.46072606,-7.682926829 43.48683975,-7.639257294 43.51295088,-7.595541401 43.53905946,-7.599575146 43.56516549,-7.603613177 43.59126896,-7.607655502 43.61736989,-7.651434644 43.59126896))
789972|1|-7.380573248|43.53905946|POLYGON((-7.364505845 43.59126896,-7.408390866 43.56516549,-7.452229299 43.53905946,-7.448275862 43.51295088,-7.444326617 43.48683975,-7.440381558 43.46072606,-7.396606575 43.48683975,-7.352785146 43.51295088,-7.308917197 43.53905946,-7.312798725 43.56516549,-7.316684378 43.59126896,-7.320574163 43.61736989,-7.364505845 43.59126896))
789973|1|-7.237261146|43.53905946|POLYGON((-7.221041445 43.59126896,-7.265002655 43.56516549,-7.308917197 43.53905946,-7.305039788 43.51295088,-7.30116649 43.48683975,-7.297297297 43.46072606,-7.253446448 43.48683975,-7.209549072 43.51295088,-7.165605096 43.53905946,-7.169410515 43.56516549,-7.173219979 43.59126896,-7.177033493 43.61736989,-7.221041445 43.59126896))
789974|1|-7.093949045|43.53905946|POLYGON((-7.077577046 43.59126896,-7.121614445 43.56516549,-7.165605096 43.53905946,-7.161803714 43.51295088,-7.158006363 43.48683975,-7.154213037 43.46072606,-7.11028632 43.48683975,-7.066312997 43.51295088,-7.022292994 43.53905946,-7.026022305 43.56516549,-7.029755579 43.59126896,-7.033492823 43.61736989,-7.077577046 43.59126896))
789975|2|-6.950636943|43.53905946|POLYGON((-6.934112646 43.59126896,-6.978226235 43.56516549,-7.022292994 43.53905946,-7.018567639 43.51295088,-7.014846235 43.48683975,-7.011128776 43.46072606,-6.967126193 43.48683975,-6.923076923 43.51295088,-6.878980892 43.53905946,-6.882634095 43.56516549,-6.88629118 43.59126896,-6.889952153 43.61736989,-6.934112646 43.59126896))
789976|2|-6.807324841|43.53905946|POLYGON((-6.790648247 43.59126896,-6.834838024 43.56516549,-6.878980892 43.53905946,-6.875331565 43.51295088,-6.871686108 43.48683975,-6.868044515 43.46072606,-6.823966066 43.48683975,-6.779840849 43.51295088,-6.73566879 43.53905946,-6.739245884 43.56516549,-6.74282678 43.59126896,-6.746411483 43.61736989,-6.790648247 43.59126896))
789977|2|-6.664012739|43.53905946|POLYGON((-6.647183847 43.59126896,-6.691449814 43.56516549,-6.73566879 43.53905946,-6.732095491 43.51295088,-6.728525981 43.48683975,-6.724960254 43.46072606,-6.680805938 43.48683975,-6.636604775 43.51295088,-6.592356688 43.53905946,-6.595857674 43.56516549,-6.59936238 43.59126896,-6.602870813 43.61736989,-6.647183847 43.59126896))
789978|2|-6.520700637|43.53905946|POLYGON((-6.503719447 43.59126896,-6.548061604 43.56516549,-6.592356688 43.53905946,-6.588859416 43.51295088,-6.585365854 43.48683975,-6.581875994 43.46072606,-6.537645811 43.48683975,-6.4933687 43.51295088,-6.449044586 43.53905946,-6.452469464 43.56516549,-6.455897981 43.59126896,-6.459330144 43.61736989,-6.503719447 43.59126896))
789979|2|-6.377388535|43.53905946|POLYGON((-6.360255048 43.59126896,-6.404673394 43.56516549,-6.449044586 43.53905946,-6.445623342 43.51295088,-6.442205726 43.48683975,-6.438791733 43.46072606,-6.394485684 43.48683975,-6.350132626 43.51295088,-6.305732484 43.53905946,-6.309081253 43.56516549,-6.312433581 43.59126896,-6.315789474 43.61736989,-6.360255048 43.59126896))
789980|2|-6.234076433|43.53905946|POLYGON((-6.216790648 43.59126896,-6.261285183 43.56516549,-6.305732484 43.53905946,-6.302387268 43.51295088,-6.299045599 43.48683975,-6.295707472 43.46072606,-6.251325557 43.48683975,-6.206896552 43.51295088,-6.162420382 43.53905946,-6.165693043 43.56516549,-6.168969182 43.59126896,-6.172248804 43.61736989,-6.216790648 43.59126896))
789981|2|-6.090764331|43.53905946|POLYGON((-6.073326249 43.59126896,-6.117896973 43.56516549,-6.162420382 43.53905946,-6.159151194 43.51295088,-6.155885472 43.48683975,-6.152623211 43.46072606,-6.108165429 43.48683975,-6.063660477 43.51295088,-6.01910828 43.53905946,-6.022304833 43.56516549,-6.025504782 43.59126896,-6.028708134 43.61736989,-6.073326249 43.59126896))
789982|2|-5.947452229|43.53905946|POLYGON((-5.929861849 43.59126896,-5.974508763 43.56516549,-6.01910828 43.53905946,-6.015915119 43.51295088,-6.012725345 43.48683975,-6.009538951 43.46072606,-5.965005302 43.48683975,-5.920424403 43.51295088,-5.875796178 43.53905946,-5.878916622 43.56516549,-5.882040383 43.59126896,-5.885167464 43.61736989,-5.929861849 43.59126896))
789983|2|-5.804140127|43.53905946|POLYGON((-5.78639745 43.59126896,-5.831120552 43.56516549,-5.875796178 43.53905946,-5.872679045 43.51295088,-5.869565217 43.48683975,-5.86645469 43.46072606,-5.821845175 43.48683975,-5.777188329 43.51295088,-5.732484076 43.53905946,-5.735528412 43.56516549,-5.738575983 43.59126896,-5.741626794 43.61736989,-5.78639745 43.59126896))
789984|2|-5.660828025|43.53905946|POLYGON((-5.64293305 43.59126896,-5.687732342 43.56516549,-5.732484076 43.53905946,-5.729442971 43.51295088,-5.72640509 43.48683975,-5.723370429 43.46072606,-5.678685048 43.48683975,-5.633952255 43.51295088,-5.589171975 43.53905946,-5.592140202 43.56516549,-5.595111583 43.59126896,-5.598086124 43.61736989,-5.64293305 43.59126896))
789985|2|-5.517515924|43.53905946|POLYGON((-5.49946865 43.59126896,-5.544344132 43.56516549,-5.589171975 43.53905946,-5.586206897 43.51295088,-5.583244963 43.48683975,-5.580286169 43.46072606,-5.53552492 43.48683975,-5.49071618 43.51295088,-5.445859873 43.53905946,-5.448751992 43.56516549,-5.451647184 43.59126896,-5.454545455 43.61736989,-5.49946865 43.59126896))
789986|2|-5.374203822|43.53905946|POLYGON((-5.356004251 43.59126896,-5.400955921 43.56516549,-5.445859873 43.53905946,-5.442970822 43.51295088,-5.440084836 43.48683975,-5.437201908 43.46072606,-5.392364793 43.48683975,-5.347480106 43.51295088,-5.302547771 43.53905946,-5.305363781 43.56516549,-5.308182784 43.59126896,-5.311004785 43.61736989,-5.356004251 43.59126896))
789987|2|-5.23089172|43.53905946|POLYGON((-5.212539851 43.59126896,-5.257567711 43.56516549,-5.302547771 43.53905946,-5.299734748 43.51295088,-5.296924708 43.48683975,-5.294117647 43.46072606,-5.249204666 43.48683975,-5.204244032 43.51295088,-5.159235669 43.53905946,-5.161975571 43.56516549,-5.164718385 43.59126896,-5.167464115 43.61736989,-5.212539851 43.59126896))
789988|2|-5.087579618|43.53905946|POLYGON((-5.069075452 43.59126896,-5.114179501 43.56516549,-5.159235669 43.53905946,-5.156498674 43.51295088,-5.153764581 43.48683975,-5.151033386 43.46072606,-5.106044539 43.48683975,-5.061007958 43.51295088,-5.015923567 43.53905946,-5.018587361 43.56516549,-5.021253985 43.59126896,-5.023923445 43.61736989,-5.069075452 43.59126896))
789997|4|-3.797770701|43.53905946|POLYGON((-3.777895855 43.59126896,-3.823685608 43.56516549,-3.869426752 43.53905946,-3.867374005 43.51295088,-3.865323436 43.48683975,-3.86327504 43.46072606,-3.817603393 43.48683975,-3.771883289 43.51295088,-3.72611465 43.53905946,-3.728093468 43.56516549,-3.730074389 43.59126896,-3.732057416 43.61736989,-3.777895855 43.59126896))
789998|4|-3.654458599|43.53905946|POLYGON((-3.634431456 43.59126896,-3.680297398 43.56516549,-3.72611465 43.53905946,-3.724137931 43.51295088,-3.722163309 43.48683975,-3.720190779 43.46072606,-3.674443266 43.48683975,-3.628647215 43.51295088,-3.582802548 43.53905946,-3.584705258 43.56516549,-3.586609989 43.59126896,-3.588516746 43.61736989,-3.634431456 43.59126896))
789999|4|-3.511146497|43.53905946|POLYGON((-3.490967056 43.59126896,-3.536909187 43.56516549,-3.582802548 43.53905946,-3.580901857 43.51295088,-3.579003181 43.48683975,-3.577106518 43.46072606,-3.531283139 43.48683975,-3.485411141 43.51295088,-3.439490446 43.53905946,-3.441317047 43.56516549,-3.44314559 43.59126896,-3.444976077 43.61736989,-3.490967056 43.59126896))
792481|1|-8.370429253|43.46072606|POLYGON((-8.355437666 43.51295088,-8.398727466 43.48683975,-8.441971383 43.46072606,-8.4375 43.43460981,-8.433033351 43.408491,-8.428571429 43.38236962,-8.385389095 43.408491,-8.342161017 43.43460981,-8.298887122 43.46072606,-8.303287381 43.48683975,-8.307692308 43.51295088,-8.312101911 43.53905946,-8.355437666 43.51295088))
792482|1|-8.227344992|43.46072606|POLYGON((-8.212201592 43.51295088,-8.255567338 43.48683975,-8.298887122 43.46072606,-8.294491525 43.43460981,-8.290100582 43.408491,-8.285714286 43.38236962,-8.242456326 43.408491,-8.199152542 43.43460981,-8.155802862 43.46072606,-8.160127253 43.48683975,-8.164456233 43.51295088,-8.168789809 43.53905946,-8.212201592 43.51295088))
792483|1|-8.084260731|43.46072606|POLYGON((-8.068965517 43.51295088,-8.112407211 43.48683975,-8.155802862 43.46072606,-8.151483051 43.43460981,-8.147167814 43.408491,-8.142857143 43.38236962,-8.099523557 43.408491,-8.056144068 43.43460981,-8.012718601 43.46072606,-8.016967126 43.48683975,-8.021220159 43.51295088,-8.025477707 43.53905946,-8.068965517 43.51295088))
792484|1|-7.941176471|43.46072606|POLYGON((-7.925729443 43.51295088,-7.969247084 43.48683975,-8.012718601 43.46072606,-8.008474576 43.43460981,-8.004235045 43.408491,-8 43.38236962,-7.956590789 43.408491,-7.913135593 43.43460981,-7.86963434 43.46072606,-7.873806999 43.48683975,-7.877984085 43.51295088,-7.882165605 43.53905946,-7.925729443 43.51295088))
792485|1|-7.79809221|43.46072606|POLYGON((-7.782493369 43.51295088,-7.826086957 43.48683975,-7.86963434 43.46072606,-7.865466102 43.43460981,-7.861302276 43.408491,-7.857142857 43.38236962,-7.81365802 43.408491,-7.770127119 43.43460981,-7.726550079 43.46072606,-7.730646872 43.48683975,-7.734748011 43.51295088,-7.738853503 43.53905946,-7.782493369 43.51295088))
792486|1|-7.655007949|43.46072606|POLYGON((-7.639257294 43.51295088,-7.682926829 43.48683975,-7.726550079 43.46072606,-7.722457627 43.43460981,-7.718369508 43.408491,-7.714285714 43.38236962,-7.670725251 43.408491,-7.627118644 43.43460981,-7.583465819 43.46072606,-7.587486744 43.48683975,-7.591511936 43.51295088,-7.595541401 43.53905946,-7.639257294 43.51295088))
792488|1|-7.368839428|43.46072606|POLYGON((-7.352785146 43.51295088,-7.396606575 43.48683975,-7.440381558 43.46072606,-7.436440678 43.43460981,-7.43250397 43.408491,-7.428571429 43.38236962,-7.384859714 43.408491,-7.341101695 43.43460981,-7.297297297 43.46072606,-7.30116649 43.48683975,-7.305039788 43.51295088,-7.308917197 43.53905946,-7.352785146 43.51295088))
792490|2|-7.082670906|43.46072606|POLYGON((-7.066312997 43.51295088,-7.11028632 43.48683975,-7.154213037 43.46072606,-7.150423729 43.43460981,-7.146638433 43.408491,-7.142857143 43.38236962,-7.098994177 43.408491,-7.055084746 43.43460981,-7.011128776 43.46072606,-7.014846235 43.48683975,-7.018567639 43.51295088,-7.022292994 43.53905946,-7.066312997 43.51295088))
792491|2|-6.939586645|43.46072606|POLYGON((-6.923076923 43.51295088,-6.967126193 43.48683975,-7.011128776 43.46072606,-7.007415254 43.43460981,-7.003705664 43.408491,-7 43.38236962,-6.956061408 43.408491,-6.912076271 43.43460981,-6.868044515 43.46072606,-6.871686108 43.48683975,-6.875331565 43.51295088,-6.878980892 43.53905946,-6.923076923 43.51295088))
792492|2|-6.796502385|43.46072606|POLYGON((-6.779840849 43.51295088,-6.823966066 43.48683975,-6.868044515 43.46072606,-6.86440678 43.43460981,-6.860772896 43.408491,-6.857142857 43.38236962,-6.813128639 43.408491,-6.769067797 43.43460981,-6.724960254 43.46072606,-6.728525981 43.48683975,-6.732095491 43.51295088,-6.73566879 43.53905946,-6.779840849 43.51295088))
792493|3|-6.653418124|43.46072606|POLYGON((-6.636604775 43.51295088,-6.680805938 43.48683975,-6.724960254 43.46072606,-6.721398305 43.43460981,-6.717840127 43.408491,-6.714285714 43.38236962,-6.670195871 43.408491,-6.626059322 43.43460981,-6.581875994 43.46072606,-6.585365854 43.48683975,-6.588859416 43.51295088,-6.592356688 43.53905946,-6.636604775 43.51295088))
792494|2|-6.510333863|43.46072606|POLYGON((-6.4933687 43.51295088,-6.537645811 43.48683975,-6.581875994 43.46072606,-6.578389831 43.43460981,-6.574907358 43.408491,-6.571428571 43.38236962,-6.527263102 43.408491,-6.483050847 43.43460981,-6.438791733 43.46072606,-6.442205726 43.48683975,-6.445623342 43.51295088,-6.449044586 43.53905946,-6.4933687 43.51295088))
792495|3|-6.367249603|43.46072606|POLYGON((-6.350132626 43.51295088,-6.394485684 43.48683975,-6.438791733 43.46072606,-6.435381356 43.43460981,-6.43197459 43.408491,-6.428571429 43.38236962,-6.384330334 43.408491,-6.340042373 43.43460981,-6.295707472 43.46072606,-6.299045599 43.48683975,-6.302387268 43.51295088,-6.305732484 43.53905946,-6.350132626 43.51295088))
792496|2|-6.224165342|43.46072606|POLYGON((-6.206896552 43.51295088,-6.251325557 43.48683975,-6.295707472 43.46072606,-6.292372881 43.43460981,-6.289041821 43.408491,-6.285714286 43.38236962,-6.241397565 43.408491,-6.197033898 43.43460981,-6.152623211 43.46072606,-6.155885472 43.48683975,-6.159151194 43.51295088,-6.162420382 43.53905946,-6.206896552 43.51295088))
792497|2|-6.081081081|43.46072606|POLYGON((-6.063660477 43.51295088,-6.108165429 43.48683975,-6.152623211 43.46072606,-6.149364407 43.43460981,-6.146109052 43.408491,-6.142857143 43.38236962,-6.098464796 43.408491,-6.054025424 43.43460981,-6.009538951 43.46072606,-6.012725345 43.48683975,-6.015915119 43.51295088,-6.01910828 43.53905946,-6.063660477 43.51295088))
792498|2|-5.93799682|43.46072606|POLYGON((-5.920424403 43.51295088,-5.965005302 43.48683975,-6.009538951 43.46072606,-6.006355932 43.43460981,-6.003176284 43.408491,-6 43.38236962,-5.955532028 43.408491,-5.911016949 43.43460981,-5.86645469 43.46072606,-5.869565217 43.48683975,-5.872679045 43.51295088,-5.875796178 43.53905946,-5.920424403 43.51295088))
792499|2|-5.79491256|43.46072606|POLYGON((-5.777188329 43.51295088,-5.821845175 43.48683975,-5.86645469 43.46072606,-5.863347458 43.43460981,-5.860243515 43.408491,-5.857142857 43.38236962,-5.812599259 43.408491,-5.768008475 43.43460981,-5.723370429 43.46072606,-5.72640509 43.48683975,-5.729442971 43.51295088,-5.732484076 43.53905946,-5.777188329 43.51295088))
792500|2|-5.651828299|43.46072606|POLYGON((-5.633952255 43.51295088,-5.678685048 43.48683975,-5.723370429 43.46072606,-5.720338983 43.43460981,-5.717310746 43.408491,-5.714285714 43.38236962,-5.66966649 43.408491,-5.625 43.43460981,-5.580286169 43.46072606,-5.583244963 43.48683975,-5.586206897 43.51295088,-5.589171975 43.53905946,-5.633952255 43.51295088))
792501|2|-5.508744038|43.46072606|POLYGON((-5.49071618 43.51295088,-5.53552492 43.48683975,-5.580286169 43.46072606,-5.577330508 43.43460981,-5.574377978 43.408491,-5.571428571 43.38236962,-5.526733722 43.408491,-5.481991525 43.43460981,-5.437201908 43.46072606,-5.440084836 43.48683975,-5.442970822 43.51295088,-5.445859873 43.53905946,-5.49071618 43.51295088))
792502|2|-5.365659777|43.46072606|POLYGON((-5.347480106 43.51295088,-5.392364793 43.48683975,-5.437201908 43.46072606,-5.434322034 43.43460981,-5.431445209 43.408491,-5.428571429 43.38236962,-5.383800953 43.408491,-5.338983051 43.43460981,-5.294117647 43.46072606,-5.296924708 43.48683975,-5.299734748 43.51295088,-5.302547771 43.53905946,-5.347480106 43.51295088))
792503|2|-5.222575517|43.46072606|POLYGON((-5.204244032 43.51295088,-5.249204666 43.48683975,-5.294117647 43.46072606,-5.291313559 43.43460981,-5.28851244 43.408491,-5.285714286 43.38236962,-5.240868184 43.408491,-5.195974576 43.43460981,-5.151033386 43.46072606,-5.153764581 43.48683975,-5.156498674 43.51295088,-5.159235669 43.53905946,-5.204244032 43.51295088))
792504|2|-5.079491256|43.46072606|POLYGON((-5.061007958 43.51295088,-5.106044539 43.48683975,-5.151033386 43.46072606,-5.148305085 43.43460981,-5.145579672 43.408491,-5.142857143 43.38236962,-5.097935416 43.408491,-5.052966102 43.43460981,-5.007949126 43.46072606,-5.010604454 43.48683975,-5.013262599 43.51295088,-5.015923567 43.53905946,-5.061007958 43.51295088))
792505|2|-4.936406995|43.46072606|POLYGON((-4.917771883 43.51295088,-4.962884411 43.48683975,-5.007949126 43.46072606,-5.00529661 43.43460981,-5.002646903 43.408491,-5 43.38236962,-4.955002647 43.408491,-4.909957627 43.43460981,-4.864864865 43.46072606,-4.867444327 43.48683975,-4.870026525 43.51295088,-4.872611465 43.53905946,-4.917771883 43.51295088))
792506|2|-4.793322734|43.46072606|POLYGON((-4.774535809 43.51295088,-4.819724284 43.48683975,-4.864864865 43.46072606,-4.862288136 43.43460981,-4.859714134 43.408491,-4.857142857 43.38236962,-4.812069878 43.408491,-4.766949153 43.43460981,-4.721780604 43.46072606,-4.724284199 43.48683975,-4.726790451 43.51295088,-4.729299363 43.53905946,-4.774535809 43.51295088))
792507|2|-4.650238474|43.46072606|POLYGON((-4.631299735 43.51295088,-4.676564157 43.48683975,-4.721780604 43.46072606,-4.719279661 43.43460981,-4.716781366 43.408491,-4.714285714 43.38236962,-4.66913711 43.408491,-4.623940678 43.43460981,-4.578696343 43.46072606,-4.581124072 43.48683975,-4.583554377 43.51295088,-4.585987261 43.53905946,-4.631299735 43.51295088))
792509|4|-4.364069952|43.46072606|POLYGON((-4.344827586 43.51295088,-4.390243902 43.48683975,-4.435612083 43.46072606,-4.433262712 43.43460981,-4.430915828 43.408491,-4.428571429 43.38236962,-4.383271572 43.408491,-4.337923729 43.43460981,-4.292527822 43.46072606,-4.294803818 43.48683975,-4.297082228 43.51295088,-4.299363057 43.53905946,-4.344827586 43.51295088))
792510|5|-4.220985692|43.46072606|POLYGON((-4.201591512 43.51295088,-4.247083775 43.48683975,-4.292527822 43.46072606,-4.290254237 43.43460981,-4.28798306 43.408491,-4.285714286 43.38236962,-4.240338804 43.408491,-4.194915254 43.43460981,-4.149443561 43.46072606,-4.15164369 43.48683975,-4.153846154 43.51295088,-4.156050955 43.53905946,-4.201591512 43.51295088))
792511|4|-4.077901431|43.46072606|POLYGON((-4.058355438 43.51295088,-4.103923648 43.48683975,-4.149443561 43.46072606,-4.147245763 43.43460981,-4.145050291 43.408491,-4.142857143 43.38236962,-4.097406035 43.408491,-4.05190678 43.43460981,-4.0063593 43.46072606,-4.008483563 43.48683975,-4.01061008 43.51295088,-4.012738854 43.53905946,-4.058355438 43.51295088))
792512|4|-3.93481717|43.46072606|POLYGON((-3.915119363 43.51295088,-3.960763521 43.48683975,-4.0063593 43.46072606,-4.004237288 43.43460981,-4.002117522 43.408491,-4 43.38236962,-3.954473266 43.408491,-3.908898305 43.43460981,-3.86327504 43.46072606,-3.865323436 43.48683975,-3.867374005 43.51295088,-3.869426752 43.53905946,-3.915119363 43.51295088))
792513|4|-3.791732909|43.46072606|POLYGON((-3.771883289 43.51295088,-3.817603393 43.48683975,-3.86327504 43.46072606,-3.861228814 43.43460981,-3.859184754 43.408491,-3.857142857 43.38236962,-3.811540498 43.408491,-3.765889831 43.43460981,-3.720190779 43.46072606,-3.722163309 43.48683975,-3.724137931 43.51295088,-3.72611465 43.53905946,-3.771883289 43.51295088))
792514|4|-3.648648649|43.46072606|POLYGON((-3.628647215 43.51295088,-3.674443266 43.48683975,-3.720190779 43.46072606,-3.718220339 43.43460981,-3.716251985 43.408491,-3.714285714 43.38236962,-3.668607729 43.408491,-3.622881356 43.43460981,-3.577106518 43.46072606,-3.579003181 43.48683975,-3.580901857 43.51295088,-3.582802548 43.53905946,-3.628647215 43.51295088))
792515|4|-3.505564388|43.46072606|POLYGON((-3.485411141 43.51295088,-3.531283139 43.48683975,-3.577106518 43.46072606,-3.575211864 43.43460981,-3.573319217 43.408491,-3.571428571 43.38236962,-3.52567496 43.408491,-3.479872881 43.43460981,-3.434022258 43.46072606,-3.435843054 43.48683975,-3.437665782 43.51295088,-3.439490446 43.53905946,-3.485411141 43.51295088))
792516|4|-3.362480127|43.46072606|POLYGON((-3.342175066 43.51295088,-3.388123012 43.48683975,-3.434022258 43.46072606,-3.43220339 43.43460981,-3.430386448 43.408491,-3.428571429 43.38236962,-3.382742192 43.408491,-3.336864407 43.43460981,-3.290937997 43.46072606,-3.292682927 43.48683975,-3.294429708 43.51295088,-3.296178344 43.53905946,-3.342175066 43.51295088))
792519|4|-2.933227345|43.46072606|POLYGON((-2.912466844 43.51295088,-2.95864263 43.48683975,-3.004769475 43.46072606,-3.003177966 43.43460981,-3.001588142 43.408491,-3 43.38236962,-2.953943886 43.408491,-2.907838983 43.43460981,-2.861685215 43.46072606,-2.863202545 43.48683975,-2.864721485 43.51295088,-2.866242038 43.53905946,-2.912466844 43.51295088))
792520|4|-2.790143084|43.46072606|POLYGON((-2.769230769 43.51295088,-2.815482503 43.48683975,-2.861685215 43.46072606,-2.860169492 43.43460981,-2.858655373 43.408491,-2.857142857 43.38236962,-2.811011117 43.408491,-2.764830508 43.43460981,-2.718600954 43.46072606,-2.720042418 43.48683975,-2.721485411 43.51295088,-2.722929936 43.53905946,-2.769230769 43.51295088))
792521|4|-2.647058824|43.46072606|POLYGON((-2.625994695 43.51295088,-2.672322375 43.48683975,-2.718600954 43.46072606,-2.717161017 43.43460981,-2.715722605 43.408491,-2.714285714 43.38236962,-2.668078348 43.408491,-2.621822034 43.43460981,-2.575516693 43.46072606,-2.576882291 43.48683975,-2.578249337 43.51295088,-2.579617834 43.53905946,-2.625994695 43.51295088))
794998|1|-8.785714286|43.38236962|POLYGON((-8.771186441 43.43460981,-8.814187401 43.408491,-8.857142857 43.38236962,-8.852459016 43.35624568,-8.847780127 43.33011917,-8.843106181 43.30399009,-8.800211416 43.33011917,-8.757271285 43.35624568,-8.714285714 43.38236962,-8.718898888 43.408491,-8.723516949 43.43460981,-8.728139905 43.46072606,-8.771186441 43.43460981))
795000|3|-8.5|43.38236962|POLYGON((-8.485169492 43.43460981,-8.528321863 43.408491,-8.571428571 43.38236962,-8.566895822 43.35624568,-8.562367865 43.33011917,-8.557844691 43.30399009,-8.514799154 43.33011917,-8.471708091 43.35624568,-8.428571429 43.38236962,-8.433033351 43.408491,-8.4375 43.43460981,-8.441971383 43.46072606,-8.485169492 43.43460981))
795001|1|-8.357142857|43.38236962|POLYGON((-8.342161017 43.43460981,-8.385389095 43.408491,-8.428571429 43.38236962,-8.424114225 43.35624568,-8.419661734 43.33011917,-8.415213946 43.30399009,-8.372093023 43.33011917,-8.328926494 43.35624568,-8.285714286 43.38236962,-8.290100582 43.408491,-8.294491525 43.43460981,-8.298887122 43.46072606,-8.342161017 43.43460981))
795002|1|-8.214285714|43.38236962|POLYGON((-8.199152542 43.43460981,-8.242456326 43.408491,-8.285714286 43.38236962,-8.281332628 43.35624568,-8.276955603 43.33011917,-8.272583201 43.30399009,-8.229386892 43.33011917,-8.186144897 43.35624568,-8.142857143 43.38236962,-8.147167814 43.408491,-8.151483051 43.43460981,-8.155802862 43.46072606,-8.199152542 43.43460981))
795003|1|-8.071428571|43.38236962|POLYGON((-8.056144068 43.43460981,-8.099523557 43.408491,-8.142857143 43.38236962,-8.138551031 43.35624568,-8.134249471 43.33011917,-8.129952456 43.30399009,-8.086680761 43.33011917,-8.0433633 43.35624568,-8 43.38236962,-8.004235045 43.408491,-8.008474576 43.43460981,-8.012718601 43.46072606,-8.056144068 43.43460981))
795004|1|-7.928571429|43.38236962|POLYGON((-7.913135593 43.43460981,-7.956590789 43.408491,-8 43.38236962,-7.995769434 43.35624568,-7.99154334 43.33011917,-7.987321712 43.30399009,-7.94397463 43.33011917,-7.900581703 43.35624568,-7.857142857 43.38236962,-7.861302276 43.408491,-7.865466102 43.43460981,-7.86963434 43.46072606,-7.913135593 43.43460981))
795005|1|-7.785714286|43.38236962|POLYGON((-7.770127119 43.43460981,-7.81365802 43.408491,-7.857142857 43.38236962,-7.852987837 43.35624568,-7.848837209 43.33011917,-7.844690967 43.30399009,-7.801268499 43.33011917,-7.757800106 43.35624568,-7.714285714 43.38236962,-7.718369508 43.408491,-7.722457627 43.43460981,-7.726550079 43.46072606,-7.770127119 43.43460981))
795006|1|-7.642857143|43.38236962|POLYGON((-7.627118644 43.43460981,-7.670725251 43.408491,-7.714285714 43.38236962,-7.71020624 43.35624568,-7.706131078 43.33011917,-7.702060222 43.30399009,-7.658562368 43.33011917,-7.615018509 43.35624568,-7.571428571 43.38236962,-7.575436739 43.408491,-7.579449153 43.43460981,-7.583465819 43.46072606,-7.627118644 43.43460981))
795007|1|-7.5|43.38236962|POLYGON((-7.484110169 43.43460981,-7.527792483 43.408491,-7.571428571 43.38236962,-7.567424643 43.35624568,-7.563424947 43.33011917,-7.559429477 43.30399009,-7.515856237 43.33011917,-7.472236912 43.35624568,-7.428571429 43.38236962,-7.43250397 43.408491,-7.436440678 43.43460981,-7.440381558 43.46072606,-7.484110169 43.43460981))
795008|6|-7.357142857|43.38236962|POLYGON((-7.341101695 43.43460981,-7.384859714 43.408491,-7.428571429 43.38236962,-7.424643046 43.35624568,-7.420718816 43.33011917,-7.416798732 43.30399009,-7.373150106 43.33011917,-7.329455315 43.35624568,-7.285714286 43.38236962,-7.289571202 43.408491,-7.293432203 43.43460981,-7.297297297 43.46072606,-7.341101695 43.43460981))
795009|7|-7.214285714|43.38236962|POLYGON((-7.19809322 43.43460981,-7.241926945 43.408491,-7.285714286 43.38236962,-7.281861449 43.35624568,-7.278012685 43.33011917,-7.274167987 43.30399009,-7.230443975 43.33011917,-7.186673718 43.35624568,-7.142857143 43.38236962,-7.146638433 43.408491,-7.150423729 43.43460981,-7.154213037 43.46072606,-7.19809322 43.43460981))
795010|2|-7.071428571|43.38236962|POLYGON((-7.055084746 43.43460981,-7.098994177 43.408491,-7.142857143 43.38236962,-7.139079852 43.35624568,-7.135306554 43.33011917,-7.131537242 43.30399009,-7.087737844 43.33011917,-7.043892121 43.35624568,-7 43.38236962,-7.003705664 43.408491,-7.007415254 43.43460981,-7.011128776 43.46072606,-7.055084746 43.43460981))
795011|2|-6.928571429|43.38236962|POLYGON((-6.912076271 43.43460981,-6.956061408 43.408491,-7 43.38236962,-6.996298255 43.35624568,-6.992600423 43.33011917,-6.988906498 43.30399009,-6.945031712 43.33011917,-6.901110524 43.35624568,-6.857142857 43.38236962,-6.860772896 43.408491,-6.86440678 43.43460981,-6.868044515 43.46072606,-6.912076271 43.43460981))
795014|2|-6.5|43.38236962|POLYGON((-6.483050847 43.43460981,-6.527263102 43.408491,-6.571428571 43.38236962,-6.567953464 43.35624568,-6.56448203 43.33011917,-6.561014263 43.30399009,-6.516913319 43.33011917,-6.472765732 43.35624568,-6.428571429 43.38236962,-6.43197459 43.408491,-6.435381356 43.43460981,-6.438791733 43.46072606,-6.483050847 43.43460981))
795015|2|-6.357142857|43.38236962|POLYGON((-6.340042373 43.43460981,-6.384330334 43.408491,-6.428571429 43.38236962,-6.425171867 43.35624568,-6.421775899 43.33011917,-6.418383518 43.30399009,-6.374207188 43.33011917,-6.329984135 43.35624568,-6.285714286 43.38236962,-6.289041821 43.408491,-6.292372881 43.43460981,-6.295707472 43.46072606,-6.340042373 43.43460981))
795017|2|-6.071428571|43.38236962|POLYGON((-6.054025424 43.43460981,-6.098464796 43.408491,-6.142857143 43.38236962,-6.139608673 43.35624568,-6.136363636 43.33011917,-6.133122029 43.30399009,-6.088794926 43.33011917,-6.044420941 43.35624568,-6 43.38236962,-6.003176284 43.408491,-6.006355932 43.43460981,-6.009538951 43.46072606,-6.054025424 43.43460981))
795018|2|-5.928571429|43.38236962|POLYGON((-5.911016949 43.43460981,-5.955532028 43.408491,-6 43.38236962,-5.996827076 43.35624568,-5.993657505 43.33011917,-5.990491284 43.30399009,-5.946088795 43.33011917,-5.901639344 43.35624568,-5.857142857 43.38236962,-5.860243515 43.408491,-5.863347458 43.43460981,-5.86645469 43.46072606,-5.911016949 43.43460981))
795019|2|-5.785714286|43.38236962|POLYGON((-5.768008475 43.43460981,-5.812599259 43.408491,-5.857142857 43.38236962,-5.854045479 43.35624568,-5.850951374 43.33011917,-5.847860539 43.30399009,-5.803382664 43.33011917,-5.758857747 43.35624568,-5.714285714 43.38236962,-5.717310746 43.408491,-5.720338983 43.43460981,-5.723370429 43.46072606,-5.768008475 43.43460981))
795020|2|-5.642857143|43.38236962|POLYGON((-5.625 43.43460981,-5.66966649 43.408491,-5.714285714 43.38236962,-5.711263882 43.35624568,-5.708245243 43.33011917,-5.705229794 43.30399009,-5.660676533 43.33011917,-5.61607615 43.35624568,-5.571428571 43.38236962,-5.574377978 43.408491,-5.577330508 43.43460981,-5.580286169 43.46072606,-5.625 43.43460981))
795021|2|-5.5|43.38236962|POLYGON((-5.481991525 43.43460981,-5.526733722 43.408491,-5.571428571 43.38236962,-5.568482285 43.35624568,-5.565539112 43.33011917,-5.562599049 43.30399009,-5.517970402 43.33011917,-5.473294553 43.35624568,-5.428571429 43.38236962,-5.431445209 43.408491,-5.434322034 43.43460981,-5.437201908 43.46072606,-5.481991525 43.43460981))
795022|2|-5.357142857|43.38236962|POLYGON((-5.338983051 43.43460981,-5.383800953 43.408491,-5.428571429 43.38236962,-5.425700687 43.35624568,-5.422832981 43.33011917,-5.419968304 43.30399009,-5.375264271 43.33011917,-5.330512956 43.35624568,-5.285714286 43.38236962,-5.28851244 43.408491,-5.291313559 43.43460981,-5.294117647 43.46072606,-5.338983051 43.43460981))
795023|2|-5.214285714|43.38236962|POLYGON((-5.195974576 43.43460981,-5.240868184 43.408491,-5.285714286 43.38236962,-5.28291909 43.35624568,-5.28012685 43.33011917,-5.277337559 43.30399009,-5.23255814 43.33011917,-5.187731359 43.35624568,-5.142857143 43.38236962,-5.145579672 43.408491,-5.148305085 43.43460981,-5.151033386 43.46072606,-5.195974576 43.43460981))
795024|2|-5.071428571|43.38236962|POLYGON((-5.052966102 43.43460981,-5.097935416 43.408491,-5.142857143 43.38236962,-5.140137493 43.35624568,-5.137420719 43.33011917,-5.134706815 43.30399009,-5.089852008 43.33011917,-5.044949762 43.35624568,-5 43.38236962,-5.002646903 43.408491,-5.00529661 43.43460981,-5.007949126 43.46072606,-5.052966102 43.43460981))
795025|2|-4.928571429|43.38236962|POLYGON((-4.909957627 43.43460981,-4.955002647 43.408491,-5 43.38236962,-4.997355896 43.35624568,-4.994714588 43.33011917,-4.99207607 43.30399009,-4.947145877 43.33011917,-4.902168165 43.35624568,-4.857142857 43.38236962,-4.859714134 43.408491,-4.862288136 43.43460981,-4.864864865 43.46072606,-4.909957627 43.43460981))
795026|2|-4.785714286|43.38236962|POLYGON((-4.766949153 43.43460981,-4.812069878 43.408491,-4.857142857 43.38236962,-4.854574299 43.35624568,-4.852008457 43.33011917,-4.849445325 43.30399009,-4.804439746 43.33011917,-4.759386568 43.35624568,-4.714285714 43.38236962,-4.716781366 43.408491,-4.719279661 43.43460981,-4.721780604 43.46072606,-4.766949153 43.43460981))
795027|2|-4.642857143|43.38236962|POLYGON((-4.623940678 43.43460981,-4.66913711 43.408491,-4.714285714 43.38236962,-4.711792702 43.35624568,-4.709302326 43.33011917,-4.70681458 43.30399009,-4.661733615 43.33011917,-4.616604971 43.35624568,-4.571428571 43.38236962,-4.573848597 43.408491,-4.576271186 43.43460981,-4.578696343 43.46072606,-4.623940678 43.43460981))
795028|4|-4.5|43.38236962|POLYGON((-4.480932203 43.43460981,-4.526204341 43.408491,-4.571428571 43.38236962,-4.569011105 43.35624568,-4.566596195 43.33011917,-4.564183835 43.30399009,-4.519027484 43.33011917,-4.473823374 43.35624568,-4.428571429 43.38236962,-4.430915828 43.408491,-4.433262712 43.43460981,-4.435612083 43.46072606,-4.480932203 43.43460981))
795029|4|-4.357142857|43.38236962|POLYGON((-4.337923729 43.43460981,-4.383271572 43.408491,-4.428571429 43.38236962,-4.426229508 43.35624568,-4.423890063 43.33011917,-4.42155309 43.30399009,-4.376321353 43.33011917,-4.331041777 43.35624568,-4.285714286 43.38236962,-4.28798306 43.408491,-4.290254237 43.43460981,-4.292527822 43.46072606,-4.337923729 43.43460981))
795030|4|-4.214285714|43.38236962|POLYGON((-4.194915254 43.43460981,-4.240338804 43.408491,-4.285714286 43.38236962,-4.283447911 43.35624568,-4.281183932 43.33011917,-4.278922345 43.30399009,-4.233615222 43.33011917,-4.18826018 43.35624568,-4.142857143 43.38236962,-4.145050291 43.408491,-4.147245763 43.43460981,-4.149443561 43.46072606,-4.194915254 43.43460981))
795031|4|-4.071428571|43.38236962|POLYGON((-4.05190678 43.43460981,-4.097406035 43.408491,-4.142857143 43.38236962,-4.140666314 43.35624568,-4.138477801 43.33011917,-4.136291601 43.30399009,-4.090909091 43.33011917,-4.045478583 43.35624568,-4 43.38236962,-4.002117522 43.408491,-4.004237288 43.43460981,-4.0063593 43.46072606,-4.05190678 43.43460981))
795032|4|-3.928571429|43.38236962|POLYGON((-3.908898305 43.43460981,-3.954473266 43.408491,-4 43.38236962,-3.997884717 43.35624568,-3.99577167 43.33011917,-3.993660856 43.30399009,-3.94820296 43.33011917,-3.902696986 43.35624568,-3.857142857 43.38236962,-3.859184754 43.408491,-3.861228814 43.43460981,-3.86327504 43.46072606,-3.908898305 43.43460981))
795033|4|-3.785714286|43.38236962|POLYGON((-3.765889831 43.43460981,-3.811540498 43.408491,-3.857142857 43.38236962,-3.85510312 43.35624568,-3.853065539 43.33011917,-3.851030111 43.30399009,-3.805496829 43.33011917,-3.759915389 43.35624568,-3.714285714 43.38236962,-3.716251985 43.408491,-3.718220339 43.43460981,-3.720190779 43.46072606,-3.765889831 43.43460981))
795034|4|-3.642857143|43.38236962|POLYGON((-3.622881356 43.43460981,-3.668607729 43.408491,-3.714285714 43.38236962,-3.712321523 43.35624568,-3.710359408 43.33011917,-3.708399366 43.30399009,-3.662790698 43.33011917,-3.617133792 43.35624568,-3.571428571 43.38236962,-3.573319217 43.408491,-3.575211864 43.43460981,-3.577106518 43.46072606,-3.622881356 43.43460981))
795035|4|-3.5|43.38236962|POLYGON((-3.479872881 43.43460981,-3.52567496 43.408491,-3.571428571 43.38236962,-3.569539926 43.35624568,-3.567653277 43.33011917,-3.565768621 43.30399009,-3.520084567 43.33011917,-3.474352195 43.35624568,-3.428571429 43.38236962,-3.430386448 43.408491,-3.43220339 43.43460981,-3.434022258 43.46072606,-3.479872881 43.43460981))
795036|4|-3.357142857|43.38236962|POLYGON((-3.336864407 43.43460981,-3.382742192 43.408491,-3.428571429 43.38236962,-3.426758329 43.35624568,-3.424947146 43.33011917,-3.423137876 43.30399009,-3.377378436 43.33011917,-3.331570598 43.35624568,-3.285714286 43.38236962,-3.287453679 43.408491,-3.289194915 43.43460981,-3.290937997 43.46072606,-3.336864407 43.43460981))
795037|4|-3.214285714|43.38236962|POLYGON((-3.193855932 43.43460981,-3.239809423 43.408491,-3.285714286 43.38236962,-3.283976732 43.35624568,-3.282241015 43.33011917,-3.280507132 43.30399009,-3.234672304 43.33011917,-3.188789001 43.35624568,-3.142857143 43.38236962,-3.144520911 43.408491,-3.146186441 43.43460981,-3.147853736 43.46072606,-3.193855932 43.43460981))
795038|4|-3.071428571|43.38236962|POLYGON((-3.050847458 43.43460981,-3.096876654 43.408491,-3.142857143 43.38236962,-3.141195135 43.35624568,-3.139534884 43.33011917,-3.137876387 43.30399009,-3.091966173 43.33011917,-3.046007403 43.35624568,-3 43.38236962,-3.001588142 43.408491,-3.003177966 43.43460981,-3.004769475 43.46072606,-3.050847458 43.43460981))
795039|4|-2.928571429|43.38236962|POLYGON((-2.907838983 43.43460981,-2.953943886 43.408491,-3 43.38236962,-2.998413538 43.35624568,-2.996828753 43.33011917,-2.995245642 43.30399009,-2.949260042 43.33011917,-2.903225806 43.35624568,-2.857142857 43.38236962,-2.858655373 43.408491,-2.860169492 43.43460981,-2.861685215 43.46072606,-2.907838983 43.43460981))
795040|4|-2.785714286|43.38236962|POLYGON((-2.764830508 43.43460981,-2.811011117 43.408491,-2.857142857 43.38236962,-2.855631941 43.35624568,-2.854122622 43.33011917,-2.852614897 43.30399009,-2.806553911 43.33011917,-2.760444209 43.35624568,-2.714285714 43.38236962,-2.715722605 43.408491,-2.717161017 43.43460981,-2.718600954 43.46072606,-2.764830508 43.43460981))
795041|4|-2.642857143|43.38236962|POLYGON((-2.621822034 43.43460981,-2.668078348 43.408491,-2.714285714 43.38236962,-2.712850344 43.35624568,-2.71141649 43.33011917,-2.709984152 43.30399009,-2.66384778 43.33011917,-2.617662612 43.35624568,-2.571428571 43.38236962,-2.572789836 43.408491,-2.574152542 43.43460981,-2.575516693 43.46072606,-2.621822034 43.43460981))
795042|4|-2.5|43.38236962|POLYGON((-2.478813559 43.43460981,-2.52514558 43.408491,-2.571428571 43.38236962,-2.570068747 43.35624568,-2.568710359 43.33011917,-2.567353407 43.30399009,-2.521141649 43.33011917,-2.474881015 43.35624568,-2.428571429 43.38236962,-2.429857067 43.408491,-2.431144068 43.43460981,-2.432432432 43.46072606,-2.478813559 43.43460981))
795043|4|-2.357142857|43.38236962|POLYGON((-2.335805085 43.43460981,-2.382212811 43.408491,-2.428571429 43.38236962,-2.42728715 43.35624568,-2.426004228 43.33011917,-2.424722662 43.30399009,-2.378435518 43.33011917,-2.332099418 43.35624568,-2.285714286 43.38236962,-2.286924299 43.408491,-2.288135593 43.43460981,-2.289348172 43.46072606,-2.335805085 43.43460981))
795046|4|-1.928571429|43.38236962|POLYGON((-1.906779661 43.43460981,-1.953414505 43.408491,-2 43.38236962,-1.998942359 43.35624568,-1.997885835 43.33011917,-1.996830428 43.30399009,-1.950317125 43.33011917,-1.903754627 43.35624568,-1.857142857 43.38236962,-1.858125993 43.408491,-1.859110169 43.43460981,-1.86009539 43.46072606,-1.906779661 43.43460981))
795047|4|-1.785714286|43.38236962|POLYGON((-1.763771186 43.43460981,-1.810481736 43.408491,-1.857142857 43.38236962,-1.856160762 43.35624568,-1.855179704 43.33011917,-1.854199683 43.30399009,-1.807610994 43.33011917,-1.76097303 43.35624568,-1.714285714 43.38236962,-1.715193224 43.408491,-1.716101695 43.43460981,-1.717011129 43.46072606,-1.763771186 43.43460981))
797521|1|-8.914421553|43.30399009|POLYGON((-8.900052882 43.35624568,-8.942917548 43.33011917,-8.985736926 43.30399009,-8.980992608 43.27785844,-8.976253298 43.25172422,-8.971518987 43.22558741,-8.928759894 43.25172422,-8.885955649 43.27785844,-8.843106181 43.30399009,-8.847780127 43.33011917,-8.852459016 43.35624568,-8.857142857 43.38236962,-8.900052882 43.35624568))
797522|1|-8.771790808|43.30399009|POLYGON((-8.757271285 43.35624568,-8.800211416 43.33011917,-8.843106181 43.30399009,-8.83843717 43.27785844,-8.833773087 43.25172422,-8.829113924 43.22558741,-8.786279683 43.25172422,-8.743400211 43.27785844,-8.700475436 43.30399009,-8.705073996 43.33011917,-8.709677419 43.35624568,-8.714285714 43.38236962,-8.757271285 43.35624568))
797523|1|-8.629160063|43.30399009|POLYGON((-8.614489688 43.35624568,-8.657505285 43.33011917,-8.700475436 43.30399009,-8.695881732 43.27785844,-8.691292876 43.25172422,-8.686708861 43.22558741,-8.643799472 43.25172422,-8.600844773 43.27785844,-8.557844691 43.30399009,-8.562367865 43.33011917,-8.566895822 43.35624568,-8.571428571 43.38236962,-8.614489688 43.35624568))
797524|1|-8.486529319|43.30399009|POLYGON((-8.471708091 43.35624568,-8.514799154 43.33011917,-8.557844691 43.30399009,-8.553326294 43.27785844,-8.548812665 43.25172422,-8.544303797 43.22558741,-8.501319261 43.25172422,-8.458289335 43.27785844,-8.415213946 43.30399009,-8.419661734 43.33011917,-8.424114225 43.35624568,-8.428571429 43.38236962,-8.471708091 43.35624568))
797525|1|-8.343898574|43.30399009|POLYGON((-8.328926494 43.35624568,-8.372093023 43.33011917,-8.415213946 43.30399009,-8.410770855 43.27785844,-8.406332454 43.25172422,-8.401898734 43.22558741,-8.35883905 43.25172422,-8.315733897 43.27785844,-8.272583201 43.30399009,-8.276955603 43.33011917,-8.281332628 43.35624568,-8.285714286 43.38236962,-8.328926494 43.35624568))
797526|1|-8.201267829|43.30399009|POLYGON((-8.186144897 43.35624568,-8.229386892 43.33011917,-8.272583201 43.30399009,-8.268215417 43.27785844,-8.263852243 43.25172422,-8.259493671 43.22558741,-8.216358839 43.25172422,-8.173178458 43.27785844,-8.129952456 43.30399009,-8.134249471 43.33011917,-8.138551031 43.35624568,-8.142857143 43.38236962,-8.186144897 43.35624568))
797527|1|-8.058637084|43.30399009|POLYGON((-8.0433633 43.35624568,-8.086680761 43.33011917,-8.129952456 43.30399009,-8.125659979 43.27785844,-8.121372032 43.25172422,-8.117088608 43.22558741,-8.073878628 43.25172422,-8.03062302 43.27785844,-7.987321712 43.30399009,-7.99154334 43.33011917,-7.995769434 43.35624568,-8 43.38236962,-8.0433633 43.35624568))
797528|1|-7.916006339|43.30399009|POLYGON((-7.900581703 43.35624568,-7.94397463 43.33011917,-7.987321712 43.30399009,-7.983104541 43.27785844,-7.978891821 43.25172422,-7.974683544 43.22558741,-7.931398417 43.25172422,-7.888067582 43.27785844,-7.844690967 43.30399009,-7.848837209 43.33011917,-7.852987837 43.35624568,-7.857142857 43.38236962,-7.900581703 43.35624568))
797529|1|-7.773375594|43.30399009|POLYGON((-7.757800106 43.35624568,-7.801268499 43.33011917,-7.844690967 43.30399009,-7.840549102 43.27785844,-7.836411609 43.25172422,-7.832278481 43.22558741,-7.788918206 43.25172422,-7.745512144 43.27785844,-7.702060222 43.30399009,-7.706131078 43.33011917,-7.71020624 43.35624568,-7.714285714 43.38236962,-7.757800106 43.35624568))
797530|1|-7.630744849|43.30399009|POLYGON((-7.615018509 43.35624568,-7.658562368 43.33011917,-7.702060222 43.30399009,-7.697993664 43.27785844,-7.693931398 43.25172422,-7.689873418 43.22558741,-7.646437995 43.25172422,-7.602956705 43.27785844,-7.559429477 43.30399009,-7.563424947 43.33011917,-7.567424643 43.35624568,-7.571428571 43.38236962,-7.615018509 43.35624568))
797531|1|-7.488114105|43.30399009|POLYGON((-7.472236912 43.35624568,-7.515856237 43.33011917,-7.559429477 43.30399009,-7.555438226 43.27785844,-7.551451187 43.25172422,-7.547468354 43.22558741,-7.503957784 43.25172422,-7.460401267 43.27785844,-7.416798732 43.30399009,-7.420718816 43.33011917,-7.424643046 43.35624568,-7.428571429 43.38236962,-7.472236912 43.35624568))
797532|1|-7.34548336|43.30399009|POLYGON((-7.329455315 43.35624568,-7.373150106 43.33011917,-7.416798732 43.30399009,-7.412882788 43.27785844,-7.408970976 43.25172422,-7.405063291 43.22558741,-7.361477573 43.25172422,-7.317845829 43.27785844,-7.274167987 43.30399009,-7.278012685 43.33011917,-7.281861449 43.35624568,-7.285714286 43.38236962,-7.329455315 43.35624568))
797533|1|-7.202852615|43.30399009|POLYGON((-7.186673718 43.35624568,-7.230443975 43.33011917,-7.274167987 43.30399009,-7.27032735 43.27785844,-7.266490765 43.25172422,-7.262658228 43.22558741,-7.218997361 43.25172422,-7.175290391 43.27785844,-7.131537242 43.30399009,-7.135306554 43.33011917,-7.139079852 43.35624568,-7.142857143 43.38236962,-7.186673718 43.35624568))
797538|2|-6.489698891|43.30399009|POLYGON((-6.472765732 43.35624568,-6.516913319 43.33011917,-6.561014263 43.30399009,-6.557550158 43.27785844,-6.55408971 43.25172422,-6.550632911 43.22558741,-6.506596306 43.25172422,-6.4625132 43.27785844,-6.418383518 43.30399009,-6.421775899 43.33011917,-6.425171867 43.35624568,-6.428571429 43.38236962,-6.472765732 43.35624568))
797539|2|-6.347068146|43.30399009|POLYGON((-6.329984135 43.35624568,-6.374207188 43.33011917,-6.418383518 43.30399009,-6.41499472 43.27785844,-6.411609499 43.25172422,-6.408227848 43.22558741,-6.364116095 43.25172422,-6.319957761 43.27785844,-6.275752773 43.30399009,-6.279069767 43.33011917,-6.28239027 43.35624568,-6.285714286 43.38236962,-6.329984135 43.35624568))
797540|2|-6.204437401|43.30399009|POLYGON((-6.187202538 43.35624568,-6.231501057 43.33011917,-6.275752773 43.30399009,-6.272439282 43.27785844,-6.269129288 43.25172422,-6.265822785 43.22558741,-6.221635884 43.25172422,-6.177402323 43.27785844,-6.133122029 43.30399009,-6.136363636 43.33011917,-6.139608673 43.35624568,-6.142857143 43.38236962,-6.187202538 43.35624568))
797541|2|-6.061806656|43.30399009|POLYGON((-6.044420941 43.35624568,-6.088794926 43.33011917,-6.133122029 43.30399009,-6.129883844 43.27785844,-6.126649077 43.25172422,-6.123417722 43.22558741,-6.079155673 43.25172422,-6.034846885 43.27785844,-5.990491284 43.30399009,-5.993657505 43.33011917,-5.996827076 43.35624568,-6 43.38236962,-6.044420941 43.35624568))
797542|2|-5.919175911|43.30399009|POLYGON((-5.901639344 43.35624568,-5.946088795 43.33011917,-5.990491284 43.30399009,-5.987328405 43.27785844,-5.984168865 43.25172422,-5.981012658 43.22558741,-5.936675462 43.25172422,-5.892291447 43.27785844,-5.847860539 43.30399009,-5.850951374 43.33011917,-5.854045479 43.35624568,-5.857142857 43.38236962,-5.901639344 43.35624568))
797543|2|-5.776545166|43.30399009|POLYGON((-5.758857747 43.35624568,-5.803382664 43.33011917,-5.847860539 43.30399009,-5.844772967 43.27785844,-5.841688654 43.25172422,-5.838607595 43.22558741,-5.794195251 43.25172422,-5.749736008 43.27785844,-5.705229794 43.30399009,-5.708245243 43.33011917,-5.711263882 43.35624568,-5.714285714 43.38236962,-5.758857747 43.35624568))
797544|2|-5.633914422|43.30399009|POLYGON((-5.61607615 43.35624568,-5.660676533 43.33011917,-5.705229794 43.30399009,-5.702217529 43.27785844,-5.699208443 43.25172422,-5.696202532 43.22558741,-5.65171504 43.25172422,-5.60718057 43.27785844,-5.562599049 43.30399009,-5.565539112 43.33011917,-5.568482285 43.35624568,-5.571428571 43.38236962,-5.61607615 43.35624568))
797545|2|-5.491283677|43.30399009|POLYGON((-5.473294553 43.35624568,-5.517970402 43.33011917,-5.562599049 43.30399009,-5.559662091 43.27785844,-5.556728232 43.25172422,-5.553797468 43.22558741,-5.509234828 43.25172422,-5.464625132 43.27785844,-5.419968304 43.30399009,-5.422832981 43.33011917,-5.425700687 43.35624568,-5.428571429 43.38236962,-5.473294553 43.35624568))
797546|2|-5.348652932|43.30399009|POLYGON((-5.330512956 43.35624568,-5.375264271 43.33011917,-5.419968304 43.30399009,-5.417106653 43.27785844,-5.414248021 43.25172422,-5.411392405 43.22558741,-5.366754617 43.25172422,-5.322069694 43.27785844,-5.277337559 43.30399009,-5.28012685 43.33011917,-5.28291909 43.35624568,-5.285714286 43.38236962,-5.330512956 43.35624568))
797547|4|-5.206022187|43.30399009|POLYGON((-5.187731359 43.35624568,-5.23255814 43.33011917,-5.277337559 43.30399009,-5.274551214 43.27785844,-5.27176781 43.25172422,-5.268987342 43.22558741,-5.224274406 43.25172422,-5.179514256 43.27785844,-5.134706815 43.30399009,-5.137420719 43.33011917,-5.140137493 43.35624568,-5.142857143 43.38236962,-5.187731359 43.35624568))
797548|5|-5.063391442|43.30399009|POLYGON((-5.044949762 43.35624568,-5.089852008 43.33011917,-5.134706815 43.30399009,-5.131995776 43.27785844,-5.129287599 43.25172422,-5.126582278 43.22558741,-5.081794195 43.25172422,-5.036958817 43.27785844,-4.99207607 43.30399009,-4.994714588 43.33011917,-4.997355896 43.35624568,-5 43.38236962,-5.044949762 43.35624568))
797549|2|-4.920760697|43.30399009|POLYGON((-4.902168165 43.35624568,-4.947145877 43.33011917,-4.99207607 43.30399009,-4.989440338 43.27785844,-4.986807388 43.25172422,-4.984177215 43.22558741,-4.939313984 43.25172422,-4.894403379 43.27785844,-4.849445325 43.30399009,-4.852008457 43.33011917,-4.854574299 43.35624568,-4.857142857 43.38236962,-4.902168165 43.35624568))
797550|2|-4.778129952|43.30399009|POLYGON((-4.759386568 43.35624568,-4.804439746 43.33011917,-4.849445325 43.30399009,-4.8468849 43.27785844,-4.844327177 43.25172422,-4.841772152 43.22558741,-4.796833773 43.25172422,-4.751847941 43.27785844,-4.70681458 43.30399009,-4.709302326 43.33011917,-4.711792702 43.35624568,-4.714285714 43.38236962,-4.759386568 43.35624568))
797551|4|-4.635499208|43.30399009|POLYGON((-4.616604971 43.35624568,-4.661733615 43.33011917,-4.70681458 43.30399009,-4.704329461 43.27785844,-4.701846966 43.25172422,-4.699367089 43.22558741,-4.654353562 43.25172422,-4.609292503 43.27785844,-4.564183835 43.30399009,-4.566596195 43.33011917,-4.569011105 43.35624568,-4.571428571 43.38236962,-4.616604971 43.35624568))
797552|4|-4.492868463|43.30399009|POLYGON((-4.473823374 43.35624568,-4.519027484 43.33011917,-4.564183835 43.30399009,-4.561774023 43.27785844,-4.559366755 43.25172422,-4.556962025 43.22558741,-4.511873351 43.25172422,-4.466737064 43.27785844,-4.42155309 43.30399009,-4.423890063 43.33011917,-4.426229508 43.35624568,-4.428571429 43.38236962,-4.473823374 43.35624568))
797553|4|-4.350237718|43.30399009|POLYGON((-4.331041777 43.35624568,-4.376321353 43.33011917,-4.42155309 43.30399009,-4.419218585 43.27785844,-4.416886544 43.25172422,-4.414556962 43.22558741,-4.36939314 43.25172422,-4.324181626 43.27785844,-4.278922345 43.30399009,-4.281183932 43.33011917,-4.283447911 43.35624568,-4.285714286 43.38236962,-4.331041777 43.35624568))
797554|4|-4.207606973|43.30399009|POLYGON((-4.18826018 43.35624568,-4.233615222 43.33011917,-4.278922345 43.30399009,-4.276663147 43.27785844,-4.274406332 43.25172422,-4.272151899 43.22558741,-4.226912929 43.25172422,-4.181626188 43.27785844,-4.136291601 43.30399009,-4.138477801 43.33011917,-4.140666314 43.35624568,-4.142857143 43.38236962,-4.18826018 43.35624568))
797555|4|-4.064976228|43.30399009|POLYGON((-4.045478583 43.35624568,-4.090909091 43.33011917,-4.136291601 43.30399009,-4.134107709 43.27785844,-4.131926121 43.25172422,-4.129746835 43.22558741,-4.084432718 43.25172422,-4.03907075 43.27785844,-3.993660856 43.30399009,-3.99577167 43.33011917,-3.997884717 43.35624568,-4 43.38236962,-4.045478583 43.35624568))
797556|4|-3.922345483|43.30399009|POLYGON((-3.902696986 43.35624568,-3.94820296 43.33011917,-3.993660856 43.30399009,-3.99155227 43.27785844,-3.98944591 43.25172422,-3.987341772 43.22558741,-3.941952507 43.25172422,-3.896515312 43.27785844,-3.851030111 43.30399009,-3.853065539 43.33011917,-3.85510312 43.35624568,-3.857142857 43.38236962,-3.902696986 43.35624568))
797557|4|-3.779714739|43.30399009|POLYGON((-3.759915389 43.35624568,-3.805496829 43.33011917,-3.851030111 43.30399009,-3.848996832 43.27785844,-3.846965699 43.25172422,-3.844936709 43.22558741,-3.799472296 43.25172422,-3.753959873 43.27785844,-3.708399366 43.30399009,-3.710359408 43.33011917,-3.712321523 43.35624568,-3.714285714 43.38236962,-3.759915389 43.35624568))
797558|4|-3.637083994|43.30399009|POLYGON((-3.617133792 43.35624568,-3.662790698 43.33011917,-3.708399366 43.30399009,-3.706441394 43.27785844,-3.704485488 43.25172422,-3.702531646 43.22558741,-3.656992084 43.25172422,-3.611404435 43.27785844,-3.565768621 43.30399009,-3.567653277 43.33011917,-3.569539926 43.35624568,-3.571428571 43.38236962,-3.617133792 43.35624568))
797559|4|-3.494453249|43.30399009|POLYGON((-3.474352195 43.35624568,-3.520084567 43.33011917,-3.565768621 43.30399009,-3.563885956 43.27785844,-3.562005277 43.25172422,-3.560126582 43.22558741,-3.514511873 43.25172422,-3.468848997 43.27785844,-3.423137876 43.30399009,-3.424947146 43.33011917,-3.426758329 43.35624568,-3.428571429 43.38236962,-3.474352195 43.35624568))
797560|4|-3.351822504|43.30399009|POLYGON((-3.331570598 43.35624568,-3.377378436 43.33011917,-3.423137876 43.30399009,-3.421330517 43.27785844,-3.419525066 43.25172422,-3.417721519 43.22558741,-3.372031662 43.25172422,-3.326293559 43.27785844,-3.280507132 43.30399009,-3.282241015 43.33011917,-3.283976732 43.35624568,-3.285714286 43.38236962,-3.331570598 43.35624568))
797561|4|-3.209191759|43.30399009|POLYGON((-3.188789001 43.35624568,-3.234672304 43.33011917,-3.280507132 43.30399009,-3.278775079 43.27785844,-3.277044855 43.25172422,-3.275316456 43.22558741,-3.229551451 43.25172422,-3.18373812 43.27785844,-3.137876387 43.30399009,-3.139534884 43.33011917,-3.141195135 43.35624568,-3.142857143 43.38236962,-3.188789001 43.35624568))
797562|4|-3.066561014|43.30399009|POLYGON((-3.046007403 43.35624568,-3.091966173 43.33011917,-3.137876387 43.30399009,-3.136219641 43.27785844,-3.134564644 43.25172422,-3.132911392 43.22558741,-3.08707124 43.25172422,-3.041182682 43.27785844,-2.995245642 43.30399009,-2.996828753 43.33011917,-2.998413538 43.35624568,-3 43.38236962,-3.046007403 43.35624568))
797563|4|-2.923930269|43.30399009|POLYGON((-2.903225806 43.35624568,-2.949260042 43.33011917,-2.995245642 43.30399009,-2.993664203 43.27785844,-2.992084433 43.25172422,-2.990506329 43.22558741,-2.944591029 43.25172422,-2.898627244 43.27785844,-2.852614897 43.30399009,-2.854122622 43.33011917,-2.855631941 43.35624568,-2.857142857 43.38236962,-2.903225806 43.35624568))
797564|4|-2.781299525|43.30399009|POLYGON((-2.760444209 43.35624568,-2.806553911 43.33011917,-2.852614897 43.30399009,-2.851108765 43.27785844,-2.849604222 43.25172422,-2.848101266 43.22558741,-2.802110818 43.25172422,-2.756071806 43.27785844,-2.709984152 43.30399009,-2.71141649 43.33011917,-2.712850344 43.35624568,-2.714285714 43.38236962,-2.760444209 43.35624568))
797565|4|-2.63866878|43.30399009|POLYGON((-2.617662612 43.35624568,-2.66384778 43.33011917,-2.709984152 43.30399009,-2.708553326 43.27785844,-2.707124011 43.25172422,-2.705696203 43.22558741,-2.659630607 43.25172422,-2.613516367 43.27785844,-2.567353407 43.30399009,-2.568710359 43.33011917,-2.570068747 43.35624568,-2.571428571 43.38236962,-2.617662612 43.35624568))
797566|4|-2.496038035|43.30399009|POLYGON((-2.474881015 43.35624568,-2.521141649 43.33011917,-2.567353407 43.30399009,-2.565997888 43.27785844,-2.564643799 43.25172422,-2.563291139 43.22558741,-2.517150396 43.25172422,-2.470960929 43.27785844,-2.424722662 43.30399009,-2.426004228 43.33011917,-2.42728715 43.35624568,-2.428571429 43.38236962,-2.474881015 43.35624568))
797567|4|-2.35340729|43.30399009|POLYGON((-2.332099418 43.35624568,-2.378435518 43.33011917,-2.424722662 43.30399009,-2.42344245 43.27785844,-2.422163588 43.25172422,-2.420886076 43.22558741,-2.374670185 43.25172422,-2.328405491 43.27785844,-2.282091918 43.30399009,-2.283298097 43.33011917,-2.284505553 43.35624568,-2.285714286 43.38236962,-2.332099418 43.35624568))
797568|4|-2.210776545|43.30399009|POLYGON((-2.189317821 43.35624568,-2.235729387 43.33011917,-2.282091918 43.30399009,-2.280887012 43.27785844,-2.279683377 43.25172422,-2.278481013 43.22558741,-2.232189974 43.25172422,-2.185850053 43.27785844,-2.139461173 43.30399009,-2.140591966 43.33011917,-2.141723956 43.35624568,-2.142857143 43.38236962,-2.189317821 43.35624568))
797569|4|-2.0681458|43.30399009|POLYGON((-2.046536224 43.35624568,-2.093023256 43.33011917,-2.139461173 43.30399009,-2.138331573 43.27785844,-2.137203166 43.25172422,-2.136075949 43.22558741,-2.089709763 43.25172422,-2.043294615 43.27785844,-1.996830428 43.30399009,-1.997885835 43.33011917,-1.998942359 43.35624568,-2 43.38236962,-2.046536224 43.35624568))
797570|4|-1.925515055|43.30399009|POLYGON((-1.903754627 43.35624568,-1.950317125 43.33011917,-1.996830428 43.30399009,-1.995776135 43.27785844,-1.994722955 43.25172422,-1.993670886 43.22558741,-1.947229551 43.25172422,-1.900739176 43.27785844,-1.854199683 43.30399009,-1.855179704 43.33011917,-1.856160762 43.35624568,-1.857142857 43.38236962,-1.903754627 43.35624568))
797571|4|-1.782884311|43.30399009|POLYGON((-1.76097303 43.35624568,-1.807610994 43.33011917,-1.854199683 43.30399009,-1.853220697 43.27785844,-1.852242744 43.25172422,-1.851265823 43.22558741,-1.80474934 43.25172422,-1.758183738 43.27785844,-1.711568938 43.30399009,-1.712473573 43.33011917,-1.713379164 43.35624568,-1.714285714 43.38236962,-1.76097303 43.35624568))
797572|4|-1.640253566|43.30399009|POLYGON((-1.618191433 43.35624568,-1.664904863 43.33011917,-1.711568938 43.30399009,-1.710665259 43.27785844,-1.709762533 43.25172422,-1.708860759 43.22558741,-1.662269129 43.25172422,-1.6156283 43.27785844,-1.568938193 43.30399009,-1.569767442 43.33011917,-1.570597567 43.35624568,-1.571428571 43.38236962,-1.618191433 43.35624568))
797573|4|-1.497622821|43.30399009|POLYGON((-1.475409836 43.35624568,-1.522198732 43.33011917,-1.568938193 43.30399009,-1.56810982 43.27785844,-1.567282322 43.25172422,-1.566455696 43.22558741,-1.519788918 43.25172422,-1.473072862 43.27785844,-1.426307448 43.30399009,-1.427061311 43.33011917,-1.42781597 43.35624568,-1.428571429 43.38236962,-1.475409836 43.35624568))
800048|1|-9.042721519|43.22558741|POLYGON((-9.028511088 43.27785844,-9.071240106 43.25172422,-9.113924051 43.22558741,-9.109119663 43.19944803,-9.104320337 43.17330607,-9.099526066 43.14716153,-9.056902002 43.17330607,-9.014232999 43.19944803,-8.971518987 43.22558741,-8.976253298 43.25172422,-8.980992608 43.27785844,-8.985736926 43.30399009,-9.028511088 43.27785844))
800049|1|-8.900316456|43.22558741|POLYGON((-8.885955649 43.27785844,-8.928759894 43.25172422,-8.971518987 43.22558741,-8.966789668 43.19944803,-8.962065332 43.17330607,-8.957345972 43.14716153,-8.914646997 43.17330607,-8.871903005 43.19944803,-8.829113924 43.22558741,-8.833773087 43.25172422,-8.83843717 43.27785844,-8.843106181 43.30399009,-8.885955649 43.27785844))
800050|1|-8.757911392|43.22558741|POLYGON((-8.743400211 43.27785844,-8.786279683 43.25172422,-8.829113924 43.22558741,-8.824459673 43.19944803,-8.819810327 43.17330607,-8.815165877 43.14716153,-8.772391992 43.17330607,-8.72957301 43.19944803,-8.686708861 43.22558741,-8.691292876 43.25172422,-8.695881732 43.27785844,-8.700475436 43.30399009,-8.743400211 43.27785844))
800051|1|-8.615506329|43.22558741|POLYGON((-8.600844773 43.27785844,-8.643799472 43.25172422,-8.686708861 43.22558741,-8.682129678 43.19944803,-8.677555321 43.17330607,-8.672985782 43.14716153,-8.630136986 43.17330607,-8.587243015 43.19944803,-8.544303797 43.22558741,-8.548812665 43.25172422,-8.553326294 43.27785844,-8.557844691 43.30399009,-8.600844773 43.27785844))
800052|1|-8.473101266|43.22558741|POLYGON((-8.458289335 43.27785844,-8.501319261 43.25172422,-8.544303797 43.22558741,-8.539799684 43.19944803,-8.535300316 43.17330607,-8.530805687 43.14716153,-8.487881981 43.17330607,-8.444913021 43.19944803,-8.401898734 43.22558741,-8.406332454 43.25172422,-8.410770855 43.27785844,-8.415213946 43.30399009,-8.458289335 43.27785844))
800053|1|-8.330696203|43.22558741|POLYGON((-8.315733897 43.27785844,-8.35883905 43.25172422,-8.401898734 43.22558741,-8.397469689 43.19944803,-8.393045311 43.17330607,-8.388625592 43.14716153,-8.345626976 43.17330607,-8.302583026 43.19944803,-8.259493671 43.22558741,-8.263852243 43.25172422,-8.268215417 43.27785844,-8.272583201 43.30399009,-8.315733897 43.27785844))
800054|1|-8.188291139|43.22558741|POLYGON((-8.173178458 43.27785844,-8.216358839 43.25172422,-8.259493671 43.22558741,-8.255139694 43.19944803,-8.250790306 43.17330607,-8.246445498 43.14716153,-8.20337197 43.17330607,-8.160253031 43.19944803,-8.117088608 43.22558741,-8.121372032 43.25172422,-8.125659979 43.27785844,-8.129952456 43.30399009,-8.173178458 43.27785844))
800055|2|-8.045886076|43.22558741|POLYGON((-8.03062302 43.27785844,-8.073878628 43.25172422,-8.117088608 43.22558741,-8.1128097 43.19944803,-8.1085353 43.17330607,-8.104265403 43.14716153,-8.061116965 43.17330607,-8.017923036 43.19944803,-7.974683544 43.22558741,-7.978891821 43.25172422,-7.983104541 43.27785844,-7.987321712 43.30399009,-8.03062302 43.27785844))
800056|1|-7.903481013|43.22558741|POLYGON((-7.888067582 43.27785844,-7.931398417 43.25172422,-7.974683544 43.22558741,-7.970479705 43.19944803,-7.966280295 43.17330607,-7.962085308 43.14716153,-7.91886196 43.17330607,-7.875593042 43.19944803,-7.832278481 43.22558741,-7.836411609 43.25172422,-7.840549102 43.27785844,-7.844690967 43.30399009,-7.888067582 43.27785844))
800057|2|-7.761075949|43.22558741|POLYGON((-7.745512144 43.27785844,-7.788918206 43.25172422,-7.832278481 43.22558741,-7.82814971 43.19944803,-7.82402529 43.17330607,-7.819905213 43.14716153,-7.776606955 43.17330607,-7.733263047 43.19944803,-7.689873418 43.22558741,-7.693931398 43.25172422,-7.697993664 43.27785844,-7.702060222 43.30399009,-7.745512144 43.27785844))
800058|1|-7.618670886|43.22558741|POLYGON((-7.602956705 43.27785844,-7.646437995 43.25172422,-7.689873418 43.22558741,-7.685819715 43.19944803,-7.681770285 43.17330607,-7.677725118 43.14716153,-7.634351949 43.17330607,-7.590933052 43.19944803,-7.547468354 43.22558741,-7.551451187 43.25172422,-7.555438226 43.27785844,-7.559429477 43.30399009,-7.602956705 43.27785844))
800059|1|-7.476265823|43.22558741|POLYGON((-7.460401267 43.27785844,-7.503957784 43.25172422,-7.547468354 43.22558741,-7.543489721 43.19944803,-7.539515279 43.17330607,-7.535545024 43.14716153,-7.492096944 43.17330607,-7.448603057 43.19944803,-7.405063291 43.22558741,-7.408970976 43.25172422,-7.412882788 43.27785844,-7.416798732 43.30399009,-7.460401267 43.27785844))
800060|1|-7.333860759|43.22558741|POLYGON((-7.317845829 43.27785844,-7.361477573 43.25172422,-7.405063291 43.22558741,-7.401159726 43.19944803,-7.397260274 43.17330607,-7.393364929 43.14716153,-7.349841939 43.17330607,-7.306273063 43.19944803,-7.262658228 43.22558741,-7.266490765 43.25172422,-7.27032735 43.27785844,-7.274167987 43.30399009,-7.317845829 43.27785844))
800062|2|-7.049050633|43.22558741|POLYGON((-7.032734952 43.27785844,-7.07651715 43.25172422,-7.120253165 43.22558741,-7.116499736 43.19944803,-7.112750263 43.17330607,-7.109004739 43.14716153,-7.065331928 43.17330607,-7.021613073 43.19944803,-6.977848101 43.22558741,-6.981530343 43.25172422,-6.985216473 43.27785844,-6.988906498 43.30399009,-7.032734952 43.27785844))
800063|2|-6.90664557|43.22558741|POLYGON((-6.890179514 43.27785844,-6.934036939 43.25172422,-6.977848101 43.22558741,-6.974169742 43.19944803,-6.970495258 43.17330607,-6.966824645 43.14716153,-6.923076923 43.17330607,-6.879283079 43.19944803,-6.835443038 43.22558741,-6.839050132 43.25172422,-6.842661035 43.27785844,-6.846275753 43.30399009,-6.890179514 43.27785844))
800065|2|-6.621835443|43.22558741|POLYGON((-6.605068638 43.27785844,-6.649076517 43.25172422,-6.693037975 43.22558741,-6.689509752 43.19944803,-6.685985248 43.17330607,-6.682464455 43.14716153,-6.638566913 43.17330607,-6.594623089 43.19944803,-6.550632911 43.22558741,-6.55408971 43.25172422,-6.557550158 43.27785844,-6.561014263 43.30399009,-6.605068638 43.27785844))
800066|2|-6.47943038|43.22558741|POLYGON((-6.4625132 43.27785844,-6.506596306 43.25172422,-6.550632911 43.22558741,-6.547179758 43.19944803,-6.543730242 43.17330607,-6.54028436 43.14716153,-6.496311907 43.17330607,-6.452293094 43.19944803,-6.408227848 43.22558741,-6.411609499 43.25172422,-6.41499472 43.27785844,-6.418383518 43.30399009,-6.4625132 43.27785844))
800069|2|-6.05221519|43.22558741|POLYGON((-6.034846885 43.27785844,-6.079155673 43.25172422,-6.123417722 43.22558741,-6.120189773 43.19944803,-6.116965227 43.17330607,-6.113744076 43.14716153,-6.069546891 43.17330607,-6.02530311 43.19944803,-5.981012658 43.22558741,-5.984168865 43.25172422,-5.987328405 43.27785844,-5.990491284 43.30399009,-6.034846885 43.27785844))
800070|2|-5.909810127|43.22558741|POLYGON((-5.892291447 43.27785844,-5.936675462 43.25172422,-5.981012658 43.22558741,-5.977859779 43.19944803,-5.974710221 43.17330607,-5.971563981 43.14716153,-5.927291886 43.17330607,-5.882973115 43.19944803,-5.838607595 43.22558741,-5.841688654 43.25172422,-5.844772967 43.27785844,-5.847860539 43.30399009,-5.892291447 43.27785844))
800071|2|-5.767405063|43.22558741|POLYGON((-5.749736008 43.27785844,-5.794195251 43.25172422,-5.838607595 43.22558741,-5.835529784 43.19944803,-5.832455216 43.17330607,-5.829383886 43.14716153,-5.785036881 43.17330607,-5.740643121 43.19944803,-5.696202532 43.22558741,-5.699208443 43.25172422,-5.702217529 43.27785844,-5.705229794 43.30399009,-5.749736008 43.27785844))
800072|2|-5.625|43.22558741|POLYGON((-5.60718057 43.27785844,-5.65171504 43.25172422,-5.696202532 43.22558741,-5.693199789 43.19944803,-5.690200211 43.17330607,-5.687203791 43.14716153,-5.642781876 43.17330607,-5.598313126 43.19944803,-5.553797468 43.22558741,-5.556728232 43.25172422,-5.559662091 43.27785844,-5.562599049 43.30399009,-5.60718057 43.27785844))
800073|2|-5.482594937|43.22558741|POLYGON((-5.464625132 43.27785844,-5.509234828 43.25172422,-5.553797468 43.22558741,-5.550869794 43.19944803,-5.547945205 43.17330607,-5.545023697 43.14716153,-5.50052687 43.17330607,-5.455983131 43.19944803,-5.411392405 43.22558741,-5.414248021 43.25172422,-5.417106653 43.27785844,-5.419968304 43.30399009,-5.464625132 43.27785844))
800074|2|-5.340189873|43.22558741|POLYGON((-5.322069694 43.27785844,-5.366754617 43.25172422,-5.411392405 43.22558741,-5.4085398 43.19944803,-5.4056902 43.17330607,-5.402843602 43.14716153,-5.358271865 43.17330607,-5.313653137 43.19944803,-5.268987342 43.22558741,-5.27176781 43.25172422,-5.274551214 43.27785844,-5.277337559 43.30399009,-5.322069694 43.27785844))
800076|2|-5.055379747|43.22558741|POLYGON((-5.036958817 43.27785844,-5.081794195 43.25172422,-5.126582278 43.22558741,-5.12387981 43.19944803,-5.12118019 43.17330607,-5.118483412 43.14716153,-5.073761855 43.17330607,-5.028993147 43.19944803,-4.984177215 43.22558741,-4.986807388 43.25172422,-4.989440338 43.27785844,-4.99207607 43.30399009,-5.036958817 43.27785844))
800078|3|-4.77056962|43.22558741|POLYGON((-4.751847941 43.27785844,-4.796833773 43.25172422,-4.841772152 43.22558741,-4.839219821 43.19944803,-4.836670179 43.17330607,-4.834123223 43.14716153,-4.789251844 43.17330607,-4.744333158 43.19944803,-4.699367089 43.22558741,-4.701846966 43.25172422,-4.704329461 43.27785844,-4.70681458 43.30399009,-4.751847941 43.27785844))
800079|4|-4.628164557|43.22558741|POLYGON((-4.609292503 43.27785844,-4.654353562 43.25172422,-4.699367089 43.22558741,-4.696889826 43.19944803,-4.694415174 43.17330607,-4.691943128 43.14716153,-4.646996839 43.17330607,-4.602003163 43.19944803,-4.556962025 43.22558741,-4.559366755 43.25172422,-4.561774023 43.27785844,-4.564183835 43.30399009,-4.609292503 43.27785844))
800080|4|-4.485759494|43.22558741|POLYGON((-4.466737064 43.27785844,-4.511873351 43.25172422,-4.556962025 43.22558741,-4.554559831 43.19944803,-4.552160169 43.17330607,-4.549763033 43.14716153,-4.504741834 43.17330607,-4.459673168 43.19944803,-4.414556962 43.22558741,-4.416886544 43.25172422,-4.419218585 43.27785844,-4.42155309 43.30399009,-4.466737064 43.27785844))
800081|4|-4.34335443|43.22558741|POLYGON((-4.324181626 43.27785844,-4.36939314 43.25172422,-4.414556962 43.22558741,-4.412229837 43.19944803,-4.409905163 43.17330607,-4.407582938 43.14716153,-4.362486828 43.17330607,-4.317343173 43.19944803,-4.272151899 43.22558741,-4.274406332 43.25172422,-4.276663147 43.27785844,-4.278922345 43.30399009,-4.324181626 43.27785844))
800083|4|-4.058544304|43.22558741|POLYGON((-4.03907075 43.27785844,-4.084432718 43.25172422,-4.129746835 43.22558741,-4.127569847 43.19944803,-4.125395153 43.17330607,-4.123222749 43.14716153,-4.077976818 43.17330607,-4.032683184 43.19944803,-3.987341772 43.22558741,-3.98944591 43.25172422,-3.99155227 43.27785844,-3.993660856 43.30399009,-4.03907075 43.27785844))
800084|4|-3.916139241|43.22558741|POLYGON((-3.896515312 43.27785844,-3.941952507 43.25172422,-3.987341772 43.22558741,-3.985239852 43.19944803,-3.983140148 43.17330607,-3.981042654 43.14716153,-3.935721812 43.17330607,-3.890353189 43.19944803,-3.844936709 43.22558741,-3.846965699 43.25172422,-3.848996832 43.27785844,-3.851030111 43.30399009,-3.896515312 43.27785844))
800085|4|-3.773734177|43.22558741|POLYGON((-3.753959873 43.27785844,-3.799472296 43.25172422,-3.844936709 43.22558741,-3.842909858 43.19944803,-3.840885142 43.17330607,-3.838862559 43.14716153,-3.793466807 43.17330607,-3.748023195 43.19944803,-3.702531646 43.22558741,-3.704485488 43.25172422,-3.706441394 43.27785844,-3.708399366 43.30399009,-3.753959873 43.27785844))
800086|4|-3.631329114|43.22558741|POLYGON((-3.611404435 43.27785844,-3.656992084 43.25172422,-3.702531646 43.22558741,-3.700579863 43.19944803,-3.698630137 43.17330607,-3.696682464 43.14716153,-3.651211802 43.17330607,-3.6056932 43.19944803,-3.560126582 43.22558741,-3.562005277 43.25172422,-3.563885956 43.27785844,-3.565768621 43.30399009,-3.611404435 43.27785844))
800087|4|-3.488924051|43.22558741|POLYGON((-3.468848997 43.27785844,-3.514511873 43.25172422,-3.560126582 43.22558741,-3.558249868 43.19944803,-3.556375132 43.17330607,-3.55450237 43.14716153,-3.508956797 43.17330607,-3.463363205 43.19944803,-3.417721519 43.22558741,-3.419525066 43.25172422,-3.421330517 43.27785844,-3.423137876 43.30399009,-3.468848997 43.27785844))
800088|4|-3.346518987|43.22558741|POLYGON((-3.326293559 43.27785844,-3.372031662 43.25172422,-3.417721519 43.22558741,-3.415919873 43.19944803,-3.414120126 43.17330607,-3.412322275 43.14716153,-3.366701791 43.17330607,-3.32103321 43.19944803,-3.275316456 43.22558741,-3.277044855 43.25172422,-3.278775079 43.27785844,-3.280507132 43.30399009,-3.326293559 43.27785844))
800089|4|-3.204113924|43.22558741|POLYGON((-3.18373812 43.27785844,-3.229551451 43.25172422,-3.275316456 43.22558741,-3.273589879 43.19944803,-3.271865121 43.17330607,-3.27014218 43.14716153,-3.224446786 43.17330607,-3.178703216 43.19944803,-3.132911392 43.22558741,-3.134564644 43.25172422,-3.136219641 43.27785844,-3.137876387 43.30399009,-3.18373812 43.27785844))
800090|4|-3.061708861|43.22558741|POLYGON((-3.041182682 43.27785844,-3.08707124 43.25172422,-3.132911392 43.22558741,-3.131259884 43.19944803,-3.129610116 43.17330607,-3.127962085 43.14716153,-3.082191781 43.17330607,-3.036373221 43.19944803,-2.990506329 43.22558741,-2.992084433 43.25172422,-2.993664203 43.27785844,-2.995245642 43.30399009,-3.041182682 43.27785844))
800091|4|-2.919303797|43.22558741|POLYGON((-2.898627244 43.27785844,-2.944591029 43.25172422,-2.990506329 43.22558741,-2.988929889 43.19944803,-2.987355111 43.17330607,-2.985781991 43.14716153,-2.939936776 43.17330607,-2.894043226 43.19944803,-2.848101266 43.22558741,-2.849604222 43.25172422,-2.851108765 43.27785844,-2.852614897 43.30399009,-2.898627244 43.27785844))
800092|4|-2.776898734|43.22558741|POLYGON((-2.756071806 43.27785844,-2.802110818 43.25172422,-2.848101266 43.22558741,-2.846599895 43.19944803,-2.845100105 43.17330607,-2.843601896 43.14716153,-2.79768177 43.17330607,-2.751713231 43.19944803,-2.705696203 43.22558741,-2.707124011 43.25172422,-2.708553326 43.27785844,-2.709984152 43.30399009,-2.756071806 43.27785844))
800093|4|-2.634493671|43.22558741|POLYGON((-2.613516367 43.27785844,-2.659630607 43.25172422,-2.705696203 43.22558741,-2.7042699 43.19944803,-2.7028451 43.17330607,-2.701421801 43.14716153,-2.655426765 43.17330607,-2.609383237 43.19944803,-2.563291139 43.22558741,-2.564643799 43.25172422,-2.565997888 43.27785844,-2.567353407 43.30399009,-2.613516367 43.27785844))
800094|4|-2.492088608|43.22558741|POLYGON((-2.470960929 43.27785844,-2.517150396 43.25172422,-2.563291139 43.22558741,-2.561939905 43.19944803,-2.560590095 43.17330607,-2.559241706 43.14716153,-2.51317176 43.17330607,-2.467053242 43.19944803,-2.420886076 43.22558741,-2.422163588 43.25172422,-2.42344245 43.27785844,-2.424722662 43.30399009,-2.470960929 43.27785844))
800095|4|-2.349683544|43.22558741|POLYGON((-2.328405491 43.27785844,-2.374670185 43.25172422,-2.420886076 43.22558741,-2.41960991 43.19944803,-2.41833509 43.17330607,-2.417061611 43.14716153,-2.370916754 43.17330607,-2.324723247 43.19944803,-2.278481013 43.22558741,-2.279683377 43.25172422,-2.280887012 43.27785844,-2.282091918 43.30399009,-2.328405491 43.27785844))
800096|4|-2.207278481|43.22558741|POLYGON((-2.185850053 43.27785844,-2.232189974 43.25172422,-2.278481013 43.22558741,-2.277279916 43.19944803,-2.276080084 43.17330607,-2.274881517 43.14716153,-2.228661749 43.17330607,-2.182393253 43.19944803,-2.136075949 43.22558741,-2.137203166 43.25172422,-2.138331573 43.27785844,-2.139461173 43.30399009,-2.185850053 43.27785844))
800097|4|-2.064873418|43.22558741|POLYGON((-2.043294615 43.27785844,-2.089709763 43.25172422,-2.136075949 43.22558741,-2.134949921 43.19944803,-2.133825079 43.17330607,-2.132701422 43.14716153,-2.086406744 43.17330607,-2.040063258 43.19944803,-1.993670886 43.22558741,-1.994722955 43.25172422,-1.995776135 43.27785844,-1.996830428 43.30399009,-2.043294615 43.27785844))
800098|8|-1.922468354|43.22558741|POLYGON((-1.900739176 43.27785844,-1.947229551 43.25172422,-1.993670886 43.22558741,-1.992619926 43.19944803,-1.991570074 43.17330607,-1.990521327 43.14716153,-1.944151739 43.17330607,-1.897733263 43.19944803,-1.851265823 43.22558741,-1.852242744 43.25172422,-1.853220697 43.27785844,-1.854199683 43.30399009,-1.900739176 43.27785844))
800099|9|-1.780063291|43.22558741|POLYGON((-1.758183738 43.27785844,-1.80474934 43.25172422,-1.851265823 43.22558741,-1.850289931 43.19944803,-1.849315068 43.17330607,-1.848341232 43.14716153,-1.801896733 43.17330607,-1.755403268 43.19944803,-1.708860759 43.22558741,-1.709762533 43.25172422,-1.710665259 43.27785844,-1.711568938 43.30399009,-1.758183738 43.27785844))
800100|4|-1.637658228|43.22558741|POLYGON((-1.6156283 43.27785844,-1.662269129 43.25172422,-1.708860759 43.22558741,-1.707959937 43.19944803,-1.707060063 43.17330607,-1.706161137 43.14716153,-1.659641728 43.17330607,-1.613073274 43.19944803,-1.566455696 43.22558741,-1.567282322 43.25172422,-1.56810982 43.27785844,-1.568938193 43.30399009,-1.6156283 43.27785844))
800101|4|-1.495253165|43.22558741|POLYGON((-1.473072862 43.27785844,-1.519788918 43.25172422,-1.566455696 43.22558741,-1.565629942 43.19944803,-1.564805058 43.17330607,-1.563981043 43.14716153,-1.517386723 43.17330607,-1.470743279 43.19944803,-1.424050633 43.22558741,-1.424802111 43.25172422,-1.425554382 43.27785844,-1.426307448 43.30399009,-1.473072862 43.27785844))
802579|1|-9.170616114|43.14716153|POLYGON((-9.156562994 43.19944803,-9.199157007 43.17330607,-9.241706161 43.14716153,-9.236842105 43.1210144,-9.231983167 43.09486469,-9.227129338 43.06871238,-9.184639663 43.09486469,-9.142105263 43.1210144,-9.099526066 43.14716153,-9.104320337 43.17330607,-9.109119663 43.19944803,-9.113924051 43.22558741,-9.156562994 43.19944803))
802580|1|-9.028436019|43.14716153|POLYGON((-9.014232999 43.19944803,-9.056902002 43.17330607,-9.099526066 43.14716153,-9.094736842 43.1210144,-9.089952656 43.09486469,-9.085173502 43.06871238,-9.042609153 43.09486469,-9 43.1210144,-8.957345972 43.14716153,-8.962065332 43.17330607,-8.966789668 43.19944803,-8.971518987 43.22558741,-9.014232999 43.19944803))
802581|1|-8.886255924|43.14716153|POLYGON((-8.871903005 43.19944803,-8.914646997 43.17330607,-8.957345972 43.14716153,-8.952631579 43.1210144,-8.947922146 43.09486469,-8.943217666 43.06871238,-8.900578643 43.09486469,-8.857894737 43.1210144,-8.815165877 43.14716153,-8.819810327 43.17330607,-8.824459673 43.19944803,-8.829113924 43.22558741,-8.871903005 43.19944803))
802582|1|-8.744075829|43.14716153|POLYGON((-8.72957301 43.19944803,-8.772391992 43.17330607,-8.815165877 43.14716153,-8.810526316 43.1210144,-8.805891636 43.09486469,-8.80126183 43.06871238,-8.758548133 43.09486469,-8.715789474 43.1210144,-8.672985782 43.14716153,-8.677555321 43.17330607,-8.682129678 43.19944803,-8.686708861 43.22558741,-8.72957301 43.19944803))
802583|1|-8.601895735|43.14716153|POLYGON((-8.587243015 43.19944803,-8.630136986 43.17330607,-8.672985782 43.14716153,-8.668421053 43.1210144,-8.663861126 43.09486469,-8.659305994 43.06871238,-8.616517622 43.09486469,-8.573684211 43.1210144,-8.530805687 43.14716153,-8.535300316 43.17330607,-8.539799684 43.19944803,-8.544303797 43.22558741,-8.587243015 43.19944803))
802584|1|-8.45971564|43.14716153|POLYGON((-8.444913021 43.19944803,-8.487881981 43.17330607,-8.530805687 43.14716153,-8.526315789 43.1210144,-8.521830615 43.09486469,-8.517350158 43.06871238,-8.474487112 43.09486469,-8.431578947 43.1210144,-8.388625592 43.14716153,-8.393045311 43.17330607,-8.397469689 43.19944803,-8.401898734 43.22558741,-8.444913021 43.19944803))
802585|1|-8.317535545|43.14716153|POLYGON((-8.302583026 43.19944803,-8.345626976 43.17330607,-8.388625592 43.14716153,-8.384210526 43.1210144,-8.379800105 43.09486469,-8.375394322 43.06871238,-8.332456602 43.09486469,-8.289473684 43.1210144,-8.246445498 43.14716153,-8.250790306 43.17330607,-8.255139694 43.19944803,-8.259493671 43.22558741,-8.302583026 43.19944803))
802586|1|-8.17535545|43.14716153|POLYGON((-8.160253031 43.19944803,-8.20337197 43.17330607,-8.246445498 43.14716153,-8.242105263 43.1210144,-8.237769595 43.09486469,-8.233438486 43.06871238,-8.190426092 43.09486469,-8.147368421 43.1210144,-8.104265403 43.14716153,-8.1085353 43.17330607,-8.1128097 43.19944803,-8.117088608 43.22558741,-8.160253031 43.19944803))
802587|1|-8.033175355|43.14716153|POLYGON((-8.017923036 43.19944803,-8.061116965 43.17330607,-8.104265403 43.14716153,-8.1 43.1210144,-8.095739085 43.09486469,-8.09148265 43.06871238,-8.048395581 43.09486469,-8.005263158 43.1210144,-7.962085308 43.14716153,-7.966280295 43.17330607,-7.970479705 43.19944803,-7.974683544 43.22558741,-8.017923036 43.19944803))
802588|1|-7.890995261|43.14716153|POLYGON((-7.875593042 43.19944803,-7.91886196 43.17330607,-7.962085308 43.14716153,-7.957894737 43.1210144,-7.953708574 43.09486469,-7.949526814 43.06871238,-7.906365071 43.09486469,-7.863157895 43.1210144,-7.819905213 43.14716153,-7.82402529 43.17330607,-7.82814971 43.19944803,-7.832278481 43.22558741,-7.875593042 43.19944803))
802589|1|-7.748815166|43.14716153|POLYGON((-7.733263047 43.19944803,-7.776606955 43.17330607,-7.819905213 43.14716153,-7.815789474 43.1210144,-7.811678064 43.09486469,-7.807570978 43.06871238,-7.764334561 43.09486469,-7.721052632 43.1210144,-7.677725118 43.14716153,-7.681770285 43.17330607,-7.685819715 43.19944803,-7.689873418 43.22558741,-7.733263047 43.19944803))
802590|1|-7.606635071|43.14716153|POLYGON((-7.590933052 43.19944803,-7.634351949 43.17330607,-7.677725118 43.14716153,-7.673684211 43.1210144,-7.669647554 43.09486469,-7.665615142 43.06871238,-7.62230405 43.09486469,-7.578947368 43.1210144,-7.535545024 43.14716153,-7.539515279 43.17330607,-7.543489721 43.19944803,-7.547468354 43.22558741,-7.590933052 43.19944803))
802591|1|-7.464454976|43.14716153|POLYGON((-7.448603057 43.19944803,-7.492096944 43.17330607,-7.535545024 43.14716153,-7.531578947 43.1210144,-7.527617044 43.09486469,-7.523659306 43.06871238,-7.48027354 43.09486469,-7.436842105 43.1210144,-7.393364929 43.14716153,-7.397260274 43.17330607,-7.401159726 43.19944803,-7.405063291 43.22558741,-7.448603057 43.19944803))
802594|2|-7.037914692|43.14716153|POLYGON((-7.021613073 43.19944803,-7.065331928 43.17330607,-7.109004739 43.14716153,-7.105263158 43.1210144,-7.101525513 43.09486469,-7.097791798 43.06871238,-7.054182009 43.09486469,-7.010526316 43.1210144,-6.966824645 43.14716153,-6.970495258 43.17330607,-6.974169742 43.19944803,-6.977848101 43.22558741,-7.021613073 43.19944803))
802595|2|-6.895734597|43.14716153|POLYGON((-6.879283079 43.19944803,-6.923076923 43.17330607,-6.966824645 43.14716153,-6.963157895 43.1210144,-6.959495003 43.09486469,-6.955835962 43.06871238,-6.912151499 43.09486469,-6.868421053 43.1210144,-6.82464455 43.14716153,-6.828240253 43.17330607,-6.831839747 43.19944803,-6.835443038 43.22558741,-6.879283079 43.19944803))
802597|2|-6.611374408|43.14716153|POLYGON((-6.594623089 43.19944803,-6.638566913 43.17330607,-6.682464455 43.14716153,-6.678947368 43.1210144,-6.675433982 43.09486469,-6.67192429 43.06871238,-6.628090479 43.09486469,-6.584210526 43.1210144,-6.54028436 43.14716153,-6.543730242 43.17330607,-6.547179758 43.19944803,-6.550632911 43.22558741,-6.594623089 43.19944803))
802599|2|-6.327014218|43.14716153|POLYGON((-6.3099631 43.19944803,-6.354056902 43.17330607,-6.398104265 43.14716153,-6.394736842 43.1210144,-6.391372962 43.09486469,-6.388012618 43.06871238,-6.344029458 43.09486469,-6.3 43.1210144,-6.255924171 43.14716153,-6.259220232 43.17330607,-6.262519768 43.19944803,-6.265822785 43.22558741,-6.3099631 43.19944803))
802601|2|-6.042654028|43.14716153|POLYGON((-6.02530311 43.19944803,-6.069546891 43.17330607,-6.113744076 43.14716153,-6.110526316 43.1210144,-6.107311941 43.09486469,-6.104100946 43.06871238,-6.059968438 43.09486469,-6.015789474 43.1210144,-5.971563981 43.14716153,-5.974710221 43.17330607,-5.977859779 43.19944803,-5.981012658 43.22558741,-6.02530311 43.19944803))
802602|2|-5.900473934|43.14716153|POLYGON((-5.882973115 43.19944803,-5.927291886 43.17330607,-5.971563981 43.14716153,-5.968421053 43.1210144,-5.965281431 43.09486469,-5.96214511 43.06871238,-5.917937927 43.09486469,-5.873684211 43.1210144,-5.829383886 43.14716153,-5.832455216 43.17330607,-5.835529784 43.19944803,-5.838607595 43.22558741,-5.882973115 43.19944803))
802603|2|-5.758293839|43.14716153|POLYGON((-5.740643121 43.19944803,-5.785036881 43.17330607,-5.829383886 43.14716153,-5.826315789 43.1210144,-5.823250921 43.09486469,-5.820189274 43.06871238,-5.775907417 43.09486469,-5.731578947 43.1210144,-5.687203791 43.14716153,-5.690200211 43.17330607,-5.693199789 43.19944803,-5.696202532 43.22558741,-5.740643121 43.19944803))
802604|2|-5.616113744|43.14716153|POLYGON((-5.598313126 43.19944803,-5.642781876 43.17330607,-5.687203791 43.14716153,-5.684210526 43.1210144,-5.68122041 43.09486469,-5.678233438 43.06871238,-5.633876907 43.09486469,-5.589473684 43.1210144,-5.545023697 43.14716153,-5.547945205 43.17330607,-5.550869794 43.19944803,-5.553797468 43.22558741,-5.598313126 43.19944803))
802605|2|-5.473933649|43.14716153|POLYGON((-5.455983131 43.19944803,-5.50052687 43.17330607,-5.545023697 43.14716153,-5.542105263 43.1210144,-5.5391899 43.09486469,-5.536277603 43.06871238,-5.491846397 43.09486469,-5.447368421 43.1210144,-5.402843602 43.14716153,-5.4056902 43.17330607,-5.4085398 43.19944803,-5.411392405 43.22558741,-5.455983131 43.19944803))
802606|2|-5.331753555|43.14716153|POLYGON((-5.313653137 43.19944803,-5.358271865 43.17330607,-5.402843602 43.14716153,-5.4 43.1210144,-5.39715939 43.09486469,-5.394321767 43.06871238,-5.349815886 43.09486469,-5.305263158 43.1210144,-5.260663507 43.14716153,-5.263435195 43.17330607,-5.266209805 43.19944803,-5.268987342 43.22558741,-5.313653137 43.19944803))
802607|10|-5.18957346|43.14716153|POLYGON((-5.171323142 43.19944803,-5.21601686 43.17330607,-5.260663507 43.14716153,-5.257894737 43.1210144,-5.25512888 43.09486469,-5.252365931 43.06871238,-5.207785376 43.09486469,-5.163157895 43.1210144,-5.118483412 43.14716153,-5.12118019 43.17330607,-5.12387981 43.19944803,-5.126582278 43.22558741,-5.171323142 43.19944803))
802608|3|-5.047393365|43.14716153|POLYGON((-5.028993147 43.19944803,-5.073761855 43.17330607,-5.118483412 43.14716153,-5.115789474 43.1210144,-5.113098369 43.09486469,-5.110410095 43.06871238,-5.065754866 43.09486469,-5.021052632 43.1210144,-4.976303318 43.14716153,-4.978925184 43.17330607,-4.981549815 43.19944803,-4.984177215 43.22558741,-5.028993147 43.19944803))
802609|11|-4.90521327|43.14716153|POLYGON((-4.886663152 43.19944803,-4.931506849 43.17330607,-4.976303318 43.14716153,-4.973684211 43.1210144,-4.971067859 43.09486469,-4.968454259 43.06871238,-4.923724356 43.09486469,-4.878947368 43.1210144,-4.834123223 43.14716153,-4.836670179 43.17330607,-4.839219821 43.19944803,-4.841772152 43.22558741,-4.886663152 43.19944803))
802610|4|-4.763033175|43.14716153|POLYGON((-4.744333158 43.19944803,-4.789251844 43.17330607,-4.834123223 43.14716153,-4.831578947 43.1210144,-4.829037349 43.09486469,-4.826498423 43.06871238,-4.781693845 43.09486469,-4.736842105 43.1210144,-4.691943128 43.14716153,-4.694415174 43.17330607,-4.696889826 43.19944803,-4.699367089 43.22558741,-4.744333158 43.19944803))
802611|4|-4.620853081|43.14716153|POLYGON((-4.602003163 43.19944803,-4.646996839 43.17330607,-4.691943128 43.14716153,-4.689473684 43.1210144,-4.687006839 43.09486469,-4.684542587 43.06871238,-4.639663335 43.09486469,-4.594736842 43.1210144,-4.549763033 43.14716153,-4.552160169 43.17330607,-4.554559831 43.19944803,-4.556962025 43.22558741,-4.602003163 43.19944803))
802615|4|-4.052132701|43.14716153|POLYGON((-4.032683184 43.19944803,-4.077976818 43.17330607,-4.123222749 43.14716153,-4.121052632 43.1210144,-4.118884797 43.09486469,-4.116719243 43.06871238,-4.071541294 43.09486469,-4.026315789 43.1210144,-3.981042654 43.14716153,-3.983140148 43.17330607,-3.985239852 43.19944803,-3.987341772 43.22558741,-4.032683184 43.19944803))
802618|12|-3.625592417|43.14716153|POLYGON((-3.6056932 43.19944803,-3.651211802 43.17330607,-3.696682464 43.14716153,-3.694736842 43.1210144,-3.692793267 43.09486469,-3.690851735 43.06871238,-3.645449763 43.09486469,-3.6 43.1210144,-3.55450237 43.14716153,-3.556375132 43.17330607,-3.558249868 43.19944803,-3.560126582 43.22558741,-3.6056932 43.19944803))
802619|4|-3.483412322|43.14716153|POLYGON((-3.463363205 43.19944803,-3.508956797 43.17330607,-3.55450237 43.14716153,-3.552631579 43.1210144,-3.550762756 43.09486469,-3.548895899 43.06871238,-3.503419253 43.09486469,-3.457894737 43.1210144,-3.412322275 43.14716153,-3.414120126 43.17330607,-3.415919873 43.19944803,-3.417721519 43.22558741,-3.463363205 43.19944803))
802621|4|-3.199052133|43.14716153|POLYGON((-3.178703216 43.19944803,-3.224446786 43.17330607,-3.27014218 43.14716153,-3.268421053 43.1210144,-3.266701736 43.09486469,-3.264984227 43.06871238,-3.219358233 43.09486469,-3.173684211 43.1210144,-3.127962085 43.14716153,-3.129610116 43.17330607,-3.131259884 43.19944803,-3.132911392 43.22558741,-3.178703216 43.19944803))
802622|4|-3.056872038|43.14716153|POLYGON((-3.036373221 43.19944803,-3.082191781 43.17330607,-3.127962085 43.14716153,-3.126315789 43.1210144,-3.124671226 43.09486469,-3.123028391 43.06871238,-3.077327722 43.09486469,-3.031578947 43.1210144,-2.985781991 43.14716153,-2.987355111 43.17330607,-2.988929889 43.19944803,-2.990506329 43.22558741,-3.036373221 43.19944803))
802623|4|-2.914691943|43.14716153|POLYGON((-2.894043226 43.19944803,-2.939936776 43.17330607,-2.985781991 43.14716153,-2.984210526 43.1210144,-2.982640715 43.09486469,-2.981072555 43.06871238,-2.935297212 43.09486469,-2.889473684 43.1210144,-2.843601896 43.14716153,-2.845100105 43.17330607,-2.846599895 43.19944803,-2.848101266 43.22558741,-2.894043226 43.19944803))
802624|4|-2.772511848|43.14716153|POLYGON((-2.751713231 43.19944803,-2.79768177 43.17330607,-2.843601896 43.14716153,-2.842105263 43.1210144,-2.840610205 43.09486469,-2.839116719 43.06871238,-2.793266702 43.09486469,-2.747368421 43.1210144,-2.701421801 43.14716153,-2.7028451 43.17330607,-2.7042699 43.19944803,-2.705696203 43.22558741,-2.751713231 43.19944803))
802625|4|-2.630331754|43.14716153|POLYGON((-2.609383237 43.19944803,-2.655426765 43.17330607,-2.701421801 43.14716153,-2.7 43.1210144,-2.698579695 43.09486469,-2.697160883 43.06871238,-2.651236191 43.09486469,-2.605263158 43.1210144,-2.559241706 43.14716153,-2.560590095 43.17330607,-2.561939905 43.19944803,-2.563291139 43.22558741,-2.609383237 43.19944803))
802626|4|-2.488151659|43.14716153|POLYGON((-2.467053242 43.19944803,-2.51317176 43.17330607,-2.559241706 43.14716153,-2.557894737 43.1210144,-2.556549185 43.09486469,-2.555205047 43.06871238,-2.509205681 43.09486469,-2.463157895 43.1210144,-2.417061611 43.14716153,-2.41833509 43.17330607,-2.41960991 43.19944803,-2.420886076 43.22558741,-2.467053242 43.19944803))
802627|4|-2.345971564|43.14716153|POLYGON((-2.324723247 43.19944803,-2.370916754 43.17330607,-2.417061611 43.14716153,-2.415789474 43.1210144,-2.414518674 43.09486469,-2.413249211 43.06871238,-2.367175171 43.09486469,-2.321052632 43.1210144,-2.274881517 43.14716153,-2.276080084 43.17330607,-2.277279916 43.19944803,-2.278481013 43.22558741,-2.324723247 43.19944803))
802628|12|-2.203791469|43.14716153|POLYGON((-2.182393253 43.19944803,-2.228661749 43.17330607,-2.274881517 43.14716153,-2.273684211 43.1210144,-2.272488164 43.09486469,-2.271293375 43.06871238,-2.225144661 43.09486469,-2.178947368 43.1210144,-2.132701422 43.14716153,-2.133825079 43.17330607,-2.134949921 43.19944803,-2.136075949 43.22558741,-2.182393253 43.19944803))
802629|4|-2.061611374|43.14716153|POLYGON((-2.040063258 43.19944803,-2.086406744 43.17330607,-2.132701422 43.14716153,-2.131578947 43.1210144,-2.130457654 43.09486469,-2.129337539 43.06871238,-2.08311415 43.09486469,-2.036842105 43.1210144,-1.990521327 43.14716153,-1.991570074 43.17330607,-1.992619926 43.19944803,-1.993670886 43.22558741,-2.040063258 43.19944803))
802632|4|-1.63507109|43.14716153|POLYGON((-1.613073274 43.19944803,-1.659641728 43.17330607,-1.706161137 43.14716153,-1.705263158 43.1210144,-1.704366123 43.09486469,-1.703470032 43.06871238,-1.65702262 43.09486469,-1.610526316 43.1210144,-1.563981043 43.14716153,-1.564805058 43.17330607,-1.565629942 43.19944803,-1.566455696 43.22558741,-1.613073274 43.19944803))
802633|4|-1.492890995|43.14716153|POLYGON((-1.470743279 43.19944803,-1.517386723 43.17330607,-1.563981043 43.14716153,-1.563157895 43.1210144,-1.562335613 43.09486469,-1.561514196 43.06871238,-1.514992109 43.09486469,-1.468421053 43.1210144,-1.421800948 43.14716153,-1.422550053 43.17330607,-1.423299947 43.19944803,-1.424050633 43.22558741,-1.470743279 43.19944803))
805115|1|-9.15615142|43.06871238|POLYGON((-9.142105263 43.1210144,-9.184639663 43.09486469,-9.227129338 43.06871238,-9.22228061 43.04255749,-9.217436975 43.0164,-9.212598425 42.99023991,-9.170168067 43.0164,-9.127693116 43.04255749,-9.085173502 43.06871238,-9.089952656 43.09486469,-9.094736842 43.1210144,-9.099526066 43.14716153,-9.142105263 43.1210144))
805116|1|-9.014195584|43.06871238|POLYGON((-9 43.1210144,-9.042609153 43.09486469,-9.085173502 43.06871238,-9.080399369 43.04255749,-9.075630252 43.0164,-9.070866142 42.99023991,-9.028361345 43.0164,-8.985811876 43.04255749,-8.943217666 43.06871238,-8.947922146 43.09486469,-8.952631579 43.1210144,-8.957345972 43.14716153,-9 43.1210144))
805117|1|-8.872239748|43.06871238|POLYGON((-8.857894737 43.1210144,-8.900578643 43.09486469,-8.943217666 43.06871238,-8.938518129 43.04255749,-8.933823529 43.0164,-8.929133858 42.99023991,-8.886554622 43.0164,-8.843930636 43.04255749,-8.80126183 43.06871238,-8.805891636 43.09486469,-8.810526316 43.1210144,-8.815165877 43.14716153,-8.857894737 43.1210144))
805118|1|-8.730283912|43.06871238|POLYGON((-8.715789474 43.1210144,-8.758548133 43.09486469,-8.80126183 43.06871238,-8.796636889 43.04255749,-8.792016807 43.0164,-8.787401575 42.99023991,-8.744747899 43.0164,-8.702049396 43.04255749,-8.659305994 43.06871238,-8.663861126 43.09486469,-8.668421053 43.1210144,-8.672985782 43.14716153,-8.715789474 43.1210144))
805119|1|-8.588328076|43.06871238|POLYGON((-8.573684211 43.1210144,-8.616517622 43.09486469,-8.659305994 43.06871238,-8.654755649 43.04255749,-8.650210084 43.0164,-8.645669291 42.99023991,-8.602941176 43.0164,-8.560168156 43.04255749,-8.517350158 43.06871238,-8.521830615 43.09486469,-8.526315789 43.1210144,-8.530805687 43.14716153,-8.573684211 43.1210144))
805120|1|-8.44637224|43.06871238|POLYGON((-8.431578947 43.1210144,-8.474487112 43.09486469,-8.517350158 43.06871238,-8.512874409 43.04255749,-8.508403361 43.0164,-8.503937008 42.99023991,-8.461134454 43.0164,-8.418286915 43.04255749,-8.375394322 43.06871238,-8.379800105 43.09486469,-8.384210526 43.1210144,-8.388625592 43.14716153,-8.431578947 43.1210144))
805121|1|-8.304416404|43.06871238|POLYGON((-8.289473684 43.1210144,-8.332456602 43.09486469,-8.375394322 43.06871238,-8.370993169 43.04255749,-8.366596639 43.0164,-8.362204724 42.99023991,-8.319327731 43.0164,-8.276405675 43.04255749,-8.233438486 43.06871238,-8.237769595 43.09486469,-8.242105263 43.1210144,-8.246445498 43.14716153,-8.289473684 43.1210144))
805122|1|-8.162460568|43.06871238|POLYGON((-8.147368421 43.1210144,-8.190426092 43.09486469,-8.233438486 43.06871238,-8.229111929 43.04255749,-8.224789916 43.0164,-8.220472441 42.99023991,-8.177521008 43.0164,-8.134524435 43.04255749,-8.09148265 43.06871238,-8.095739085 43.09486469,-8.1 43.1210144,-8.104265403 43.14716153,-8.147368421 43.1210144))
805123|1|-8.020504732|43.06871238|POLYGON((-8.005263158 43.1210144,-8.048395581 43.09486469,-8.09148265 43.06871238,-8.087230688 43.04255749,-8.082983193 43.0164,-8.078740157 42.99023991,-8.035714286 43.0164,-7.992643195 43.04255749,-7.949526814 43.06871238,-7.953708574 43.09486469,-7.957894737 43.1210144,-7.962085308 43.14716153,-8.005263158 43.1210144))
805124|3|-7.878548896|43.06871238|POLYGON((-7.863157895 43.1210144,-7.906365071 43.09486469,-7.949526814 43.06871238,-7.945349448 43.04255749,-7.941176471 43.0164,-7.937007874 42.99023991,-7.893907563 43.0164,-7.850761955 43.04255749,-7.807570978 43.06871238,-7.811678064 43.09486469,-7.815789474 43.1210144,-7.819905213 43.14716153,-7.863157895 43.1210144))
805125|1|-7.73659306|43.06871238|POLYGON((-7.721052632 43.1210144,-7.764334561 43.09486469,-7.807570978 43.06871238,-7.803468208 43.04255749,-7.799369748 43.0164,-7.795275591 42.99023991,-7.75210084 43.0164,-7.708880715 43.04255749,-7.665615142 43.06871238,-7.669647554 43.09486469,-7.673684211 43.1210144,-7.677725118 43.14716153,-7.721052632 43.1210144))
805126|1|-7.594637224|43.06871238|POLYGON((-7.578947368 43.1210144,-7.62230405 43.09486469,-7.665615142 43.06871238,-7.661586968 43.04255749,-7.657563025 43.0164,-7.653543307 42.99023991,-7.610294118 43.0164,-7.566999475 43.04255749,-7.523659306 43.06871238,-7.527617044 43.09486469,-7.531578947 43.1210144,-7.535545024 43.14716153,-7.578947368 43.1210144))
805127|1|-7.452681388|43.06871238|POLYGON((-7.436842105 43.1210144,-7.48027354 43.09486469,-7.523659306 43.06871238,-7.519705728 43.04255749,-7.515756303 43.0164,-7.511811024 42.99023991,-7.468487395 43.0164,-7.425118234 43.04255749,-7.38170347 43.06871238,-7.385586533 43.09486469,-7.389473684 43.1210144,-7.393364929 43.14716153,-7.436842105 43.1210144))
805128|1|-7.310725552|43.06871238|POLYGON((-7.294736842 43.1210144,-7.33824303 43.09486469,-7.38170347 43.06871238,-7.377824488 43.04255749,-7.37394958 43.0164,-7.37007874 42.99023991,-7.326680672 43.0164,-7.283236994 43.04255749,-7.239747634 43.06871238,-7.243556023 43.09486469,-7.247368421 43.1210144,-7.251184834 43.14716153,-7.294736842 43.1210144))
805131|2|-6.884858044|43.06871238|POLYGON((-6.868421053 43.1210144,-6.912151499 43.09486469,-6.955835962 43.06871238,-6.952180767 43.04255749,-6.948529412 43.0164,-6.94488189 42.99023991,-6.901260504 43.0164,-6.857593274 43.04255749,-6.813880126 43.06871238,-6.817464492 43.09486469,-6.821052632 43.1210144,-6.82464455 43.14716153,-6.868421053 43.1210144))
805133|2|-6.600946372|43.06871238|POLYGON((-6.584210526 43.1210144,-6.628090479 43.09486469,-6.67192429 43.06871238,-6.668418287 43.04255749,-6.664915966 43.0164,-6.661417323 42.99023991,-6.617647059 43.0164,-6.573830793 43.04255749,-6.529968454 43.06871238,-6.533403472 43.09486469,-6.536842105 43.1210144,-6.54028436 43.14716153,-6.584210526 43.1210144))
805135|2|-6.3170347|43.06871238|POLYGON((-6.3 43.1210144,-6.344029458 43.09486469,-6.388012618 43.06871238,-6.384655807 43.04255749,-6.381302521 43.0164,-6.377952756 42.99023991,-6.334033613 43.0164,-6.290068313 43.04255749,-6.246056782 43.06871238,-6.249342451 43.09486469,-6.252631579 43.1210144,-6.255924171 43.14716153,-6.3 43.1210144))
805136|2|-6.175078864|43.06871238|POLYGON((-6.157894737 43.1210144,-6.201998948 43.09486469,-6.246056782 43.06871238,-6.242774566 43.04255749,-6.239495798 43.0164,-6.236220472 42.99023991,-6.192226891 43.0164,-6.148187073 43.04255749,-6.104100946 43.06871238,-6.107311941 43.09486469,-6.110526316 43.1210144,-6.113744076 43.14716153,-6.157894737 43.1210144))
805137|2|-6.033123028|43.06871238|POLYGON((-6.015789474 43.1210144,-6.059968438 43.09486469,-6.104100946 43.06871238,-6.100893326 43.04255749,-6.097689076 43.0164,-6.094488189 42.99023991,-6.050420168 43.0164,-6.006305833 43.04255749,-5.96214511 43.06871238,-5.965281431 43.09486469,-5.968421053 43.1210144,-5.971563981 43.14716153,-6.015789474 43.1210144))
805139|2|-5.749211356|43.06871238|POLYGON((-5.731578947 43.1210144,-5.775907417 43.09486469,-5.820189274 43.06871238,-5.817130846 43.04255749,-5.81407563 43.0164,-5.811023622 42.99023991,-5.766806723 43.0164,-5.722543353 43.04255749,-5.678233438 43.06871238,-5.68122041 43.09486469,-5.684210526 43.1210144,-5.687203791 43.14716153,-5.731578947 43.1210144))
805140|2|-5.607255521|43.06871238|POLYGON((-5.589473684 43.1210144,-5.633876907 43.09486469,-5.678233438 43.06871238,-5.675249606 43.04255749,-5.672268908 43.0164,-5.669291339 42.99023991,-5.625 43.0164,-5.580662112 43.04255749,-5.536277603 43.06871238,-5.5391899 43.09486469,-5.542105263 43.1210144,-5.545023697 43.14716153,-5.589473684 43.1210144))
805143|2|-5.181388013|43.06871238|POLYGON((-5.163157895 43.1210144,-5.207785376 43.09486469,-5.252365931 43.06871238,-5.249605885 43.04255749,-5.246848739 43.0164,-5.244094488 42.99023991,-5.199579832 43.0164,-5.155018392 43.04255749,-5.110410095 43.06871238,-5.113098369 43.09486469,-5.115789474 43.1210144,-5.118483412 43.14716153,-5.163157895 43.1210144))
805144|3|-5.039432177|43.06871238|POLYGON((-5.021052632 43.1210144,-5.065754866 43.09486469,-5.110410095 43.06871238,-5.107724645 43.04255749,-5.105042017 43.0164,-5.102362205 42.99023991,-5.057773109 43.0164,-5.013137152 43.04255749,-4.968454259 43.06871238,-4.971067859 43.09486469,-4.973684211 43.1210144,-4.976303318 43.14716153,-5.021052632 43.1210144))
805147|11|-4.613564669|43.06871238|POLYGON((-4.594736842 43.1210144,-4.639663335 43.09486469,-4.684542587 43.06871238,-4.682080925 43.04255749,-4.679621849 43.0164,-4.677165354 42.99023991,-4.632352941 43.0164,-4.587493431 43.04255749,-4.542586751 43.06871238,-4.544976328 43.09486469,-4.547368421 43.1210144,-4.549763033 43.14716153,-4.594736842 43.1210144))
805149|1|-4.329652997|43.06871238|POLYGON((-4.310526316 43.1210144,-4.355602315 43.09486469,-4.400630915 43.06871238,-4.398318445 43.04255749,-4.396008403 43.0164,-4.393700787 42.99023991,-4.348739496 43.0164,-4.303730951 43.04255749,-4.258675079 43.06871238,-4.260915308 43.09486469,-4.263157895 43.1210144,-4.265402844 43.14716153,-4.310526316 43.1210144))
805150|4|-4.187697161|43.06871238|POLYGON((-4.168421053 43.1210144,-4.213571804 43.09486469,-4.258675079 43.06871238,-4.256437204 43.04255749,-4.254201681 43.0164,-4.251968504 42.99023991,-4.206932773 43.0164,-4.161849711 43.04255749,-4.116719243 43.06871238,-4.118884797 43.09486469,-4.121052632 43.1210144,-4.123222749 43.14716153,-4.168421053 43.1210144))
805151|4|-4.045741325|43.06871238|POLYGON((-4.026315789 43.1210144,-4.071541294 43.09486469,-4.116719243 43.06871238,-4.114555964 43.04255749,-4.112394958 43.0164,-4.11023622 42.99023991,-4.06512605 43.0164,-4.019968471 43.04255749,-3.974763407 43.06871238,-3.976854287 43.09486469,-3.978947368 43.1210144,-3.981042654 43.14716153,-4.026315789 43.1210144))
805152|4|-3.903785489|43.06871238|POLYGON((-3.884210526 43.1210144,-3.929510784 43.09486469,-3.974763407 43.06871238,-3.972674724 43.04255749,-3.970588235 43.0164,-3.968503937 42.99023991,-3.923319328 43.0164,-3.878087231 43.04255749,-3.832807571 43.06871238,-3.834823777 43.09486469,-3.836842105 43.1210144,-3.838862559 43.14716153,-3.884210526 43.1210144))
805154|4|-3.619873817|43.06871238|POLYGON((-3.6 43.1210144,-3.645449763 43.09486469,-3.690851735 43.06871238,-3.688912244 43.04255749,-3.68697479 43.0164,-3.68503937 42.99023991,-3.639705882 43.0164,-3.59432475 43.04255749,-3.548895899 43.06871238,-3.550762756 43.09486469,-3.552631579 43.1210144,-3.55450237 43.14716153,-3.6 43.1210144))
805155|4|-3.477917981|43.06871238|POLYGON((-3.457894737 43.1210144,-3.503419253 43.09486469,-3.548895899 43.06871238,-3.547031004 43.04255749,-3.545168067 43.0164,-3.543307087 42.99023991,-3.49789916 43.0164,-3.45244351 43.04255749,-3.406940063 43.06871238,-3.408732246 43.09486469,-3.410526316 43.1210144,-3.412322275 43.14716153,-3.457894737 43.1210144))
805156|4|-3.335962145|43.06871238|POLYGON((-3.315789474 43.1210144,-3.361388743 43.09486469,-3.406940063 43.06871238,-3.405149764 43.04255749,-3.403361345 43.0164,-3.401574803 42.99023991,-3.356092437 43.0164,-3.31056227 43.04255749,-3.264984227 43.06871238,-3.266701736 43.09486469,-3.268421053 43.1210144,-3.27014218 43.14716153,-3.315789474 43.1210144))
805157|4|-3.194006309|43.06871238|POLYGON((-3.173684211 43.1210144,-3.219358233 43.09486469,-3.264984227 43.06871238,-3.263268523 43.04255749,-3.261554622 43.0164,-3.25984252 42.99023991,-3.214285714 43.0164,-3.16868103 43.04255749,-3.123028391 43.06871238,-3.124671226 43.09486469,-3.126315789 43.1210144,-3.127962085 43.14716153,-3.173684211 43.1210144))
805158|4|-3.052050473|43.06871238|POLYGON((-3.031578947 43.1210144,-3.077327722 43.09486469,-3.123028391 43.06871238,-3.121387283 43.04255749,-3.119747899 43.0164,-3.118110236 42.99023991,-3.072478992 43.0164,-3.02679979 43.04255749,-2.981072555 43.06871238,-2.982640715 43.09486469,-2.984210526 43.1210144,-2.985781991 43.14716153,-3.031578947 43.1210144))
805159|4|-2.910094637|43.06871238|POLYGON((-2.889473684 43.1210144,-2.935297212 43.09486469,-2.981072555 43.06871238,-2.979506043 43.04255749,-2.977941176 43.0164,-2.976377953 42.99023991,-2.930672269 43.0164,-2.88491855 43.04255749,-2.839116719 43.06871238,-2.840610205 43.09486469,-2.842105263 43.1210144,-2.843601896 43.14716153,-2.889473684 43.1210144))
805160|4|-2.768138801|43.06871238|POLYGON((-2.747368421 43.1210144,-2.793266702 43.09486469,-2.839116719 43.06871238,-2.837624803 43.04255749,-2.836134454 43.0164,-2.834645669 42.99023991,-2.788865546 43.0164,-2.74303731 43.04255749,-2.697160883 43.06871238,-2.698579695 43.09486469,-2.7 43.1210144,-2.701421801 43.14716153,-2.747368421 43.1210144))
805161|4|-2.626182965|43.06871238|POLYGON((-2.605263158 43.1210144,-2.651236191 43.09486469,-2.697160883 43.06871238,-2.695743563 43.04255749,-2.694327731 43.0164,-2.692913386 42.99023991,-2.647058824 43.0164,-2.601156069 43.04255749,-2.555205047 43.06871238,-2.556549185 43.09486469,-2.557894737 43.1210144,-2.559241706 43.14716153,-2.605263158 43.1210144))
805162|4|-2.484227129|43.06871238|POLYGON((-2.463157895 43.1210144,-2.509205681 43.09486469,-2.555205047 43.06871238,-2.553862323 43.04255749,-2.552521008 43.0164,-2.551181102 42.99023991,-2.505252101 43.0164,-2.459274829 43.04255749,-2.413249211 43.06871238,-2.414518674 43.09486469,-2.415789474 43.1210144,-2.417061611 43.14716153,-2.463157895 43.1210144))
805163|4|-2.342271293|43.06871238|POLYGON((-2.321052632 43.1210144,-2.367175171 43.09486469,-2.413249211 43.06871238,-2.411981083 43.04255749,-2.410714286 43.0164,-2.409448819 42.99023991,-2.363445378 43.0164,-2.317393589 43.04255749,-2.271293375 43.06871238,-2.272488164 43.09486469,-2.273684211 43.1210144,-2.274881517 43.14716153,-2.321052632 43.1210144))
805164|4|-2.200315457|43.06871238|POLYGON((-2.178947368 43.1210144,-2.225144661 43.09486469,-2.271293375 43.06871238,-2.270099842 43.04255749,-2.268907563 43.0164,-2.267716535 42.99023991,-2.221638655 43.0164,-2.175512349 43.04255749,-2.129337539 43.06871238,-2.130457654 43.09486469,-2.131578947 43.1210144,-2.132701422 43.14716153,-2.178947368 43.1210144))
805165|4|-2.058359621|43.06871238|POLYGON((-2.036842105 43.1210144,-2.08311415 43.09486469,-2.129337539 43.06871238,-2.128218602 43.04255749,-2.12710084 43.0164,-2.125984252 42.99023991,-2.079831933 43.0164,-2.033631109 43.04255749,-1.987381703 43.06871238,-1.988427144 43.09486469,-1.989473684 43.1210144,-1.990521327 43.14716153,-2.036842105 43.1210144))
805166|4|-1.916403785|43.06871238|POLYGON((-1.894736842 43.1210144,-1.94108364 43.09486469,-1.987381703 43.06871238,-1.986337362 43.04255749,-1.985294118 43.0164,-1.984251969 42.99023991,-1.93802521 43.0164,-1.891749869 43.04255749,-1.845425868 43.06871238,-1.846396633 43.09486469,-1.847368421 43.1210144,-1.848341232 43.14716153,-1.894736842 43.1210144))
805168|4|-1.632492114|43.06871238|POLYGON((-1.610526316 43.1210144,-1.65702262 43.09486469,-1.703470032 43.06871238,-1.702574882 43.04255749,-1.701680672 43.0164,-1.700787402 42.99023991,-1.654411765 43.0164,-1.607987388 43.04255749,-1.561514196 43.06871238,-1.562335613 43.09486469,-1.563157895 43.1210144,-1.563981043 43.14716153,-1.610526316 43.1210144))
807654|1|-9.283464567|42.99023991|POLYGON((-9.269574356 43.04255749,-9.31197479 43.0164,-9.354330709 42.99023991,-9.349422875 42.96407723,-9.344520189 42.93791195,-9.339622642 42.91174407,-9.297325642 42.93791195,-9.25498426 42.96407723,-9.212598425 42.99023991,-9.217436975 43.0164,-9.22228061 43.04255749,-9.227129338 43.06871238,-9.269574356 43.04255749))
807655|1|-9.141732283|42.99023991|POLYGON((-9.127693116 43.04255749,-9.170168067 43.0164,-9.212598425 42.99023991,-9.207764953 42.96407723,-9.20293655 42.93791195,-9.198113208 42.91174407,-9.155742003 42.93791195,-9.113326338 42.96407723,-9.070866142 42.99023991,-9.075630252 43.0164,-9.080399369 43.04255749,-9.085173502 43.06871238,-9.127693116 43.04255749))
807656|1|-9|42.99023991|POLYGON((-8.985811876 43.04255749,-9.028361345 43.0164,-9.070866142 42.99023991,-9.06610703 42.96407723,-9.06135291 42.93791195,-9.056603774 42.91174407,-9.014158364 42.93791195,-8.971668416 42.96407723,-8.929133858 42.99023991,-8.933823529 43.0164,-8.938518129 43.04255749,-8.943217666 43.06871238,-8.985811876 43.04255749))
807657|1|-8.858267717|42.99023991|POLYGON((-8.843930636 43.04255749,-8.886554622 43.0164,-8.929133858 42.99023991,-8.924449108 42.96407723,-8.919769271 42.93791195,-8.91509434 42.91174407,-8.872574725 42.93791195,-8.830010493 42.96407723,-8.787401575 42.99023991,-8.792016807 43.0164,-8.796636889 43.04255749,-8.80126183 43.06871238,-8.843930636 43.04255749))
807658|1|-8.716535433|42.99023991|POLYGON((-8.702049396 43.04255749,-8.744747899 43.0164,-8.787401575 42.99023991,-8.782791186 42.96407723,-8.778185632 42.93791195,-8.773584906 42.91174407,-8.730991085 42.93791195,-8.688352571 42.96407723,-8.645669291 42.99023991,-8.650210084 43.0164,-8.654755649 43.04255749,-8.659305994 43.06871238,-8.702049396 43.04255749))
807659|1|-8.57480315|42.99023991|POLYGON((-8.560168156 43.04255749,-8.602941176 43.0164,-8.645669291 42.99023991,-8.641133263 42.96407723,-8.636601993 42.93791195,-8.632075472 42.91174407,-8.589407446 42.93791195,-8.546694648 42.96407723,-8.503937008 42.99023991,-8.508403361 43.0164,-8.512874409 43.04255749,-8.517350158 43.06871238,-8.560168156 43.04255749))
807660|1|-8.433070866|42.99023991|POLYGON((-8.418286915 43.04255749,-8.461134454 43.0164,-8.503937008 42.99023991,-8.499475341 42.96407723,-8.495018353 42.93791195,-8.490566038 42.91174407,-8.447823807 42.93791195,-8.405036726 42.96407723,-8.362204724 42.99023991,-8.366596639 43.0164,-8.370993169 43.04255749,-8.375394322 43.06871238,-8.418286915 43.04255749))
807661|1|-8.291338583|42.99023991|POLYGON((-8.276405675 43.04255749,-8.319327731 43.0164,-8.362204724 42.99023991,-8.357817419 42.96407723,-8.353434714 42.93791195,-8.349056604 42.91174407,-8.306240168 42.93791195,-8.263378804 42.96407723,-8.220472441 42.99023991,-8.224789916 43.0164,-8.229111929 43.04255749,-8.233438486 43.06871238,-8.276405675 43.04255749))
807662|1|-8.149606299|42.99023991|POLYGON((-8.134524435 43.04255749,-8.177521008 43.0164,-8.220472441 42.99023991,-8.216159496 42.96407723,-8.211851075 42.93791195,-8.20754717 42.91174407,-8.164656529 42.93791195,-8.121720881 42.96407723,-8.078740157 42.99023991,-8.082983193 43.0164,-8.087230688 43.04255749,-8.09148265 43.06871238,-8.134524435 43.04255749))
807663|1|-8.007874016|42.99023991|POLYGON((-7.992643195 43.04255749,-8.035714286 43.0164,-8.078740157 42.99023991,-8.074501574 42.96407723,-8.070267436 42.93791195,-8.066037736 42.91174407,-8.023072889 42.93791195,-7.980062959 42.96407723,-7.937007874 42.99023991,-7.941176471 43.0164,-7.945349448 43.04255749,-7.949526814 43.06871238,-7.992643195 43.04255749))
807664|1|-7.866141732|42.99023991|POLYGON((-7.850761955 43.04255749,-7.893907563 43.0164,-7.937007874 42.99023991,-7.932843652 42.96407723,-7.928683797 42.93791195,-7.924528302 42.91174407,-7.88148925 42.93791195,-7.838405037 42.96407723,-7.795275591 42.99023991,-7.799369748 43.0164,-7.803468208 43.04255749,-7.807570978 43.06871238,-7.850761955 43.04255749))
807666|1|-7.582677165|42.99023991|POLYGON((-7.566999475 43.04255749,-7.610294118 43.0164,-7.653543307 42.99023991,-7.649527807 42.96407723,-7.645516518 42.93791195,-7.641509434 42.91174407,-7.598321972 42.93791195,-7.555089192 42.96407723,-7.511811024 42.99023991,-7.515756303 43.0164,-7.519705728 43.04255749,-7.523659306 43.06871238,-7.566999475 43.04255749))
807667|1|-7.440944882|42.99023991|POLYGON((-7.425118234 43.04255749,-7.468487395 43.0164,-7.511811024 42.99023991,-7.507869885 42.96407723,-7.503932879 42.93791195,-7.5 42.91174407,-7.456738332 42.93791195,-7.41343127 42.96407723,-7.37007874 42.99023991,-7.37394958 43.0164,-7.377824488 43.04255749,-7.38170347 43.06871238,-7.425118234 43.04255749))
807668|1|-7.299212598|42.99023991|POLYGON((-7.283236994 43.04255749,-7.326680672 43.0164,-7.37007874 42.99023991,-7.366211962 42.96407723,-7.36234924 42.93791195,-7.358490566 42.91174407,-7.315154693 42.93791195,-7.271773347 42.96407723,-7.228346457 42.99023991,-7.232142857 43.0164,-7.235943248 43.04255749,-7.239747634 43.06871238,-7.283236994 43.04255749))
807670|12|-7.015748031|42.99023991|POLYGON((-6.999474514 43.04255749,-7.043067227 43.0164,-7.086614173 42.99023991,-7.082896118 42.96407723,-7.079181961 42.93791195,-7.075471698 42.91174407,-7.031987415 42.93791195,-6.988457503 42.96407723,-6.94488189 42.99023991,-6.948529412 43.0164,-6.952180767 43.04255749,-6.955835962 43.06871238,-6.999474514 43.04255749))
807673|2|-6.590551181|42.99023991|POLYGON((-6.573830793 43.04255749,-6.617647059 43.0164,-6.661417323 42.99023991,-6.65792235 42.96407723,-6.654431044 42.93791195,-6.650943396 42.91174407,-6.607236497 42.93791195,-6.563483736 42.96407723,-6.519685039 42.99023991,-6.523109244 43.0164,-6.526537047 43.04255749,-6.529968454 43.06871238,-6.573830793 43.04255749))
807674|2|-6.448818898|42.99023991|POLYGON((-6.431949553 43.04255749,-6.475840336 43.0164,-6.519685039 42.99023991,-6.516264428 42.96407723,-6.512847404 42.93791195,-6.509433962 42.91174407,-6.465652858 42.93791195,-6.421825813 42.96407723,-6.377952756 42.99023991,-6.381302521 43.0164,-6.384655807 43.04255749,-6.388012618 43.06871238,-6.431949553 43.04255749))
807675|2|-6.307086614|42.99023991|POLYGON((-6.290068313 43.04255749,-6.334033613 43.0164,-6.377952756 42.99023991,-6.374606506 42.96407723,-6.371263765 42.93791195,-6.367924528 42.91174407,-6.324069219 42.93791195,-6.280167891 42.96407723,-6.236220472 42.99023991,-6.239495798 43.0164,-6.242774566 43.04255749,-6.246056782 43.06871238,-6.290068313 43.04255749))
807676|2|-6.165354331|42.99023991|POLYGON((-6.148187073 43.04255749,-6.192226891 43.0164,-6.236220472 42.99023991,-6.232948583 42.96407723,-6.229680126 42.93791195,-6.226415094 42.91174407,-6.182485579 42.93791195,-6.138509969 42.96407723,-6.094488189 42.99023991,-6.097689076 43.0164,-6.100893326 43.04255749,-6.104100946 43.06871238,-6.148187073 43.04255749))
807677|2|-6.023622047|42.99023991|POLYGON((-6.006305833 43.04255749,-6.050420168 43.0164,-6.094488189 42.99023991,-6.091290661 42.96407723,-6.088096487 42.93791195,-6.08490566 42.91174407,-6.04090194 42.93791195,-5.996852046 42.96407723,-5.952755906 42.99023991,-5.955882353 43.0164,-5.959012086 43.04255749,-5.96214511 43.06871238,-6.006305833 43.04255749))
807678|2|-5.881889764|42.99023991|POLYGON((-5.864424593 43.04255749,-5.908613445 43.0164,-5.952755906 42.99023991,-5.949632739 42.96407723,-5.946512847 42.93791195,-5.943396226 42.91174407,-5.899318301 42.93791195,-5.855194124 42.96407723,-5.811023622 42.99023991,-5.81407563 43.0164,-5.817130846 43.04255749,-5.820189274 43.06871238,-5.864424593 43.04255749))
807679|1|-5.74015748|42.99023991|POLYGON((-5.722543353 43.04255749,-5.766806723 43.0164,-5.811023622 42.99023991,-5.807974816 42.96407723,-5.804929208 42.93791195,-5.801886792 42.91174407,-5.757734662 42.93791195,-5.713536201 42.96407723,-5.669291339 42.99023991,-5.672268908 43.0164,-5.675249606 43.04255749,-5.678233438 43.06871238,-5.722543353 43.04255749))
807680|2|-5.598425197|42.99023991|POLYGON((-5.580662112 43.04255749,-5.625 43.0164,-5.669291339 42.99023991,-5.666316894 42.96407723,-5.663345569 42.93791195,-5.660377358 42.91174407,-5.616151023 42.93791195,-5.571878279 42.96407723,-5.527559055 42.99023991,-5.530462185 43.0164,-5.533368366 43.04255749,-5.536277603 43.06871238,-5.580662112 43.04255749))
807681|9|-5.456692913|42.99023991|POLYGON((-5.438780872 43.04255749,-5.483193277 43.0164,-5.527559055 42.99023991,-5.524658972 42.96407723,-5.52176193 42.93791195,-5.518867925 42.91174407,-5.474567383 42.93791195,-5.430220357 42.96407723,-5.385826772 42.99023991,-5.388655462 43.0164,-5.391487126 43.04255749,-5.394321767 43.06871238,-5.438780872 43.04255749))
807682|5|-5.31496063|42.99023991|POLYGON((-5.296899632 43.04255749,-5.341386555 43.0164,-5.385826772 42.99023991,-5.383001049 42.96407723,-5.380178291 42.93791195,-5.377358491 42.91174407,-5.332983744 42.93791195,-5.288562434 42.96407723,-5.244094488 42.99023991,-5.246848739 43.0164,-5.249605885 43.04255749,-5.252365931 43.06871238,-5.296899632 43.04255749))
807683|2|-5.173228346|42.99023991|POLYGON((-5.155018392 43.04255749,-5.199579832 43.0164,-5.244094488 42.99023991,-5.241343127 42.96407723,-5.238594651 42.93791195,-5.235849057 42.91174407,-5.191400105 42.93791195,-5.146904512 42.96407723,-5.102362205 42.99023991,-5.105042017 43.0164,-5.107724645 43.04255749,-5.110410095 43.06871238,-5.155018392 43.04255749))
807684|3|-5.031496063|42.99023991|POLYGON((-5.013137152 43.04255749,-5.057773109 43.0164,-5.102362205 42.99023991,-5.099685205 42.96407723,-5.097011012 42.93791195,-5.094339623 42.91174407,-5.049816466 42.93791195,-5.00524659 42.96407723,-4.960629921 42.99023991,-4.963235294 43.0164,-4.965843405 43.04255749,-4.968454259 43.06871238,-5.013137152 43.04255749))
807685|2|-4.88976378|42.99023991|POLYGON((-4.871255912 43.04255749,-4.915966387 43.0164,-4.960629921 42.99023991,-4.958027282 42.96407723,-4.955427373 42.93791195,-4.952830189 42.91174407,-4.908232826 42.93791195,-4.863588667 42.96407723,-4.818897638 42.99023991,-4.821428571 43.0164,-4.823962165 43.04255749,-4.826498423 43.06871238,-4.871255912 43.04255749))
807690|4|-4.181102362|42.99023991|POLYGON((-4.161849711 43.04255749,-4.206932773 43.0164,-4.251968504 42.99023991,-4.249737671 42.96407723,-4.247509177 42.93791195,-4.245283019 42.91174407,-4.20031463 42.93791195,-4.155299056 42.96407723,-4.11023622 42.99023991,-4.112394958 43.0164,-4.114555964 43.04255749,-4.116719243 43.06871238,-4.161849711 43.04255749))
807692|4|-3.897637795|42.99023991|POLYGON((-3.878087231 43.04255749,-3.923319328 43.0164,-3.968503937 42.99023991,-3.966421826 42.96407723,-3.964341898 42.93791195,-3.962264151 42.91174407,-3.917147352 42.93791195,-3.871983211 42.96407723,-3.826771654 42.99023991,-3.828781513 43.0164,-3.830793484 43.04255749,-3.832807571 43.06871238,-3.878087231 43.04255749))
807693|4|-3.755905512|42.99023991|POLYGON((-3.736205991 43.04255749,-3.781512605 43.0164,-3.826771654 42.99023991,-3.824763903 42.96407723,-3.822758259 42.93791195,-3.820754717 42.91174407,-3.775563713 42.93791195,-3.730325289 42.96407723,-3.68503937 42.99023991,-3.68697479 43.0164,-3.688912244 43.04255749,-3.690851735 43.06871238,-3.736205991 43.04255749))
807694|4|-3.614173228|42.99023991|POLYGON((-3.59432475 43.04255749,-3.639705882 43.0164,-3.68503937 42.99023991,-3.683105981 42.96407723,-3.68117462 42.93791195,-3.679245283 42.91174407,-3.633980073 42.93791195,-3.588667366 42.96407723,-3.543307087 42.99023991,-3.545168067 43.0164,-3.547031004 43.04255749,-3.548895899 43.06871238,-3.59432475 43.04255749))
807695|4|-3.472440945|42.99023991|POLYGON((-3.45244351 43.04255749,-3.49789916 43.0164,-3.543307087 42.99023991,-3.541448059 42.96407723,-3.539590981 42.93791195,-3.537735849 42.91174407,-3.492396434 42.93791195,-3.447009444 42.96407723,-3.401574803 42.99023991,-3.403361345 43.0164,-3.405149764 43.04255749,-3.406940063 43.06871238,-3.45244351 43.04255749))
807698|4|-3.047244094|42.99023991|POLYGON((-3.02679979 43.04255749,-3.072478992 43.0164,-3.118110236 42.99023991,-3.116474292 42.96407723,-3.114840063 42.93791195,-3.113207547 42.91174407,-3.067645517 42.93791195,-3.022035677 42.96407723,-2.976377953 42.99023991,-2.977941176 43.0164,-2.979506043 43.04255749,-2.981072555 43.06871238,-3.02679979 43.04255749))
807700|4|-2.763779528|42.99023991|POLYGON((-2.74303731 43.04255749,-2.788865546 43.0164,-2.834645669 42.99023991,-2.833158447 42.96407723,-2.831672784 42.93791195,-2.830188679 42.91174407,-2.784478238 42.93791195,-2.738719832 42.96407723,-2.692913386 42.99023991,-2.694327731 43.0164,-2.695743563 43.04255749,-2.697160883 43.06871238,-2.74303731 43.04255749))
807701|4|-2.622047244|42.99023991|POLYGON((-2.601156069 43.04255749,-2.647058824 43.0164,-2.692913386 42.99023991,-2.691500525 42.96407723,-2.690089145 42.93791195,-2.688679245 42.91174407,-2.642894599 42.93791195,-2.59706191 42.96407723,-2.551181102 42.99023991,-2.552521008 43.0164,-2.553862323 43.04255749,-2.555205047 43.06871238,-2.601156069 43.04255749))
807702|4|-2.480314961|42.99023991|POLYGON((-2.459274829 43.04255749,-2.505252101 43.0164,-2.551181102 42.99023991,-2.549842602 42.96407723,-2.548505506 42.93791195,-2.547169811 42.91174407,-2.50131096 42.93791195,-2.455403987 42.96407723,-2.409448819 42.99023991,-2.410714286 43.0164,-2.411981083 43.04255749,-2.413249211 43.06871238,-2.459274829 43.04255749))
807703|3|-2.338582677|42.99023991|POLYGON((-2.317393589 43.04255749,-2.363445378 43.0164,-2.409448819 42.99023991,-2.40818468 42.96407723,-2.406921867 42.93791195,-2.405660377 42.91174407,-2.35972732 42.93791195,-2.313746065 42.96407723,-2.267716535 42.99023991,-2.268907563 43.0164,-2.270099842 43.04255749,-2.271293375 43.06871238,-2.317393589 43.04255749))
807704|4|-2.196850394|42.99023991|POLYGON((-2.175512349 43.04255749,-2.221638655 43.0164,-2.267716535 42.99023991,-2.266526758 42.96407723,-2.265338228 42.93791195,-2.264150943 42.91174407,-2.218143681 42.93791195,-2.172088143 42.96407723,-2.125984252 42.99023991,-2.12710084 43.0164,-2.128218602 43.04255749,-2.129337539 43.06871238,-2.175512349 43.04255749))
807705|4|-2.05511811|42.99023991|POLYGON((-2.033631109 43.04255749,-2.079831933 43.0164,-2.125984252 42.99023991,-2.124868835 42.96407723,-2.123754588 42.93791195,-2.122641509 42.91174407,-2.076560042 42.93791195,-2.03043022 42.96407723,-1.984251969 42.99023991,-1.985294118 43.0164,-1.986337362 43.04255749,-1.987381703 43.06871238,-2.033631109 43.04255749))
807706|4|-1.913385827|42.99023991|POLYGON((-1.891749869 43.04255749,-1.93802521 43.0164,-1.984251969 42.99023991,-1.983210913 42.96407723,-1.982170949 42.93791195,-1.981132075 42.91174407,-1.934976403 42.93791195,-1.888772298 42.96407723,-1.842519685 42.99023991,-1.843487395 43.0164,-1.844456122 43.04255749,-1.845425868 43.06871238,-1.891749869 43.04255749))
807707|4|-1.771653543|42.99023991|POLYGON((-1.749868628 43.04255749,-1.796218487 43.0164,-1.842519685 42.99023991,-1.841552991 42.96407723,-1.84058731 42.93791195,-1.839622642 42.91174407,-1.793392764 42.93791195,-1.747114376 42.96407723,-1.700787402 42.99023991,-1.701680672 43.0164,-1.702574882 43.04255749,-1.703470032 43.06871238,-1.749868628 43.04255749))
807708|4|-1.62992126|42.99023991|POLYGON((-1.607987388 43.04255749,-1.654411765 43.0164,-1.700787402 42.99023991,-1.699895068 42.96407723,-1.699003671 42.93791195,-1.698113208 42.91174407,-1.651809124 42.93791195,-1.605456453 42.96407723,-1.559055118 42.99023991,-1.55987395 43.0164,-1.560693642 43.04255749,-1.561514196 43.06871238,-1.607987388 43.04255749))
807709|4|-1.488188976|42.99023991|POLYGON((-1.466106148 43.04255749,-1.512605042 43.0164,-1.559055118 42.99023991,-1.558237146 42.96407723,-1.557420031 42.93791195,-1.556603774 42.91174407,-1.510225485 42.93791195,-1.463798531 42.96407723,-1.417322835 42.99023991,-1.418067227 43.0164,-1.418812401 43.04255749,-1.41955836 43.06871238,-1.466106148 43.04255749))
807710|7|-1.346456693|42.99023991|POLYGON((-1.324224908 43.04255749,-1.370798319 43.0164,-1.417322835 42.99023991,-1.416579224 42.96407723,-1.415836392 42.93791195,-1.41509434 42.91174407,-1.368641846 42.93791195,-1.322140609 42.96407723,-1.275590551 42.99023991,-1.276260504 43.0164,-1.276931161 43.04255749,-1.277602524 43.06871238,-1.324224908 43.04255749))
810198|1|-9.268867925|42.91174407|POLYGON((-9.25498426 42.96407723,-9.297325642 42.93791195,-9.339622642 42.91174407,-9.334730225 42.88557358,-9.329842932 42.85940049,-9.324960754 42.83322479,-9.282722513 42.85940049,-9.240440021 42.88557358,-9.198113208 42.91174407,-9.20293655 42.93791195,-9.207764953 42.96407723,-9.212598425 42.99023991,-9.25498426 42.96407723))
810199|1|-9.127358491|42.91174407|POLYGON((-9.113326338 42.96407723,-9.155742003 42.93791195,-9.198113208 42.91174407,-9.193294919 42.88557358,-9.188481675 42.85940049,-9.183673469 42.83322479,-9.141361257 42.85940049,-9.099004715 42.88557358,-9.056603774 42.91174407,-9.06135291 42.93791195,-9.06610703 42.96407723,-9.070866142 42.99023991,-9.113326338 42.96407723))
810200|1|-8.985849057|42.91174407|POLYGON((-8.971668416 42.96407723,-9.014158364 42.93791195,-9.056603774 42.91174407,-9.051859612 42.88557358,-9.047120419 42.85940049,-9.042386185 42.83322479,-9 42.85940049,-8.957569408 42.88557358,-8.91509434 42.91174407,-8.919769271 42.93791195,-8.924449108 42.96407723,-8.929133858 42.99023991,-8.971668416 42.96407723))
810201|1|-8.844339623|42.91174407|POLYGON((-8.830010493 42.96407723,-8.872574725 42.93791195,-8.91509434 42.91174407,-8.910424306 42.88557358,-8.905759162 42.85940049,-8.901098901 42.83322479,-8.858638743 42.85940049,-8.816134102 42.88557358,-8.773584906 42.91174407,-8.778185632 42.93791195,-8.782791186 42.96407723,-8.787401575 42.99023991,-8.830010493 42.96407723))
810202|1|-8.702830189|42.91174407|POLYGON((-8.688352571 42.96407723,-8.730991085 42.93791195,-8.773584906 42.91174407,-8.768988999 42.88557358,-8.764397906 42.85940049,-8.759811617 42.83322479,-8.717277487 42.85940049,-8.674698795 42.88557358,-8.632075472 42.91174407,-8.636601993 42.93791195,-8.641133263 42.96407723,-8.645669291 42.99023991,-8.688352571 42.96407723))
810203|1|-8.561320755|42.91174407|POLYGON((-8.546694648 42.96407723,-8.589407446 42.93791195,-8.632075472 42.91174407,-8.627553693 42.88557358,-8.623036649 42.85940049,-8.618524333 42.83322479,-8.57591623 42.85940049,-8.533263489 42.88557358,-8.490566038 42.91174407,-8.495018353 42.93791195,-8.499475341 42.96407723,-8.503937008 42.99023991,-8.546694648 42.96407723))
810204|1|-8.419811321|42.91174407|POLYGON((-8.405036726 42.96407723,-8.447823807 42.93791195,-8.490566038 42.91174407,-8.486118387 42.88557358,-8.481675393 42.85940049,-8.477237049 42.83322479,-8.434554974 42.85940049,-8.391828182 42.88557358,-8.349056604 42.91174407,-8.353434714 42.93791195,-8.357817419 42.96407723,-8.362204724 42.99023991,-8.405036726 42.96407723))
810205|1|-8.278301887|42.91174407|POLYGON((-8.263378804 42.96407723,-8.306240168 42.93791195,-8.349056604 42.91174407,-8.34468308 42.88557358,-8.340314136 42.85940049,-8.335949765 42.83322479,-8.293193717 42.85940049,-8.250392876 42.88557358,-8.20754717 42.91174407,-8.211851075 42.93791195,-8.216159496 42.96407723,-8.220472441 42.99023991,-8.263378804 42.96407723))
810206|1|-8.136792453|42.91174407|POLYGON((-8.121720881 42.96407723,-8.164656529 42.93791195,-8.20754717 42.91174407,-8.203247774 42.88557358,-8.19895288 42.85940049,-8.19466248 42.83322479,-8.151832461 42.85940049,-8.108957569 42.88557358,-8.066037736 42.91174407,-8.070267436 42.93791195,-8.074501574 42.96407723,-8.078740157 42.99023991,-8.121720881 42.96407723))
810207|1|-7.995283019|42.91174407|POLYGON((-7.980062959 42.96407723,-8.023072889 42.93791195,-8.066037736 42.91174407,-8.061812467 42.88557358,-8.057591623 42.85940049,-8.053375196 42.83322479,-8.010471204 42.85940049,-7.967522263 42.88557358,-7.924528302 42.91174407,-7.928683797 42.93791195,-7.932843652 42.96407723,-7.937007874 42.99023991,-7.980062959 42.96407723))
810208|1|-7.853773585|42.91174407|POLYGON((-7.838405037 42.96407723,-7.88148925 42.93791195,-7.924528302 42.91174407,-7.920377161 42.88557358,-7.916230366 42.85940049,-7.912087912 42.83322479,-7.869109948 42.85940049,-7.826086957 42.88557358,-7.783018868 42.91174407,-7.787100157 42.93791195,-7.791185729 42.96407723,-7.795275591 42.99023991,-7.838405037 42.96407723))
810210|1|-7.570754717|42.91174407|POLYGON((-7.555089192 42.96407723,-7.598321972 42.93791195,-7.641509434 42.91174407,-7.637506548 42.88557358,-7.633507853 42.85940049,-7.629513344 42.83322479,-7.586387435 42.85940049,-7.543216344 42.88557358,-7.5 42.91174407,-7.503932879 42.93791195,-7.507869885 42.96407723,-7.511811024 42.99023991,-7.555089192 42.96407723))
810211|1|-7.429245283|42.91174407|POLYGON((-7.41343127 42.96407723,-7.456738332 42.93791195,-7.5 42.91174407,-7.496071241 42.88557358,-7.492146597 42.85940049,-7.48822606 42.83322479,-7.445026178 42.85940049,-7.401781037 42.88557358,-7.358490566 42.91174407,-7.36234924 42.93791195,-7.366211962 42.96407723,-7.37007874 42.99023991,-7.41343127 42.96407723))
810212|1|-7.287735849|42.91174407|POLYGON((-7.271773347 42.96407723,-7.315154693 42.93791195,-7.358490566 42.91174407,-7.354635935 42.88557358,-7.35078534 42.85940049,-7.346938776 42.83322479,-7.303664921 42.85940049,-7.260345731 42.88557358,-7.216981132 42.91174407,-7.2207656 42.93791195,-7.22455404 42.96407723,-7.228346457 42.99023991,-7.271773347 42.96407723))
810213|1|-7.146226415|42.91174407|POLYGON((-7.130115425 42.96407723,-7.173571054 42.93791195,-7.216981132 42.91174407,-7.213200629 42.88557358,-7.209424084 42.85940049,-7.205651491 42.83322479,-7.162303665 42.85940049,-7.118910424 42.88557358,-7.075471698 42.91174407,-7.079181961 42.93791195,-7.082896118 42.96407723,-7.086614173 42.99023991,-7.130115425 42.96407723))
810217|2|-6.580188679|42.91174407|POLYGON((-6.563483736 42.96407723,-6.607236497 42.93791195,-6.650943396 42.91174407,-6.647459403 42.88557358,-6.643979058 42.85940049,-6.640502355 42.83322479,-6.596858639 42.85940049,-6.553169199 42.88557358,-6.509433962 42.91174407,-6.512847404 42.93791195,-6.516264428 42.96407723,-6.519685039 42.99023991,-6.563483736 42.96407723))
810218|2|-6.438679245|42.91174407|POLYGON((-6.421825813 42.96407723,-6.465652858 42.93791195,-6.509433962 42.91174407,-6.506024096 42.88557358,-6.502617801 42.85940049,-6.499215071 42.83322479,-6.455497382 42.85940049,-6.411733892 42.88557358,-6.367924528 42.91174407,-6.371263765 42.93791195,-6.374606506 42.96407723,-6.377952756 42.99023991,-6.421825813 42.96407723))
810219|2|-6.297169811|42.91174407|POLYGON((-6.280167891 42.96407723,-6.324069219 42.93791195,-6.367924528 42.91174407,-6.36458879 42.88557358,-6.361256545 42.85940049,-6.357927786 42.83322479,-6.314136126 42.85940049,-6.270298586 42.88557358,-6.226415094 42.91174407,-6.229680126 42.93791195,-6.232948583 42.96407723,-6.236220472 42.99023991,-6.280167891 42.96407723))
810220|2|-6.155660377|42.91174407|POLYGON((-6.138509969 42.96407723,-6.182485579 42.93791195,-6.226415094 42.91174407,-6.223153483 42.88557358,-6.219895288 42.85940049,-6.216640502 42.83322479,-6.172774869 42.85940049,-6.128863279 42.88557358,-6.08490566 42.91174407,-6.088096487 42.93791195,-6.091290661 42.96407723,-6.094488189 42.99023991,-6.138509969 42.96407723))
810221|2|-6.014150943|42.91174407|POLYGON((-5.996852046 42.96407723,-6.04090194 42.93791195,-6.08490566 42.91174407,-6.081718177 42.88557358,-6.078534031 42.85940049,-6.075353218 42.83322479,-6.031413613 42.85940049,-5.987427973 42.88557358,-5.943396226 42.91174407,-5.946512847 42.93791195,-5.949632739 42.96407723,-5.952755906 42.99023991,-5.996852046 42.96407723))
810223|2|-5.731132075|42.91174407|POLYGON((-5.713536201 42.96407723,-5.757734662 42.93791195,-5.801886792 42.91174407,-5.798847564 42.88557358,-5.795811518 42.85940049,-5.79277865 42.83322479,-5.748691099 42.85940049,-5.70455736 42.88557358,-5.660377358 42.91174407,-5.663345569 42.93791195,-5.666316894 42.96407723,-5.669291339 42.99023991,-5.713536201 42.96407723))
810224|2|-5.589622642|42.91174407|POLYGON((-5.571878279 42.96407723,-5.616151023 42.93791195,-5.660377358 42.91174407,-5.657412258 42.88557358,-5.654450262 42.85940049,-5.651491366 42.83322479,-5.607329843 42.85940049,-5.563122053 42.88557358,-5.518867925 42.91174407,-5.52176193 42.93791195,-5.524658972 42.96407723,-5.527559055 42.99023991,-5.571878279 42.96407723))
810225|2|-5.448113208|42.91174407|POLYGON((-5.430220357 42.96407723,-5.474567383 42.93791195,-5.518867925 42.91174407,-5.515976951 42.88557358,-5.513089005 42.85940049,-5.510204082 42.83322479,-5.465968586 42.85940049,-5.421686747 42.88557358,-5.377358491 42.91174407,-5.380178291 42.93791195,-5.383001049 42.96407723,-5.385826772 42.99023991,-5.430220357 42.96407723))
810226|2|-5.306603774|42.91174407|POLYGON((-5.288562434 42.96407723,-5.332983744 42.93791195,-5.377358491 42.91174407,-5.374541645 42.88557358,-5.371727749 42.85940049,-5.368916797 42.83322479,-5.32460733 42.85940049,-5.280251441 42.88557358,-5.235849057 42.91174407,-5.238594651 42.93791195,-5.241343127 42.96407723,-5.244094488 42.99023991,-5.288562434 42.96407723))
810227|4|-5.16509434|42.91174407|POLYGON((-5.146904512 42.96407723,-5.191400105 42.93791195,-5.235849057 42.91174407,-5.233106338 42.88557358,-5.230366492 42.85940049,-5.227629513 42.83322479,-5.183246073 42.85940049,-5.138816134 42.88557358,-5.094339623 42.91174407,-5.097011012 42.93791195,-5.099685205 42.96407723,-5.102362205 42.99023991,-5.146904512 42.96407723))
810228|2|-5.023584906|42.91174407|POLYGON((-5.00524659 42.96407723,-5.049816466 42.93791195,-5.094339623 42.91174407,-5.091671032 42.88557358,-5.089005236 42.85940049,-5.086342229 42.83322479,-5.041884817 42.85940049,-4.997380828 42.88557358,-4.952830189 42.91174407,-4.955427373 42.93791195,-4.958027282 42.96407723,-4.960629921 42.99023991,-5.00524659 42.96407723))
810229|5|-4.882075472|42.91174407|POLYGON((-4.863588667 42.96407723,-4.908232826 42.93791195,-4.952830189 42.91174407,-4.950235726 42.88557358,-4.947643979 42.85940049,-4.945054945 42.83322479,-4.90052356 42.85940049,-4.855945521 42.88557358,-4.811320755 42.91174407,-4.813843734 42.93791195,-4.81636936 42.96407723,-4.818897638 42.99023991,-4.863588667 42.96407723))
810232|13|-4.45754717|42.91174407|POLYGON((-4.4386149 42.96407723,-4.483481909 42.93791195,-4.528301887 42.91174407,-4.525929806 42.88557358,-4.523560209 42.85940049,-4.521193093 42.83322479,-4.476439791 42.85940049,-4.431639602 42.88557358,-4.386792453 42.91174407,-4.389092816 42.93791195,-4.391395593 42.96407723,-4.393700787 42.99023991,-4.4386149 42.96407723))
810233|4|-4.316037736|42.91174407|POLYGON((-4.296956978 42.96407723,-4.34189827 42.93791195,-4.386792453 42.91174407,-4.3844945 42.88557358,-4.382198953 42.85940049,-4.379905808 42.83322479,-4.335078534 42.85940049,-4.290204295 42.88557358,-4.245283019 42.91174407,-4.247509177 42.93791195,-4.249737671 42.96407723,-4.251968504 42.99023991,-4.296956978 42.96407723))
810234|4|-4.174528302|42.91174407|POLYGON((-4.155299056 42.96407723,-4.20031463 42.93791195,-4.245283019 42.91174407,-4.243059193 42.88557358,-4.240837696 42.85940049,-4.238618524 42.83322479,-4.193717277 42.85940049,-4.148768989 42.88557358,-4.103773585 42.91174407,-4.105925537 42.93791195,-4.108079748 42.96407723,-4.11023622 42.99023991,-4.155299056 42.96407723))
810237|4|-3.75|42.91174407|POLYGON((-3.730325289 42.96407723,-3.775563713 42.93791195,-3.820754717 42.91174407,-3.818753274 42.88557358,-3.816753927 42.85940049,-3.814756672 42.83322479,-3.769633508 42.85940049,-3.72446307 42.88557358,-3.679245283 42.91174407,-3.68117462 42.93791195,-3.683105981 42.96407723,-3.68503937 42.99023991,-3.730325289 42.96407723))
810238|4|-3.608490566|42.91174407|POLYGON((-3.588667366 42.96407723,-3.633980073 42.93791195,-3.679245283 42.91174407,-3.677317968 42.88557358,-3.67539267 42.85940049,-3.673469388 42.83322479,-3.628272251 42.85940049,-3.583027763 42.88557358,-3.537735849 42.91174407,-3.539590981 42.93791195,-3.541448059 42.96407723,-3.543307087 42.99023991,-3.588667366 42.96407723))
810239|4|-3.466981132|42.91174407|POLYGON((-3.447009444 42.96407723,-3.492396434 42.93791195,-3.537735849 42.91174407,-3.535882661 42.88557358,-3.534031414 42.85940049,-3.532182104 42.83322479,-3.486910995 42.85940049,-3.441592457 42.88557358,-3.396226415 42.91174407,-3.398007341 42.93791195,-3.399790136 42.96407723,-3.401574803 42.99023991,-3.447009444 42.96407723))
810242|4|-3.04245283|42.91174407|POLYGON((-3.022035677 42.96407723,-3.067645517 42.93791195,-3.113207547 42.91174407,-3.111576742 42.88557358,-3.109947644 42.85940049,-3.108320251 42.83322479,-3.062827225 42.85940049,-3.017286537 42.88557358,-2.971698113 42.91174407,-2.973256424 42.93791195,-2.974816369 42.96407723,-2.976377953 42.99023991,-3.022035677 42.96407723))
810243|4|-2.900943396|42.91174407|POLYGON((-2.880377754 42.96407723,-2.926061877 42.93791195,-2.971698113 42.91174407,-2.970141435 42.88557358,-2.968586387 42.85940049,-2.967032967 42.83322479,-2.921465969 42.85940049,-2.875851231 42.88557358,-2.830188679 42.91174407,-2.831672784 42.93791195,-2.833158447 42.96407723,-2.834645669 42.99023991,-2.880377754 42.96407723))
810244|4|-2.759433962|42.91174407|POLYGON((-2.738719832 42.96407723,-2.784478238 42.93791195,-2.830188679 42.91174407,-2.828706129 42.88557358,-2.827225131 42.85940049,-2.825745683 42.83322479,-2.780104712 42.85940049,-2.734415925 42.88557358,-2.688679245 42.91174407,-2.690089145 42.93791195,-2.691500525 42.96407723,-2.692913386 42.99023991,-2.738719832 42.96407723))
810245|4|-2.617924528|42.91174407|POLYGON((-2.59706191 42.96407723,-2.642894599 42.93791195,-2.688679245 42.91174407,-2.687270822 42.88557358,-2.685863874 42.85940049,-2.684458399 42.83322479,-2.638743455 42.85940049,-2.592980618 42.88557358,-2.547169811 42.91174407,-2.548505506 42.93791195,-2.549842602 42.96407723,-2.551181102 42.99023991,-2.59706191 42.96407723))
810246|4|-2.476415094|42.91174407|POLYGON((-2.455403987 42.96407723,-2.50131096 42.93791195,-2.547169811 42.91174407,-2.545835516 42.88557358,-2.544502618 42.85940049,-2.543171115 42.83322479,-2.497382199 42.85940049,-2.451545312 42.88557358,-2.405660377 42.91174407,-2.406921867 42.93791195,-2.40818468 42.96407723,-2.409448819 42.99023991,-2.455403987 42.96407723))
810247|7|-2.33490566|42.91174407|POLYGON((-2.313746065 42.96407723,-2.35972732 42.93791195,-2.405660377 42.91174407,-2.40440021 42.88557358,-2.403141361 42.85940049,-2.40188383 42.83322479,-2.356020942 42.85940049,-2.310110005 42.88557358,-2.264150943 42.91174407,-2.265338228 42.93791195,-2.266526758 42.96407723,-2.267716535 42.99023991,-2.313746065 42.96407723))
810248|4|-2.193396226|42.91174407|POLYGON((-2.172088143 42.96407723,-2.218143681 42.93791195,-2.264150943 42.91174407,-2.262964903 42.88557358,-2.261780105 42.85940049,-2.260596546 42.83322479,-2.214659686 42.85940049,-2.168674699 42.88557358,-2.122641509 42.91174407,-2.123754588 42.93791195,-2.124868835 42.96407723,-2.125984252 42.99023991,-2.172088143 42.96407723))
810249|4|-2.051886792|42.91174407|POLYGON((-2.03043022 42.96407723,-2.076560042 42.93791195,-2.122641509 42.91174407,-2.121529597 42.88557358,-2.120418848 42.85940049,-2.119309262 42.83322479,-2.073298429 42.85940049,-2.027239392 42.88557358,-1.981132075 42.91174407,-1.982170949 42.93791195,-1.983210913 42.96407723,-1.984251969 42.99023991,-2.03043022 42.96407723))
810250|4|-1.910377358|42.91174407|POLYGON((-1.888772298 42.96407723,-1.934976403 42.93791195,-1.981132075 42.91174407,-1.98009429 42.88557358,-1.979057592 42.85940049,-1.978021978 42.83322479,-1.931937173 42.85940049,-1.885804086 42.88557358,-1.839622642 42.91174407,-1.84058731 42.93791195,-1.841552991 42.96407723,-1.842519685 42.99023991,-1.888772298 42.96407723))
810251|4|-1.768867925|42.91174407|POLYGON((-1.747114376 42.96407723,-1.793392764 42.93791195,-1.839622642 42.91174407,-1.838658984 42.88557358,-1.837696335 42.85940049,-1.836734694 42.83322479,-1.790575916 42.85940049,-1.744368779 42.88557358,-1.698113208 42.91174407,-1.699003671 42.93791195,-1.699895068 42.96407723,-1.700787402 42.99023991,-1.747114376 42.96407723))
810252|4|-1.627358491|42.91174407|POLYGON((-1.605456453 42.96407723,-1.651809124 42.93791195,-1.698113208 42.91174407,-1.697223677 42.88557358,-1.696335079 42.85940049,-1.69544741 42.83322479,-1.64921466 42.85940049,-1.602933473 42.88557358,-1.556603774 42.91174407,-1.557420031 42.93791195,-1.558237146 42.96407723,-1.559055118 42.99023991,-1.605456453 42.96407723))
810253|4|-1.485849057|42.91174407|POLYGON((-1.463798531 42.96407723,-1.510225485 42.93791195,-1.556603774 42.91174407,-1.555788371 42.88557358,-1.554973822 42.85940049,-1.554160126 42.83322479,-1.507853403 42.85940049,-1.461498167 42.88557358,-1.41509434 42.91174407,-1.415836392 42.93791195,-1.416579224 42.96407723,-1.417322835 42.99023991,-1.463798531 42.96407723))
810254|4|-1.344339623|42.91174407|POLYGON((-1.322140609 42.96407723,-1.368641846 42.93791195,-1.41509434 42.91174407,-1.414353064 42.88557358,-1.413612565 42.85940049,-1.412872841 42.83322479,-1.366492147 42.85940049,-1.32006286 42.88557358,-1.273584906 42.91174407,-1.274252753 42.93791195,-1.274921301 42.96407723,-1.275590551 42.99023991,-1.322140609 42.96407723))
810257|4|-0.9198113208|42.91174407|POLYGON((-0.8971668416 42.96407723,-0.9438909282 42.93791195,-0.9905660377 42.91174407,-0.9900471451 42.88557358,-0.9895287958 42.85940049,-0.989010989 42.83322479,-0.942408377 42.85940049,-0.8957569408 42.88557358,-0.8490566038 42.91174407,-0.8495018353 42.93791195,-0.8499475341 42.96407723,-0.8503937008 42.99023991,-0.8971668416 42.96407723))
810268|12|0.6357927786|42.83322479|POLYGON((0.5657412258 42.88557358,0.5654450262 42.85940049,0.5651491366 42.83322479,0.6119246862 42.80704647,0.658651333 42.78086555,0.7053291536 42.75468201,0.7056978568 42.78086555,0.7060669456 42.80704647,0.7064364207 42.83322479,0.6596858639 42.85940049,0.6128863279 42.88557358,0.5660377358 42.91174407,0.5657412258 42.88557358))
812747|1|-9.113029827|42.83322479|POLYGON((-9.099004715 42.88557358,-9.141361257 42.85940049,-9.183673469 42.83322479,-9.178870293 42.80704647,-9.174072138 42.78086555,-9.169278997 42.75468201,-9.127025614 42.78086555,-9.084728033 42.80704647,-9.042386185 42.83322479,-9.047120419 42.85940049,-9.051859612 42.88557358,-9.056603774 42.91174407,-9.099004715 42.88557358))
812748|1|-8.971742543|42.83322479|POLYGON((-8.957569408 42.88557358,-9 42.85940049,-9.042386185 42.83322479,-9.037656904 42.80704647,-9.032932567 42.78086555,-9.028213166 42.75468201,-8.985886043 42.78086555,-8.943514644 42.80704647,-8.901098901 42.83322479,-8.905759162 42.85940049,-8.910424306 42.88557358,-8.91509434 42.91174407,-8.957569408 42.88557358))
812749|1|-8.830455259|42.83322479|POLYGON((-8.816134102 42.88557358,-8.858638743 42.85940049,-8.901098901 42.83322479,-8.896443515 42.80704647,-8.891792995 42.78086555,-8.887147335 42.75468201,-8.844746472 42.78086555,-8.802301255 42.80704647,-8.759811617 42.83322479,-8.764397906 42.85940049,-8.768988999 42.88557358,-8.773584906 42.91174407,-8.816134102 42.88557358))
812750|1|-8.689167975|42.83322479|POLYGON((-8.674698795 42.88557358,-8.717277487 42.85940049,-8.759811617 42.83322479,-8.755230126 42.80704647,-8.750653424 42.78086555,-8.746081505 42.75468201,-8.7036069 42.78086555,-8.661087866 42.80704647,-8.618524333 42.83322479,-8.623036649 42.85940049,-8.627553693 42.88557358,-8.632075472 42.91174407,-8.674698795 42.88557358))
812751|1|-8.547880691|42.83322479|POLYGON((-8.533263489 42.88557358,-8.57591623 42.85940049,-8.618524333 42.83322479,-8.614016736 42.80704647,-8.609513853 42.78086555,-8.605015674 42.75468201,-8.562467329 42.78086555,-8.519874477 42.80704647,-8.477237049 42.83322479,-8.481675393 42.85940049,-8.486118387 42.88557358,-8.490566038 42.91174407,-8.533263489 42.88557358))
812752|1|-8.406593407|42.83322479|POLYGON((-8.391828182 42.88557358,-8.434554974 42.85940049,-8.477237049 42.83322479,-8.472803347 42.80704647,-8.468374281 42.78086555,-8.463949843 42.75468201,-8.421327757 42.78086555,-8.378661088 42.80704647,-8.335949765 42.83322479,-8.340314136 42.85940049,-8.34468308 42.88557358,-8.349056604 42.91174407,-8.391828182 42.88557358))
812754|4|-8.124018838|42.83322479|POLYGON((-8.108957569 42.88557358,-8.151832461 42.85940049,-8.19466248 42.83322479,-8.190376569 42.80704647,-8.186095139 42.78086555,-8.181818182 42.75468201,-8.139048615 42.78086555,-8.09623431 42.80704647,-8.053375196 42.83322479,-8.057591623 42.85940049,-8.061812467 42.88557358,-8.066037736 42.91174407,-8.108957569 42.88557358))
812755|1|-7.982731554|42.83322479|POLYGON((-7.967522263 42.88557358,-8.010471204 42.85940049,-8.053375196 42.83322479,-8.04916318 42.80704647,-8.044955567 42.78086555,-8.040752351 42.75468201,-7.997909043 42.78086555,-7.955020921 42.80704647,-7.912087912 42.83322479,-7.916230366 42.85940049,-7.920377161 42.88557358,-7.924528302 42.91174407,-7.967522263 42.88557358))
812756|1|-7.84144427|42.83322479|POLYGON((-7.826086957 42.88557358,-7.869109948 42.85940049,-7.912087912 42.83322479,-7.907949791 42.80704647,-7.903815996 42.78086555,-7.89968652 42.75468201,-7.856769472 42.78086555,-7.813807531 42.80704647,-7.770800628 42.83322479,-7.77486911 42.85940049,-7.778941854 42.88557358,-7.783018868 42.91174407,-7.826086957 42.88557358))
812757|1|-7.700156986|42.83322479|POLYGON((-7.68465165 42.88557358,-7.727748691 42.85940049,-7.770800628 42.83322479,-7.766736402 42.80704647,-7.762676424 42.78086555,-7.75862069 42.75468201,-7.715629901 42.78086555,-7.672594142 42.80704647,-7.629513344 42.83322479,-7.633507853 42.85940049,-7.637506548 42.88557358,-7.641509434 42.91174407,-7.68465165 42.88557358))
812758|1|-7.558869702|42.83322479|POLYGON((-7.543216344 42.88557358,-7.586387435 42.85940049,-7.629513344 42.83322479,-7.625523013 42.80704647,-7.621536853 42.78086555,-7.617554859 42.75468201,-7.574490329 42.78086555,-7.531380753 42.80704647,-7.48822606 42.83322479,-7.492146597 42.85940049,-7.496071241 42.88557358,-7.5 42.91174407,-7.543216344 42.88557358))
812759|1|-7.417582418|42.83322479|POLYGON((-7.401781037 42.88557358,-7.445026178 42.85940049,-7.48822606 42.83322479,-7.484309623 42.80704647,-7.480397282 42.78086555,-7.476489028 42.75468201,-7.433350758 42.78086555,-7.390167364 42.80704647,-7.346938776 42.83322479,-7.35078534 42.85940049,-7.354635935 42.88557358,-7.358490566 42.91174407,-7.401781037 42.88557358))
812760|11|-7.276295133|42.83322479|POLYGON((-7.260345731 42.88557358,-7.303664921 42.85940049,-7.346938776 42.83322479,-7.343096234 42.80704647,-7.33925771 42.78086555,-7.335423197 42.75468201,-7.292211187 42.78086555,-7.248953975 42.80704647,-7.205651491 42.83322479,-7.209424084 42.85940049,-7.213200629 42.88557358,-7.216981132 42.91174407,-7.260345731 42.88557358))
812761|1|-7.135007849|42.83322479|POLYGON((-7.118910424 42.88557358,-7.162303665 42.85940049,-7.205651491 42.83322479,-7.201882845 42.80704647,-7.198118139 42.78086555,-7.194357367 42.75468201,-7.151071615 42.78086555,-7.107740586 42.80704647,-7.064364207 42.83322479,-7.068062827 42.85940049,-7.071765322 42.88557358,-7.075471698 42.91174407,-7.118910424 42.88557358))
812765|2|-6.569858713|42.83322479|POLYGON((-6.553169199 42.88557358,-6.596858639 42.85940049,-6.640502355 42.83322479,-6.637029289 42.80704647,-6.633559854 42.78086555,-6.630094044 42.75468201,-6.58651333 42.78086555,-6.542887029 42.80704647,-6.499215071 42.83322479,-6.502617801 42.85940049,-6.506024096 42.88557358,-6.509433962 42.91174407,-6.553169199 42.88557358))
812766|2|-6.428571429|42.83322479|POLYGON((-6.411733892 42.88557358,-6.455497382 42.85940049,-6.499215071 42.83322479,-6.4958159 42.80704647,-6.492420282 42.78086555,-6.489028213 42.75468201,-6.445373758 42.78086555,-6.40167364 42.80704647,-6.357927786 42.83322479,-6.361256545 42.85940049,-6.36458879 42.88557358,-6.367924528 42.91174407,-6.411733892 42.88557358))
812768|2|-6.14599686|42.83322479|POLYGON((-6.128863279 42.88557358,-6.172774869 42.85940049,-6.216640502 42.83322479,-6.213389121 42.80704647,-6.21014114 42.78086555,-6.206896552 42.75468201,-6.163094616 42.78086555,-6.119246862 42.80704647,-6.075353218 42.83322479,-6.078534031 42.85940049,-6.081718177 42.88557358,-6.08490566 42.91174407,-6.128863279 42.88557358))
812770|2|-5.863422292|42.83322479|POLYGON((-5.845992666 42.88557358,-5.890052356 42.85940049,-5.934065934 42.83322479,-5.930962343 42.80704647,-5.927861997 42.78086555,-5.92476489 42.75468201,-5.880815473 42.78086555,-5.836820084 42.80704647,-5.79277865 42.83322479,-5.795811518 42.85940049,-5.798847564 42.88557358,-5.801886792 42.91174407,-5.845992666 42.88557358))
812771|2|-5.722135008|42.83322479|POLYGON((-5.70455736 42.88557358,-5.748691099 42.85940049,-5.79277865 42.83322479,-5.789748954 42.80704647,-5.786722426 42.78086555,-5.78369906 42.75468201,-5.739675902 42.78086555,-5.695606695 42.80704647,-5.651491366 42.83322479,-5.654450262 42.85940049,-5.657412258 42.88557358,-5.660377358 42.91174407,-5.70455736 42.88557358))
812772|2|-5.580847724|42.83322479|POLYGON((-5.563122053 42.88557358,-5.607329843 42.85940049,-5.651491366 42.83322479,-5.648535565 42.80704647,-5.645582854 42.78086555,-5.642633229 42.75468201,-5.59853633 42.78086555,-5.554393305 42.80704647,-5.510204082 42.83322479,-5.513089005 42.85940049,-5.515976951 42.88557358,-5.518867925 42.91174407,-5.563122053 42.88557358))
812773|2|-5.43956044|42.83322479|POLYGON((-5.421686747 42.88557358,-5.465968586 42.85940049,-5.510204082 42.83322479,-5.507322176 42.80704647,-5.504443283 42.78086555,-5.501567398 42.75468201,-5.457396759 42.78086555,-5.413179916 42.80704647,-5.368916797 42.83322479,-5.371727749 42.85940049,-5.374541645 42.88557358,-5.377358491 42.91174407,-5.421686747 42.88557358))
812774|4|-5.298273155|42.83322479|POLYGON((-5.280251441 42.88557358,-5.32460733 42.85940049,-5.368916797 42.83322479,-5.366108787 42.80704647,-5.363303711 42.78086555,-5.360501567 42.75468201,-5.316257188 42.78086555,-5.271966527 42.80704647,-5.227629513 42.83322479,-5.230366492 42.85940049,-5.233106338 42.88557358,-5.235849057 42.91174407,-5.280251441 42.88557358))
812775|2|-5.156985871|42.83322479|POLYGON((-5.138816134 42.88557358,-5.183246073 42.85940049,-5.227629513 42.83322479,-5.224895397 42.80704647,-5.22216414 42.78086555,-5.219435737 42.75468201,-5.175117616 42.78086555,-5.130753138 42.80704647,-5.086342229 42.83322479,-5.089005236 42.85940049,-5.091671032 42.88557358,-5.094339623 42.91174407,-5.138816134 42.88557358))
812776|3|-5.015698587|42.83322479|POLYGON((-4.997380828 42.88557358,-5.041884817 42.85940049,-5.086342229 42.83322479,-5.083682008 42.80704647,-5.081024569 42.78086555,-5.078369906 42.75468201,-5.033978045 42.78086555,-4.989539749 42.80704647,-4.945054945 42.83322479,-4.947643979 42.85940049,-4.950235726 42.88557358,-4.952830189 42.91174407,-4.997380828 42.88557358))
812777|5|-4.874411303|42.83322479|POLYGON((-4.855945521 42.88557358,-4.90052356 42.85940049,-4.945054945 42.83322479,-4.942468619 42.80704647,-4.939884997 42.78086555,-4.937304075 42.75468201,-4.892838474 42.78086555,-4.84832636 42.80704647,-4.803767661 42.83322479,-4.806282723 42.85940049,-4.808800419 42.88557358,-4.811320755 42.91174407,-4.855945521 42.88557358))
812778|6|-4.733124019|42.83322479|POLYGON((-4.714510215 42.88557358,-4.759162304 42.85940049,-4.803767661 42.83322479,-4.80125523 42.80704647,-4.798745426 42.78086555,-4.796238245 42.75468201,-4.751698902 42.78086555,-4.707112971 42.80704647,-4.662480377 42.83322479,-4.664921466 42.85940049,-4.667365113 42.88557358,-4.669811321 42.91174407,-4.714510215 42.88557358))
812779|4|-4.591836735|42.83322479|POLYGON((-4.573074908 42.88557358,-4.617801047 42.85940049,-4.662480377 42.83322479,-4.660041841 42.80704647,-4.657605855 42.78086555,-4.655172414 42.75468201,-4.610559331 42.78086555,-4.565899582 42.80704647,-4.521193093 42.83322479,-4.523560209 42.85940049,-4.525929806 42.88557358,-4.528301887 42.91174407,-4.573074908 42.88557358))
812780|5|-4.450549451|42.83322479|POLYGON((-4.431639602 42.88557358,-4.476439791 42.85940049,-4.521193093 42.83322479,-4.518828452 42.80704647,-4.516466283 42.78086555,-4.514106583 42.75468201,-4.46941976 42.78086555,-4.424686192 42.80704647,-4.379905808 42.83322479,-4.382198953 42.85940049,-4.3844945 42.88557358,-4.386792453 42.91174407,-4.431639602 42.88557358))
812781|7|-4.309262166|42.83322479|POLYGON((-4.290204295 42.88557358,-4.335078534 42.85940049,-4.379905808 42.83322479,-4.377615063 42.80704647,-4.375326712 42.78086555,-4.373040752 42.75468201,-4.328280188 42.78086555,-4.283472803 42.80704647,-4.238618524 42.83322479,-4.240837696 42.85940049,-4.243059193 42.88557358,-4.245283019 42.91174407,-4.290204295 42.88557358))
812782|2|-4.167974882|42.83322479|POLYGON((-4.148768989 42.88557358,-4.193717277 42.85940049,-4.238618524 42.83322479,-4.236401674 42.80704647,-4.234187141 42.78086555,-4.231974922 42.75468201,-4.187140617 42.78086555,-4.142259414 42.80704647,-4.09733124 42.83322479,-4.09947644 42.85940049,-4.101623887 42.88557358,-4.103773585 42.91174407,-4.148768989 42.88557358))
812784|4|-3.885400314|42.83322479|POLYGON((-3.865898376 42.88557358,-3.910994764 42.85940049,-3.956043956 42.83322479,-3.953974895 42.80704647,-3.951907998 42.78086555,-3.94984326 42.75468201,-3.904861474 42.78086555,-3.859832636 42.80704647,-3.814756672 42.83322479,-3.816753927 42.85940049,-3.818753274 42.88557358,-3.820754717 42.91174407,-3.865898376 42.88557358))
812786|4|-3.602825746|42.83322479|POLYGON((-3.583027763 42.88557358,-3.628272251 42.85940049,-3.673469388 42.83322479,-3.671548117 42.80704647,-3.669628855 42.78086555,-3.667711599 42.75468201,-3.622582331 42.78086555,-3.577405858 42.80704647,-3.532182104 42.83322479,-3.534031414 42.85940049,-3.535882661 42.88557358,-3.537735849 42.91174407,-3.583027763 42.88557358))
812787|4|-3.461538462|42.83322479|POLYGON((-3.441592457 42.88557358,-3.486910995 42.85940049,-3.532182104 42.83322479,-3.530334728 42.80704647,-3.528489284 42.78086555,-3.526645768 42.75468201,-3.48144276 42.78086555,-3.436192469 42.80704647,-3.390894819 42.83322479,-3.392670157 42.85940049,-3.394447355 42.88557358,-3.396226415 42.91174407,-3.441592457 42.88557358))
812788|4|-3.320251177|42.83322479|POLYGON((-3.30015715 42.88557358,-3.345549738 42.85940049,-3.390894819 42.83322479,-3.389121339 42.80704647,-3.387349712 42.78086555,-3.385579937 42.75468201,-3.340303189 42.78086555,-3.294979079 42.80704647,-3.249607535 42.83322479,-3.251308901 42.85940049,-3.253012048 42.88557358,-3.254716981 42.91174407,-3.30015715 42.88557358))
812789|4|-3.178963893|42.83322479|POLYGON((-3.158721844 42.88557358,-3.204188482 42.85940049,-3.249607535 42.83322479,-3.24790795 42.80704647,-3.246210141 42.78086555,-3.244514107 42.75468201,-3.199163617 42.78086555,-3.15376569 42.80704647,-3.108320251 42.83322479,-3.109947644 42.85940049,-3.111576742 42.88557358,-3.113207547 42.91174407,-3.158721844 42.88557358))
812790|13|-3.037676609|42.83322479|POLYGON((-3.017286537 42.88557358,-3.062827225 42.85940049,-3.108320251 42.83322479,-3.106694561 42.80704647,-3.10507057 42.78086555,-3.103448276 42.75468201,-3.058024046 42.78086555,-3.012552301 42.80704647,-2.967032967 42.83322479,-2.968586387 42.85940049,-2.970141435 42.88557358,-2.971698113 42.91174407,-3.017286537 42.88557358))
812791|5|-2.896389325|42.83322479|POLYGON((-2.875851231 42.88557358,-2.921465969 42.85940049,-2.967032967 42.83322479,-2.965481172 42.80704647,-2.963930998 42.78086555,-2.962382445 42.75468201,-2.916884475 42.78086555,-2.871338912 42.80704647,-2.825745683 42.83322479,-2.827225131 42.85940049,-2.828706129 42.88557358,-2.830188679 42.91174407,-2.875851231 42.88557358))
812792|4|-2.755102041|42.83322479|POLYGON((-2.734415925 42.88557358,-2.780104712 42.85940049,-2.825745683 42.83322479,-2.824267782 42.80704647,-2.822791427 42.78086555,-2.821316614 42.75468201,-2.775744903 42.78086555,-2.730125523 42.80704647,-2.684458399 42.83322479,-2.685863874 42.85940049,-2.687270822 42.88557358,-2.688679245 42.91174407,-2.734415925 42.88557358))
812793|4|-2.613814757|42.83322479|POLYGON((-2.592980618 42.88557358,-2.638743455 42.85940049,-2.684458399 42.83322479,-2.683054393 42.80704647,-2.681651856 42.78086555,-2.680250784 42.75468201,-2.634605332 42.78086555,-2.588912134 42.80704647,-2.543171115 42.83322479,-2.544502618 42.85940049,-2.545835516 42.88557358,-2.547169811 42.91174407,-2.592980618 42.88557358))
812794|4|-2.472527473|42.83322479|POLYGON((-2.451545312 42.88557358,-2.497382199 42.85940049,-2.543171115 42.83322479,-2.541841004 42.80704647,-2.540512284 42.78086555,-2.539184953 42.75468201,-2.493465761 42.78086555,-2.447698745 42.80704647,-2.40188383 42.83322479,-2.403141361 42.85940049,-2.40440021 42.88557358,-2.405660377 42.91174407,-2.451545312 42.88557358))
812795|4|-2.331240188|42.83322479|POLYGON((-2.310110005 42.88557358,-2.356020942 42.85940049,-2.40188383 42.83322479,-2.400627615 42.80704647,-2.399372713 42.78086555,-2.398119122 42.75468201,-2.352326189 42.78086555,-2.306485356 42.80704647,-2.260596546 42.83322479,-2.261780105 42.85940049,-2.262964903 42.88557358,-2.264150943 42.91174407,-2.310110005 42.88557358))
812796|1|-2.189952904|42.83322479|POLYGON((-2.168674699 42.88557358,-2.214659686 42.85940049,-2.260596546 42.83322479,-2.259414226 42.80704647,-2.258233142 42.78086555,-2.257053292 42.75468201,-2.211186618 42.78086555,-2.165271967 42.80704647,-2.119309262 42.83322479,-2.120418848 42.85940049,-2.121529597 42.88557358,-2.122641509 42.91174407,-2.168674699 42.88557358))
812799|4|-1.766091052|42.83322479|POLYGON((-1.744368779 42.88557358,-1.790575916 42.85940049,-1.836734694 42.83322479,-1.835774059 42.80704647,-1.834814428 42.78086555,-1.833855799 42.75468201,-1.787767904 42.78086555,-1.741631799 42.80704647,-1.69544741 42.83322479,-1.696335079 42.85940049,-1.697223677 42.88557358,-1.698113208 42.91174407,-1.744368779 42.88557358))
812800|4|-1.624803768|42.83322479|POLYGON((-1.602933473 42.88557358,-1.64921466 42.85940049,-1.69544741 42.83322479,-1.694560669 42.80704647,-1.693674856 42.78086555,-1.692789969 42.75468201,-1.646628332 42.78086555,-1.60041841 42.80704647,-1.554160126 42.83322479,-1.554973822 42.85940049,-1.555788371 42.88557358,-1.556603774 42.91174407,-1.602933473 42.88557358))
812801|4|-1.483516484|42.83322479|POLYGON((-1.461498167 42.88557358,-1.507853403 42.85940049,-1.554160126 42.83322479,-1.55334728 42.80704647,-1.552535285 42.78086555,-1.551724138 42.75468201,-1.505488761 42.78086555,-1.459205021 42.80704647,-1.412872841 42.83322479,-1.413612565 42.85940049,-1.414353064 42.88557358,-1.41509434 42.91174407,-1.461498167 42.88557358))
812802|4|-1.342229199|42.83322479|POLYGON((-1.32006286 42.88557358,-1.366492147 42.85940049,-1.412872841 42.83322479,-1.412133891 42.80704647,-1.411395714 42.78086555,-1.410658307 42.75468201,-1.36434919 42.78086555,-1.317991632 42.80704647,-1.271585557 42.83322479,-1.272251309 42.85940049,-1.272917758 42.88557358,-1.273584906 42.91174407,-1.32006286 42.88557358))
812805|10|-0.9183673469|42.83322479|POLYGON((-0.8957569408 42.88557358,-0.942408377 42.85940049,-0.989010989 42.83322479,-0.9884937238 42.80704647,-0.9879769995 42.78086555,-0.987460815 42.75468201,-0.9409304757 42.78086555,-0.8943514644 42.80704647,-0.8477237049 42.83322479,-0.8481675393 42.85940049,-0.8486118387 42.88557358,-0.8490566038 42.91174407,-0.8957569408 42.88557358))
812808|3|-0.4945054945|42.83322479|POLYGON((-0.4714510215 42.88557358,-0.5183246073 42.85940049,-0.5651491366 42.83322479,-0.5648535565 42.80704647,-0.5645582854 42.78086555,-0.5642633229 42.75468201,-0.5175117616 42.78086555,-0.4707112971 42.80704647,-0.4238618524 42.83322479,-0.4240837696 42.85940049,-0.4243059193 42.88557358,-0.4245283019 42.91174407,-0.4714510215 42.88557358))
812809|8|-0.3532182104|42.83322479|POLYGON((-0.330015715 42.88557358,-0.3769633508 42.85940049,-0.4238618524 42.83322479,-0.4236401674 42.80704647,-0.4234187141 42.78086555,-0.4231974922 42.75468201,-0.3763721903 42.78086555,-0.3294979079 42.80704647,-0.2825745683 42.83322479,-0.2827225131 42.85940049,-0.2828706129 42.88557358,-0.2830188679 42.91174407,-0.330015715 42.88557358))
812817|12|0.775862069|42.75468201|POLYGON((0.7060669456 42.80704647,0.7056978568 42.78086555,0.7053291536 42.75468201,0.7519582245 42.72849585,0.7985386221 42.70230708,0.8450704225 42.67611568,0.8455114823 42.70230708,0.8459530026 42.72849585,0.8463949843 42.75468201,0.7997909043 42.78086555,0.7531380753 42.80704647,0.7064364207 42.83322479,0.7060669456 42.80704647))
812818|12|0.9169278997|42.75468201|POLYGON((0.8472803347 42.80704647,0.8468374281 42.78086555,0.8463949843 42.75468201,0.8929503916 42.72849585,0.9394572025 42.70230708,0.985915493 42.67611568,0.9864300626 42.70230708,0.9869451697 42.72849585,0.987460815 42.75468201,0.9409304757 42.78086555,0.8943514644 42.80704647,0.8477237049 42.83322479,0.8472803347 42.80704647))
815299|1|-9.098746082|42.75468201|POLYGON((-9.084728033 42.80704647,-9.127025614 42.78086555,-9.169278997 42.75468201,-9.164490862 42.72849585,-9.159707724 42.70230708,-9.154929577 42.67611568,-9.112734864 42.70230708,-9.070496084 42.72849585,-9.028213166 42.75468201,-9.032932567 42.78086555,-9.037656904 42.80704647,-9.042386185 42.83322479,-9.084728033 42.80704647))
815300|1|-8.957680251|42.75468201|POLYGON((-8.943514644 42.80704647,-8.985886043 42.78086555,-9.028213166 42.75468201,-9.023498695 42.72849585,-9.018789144 42.70230708,-9.014084507 42.67611568,-8.971816284 42.70230708,-8.929503916 42.72849585,-8.887147335 42.75468201,-8.891792995 42.78086555,-8.896443515 42.80704647,-8.901098901 42.83322479,-8.943514644 42.80704647))
815302|1|-8.675548589|42.75468201|POLYGON((-8.661087866 42.80704647,-8.7036069 42.78086555,-8.746081505 42.75468201,-8.74151436 42.72849585,-8.736951983 42.70230708,-8.732394366 42.67611568,-8.689979123 42.70230708,-8.647519582 42.72849585,-8.605015674 42.75468201,-8.609513853 42.78086555,-8.614016736 42.80704647,-8.618524333 42.83322479,-8.661087866 42.80704647))
815303|1|-8.534482759|42.75468201|POLYGON((-8.519874477 42.80704647,-8.562467329 42.78086555,-8.605015674 42.75468201,-8.600522193 42.72849585,-8.596033403 42.70230708,-8.591549296 42.67611568,-8.549060543 42.70230708,-8.506527415 42.72849585,-8.463949843 42.75468201,-8.468374281 42.78086555,-8.472803347 42.80704647,-8.477237049 42.83322479,-8.519874477 42.80704647))
815304|1|-8.393416928|42.75468201|POLYGON((-8.378661088 42.80704647,-8.421327757 42.78086555,-8.463949843 42.75468201,-8.459530026 42.72849585,-8.455114823 42.70230708,-8.450704225 42.67611568,-8.408141962 42.70230708,-8.365535248 42.72849585,-8.322884013 42.75468201,-8.32723471 42.78086555,-8.331589958 42.80704647,-8.335949765 42.83322479,-8.378661088 42.80704647))
815305|1|-8.252351097|42.75468201|POLYGON((-8.237447699 42.80704647,-8.280188186 42.78086555,-8.322884013 42.75468201,-8.318537859 42.72849585,-8.314196242 42.70230708,-8.309859155 42.67611568,-8.267223382 42.70230708,-8.224543081 42.72849585,-8.181818182 42.75468201,-8.186095139 42.78086555,-8.190376569 42.80704647,-8.19466248 42.83322479,-8.237447699 42.80704647))
815306|1|-8.111285266|42.75468201|POLYGON((-8.09623431 42.80704647,-8.139048615 42.78086555,-8.181818182 42.75468201,-8.177545692 42.72849585,-8.173277662 42.70230708,-8.169014085 42.67611568,-8.126304802 42.70230708,-8.083550914 42.72849585,-8.040752351 42.75468201,-8.044955567 42.78086555,-8.04916318 42.80704647,-8.053375196 42.83322479,-8.09623431 42.80704647))
815307|1|-7.970219436|42.75468201|POLYGON((-7.955020921 42.80704647,-7.997909043 42.78086555,-8.040752351 42.75468201,-8.036553525 42.72849585,-8.032359081 42.70230708,-8.028169014 42.67611568,-7.985386221 42.70230708,-7.942558747 42.72849585,-7.89968652 42.75468201,-7.903815996 42.78086555,-7.907949791 42.80704647,-7.912087912 42.83322479,-7.955020921 42.80704647))
815308|1|-7.829153605|42.75468201|POLYGON((-7.813807531 42.80704647,-7.856769472 42.78086555,-7.89968652 42.75468201,-7.895561358 42.72849585,-7.891440501 42.70230708,-7.887323944 42.67611568,-7.844467641 42.70230708,-7.80156658 42.72849585,-7.75862069 42.75468201,-7.762676424 42.78086555,-7.766736402 42.80704647,-7.770800628 42.83322479,-7.813807531 42.80704647))
815310|1|-7.547021944|42.75468201|POLYGON((-7.531380753 42.80704647,-7.574490329 42.78086555,-7.617554859 42.75468201,-7.613577023 42.72849585,-7.60960334 42.70230708,-7.605633803 42.67611568,-7.56263048 42.70230708,-7.519582245 42.72849585,-7.476489028 42.75468201,-7.480397282 42.78086555,-7.484309623 42.80704647,-7.48822606 42.83322479,-7.531380753 42.80704647))
815311|1|-7.405956113|42.75468201|POLYGON((-7.390167364 42.80704647,-7.433350758 42.78086555,-7.476489028 42.75468201,-7.472584856 42.72849585,-7.46868476 42.70230708,-7.464788732 42.67611568,-7.4217119 42.70230708,-7.378590078 42.72849585,-7.335423197 42.75468201,-7.33925771 42.78086555,-7.343096234 42.80704647,-7.346938776 42.83322479,-7.390167364 42.80704647))
815312|1|-7.264890282|42.75468201|POLYGON((-7.248953975 42.80704647,-7.292211187 42.78086555,-7.335423197 42.75468201,-7.331592689 42.72849585,-7.32776618 42.70230708,-7.323943662 42.67611568,-7.280793319 42.70230708,-7.237597911 42.72849585,-7.194357367 42.75468201,-7.198118139 42.78086555,-7.201882845 42.80704647,-7.205651491 42.83322479,-7.248953975 42.80704647))
815313|1|-7.123824451|42.75468201|POLYGON((-7.107740586 42.80704647,-7.151071615 42.78086555,-7.194357367 42.75468201,-7.190600522 42.72849585,-7.186847599 42.70230708,-7.183098592 42.67611568,-7.139874739 42.70230708,-7.096605744 42.72849585,-7.053291536 42.75468201,-7.056978568 42.78086555,-7.060669456 42.80704647,-7.064364207 42.83322479,-7.107740586 42.80704647))
815314|1|-6.982758621|42.75468201|POLYGON((-6.966527197 42.80704647,-7.009932044 42.78086555,-7.053291536 42.75468201,-7.049608355 42.72849585,-7.045929019 42.70230708,-7.042253521 42.67611568,-6.998956159 42.70230708,-6.955613577 42.72849585,-6.912225705 42.75468201,-6.915838996 42.78086555,-6.919456067 42.80704647,-6.923076923 42.83322479,-6.966527197 42.80704647))
815316|2|-6.700626959|42.75468201|POLYGON((-6.684100418 42.80704647,-6.727652901 42.78086555,-6.771159875 42.75468201,-6.767624021 42.72849585,-6.764091858 42.70230708,-6.76056338 42.67611568,-6.717118998 42.70230708,-6.673629243 42.72849585,-6.630094044 42.75468201,-6.633559854 42.78086555,-6.637029289 42.80704647,-6.640502355 42.83322479,-6.684100418 42.80704647))
815317|2|-6.559561129|42.75468201|POLYGON((-6.542887029 42.80704647,-6.58651333 42.78086555,-6.630094044 42.75468201,-6.626631854 42.72849585,-6.623173278 42.70230708,-6.61971831 42.67611568,-6.576200418 42.70230708,-6.532637076 42.72849585,-6.489028213 42.75468201,-6.492420282 42.78086555,-6.4958159 42.80704647,-6.499215071 42.83322479,-6.542887029 42.80704647))
815319|5|-6.277429467|42.75468201|POLYGON((-6.260460251 42.80704647,-6.304234187 42.78086555,-6.347962382 42.75468201,-6.34464752 42.72849585,-6.341336117 42.70230708,-6.338028169 42.67611568,-6.294363257 42.70230708,-6.250652742 42.72849585,-6.206896552 42.75468201,-6.21014114 42.78086555,-6.213389121 42.80704647,-6.216640502 42.83322479,-6.260460251 42.80704647))
815320|2|-6.136363636|42.75468201|POLYGON((-6.119246862 42.80704647,-6.163094616 42.78086555,-6.206896552 42.75468201,-6.203655352 42.72849585,-6.200417537 42.70230708,-6.197183099 42.67611568,-6.153444676 42.70230708,-6.109660574 42.72849585,-6.065830721 42.75468201,-6.069001568 42.78086555,-6.072175732 42.80704647,-6.075353218 42.83322479,-6.119246862 42.80704647))
815321|2|-5.995297806|42.75468201|POLYGON((-5.978033473 42.80704647,-6.021955044 42.78086555,-6.065830721 42.75468201,-6.062663185 42.72849585,-6.059498956 42.70230708,-6.056338028 42.67611568,-6.012526096 42.70230708,-5.968668407 42.72849585,-5.92476489 42.75468201,-5.927861997 42.78086555,-5.930962343 42.80704647,-5.934065934 42.83322479,-5.978033473 42.80704647))
815322|2|-5.854231975|42.75468201|POLYGON((-5.836820084 42.80704647,-5.880815473 42.78086555,-5.92476489 42.75468201,-5.921671018 42.72849585,-5.918580376 42.70230708,-5.915492958 42.67611568,-5.871607516 42.70230708,-5.82767624 42.72849585,-5.78369906 42.75468201,-5.786722426 42.78086555,-5.789748954 42.80704647,-5.79277865 42.83322479,-5.836820084 42.80704647))
815323|2|-5.713166144|42.75468201|POLYGON((-5.695606695 42.80704647,-5.739675902 42.78086555,-5.78369906 42.75468201,-5.780678851 42.72849585,-5.777661795 42.70230708,-5.774647887 42.67611568,-5.730688935 42.70230708,-5.686684073 42.72849585,-5.642633229 42.75468201,-5.645582854 42.78086555,-5.648535565 42.80704647,-5.651491366 42.83322479,-5.695606695 42.80704647))
815324|2|-5.572100313|42.75468201|POLYGON((-5.554393305 42.80704647,-5.59853633 42.78086555,-5.642633229 42.75468201,-5.639686684 42.72849585,-5.636743215 42.70230708,-5.633802817 42.67611568,-5.589770355 42.70230708,-5.545691906 42.72849585,-5.501567398 42.75468201,-5.504443283 42.78086555,-5.507322176 42.80704647,-5.510204082 42.83322479,-5.554393305 42.80704647))
815325|2|-5.431034483|42.75468201|POLYGON((-5.413179916 42.80704647,-5.457396759 42.78086555,-5.501567398 42.75468201,-5.498694517 42.72849585,-5.495824635 42.70230708,-5.492957746 42.67611568,-5.448851775 42.70230708,-5.404699739 42.72849585,-5.360501567 42.75468201,-5.363303711 42.78086555,-5.366108787 42.80704647,-5.368916797 42.83322479,-5.413179916 42.80704647))
815327|2|-5.148902821|42.75468201|POLYGON((-5.130753138 42.80704647,-5.175117616 42.78086555,-5.219435737 42.75468201,-5.216710183 42.72849585,-5.213987474 42.70230708,-5.211267606 42.67611568,-5.167014614 42.70230708,-5.122715405 42.72849585,-5.078369906 42.75468201,-5.081024569 42.78086555,-5.083682008 42.80704647,-5.086342229 42.83322479,-5.130753138 42.80704647))
815328|2|-5.007836991|42.75468201|POLYGON((-4.989539749 42.80704647,-5.033978045 42.78086555,-5.078369906 42.75468201,-5.075718016 42.72849585,-5.073068894 42.70230708,-5.070422535 42.67611568,-5.026096033 42.70230708,-4.981723238 42.72849585,-4.937304075 42.75468201,-4.939884997 42.78086555,-4.942468619 42.80704647,-4.945054945 42.83322479,-4.989539749 42.80704647))
815329|5|-4.86677116|42.75468201|POLYGON((-4.84832636 42.80704647,-4.892838474 42.78086555,-4.937304075 42.75468201,-4.934725849 42.72849585,-4.932150313 42.70230708,-4.929577465 42.67611568,-4.885177453 42.70230708,-4.84073107 42.72849585,-4.796238245 42.75468201,-4.798745426 42.78086555,-4.80125523 42.80704647,-4.803767661 42.83322479,-4.84832636 42.80704647))
815330|3|-4.725705329|42.75468201|POLYGON((-4.707112971 42.80704647,-4.751698902 42.78086555,-4.796238245 42.75468201,-4.793733681 42.72849585,-4.791231733 42.70230708,-4.788732394 42.67611568,-4.744258873 42.70230708,-4.699738903 42.72849585,-4.655172414 42.75468201,-4.657605855 42.78086555,-4.660041841 42.80704647,-4.662480377 42.83322479,-4.707112971 42.80704647))
815331|10|-4.584639498|42.75468201|POLYGON((-4.565899582 42.80704647,-4.610559331 42.78086555,-4.655172414 42.75468201,-4.652741514 42.72849585,-4.650313152 42.70230708,-4.647887324 42.67611568,-4.603340292 42.70230708,-4.558746736 42.72849585,-4.514106583 42.75468201,-4.516466283 42.78086555,-4.518828452 42.80704647,-4.521193093 42.83322479,-4.565899582 42.80704647))
815333|4|-4.302507837|42.75468201|POLYGON((-4.283472803 42.80704647,-4.328280188 42.78086555,-4.373040752 42.75468201,-4.37075718 42.72849585,-4.368475992 42.70230708,-4.366197183 42.67611568,-4.321503132 42.70230708,-4.276762402 42.72849585,-4.231974922 42.75468201,-4.234187141 42.78086555,-4.236401674 42.80704647,-4.238618524 42.83322479,-4.283472803 42.80704647))
815334|1|-4.161442006|42.75468201|POLYGON((-4.142259414 42.80704647,-4.187140617 42.78086555,-4.231974922 42.75468201,-4.229765013 42.72849585,-4.227557411 42.70230708,-4.225352113 42.67611568,-4.180584551 42.70230708,-4.135770235 42.72849585,-4.090909091 42.75468201,-4.093047569 42.78086555,-4.095188285 42.80704647,-4.09733124 42.83322479,-4.142259414 42.80704647))
815335|4|-4.020376176|42.75468201|POLYGON((-4.001046025 42.80704647,-4.046001045 42.78086555,-4.090909091 42.75468201,-4.088772846 42.72849585,-4.086638831 42.70230708,-4.084507042 42.67611568,-4.039665971 42.70230708,-3.994778068 42.72849585,-3.94984326 42.75468201,-3.951907998 42.78086555,-3.953974895 42.80704647,-3.956043956 42.83322479,-4.001046025 42.80704647))
815337|5|-3.738244514|42.75468201|POLYGON((-3.718619247 42.80704647,-3.763721903 42.78086555,-3.808777429 42.75468201,-3.806788512 42.72849585,-3.80480167 42.70230708,-3.802816901 42.67611568,-3.75782881 42.70230708,-3.712793734 42.72849585,-3.667711599 42.75468201,-3.669628855 42.78086555,-3.671548117 42.80704647,-3.673469388 42.83322479,-3.718619247 42.80704647))
815339|4|-3.456112853|42.75468201|POLYGON((-3.436192469 42.80704647,-3.48144276 42.78086555,-3.526645768 42.75468201,-3.524804178 42.72849585,-3.522964509 42.70230708,-3.521126761 42.67611568,-3.475991649 42.70230708,-3.430809399 42.72849585,-3.385579937 42.75468201,-3.387349712 42.78086555,-3.389121339 42.80704647,-3.390894819 42.83322479,-3.436192469 42.80704647))
815340|4|-3.315047022|42.75468201|POLYGON((-3.294979079 42.80704647,-3.340303189 42.78086555,-3.385579937 42.75468201,-3.38381201 42.72849585,-3.382045929 42.70230708,-3.38028169 42.67611568,-3.335073069 42.70230708,-3.289817232 42.72849585,-3.244514107 42.75468201,-3.246210141 42.78086555,-3.24790795 42.80704647,-3.249607535 42.83322479,-3.294979079 42.80704647))
815341|4|-3.173981191|42.75468201|POLYGON((-3.15376569 42.80704647,-3.199163617 42.78086555,-3.244514107 42.75468201,-3.242819843 42.72849585,-3.241127349 42.70230708,-3.23943662 42.67611568,-3.194154489 42.70230708,-3.148825065 42.72849585,-3.103448276 42.75468201,-3.10507057 42.78086555,-3.106694561 42.80704647,-3.108320251 42.83322479,-3.15376569 42.80704647))
815342|4|-3.032915361|42.75468201|POLYGON((-3.012552301 42.80704647,-3.058024046 42.78086555,-3.103448276 42.75468201,-3.101827676 42.72849585,-3.100208768 42.70230708,-3.098591549 42.67611568,-3.053235908 42.70230708,-3.007832898 42.72849585,-2.962382445 42.75468201,-2.963930998 42.78086555,-2.965481172 42.80704647,-2.967032967 42.83322479,-3.012552301 42.80704647))
815343|4|-2.89184953|42.75468201|POLYGON((-2.871338912 42.80704647,-2.916884475 42.78086555,-2.962382445 42.75468201,-2.960835509 42.72849585,-2.959290188 42.70230708,-2.957746479 42.67611568,-2.912317328 42.70230708,-2.866840731 42.72849585,-2.821316614 42.75468201,-2.822791427 42.78086555,-2.824267782 42.80704647,-2.825745683 42.83322479,-2.871338912 42.80704647))
815344|4|-2.750783699|42.75468201|POLYGON((-2.730125523 42.80704647,-2.775744903 42.78086555,-2.821316614 42.75468201,-2.819843342 42.72849585,-2.818371608 42.70230708,-2.816901408 42.67611568,-2.771398747 42.70230708,-2.725848564 42.72849585,-2.680250784 42.75468201,-2.681651856 42.78086555,-2.683054393 42.80704647,-2.684458399 42.83322479,-2.730125523 42.80704647))
815347|3|-2.327586207|42.75468201|POLYGON((-2.306485356 42.80704647,-2.352326189 42.78086555,-2.398119122 42.75468201,-2.396866841 42.72849585,-2.395615866 42.70230708,-2.394366197 42.67611568,-2.348643006 42.70230708,-2.302872063 42.72849585,-2.257053292 42.75468201,-2.258233142 42.78086555,-2.259414226 42.80704647,-2.260596546 42.83322479,-2.306485356 42.80704647))
815348|4|-2.186520376|42.75468201|POLYGON((-2.165271967 42.80704647,-2.211186618 42.78086555,-2.257053292 42.75468201,-2.255874674 42.72849585,-2.254697286 42.70230708,-2.253521127 42.67611568,-2.207724426 42.70230708,-2.161879896 42.72849585,-2.115987461 42.75468201,-2.11709357 42.78086555,-2.118200837 42.80704647,-2.119309262 42.83322479,-2.165271967 42.80704647))
815349|4|-2.045454545|42.75468201|POLYGON((-2.024058577 42.80704647,-2.070047047 42.78086555,-2.115987461 42.75468201,-2.114882507 42.72849585,-2.113778706 42.70230708,-2.112676056 42.67611568,-2.066805846 42.70230708,-2.020887728 42.72849585,-1.97492163 42.75468201,-1.975953999 42.78086555,-1.976987448 42.80704647,-1.978021978 42.83322479,-2.024058577 42.80704647))
815350|13|-1.904388715|42.75468201|POLYGON((-1.882845188 42.80704647,-1.928907475 42.78086555,-1.97492163 42.75468201,-1.973890339 42.72849585,-1.972860125 42.70230708,-1.971830986 42.67611568,-1.925887265 42.70230708,-1.879895561 42.72849585,-1.833855799 42.75468201,-1.834814428 42.78086555,-1.835774059 42.80704647,-1.836734694 42.83322479,-1.882845188 42.80704647))
815351|4|-1.763322884|42.75468201|POLYGON((-1.741631799 42.80704647,-1.787767904 42.78086555,-1.833855799 42.75468201,-1.832898172 42.72849585,-1.831941545 42.70230708,-1.830985915 42.67611568,-1.784968685 42.70230708,-1.738903394 42.72849585,-1.692789969 42.75468201,-1.693674856 42.78086555,-1.694560669 42.80704647,-1.69544741 42.83322479,-1.741631799 42.80704647))
815352|4|-1.622257053|42.75468201|POLYGON((-1.60041841 42.80704647,-1.646628332 42.78086555,-1.692789969 42.75468201,-1.691906005 42.72849585,-1.691022965 42.70230708,-1.690140845 42.67611568,-1.644050104 42.70230708,-1.597911227 42.72849585,-1.551724138 42.75468201,-1.552535285 42.78086555,-1.55334728 42.80704647,-1.554160126 42.83322479,-1.60041841 42.80704647))
815358|4|-0.775862069|42.75468201|POLYGON((-0.7531380753 42.80704647,-0.7997909043 42.78086555,-0.8463949843 42.75468201,-0.8459530026 42.72849585,-0.8455114823 42.70230708,-0.8450704225 42.67611568,-0.7985386221 42.70230708,-0.7519582245 42.72849585,-0.7053291536 42.75468201,-0.7056978568 42.78086555,-0.7060669456 42.80704647,-0.7064364207 42.83322479,-0.7531380753 42.80704647))
815359|13|-0.6347962382|42.75468201|POLYGON((-0.6119246862 42.80704647,-0.658651333 42.78086555,-0.7053291536 42.75468201,-0.7049608355 42.72849585,-0.7045929019 42.70230708,-0.7042253521 42.67611568,-0.6576200418 42.70230708,-0.6109660574 42.72849585,-0.5642633229 42.75468201,-0.5645582854 42.78086555,-0.5648535565 42.80704647,-0.5651491366 42.83322479,-0.6119246862 42.80704647))
815360|5|-0.4937304075|42.75468201|POLYGON((-0.4707112971 42.80704647,-0.5175117616 42.78086555,-0.5642633229 42.75468201,-0.5639686684 42.72849585,-0.5636743215 42.70230708,-0.5633802817 42.67611568,-0.5167014614 42.70230708,-0.4699738903 42.72849585,-0.4231974922 42.75468201,-0.4234187141 42.78086555,-0.4236401674 42.80704647,-0.4238618524 42.83322479,-0.4707112971 42.80704647))
815361|5|-0.3526645768|42.75468201|POLYGON((-0.3294979079 42.80704647,-0.3763721903 42.78086555,-0.4231974922 42.75468201,-0.4229765013 42.72849585,-0.4227557411 42.70230708,-0.4225352113 42.67611568,-0.375782881 42.70230708,-0.3289817232 42.72849585,-0.2821316614 42.75468201,-0.2822791427 42.78086555,-0.2824267782 42.80704647,-0.2825745683 42.83322479,-0.3294979079 42.80704647))
815362|13|-0.2115987461|42.75468201|POLYGON((-0.1882845188 42.80704647,-0.2352326189 42.78086555,-0.2821316614 42.75468201,-0.2819843342 42.72849585,-0.2818371608 42.70230708,-0.2816901408 42.67611568,-0.2348643006 42.70230708,-0.1879895561 42.72849585,-0.1410658307 42.75468201,-0.1411395714 42.78086555,-0.1412133891 42.80704647,-0.1412872841 42.83322479,-0.1882845188 42.80704647))
815365|4|0.2112676056|42.67611568|POLYGON((0.1409921671 42.72849585,0.1409185804 42.70230708,0.1408450704 42.67611568,0.1876955162 42.64992166,0.2344971339 42.62372501,0.28125 42.59752574,0.2813965607 42.62372501,0.2815432742 42.64992166,0.2816901408 42.67611568,0.2348643006 42.70230708,0.1879895561 42.72849585,0.1410658307 42.75468201,0.1409921671 42.72849585))
815367|13|0.4929577465|42.67611568|POLYGON((0.4229765013 42.72849585,0.4227557411 42.70230708,0.4225352113 42.67611568,0.4692387904 42.64992166,0.5158936946 42.62372501,0.5625 42.59752574,0.5627931214 42.62372501,0.5630865485 42.64992166,0.5633802817 42.67611568,0.5167014614 42.70230708,0.4699738903 42.72849585,0.4231974922 42.75468201,0.4229765013 42.72849585))
815368|13|0.6338028169|42.67611568|POLYGON((0.5639686684 42.72849585,0.5636743215 42.70230708,0.5633802817 42.67611568,0.6100104275 42.64992166,0.656591975 42.62372501,0.703125 42.59752574,0.7034914018 42.62372501,0.7038581856 42.64992166,0.7042253521 42.67611568,0.6576200418 42.70230708,0.6109660574 42.72849585,0.5642633229 42.75468201,0.5639686684 42.72849585))
815369|12|0.7746478873|42.67611568|POLYGON((0.7049608355 42.72849585,0.7045929019 42.70230708,0.7042253521 42.67611568,0.7507820647 42.64992166,0.7972902553 42.62372501,0.84375 42.59752574,0.8441896821 42.62372501,0.8446298227 42.64992166,0.8450704225 42.67611568,0.7985386221 42.70230708,0.7519582245 42.72849585,0.7053291536 42.75468201,0.7049608355 42.72849585))
815370|12|0.9154929577|42.67611568|POLYGON((0.8459530026 42.72849585,0.8455114823 42.70230708,0.8450704225 42.67611568,0.8915537018 42.64992166,0.9379885357 42.62372501,0.984375 42.59752574,0.9848879625 42.62372501,0.9854014599 42.64992166,0.985915493 42.67611568,0.9394572025 42.70230708,0.8929503916 42.72849585,0.8463949843 42.75468201,0.8459530026 42.72849585))
815371|12|1.056338028|42.67611568|POLYGON((0.9869451697 42.72849585,0.9864300626 42.70230708,0.985915493 42.67611568,1.032325339 42.64992166,1.078686816 42.62372501,1.125 42.59752574,1.125586243 42.62372501,1.126173097 42.64992166,1.126760563 42.67611568,1.080375783 42.70230708,1.033942559 42.72849585,0.987460815 42.75468201,0.9869451697 42.72849585))
817855|1|-9.084507042|42.67611568|POLYGON((-9.070496084 42.72849585,-9.112734864 42.70230708,-9.154929577 42.67611568,-9.150156413 42.64992166,-9.145388223 42.62372501,-9.140625 42.59752574,-9.098488796 42.62372501,-9.056308655 42.64992166,-9.014084507 42.67611568,-9.018789144 42.70230708,-9.023498695 42.72849585,-9.028213166 42.75468201,-9.070496084 42.72849585))
817856|1|-8.943661972|42.67611568|POLYGON((-8.929503916 42.72849585,-8.971816284 42.70230708,-9.014084507 42.67611568,-9.009384776 42.64992166,-9.004689943 42.62372501,-9 42.59752574,-8.957790516 42.62372501,-8.915537018 42.64992166,-8.873239437 42.67611568,-8.877870564 42.70230708,-8.882506527 42.72849585,-8.887147335 42.75468201,-8.929503916 42.72849585))
817857|1|-8.802816901|42.67611568|POLYGON((-8.788511749 42.72849585,-8.830897704 42.70230708,-8.873239437 42.67611568,-8.868613139 42.64992166,-8.863991662 42.62372501,-8.859375 42.59752574,-8.817092236 42.62372501,-8.774765381 42.64992166,-8.732394366 42.67611568,-8.736951983 42.70230708,-8.74151436 42.72849585,-8.746081505 42.75468201,-8.788511749 42.72849585))
817858|1|-8.661971831|42.67611568|POLYGON((-8.647519582 42.72849585,-8.689979123 42.70230708,-8.732394366 42.67611568,-8.727841502 42.64992166,-8.723293382 42.62372501,-8.71875 42.59752574,-8.676393955 42.62372501,-8.633993743 42.64992166,-8.591549296 42.67611568,-8.596033403 42.70230708,-8.600522193 42.72849585,-8.605015674 42.75468201,-8.647519582 42.72849585))
817859|1|-8.521126761|42.67611568|POLYGON((-8.506527415 42.72849585,-8.549060543 42.70230708,-8.591549296 42.67611568,-8.587069864 42.64992166,-8.582595102 42.62372501,-8.578125 42.59752574,-8.535695675 42.62372501,-8.493222106 42.64992166,-8.450704225 42.67611568,-8.455114823 42.70230708,-8.459530026 42.72849585,-8.463949843 42.75468201,-8.506527415 42.72849585))
817860|1|-8.38028169|42.67611568|POLYGON((-8.365535248 42.72849585,-8.408141962 42.70230708,-8.450704225 42.67611568,-8.446298227 42.64992166,-8.441896821 42.62372501,-8.4375 42.59752574,-8.394997394 42.62372501,-8.352450469 42.64992166,-8.309859155 42.67611568,-8.314196242 42.70230708,-8.318537859 42.72849585,-8.322884013 42.75468201,-8.365535248 42.72849585))
817861|1|-8.23943662|42.67611568|POLYGON((-8.224543081 42.72849585,-8.267223382 42.70230708,-8.309859155 42.67611568,-8.30552659 42.64992166,-8.301198541 42.62372501,-8.296875 42.59752574,-8.254299114 42.62372501,-8.211678832 42.64992166,-8.169014085 42.67611568,-8.173277662 42.70230708,-8.177545692 42.72849585,-8.181818182 42.75468201,-8.224543081 42.72849585))
817862|1|-8.098591549|42.67611568|POLYGON((-8.083550914 42.72849585,-8.126304802 42.70230708,-8.169014085 42.67611568,-8.164754953 42.64992166,-8.160500261 42.62372501,-8.15625 42.59752574,-8.113600834 42.62372501,-8.070907195 42.64992166,-8.028169014 42.67611568,-8.032359081 42.70230708,-8.036553525 42.72849585,-8.040752351 42.75468201,-8.083550914 42.72849585))
817863|1|-7.957746479|42.67611568|POLYGON((-7.942558747 42.72849585,-7.985386221 42.70230708,-8.028169014 42.67611568,-8.023983316 42.64992166,-8.01980198 42.62372501,-8.015625 42.59752574,-7.972902553 42.62372501,-7.930135558 42.64992166,-7.887323944 42.67611568,-7.891440501 42.70230708,-7.895561358 42.72849585,-7.89968652 42.75468201,-7.942558747 42.72849585))
817864|1|-7.816901408|42.67611568|POLYGON((-7.80156658 42.72849585,-7.844467641 42.70230708,-7.887323944 42.67611568,-7.883211679 42.64992166,-7.8791037 42.62372501,-7.875 42.59752574,-7.832204273 42.62372501,-7.789363921 42.64992166,-7.746478873 42.67611568,-7.750521921 42.70230708,-7.754569191 42.72849585,-7.75862069 42.75468201,-7.80156658 42.72849585))
817867|1|-7.394366197|42.67611568|POLYGON((-7.378590078 42.72849585,-7.4217119 42.70230708,-7.464788732 42.67611568,-7.460896767 42.64992166,-7.457008859 42.62372501,-7.453125 42.59752574,-7.410109432 42.62372501,-7.367049009 42.64992166,-7.323943662 42.67611568,-7.32776618 42.70230708,-7.331592689 42.72849585,-7.335423197 42.75468201,-7.378590078 42.72849585))
817869|1|-7.112676056|42.67611568|POLYGON((-7.096605744 42.72849585,-7.139874739 42.70230708,-7.183098592 42.67611568,-7.179353493 42.64992166,-7.175612298 42.62372501,-7.171875 42.59752574,-7.128712871 42.62372501,-7.085505735 42.64992166,-7.042253521 42.67611568,-7.045929019 42.70230708,-7.049608355 42.72849585,-7.053291536 42.75468201,-7.096605744 42.72849585))
817870|2|-6.971830986|42.67611568|POLYGON((-6.955613577 42.72849585,-6.998956159 42.70230708,-7.042253521 42.67611568,-7.038581856 42.64992166,-7.034914018 42.62372501,-7.03125 42.59752574,-6.988014591 42.62372501,-6.944734098 42.64992166,-6.901408451 42.67611568,-6.905010438 42.70230708,-6.908616188 42.72849585,-6.912225705 42.75468201,-6.955613577 42.72849585))
817872|2|-6.690140845|42.67611568|POLYGON((-6.673629243 42.72849585,-6.717118998 42.70230708,-6.76056338 42.67611568,-6.757038582 42.64992166,-6.753517457 42.62372501,-6.75 42.59752574,-6.70661803 42.62372501,-6.663190824 42.64992166,-6.61971831 42.67611568,-6.623173278 42.70230708,-6.626631854 42.72849585,-6.630094044 42.75468201,-6.673629243 42.72849585))
817873|2|-6.549295775|42.67611568|POLYGON((-6.532637076 42.72849585,-6.576200418 42.70230708,-6.61971831 42.67611568,-6.616266945 42.64992166,-6.612819177 42.62372501,-6.609375 42.59752574,-6.56591975 42.62372501,-6.522419187 42.64992166,-6.478873239 42.67611568,-6.482254697 42.70230708,-6.485639687 42.72849585,-6.489028213 42.75468201,-6.532637076 42.72849585))
817874|2|-6.408450704|42.67611568|POLYGON((-6.391644909 42.72849585,-6.435281837 42.70230708,-6.478873239 42.67611568,-6.475495308 42.64992166,-6.472120896 42.62372501,-6.46875 42.59752574,-6.42522147 42.62372501,-6.38164755 42.64992166,-6.338028169 42.67611568,-6.341336117 42.70230708,-6.34464752 42.72849585,-6.347962382 42.75468201,-6.391644909 42.72849585))
817875|2|-6.267605634|42.67611568|POLYGON((-6.250652742 42.72849585,-6.294363257 42.70230708,-6.338028169 42.67611568,-6.33472367 42.64992166,-6.331422616 42.62372501,-6.328125 42.59752574,-6.284523189 42.62372501,-6.240875912 42.64992166,-6.197183099 42.67611568,-6.200417537 42.70230708,-6.203655352 42.72849585,-6.206896552 42.75468201,-6.250652742 42.72849585))
817876|12|-6.126760563|42.67611568|POLYGON((-6.109660574 42.72849585,-6.153444676 42.70230708,-6.197183099 42.67611568,-6.193952033 42.64992166,-6.190724336 42.62372501,-6.1875 42.59752574,-6.143824909 42.62372501,-6.100104275 42.64992166,-6.056338028 42.67611568,-6.059498956 42.70230708,-6.062663185 42.72849585,-6.065830721 42.75468201,-6.109660574 42.72849585))
817877|2|-5.985915493|42.67611568|POLYGON((-5.968668407 42.72849585,-6.012526096 42.70230708,-6.056338028 42.67611568,-6.053180396 42.64992166,-6.050026055 42.62372501,-6.046875 42.59752574,-6.003126628 42.62372501,-5.959332638 42.64992166,-5.915492958 42.67611568,-5.918580376 42.70230708,-5.921671018 42.72849585,-5.92476489 42.75468201,-5.968668407 42.72849585))
817878|2|-5.845070423|42.67611568|POLYGON((-5.82767624 42.72849585,-5.871607516 42.70230708,-5.915492958 42.67611568,-5.912408759 42.64992166,-5.909327775 42.62372501,-5.90625 42.59752574,-5.862428348 42.62372501,-5.818561001 42.64992166,-5.774647887 42.67611568,-5.777661795 42.70230708,-5.780678851 42.72849585,-5.78369906 42.75468201,-5.82767624 42.72849585))
817879|5|-5.704225352|42.67611568|POLYGON((-5.686684073 42.72849585,-5.730688935 42.70230708,-5.774647887 42.67611568,-5.771637122 42.64992166,-5.768629495 42.62372501,-5.765625 42.59752574,-5.721730068 42.62372501,-5.677789364 42.64992166,-5.633802817 42.67611568,-5.636743215 42.70230708,-5.639686684 42.72849585,-5.642633229 42.75468201,-5.686684073 42.72849585))
817880|2|-5.563380282|42.67611568|POLYGON((-5.545691906 42.72849585,-5.589770355 42.70230708,-5.633802817 42.67611568,-5.630865485 42.64992166,-5.627931214 42.62372501,-5.625 42.59752574,-5.581031787 42.62372501,-5.537017727 42.64992166,-5.492957746 42.67611568,-5.495824635 42.70230708,-5.498694517 42.72849585,-5.501567398 42.75468201,-5.545691906 42.72849585))
817881|2|-5.422535211|42.67611568|POLYGON((-5.404699739 42.72849585,-5.448851775 42.70230708,-5.492957746 42.67611568,-5.490093848 42.64992166,-5.487232934 42.62372501,-5.484375 42.59752574,-5.440333507 42.62372501,-5.39624609 42.64992166,-5.352112676 42.67611568,-5.354906054 42.70230708,-5.35770235 42.72849585,-5.360501567 42.75468201,-5.404699739 42.72849585))
817882|8|-5.281690141|42.67611568|POLYGON((-5.263707572 42.72849585,-5.307933194 42.70230708,-5.352112676 42.67611568,-5.349322211 42.64992166,-5.346534653 42.62372501,-5.34375 42.59752574,-5.299635227 42.62372501,-5.255474453 42.64992166,-5.211267606 42.67611568,-5.213987474 42.70230708,-5.216710183 42.72849585,-5.219435737 42.75468201,-5.263707572 42.72849585))
817883|2|-5.14084507|42.67611568|POLYGON((-5.122715405 42.72849585,-5.167014614 42.70230708,-5.211267606 42.67611568,-5.208550574 42.64992166,-5.205836373 42.62372501,-5.203125 42.59752574,-5.158936946 42.62372501,-5.114702815 42.64992166,-5.070422535 42.67611568,-5.073068894 42.70230708,-5.075718016 42.72849585,-5.078369906 42.75468201,-5.122715405 42.72849585))
817884|2|-5|42.67611568|POLYGON((-4.981723238 42.72849585,-5.026096033 42.70230708,-5.070422535 42.67611568,-5.067778936 42.64992166,-5.065138093 42.62372501,-5.0625 42.59752574,-5.018238666 42.62372501,-4.973931178 42.64992166,-4.929577465 42.67611568,-4.932150313 42.70230708,-4.934725849 42.72849585,-4.937304075 42.75468201,-4.981723238 42.72849585))
817887|3|-4.577464789|42.67611568|POLYGON((-4.558746736 42.72849585,-4.603340292 42.70230708,-4.647887324 42.67611568,-4.645464025 42.64992166,-4.643043252 42.62372501,-4.640625 42.59752574,-4.596143825 42.62372501,-4.551616267 42.64992166,-4.507042254 42.67611568,-4.509394572 42.70230708,-4.511749347 42.72849585,-4.514106583 42.75468201,-4.558746736 42.72849585))
817888|4|-4.436619718|42.67611568|POLYGON((-4.417754569 42.72849585,-4.462421712 42.70230708,-4.507042254 42.67611568,-4.504692388 42.64992166,-4.502344971 42.62372501,-4.5 42.59752574,-4.455445545 42.62372501,-4.41084463 42.64992166,-4.366197183 42.67611568,-4.368475992 42.70230708,-4.37075718 42.72849585,-4.373040752 42.75468201,-4.417754569 42.72849585))
817889|4|-4.295774648|42.67611568|POLYGON((-4.276762402 42.72849585,-4.321503132 42.70230708,-4.366197183 42.67611568,-4.363920751 42.64992166,-4.361646691 42.62372501,-4.359375 42.59752574,-4.314747264 42.62372501,-4.270072993 42.64992166,-4.225352113 42.67611568,-4.227557411 42.70230708,-4.229765013 42.72849585,-4.231974922 42.75468201,-4.276762402 42.72849585))
817891|3|-4.014084507|42.67611568|POLYGON((-3.994778068 42.72849585,-4.039665971 42.70230708,-4.084507042 42.67611568,-4.082377477 42.64992166,-4.08025013 42.62372501,-4.078125 42.59752574,-4.033350703 42.62372501,-3.988529718 42.64992166,-3.943661972 42.67611568,-3.945720251 42.70230708,-3.947780679 42.72849585,-3.94984326 42.75468201,-3.994778068 42.72849585))
817893|5|-3.732394366|42.67611568|POLYGON((-3.712793734 42.72849585,-3.75782881 42.70230708,-3.802816901 42.67611568,-3.800834202 42.64992166,-3.79885357 42.62372501,-3.796875 42.59752574,-3.751954143 42.62372501,-3.706986444 42.64992166,-3.661971831 42.67611568,-3.66388309 42.70230708,-3.665796345 42.72849585,-3.667711599 42.75468201,-3.712793734 42.72849585))
817895|4|-3.450704225|42.67611568|POLYGON((-3.430809399 42.72849585,-3.475991649 42.70230708,-3.521126761 42.67611568,-3.519290928 42.64992166,-3.517457009 42.62372501,-3.515625 42.59752574,-3.470557582 42.62372501,-3.42544317 42.64992166,-3.38028169 42.67611568,-3.382045929 42.70230708,-3.38381201 42.72849585,-3.385579937 42.75468201,-3.430809399 42.72849585))
817897|4|-3.169014085|42.67611568|POLYGON((-3.148825065 42.72849585,-3.194154489 42.70230708,-3.23943662 42.67611568,-3.237747654 42.64992166,-3.236060448 42.62372501,-3.234375 42.59752574,-3.189161021 42.62372501,-3.143899896 42.64992166,-3.098591549 42.67611568,-3.100208768 42.70230708,-3.101827676 42.72849585,-3.103448276 42.75468201,-3.148825065 42.72849585))
817898|4|-3.028169014|42.67611568|POLYGON((-3.007832898 42.72849585,-3.053235908 42.70230708,-3.098591549 42.67611568,-3.096976017 42.64992166,-3.095362168 42.62372501,-3.09375 42.59752574,-3.048462741 42.62372501,-3.003128259 42.64992166,-2.957746479 42.67611568,-2.959290188 42.70230708,-2.960835509 42.72849585,-2.962382445 42.75468201,-3.007832898 42.72849585))
817899|4|-2.887323944|42.67611568|POLYGON((-2.866840731 42.72849585,-2.912317328 42.70230708,-2.957746479 42.67611568,-2.95620438 42.64992166,-2.954663887 42.62372501,-2.953125 42.59752574,-2.907764461 42.62372501,-2.862356621 42.64992166,-2.816901408 42.67611568,-2.818371608 42.70230708,-2.819843342 42.72849585,-2.821316614 42.75468201,-2.866840731 42.72849585))
817902|4|-2.464788732|42.67611568|POLYGON((-2.44386423 42.72849585,-2.489561587 42.70230708,-2.535211268 42.67611568,-2.533889468 42.64992166,-2.532569046 42.62372501,-2.53125 42.59752574,-2.48566962 42.62372501,-2.44004171 42.64992166,-2.394366197 42.67611568,-2.395615866 42.70230708,-2.396866841 42.72849585,-2.398119122 42.75468201,-2.44386423 42.72849585))
817903|4|-2.323943662|42.67611568|POLYGON((-2.302872063 42.72849585,-2.348643006 42.70230708,-2.394366197 42.67611568,-2.393117831 42.64992166,-2.391870766 42.62372501,-2.390625 42.59752574,-2.344971339 42.62372501,-2.299270073 42.64992166,-2.253521127 42.67611568,-2.254697286 42.70230708,-2.255874674 42.72849585,-2.257053292 42.75468201,-2.302872063 42.72849585))
817904|4|-2.183098592|42.67611568|POLYGON((-2.161879896 42.72849585,-2.207724426 42.70230708,-2.253521127 42.67611568,-2.252346194 42.64992166,-2.251172486 42.62372501,-2.25 42.59752574,-2.204273059 42.62372501,-2.158498436 42.64992166,-2.112676056 42.67611568,-2.113778706 42.70230708,-2.114882507 42.72849585,-2.115987461 42.75468201,-2.161879896 42.72849585))
817905|4|-2.042253521|42.67611568|POLYGON((-2.020887728 42.72849585,-2.066805846 42.70230708,-2.112676056 42.67611568,-2.111574557 42.64992166,-2.110474205 42.62372501,-2.109375 42.59752574,-2.063574779 42.62372501,-2.017726799 42.64992166,-1.971830986 42.67611568,-1.972860125 42.70230708,-1.973890339 42.72849585,-1.97492163 42.75468201,-2.020887728 42.72849585))
817906|4|-1.901408451|42.67611568|POLYGON((-1.879895561 42.72849585,-1.925887265 42.70230708,-1.971830986 42.67611568,-1.97080292 42.64992166,-1.969775925 42.62372501,-1.96875 42.59752574,-1.922876498 42.62372501,-1.876955162 42.64992166,-1.830985915 42.67611568,-1.831941545 42.70230708,-1.832898172 42.72849585,-1.833855799 42.75468201,-1.879895561 42.72849585))
817907|4|-1.76056338|42.67611568|POLYGON((-1.738903394 42.72849585,-1.784968685 42.70230708,-1.830985915 42.67611568,-1.830031283 42.64992166,-1.829077645 42.62372501,-1.828125 42.59752574,-1.782178218 42.62372501,-1.736183525 42.64992166,-1.690140845 42.67611568,-1.691022965 42.70230708,-1.691906005 42.72849585,-1.692789969 42.75468201,-1.738903394 42.72849585))
817908|4|-1.61971831|42.67611568|POLYGON((-1.597911227 42.72849585,-1.644050104 42.70230708,-1.690140845 42.67611568,-1.689259645 42.64992166,-1.688379364 42.62372501,-1.6875 42.59752574,-1.641479937 42.62372501,-1.595411887 42.64992166,-1.549295775 42.67611568,-1.550104384 42.70230708,-1.550913838 42.72849585,-1.551724138 42.75468201,-1.597911227 42.72849585))
817909|4|-1.478873239|42.67611568|POLYGON((-1.45691906 42.72849585,-1.503131524 42.70230708,-1.549295775 42.67611568,-1.548488008 42.64992166,-1.547681084 42.62372501,-1.546875 42.59752574,-1.500781657 42.62372501,-1.45464025 42.64992166,-1.408450704 42.67611568,-1.409185804 42.70230708,-1.409921671 42.72849585,-1.410658307 42.75468201,-1.45691906 42.72849585))
817910|4|-1.338028169|42.67611568|POLYGON((-1.315926893 42.72849585,-1.362212944 42.70230708,-1.408450704 42.67611568,-1.407716371 42.64992166,-1.406982804 42.62372501,-1.40625 42.59752574,-1.360083377 42.62372501,-1.313868613 42.64992166,-1.267605634 42.67611568,-1.268267223 42.70230708,-1.268929504 42.72849585,-1.269592476 42.75468201,-1.315926893 42.72849585))
817912|4|-1.056338028|42.67611568|POLYGON((-1.033942559 42.72849585,-1.080375783 42.70230708,-1.126760563 42.67611568,-1.126173097 42.64992166,-1.125586243 42.62372501,-1.125 42.59752574,-1.078686816 42.62372501,-1.032325339 42.64992166,-0.985915493 42.67611568,-0.9864300626 42.70230708,-0.9869451697 42.72849585,-0.987460815 42.75468201,-1.033942559 42.72849585))
817915|5|-0.6338028169|42.67611568|POLYGON((-0.6109660574 42.72849585,-0.6576200418 42.70230708,-0.7042253521 42.67611568,-0.7038581856 42.64992166,-0.7034914018 42.62372501,-0.703125 42.59752574,-0.656591975 42.62372501,-0.6100104275 42.64992166,-0.5633802817 42.67611568,-0.5636743215 42.70230708,-0.5639686684 42.72849585,-0.5642633229 42.75468201,-0.6109660574 42.72849585))
817916|13|-0.4929577465|42.67611568|POLYGON((-0.4699738903 42.72849585,-0.5167014614 42.70230708,-0.5633802817 42.67611568,-0.5630865485 42.64992166,-0.5627931214 42.62372501,-0.5625 42.59752574,-0.5158936946 42.62372501,-0.4692387904 42.64992166,-0.4225352113 42.67611568,-0.4227557411 42.70230708,-0.4229765013 42.72849585,-0.4231974922 42.75468201,-0.4699738903 42.72849585))
817917|13|-0.3521126761|42.67611568|POLYGON((-0.3289817232 42.72849585,-0.375782881 42.70230708,-0.4225352113 42.67611568,-0.4223149114 42.64992166,-0.4220948411 42.62372501,-0.421875 42.59752574,-0.3751954143 42.62372501,-0.3284671533 42.64992166,-0.2816901408 42.67611568,-0.2818371608 42.70230708,-0.2819843342 42.72849585,-0.2821316614 42.75468201,-0.3289817232 42.72849585))
817919|3|-0.07042253521|42.67611568|POLYGON((-0.04699738903 42.72849585,-0.09394572025 42.70230708,-0.1408450704 42.67611568,-0.1407716371 42.64992166,-0.1406982804 42.62372501,-0.140625 42.59752574,-0.09379885357 42.62372501,-0.04692387904 42.64992166,0 42.67611568,0 42.70230708,0 42.72849585,0 42.75468201,-0.04699738903 42.72849585))
817922|12|0.3515625|42.59752574|POLYGON((0.2815432742 42.64992166,0.2813965607 42.62372501,0.28125 42.59752574,0.3279541905 42.57132384,0.3746097815 42.5451193,0.4212168487 42.51891213,0.4214360042 42.5451193,0.4216553878 42.57132384,0.421875 42.59752574,0.3751954143 42.62372501,0.3284671533 42.64992166,0.2816901408 42.67611568,0.2815432742 42.64992166))
817923|13|0.4921875|42.59752574|POLYGON((0.4223149114 42.64992166,0.4220948411 42.62372501,0.421875 42.59752574,0.4685059865 42.57132384,0.5150884495 42.5451193,0.5616224649 42.51891213,0.5619146722 42.5451193,0.5622071838 42.57132384,0.5625 42.59752574,0.5158936946 42.62372501,0.4692387904 42.64992166,0.4225352113 42.67611568,0.4223149114 42.64992166))
817925|8|0.7734375|42.59752574|POLYGON((0.7038581856 42.64992166,0.7034914018 42.62372501,0.703125 42.59752574,0.7496095783 42.57132384,0.7960457856 42.5451193,0.8424336973 42.51891213,0.8428720083 42.5451193,0.8433107756 42.57132384,0.84375 42.59752574,0.7972902553 42.62372501,0.7507820647 42.64992166,0.7042253521 42.67611568,0.7038581856 42.64992166))
817927|12|1.0546875|42.59752574|POLYGON((0.9854014599 42.64992166,0.9848879625 42.62372501,0.984375 42.59752574,1.03071317 42.57132384,1.077003122 42.5451193,1.12324493 42.51891213,1.123829344 42.5451193,1.124414368 42.57132384,1.125 42.59752574,1.078686816 42.62372501,1.032325339 42.64992166,0.985915493 42.67611568,0.9854014599 42.64992166))
817928|12|1.1953125|42.59752574|POLYGON((1.126173097 42.64992166,1.125586243 42.62372501,1.125 42.59752574,1.171264966 42.57132384,1.21748179 42.5451193,1.263650546 42.51891213,1.264308012 42.5451193,1.264966163 42.57132384,1.265625 42.59752574,1.219385096 42.62372501,1.173096976 42.64992166,1.126760563 42.67611568,1.126173097 42.64992166))
820415|1|-9.0703125|42.59752574|POLYGON((-9.056308655 42.64992166,-9.098488796 42.62372501,-9.140625 42.59752574,-9.135866736 42.57132384,-9.131113424 42.5451193,-9.126365055 42.51891213,-9.084287201 42.5451193,-9.042165539 42.57132384,-9 42.59752574,-9.004689943 42.62372501,-9.009384776 42.64992166,-9.014084507 42.67611568,-9.056308655 42.64992166))
820416|1|-8.9296875|42.59752574|POLYGON((-8.915537018 42.64992166,-8.957790516 42.62372501,-9 42.59752574,-8.99531494 42.57132384,-8.990634755 42.5451193,-8.985959438 42.51891213,-8.943808533 42.5451193,-8.901613743 42.57132384,-8.859375 42.59752574,-8.863991662 42.62372501,-8.868613139 42.64992166,-8.873239437 42.67611568,-8.915537018 42.64992166))
820417|1|-8.7890625|42.59752574|POLYGON((-8.774765381 42.64992166,-8.817092236 42.62372501,-8.859375 42.59752574,-8.854763144 42.57132384,-8.850156087 42.5451193,-8.845553822 42.51891213,-8.803329865 42.5451193,-8.761061947 42.57132384,-8.71875 42.59752574,-8.723293382 42.62372501,-8.727841502 42.64992166,-8.732394366 42.67611568,-8.774765381 42.64992166))
820418|1|-8.6484375|42.59752574|POLYGON((-8.633993743 42.64992166,-8.676393955 42.62372501,-8.71875 42.59752574,-8.714211348 42.57132384,-8.709677419 42.5451193,-8.705148206 42.51891213,-8.662851197 42.5451193,-8.620510151 42.57132384,-8.578125 42.59752574,-8.582595102 42.62372501,-8.587069864 42.64992166,-8.591549296 42.67611568,-8.633993743 42.64992166))
820419|1|-8.5078125|42.59752574|POLYGON((-8.493222106 42.64992166,-8.535695675 42.62372501,-8.578125 42.59752574,-8.573659552 42.57132384,-8.569198751 42.5451193,-8.56474259 42.51891213,-8.522372529 42.5451193,-8.479958355 42.57132384,-8.4375 42.59752574,-8.441896821 42.62372501,-8.446298227 42.64992166,-8.450704225 42.67611568,-8.493222106 42.64992166))
820420|1|-8.3671875|42.59752574|POLYGON((-8.352450469 42.64992166,-8.394997394 42.62372501,-8.4375 42.59752574,-8.433107756 42.57132384,-8.428720083 42.5451193,-8.424336973 42.51891213,-8.381893861 42.5451193,-8.339406559 42.57132384,-8.296875 42.59752574,-8.301198541 42.62372501,-8.30552659 42.64992166,-8.309859155 42.67611568,-8.352450469 42.64992166))
820421|1|-8.2265625|42.59752574|POLYGON((-8.211678832 42.64992166,-8.254299114 42.62372501,-8.296875 42.59752574,-8.29255596 42.57132384,-8.288241415 42.5451193,-8.283931357 42.51891213,-8.241415193 42.5451193,-8.198854763 42.57132384,-8.15625 42.59752574,-8.160500261 42.62372501,-8.164754953 42.64992166,-8.169014085 42.67611568,-8.211678832 42.64992166))
820422|1|-8.0859375|42.59752574|POLYGON((-8.070907195 42.64992166,-8.113600834 42.62372501,-8.15625 42.59752574,-8.152004164 42.57132384,-8.147762747 42.5451193,-8.143525741 42.51891213,-8.100936524 42.5451193,-8.058302967 42.57132384,-8.015625 42.59752574,-8.01980198 42.62372501,-8.023983316 42.64992166,-8.028169014 42.67611568,-8.070907195 42.64992166))
820423|1|-7.9453125|42.59752574|POLYGON((-7.930135558 42.64992166,-7.972902553 42.62372501,-8.015625 42.59752574,-8.011452369 42.57132384,-8.007284079 42.5451193,-8.003120125 42.51891213,-7.960457856 42.5451193,-7.917751171 42.57132384,-7.875 42.59752574,-7.8791037 42.62372501,-7.883211679 42.64992166,-7.887323944 42.67611568,-7.930135558 42.64992166))
820424|1|-7.8046875|42.59752574|POLYGON((-7.789363921 42.64992166,-7.832204273 42.62372501,-7.875 42.59752574,-7.870900573 42.57132384,-7.866805411 42.5451193,-7.862714509 42.51891213,-7.819979188 42.5451193,-7.777199375 42.57132384,-7.734375 42.59752574,-7.738405419 42.62372501,-7.742440042 42.64992166,-7.746478873 42.67611568,-7.789363921 42.64992166))
820425|1|-7.6640625|42.59752574|POLYGON((-7.648592284 42.64992166,-7.691505993 42.62372501,-7.734375 42.59752574,-7.730348777 42.57132384,-7.726326743 42.5451193,-7.722308892 42.51891213,-7.67950052 42.5451193,-7.636647579 42.57132384,-7.59375 42.59752574,-7.597707139 42.62372501,-7.601668405 42.64992166,-7.605633803 42.67611568,-7.648592284 42.64992166))
820426|1|-7.5234375|42.59752574|POLYGON((-7.507820647 42.64992166,-7.550807712 42.62372501,-7.59375 42.59752574,-7.589796981 42.57132384,-7.585848075 42.5451193,-7.581903276 42.51891213,-7.539021852 42.5451193,-7.496095783 42.57132384,-7.453125 42.59752574,-7.457008859 42.62372501,-7.460896767 42.64992166,-7.464788732 42.67611568,-7.507820647 42.64992166))
820427|1|-7.3828125|42.59752574|POLYGON((-7.367049009 42.64992166,-7.410109432 42.62372501,-7.453125 42.59752574,-7.449245185 42.57132384,-7.445369407 42.5451193,-7.44149766 42.51891213,-7.398543184 42.5451193,-7.355543988 42.57132384,-7.3125 42.59752574,-7.316310578 42.62372501,-7.32012513 42.64992166,-7.323943662 42.67611568,-7.367049009 42.64992166))
820428|3|-7.2421875|42.59752574|POLYGON((-7.226277372 42.64992166,-7.269411152 42.62372501,-7.3125 42.59752574,-7.308693389 42.57132384,-7.304890739 42.5451193,-7.301092044 42.51891213,-7.258064516 42.5451193,-7.214992192 42.57132384,-7.171875 42.59752574,-7.175612298 42.62372501,-7.179353493 42.64992166,-7.183098592 42.67611568,-7.226277372 42.64992166))
820430|3|-6.9609375|42.59752574|POLYGON((-6.944734098 42.64992166,-6.988014591 42.62372501,-7.03125 42.59752574,-7.027589797 42.57132384,-7.023933403 42.5451193,-7.020280811 42.51891213,-6.97710718 42.5451193,-6.9338886 42.57132384,-6.890625 42.59752574,-6.894215737 42.62372501,-6.897810219 42.64992166,-6.901408451 42.67611568,-6.944734098 42.64992166))
820431|2|-6.8203125|42.59752574|POLYGON((-6.803962461 42.64992166,-6.847316311 42.62372501,-6.890625 42.59752574,-6.887038001 42.57132384,-6.883454735 42.5451193,-6.879875195 42.51891213,-6.836628512 42.5451193,-6.793336804 42.57132384,-6.75 42.59752574,-6.753517457 42.62372501,-6.757038582 42.64992166,-6.76056338 42.67611568,-6.803962461 42.64992166))
820432|2|-6.6796875|42.59752574|POLYGON((-6.663190824 42.64992166,-6.70661803 42.62372501,-6.75 42.59752574,-6.746486205 42.57132384,-6.742976067 42.5451193,-6.739469579 42.51891213,-6.696149844 42.5451193,-6.652785008 42.57132384,-6.609375 42.59752574,-6.612819177 42.62372501,-6.616266945 42.64992166,-6.61971831 42.67611568,-6.663190824 42.64992166))
820433|2|-6.5390625|42.59752574|POLYGON((-6.522419187 42.64992166,-6.56591975 42.62372501,-6.609375 42.59752574,-6.605934409 42.57132384,-6.602497399 42.5451193,-6.599063963 42.51891213,-6.555671176 42.5451193,-6.512233212 42.57132384,-6.46875 42.59752574,-6.472120896 42.62372501,-6.475495308 42.64992166,-6.478873239 42.67611568,-6.522419187 42.64992166))
820434|2|-6.3984375|42.59752574|POLYGON((-6.38164755 42.64992166,-6.42522147 42.62372501,-6.46875 42.59752574,-6.465382613 42.57132384,-6.46201873 42.5451193,-6.458658346 42.51891213,-6.415192508 42.5451193,-6.371681416 42.57132384,-6.328125 42.59752574,-6.331422616 42.62372501,-6.33472367 42.64992166,-6.338028169 42.67611568,-6.38164755 42.64992166))
820435|2|-6.2578125|42.59752574|POLYGON((-6.240875912 42.64992166,-6.284523189 42.62372501,-6.328125 42.59752574,-6.324830817 42.57132384,-6.321540062 42.5451193,-6.31825273 42.51891213,-6.27471384 42.5451193,-6.23112962 42.57132384,-6.1875 42.59752574,-6.190724336 42.62372501,-6.193952033 42.64992166,-6.197183099 42.67611568,-6.240875912 42.64992166))
820437|2|-5.9765625|42.59752574|POLYGON((-5.959332638 42.64992166,-6.003126628 42.62372501,-6.046875 42.59752574,-6.043727225 42.57132384,-6.040582726 42.5451193,-6.037441498 42.51891213,-5.993756504 42.5451193,-5.950026028 42.57132384,-5.90625 42.59752574,-5.909327775 42.62372501,-5.912408759 42.64992166,-5.915492958 42.67611568,-5.959332638 42.64992166))
820438|2|-5.8359375|42.59752574|POLYGON((-5.818561001 42.64992166,-5.862428348 42.62372501,-5.90625 42.59752574,-5.903175429 42.57132384,-5.900104058 42.5451193,-5.897035881 42.51891213,-5.853277836 42.5451193,-5.809474232 42.57132384,-5.765625 42.59752574,-5.768629495 42.62372501,-5.771637122 42.64992166,-5.774647887 42.67611568,-5.818561001 42.64992166))
820439|2|-5.6953125|42.59752574|POLYGON((-5.677789364 42.64992166,-5.721730068 42.62372501,-5.765625 42.59752574,-5.762623634 42.57132384,-5.75962539 42.5451193,-5.756630265 42.51891213,-5.712799168 42.5451193,-5.668922436 42.57132384,-5.625 42.59752574,-5.627931214 42.62372501,-5.630865485 42.64992166,-5.633802817 42.67611568,-5.677789364 42.64992166))
820440|2|-5.5546875|42.59752574|POLYGON((-5.537017727 42.64992166,-5.581031787 42.62372501,-5.625 42.59752574,-5.622071838 42.57132384,-5.619146722 42.5451193,-5.616224649 42.51891213,-5.572320499 42.5451193,-5.52837064 42.57132384,-5.484375 42.59752574,-5.487232934 42.62372501,-5.490093848 42.64992166,-5.492957746 42.67611568,-5.537017727 42.64992166))
820441|2|-5.4140625|42.59752574|POLYGON((-5.39624609 42.64992166,-5.440333507 42.62372501,-5.484375 42.59752574,-5.481520042 42.57132384,-5.478668054 42.5451193,-5.475819033 42.51891213,-5.431841831 42.5451193,-5.387818844 42.57132384,-5.34375 42.59752574,-5.346534653 42.62372501,-5.349322211 42.64992166,-5.352112676 42.67611568,-5.39624609 42.64992166))
820442|2|-5.2734375|42.59752574|POLYGON((-5.255474453 42.64992166,-5.299635227 42.62372501,-5.34375 42.59752574,-5.340968246 42.57132384,-5.338189386 42.5451193,-5.335413417 42.51891213,-5.291363163 42.5451193,-5.247267048 42.57132384,-5.203125 42.59752574,-5.205836373 42.62372501,-5.208550574 42.64992166,-5.211267606 42.67611568,-5.255474453 42.64992166))
820445|5|-4.8515625|42.59752574|POLYGON((-4.833159541 42.64992166,-4.877540386 42.62372501,-4.921875 42.59752574,-4.919312858 42.57132384,-4.916753382 42.5451193,-4.914196568 42.51891213,-4.869927159 42.5451193,-4.825611661 42.57132384,-4.78125 42.59752574,-4.783741532 42.62372501,-4.786235662 42.64992166,-4.788732394 42.67611568,-4.833159541 42.64992166))
820447|3|-4.5703125|42.59752574|POLYGON((-4.551616267 42.64992166,-4.596143825 42.62372501,-4.640625 42.59752574,-4.638209266 42.57132384,-4.635796046 42.5451193,-4.633385335 42.51891213,-4.588969823 42.5451193,-4.544508069 42.57132384,-4.5 42.59752574,-4.502344971 42.62372501,-4.504692388 42.64992166,-4.507042254 42.67611568,-4.551616267 42.64992166))
820449|4|-4.2890625|42.59752574|POLYGON((-4.270072993 42.64992166,-4.314747264 42.62372501,-4.359375 42.59752574,-4.357105674 42.57132384,-4.35483871 42.5451193,-4.352574103 42.51891213,-4.308012487 42.5451193,-4.263404477 42.57132384,-4.21875 42.59752574,-4.220948411 42.62372501,-4.223149114 42.64992166,-4.225352113 42.67611568,-4.270072993 42.64992166))
820453|4|-3.7265625|42.59752574|POLYGON((-3.706986444 42.64992166,-3.751954143 42.62372501,-3.796875 42.59752574,-3.79489849 42.57132384,-3.792924037 42.5451193,-3.790951638 42.51891213,-3.746097815 42.5451193,-3.701197293 42.57132384,-3.65625 42.59752574,-3.658155289 42.62372501,-3.660062565 42.64992166,-3.661971831 42.67611568,-3.706986444 42.64992166))
820454|5|-3.5859375|42.59752574|POLYGON((-3.566214807 42.64992166,-3.611255862 42.62372501,-3.65625 42.59752574,-3.654346694 42.57132384,-3.652445369 42.5451193,-3.650546022 42.51891213,-3.605619147 42.5451193,-3.560645497 42.57132384,-3.515625 42.59752574,-3.517457009 42.62372501,-3.519290928 42.64992166,-3.521126761 42.67611568,-3.566214807 42.64992166))
820456|5|-3.3046875|42.59752574|POLYGON((-3.284671533 42.64992166,-3.329859302 42.62372501,-3.375 42.59752574,-3.373243103 42.57132384,-3.371488033 42.5451193,-3.369734789 42.51891213,-3.324661811 42.5451193,-3.279541905 42.57132384,-3.234375 42.59752574,-3.236060448 42.62372501,-3.237747654 42.64992166,-3.23943662 42.67611568,-3.284671533 42.64992166))
820457|4|-3.1640625|42.59752574|POLYGON((-3.143899896 42.64992166,-3.189161021 42.62372501,-3.234375 42.59752574,-3.232691307 42.57132384,-3.231009365 42.5451193,-3.229329173 42.51891213,-3.184183143 42.5451193,-3.138990109 42.57132384,-3.09375 42.59752574,-3.095362168 42.62372501,-3.096976017 42.64992166,-3.098591549 42.67611568,-3.143899896 42.64992166))
820459|4|-2.8828125|42.59752574|POLYGON((-2.862356621 42.64992166,-2.907764461 42.62372501,-2.953125 42.59752574,-2.951587715 42.57132384,-2.950052029 42.5451193,-2.948517941 42.51891213,-2.903225806 42.5451193,-2.857886517 42.57132384,-2.8125 42.59752574,-2.813965607 42.62372501,-2.815432742 42.64992166,-2.816901408 42.67611568,-2.862356621 42.64992166))
820460|4|-2.7421875|42.59752574|POLYGON((-2.721584984 42.64992166,-2.76706618 42.62372501,-2.8125 42.59752574,-2.811035919 42.57132384,-2.809573361 42.5451193,-2.808112324 42.51891213,-2.762747138 42.5451193,-2.717334721 42.57132384,-2.671875 42.59752574,-2.673267327 42.62372501,-2.674661105 42.64992166,-2.676056338 42.67611568,-2.721584984 42.64992166))
820461|4|-2.6015625|42.59752574|POLYGON((-2.580813347 42.64992166,-2.6263679 42.62372501,-2.671875 42.59752574,-2.670484123 42.57132384,-2.669094693 42.5451193,-2.667706708 42.51891213,-2.62226847 42.5451193,-2.576782926 42.57132384,-2.53125 42.59752574,-2.532569046 42.62372501,-2.533889468 42.64992166,-2.535211268 42.67611568,-2.580813347 42.64992166))
820462|4|-2.4609375|42.59752574|POLYGON((-2.44004171 42.64992166,-2.48566962 42.62372501,-2.53125 42.59752574,-2.529932327 42.57132384,-2.528616025 42.5451193,-2.527301092 42.51891213,-2.481789802 42.5451193,-2.43623113 42.57132384,-2.390625 42.59752574,-2.391870766 42.62372501,-2.393117831 42.64992166,-2.394366197 42.67611568,-2.44004171 42.64992166))
820464|4|-2.1796875|42.59752574|POLYGON((-2.158498436 42.64992166,-2.204273059 42.62372501,-2.25 42.59752574,-2.248828735 42.57132384,-2.247658689 42.5451193,-2.24648986 42.51891213,-2.200832466 42.5451193,-2.155127538 42.57132384,-2.109375 42.59752574,-2.110474205 42.62372501,-2.111574557 42.64992166,-2.112676056 42.67611568,-2.158498436 42.64992166))
820465|4|-2.0390625|42.59752574|POLYGON((-2.017726799 42.64992166,-2.063574779 42.62372501,-2.109375 42.59752574,-2.108276939 42.57132384,-2.107180021 42.5451193,-2.106084243 42.51891213,-2.060353798 42.5451193,-2.014575742 42.57132384,-1.96875 42.59752574,-1.969775925 42.62372501,-1.97080292 42.64992166,-1.971830986 42.67611568,-2.017726799 42.64992166))
820466|13|-1.8984375|42.59752574|POLYGON((-1.876955162 42.64992166,-1.922876498 42.62372501,-1.96875 42.59752574,-1.967725143 42.57132384,-1.966701353 42.5451193,-1.965678627 42.51891213,-1.91987513 42.5451193,-1.874023946 42.57132384,-1.828125 42.59752574,-1.829077645 42.62372501,-1.830031283 42.64992166,-1.830985915 42.67611568,-1.876955162 42.64992166))
820467|4|-1.7578125|42.59752574|POLYGON((-1.736183525 42.64992166,-1.782178218 42.62372501,-1.828125 42.59752574,-1.827173347 42.57132384,-1.826222685 42.5451193,-1.825273011 42.51891213,-1.779396462 42.5451193,-1.73347215 42.57132384,-1.6875 42.59752574,-1.688379364 42.62372501,-1.689259645 42.64992166,-1.690140845 42.67611568,-1.736183525 42.64992166))
820468|4|-1.6171875|42.59752574|POLYGON((-1.595411887 42.64992166,-1.641479937 42.62372501,-1.6875 42.59752574,-1.686621551 42.57132384,-1.685744017 42.5451193,-1.684867395 42.51891213,-1.638917794 42.5451193,-1.592920354 42.57132384,-1.546875 42.59752574,-1.547681084 42.62372501,-1.548488008 42.64992166,-1.549295775 42.67611568,-1.595411887 42.64992166))
820470|4|-1.3359375|42.59752574|POLYGON((-1.313868613 42.64992166,-1.360083377 42.62372501,-1.40625 42.59752574,-1.405517959 42.57132384,-1.404786681 42.5451193,-1.404056162 42.51891213,-1.357960458 42.5451193,-1.311816762 42.57132384,-1.265625 42.59752574,-1.266284523 42.62372501,-1.266944734 42.64992166,-1.267605634 42.67611568,-1.313868613 42.64992166))
820471|4|-1.1953125|42.59752574|POLYGON((-1.173096976 42.64992166,-1.219385096 42.62372501,-1.265625 42.59752574,-1.264966163 42.57132384,-1.264308012 42.5451193,-1.263650546 42.51891213,-1.21748179 42.5451193,-1.171264966 42.57132384,-1.125 42.59752574,-1.125586243 42.62372501,-1.126173097 42.64992166,-1.126760563 42.67611568,-1.173096976 42.64992166))
820473|13|-0.9140625|42.59752574|POLYGON((-0.8915537018 42.64992166,-0.9379885357 42.62372501,-0.984375 42.59752574,-0.9838625716 42.57132384,-0.9833506764 42.5451193,-0.9828393136 42.51891213,-0.9365244537 42.5451193,-0.8901613743 42.57132384,-0.84375 42.59752574,-0.8441896821 42.62372501,-0.8446298227 42.64992166,-0.8450704225 42.67611568,-0.8915537018 42.64992166))
820474|12|-0.7734375|42.59752574|POLYGON((-0.7507820647 42.64992166,-0.7972902553 42.62372501,-0.84375 42.59752574,-0.8433107756 42.57132384,-0.8428720083 42.5451193,-0.8424336973 42.51891213,-0.7960457856 42.5451193,-0.7496095783 42.57132384,-0.703125 42.59752574,-0.7034914018 42.62372501,-0.7038581856 42.64992166,-0.7042253521 42.67611568,-0.7507820647 42.64992166))
820475|13|-0.6328125|42.59752574|POLYGON((-0.6100104275 42.64992166,-0.656591975 42.62372501,-0.703125 42.59752574,-0.7027589797 42.57132384,-0.7023933403 42.5451193,-0.7020280811 42.51891213,-0.6555671176 42.5451193,-0.6090577824 42.57132384,-0.5625 42.59752574,-0.5627931214 42.62372501,-0.5630865485 42.64992166,-0.5633802817 42.67611568,-0.6100104275 42.64992166))
820476|13|-0.4921875|42.59752574|POLYGON((-0.4692387904 42.64992166,-0.5158936946 42.62372501,-0.5625 42.59752574,-0.5622071838 42.57132384,-0.5619146722 42.5451193,-0.5616224649 42.51891213,-0.5150884495 42.5451193,-0.4685059865 42.57132384,-0.421875 42.59752574,-0.4220948411 42.62372501,-0.4223149114 42.64992166,-0.4225352113 42.67611568,-0.4692387904 42.64992166))
820477|13|-0.3515625|42.59752574|POLYGON((-0.3284671533 42.64992166,-0.3751954143 42.62372501,-0.421875 42.59752574,-0.4216553878 42.57132384,-0.4214360042 42.5451193,-0.4212168487 42.51891213,-0.3746097815 42.5451193,-0.3279541905 42.57132384,-0.28125 42.59752574,-0.2813965607 42.62372501,-0.2815432742 42.64992166,-0.2816901408 42.67611568,-0.3284671533 42.64992166))
820479|13|-0.0703125|42.59752574|POLYGON((-0.04692387904 42.64992166,-0.09379885357 42.62372501,-0.140625 42.59752574,-0.1405517959 42.57132384,-0.1404786681 42.5451193,-0.1404056162 42.51891213,-0.09365244537 42.5451193,-0.04685059865 42.57132384,0 42.59752574,0 42.62372501,0 42.64992166,0 42.67611568,-0.04692387904 42.64992166))
820481|1|0.2106084243|42.51891213|POLYGON((0.1405517959 42.57132384,0.1404786681 42.5451193,0.1404056162 42.51891213,0.1871101871 42.49270233,0.2337662338 42.46648988,0.2803738318 42.4402748,0.2805194805 42.46648988,0.2806652807 42.49270233,0.2808112324 42.51891213,0.2341311134 42.5451193,0.1874023946 42.57132384,0.140625 42.59752574,0.1405517959 42.57132384))
820483|13|0.4914196568|42.51891213|POLYGON((0.4216553878 42.57132384,0.4214360042 42.5451193,0.4212168487 42.51891213,0.4677754678 42.49270233,0.5142857143 42.46648988,0.5607476636 42.4402748,0.561038961 42.46648988,0.5613305613 42.49270233,0.5616224649 42.51891213,0.5150884495 42.5451193,0.4685059865 42.57132384,0.421875 42.59752574,0.4216553878 42.57132384))
820485|12|0.7722308892|42.51891213|POLYGON((0.7027589797 42.57132384,0.7023933403 42.5451193,0.7020280811 42.51891213,0.7484407484 42.49270233,0.7948051948 42.46648988,0.8411214953 42.4402748,0.8415584416 42.46648988,0.841995842 42.49270233,0.8424336973 42.51891213,0.7960457856 42.5451193,0.7496095783 42.57132384,0.703125 42.59752574,0.7027589797 42.57132384))
820486|12|0.9126365055|42.51891213|POLYGON((0.8433107756 42.57132384,0.8428720083 42.5451193,0.8424336973 42.51891213,0.8887733888 42.49270233,0.9350649351 42.46648988,0.9813084112 42.4402748,0.9818181818 42.46648988,0.9823284823 42.49270233,0.9828393136 42.51891213,0.9365244537 42.5451193,0.8901613743 42.57132384,0.84375 42.59752574,0.8433107756 42.57132384))
820488|12|1.193447738|42.51891213|POLYGON((1.124414368 42.57132384,1.123829344 42.5451193,1.12324493 42.51891213,1.169438669 42.49270233,1.215584416 42.46648988,1.261682243 42.4402748,1.262337662 42.46648988,1.262993763 42.49270233,1.263650546 42.51891213,1.21748179 42.5451193,1.171264966 42.57132384,1.125 42.59752574,1.124414368 42.57132384))
820489|12|1.333853354|42.51891213|POLYGON((1.264966163 42.57132384,1.264308012 42.5451193,1.263650546 42.51891213,1.30977131 42.49270233,1.355844156 42.46648988,1.401869159 42.4402748,1.402597403 42.46648988,1.403326403 42.49270233,1.404056162 42.51891213,1.357960458 42.5451193,1.311816762 42.57132384,1.265625 42.59752574,1.264966163 42.57132384))
820490|3|1.47425897|42.51891213|POLYGON((1.405517959 42.57132384,1.404786681 42.5451193,1.404056162 42.51891213,1.45010395 42.49270233,1.496103896 42.46648988,1.542056075 42.4402748,1.542857143 42.46648988,1.543659044 42.49270233,1.544461778 42.51891213,1.498439126 42.5451193,1.452368558 42.57132384,1.40625 42.59752574,1.405517959 42.57132384))
820491|12|1.614664587|42.51891213|POLYGON((1.546069755 42.57132384,1.545265349 42.5451193,1.544461778 42.51891213,1.59043659 42.49270233,1.636363636 42.46648988,1.682242991 42.4402748,1.683116883 42.46648988,1.683991684 42.49270233,1.684867395 42.51891213,1.638917794 42.5451193,1.592920354 42.57132384,1.546875 42.59752574,1.546069755 42.57132384))
822979|1|-9.056162246|42.51891213|POLYGON((-9.042165539 42.57132384,-9.084287201 42.5451193,-9.126365055 42.51891213,-9.121621622 42.49270233,-9.116883117 42.46648988,-9.112149533 42.4402748,-9.07012987 42.46648988,-9.028066528 42.49270233,-8.985959438 42.51891213,-8.990634755 42.5451193,-8.99531494 42.57132384,-9 42.59752574,-9.042165539 42.57132384))
822980|1|-8.91575663|42.51891213|POLYGON((-8.901613743 42.57132384,-8.943808533 42.5451193,-8.985959438 42.51891213,-8.981288981 42.49270233,-8.976623377 42.46648988,-8.971962617 42.4402748,-8.92987013 42.46648988,-8.887733888 42.49270233,-8.845553822 42.51891213,-8.850156087 42.5451193,-8.854763144 42.57132384,-8.859375 42.59752574,-8.901613743 42.57132384))
822981|1|-8.775351014|42.51891213|POLYGON((-8.761061947 42.57132384,-8.803329865 42.5451193,-8.845553822 42.51891213,-8.840956341 42.49270233,-8.836363636 42.46648988,-8.831775701 42.4402748,-8.78961039 42.46648988,-8.747401247 42.49270233,-8.705148206 42.51891213,-8.709677419 42.5451193,-8.714211348 42.57132384,-8.71875 42.59752574,-8.761061947 42.57132384))
822982|1|-8.634945398|42.51891213|POLYGON((-8.620510151 42.57132384,-8.662851197 42.5451193,-8.705148206 42.51891213,-8.700623701 42.49270233,-8.696103896 42.46648988,-8.691588785 42.4402748,-8.649350649 42.46648988,-8.607068607 42.49270233,-8.56474259 42.51891213,-8.569198751 42.5451193,-8.573659552 42.57132384,-8.578125 42.59752574,-8.620510151 42.57132384))
822983|2|-8.494539782|42.51891213|POLYGON((-8.479958355 42.57132384,-8.522372529 42.5451193,-8.56474259 42.51891213,-8.56029106 42.49270233,-8.555844156 42.46648988,-8.551401869 42.4402748,-8.509090909 42.46648988,-8.466735967 42.49270233,-8.424336973 42.51891213,-8.428720083 42.5451193,-8.433107756 42.57132384,-8.4375 42.59752574,-8.479958355 42.57132384))
822984|12|-8.354134165|42.51891213|POLYGON((-8.339406559 42.57132384,-8.381893861 42.5451193,-8.424336973 42.51891213,-8.41995842 42.49270233,-8.415584416 42.46648988,-8.411214953 42.4402748,-8.368831169 42.46648988,-8.326403326 42.49270233,-8.283931357 42.51891213,-8.288241415 42.5451193,-8.29255596 42.57132384,-8.296875 42.59752574,-8.339406559 42.57132384))
822985|1|-8.213728549|42.51891213|POLYGON((-8.198854763 42.57132384,-8.241415193 42.5451193,-8.283931357 42.51891213,-8.27962578 42.49270233,-8.275324675 42.46648988,-8.271028037 42.4402748,-8.228571429 42.46648988,-8.186070686 42.49270233,-8.143525741 42.51891213,-8.147762747 42.5451193,-8.152004164 42.57132384,-8.15625 42.59752574,-8.198854763 42.57132384))
822986|1|-8.073322933|42.51891213|POLYGON((-8.058302967 42.57132384,-8.100936524 42.5451193,-8.143525741 42.51891213,-8.139293139 42.49270233,-8.135064935 42.46648988,-8.130841121 42.4402748,-8.088311688 42.46648988,-8.045738046 42.49270233,-8.003120125 42.51891213,-8.007284079 42.5451193,-8.011452369 42.57132384,-8.015625 42.59752574,-8.058302967 42.57132384))
822987|3|-7.932917317|42.51891213|POLYGON((-7.917751171 42.57132384,-7.960457856 42.5451193,-8.003120125 42.51891213,-7.998960499 42.49270233,-7.994805195 42.46648988,-7.990654206 42.4402748,-7.948051948 42.46648988,-7.905405405 42.49270233,-7.862714509 42.51891213,-7.866805411 42.5451193,-7.870900573 42.57132384,-7.875 42.59752574,-7.917751171 42.57132384))
822988|1|-7.7925117|42.51891213|POLYGON((-7.777199375 42.57132384,-7.819979188 42.5451193,-7.862714509 42.51891213,-7.858627859 42.49270233,-7.854545455 42.46648988,-7.85046729 42.4402748,-7.807792208 42.46648988,-7.765072765 42.49270233,-7.722308892 42.51891213,-7.726326743 42.5451193,-7.730348777 42.57132384,-7.734375 42.59752574,-7.777199375 42.57132384))
822989|1|-7.652106084|42.51891213|POLYGON((-7.636647579 42.57132384,-7.67950052 42.5451193,-7.722308892 42.51891213,-7.718295218 42.49270233,-7.714285714 42.46648988,-7.710280374 42.4402748,-7.667532468 42.46648988,-7.624740125 42.49270233,-7.581903276 42.51891213,-7.585848075 42.5451193,-7.589796981 42.57132384,-7.59375 42.59752574,-7.636647579 42.57132384))
822990|1|-7.511700468|42.51891213|POLYGON((-7.496095783 42.57132384,-7.539021852 42.5451193,-7.581903276 42.51891213,-7.577962578 42.49270233,-7.574025974 42.46648988,-7.570093458 42.4402748,-7.527272727 42.46648988,-7.484407484 42.49270233,-7.44149766 42.51891213,-7.445369407 42.5451193,-7.449245185 42.57132384,-7.453125 42.59752574,-7.496095783 42.57132384))
822991|1|-7.371294852|42.51891213|POLYGON((-7.355543988 42.57132384,-7.398543184 42.5451193,-7.44149766 42.51891213,-7.437629938 42.49270233,-7.433766234 42.46648988,-7.429906542 42.4402748,-7.387012987 42.46648988,-7.344074844 42.49270233,-7.301092044 42.51891213,-7.304890739 42.5451193,-7.308693389 42.57132384,-7.3125 42.59752574,-7.355543988 42.57132384))
822992|1|-7.230889236|42.51891213|POLYGON((-7.214992192 42.57132384,-7.258064516 42.5451193,-7.301092044 42.51891213,-7.297297297 42.49270233,-7.293506494 42.46648988,-7.289719626 42.4402748,-7.246753247 42.46648988,-7.203742204 42.49270233,-7.160686427 42.51891213,-7.164412071 42.5451193,-7.168141593 42.57132384,-7.171875 42.59752574,-7.214992192 42.57132384))
822993|3|-7.090483619|42.51891213|POLYGON((-7.074440396 42.57132384,-7.117585848 42.5451193,-7.160686427 42.51891213,-7.156964657 42.49270233,-7.153246753 42.46648988,-7.14953271 42.4402748,-7.106493506 42.46648988,-7.063409563 42.49270233,-7.020280811 42.51891213,-7.023933403 42.5451193,-7.027589797 42.57132384,-7.03125 42.59752574,-7.074440396 42.57132384))
822995|2|-6.809672387|42.51891213|POLYGON((-6.793336804 42.57132384,-6.836628512 42.5451193,-6.879875195 42.51891213,-6.876299376 42.49270233,-6.872727273 42.46648988,-6.869158879 42.4402748,-6.825974026 42.46648988,-6.782744283 42.49270233,-6.739469579 42.51891213,-6.742976067 42.5451193,-6.746486205 42.57132384,-6.75 42.59752574,-6.793336804 42.57132384))
822996|2|-6.669266771|42.51891213|POLYGON((-6.652785008 42.57132384,-6.696149844 42.5451193,-6.739469579 42.51891213,-6.735966736 42.49270233,-6.732467532 42.46648988,-6.728971963 42.4402748,-6.685714286 42.46648988,-6.642411642 42.49270233,-6.599063963 42.51891213,-6.602497399 42.5451193,-6.605934409 42.57132384,-6.609375 42.59752574,-6.652785008 42.57132384))
822997|3|-6.528861154|42.51891213|POLYGON((-6.512233212 42.57132384,-6.555671176 42.5451193,-6.599063963 42.51891213,-6.595634096 42.49270233,-6.592207792 42.46648988,-6.588785047 42.4402748,-6.545454545 42.46648988,-6.502079002 42.49270233,-6.458658346 42.51891213,-6.46201873 42.5451193,-6.465382613 42.57132384,-6.46875 42.59752574,-6.512233212 42.57132384))
822999|2|-6.248049922|42.51891213|POLYGON((-6.23112962 42.57132384,-6.27471384 42.5451193,-6.31825273 42.51891213,-6.314968815 42.49270233,-6.311688312 42.46648988,-6.308411215 42.4402748,-6.264935065 42.46648988,-6.221413721 42.49270233,-6.177847114 42.51891213,-6.181061394 42.5451193,-6.184279021 42.57132384,-6.1875 42.59752574,-6.23112962 42.57132384))
823000|2|-6.107644306|42.51891213|POLYGON((-6.090577824 42.57132384,-6.134235172 42.5451193,-6.177847114 42.51891213,-6.174636175 42.49270233,-6.171428571 42.46648988,-6.168224299 42.4402748,-6.124675325 42.46648988,-6.081081081 42.49270233,-6.037441498 42.51891213,-6.040582726 42.5451193,-6.043727225 42.57132384,-6.046875 42.59752574,-6.090577824 42.57132384))
823001|2|-5.96723869|42.51891213|POLYGON((-5.950026028 42.57132384,-5.993756504 42.5451193,-6.037441498 42.51891213,-6.034303534 42.49270233,-6.031168831 42.46648988,-6.028037383 42.4402748,-5.984415584 42.46648988,-5.940748441 42.49270233,-5.897035881 42.51891213,-5.900104058 42.5451193,-5.903175429 42.57132384,-5.90625 42.59752574,-5.950026028 42.57132384))
823002|2|-5.826833073|42.51891213|POLYGON((-5.809474232 42.57132384,-5.853277836 42.5451193,-5.897035881 42.51891213,-5.893970894 42.49270233,-5.890909091 42.46648988,-5.887850467 42.4402748,-5.844155844 42.46648988,-5.8004158 42.49270233,-5.756630265 42.51891213,-5.75962539 42.5451193,-5.762623634 42.57132384,-5.765625 42.59752574,-5.809474232 42.57132384))
823003|2|-5.686427457|42.51891213|POLYGON((-5.668922436 42.57132384,-5.712799168 42.5451193,-5.756630265 42.51891213,-5.753638254 42.49270233,-5.750649351 42.46648988,-5.747663551 42.4402748,-5.703896104 42.46648988,-5.66008316 42.49270233,-5.616224649 42.51891213,-5.619146722 42.5451193,-5.622071838 42.57132384,-5.625 42.59752574,-5.668922436 42.57132384))
823004|2|-5.546021841|42.51891213|POLYGON((-5.52837064 42.57132384,-5.572320499 42.5451193,-5.616224649 42.51891213,-5.613305613 42.49270233,-5.61038961 42.46648988,-5.607476636 42.4402748,-5.563636364 42.46648988,-5.51975052 42.49270233,-5.475819033 42.51891213,-5.478668054 42.5451193,-5.481520042 42.57132384,-5.484375 42.59752574,-5.52837064 42.57132384))
823005|2|-5.405616225|42.51891213|POLYGON((-5.387818844 42.57132384,-5.431841831 42.5451193,-5.475819033 42.51891213,-5.472972973 42.49270233,-5.47012987 42.46648988,-5.46728972 42.4402748,-5.423376623 42.46648988,-5.379417879 42.49270233,-5.335413417 42.51891213,-5.338189386 42.5451193,-5.340968246 42.57132384,-5.34375 42.59752574,-5.387818844 42.57132384))
823006|2|-5.265210608|42.51891213|POLYGON((-5.247267048 42.57132384,-5.291363163 42.5451193,-5.335413417 42.51891213,-5.332640333 42.49270233,-5.32987013 42.46648988,-5.327102804 42.4402748,-5.283116883 42.46648988,-5.239085239 42.49270233,-5.1950078 42.51891213,-5.197710718 42.5451193,-5.20041645 42.57132384,-5.203125 42.59752574,-5.247267048 42.57132384))
823008|2|-4.984399376|42.51891213|POLYGON((-4.966163457 42.57132384,-5.010405827 42.5451193,-5.054602184 42.51891213,-5.051975052 42.49270233,-5.049350649 42.46648988,-5.046728972 42.4402748,-5.002597403 42.46648988,-4.958419958 42.49270233,-4.914196568 42.51891213,-4.916753382 42.5451193,-4.919312858 42.57132384,-4.921875 42.59752574,-4.966163457 42.57132384))
823009|5|-4.84399376|42.51891213|POLYGON((-4.825611661 42.57132384,-4.869927159 42.5451193,-4.914196568 42.51891213,-4.911642412 42.49270233,-4.909090909 42.46648988,-4.906542056 42.4402748,-4.862337662 42.46648988,-4.818087318 42.49270233,-4.773790952 42.51891213,-4.776274714 42.5451193,-4.778761062 42.57132384,-4.78125 42.59752574,-4.825611661 42.57132384))
823010|5|-4.703588144|42.51891213|POLYGON((-4.685059865 42.57132384,-4.729448491 42.5451193,-4.773790952 42.51891213,-4.771309771 42.49270233,-4.768831169 42.46648988,-4.76635514 42.4402748,-4.722077922 42.46648988,-4.677754678 42.49270233,-4.633385335 42.51891213,-4.635796046 42.5451193,-4.638209266 42.57132384,-4.640625 42.59752574,-4.685059865 42.57132384))
823012|4|-4.422776911|42.51891213|POLYGON((-4.403956273 42.57132384,-4.448491155 42.5451193,-4.492979719 42.51891213,-4.490644491 42.49270233,-4.488311688 42.46648988,-4.485981308 42.4402748,-4.441558442 42.46648988,-4.397089397 42.49270233,-4.352574103 42.51891213,-4.35483871 42.5451193,-4.357105674 42.57132384,-4.359375 42.59752574,-4.403956273 42.57132384))
823015|5|-4.001560062|42.51891213|POLYGON((-3.982300885 42.57132384,-4.027055151 42.5451193,-4.071762871 42.51891213,-4.06964657 42.49270233,-4.067532468 42.46648988,-4.065420561 42.4402748,-4.020779221 42.46648988,-3.976091476 42.49270233,-3.931357254 42.51891213,-3.933402706 42.5451193,-3.935450286 42.57132384,-3.9375 42.59752574,-3.982300885 42.57132384))
823020|5|-3.299531981|42.51891213|POLYGON((-3.279541905 42.57132384,-3.324661811 42.5451193,-3.369734789 42.51891213,-3.367983368 42.49270233,-3.366233766 42.46648988,-3.364485981 42.4402748,-3.319480519 42.46648988,-3.274428274 42.49270233,-3.229329173 42.51891213,-3.231009365 42.5451193,-3.232691307 42.57132384,-3.234375 42.59752574,-3.279541905 42.57132384))
823022|4|-3.018720749|42.51891213|POLYGON((-2.998438313 42.57132384,-3.043704475 42.5451193,-3.088923557 42.51891213,-3.087318087 42.49270233,-3.085714286 42.46648988,-3.08411215 42.4402748,-3.038961039 42.46648988,-2.993762994 42.49270233,-2.948517941 42.51891213,-2.950052029 42.5451193,-2.951587715 42.57132384,-2.953125 42.59752574,-2.998438313 42.57132384))
823023|4|-2.878315133|42.51891213|POLYGON((-2.857886517 42.57132384,-2.903225806 42.5451193,-2.948517941 42.51891213,-2.946985447 42.49270233,-2.945454545 42.46648988,-2.943925234 42.4402748,-2.898701299 42.46648988,-2.853430353 42.49270233,-2.808112324 42.51891213,-2.809573361 42.5451193,-2.811035919 42.57132384,-2.8125 42.59752574,-2.857886517 42.57132384))
823024|4|-2.737909516|42.51891213|POLYGON((-2.717334721 42.57132384,-2.762747138 42.5451193,-2.808112324 42.51891213,-2.806652807 42.49270233,-2.805194805 42.46648988,-2.803738318 42.4402748,-2.758441558 42.46648988,-2.713097713 42.49270233,-2.667706708 42.51891213,-2.669094693 42.5451193,-2.670484123 42.57132384,-2.671875 42.59752574,-2.717334721 42.57132384))
823025|4|-2.5975039|42.51891213|POLYGON((-2.576782926 42.57132384,-2.62226847 42.5451193,-2.667706708 42.51891213,-2.666320166 42.49270233,-2.664935065 42.46648988,-2.663551402 42.4402748,-2.618181818 42.46648988,-2.572765073 42.49270233,-2.527301092 42.51891213,-2.528616025 42.5451193,-2.529932327 42.57132384,-2.53125 42.59752574,-2.576782926 42.57132384))
823026|4|-2.457098284|42.51891213|POLYGON((-2.43623113 42.57132384,-2.481789802 42.5451193,-2.527301092 42.51891213,-2.525987526 42.49270233,-2.524675325 42.46648988,-2.523364486 42.4402748,-2.477922078 42.46648988,-2.432432432 42.49270233,-2.386895476 42.51891213,-2.388137357 42.5451193,-2.389380531 42.57132384,-2.390625 42.59752574,-2.43623113 42.57132384))
823027|4|-2.316692668|42.51891213|POLYGON((-2.295679334 42.57132384,-2.341311134 42.5451193,-2.386895476 42.51891213,-2.385654886 42.49270233,-2.384415584 42.46648988,-2.38317757 42.4402748,-2.337662338 42.46648988,-2.292099792 42.49270233,-2.24648986 42.51891213,-2.247658689 42.5451193,-2.248828735 42.57132384,-2.25 42.59752574,-2.295679334 42.57132384))
823028|1|-2.176287051|42.51891213|POLYGON((-2.155127538 42.57132384,-2.200832466 42.5451193,-2.24648986 42.51891213,-2.245322245 42.49270233,-2.244155844 42.46648988,-2.242990654 42.4402748,-2.197402597 42.46648988,-2.151767152 42.49270233,-2.106084243 42.51891213,-2.107180021 42.5451193,-2.108276939 42.57132384,-2.109375 42.59752574,-2.155127538 42.57132384))
823029|4|-2.035881435|42.51891213|POLYGON((-2.014575742 42.57132384,-2.060353798 42.5451193,-2.106084243 42.51891213,-2.104989605 42.49270233,-2.103896104 42.46648988,-2.102803738 42.4402748,-2.057142857 42.46648988,-2.011434511 42.49270233,-1.965678627 42.51891213,-1.966701353 42.5451193,-1.967725143 42.57132384,-1.96875 42.59752574,-2.014575742 42.57132384))
823030|4|-1.895475819|42.51891213|POLYGON((-1.874023946 42.57132384,-1.91987513 42.5451193,-1.965678627 42.51891213,-1.964656965 42.49270233,-1.963636364 42.46648988,-1.962616822 42.4402748,-1.916883117 42.46648988,-1.871101871 42.49270233,-1.825273011 42.51891213,-1.826222685 42.5451193,-1.827173347 42.57132384,-1.828125 42.59752574,-1.874023946 42.57132384))
823031|4|-1.755070203|42.51891213|POLYGON((-1.73347215 42.57132384,-1.779396462 42.5451193,-1.825273011 42.51891213,-1.824324324 42.49270233,-1.823376623 42.46648988,-1.822429907 42.4402748,-1.776623377 42.46648988,-1.730769231 42.49270233,-1.684867395 42.51891213,-1.685744017 42.5451193,-1.686621551 42.57132384,-1.6875 42.59752574,-1.73347215 42.57132384))
823032|4|-1.614664587|42.51891213|POLYGON((-1.592920354 42.57132384,-1.638917794 42.5451193,-1.684867395 42.51891213,-1.683991684 42.49270233,-1.683116883 42.46648988,-1.682242991 42.4402748,-1.636363636 42.46648988,-1.59043659 42.49270233,-1.544461778 42.51891213,-1.545265349 42.5451193,-1.546069755 42.57132384,-1.546875 42.59752574,-1.592920354 42.57132384))
823034|4|-1.333853354|42.51891213|POLYGON((-1.311816762 42.57132384,-1.357960458 42.5451193,-1.404056162 42.51891213,-1.403326403 42.49270233,-1.402597403 42.46648988,-1.401869159 42.4402748,-1.355844156 42.46648988,-1.30977131 42.49270233,-1.263650546 42.51891213,-1.264308012 42.5451193,-1.264966163 42.57132384,-1.265625 42.59752574,-1.311816762 42.57132384))
823035|13|-1.193447738|42.51891213|POLYGON((-1.171264966 42.57132384,-1.21748179 42.5451193,-1.263650546 42.51891213,-1.262993763 42.49270233,-1.262337662 42.46648988,-1.261682243 42.4402748,-1.215584416 42.46648988,-1.169438669 42.49270233,-1.12324493 42.51891213,-1.123829344 42.5451193,-1.124414368 42.57132384,-1.125 42.59752574,-1.171264966 42.57132384))
823038|13|-0.7722308892|42.51891213|POLYGON((-0.7496095783 42.57132384,-0.7960457856 42.5451193,-0.8424336973 42.51891213,-0.841995842 42.49270233,-0.8415584416 42.46648988,-0.8411214953 42.4402748,-0.7948051948 42.46648988,-0.7484407484 42.49270233,-0.7020280811 42.51891213,-0.7023933403 42.5451193,-0.7027589797 42.57132384,-0.703125 42.59752574,-0.7496095783 42.57132384))
823039|13|-0.631825273|42.51891213|POLYGON((-0.6090577824 42.57132384,-0.6555671176 42.5451193,-0.7020280811 42.51891213,-0.7016632017 42.49270233,-0.7012987013 42.46648988,-0.7009345794 42.4402748,-0.6545454545 42.46648988,-0.6081081081 42.49270233,-0.5616224649 42.51891213,-0.5619146722 42.5451193,-0.5622071838 42.57132384,-0.5625 42.59752574,-0.6090577824 42.57132384))
823040|3|-0.4914196568|42.51891213|POLYGON((-0.4685059865 42.57132384,-0.5150884495 42.5451193,-0.5616224649 42.51891213,-0.5613305613 42.49270233,-0.561038961 42.46648988,-0.5607476636 42.4402748,-0.5142857143 42.46648988,-0.4677754678 42.49270233,-0.4212168487 42.51891213,-0.4214360042 42.5451193,-0.4216553878 42.57132384,-0.421875 42.59752574,-0.4685059865 42.57132384))
823041|13|-0.3510140406|42.51891213|POLYGON((-0.3279541905 42.57132384,-0.3746097815 42.5451193,-0.4212168487 42.51891213,-0.420997921 42.49270233,-0.4207792208 42.46648988,-0.4205607477 42.4402748,-0.374025974 42.46648988,-0.3274428274 42.49270233,-0.2808112324 42.51891213,-0.2809573361 42.5451193,-0.2811035919 42.57132384,-0.28125 42.59752574,-0.3279541905 42.57132384))
823043|13|-0.07020280811|42.51891213|POLYGON((-0.04685059865 42.57132384,-0.09365244537 42.5451193,-0.1404056162 42.51891213,-0.1403326403 42.49270233,-0.1402597403 42.46648988,-0.1401869159 42.4402748,-0.09350649351 42.46648988,-0.04677754678 42.49270233,0 42.51891213,0 42.5451193,0 42.57132384,0 42.59752574,-0.04685059865 42.57132384))
823044|12|0.07009345794|42.4402748|POLYGON((0 42.49270233,0 42.46648988,0 42.4402748,0.04670472237 42.41405707,0.09336099585 42.3878367,0.1399688958 42.36161368,0.1400414938 42.3878367,0.1401141671 42.41405707,0.1401869159 42.4402748,0.09350649351 42.46648988,0.04677754678 42.49270233,0 42.51891213,0 42.49270233))
823045|13|0.2102803738|42.4402748|POLYGON((0.1403326403 42.49270233,0.1402597403 42.46648988,0.1401869159 42.4402748,0.1868188895 42.41405707,0.2334024896 42.3878367,0.2799377916 42.36161368,0.2800829876 42.3878367,0.2802283342 42.41405707,0.2803738318 42.4402748,0.2337662338 42.46648988,0.1871101871 42.49270233,0.1404056162 42.51891213,0.1403326403 42.49270233))
823046|13|0.3504672897|42.4402748|POLYGON((0.2806652807 42.49270233,0.2805194805 42.46648988,0.2803738318 42.4402748,0.3269330566 42.41405707,0.3734439834 42.3878367,0.4199066874 42.36161368,0.4201244813 42.3878367,0.4203425013 42.41405707,0.4205607477 42.4402748,0.374025974 42.46648988,0.3274428274 42.49270233,0.2808112324 42.51891213,0.2806652807 42.49270233))
823048|12|0.6308411215|42.4402748|POLYGON((0.5613305613 42.49270233,0.561038961 42.46648988,0.5607476636 42.4402748,0.6071613908 42.41405707,0.653526971 42.3878367,0.699844479 42.36161368,0.7002074689 42.3878367,0.7005708355 42.41405707,0.7009345794 42.4402748,0.6545454545 42.46648988,0.6081081081 42.49270233,0.5616224649 42.51891213,0.5613305613 42.49270233))
823049|12|0.7710280374|42.4402748|POLYGON((0.7016632017 42.49270233,0.7012987013 42.46648988,0.7009345794 42.4402748,0.7472755579 42.41405707,0.7935684647 42.3878367,0.8398133748 42.36161368,0.8402489627 42.3878367,0.8406850026 42.41405707,0.8411214953 42.4402748,0.7948051948 42.46648988,0.7484407484 42.49270233,0.7020280811 42.51891213,0.7016632017 42.49270233))
823050|12|0.9112149533|42.4402748|POLYGON((0.841995842 42.49270233,0.8415584416 42.46648988,0.8411214953 42.4402748,0.887389725 42.41405707,0.9336099585 42.3878367,0.9797822706 42.36161368,0.9802904564 42.3878367,0.9807991697 42.41405707,0.9813084112 42.4402748,0.9350649351 42.46648988,0.8887733888 42.49270233,0.8424336973 42.51891213,0.841995842 42.49270233))
823051|12|1.051401869|42.4402748|POLYGON((0.9823284823 42.49270233,0.9818181818 42.46648988,0.9813084112 42.4402748,1.027503892 42.41405707,1.073651452 42.3878367,1.119751166 42.36161368,1.12033195 42.3878367,1.120913337 42.41405707,1.121495327 42.4402748,1.075324675 42.46648988,1.029106029 42.49270233,0.9828393136 42.51891213,0.9823284823 42.49270233))
823052|12|1.191588785|42.4402748|POLYGON((1.122661123 42.49270233,1.122077922 42.46648988,1.121495327 42.4402748,1.167618059 42.41405707,1.213692946 42.3878367,1.259720062 42.36161368,1.260373444 42.3878367,1.261027504 42.41405707,1.261682243 42.4402748,1.215584416 42.46648988,1.169438669 42.49270233,1.12324493 42.51891213,1.122661123 42.49270233))
823053|12|1.331775701|42.4402748|POLYGON((1.262993763 42.49270233,1.262337662 42.46648988,1.261682243 42.4402748,1.307732226 42.41405707,1.35373444 42.3878367,1.399688958 42.36161368,1.400414938 42.3878367,1.401141671 42.41405707,1.401869159 42.4402748,1.355844156 42.46648988,1.30977131 42.49270233,1.263650546 42.51891213,1.262993763 42.49270233))
823054|12|1.471962617|42.4402748|POLYGON((1.403326403 42.49270233,1.402597403 42.46648988,1.401869159 42.4402748,1.447846393 42.41405707,1.493775934 42.3878367,1.539657854 42.36161368,1.540456432 42.3878367,1.541255838 42.41405707,1.542056075 42.4402748,1.496103896 42.46648988,1.45010395 42.49270233,1.404056162 42.51891213,1.403326403 42.49270233))
823057|12|1.892523364|42.4402748|POLYGON((1.824324324 42.49270233,1.823376623 42.46648988,1.822429907 42.4402748,1.868188895 42.41405707,1.913900415 42.3878367,1.959564541 42.36161368,1.960580913 42.3878367,1.961598339 42.41405707,1.962616822 42.4402748,1.916883117 42.46648988,1.871101871 42.49270233,1.825273011 42.51891213,1.824324324 42.49270233))
823058|12|2.03271028|42.4402748|POLYGON((1.964656965 42.49270233,1.963636364 42.46648988,1.962616822 42.4402748,2.008303062 42.41405707,2.053941909 42.3878367,2.099533437 42.36161368,2.100622407 42.3878367,2.101712506 42.41405707,2.102803738 42.4402748,2.057142857 42.46648988,2.011434511 42.49270233,1.965678627 42.51891213,1.964656965 42.49270233))
823064|12|2.873831776|42.4402748|POLYGON((2.806652807 42.49270233,2.805194805 42.46648988,2.803738318 42.4402748,2.848988064 42.41405707,2.894190871 42.3878367,2.939346812 42.36161368,2.940871369 42.3878367,2.942397509 42.41405707,2.943925234 42.4402748,2.898701299 42.46648988,2.853430353 42.49270233,2.808112324 42.51891213,2.806652807 42.49270233))
823066|12|3.154205607|42.4402748|POLYGON((3.087318087 42.49270233,3.085714286 42.46648988,3.08411215 42.4402748,3.129216399 42.41405707,3.174273859 42.3878367,3.219284603 42.36161368,3.220954357 42.3878367,3.222625843 42.41405707,3.224299065 42.4402748,3.179220779 42.46648988,3.134095634 42.49270233,3.088923557 42.51891213,3.087318087 42.49270233))
825548|1|-8.901869159|42.4402748|POLYGON((-8.887733888 42.49270233,-8.92987013 42.46648988,-8.971962617 42.4402748,-8.967306694 42.41405707,-8.962655602 42.3878367,-8.958009331 42.36161368,-8.915975104 42.3878367,-8.87389725 42.41405707,-8.831775701 42.4402748,-8.836363636 42.46648988,-8.840956341 42.49270233,-8.845553822 42.51891213,-8.887733888 42.49270233))
825549|1|-8.761682243|42.4402748|POLYGON((-8.747401247 42.49270233,-8.78961039 42.46648988,-8.831775701 42.4402748,-8.827192527 42.41405707,-8.822614108 42.3878367,-8.818040435 42.36161368,-8.77593361 42.3878367,-8.733783083 42.41405707,-8.691588785 42.4402748,-8.696103896 42.46648988,-8.700623701 42.49270233,-8.705148206 42.51891213,-8.747401247 42.49270233))
825550|1|-8.621495327|42.4402748|POLYGON((-8.607068607 42.49270233,-8.649350649 42.46648988,-8.691588785 42.4402748,-8.68707836 42.41405707,-8.682572614 42.3878367,-8.67807154 42.36161368,-8.635892116 42.3878367,-8.593668915 42.41405707,-8.551401869 42.4402748,-8.555844156 42.46648988,-8.56029106 42.49270233,-8.56474259 42.51891213,-8.607068607 42.49270233))
825551|1|-8.481308411|42.4402748|POLYGON((-8.466735967 42.49270233,-8.509090909 42.46648988,-8.551401869 42.4402748,-8.546964193 42.41405707,-8.54253112 42.3878367,-8.538102644 42.36161368,-8.495850622 42.3878367,-8.453554748 42.41405707,-8.411214953 42.4402748,-8.415584416 42.46648988,-8.41995842 42.49270233,-8.424336973 42.51891213,-8.466735967 42.49270233))
825552|1|-8.341121495|42.4402748|POLYGON((-8.326403326 42.49270233,-8.368831169 42.46648988,-8.411214953 42.4402748,-8.406850026 42.41405707,-8.402489627 42.3878367,-8.398133748 42.36161368,-8.355809129 42.3878367,-8.313440581 42.41405707,-8.271028037 42.4402748,-8.275324675 42.46648988,-8.27962578 42.49270233,-8.283931357 42.51891213,-8.326403326 42.49270233))
825553|1|-8.200934579|42.4402748|POLYGON((-8.186070686 42.49270233,-8.228571429 42.46648988,-8.271028037 42.4402748,-8.266735859 42.41405707,-8.262448133 42.3878367,-8.258164852 42.36161368,-8.215767635 42.3878367,-8.173326414 42.41405707,-8.130841121 42.4402748,-8.135064935 42.46648988,-8.139293139 42.49270233,-8.143525741 42.51891213,-8.186070686 42.49270233))
825554|1|-8.060747664|42.4402748|POLYGON((-8.045738046 42.49270233,-8.088311688 42.46648988,-8.130841121 42.4402748,-8.126621692 42.41405707,-8.122406639 42.3878367,-8.118195956 42.36161368,-8.075726141 42.3878367,-8.033212247 42.41405707,-7.990654206 42.4402748,-7.994805195 42.46648988,-7.998960499 42.49270233,-8.003120125 42.51891213,-8.045738046 42.49270233))
825555|1|-7.920560748|42.4402748|POLYGON((-7.905405405 42.49270233,-7.948051948 42.46648988,-7.990654206 42.4402748,-7.986507525 42.41405707,-7.982365145 42.3878367,-7.978227061 42.36161368,-7.935684647 42.3878367,-7.89309808 42.41405707,-7.85046729 42.4402748,-7.854545455 42.46648988,-7.858627859 42.49270233,-7.862714509 42.51891213,-7.905405405 42.49270233))
825556|3|-7.780373832|42.4402748|POLYGON((-7.765072765 42.49270233,-7.807792208 42.46648988,-7.85046729 42.4402748,-7.846393358 42.41405707,-7.842323651 42.3878367,-7.838258165 42.36161368,-7.795643154 42.3878367,-7.752983913 42.41405707,-7.710280374 42.4402748,-7.714285714 42.46648988,-7.718295218 42.49270233,-7.722308892 42.51891213,-7.765072765 42.49270233))
825557|1|-7.640186916|42.4402748|POLYGON((-7.624740125 42.49270233,-7.667532468 42.46648988,-7.710280374 42.4402748,-7.70627919 42.41405707,-7.702282158 42.3878367,-7.698289269 42.36161368,-7.65560166 42.3878367,-7.612869746 42.41405707,-7.570093458 42.4402748,-7.574025974 42.46648988,-7.577962578 42.49270233,-7.581903276 42.51891213,-7.624740125 42.49270233))
825559|1|-7.359813084|42.4402748|POLYGON((-7.344074844 42.49270233,-7.387012987 42.46648988,-7.429906542 42.4402748,-7.426050856 42.41405707,-7.42219917 42.3878367,-7.418351477 42.36161368,-7.375518672 42.3878367,-7.332641412 42.41405707,-7.289719626 42.4402748,-7.293506494 42.46648988,-7.297297297 42.49270233,-7.301092044 42.51891213,-7.344074844 42.49270233))
825561|1|-7.079439252|42.4402748|POLYGON((-7.063409563 42.49270233,-7.106493506 42.46648988,-7.14953271 42.4402748,-7.145822522 42.41405707,-7.142116183 42.3878367,-7.138413686 42.36161368,-7.095435685 42.3878367,-7.052413077 42.41405707,-7.009345794 42.4402748,-7.012987013 42.46648988,-7.016632017 42.49270233,-7.020280811 42.51891213,-7.063409563 42.49270233))
825562|1|-6.939252336|42.4402748|POLYGON((-6.923076923 42.49270233,-6.966233766 42.46648988,-7.009345794 42.4402748,-7.005708355 42.41405707,-7.002074689 42.3878367,-6.99844479 42.36161368,-6.955394191 42.3878367,-6.91229891 42.41405707,-6.869158879 42.4402748,-6.872727273 42.46648988,-6.876299376 42.49270233,-6.879875195 42.51891213,-6.923076923 42.49270233))
825563|2|-6.799065421|42.4402748|POLYGON((-6.782744283 42.49270233,-6.825974026 42.46648988,-6.869158879 42.4402748,-6.865594188 42.41405707,-6.862033195 42.3878367,-6.858475894 42.36161368,-6.815352697 42.3878367,-6.772184743 42.41405707,-6.728971963 42.4402748,-6.732467532 42.46648988,-6.735966736 42.49270233,-6.739469579 42.51891213,-6.782744283 42.49270233))
825565|2|-6.518691589|42.4402748|POLYGON((-6.502079002 42.49270233,-6.545454545 42.46648988,-6.588785047 42.4402748,-6.585365854 42.41405707,-6.581950207 42.3878367,-6.578538103 42.36161368,-6.53526971 42.3878367,-6.491956409 42.41405707,-6.448598131 42.4402748,-6.451948052 42.46648988,-6.455301455 42.49270233,-6.458658346 42.51891213,-6.502079002 42.49270233))
825566|5|-6.378504673|42.4402748|POLYGON((-6.361746362 42.49270233,-6.405194805 42.46648988,-6.448598131 42.4402748,-6.445251687 42.41405707,-6.441908714 42.3878367,-6.438569207 42.36161368,-6.395228216 42.3878367,-6.351842242 42.41405707,-6.308411215 42.4402748,-6.311688312 42.46648988,-6.314968815 42.49270233,-6.31825273 42.51891213,-6.361746362 42.49270233))
825567|2|-6.238317757|42.4402748|POLYGON((-6.221413721 42.49270233,-6.264935065 42.46648988,-6.308411215 42.4402748,-6.305137519 42.41405707,-6.30186722 42.3878367,-6.298600311 42.36161368,-6.255186722 42.3878367,-6.211728075 42.41405707,-6.168224299 42.4402748,-6.171428571 42.46648988,-6.174636175 42.49270233,-6.177847114 42.51891213,-6.221413721 42.49270233))
825568|2|-6.098130841|42.4402748|POLYGON((-6.081081081 42.49270233,-6.124675325 42.46648988,-6.168224299 42.4402748,-6.165023352 42.41405707,-6.161825726 42.3878367,-6.158631415 42.36161368,-6.115145228 42.3878367,-6.071613908 42.41405707,-6.028037383 42.4402748,-6.031168831 42.46648988,-6.034303534 42.49270233,-6.037441498 42.51891213,-6.081081081 42.49270233))
825569|2|-5.957943925|42.4402748|POLYGON((-5.940748441 42.49270233,-5.984415584 42.46648988,-6.028037383 42.4402748,-6.024909185 42.41405707,-6.021784232 42.3878367,-6.018662519 42.36161368,-5.975103734 42.3878367,-5.931499741 42.41405707,-5.887850467 42.4402748,-5.890909091 42.46648988,-5.893970894 42.49270233,-5.897035881 42.51891213,-5.940748441 42.49270233))
825570|2|-5.817757009|42.4402748|POLYGON((-5.8004158 42.49270233,-5.844155844 42.46648988,-5.887850467 42.4402748,-5.884795018 42.41405707,-5.881742739 42.3878367,-5.878693624 42.36161368,-5.835062241 42.3878367,-5.791385573 42.41405707,-5.747663551 42.4402748,-5.750649351 42.46648988,-5.753638254 42.49270233,-5.756630265 42.51891213,-5.8004158 42.49270233))
825571|2|-5.677570093|42.4402748|POLYGON((-5.66008316 42.49270233,-5.703896104 42.46648988,-5.747663551 42.4402748,-5.744680851 42.41405707,-5.741701245 42.3878367,-5.738724728 42.36161368,-5.695020747 42.3878367,-5.651271406 42.41405707,-5.607476636 42.4402748,-5.61038961 42.46648988,-5.613305613 42.49270233,-5.616224649 42.51891213,-5.66008316 42.49270233))
825572|2|-5.537383178|42.4402748|POLYGON((-5.51975052 42.49270233,-5.563636364 42.46648988,-5.607476636 42.4402748,-5.604566684 42.41405707,-5.601659751 42.3878367,-5.598755832 42.36161368,-5.554979253 42.3878367,-5.511157239 42.41405707,-5.46728972 42.4402748,-5.47012987 42.46648988,-5.472972973 42.49270233,-5.475819033 42.51891213,-5.51975052 42.49270233))
825573|2|-5.397196262|42.4402748|POLYGON((-5.379417879 42.49270233,-5.423376623 42.46648988,-5.46728972 42.4402748,-5.464452517 42.41405707,-5.461618257 42.3878367,-5.458786936 42.36161368,-5.414937759 42.3878367,-5.371043072 42.41405707,-5.327102804 42.4402748,-5.32987013 42.46648988,-5.332640333 42.49270233,-5.335413417 42.51891213,-5.379417879 42.49270233))
825574|2|-5.257009346|42.4402748|POLYGON((-5.239085239 42.49270233,-5.283116883 42.46648988,-5.327102804 42.4402748,-5.32433835 42.41405707,-5.321576763 42.3878367,-5.31881804 42.36161368,-5.274896266 42.3878367,-5.230928905 42.41405707,-5.186915888 42.4402748,-5.18961039 42.46648988,-5.192307692 42.49270233,-5.1950078 42.51891213,-5.239085239 42.49270233))
825575|3|-5.11682243|42.4402748|POLYGON((-5.098752599 42.49270233,-5.142857143 42.46648988,-5.186915888 42.4402748,-5.184224183 42.41405707,-5.18153527 42.3878367,-5.178849145 42.36161368,-5.134854772 42.3878367,-5.090814738 42.41405707,-5.046728972 42.4402748,-5.049350649 42.46648988,-5.051975052 42.49270233,-5.054602184 42.51891213,-5.098752599 42.49270233))
825576|2|-4.976635514|42.4402748|POLYGON((-4.958419958 42.49270233,-5.002597403 42.46648988,-5.046728972 42.4402748,-5.044110016 42.41405707,-5.041493776 42.3878367,-5.038880249 42.36161368,-4.994813278 42.3878367,-4.950700571 42.41405707,-4.906542056 42.4402748,-4.909090909 42.46648988,-4.911642412 42.49270233,-4.914196568 42.51891213,-4.958419958 42.49270233))
825578|4|-4.696261682|42.4402748|POLYGON((-4.677754678 42.49270233,-4.722077922 42.46648988,-4.76635514 42.4402748,-4.763881681 42.41405707,-4.761410788 42.3878367,-4.758942457 42.36161368,-4.71473029 42.3878367,-4.670472237 42.41405707,-4.626168224 42.4402748,-4.628571429 42.46648988,-4.630977131 42.49270233,-4.633385335 42.51891213,-4.677754678 42.49270233))
825580|5|-4.41588785|42.4402748|POLYGON((-4.397089397 42.49270233,-4.441558442 42.46648988,-4.485981308 42.4402748,-4.483653347 42.41405707,-4.481327801 42.3878367,-4.479004666 42.36161368,-4.434647303 42.3878367,-4.390243902 42.41405707,-4.345794393 42.4402748,-4.348051948 42.46648988,-4.35031185 42.49270233,-4.352574103 42.51891213,-4.397089397 42.49270233))
825582|3|-4.135514019|42.4402748|POLYGON((-4.116424116 42.49270233,-4.161038961 42.46648988,-4.205607477 42.4402748,-4.203425013 42.41405707,-4.201244813 42.3878367,-4.199066874 42.36161368,-4.154564315 42.3878367,-4.110015568 42.41405707,-4.065420561 42.4402748,-4.067532468 42.46648988,-4.06964657 42.49270233,-4.071762871 42.51891213,-4.116424116 42.49270233))
825583|5|-3.995327103|42.4402748|POLYGON((-3.976091476 42.49270233,-4.020779221 42.46648988,-4.065420561 42.4402748,-4.063310846 42.41405707,-4.06120332 42.3878367,-4.059097978 42.36161368,-4.014522822 42.3878367,-3.969901401 42.41405707,-3.925233645 42.4402748,-3.927272727 42.46648988,-3.929313929 42.49270233,-3.931357254 42.51891213,-3.976091476 42.49270233))
825584|4|-3.855140187|42.4402748|POLYGON((-3.835758836 42.49270233,-3.880519481 42.46648988,-3.925233645 42.4402748,-3.923196679 42.41405707,-3.921161826 42.3878367,-3.919129082 42.36161368,-3.874481328 42.3878367,-3.829787234 42.41405707,-3.785046729 42.4402748,-3.787012987 42.46648988,-3.788981289 42.49270233,-3.790951638 42.51891213,-3.835758836 42.49270233))
825585|5|-3.714953271|42.4402748|POLYGON((-3.695426195 42.49270233,-3.74025974 42.46648988,-3.785046729 42.4402748,-3.783082512 42.41405707,-3.781120332 42.3878367,-3.779160187 42.36161368,-3.734439834 42.3878367,-3.689673067 42.41405707,-3.644859813 42.4402748,-3.646753247 42.46648988,-3.648648649 42.49270233,-3.650546022 42.51891213,-3.695426195 42.49270233))
825586|5|-3.574766355|42.4402748|POLYGON((-3.555093555 42.49270233,-3.6 42.46648988,-3.644859813 42.4402748,-3.642968345 42.41405707,-3.641078838 42.3878367,-3.639191291 42.36161368,-3.59439834 42.3878367,-3.5495589 42.41405707,-3.504672897 42.4402748,-3.506493506 42.46648988,-3.508316008 42.49270233,-3.510140406 42.51891213,-3.555093555 42.49270233))
825587|4|-3.434579439|42.4402748|POLYGON((-3.414760915 42.49270233,-3.45974026 42.46648988,-3.504672897 42.4402748,-3.502854177 42.41405707,-3.501037344 42.3878367,-3.499222395 42.36161368,-3.454356846 42.3878367,-3.409444733 42.41405707,-3.364485981 42.4402748,-3.366233766 42.46648988,-3.367983368 42.49270233,-3.369734789 42.51891213,-3.414760915 42.49270233))
825589|4|-3.154205607|42.4402748|POLYGON((-3.134095634 42.49270233,-3.179220779 42.46648988,-3.224299065 42.4402748,-3.222625843 42.41405707,-3.220954357 42.3878367,-3.219284603 42.36161368,-3.174273859 42.3878367,-3.129216399 42.41405707,-3.08411215 42.4402748,-3.085714286 42.46648988,-3.087318087 42.49270233,-3.088923557 42.51891213,-3.134095634 42.49270233))
825590|4|-3.014018692|42.4402748|POLYGON((-2.993762994 42.49270233,-3.038961039 42.46648988,-3.08411215 42.4402748,-3.082511676 42.41405707,-3.080912863 42.3878367,-3.079315708 42.36161368,-3.034232365 42.3878367,-2.989102231 42.41405707,-2.943925234 42.4402748,-2.945454545 42.46648988,-2.946985447 42.49270233,-2.948517941 42.51891213,-2.993762994 42.49270233))
825591|4|-2.873831776|42.4402748|POLYGON((-2.853430353 42.49270233,-2.898701299 42.46648988,-2.943925234 42.4402748,-2.942397509 42.41405707,-2.940871369 42.3878367,-2.939346812 42.36161368,-2.894190871 42.3878367,-2.848988064 42.41405707,-2.803738318 42.4402748,-2.805194805 42.46648988,-2.806652807 42.49270233,-2.808112324 42.51891213,-2.853430353 42.49270233))
825592|4|-2.73364486|42.4402748|POLYGON((-2.713097713 42.49270233,-2.758441558 42.46648988,-2.803738318 42.4402748,-2.802283342 42.41405707,-2.800829876 42.3878367,-2.799377916 42.36161368,-2.754149378 42.3878367,-2.708873897 42.41405707,-2.663551402 42.4402748,-2.664935065 42.46648988,-2.666320166 42.49270233,-2.667706708 42.51891213,-2.713097713 42.49270233))
825593|4|-2.593457944|42.4402748|POLYGON((-2.572765073 42.49270233,-2.618181818 42.46648988,-2.663551402 42.4402748,-2.662169175 42.41405707,-2.660788382 42.3878367,-2.65940902 42.36161368,-2.614107884 42.3878367,-2.56875973 42.41405707,-2.523364486 42.4402748,-2.524675325 42.46648988,-2.525987526 42.49270233,-2.527301092 42.51891213,-2.572765073 42.49270233))
825594|4|-2.453271028|42.4402748|POLYGON((-2.432432432 42.49270233,-2.477922078 42.46648988,-2.523364486 42.4402748,-2.522055008 42.41405707,-2.520746888 42.3878367,-2.519440124 42.36161368,-2.47406639 42.3878367,-2.428645563 42.41405707,-2.38317757 42.4402748,-2.384415584 42.46648988,-2.385654886 42.49270233,-2.386895476 42.51891213,-2.432432432 42.49270233))
825595|4|-2.313084112|42.4402748|POLYGON((-2.292099792 42.49270233,-2.337662338 42.46648988,-2.38317757 42.4402748,-2.381940841 42.41405707,-2.380705394 42.3878367,-2.379471229 42.36161368,-2.334024896 42.3878367,-2.288531396 42.41405707,-2.242990654 42.4402748,-2.244155844 42.46648988,-2.245322245 42.49270233,-2.24648986 42.51891213,-2.292099792 42.49270233))
825596|4|-2.172897196|42.4402748|POLYGON((-2.151767152 42.49270233,-2.197402597 42.46648988,-2.242990654 42.4402748,-2.241826674 42.41405707,-2.2406639 42.3878367,-2.239502333 42.36161368,-2.193983402 42.3878367,-2.148417229 42.41405707,-2.102803738 42.4402748,-2.103896104 42.46648988,-2.104989605 42.49270233,-2.106084243 42.51891213,-2.151767152 42.49270233))
825597|4|-2.03271028|42.4402748|POLYGON((-2.011434511 42.49270233,-2.057142857 42.46648988,-2.102803738 42.4402748,-2.101712506 42.41405707,-2.100622407 42.3878367,-2.099533437 42.36161368,-2.053941909 42.3878367,-2.008303062 42.41405707,-1.962616822 42.4402748,-1.963636364 42.46648988,-1.964656965 42.49270233,-1.965678627 42.51891213,-2.011434511 42.49270233))
825598|4|-1.892523364|42.4402748|POLYGON((-1.871101871 42.49270233,-1.916883117 42.46648988,-1.962616822 42.4402748,-1.961598339 42.41405707,-1.960580913 42.3878367,-1.959564541 42.36161368,-1.913900415 42.3878367,-1.868188895 42.41405707,-1.822429907 42.4402748,-1.823376623 42.46648988,-1.824324324 42.49270233,-1.825273011 42.51891213,-1.871101871 42.49270233))
825599|4|-1.752336449|42.4402748|POLYGON((-1.730769231 42.49270233,-1.776623377 42.46648988,-1.822429907 42.4402748,-1.821484172 42.41405707,-1.820539419 42.3878367,-1.819595645 42.36161368,-1.773858921 42.3878367,-1.728074728 42.41405707,-1.682242991 42.4402748,-1.683116883 42.46648988,-1.683991684 42.49270233,-1.684867395 42.51891213,-1.730769231 42.49270233))
825600|4|-1.612149533|42.4402748|POLYGON((-1.59043659 42.49270233,-1.636363636 42.46648988,-1.682242991 42.4402748,-1.681370005 42.41405707,-1.680497925 42.3878367,-1.67962675 42.36161368,-1.633817427 42.3878367,-1.58796056 42.41405707,-1.542056075 42.4402748,-1.542857143 42.46648988,-1.543659044 42.49270233,-1.544461778 42.51891213,-1.59043659 42.49270233))
825609|13|-0.3504672897|42.4402748|POLYGON((-0.3274428274 42.49270233,-0.374025974 42.46648988,-0.4205607477 42.4402748,-0.4203425013 42.41405707,-0.4201244813 42.3878367,-0.4199066874 42.36161368,-0.3734439834 42.3878367,-0.3269330566 42.41405707,-0.2803738318 42.4402748,-0.2805194805 42.46648988,-0.2806652807 42.49270233,-0.2808112324 42.51891213,-0.3274428274 42.49270233))
825613|14|0.2099533437|42.36161368|POLYGON((0.1401141671 42.41405707,0.1400414938 42.3878367,0.1399688958 42.36161368,0.1865284974 42.33538801,0.2330398757 42.30915969,0.2795031056 42.28292871,0.2796478509 42.30915969,0.2797927461 42.33538801,0.2799377916 42.36161368,0.2334024896 42.3878367,0.1868188895 42.41405707,0.1401869159 42.4402748,0.1401141671 42.41405707))
825615|13|0.4898911353|42.36161368|POLYGON((0.4203425013 42.41405707,0.4201244813 42.3878367,0.4199066874 42.36161368,0.4663212435 42.33538801,0.5126877266 42.30915969,0.5590062112 42.28292871,0.5592957017 42.30915969,0.5595854922 42.33538801,0.5598755832 42.36161368,0.5134854772 42.3878367,0.4670472237 42.41405707,0.4205607477 42.4402748,0.4203425013 42.41405707))
825617|12|0.7698289269|42.36161368|POLYGON((0.7005708355 42.41405707,0.7002074689 42.3878367,0.699844479 42.36161368,0.7461139896 42.33538801,0.7923355774 42.30915969,0.8385093168 42.28292871,0.8389435526 42.30915969,0.8393782383 42.33538801,0.8398133748 42.36161368,0.7935684647 42.3878367,0.7472755579 42.41405707,0.7009345794 42.4402748,0.7005708355 42.41405707))
825619|12|1.049766719|42.36161368|POLYGON((0.9807991697 42.41405707,0.9802904564 42.3878367,0.9797822706 42.36161368,1.025906736 42.33538801,1.071983428 42.30915969,1.118012422 42.28292871,1.118591403 42.30915969,1.119170984 42.33538801,1.119751166 42.36161368,1.073651452 42.3878367,1.027503892 42.41405707,0.9813084112 42.4402748,0.9807991697 42.41405707))
825620|12|1.189735614|42.36161368|POLYGON((1.120913337 42.41405707,1.12033195 42.3878367,1.119751166 42.36161368,1.165803109 42.33538801,1.211807354 42.30915969,1.257763975 42.28292871,1.258415329 42.30915969,1.259067358 42.33538801,1.259720062 42.36161368,1.213692946 42.3878367,1.167618059 42.41405707,1.121495327 42.4402748,1.120913337 42.41405707))
825621|12|1.32970451|42.36161368|POLYGON((1.261027504 42.41405707,1.260373444 42.3878367,1.259720062 42.36161368,1.305699482 42.33538801,1.351631279 42.30915969,1.397515528 42.28292871,1.398239254 42.30915969,1.398963731 42.33538801,1.399688958 42.36161368,1.35373444 42.3878367,1.307732226 42.41405707,1.261682243 42.4402748,1.261027504 42.41405707))
825622|12|1.469673406|42.36161368|POLYGON((1.401141671 42.41405707,1.400414938 42.3878367,1.399688958 42.36161368,1.445595855 42.33538801,1.491455205 42.30915969,1.537267081 42.28292871,1.53806318 42.30915969,1.538860104 42.33538801,1.539657854 42.36161368,1.493775934 42.3878367,1.447846393 42.41405707,1.401869159 42.4402748,1.401141671 42.41405707))
825624|12|1.749611198|42.36161368|POLYGON((1.681370005 42.41405707,1.680497925 42.3878367,1.67962675 42.36161368,1.725388601 42.33538801,1.771103055 42.30915969,1.816770186 42.28292871,1.817711031 42.30915969,1.81865285 42.33538801,1.819595645 42.36161368,1.773858921 42.3878367,1.728074728 42.41405707,1.682242991 42.4402748,1.681370005 42.41405707))
825625|12|1.889580093|42.36161368|POLYGON((1.821484172 42.41405707,1.820539419 42.3878367,1.819595645 42.36161368,1.865284974 42.33538801,1.910926981 42.30915969,1.956521739 42.28292871,1.957534956 42.30915969,1.958549223 42.33538801,1.959564541 42.36161368,1.913900415 42.3878367,1.868188895 42.41405707,1.822429907 42.4402748,1.821484172 42.41405707))
825627|12|2.169517885|42.36161368|POLYGON((2.101712506 42.41405707,2.100622407 42.3878367,2.099533437 42.36161368,2.14507772 42.33538801,2.190574832 42.30915969,2.236024845 42.28292871,2.237182807 42.30915969,2.238341969 42.33538801,2.239502333 42.36161368,2.193983402 42.3878367,2.148417229 42.41405707,2.102803738 42.4402748,2.101712506 42.41405707))
825628|12|2.309486781|42.36161368|POLYGON((2.241826674 42.41405707,2.2406639 42.3878367,2.239502333 42.36161368,2.284974093 42.33538801,2.330398757 42.30915969,2.375776398 42.28292871,2.377006732 42.30915969,2.378238342 42.33538801,2.379471229 42.36161368,2.334024896 42.3878367,2.288531396 42.41405707,2.242990654 42.4402748,2.241826674 42.41405707))
825629|10|2.449455677|42.36161368|POLYGON((2.381940841 42.41405707,2.380705394 42.3878367,2.379471229 42.36161368,2.424870466 42.33538801,2.470222683 42.30915969,2.51552795 42.28292871,2.516830658 42.30915969,2.518134715 42.33538801,2.519440124 42.36161368,2.47406639 42.3878367,2.428645563 42.41405707,2.38317757 42.4402748,2.381940841 42.41405707))
825631|6|2.729393468|42.36161368|POLYGON((2.662169175 42.41405707,2.660788382 42.3878367,2.65940902 42.36161368,2.704663212 42.33538801,2.749870533 42.30915969,2.795031056 42.28292871,2.796478509 42.30915969,2.797927461 42.33538801,2.799377916 42.36161368,2.754149378 42.3878367,2.708873897 42.41405707,2.663551402 42.4402748,2.662169175 42.41405707))
825632|12|2.869362364|42.36161368|POLYGON((2.802283342 42.41405707,2.800829876 42.3878367,2.799377916 42.36161368,2.844559585 42.33538801,2.889694459 42.30915969,2.934782609 42.28292871,2.936302434 42.30915969,2.937823834 42.33538801,2.939346812 42.36161368,2.894190871 42.3878367,2.848988064 42.41405707,2.803738318 42.4402748,2.802283342 42.41405707))
825633|12|3.00933126|42.36161368|POLYGON((2.942397509 42.41405707,2.940871369 42.3878367,2.939346812 42.36161368,2.984455959 42.33538801,3.029518384 42.30915969,3.074534161 42.28292871,3.076126359 42.30915969,3.077720207 42.33538801,3.079315708 42.36161368,3.034232365 42.3878367,2.989102231 42.41405707,2.943925234 42.4402748,2.942397509 42.41405707))
825634|12|3.149300156|42.36161368|POLYGON((3.082511676 42.41405707,3.080912863 42.3878367,3.079315708 42.36161368,3.124352332 42.33538801,3.16934231 42.30915969,3.214285714 42.28292871,3.215950285 42.30915969,3.21761658 42.33538801,3.219284603 42.36161368,3.174273859 42.3878367,3.129216399 42.41405707,3.08411215 42.4402748,3.082511676 42.41405707))
828120|1|-8.888024883|42.36161368|POLYGON((-8.87389725 42.41405707,-8.915975104 42.3878367,-8.958009331 42.36161368,-8.953367876 42.33538801,-8.948731227 42.30915969,-8.944099379 42.28292871,-8.902123252 42.30915969,-8.860103627 42.33538801,-8.818040435 42.36161368,-8.822614108 42.3878367,-8.827192527 42.41405707,-8.831775701 42.4402748,-8.87389725 42.41405707))
828121|1|-8.748055988|42.36161368|POLYGON((-8.733783083 42.41405707,-8.77593361 42.3878367,-8.818040435 42.36161368,-8.813471503 42.33538801,-8.808907302 42.30915969,-8.804347826 42.28292871,-8.762299327 42.30915969,-8.720207254 42.33538801,-8.67807154 42.36161368,-8.682572614 42.3878367,-8.68707836 42.41405707,-8.691588785 42.4402748,-8.733783083 42.41405707))
828122|1|-8.608087092|42.36161368|POLYGON((-8.593668915 42.41405707,-8.635892116 42.3878367,-8.67807154 42.36161368,-8.67357513 42.33538801,-8.669083376 42.30915969,-8.664596273 42.28292871,-8.622475401 42.30915969,-8.580310881 42.33538801,-8.538102644 42.36161368,-8.54253112 42.3878367,-8.546964193 42.41405707,-8.551401869 42.4402748,-8.593668915 42.41405707))
828123|1|-8.468118196|42.36161368|POLYGON((-8.453554748 42.41405707,-8.495850622 42.3878367,-8.538102644 42.36161368,-8.533678756 42.33538801,-8.529259451 42.30915969,-8.52484472 42.28292871,-8.482651476 42.30915969,-8.440414508 42.33538801,-8.398133748 42.36161368,-8.402489627 42.3878367,-8.406850026 42.41405707,-8.411214953 42.4402748,-8.453554748 42.41405707))
828124|1|-8.3281493|42.36161368|POLYGON((-8.313440581 42.41405707,-8.355809129 42.3878367,-8.398133748 42.36161368,-8.393782383 42.33538801,-8.389435526 42.30915969,-8.385093168 42.28292871,-8.34282755 42.30915969,-8.300518135 42.33538801,-8.258164852 42.36161368,-8.262448133 42.3878367,-8.266735859 42.41405707,-8.271028037 42.4402748,-8.313440581 42.41405707))
828125|1|-8.188180404|42.36161368|POLYGON((-8.173326414 42.41405707,-8.215767635 42.3878367,-8.258164852 42.36161368,-8.25388601 42.33538801,-8.2496116 42.30915969,-8.245341615 42.28292871,-8.203003625 42.30915969,-8.160621762 42.33538801,-8.118195956 42.36161368,-8.122406639 42.3878367,-8.126621692 42.41405707,-8.130841121 42.4402748,-8.173326414 42.41405707))
828126|1|-8.048211509|42.36161368|POLYGON((-8.033212247 42.41405707,-8.075726141 42.3878367,-8.118195956 42.36161368,-8.113989637 42.33538801,-8.109787675 42.30915969,-8.105590062 42.28292871,-8.0631797 42.30915969,-8.020725389 42.33538801,-7.978227061 42.36161368,-7.982365145 42.3878367,-7.986507525 42.41405707,-7.990654206 42.4402748,-8.033212247 42.41405707))
828127|1|-7.908242613|42.36161368|POLYGON((-7.89309808 42.41405707,-7.935684647 42.3878367,-7.978227061 42.36161368,-7.974093264 42.33538801,-7.969963749 42.30915969,-7.965838509 42.28292871,-7.923355774 42.30915969,-7.880829016 42.33538801,-7.838258165 42.36161368,-7.842323651 42.3878367,-7.846393358 42.41405707,-7.85046729 42.4402748,-7.89309808 42.41405707))
828128|1|-7.768273717|42.36161368|POLYGON((-7.752983913 42.41405707,-7.795643154 42.3878367,-7.838258165 42.36161368,-7.834196891 42.33538801,-7.830139824 42.30915969,-7.826086957 42.28292871,-7.783531849 42.30915969,-7.740932642 42.33538801,-7.698289269 42.36161368,-7.702282158 42.3878367,-7.70627919 42.41405707,-7.710280374 42.4402748,-7.752983913 42.41405707))
828129|1|-7.628304821|42.36161368|POLYGON((-7.612869746 42.41405707,-7.65560166 42.3878367,-7.698289269 42.36161368,-7.694300518 42.33538801,-7.690315898 42.30915969,-7.686335404 42.28292871,-7.643707923 42.30915969,-7.601036269 42.33538801,-7.558320373 42.36161368,-7.562240664 42.3878367,-7.566165023 42.41405707,-7.570093458 42.4402748,-7.612869746 42.41405707))
828130|1|-7.488335925|42.36161368|POLYGON((-7.472755579 42.41405707,-7.515560166 42.3878367,-7.558320373 42.36161368,-7.554404145 42.33538801,-7.550491973 42.30915969,-7.546583851 42.28292871,-7.503883998 42.30915969,-7.461139896 42.33538801,-7.418351477 42.36161368,-7.42219917 42.3878367,-7.426050856 42.41405707,-7.429906542 42.4402748,-7.472755579 42.41405707))
828131|1|-7.34836703|42.36161368|POLYGON((-7.332641412 42.41405707,-7.375518672 42.3878367,-7.418351477 42.36161368,-7.414507772 42.33538801,-7.410668048 42.30915969,-7.406832298 42.28292871,-7.364060073 42.30915969,-7.321243523 42.33538801,-7.278382582 42.36161368,-7.282157676 42.3878367,-7.285936689 42.41405707,-7.289719626 42.4402748,-7.332641412 42.41405707))
828132|1|-7.208398134|42.36161368|POLYGON((-7.192527244 42.41405707,-7.235477178 42.3878367,-7.278382582 42.36161368,-7.274611399 42.33538801,-7.270844122 42.30915969,-7.267080745 42.28292871,-7.224236147 42.30915969,-7.18134715 42.33538801,-7.138413686 42.36161368,-7.142116183 42.3878367,-7.145822522 42.41405707,-7.14953271 42.4402748,-7.192527244 42.41405707))
828133|1|-7.068429238|42.36161368|POLYGON((-7.052413077 42.41405707,-7.095435685 42.3878367,-7.138413686 42.36161368,-7.134715026 42.33538801,-7.131020197 42.30915969,-7.127329193 42.28292871,-7.084412222 42.30915969,-7.041450777 42.33538801,-6.99844479 42.36161368,-7.002074689 42.3878367,-7.005708355 42.41405707,-7.009345794 42.4402748,-7.052413077 42.41405707))
828134|2|-6.928460342|42.36161368|POLYGON((-6.91229891 42.41405707,-6.955394191 42.3878367,-6.99844479 42.36161368,-6.994818653 42.33538801,-6.991196271 42.30915969,-6.98757764 42.28292871,-6.944588296 42.30915969,-6.901554404 42.33538801,-6.858475894 42.36161368,-6.862033195 42.3878367,-6.865594188 42.41405707,-6.869158879 42.4402748,-6.91229891 42.41405707))
828135|2|-6.788491446|42.36161368|POLYGON((-6.772184743 42.41405707,-6.815352697 42.3878367,-6.858475894 42.36161368,-6.85492228 42.33538801,-6.851372346 42.30915969,-6.847826087 42.28292871,-6.804764371 42.30915969,-6.761658031 42.33538801,-6.718506998 42.36161368,-6.721991701 42.3878367,-6.725480021 42.41405707,-6.728971963 42.4402748,-6.772184743 42.41405707))
828139|2|-6.228615863|42.36161368|POLYGON((-6.211728075 42.41405707,-6.255186722 42.3878367,-6.298600311 42.36161368,-6.295336788 42.33538801,-6.292076644 42.30915969,-6.288819876 42.28292871,-6.245468669 42.30915969,-6.202072539 42.33538801,-6.158631415 42.36161368,-6.161825726 42.3878367,-6.165023352 42.41405707,-6.168224299 42.4402748,-6.211728075 42.41405707))
828140|2|-6.088646967|42.36161368|POLYGON((-6.071613908 42.41405707,-6.115145228 42.3878367,-6.158631415 42.36161368,-6.155440415 42.33538801,-6.152252719 42.30915969,-6.149068323 42.28292871,-6.105644744 42.30915969,-6.062176166 42.33538801,-6.018662519 42.36161368,-6.021784232 42.3878367,-6.024909185 42.41405707,-6.028037383 42.4402748,-6.071613908 42.41405707))
828141|2|-5.948678072|42.36161368|POLYGON((-5.931499741 42.41405707,-5.975103734 42.3878367,-6.018662519 42.36161368,-6.015544041 42.33538801,-6.012428793 42.30915969,-6.00931677 42.28292871,-5.965820818 42.30915969,-5.922279793 42.33538801,-5.878693624 42.36161368,-5.881742739 42.3878367,-5.884795018 42.41405707,-5.887850467 42.4402748,-5.931499741 42.41405707))
828142|2|-5.808709176|42.36161368|POLYGON((-5.791385573 42.41405707,-5.835062241 42.3878367,-5.878693624 42.36161368,-5.875647668 42.33538801,-5.872604868 42.30915969,-5.869565217 42.28292871,-5.825996893 42.30915969,-5.78238342 42.33538801,-5.738724728 42.36161368,-5.741701245 42.3878367,-5.744680851 42.41405707,-5.747663551 42.4402748,-5.791385573 42.41405707))
828143|2|-5.66874028|42.36161368|POLYGON((-5.651271406 42.41405707,-5.695020747 42.3878367,-5.738724728 42.36161368,-5.735751295 42.33538801,-5.732780943 42.30915969,-5.729813665 42.28292871,-5.686172967 42.30915969,-5.642487047 42.33538801,-5.598755832 42.36161368,-5.601659751 42.3878367,-5.604566684 42.41405707,-5.607476636 42.4402748,-5.651271406 42.41405707))
828144|2|-5.528771384|42.36161368|POLYGON((-5.511157239 42.41405707,-5.554979253 42.3878367,-5.598755832 42.36161368,-5.595854922 42.33538801,-5.592957017 42.30915969,-5.590062112 42.28292871,-5.546349042 42.30915969,-5.502590674 42.33538801,-5.458786936 42.36161368,-5.461618257 42.3878367,-5.464452517 42.41405707,-5.46728972 42.4402748,-5.511157239 42.41405707))
828145|2|-5.388802488|42.36161368|POLYGON((-5.371043072 42.41405707,-5.414937759 42.3878367,-5.458786936 42.36161368,-5.455958549 42.33538801,-5.453133092 42.30915969,-5.450310559 42.28292871,-5.406525117 42.30915969,-5.362694301 42.33538801,-5.31881804 42.36161368,-5.321576763 42.3878367,-5.32433835 42.41405707,-5.327102804 42.4402748,-5.371043072 42.41405707))
828146|2|-5.248833593|42.36161368|POLYGON((-5.230928905 42.41405707,-5.274896266 42.3878367,-5.31881804 42.36161368,-5.316062176 42.33538801,-5.313309166 42.30915969,-5.310559006 42.28292871,-5.266701191 42.30915969,-5.222797927 42.33538801,-5.178849145 42.36161368,-5.18153527 42.3878367,-5.184224183 42.41405707,-5.186915888 42.4402748,-5.230928905 42.41405707))
828147|2|-5.108864697|42.36161368|POLYGON((-5.090814738 42.41405707,-5.134854772 42.3878367,-5.178849145 42.36161368,-5.176165803 42.33538801,-5.173485241 42.30915969,-5.170807453 42.28292871,-5.126877266 42.30915969,-5.082901554 42.33538801,-5.038880249 42.36161368,-5.041493776 42.3878367,-5.044110016 42.41405707,-5.046728972 42.4402748,-5.090814738 42.41405707))
828148|5|-4.968895801|42.36161368|POLYGON((-4.950700571 42.41405707,-4.994813278 42.3878367,-5.038880249 42.36161368,-5.03626943 42.33538801,-5.033661315 42.30915969,-5.031055901 42.28292871,-4.98705334 42.30915969,-4.943005181 42.33538801,-4.898911353 42.36161368,-4.901452282 42.3878367,-4.903995848 42.41405707,-4.906542056 42.4402748,-4.950700571 42.41405707))
828149|5|-4.828926905|42.36161368|POLYGON((-4.810586404 42.41405707,-4.854771784 42.3878367,-4.898911353 42.36161368,-4.896373057 42.33538801,-4.89383739 42.30915969,-4.891304348 42.28292871,-4.847229415 42.30915969,-4.803108808 42.33538801,-4.758942457 42.36161368,-4.761410788 42.3878367,-4.763881681 42.41405707,-4.76635514 42.4402748,-4.810586404 42.41405707))
828150|5|-4.688958009|42.36161368|POLYGON((-4.670472237 42.41405707,-4.71473029 42.3878367,-4.758942457 42.36161368,-4.756476684 42.33538801,-4.754013465 42.30915969,-4.751552795 42.28292871,-4.707405489 42.30915969,-4.663212435 42.33538801,-4.618973561 42.36161368,-4.621369295 42.3878367,-4.623767514 42.41405707,-4.626168224 42.4402748,-4.670472237 42.41405707))
828151|5|-4.548989114|42.36161368|POLYGON((-4.53035807 42.41405707,-4.574688797 42.3878367,-4.618973561 42.36161368,-4.616580311 42.33538801,-4.614189539 42.30915969,-4.611801242 42.28292871,-4.567581564 42.30915969,-4.523316062 42.33538801,-4.479004666 42.36161368,-4.481327801 42.3878367,-4.483653347 42.41405707,-4.485981308 42.4402748,-4.53035807 42.41405707))
828152|5|-4.409020218|42.36161368|POLYGON((-4.390243902 42.41405707,-4.434647303 42.3878367,-4.479004666 42.36161368,-4.476683938 42.33538801,-4.474365614 42.30915969,-4.472049689 42.28292871,-4.427757639 42.30915969,-4.383419689 42.33538801,-4.33903577 42.36161368,-4.341286307 42.3878367,-4.34353918 42.41405707,-4.345794393 42.4402748,-4.390243902 42.41405707))
828153|5|-4.269051322|42.36161368|POLYGON((-4.250129735 42.41405707,-4.294605809 42.3878367,-4.33903577 42.36161368,-4.336787565 42.33538801,-4.334541688 42.30915969,-4.332298137 42.28292871,-4.287933713 42.30915969,-4.243523316 42.33538801,-4.199066874 42.36161368,-4.201244813 42.3878367,-4.203425013 42.41405707,-4.205607477 42.4402748,-4.250129735 42.41405707))
828155|5|-3.98911353|42.36161368|POLYGON((-3.969901401 42.41405707,-4.014522822 42.3878367,-4.059097978 42.36161368,-4.056994819 42.33538801,-4.054893837 42.30915969,-4.052795031 42.28292871,-4.008285862 42.30915969,-3.96373057 42.33538801,-3.919129082 42.36161368,-3.921161826 42.3878367,-3.923196679 42.41405707,-3.925233645 42.4402748,-3.969901401 42.41405707))
828156|5|-3.849144635|42.36161368|POLYGON((-3.829787234 42.41405707,-3.874481328 42.3878367,-3.919129082 42.36161368,-3.917098446 42.33538801,-3.915069912 42.30915969,-3.913043478 42.28292871,-3.868461937 42.30915969,-3.823834197 42.33538801,-3.779160187 42.36161368,-3.781120332 42.3878367,-3.783082512 42.41405707,-3.785046729 42.4402748,-3.829787234 42.41405707))
828157|5|-3.709175739|42.36161368|POLYGON((-3.689673067 42.41405707,-3.734439834 42.3878367,-3.779160187 42.36161368,-3.777202073 42.33538801,-3.775245987 42.30915969,-3.773291925 42.28292871,-3.728638011 42.30915969,-3.683937824 42.33538801,-3.639191291 42.36161368,-3.641078838 42.3878367,-3.642968345 42.41405707,-3.644859813 42.4402748,-3.689673067 42.41405707))
828158|5|-3.569206843|42.36161368|POLYGON((-3.5495589 42.41405707,-3.59439834 42.3878367,-3.639191291 42.36161368,-3.637305699 42.33538801,-3.635422061 42.30915969,-3.633540373 42.28292871,-3.588814086 42.30915969,-3.544041451 42.33538801,-3.499222395 42.36161368,-3.501037344 42.3878367,-3.502854177 42.41405707,-3.504672897 42.4402748,-3.5495589 42.41405707))
828159|6|-3.429237947|42.36161368|POLYGON((-3.409444733 42.41405707,-3.454356846 42.3878367,-3.499222395 42.36161368,-3.497409326 42.33538801,-3.495598136 42.30915969,-3.49378882 42.28292871,-3.448990161 42.30915969,-3.404145078 42.33538801,-3.359253499 42.36161368,-3.360995851 42.3878367,-3.36274001 42.41405707,-3.364485981 42.4402748,-3.409444733 42.41405707))
828160|4|-3.289269051|42.36161368|POLYGON((-3.269330566 42.41405707,-3.314315353 42.3878367,-3.359253499 42.36161368,-3.357512953 42.33538801,-3.35577421 42.30915969,-3.354037267 42.28292871,-3.309166235 42.30915969,-3.264248705 42.33538801,-3.219284603 42.36161368,-3.220954357 42.3878367,-3.222625843 42.41405707,-3.224299065 42.4402748,-3.269330566 42.41405707))
828161|14|-3.149300156|42.36161368|POLYGON((-3.129216399 42.41405707,-3.174273859 42.3878367,-3.219284603 42.36161368,-3.21761658 42.33538801,-3.215950285 42.30915969,-3.214285714 42.28292871,-3.16934231 42.30915969,-3.124352332 42.33538801,-3.079315708 42.36161368,-3.080912863 42.3878367,-3.082511676 42.41405707,-3.08411215 42.4402748,-3.129216399 42.41405707))
828162|4|-3.00933126|42.36161368|POLYGON((-2.989102231 42.41405707,-3.034232365 42.3878367,-3.079315708 42.36161368,-3.077720207 42.33538801,-3.076126359 42.30915969,-3.074534161 42.28292871,-3.029518384 42.30915969,-2.984455959 42.33538801,-2.939346812 42.36161368,-2.940871369 42.3878367,-2.942397509 42.41405707,-2.943925234 42.4402748,-2.989102231 42.41405707))
828163|4|-2.869362364|42.36161368|POLYGON((-2.848988064 42.41405707,-2.894190871 42.3878367,-2.939346812 42.36161368,-2.937823834 42.33538801,-2.936302434 42.30915969,-2.934782609 42.28292871,-2.889694459 42.30915969,-2.844559585 42.33538801,-2.799377916 42.36161368,-2.800829876 42.3878367,-2.802283342 42.41405707,-2.803738318 42.4402748,-2.848988064 42.41405707))
828164|4|-2.729393468|42.36161368|POLYGON((-2.708873897 42.41405707,-2.754149378 42.3878367,-2.799377916 42.36161368,-2.797927461 42.33538801,-2.796478509 42.30915969,-2.795031056 42.28292871,-2.749870533 42.30915969,-2.704663212 42.33538801,-2.65940902 42.36161368,-2.660788382 42.3878367,-2.662169175 42.41405707,-2.663551402 42.4402748,-2.708873897 42.41405707))
828165|4|-2.589424572|42.36161368|POLYGON((-2.56875973 42.41405707,-2.614107884 42.3878367,-2.65940902 42.36161368,-2.658031088 42.33538801,-2.656654583 42.30915969,-2.655279503 42.28292871,-2.610046608 42.30915969,-2.564766839 42.33538801,-2.519440124 42.36161368,-2.520746888 42.3878367,-2.522055008 42.41405707,-2.523364486 42.4402748,-2.56875973 42.41405707))
828166|4|-2.449455677|42.36161368|POLYGON((-2.428645563 42.41405707,-2.47406639 42.3878367,-2.519440124 42.36161368,-2.518134715 42.33538801,-2.516830658 42.30915969,-2.51552795 42.28292871,-2.470222683 42.30915969,-2.424870466 42.33538801,-2.379471229 42.36161368,-2.380705394 42.3878367,-2.381940841 42.41405707,-2.38317757 42.4402748,-2.428645563 42.41405707))
828167|4|-2.309486781|42.36161368|POLYGON((-2.288531396 42.41405707,-2.334024896 42.3878367,-2.379471229 42.36161368,-2.378238342 42.33538801,-2.377006732 42.30915969,-2.375776398 42.28292871,-2.330398757 42.30915969,-2.284974093 42.33538801,-2.239502333 42.36161368,-2.2406639 42.3878367,-2.241826674 42.41405707,-2.242990654 42.4402748,-2.288531396 42.41405707))
828168|4|-2.169517885|42.36161368|POLYGON((-2.148417229 42.41405707,-2.193983402 42.3878367,-2.239502333 42.36161368,-2.238341969 42.33538801,-2.237182807 42.30915969,-2.236024845 42.28292871,-2.190574832 42.30915969,-2.14507772 42.33538801,-2.099533437 42.36161368,-2.100622407 42.3878367,-2.101712506 42.41405707,-2.102803738 42.4402748,-2.148417229 42.41405707))
828169|4|-2.029548989|42.36161368|POLYGON((-2.008303062 42.41405707,-2.053941909 42.3878367,-2.099533437 42.36161368,-2.098445596 42.33538801,-2.097358881 42.30915969,-2.096273292 42.28292871,-2.050750906 42.30915969,-2.005181347 42.33538801,-1.959564541 42.36161368,-1.960580913 42.3878367,-1.961598339 42.41405707,-1.962616822 42.4402748,-2.008303062 42.41405707))
828170|4|-1.889580093|42.36161368|POLYGON((-1.868188895 42.41405707,-1.913900415 42.3878367,-1.959564541 42.36161368,-1.958549223 42.33538801,-1.957534956 42.30915969,-1.956521739 42.28292871,-1.910926981 42.30915969,-1.865284974 42.33538801,-1.819595645 42.36161368,-1.820539419 42.3878367,-1.821484172 42.41405707,-1.822429907 42.4402748,-1.868188895 42.41405707))
828171|4|-1.749611198|42.36161368|POLYGON((-1.728074728 42.41405707,-1.773858921 42.3878367,-1.819595645 42.36161368,-1.81865285 42.33538801,-1.817711031 42.30915969,-1.816770186 42.28292871,-1.771103055 42.30915969,-1.725388601 42.33538801,-1.67962675 42.36161368,-1.680497925 42.3878367,-1.681370005 42.41405707,-1.682242991 42.4402748,-1.728074728 42.41405707))
828172|4|-1.609642302|42.36161368|POLYGON((-1.58796056 42.41405707,-1.633817427 42.3878367,-1.67962675 42.36161368,-1.678756477 42.33538801,-1.677887105 42.30915969,-1.677018634 42.28292871,-1.63127913 42.30915969,-1.585492228 42.33538801,-1.539657854 42.36161368,-1.540456432 42.3878367,-1.541255838 42.41405707,-1.542056075 42.4402748,-1.58796056 42.41405707))
828173|4|-1.469673406|42.36161368|POLYGON((-1.447846393 42.41405707,-1.493775934 42.3878367,-1.539657854 42.36161368,-1.538860104 42.33538801,-1.53806318 42.30915969,-1.537267081 42.28292871,-1.491455205 42.30915969,-1.445595855 42.33538801,-1.399688958 42.36161368,-1.400414938 42.3878367,-1.401141671 42.41405707,-1.401869159 42.4402748,-1.447846393 42.41405707))
828174|13|-1.32970451|42.36161368|POLYGON((-1.307732226 42.41405707,-1.35373444 42.3878367,-1.399688958 42.36161368,-1.398963731 42.33538801,-1.398239254 42.30915969,-1.397515528 42.28292871,-1.351631279 42.30915969,-1.305699482 42.33538801,-1.259720062 42.36161368,-1.260373444 42.3878367,-1.261027504 42.41405707,-1.261682243 42.4402748,-1.307732226 42.41405707))
828175|13|-1.189735614|42.36161368|POLYGON((-1.167618059 42.41405707,-1.213692946 42.3878367,-1.259720062 42.36161368,-1.259067358 42.33538801,-1.258415329 42.30915969,-1.257763975 42.28292871,-1.211807354 42.30915969,-1.165803109 42.33538801,-1.119751166 42.36161368,-1.12033195 42.3878367,-1.120913337 42.41405707,-1.121495327 42.4402748,-1.167618059 42.41405707))
828187|13|0.4891304348|42.28292871|POLYGON((0.4196891192 42.33538801,0.4194717763 42.30915969,0.4192546584 42.28292871,0.4655975168 42.25669508,0.5118924509 42.2304588,0.5581395349 42.20421985,0.5584281282 42.2304588,0.5587170202 42.25669508,0.5590062112 42.28292871,0.5126877266 42.30915969,0.4663212435 42.33538801,0.4199066874 42.36161368,0.4196891192 42.33538801))
828190|12|0.9083850932|42.28292871|POLYGON((0.8393782383 42.33538801,0.8389435526 42.30915969,0.8385093168 42.28292871,0.8846352819 42.25669508,0.9307135471 42.2304588,0.976744186 42.20421985,0.9772492244 42.2304588,0.9777547853 42.25669508,0.9782608696 42.28292871,0.9321595028 42.30915969,0.8860103627 42.33538801,0.8398133748 42.36161368,0.8393782383 42.33538801))
828191|6|1.048136646|42.28292871|POLYGON((0.9792746114 42.33538801,0.978767478 42.30915969,0.9782608696 42.28292871,1.024314537 42.25669508,1.070320579 42.2304588,1.11627907 42.20421985,1.116856256 42.2304588,1.11743404 42.25669508,1.118012422 42.28292871,1.071983428 42.30915969,1.025906736 42.33538801,0.9797822706 42.36161368,0.9792746114 42.33538801))
828194|12|1.467391304|42.28292871|POLYGON((1.398963731 42.33538801,1.398239254 42.30915969,1.397515528 42.28292871,1.443352302 42.25669508,1.489141675 42.2304588,1.534883721 42.20421985,1.535677353 42.2304588,1.536471805 42.25669508,1.537267081 42.28292871,1.491455205 42.30915969,1.445595855 42.33538801,1.399688958 42.36161368,1.398963731 42.33538801))
828195|12|1.607142857|42.28292871|POLYGON((1.538860104 42.33538801,1.53806318 42.30915969,1.537267081 42.28292871,1.583031557 42.25669508,1.628748707 42.2304588,1.674418605 42.20421985,1.675284385 42.2304588,1.676151061 42.25669508,1.677018634 42.28292871,1.63127913 42.30915969,1.585492228 42.33538801,1.539657854 42.36161368,1.538860104 42.33538801))
828196|12|1.74689441|42.28292871|POLYGON((1.678756477 42.33538801,1.677887105 42.30915969,1.677018634 42.28292871,1.722710812 42.25669508,1.768355739 42.2304588,1.813953488 42.20421985,1.814891417 42.2304588,1.815830316 42.25669508,1.816770186 42.28292871,1.771103055 42.30915969,1.725388601 42.33538801,1.67962675 42.36161368,1.678756477 42.33538801))
828197|12|1.886645963|42.28292871|POLYGON((1.81865285 42.33538801,1.817711031 42.30915969,1.816770186 42.28292871,1.862390067 42.25669508,1.907962771 42.2304588,1.953488372 42.20421985,1.954498449 42.2304588,1.955509571 42.25669508,1.956521739 42.28292871,1.910926981 42.30915969,1.865284974 42.33538801,1.819595645 42.36161368,1.81865285 42.33538801))
828198|12|2.026397516|42.28292871|POLYGON((1.958549223 42.33538801,1.957534956 42.30915969,1.956521739 42.28292871,2.002069322 42.25669508,2.047569804 42.2304588,2.093023256 42.20421985,2.094105481 42.2304588,2.095188826 42.25669508,2.096273292 42.28292871,2.050750906 42.30915969,2.005181347 42.33538801,1.959564541 42.36161368,1.958549223 42.33538801))
828199|12|2.166149068|42.28292871|POLYGON((2.098445596 42.33538801,2.097358881 42.30915969,2.096273292 42.28292871,2.141748577 42.25669508,2.187176836 42.2304588,2.23255814 42.20421985,2.233712513 42.2304588,2.234868081 42.25669508,2.236024845 42.28292871,2.190574832 42.30915969,2.14507772 42.33538801,2.099533437 42.36161368,2.098445596 42.33538801))
828200|12|2.305900621|42.28292871|POLYGON((2.238341969 42.33538801,2.237182807 42.30915969,2.236024845 42.28292871,2.281427832 42.25669508,2.326783868 42.2304588,2.372093023 42.20421985,2.373319545 42.2304588,2.374547336 42.25669508,2.375776398 42.28292871,2.330398757 42.30915969,2.284974093 42.33538801,2.239502333 42.36161368,2.238341969 42.33538801))
828201|12|2.445652174|42.28292871|POLYGON((2.378238342 42.33538801,2.377006732 42.30915969,2.375776398 42.28292871,2.421107087 42.25669508,2.4663909 42.2304588,2.511627907 42.20421985,2.512926577 42.2304588,2.514226591 42.25669508,2.51552795 42.28292871,2.470222683 42.30915969,2.424870466 42.33538801,2.379471229 42.36161368,2.378238342 42.33538801))
828202|12|2.585403727|42.28292871|POLYGON((2.518134715 42.33538801,2.516830658 42.30915969,2.51552795 42.28292871,2.560786342 42.25669508,2.605997932 42.2304588,2.651162791 42.20421985,2.652533609 42.2304588,2.653905846 42.25669508,2.655279503 42.28292871,2.610046608 42.30915969,2.564766839 42.33538801,2.519440124 42.36161368,2.518134715 42.33538801))
828204|12|2.864906832|42.28292871|POLYGON((2.797927461 42.33538801,2.796478509 42.30915969,2.795031056 42.28292871,2.840144853 42.25669508,2.885211996 42.2304588,2.930232558 42.20421985,2.931747673 42.2304588,2.933264356 42.25669508,2.934782609 42.28292871,2.889694459 42.30915969,2.844559585 42.33538801,2.799377916 42.36161368,2.797927461 42.33538801))
828205|12|3.004658385|42.28292871|POLYGON((2.937823834 42.33538801,2.936302434 42.30915969,2.934782609 42.28292871,2.979824108 42.25669508,3.024819028 42.2304588,3.069767442 42.20421985,3.071354705 42.2304588,3.072943611 42.25669508,3.074534161 42.28292871,3.029518384 42.30915969,2.984455959 42.33538801,2.939346812 42.36161368,2.937823834 42.33538801))
828206|12|3.144409938|42.28292871|POLYGON((3.077720207 42.33538801,3.076126359 42.30915969,3.074534161 42.28292871,3.119503363 42.25669508,3.16442606 42.2304588,3.209302326 42.20421985,3.210961737 42.2304588,3.212622866 42.25669508,3.214285714 42.28292871,3.16934231 42.30915969,3.124352332 42.33538801,3.079315708 42.36161368,3.077720207 42.33538801))
828207|12|3.284161491|42.28292871|POLYGON((3.21761658 42.33538801,3.215950285 42.30915969,3.214285714 42.28292871,3.259182618 42.25669508,3.304033092 42.2304588,3.348837209 42.20421985,3.350568769 42.2304588,3.352302121 42.25669508,3.354037267 42.28292871,3.309166235 42.30915969,3.264248705 42.33538801,3.219284603 42.36161368,3.21761658 42.33538801))
830696|1|-8.874223602|42.28292871|POLYGON((-8.860103627 42.33538801,-8.902123252 42.30915969,-8.944099379 42.28292871,-8.939472323 42.25669508,-8.934850052 42.2304588,-8.930232558 42.20421985,-8.888314374 42.2304588,-8.846352819 42.25669508,-8.804347826 42.28292871,-8.808907302 42.30915969,-8.813471503 42.33538801,-8.818040435 42.36161368,-8.860103627 42.33538801))
830697|1|-8.73447205|42.28292871|POLYGON((-8.720207254 42.33538801,-8.762299327 42.30915969,-8.804347826 42.28292871,-8.799793068 42.25669508,-8.79524302 42.2304588,-8.790697674 42.20421985,-8.748707342 42.2304588,-8.706673564 42.25669508,-8.664596273 42.28292871,-8.669083376 42.30915969,-8.67357513 42.33538801,-8.67807154 42.36161368,-8.720207254 42.33538801))
830698|1|-8.594720497|42.28292871|POLYGON((-8.580310881 42.33538801,-8.622475401 42.30915969,-8.664596273 42.28292871,-8.660113813 42.25669508,-8.655635988 42.2304588,-8.651162791 42.20421985,-8.60910031 42.2304588,-8.566994309 42.25669508,-8.52484472 42.28292871,-8.529259451 42.30915969,-8.533678756 42.33538801,-8.538102644 42.36161368,-8.580310881 42.33538801))
830699|1|-8.454968944|42.28292871|POLYGON((-8.440414508 42.33538801,-8.482651476 42.30915969,-8.52484472 42.28292871,-8.520434558 42.25669508,-8.516028956 42.2304588,-8.511627907 42.20421985,-8.469493278 42.2304588,-8.427315054 42.25669508,-8.385093168 42.28292871,-8.389435526 42.30915969,-8.393782383 42.33538801,-8.398133748 42.36161368,-8.440414508 42.33538801))
830700|1|-8.315217391|42.28292871|POLYGON((-8.300518135 42.33538801,-8.34282755 42.30915969,-8.385093168 42.28292871,-8.380755303 42.25669508,-8.376421923 42.2304588,-8.372093023 42.20421985,-8.329886246 42.2304588,-8.287635799 42.25669508,-8.245341615 42.28292871,-8.2496116 42.30915969,-8.25388601 42.33538801,-8.258164852 42.36161368,-8.300518135 42.33538801))
830701|1|-8.175465839|42.28292871|POLYGON((-8.160621762 42.33538801,-8.203003625 42.30915969,-8.245341615 42.28292871,-8.241076048 42.25669508,-8.236814891 42.2304588,-8.23255814 42.20421985,-8.190279214 42.2304588,-8.147956544 42.25669508,-8.105590062 42.28292871,-8.109787675 42.30915969,-8.113989637 42.33538801,-8.118195956 42.36161368,-8.160621762 42.33538801))
830702|1|-8.035714286|42.28292871|POLYGON((-8.020725389 42.33538801,-8.0631797 42.30915969,-8.105590062 42.28292871,-8.101396793 42.25669508,-8.097207859 42.2304588,-8.093023256 42.20421985,-8.050672182 42.2304588,-8.008277289 42.25669508,-7.965838509 42.28292871,-7.969963749 42.30915969,-7.974093264 42.33538801,-7.978227061 42.36161368,-8.020725389 42.33538801))
830703|1|-7.895962733|42.28292871|POLYGON((-7.880829016 42.33538801,-7.923355774 42.30915969,-7.965838509 42.28292871,-7.961717538 42.25669508,-7.957600827 42.2304588,-7.953488372 42.20421985,-7.91106515 42.2304588,-7.868598034 42.25669508,-7.826086957 42.28292871,-7.830139824 42.30915969,-7.834196891 42.33538801,-7.838258165 42.36161368,-7.880829016 42.33538801))
830704|1|-7.75621118|42.28292871|POLYGON((-7.740932642 42.33538801,-7.783531849 42.30915969,-7.826086957 42.28292871,-7.822038282 42.25669508,-7.817993795 42.2304588,-7.813953488 42.20421985,-7.771458118 42.2304588,-7.728918779 42.25669508,-7.686335404 42.28292871,-7.690315898 42.30915969,-7.694300518 42.33538801,-7.698289269 42.36161368,-7.740932642 42.33538801))
830705|1|-7.616459627|42.28292871|POLYGON((-7.601036269 42.33538801,-7.643707923 42.30915969,-7.686335404 42.28292871,-7.682359027 42.25669508,-7.678386763 42.2304588,-7.674418605 42.20421985,-7.631851086 42.2304588,-7.589239524 42.25669508,-7.546583851 42.28292871,-7.550491973 42.30915969,-7.554404145 42.33538801,-7.558320373 42.36161368,-7.601036269 42.33538801))
830706|1|-7.476708075|42.28292871|POLYGON((-7.461139896 42.33538801,-7.503883998 42.30915969,-7.546583851 42.28292871,-7.542679772 42.25669508,-7.538779731 42.2304588,-7.534883721 42.20421985,-7.492244054 42.2304588,-7.449560269 42.25669508,-7.406832298 42.28292871,-7.410668048 42.30915969,-7.414507772 42.33538801,-7.418351477 42.36161368,-7.461139896 42.33538801))
830707|12|-7.336956522|42.28292871|POLYGON((-7.321243523 42.33538801,-7.364060073 42.30915969,-7.406832298 42.28292871,-7.403000517 42.25669508,-7.399172699 42.2304588,-7.395348837 42.20421985,-7.352637022 42.2304588,-7.309881014 42.25669508,-7.267080745 42.28292871,-7.270844122 42.30915969,-7.274611399 42.33538801,-7.278382582 42.36161368,-7.321243523 42.33538801))
830708|1|-7.197204969|42.28292871|POLYGON((-7.18134715 42.33538801,-7.224236147 42.30915969,-7.267080745 42.28292871,-7.263321262 42.25669508,-7.259565667 42.2304588,-7.255813953 42.20421985,-7.21302999 42.2304588,-7.170201759 42.25669508,-7.127329193 42.28292871,-7.131020197 42.30915969,-7.134715026 42.33538801,-7.138413686 42.36161368,-7.18134715 42.33538801))
830709|1|-7.057453416|42.28292871|POLYGON((-7.041450777 42.33538801,-7.084412222 42.30915969,-7.127329193 42.28292871,-7.123642007 42.25669508,-7.119958635 42.2304588,-7.11627907 42.20421985,-7.073422958 42.2304588,-7.030522504 42.25669508,-6.98757764 42.28292871,-6.991196271 42.30915969,-6.994818653 42.33538801,-6.99844479 42.36161368,-7.041450777 42.33538801))
830712|2|-6.638198758|42.28292871|POLYGON((-6.621761658 42.33538801,-6.664940445 42.30915969,-6.708074534 42.28292871,-6.704604242 42.25669508,-6.701137539 42.2304588,-6.697674419 42.20421985,-6.654601861 42.2304588,-6.611484739 42.25669508,-6.568322981 42.28292871,-6.571724495 42.30915969,-6.575129534 42.33538801,-6.578538103 42.36161368,-6.621761658 42.33538801))
830713|3|-6.498447205|42.28292871|POLYGON((-6.481865285 42.33538801,-6.52511652 42.30915969,-6.568322981 42.28292871,-6.564924987 42.25669508,-6.561530507 42.2304588,-6.558139535 42.20421985,-6.514994829 42.2304588,-6.471805484 42.25669508,-6.428571429 42.28292871,-6.43190057 42.30915969,-6.435233161 42.33538801,-6.438569207 42.36161368,-6.481865285 42.33538801))
830716|2|-6.079192547|42.28292871|POLYGON((-6.062176166 42.33538801,-6.105644744 42.30915969,-6.149068323 42.28292871,-6.145887222 42.25669508,-6.142709411 42.2304588,-6.139534884 42.20421985,-6.096173733 42.2304588,-6.052767719 42.25669508,-6.00931677 42.28292871,-6.012428793 42.30915969,-6.015544041 42.33538801,-6.018662519 42.36161368,-6.062176166 42.33538801))
830717|2|-5.939440994|42.28292871|POLYGON((-5.922279793 42.33538801,-5.965820818 42.30915969,-6.00931677 42.28292871,-6.006207967 42.25669508,-6.003102378 42.2304588,-6 42.20421985,-5.956566701 42.2304588,-5.913088464 42.25669508,-5.869565217 42.28292871,-5.872604868 42.30915969,-5.875647668 42.33538801,-5.878693624 42.36161368,-5.922279793 42.33538801))
830718|2|-5.799689441|42.28292871|POLYGON((-5.78238342 42.33538801,-5.825996893 42.30915969,-5.869565217 42.28292871,-5.866528712 42.25669508,-5.863495346 42.2304588,-5.860465116 42.20421985,-5.816959669 42.2304588,-5.773409208 42.25669508,-5.729813665 42.28292871,-5.732780943 42.30915969,-5.735751295 42.33538801,-5.738724728 42.36161368,-5.78238342 42.33538801))
830719|5|-5.659937888|42.28292871|POLYGON((-5.642487047 42.33538801,-5.686172967 42.30915969,-5.729813665 42.28292871,-5.726849457 42.25669508,-5.723888314 42.2304588,-5.720930233 42.20421985,-5.677352637 42.2304588,-5.633729953 42.25669508,-5.590062112 42.28292871,-5.592957017 42.30915969,-5.595854922 42.33538801,-5.598755832 42.36161368,-5.642487047 42.33538801))
830720|2|-5.520186335|42.28292871|POLYGON((-5.502590674 42.33538801,-5.546349042 42.30915969,-5.590062112 42.28292871,-5.587170202 42.25669508,-5.584281282 42.2304588,-5.581395349 42.20421985,-5.537745605 42.2304588,-5.494050698 42.25669508,-5.450310559 42.28292871,-5.453133092 42.30915969,-5.455958549 42.33538801,-5.458786936 42.36161368,-5.502590674 42.33538801))
830722|2|-5.24068323|42.28292871|POLYGON((-5.222797927 42.33538801,-5.266701191 42.30915969,-5.310559006 42.28292871,-5.307811692 42.25669508,-5.305067218 42.2304588,-5.302325581 42.20421985,-5.258531541 42.2304588,-5.214692188 42.25669508,-5.170807453 42.28292871,-5.173485241 42.30915969,-5.176165803 42.33538801,-5.178849145 42.36161368,-5.222797927 42.33538801))
830723|2|-5.100931677|42.28292871|POLYGON((-5.082901554 42.33538801,-5.126877266 42.30915969,-5.170807453 42.28292871,-5.168132437 42.25669508,-5.165460186 42.2304588,-5.162790698 42.20421985,-5.118924509 42.2304588,-5.075012933 42.25669508,-5.031055901 42.28292871,-5.033661315 42.30915969,-5.03626943 42.33538801,-5.038880249 42.36161368,-5.082901554 42.33538801))
830724|5|-4.961180124|42.28292871|POLYGON((-4.943005181 42.33538801,-4.98705334 42.30915969,-5.031055901 42.28292871,-5.028453182 42.25669508,-5.025853154 42.2304588,-5.023255814 42.20421985,-4.979317477 42.2304588,-4.935333678 42.25669508,-4.891304348 42.28292871,-4.89383739 42.30915969,-4.896373057 42.33538801,-4.898911353 42.36161368,-4.943005181 42.33538801))
830725|5|-4.821428571|42.28292871|POLYGON((-4.803108808 42.33538801,-4.847229415 42.30915969,-4.891304348 42.28292871,-4.888773927 42.25669508,-4.886246122 42.2304588,-4.88372093 42.20421985,-4.839710445 42.2304588,-4.795654423 42.25669508,-4.751552795 42.28292871,-4.754013465 42.30915969,-4.756476684 42.33538801,-4.758942457 42.36161368,-4.803108808 42.33538801))
830726|5|-4.681677019|42.28292871|POLYGON((-4.663212435 42.33538801,-4.707405489 42.30915969,-4.751552795 42.28292871,-4.749094671 42.25669508,-4.74663909 42.2304588,-4.744186047 42.20421985,-4.700103413 42.2304588,-4.655975168 42.25669508,-4.611801242 42.28292871,-4.614189539 42.30915969,-4.616580311 42.33538801,-4.618973561 42.36161368,-4.663212435 42.33538801))
830727|5|-4.541925466|42.28292871|POLYGON((-4.523316062 42.33538801,-4.567581564 42.30915969,-4.611801242 42.28292871,-4.609415416 42.25669508,-4.607032058 42.2304588,-4.604651163 42.20421985,-4.560496381 42.2304588,-4.516295913 42.25669508,-4.472049689 42.28292871,-4.474365614 42.30915969,-4.476683938 42.33538801,-4.479004666 42.36161368,-4.523316062 42.33538801))
830728|5|-4.402173913|42.28292871|POLYGON((-4.383419689 42.33538801,-4.427757639 42.30915969,-4.472049689 42.28292871,-4.469736161 42.25669508,-4.467425026 42.2304588,-4.465116279 42.20421985,-4.420889349 42.2304588,-4.376616658 42.25669508,-4.332298137 42.28292871,-4.334541688 42.30915969,-4.336787565 42.33538801,-4.33903577 42.36161368,-4.383419689 42.33538801))
830729|5|-4.26242236|42.28292871|POLYGON((-4.243523316 42.33538801,-4.287933713 42.30915969,-4.332298137 42.28292871,-4.330056906 42.25669508,-4.327817994 42.2304588,-4.325581395 42.20421985,-4.281282316 42.2304588,-4.236937403 42.25669508,-4.192546584 42.28292871,-4.194717763 42.30915969,-4.196891192 42.33538801,-4.199066874 42.36161368,-4.243523316 42.33538801))
830730|5|-4.122670807|42.28292871|POLYGON((-4.103626943 42.33538801,-4.148109788 42.30915969,-4.192546584 42.28292871,-4.190377651 42.25669508,-4.188210962 42.2304588,-4.186046512 42.20421985,-4.141675284 42.2304588,-4.097258148 42.25669508,-4.052795031 42.28292871,-4.054893837 42.30915969,-4.056994819 42.33538801,-4.059097978 42.36161368,-4.103626943 42.33538801))
830732|5|-3.843167702|42.28292871|POLYGON((-3.823834197 42.33538801,-3.868461937 42.30915969,-3.913043478 42.28292871,-3.911019141 42.25669508,-3.908996898 42.2304588,-3.906976744 42.20421985,-3.86246122 42.2304588,-3.817899638 42.25669508,-3.773291925 42.28292871,-3.775245987 42.30915969,-3.777202073 42.33538801,-3.779160187 42.36161368,-3.823834197 42.33538801))
830733|5|-3.703416149|42.28292871|POLYGON((-3.683937824 42.33538801,-3.728638011 42.30915969,-3.773291925 42.28292871,-3.771339886 42.25669508,-3.769389866 42.2304588,-3.76744186 42.20421985,-3.722854188 42.2304588,-3.678220383 42.25669508,-3.633540373 42.28292871,-3.635422061 42.30915969,-3.637305699 42.33538801,-3.639191291 42.36161368,-3.683937824 42.33538801))
830734|5|-3.563664596|42.28292871|POLYGON((-3.544041451 42.33538801,-3.588814086 42.30915969,-3.633540373 42.28292871,-3.631660631 42.25669508,-3.629782834 42.2304588,-3.627906977 42.20421985,-3.583247156 42.2304588,-3.538541128 42.25669508,-3.49378882 42.28292871,-3.495598136 42.30915969,-3.497409326 42.33538801,-3.499222395 42.36161368,-3.544041451 42.33538801))
830738|7|-3.004658385|42.28292871|POLYGON((-2.984455959 42.33538801,-3.029518384 42.30915969,-3.074534161 42.28292871,-3.072943611 42.25669508,-3.071354705 42.2304588,-3.069767442 42.20421985,-3.024819028 42.2304588,-2.979824108 42.25669508,-2.934782609 42.28292871,-2.936302434 42.30915969,-2.937823834 42.33538801,-2.939346812 42.36161368,-2.984455959 42.33538801))
830739|4|-2.864906832|42.28292871|POLYGON((-2.844559585 42.33538801,-2.889694459 42.30915969,-2.934782609 42.28292871,-2.933264356 42.25669508,-2.931747673 42.2304588,-2.930232558 42.20421985,-2.885211996 42.2304588,-2.840144853 42.25669508,-2.795031056 42.28292871,-2.796478509 42.30915969,-2.797927461 42.33538801,-2.799377916 42.36161368,-2.844559585 42.33538801))
830740|4|-2.72515528|42.28292871|POLYGON((-2.704663212 42.33538801,-2.749870533 42.30915969,-2.795031056 42.28292871,-2.793585101 42.25669508,-2.792140641 42.2304588,-2.790697674 42.20421985,-2.745604964 42.2304588,-2.700465598 42.25669508,-2.655279503 42.28292871,-2.656654583 42.30915969,-2.658031088 42.33538801,-2.65940902 42.36161368,-2.704663212 42.33538801))
830741|4|-2.585403727|42.28292871|POLYGON((-2.564766839 42.33538801,-2.610046608 42.30915969,-2.655279503 42.28292871,-2.653905846 42.25669508,-2.652533609 42.2304588,-2.651162791 42.20421985,-2.605997932 42.2304588,-2.560786342 42.25669508,-2.51552795 42.28292871,-2.516830658 42.30915969,-2.518134715 42.33538801,-2.519440124 42.36161368,-2.564766839 42.33538801))
830742|4|-2.445652174|42.28292871|POLYGON((-2.424870466 42.33538801,-2.470222683 42.30915969,-2.51552795 42.28292871,-2.514226591 42.25669508,-2.512926577 42.2304588,-2.511627907 42.20421985,-2.4663909 42.2304588,-2.421107087 42.25669508,-2.375776398 42.28292871,-2.377006732 42.30915969,-2.378238342 42.33538801,-2.379471229 42.36161368,-2.424870466 42.33538801))
830743|3|-2.305900621|42.28292871|POLYGON((-2.284974093 42.33538801,-2.330398757 42.30915969,-2.375776398 42.28292871,-2.374547336 42.25669508,-2.373319545 42.2304588,-2.372093023 42.20421985,-2.326783868 42.2304588,-2.281427832 42.25669508,-2.236024845 42.28292871,-2.237182807 42.30915969,-2.238341969 42.33538801,-2.239502333 42.36161368,-2.284974093 42.33538801))
830744|4|-2.166149068|42.28292871|POLYGON((-2.14507772 42.33538801,-2.190574832 42.30915969,-2.236024845 42.28292871,-2.234868081 42.25669508,-2.233712513 42.2304588,-2.23255814 42.20421985,-2.187176836 42.2304588,-2.141748577 42.25669508,-2.096273292 42.28292871,-2.097358881 42.30915969,-2.098445596 42.33538801,-2.099533437 42.36161368,-2.14507772 42.33538801))
830745|4|-2.026397516|42.28292871|POLYGON((-2.005181347 42.33538801,-2.050750906 42.30915969,-2.096273292 42.28292871,-2.095188826 42.25669508,-2.094105481 42.2304588,-2.093023256 42.20421985,-2.047569804 42.2304588,-2.002069322 42.25669508,-1.956521739 42.28292871,-1.957534956 42.30915969,-1.958549223 42.33538801,-1.959564541 42.36161368,-2.005181347 42.33538801))
830746|4|-1.886645963|42.28292871|POLYGON((-1.865284974 42.33538801,-1.910926981 42.30915969,-1.956521739 42.28292871,-1.955509571 42.25669508,-1.954498449 42.2304588,-1.953488372 42.20421985,-1.907962771 42.2304588,-1.862390067 42.25669508,-1.816770186 42.28292871,-1.817711031 42.30915969,-1.81865285 42.33538801,-1.819595645 42.36161368,-1.865284974 42.33538801))
830747|4|-1.74689441|42.28292871|POLYGON((-1.725388601 42.33538801,-1.771103055 42.30915969,-1.816770186 42.28292871,-1.815830316 42.25669508,-1.814891417 42.2304588,-1.813953488 42.20421985,-1.768355739 42.2304588,-1.722710812 42.25669508,-1.677018634 42.28292871,-1.677887105 42.30915969,-1.678756477 42.33538801,-1.67962675 42.36161368,-1.725388601 42.33538801))
830748|4|-1.607142857|42.28292871|POLYGON((-1.585492228 42.33538801,-1.63127913 42.30915969,-1.677018634 42.28292871,-1.676151061 42.25669508,-1.675284385 42.2304588,-1.674418605 42.20421985,-1.628748707 42.2304588,-1.583031557 42.25669508,-1.537267081 42.28292871,-1.53806318 42.30915969,-1.538860104 42.33538801,-1.539657854 42.36161368,-1.585492228 42.33538801))
830750|13|-1.327639752|42.28292871|POLYGON((-1.305699482 42.33538801,-1.351631279 42.30915969,-1.397515528 42.28292871,-1.39679255 42.25669508,-1.396070321 42.2304588,-1.395348837 42.20421985,-1.349534643 42.2304588,-1.303673047 42.25669508,-1.257763975 42.28292871,-1.258415329 42.30915969,-1.259067358 42.33538801,-1.259720062 42.36161368,-1.305699482 42.33538801))
830751|13|-1.187888199|42.28292871|POLYGON((-1.165803109 42.33538801,-1.211807354 42.30915969,-1.257763975 42.28292871,-1.257113295 42.25669508,-1.256463289 42.2304588,-1.255813953 42.20421985,-1.209927611 42.2304588,-1.163993792 42.25669508,-1.118012422 42.28292871,-1.118591403 42.30915969,-1.119170984 42.33538801,-1.119751166 42.36161368,-1.165803109 42.33538801))
830753|12|-0.9083850932|42.28292871|POLYGON((-0.8860103627 42.33538801,-0.9321595028 42.30915969,-0.9782608696 42.28292871,-0.9777547853 42.25669508,-0.9772492244 42.2304588,-0.976744186 42.20421985,-0.9307135471 42.2304588,-0.8846352819 42.25669508,-0.8385093168 42.28292871,-0.8389435526 42.30915969,-0.8393782383 42.33538801,-0.8398133748 42.36161368,-0.8860103627 42.33538801))
830754|13|-0.7686335404|42.28292871|POLYGON((-0.7461139896 42.33538801,-0.7923355774 42.30915969,-0.8385093168 42.28292871,-0.8380755303 42.25669508,-0.8376421923 42.2304588,-0.8372093023 42.20421985,-0.791106515 42.2304588,-0.7449560269 42.25669508,-0.698757764 42.28292871,-0.6991196271 42.30915969,-0.6994818653 42.33538801,-0.699844479 42.36161368,-0.7461139896 42.33538801))
830755|13|-0.6288819876|42.28292871|POLYGON((-0.6062176166 42.33538801,-0.652511652 42.30915969,-0.698757764 42.28292871,-0.6983962752 42.25669508,-0.6980351603 42.2304588,-0.6976744186 42.20421985,-0.6514994829 42.2304588,-0.6052767719 42.25669508,-0.5590062112 42.28292871,-0.5592957017 42.30915969,-0.5595854922 42.33538801,-0.5598755832 42.36161368,-0.6062176166 42.33538801))
830756|3|-0.4891304348|42.28292871|POLYGON((-0.4663212435 42.33538801,-0.5126877266 42.30915969,-0.5590062112 42.28292871,-0.5587170202 42.25669508,-0.5584281282 42.2304588,-0.5581395349 42.20421985,-0.5118924509 42.2304588,-0.4655975168 42.25669508,-0.4192546584 42.28292871,-0.4194717763 42.30915969,-0.4196891192 42.33538801,-0.4199066874 42.36161368,-0.4663212435 42.33538801))
830761|3|0.2093023256|42.20421985|POLYGON((0.139679255 42.25669508,0.1396070321 42.2304588,0.1395348837 42.20421985,0.1859504132 42.17797824,0.2323180176 42.15173396,0.2786377709 42.12548702,0.2787816211 42.15173396,0.2789256198 42.17797824,0.2790697674 42.20421985,0.2326783868 42.2304588,0.1862390067 42.25669508,0.1397515528 42.28292871,0.139679255 42.25669508))
830762|13|0.3488372093|42.20421985|POLYGON((0.2793585101 42.25669508,0.2792140641 42.2304588,0.2790697674 42.20421985,0.3254132231 42.17797824,0.3717088281 42.15173396,0.4179566563 42.12548702,0.4181724316 42.15173396,0.4183884298 42.17797824,0.4186046512 42.20421985,0.3722854188 42.2304588,0.3259182618 42.25669508,0.2795031056 42.28292871,0.2793585101 42.25669508))
830764|12|0.6279069767|42.20421985|POLYGON((0.5587170202 42.25669508,0.5584281282 42.2304588,0.5581395349 42.20421985,0.604338843 42.17797824,0.6504904491 42.15173396,0.6965944272 42.12548702,0.6969540527 42.15173396,0.6973140496 42.17797824,0.6976744186 42.20421985,0.6514994829 42.2304588,0.6052767719 42.25669508,0.5590062112 42.28292871,0.5587170202 42.25669508))
830766|12|0.9069767442|42.20421985|POLYGON((0.8380755303 42.25669508,0.8376421923 42.2304588,0.8372093023 42.20421985,0.8832644628 42.17797824,0.9292720702 42.15173396,0.9752321981 42.12548702,0.9757356737 42.15173396,0.9762396694 42.17797824,0.976744186 42.20421985,0.9307135471 42.2304588,0.8846352819 42.25669508,0.8385093168 42.28292871,0.8380755303 42.25669508))
830767|12|1.046511628|42.20421985|POLYGON((0.9777547853 42.25669508,0.9772492244 42.2304588,0.976744186 42.20421985,1.022727273 42.17797824,1.068662881 42.15173396,1.114551084 42.12548702,1.115126484 42.15173396,1.115702479 42.17797824,1.11627907 42.20421985,1.070320579 42.2304588,1.024314537 42.25669508,0.9782608696 42.28292871,0.9777547853 42.25669508))
830769|12|1.325581395|42.20421985|POLYGON((1.257113295 42.25669508,1.256463289 42.2304588,1.255813953 42.20421985,1.301652893 42.17797824,1.347444502 42.15173396,1.393188854 42.12548702,1.393908105 42.15173396,1.394628099 42.17797824,1.395348837 42.20421985,1.349534643 42.2304588,1.303673047 42.25669508,1.257763975 42.28292871,1.257113295 42.25669508))
830770|12|1.465116279|42.20421985|POLYGON((1.39679255 42.25669508,1.396070321 42.2304588,1.395348837 42.20421985,1.441115702 42.17797824,1.486835312 42.15173396,1.53250774 42.12548702,1.533298916 42.15173396,1.534090909 42.17797824,1.534883721 42.20421985,1.489141675 42.2304588,1.443352302 42.25669508,1.397515528 42.28292871,1.39679255 42.25669508))
830771|12|1.604651163|42.20421985|POLYGON((1.536471805 42.25669508,1.535677353 42.2304588,1.534883721 42.20421985,1.580578512 42.17797824,1.626226123 42.15173396,1.671826625 42.12548702,1.672689726 42.15173396,1.673553719 42.17797824,1.674418605 42.20421985,1.628748707 42.2304588,1.583031557 42.25669508,1.537267081 42.28292871,1.536471805 42.25669508))
830772|12|1.744186047|42.20421985|POLYGON((1.676151061 42.25669508,1.675284385 42.2304588,1.674418605 42.20421985,1.720041322 42.17797824,1.765616933 42.15173396,1.811145511 42.12548702,1.812080537 42.15173396,1.813016529 42.17797824,1.813953488 42.20421985,1.768355739 42.2304588,1.722710812 42.25669508,1.677018634 42.28292871,1.676151061 42.25669508))
830773|12|1.88372093|42.20421985|POLYGON((1.815830316 42.25669508,1.814891417 42.2304588,1.813953488 42.20421985,1.859504132 42.17797824,1.905007744 42.15173396,1.950464396 42.12548702,1.951471347 42.15173396,1.952479339 42.17797824,1.953488372 42.20421985,1.907962771 42.2304588,1.862390067 42.25669508,1.816770186 42.28292871,1.815830316 42.25669508))
830774|12|2.023255814|42.20421985|POLYGON((1.955509571 42.25669508,1.954498449 42.2304588,1.953488372 42.20421985,1.998966942 42.17797824,2.044398554 42.15173396,2.089783282 42.12548702,2.090862158 42.15173396,2.091942149 42.17797824,2.093023256 42.20421985,2.047569804 42.2304588,2.002069322 42.25669508,1.956521739 42.28292871,1.955509571 42.25669508))
830775|12|2.162790698|42.20421985|POLYGON((2.095188826 42.25669508,2.094105481 42.2304588,2.093023256 42.20421985,2.138429752 42.17797824,2.183789365 42.15173396,2.229102167 42.12548702,2.230252969 42.15173396,2.231404959 42.17797824,2.23255814 42.20421985,2.187176836 42.2304588,2.141748577 42.25669508,2.096273292 42.28292871,2.095188826 42.25669508))
830776|12|2.302325581|42.20421985|POLYGON((2.234868081 42.25669508,2.233712513 42.2304588,2.23255814 42.20421985,2.277892562 42.17797824,2.323180176 42.15173396,2.368421053 42.12548702,2.369643779 42.15173396,2.370867769 42.17797824,2.372093023 42.20421985,2.326783868 42.2304588,2.281427832 42.25669508,2.236024845 42.28292871,2.234868081 42.25669508))
830777|12|2.441860465|42.20421985|POLYGON((2.374547336 42.25669508,2.373319545 42.2304588,2.372093023 42.20421985,2.417355372 42.17797824,2.462570986 42.15173396,2.507739938 42.12548702,2.50903459 42.15173396,2.510330579 42.17797824,2.511627907 42.20421985,2.4663909 42.2304588,2.421107087 42.25669508,2.375776398 42.28292871,2.374547336 42.25669508))
830778|12|2.581395349|42.20421985|POLYGON((2.514226591 42.25669508,2.512926577 42.2304588,2.511627907 42.20421985,2.556818182 42.17797824,2.601961797 42.15173396,2.647058824 42.12548702,2.6484254 42.15173396,2.649793388 42.17797824,2.651162791 42.20421985,2.605997932 42.2304588,2.560786342 42.25669508,2.51552795 42.28292871,2.514226591 42.25669508))
830779|12|2.720930233|42.20421985|POLYGON((2.653905846 42.25669508,2.652533609 42.2304588,2.651162791 42.20421985,2.696280992 42.17797824,2.741352607 42.15173396,2.786377709 42.12548702,2.787816211 42.15173396,2.789256198 42.17797824,2.790697674 42.20421985,2.745604964 42.2304588,2.700465598 42.25669508,2.655279503 42.28292871,2.653905846 42.25669508))
830780|12|2.860465116|42.20421985|POLYGON((2.793585101 42.25669508,2.792140641 42.2304588,2.790697674 42.20421985,2.835743802 42.17797824,2.880743418 42.15173396,2.925696594 42.12548702,2.927207021 42.15173396,2.928719008 42.17797824,2.930232558 42.20421985,2.885211996 42.2304588,2.840144853 42.25669508,2.795031056 42.28292871,2.793585101 42.25669508))
830781|12|3|42.20421985|POLYGON((2.933264356 42.25669508,2.931747673 42.2304588,2.930232558 42.20421985,2.975206612 42.17797824,3.020134228 42.15173396,3.06501548 42.12548702,3.066597832 42.15173396,3.068181818 42.17797824,3.069767442 42.20421985,3.024819028 42.2304588,2.979824108 42.25669508,2.934782609 42.28292871,2.933264356 42.25669508))
830782|12|3.139534884|42.20421985|POLYGON((3.072943611 42.25669508,3.071354705 42.2304588,3.069767442 42.20421985,3.114669421 42.17797824,3.159525039 42.15173396,3.204334365 42.12548702,3.205988642 42.15173396,3.207644628 42.17797824,3.209302326 42.20421985,3.16442606 42.2304588,3.119503363 42.25669508,3.074534161 42.28292871,3.072943611 42.25669508))
830783|4|3.279069767|42.20421985|POLYGON((3.212622866 42.25669508,3.210961737 42.2304588,3.209302326 42.20421985,3.254132231 42.17797824,3.298915849 42.15173396,3.343653251 42.12548702,3.345379453 42.15173396,3.347107438 42.17797824,3.348837209 42.20421985,3.304033092 42.2304588,3.259182618 42.25669508,3.214285714 42.28292871,3.212622866 42.25669508))
833276|1|-8.860465116|42.20421985|POLYGON((-8.846352819 42.25669508,-8.888314374 42.2304588,-8.930232558 42.20421985,-8.925619835 42.17797824,-8.921011874 42.15173396,-8.916408669 42.12548702,-8.874548271 42.15173396,-8.832644628 42.17797824,-8.790697674 42.20421985,-8.79524302 42.2304588,-8.799793068 42.25669508,-8.804347826 42.28292871,-8.846352819 42.25669508))
833277|1|-8.720930233|42.20421985|POLYGON((-8.706673564 42.25669508,-8.748707342 42.2304588,-8.790697674 42.20421985,-8.786157025 42.17797824,-8.781621064 42.15173396,-8.777089783 42.12548702,-8.73515746 42.15173396,-8.693181818 42.17797824,-8.651162791 42.20421985,-8.655635988 42.2304588,-8.660113813 42.25669508,-8.664596273 42.28292871,-8.706673564 42.25669508))
833278|1|-8.581395349|42.20421985|POLYGON((-8.566994309 42.25669508,-8.60910031 42.2304588,-8.651162791 42.20421985,-8.646694215 42.17797824,-8.642230253 42.15173396,-8.637770898 42.12548702,-8.595766649 42.15173396,-8.553719008 42.17797824,-8.511627907 42.20421985,-8.516028956 42.2304588,-8.520434558 42.25669508,-8.52484472 42.28292871,-8.566994309 42.25669508))
833279|1|-8.441860465|42.20421985|POLYGON((-8.427315054 42.25669508,-8.469493278 42.2304588,-8.511627907 42.20421985,-8.507231405 42.17797824,-8.502839442 42.15173396,-8.498452012 42.12548702,-8.456375839 42.15173396,-8.414256198 42.17797824,-8.372093023 42.20421985,-8.376421923 42.2304588,-8.380755303 42.25669508,-8.385093168 42.28292871,-8.427315054 42.25669508))
833280|1|-8.302325581|42.20421985|POLYGON((-8.287635799 42.25669508,-8.329886246 42.2304588,-8.372093023 42.20421985,-8.367768595 42.17797824,-8.363448632 42.15173396,-8.359133127 42.12548702,-8.316985028 42.15173396,-8.274793388 42.17797824,-8.23255814 42.20421985,-8.236814891 42.2304588,-8.241076048 42.25669508,-8.245341615 42.28292871,-8.287635799 42.25669508))
833281|1|-8.162790698|42.20421985|POLYGON((-8.147956544 42.25669508,-8.190279214 42.2304588,-8.23255814 42.20421985,-8.228305785 42.17797824,-8.224057821 42.15173396,-8.219814241 42.12548702,-8.177594218 42.15173396,-8.135330579 42.17797824,-8.093023256 42.20421985,-8.097207859 42.2304588,-8.101396793 42.25669508,-8.105590062 42.28292871,-8.147956544 42.25669508))
833282|1|-8.023255814|42.20421985|POLYGON((-8.008277289 42.25669508,-8.050672182 42.2304588,-8.093023256 42.20421985,-8.088842975 42.17797824,-8.084667011 42.15173396,-8.080495356 42.12548702,-8.038203407 42.15173396,-7.995867769 42.17797824,-7.953488372 42.20421985,-7.957600827 42.2304588,-7.961717538 42.25669508,-7.965838509 42.28292871,-8.008277289 42.25669508))
833283|1|-7.88372093|42.20421985|POLYGON((-7.868598034 42.25669508,-7.91106515 42.2304588,-7.953488372 42.20421985,-7.949380165 42.17797824,-7.9452762 42.15173396,-7.941176471 42.12548702,-7.898812597 42.15173396,-7.856404959 42.17797824,-7.813953488 42.20421985,-7.817993795 42.2304588,-7.822038282 42.25669508,-7.826086957 42.28292871,-7.868598034 42.25669508))
833284|1|-7.744186047|42.20421985|POLYGON((-7.728918779 42.25669508,-7.771458118 42.2304588,-7.813953488 42.20421985,-7.809917355 42.17797824,-7.80588539 42.15173396,-7.801857585 42.12548702,-7.759421786 42.15173396,-7.716942149 42.17797824,-7.674418605 42.20421985,-7.678386763 42.2304588,-7.682359027 42.25669508,-7.686335404 42.28292871,-7.728918779 42.25669508))
833285|1|-7.604651163|42.20421985|POLYGON((-7.589239524 42.25669508,-7.631851086 42.2304588,-7.674418605 42.20421985,-7.670454545 42.17797824,-7.666494579 42.15173396,-7.6625387 42.12548702,-7.620030976 42.15173396,-7.577479339 42.17797824,-7.534883721 42.20421985,-7.538779731 42.2304588,-7.542679772 42.25669508,-7.546583851 42.28292871,-7.589239524 42.25669508))
833286|1|-7.465116279|42.20421985|POLYGON((-7.449560269 42.25669508,-7.492244054 42.2304588,-7.534883721 42.20421985,-7.530991736 42.17797824,-7.527103769 42.15173396,-7.523219814 42.12548702,-7.480640165 42.15173396,-7.438016529 42.17797824,-7.395348837 42.20421985,-7.399172699 42.2304588,-7.403000517 42.25669508,-7.406832298 42.28292871,-7.449560269 42.25669508))
833289|1|-7.046511628|42.20421985|POLYGON((-7.030522504 42.25669508,-7.073422958 42.2304588,-7.11627907 42.20421985,-7.112603306 42.17797824,-7.108931337 42.15173396,-7.105263158 42.12548702,-7.062467734 42.15173396,-7.019628099 42.17797824,-6.976744186 42.20421985,-6.980351603 42.2304588,-6.983962752 42.25669508,-6.98757764 42.28292871,-7.030522504 42.25669508))
833290|3|-6.906976744|42.20421985|POLYGON((-6.890843249 42.25669508,-6.933815926 42.2304588,-6.976744186 42.20421985,-6.973140496 42.17797824,-6.969540527 42.15173396,-6.965944272 42.12548702,-6.923076923 42.15173396,-6.880165289 42.17797824,-6.837209302 42.20421985,-6.840744571 42.2304588,-6.844283497 42.25669508,-6.847826087 42.28292871,-6.890843249 42.25669508))
833292|2|-6.627906977|42.20421985|POLYGON((-6.611484739 42.25669508,-6.654601861 42.2304588,-6.697674419 42.20421985,-6.694214876 42.17797824,-6.690758906 42.15173396,-6.687306502 42.12548702,-6.644295302 42.15173396,-6.601239669 42.17797824,-6.558139535 42.20421985,-6.561530507 42.2304588,-6.564924987 42.25669508,-6.568322981 42.28292871,-6.611484739 42.25669508))
833294|5|-6.348837209|42.20421985|POLYGON((-6.332126229 42.25669508,-6.375387797 42.2304588,-6.418604651 42.20421985,-6.415289256 42.17797824,-6.411977284 42.15173396,-6.408668731 42.12548702,-6.365513681 42.15173396,-6.32231405 42.17797824,-6.279069767 42.20421985,-6.282316443 42.2304588,-6.285566477 42.25669508,-6.288819876 42.28292871,-6.332126229 42.25669508))
833295|4|-6.209302326|42.20421985|POLYGON((-6.192446974 42.25669508,-6.235780765 42.2304588,-6.279069767 42.20421985,-6.275826446 42.17797824,-6.272586474 42.15173396,-6.269349845 42.12548702,-6.22612287 42.15173396,-6.18285124 42.17797824,-6.139534884 42.20421985,-6.142709411 42.2304588,-6.145887222 42.25669508,-6.149068323 42.28292871,-6.192446974 42.25669508))
833296|4|-6.069767442|42.20421985|POLYGON((-6.052767719 42.25669508,-6.096173733 42.2304588,-6.139534884 42.20421985,-6.136363636 42.17797824,-6.133195663 42.15173396,-6.13003096 42.12548702,-6.08673206 42.15173396,-6.04338843 42.17797824,-6 42.20421985,-6.003102378 42.2304588,-6.006207967 42.25669508,-6.00931677 42.28292871,-6.052767719 42.25669508))
833297|2|-5.930232558|42.20421985|POLYGON((-5.913088464 42.25669508,-5.956566701 42.2304588,-6 42.20421985,-5.996900826 42.17797824,-5.993804853 42.15173396,-5.990712074 42.12548702,-5.947341249 42.15173396,-5.90392562 42.17797824,-5.860465116 42.20421985,-5.863495346 42.2304588,-5.866528712 42.25669508,-5.869565217 42.28292871,-5.913088464 42.25669508))
833298|2|-5.790697674|42.20421985|POLYGON((-5.773409208 42.25669508,-5.816959669 42.2304588,-5.860465116 42.20421985,-5.857438017 42.17797824,-5.854414042 42.15173396,-5.851393189 42.12548702,-5.807950439 42.15173396,-5.76446281 42.17797824,-5.720930233 42.20421985,-5.723888314 42.2304588,-5.726849457 42.25669508,-5.729813665 42.28292871,-5.773409208 42.25669508))
833299|2|-5.651162791|42.20421985|POLYGON((-5.633729953 42.25669508,-5.677352637 42.2304588,-5.720930233 42.20421985,-5.717975207 42.17797824,-5.715023232 42.15173396,-5.712074303 42.12548702,-5.668559628 42.15173396,-5.625 42.17797824,-5.581395349 42.20421985,-5.584281282 42.2304588,-5.587170202 42.25669508,-5.590062112 42.28292871,-5.633729953 42.25669508))
833301|2|-5.372093023|42.20421985|POLYGON((-5.354371443 42.25669508,-5.398138573 42.2304588,-5.441860465 42.20421985,-5.439049587 42.17797824,-5.436241611 42.15173396,-5.433436533 42.12548702,-5.389778007 42.15173396,-5.34607438 42.17797824,-5.302325581 42.20421985,-5.305067218 42.2304588,-5.307811692 42.25669508,-5.310559006 42.28292871,-5.354371443 42.25669508))
833302|5|-5.23255814|42.20421985|POLYGON((-5.214692188 42.25669508,-5.258531541 42.2304588,-5.302325581 42.20421985,-5.299586777 42.17797824,-5.2968508 42.15173396,-5.294117647 42.12548702,-5.250387197 42.15173396,-5.20661157 42.17797824,-5.162790698 42.20421985,-5.165460186 42.2304588,-5.168132437 42.25669508,-5.170807453 42.28292871,-5.214692188 42.25669508))
833303|5|-5.093023256|42.20421985|POLYGON((-5.075012933 42.25669508,-5.118924509 42.2304588,-5.162790698 42.20421985,-5.160123967 42.17797824,-5.15745999 42.15173396,-5.154798762 42.12548702,-5.110996386 42.15173396,-5.06714876 42.17797824,-5.023255814 42.20421985,-5.025853154 42.2304588,-5.028453182 42.25669508,-5.031055901 42.28292871,-5.075012933 42.25669508))
833306|5|-4.674418605|42.20421985|POLYGON((-4.655975168 42.25669508,-4.700103413 42.2304588,-4.744186047 42.20421985,-4.741735537 42.17797824,-4.739287558 42.15173396,-4.736842105 42.12548702,-4.692823955 42.15173396,-4.648760331 42.17797824,-4.604651163 42.20421985,-4.607032058 42.2304588,-4.609415416 42.25669508,-4.611801242 42.28292871,-4.655975168 42.25669508))
833307|3|-4.534883721|42.20421985|POLYGON((-4.516295913 42.25669508,-4.560496381 42.2304588,-4.604651163 42.20421985,-4.602272727 42.17797824,-4.599896748 42.15173396,-4.59752322 42.12548702,-4.553433144 42.15173396,-4.509297521 42.17797824,-4.465116279 42.20421985,-4.467425026 42.2304588,-4.469736161 42.25669508,-4.472049689 42.28292871,-4.516295913 42.25669508))
833308|5|-4.395348837|42.20421985|POLYGON((-4.376616658 42.25669508,-4.420889349 42.2304588,-4.465116279 42.20421985,-4.462809917 42.17797824,-4.460505937 42.15173396,-4.458204334 42.12548702,-4.414042334 42.15173396,-4.369834711 42.17797824,-4.325581395 42.20421985,-4.327817994 42.2304588,-4.330056906 42.25669508,-4.332298137 42.28292871,-4.376616658 42.25669508))
833309|5|-4.255813953|42.20421985|POLYGON((-4.236937403 42.25669508,-4.281282316 42.2304588,-4.325581395 42.20421985,-4.323347107 42.17797824,-4.321115126 42.15173396,-4.318885449 42.12548702,-4.274651523 42.15173396,-4.230371901 42.17797824,-4.186046512 42.20421985,-4.188210962 42.2304588,-4.190377651 42.25669508,-4.192546584 42.28292871,-4.236937403 42.25669508))
833311|5|-3.976744186|42.20421985|POLYGON((-3.957578893 42.25669508,-4.002068252 42.2304588,-4.046511628 42.20421985,-4.044421488 42.17797824,-4.042333505 42.15173396,-4.040247678 42.12548702,-3.995869902 42.15173396,-3.951446281 42.17797824,-3.906976744 42.20421985,-3.908996898 42.2304588,-3.911019141 42.25669508,-3.913043478 42.28292871,-3.957578893 42.25669508))
833313|5|-3.697674419|42.20421985|POLYGON((-3.678220383 42.25669508,-3.722854188 42.2304588,-3.76744186 42.20421985,-3.765495868 42.17797824,-3.763551884 42.15173396,-3.761609907 42.12548702,-3.717088281 42.15173396,-3.672520661 42.17797824,-3.627906977 42.20421985,-3.629782834 42.2304588,-3.631660631 42.25669508,-3.633540373 42.28292871,-3.678220383 42.25669508))
833319|3|-2.860465116|42.20421985|POLYGON((-2.840144853 42.25669508,-2.885211996 42.2304588,-2.930232558 42.20421985,-2.928719008 42.17797824,-2.927207021 42.15173396,-2.925696594 42.12548702,-2.880743418 42.15173396,-2.835743802 42.17797824,-2.790697674 42.20421985,-2.792140641 42.2304588,-2.793585101 42.25669508,-2.795031056 42.28292871,-2.840144853 42.25669508))
833320|4|-2.720930233|42.20421985|POLYGON((-2.700465598 42.25669508,-2.745604964 42.2304588,-2.790697674 42.20421985,-2.789256198 42.17797824,-2.787816211 42.15173396,-2.786377709 42.12548702,-2.741352607 42.15173396,-2.696280992 42.17797824,-2.651162791 42.20421985,-2.652533609 42.2304588,-2.653905846 42.25669508,-2.655279503 42.28292871,-2.700465598 42.25669508))
833321|9|-2.581395349|42.20421985|POLYGON((-2.560786342 42.25669508,-2.605997932 42.2304588,-2.651162791 42.20421985,-2.649793388 42.17797824,-2.6484254 42.15173396,-2.647058824 42.12548702,-2.601961797 42.15173396,-2.556818182 42.17797824,-2.511627907 42.20421985,-2.512926577 42.2304588,-2.514226591 42.25669508,-2.51552795 42.28292871,-2.560786342 42.25669508))
833323|4|-2.302325581|42.20421985|POLYGON((-2.281427832 42.25669508,-2.326783868 42.2304588,-2.372093023 42.20421985,-2.370867769 42.17797824,-2.369643779 42.15173396,-2.368421053 42.12548702,-2.323180176 42.15173396,-2.277892562 42.17797824,-2.23255814 42.20421985,-2.233712513 42.2304588,-2.234868081 42.25669508,-2.236024845 42.28292871,-2.281427832 42.25669508))
833324|4|-2.162790698|42.20421985|POLYGON((-2.141748577 42.25669508,-2.187176836 42.2304588,-2.23255814 42.20421985,-2.231404959 42.17797824,-2.230252969 42.15173396,-2.229102167 42.12548702,-2.183789365 42.15173396,-2.138429752 42.17797824,-2.093023256 42.20421985,-2.094105481 42.2304588,-2.095188826 42.25669508,-2.096273292 42.28292871,-2.141748577 42.25669508))
833325|4|-2.023255814|42.20421985|POLYGON((-2.002069322 42.25669508,-2.047569804 42.2304588,-2.093023256 42.20421985,-2.091942149 42.17797824,-2.090862158 42.15173396,-2.089783282 42.12548702,-2.044398554 42.15173396,-1.998966942 42.17797824,-1.953488372 42.20421985,-1.954498449 42.2304588,-1.955509571 42.25669508,-1.956521739 42.28292871,-2.002069322 42.25669508))
833326|4|-1.88372093|42.20421985|POLYGON((-1.862390067 42.25669508,-1.907962771 42.2304588,-1.953488372 42.20421985,-1.952479339 42.17797824,-1.951471347 42.15173396,-1.950464396 42.12548702,-1.905007744 42.15173396,-1.859504132 42.17797824,-1.813953488 42.20421985,-1.814891417 42.2304588,-1.815830316 42.25669508,-1.816770186 42.28292871,-1.862390067 42.25669508))
833327|4|-1.744186047|42.20421985|POLYGON((-1.722710812 42.25669508,-1.768355739 42.2304588,-1.813953488 42.20421985,-1.813016529 42.17797824,-1.812080537 42.15173396,-1.811145511 42.12548702,-1.765616933 42.15173396,-1.720041322 42.17797824,-1.674418605 42.20421985,-1.675284385 42.2304588,-1.676151061 42.25669508,-1.677018634 42.28292871,-1.722710812 42.25669508))
833328|4|-1.604651163|42.20421985|POLYGON((-1.583031557 42.25669508,-1.628748707 42.2304588,-1.674418605 42.20421985,-1.673553719 42.17797824,-1.672689726 42.15173396,-1.671826625 42.12548702,-1.626226123 42.15173396,-1.580578512 42.17797824,-1.534883721 42.20421985,-1.535677353 42.2304588,-1.536471805 42.25669508,-1.537267081 42.28292871,-1.583031557 42.25669508))
833330|13|-1.325581395|42.20421985|POLYGON((-1.303673047 42.25669508,-1.349534643 42.2304588,-1.395348837 42.20421985,-1.394628099 42.17797824,-1.393908105 42.15173396,-1.393188854 42.12548702,-1.347444502 42.15173396,-1.301652893 42.17797824,-1.255813953 42.20421985,-1.256463289 42.2304588,-1.257113295 42.25669508,-1.257763975 42.28292871,-1.303673047 42.25669508))
833331|13|-1.186046512|42.20421985|POLYGON((-1.163993792 42.25669508,-1.209927611 42.2304588,-1.255813953 42.20421985,-1.255165289 42.17797824,-1.254517295 42.15173396,-1.253869969 42.12548702,-1.208053691 42.15173396,-1.162190083 42.17797824,-1.11627907 42.20421985,-1.116856256 42.2304588,-1.11743404 42.25669508,-1.118012422 42.28292871,-1.163993792 42.25669508))
833333|13|-0.9069767442|42.20421985|POLYGON((-0.8846352819 42.25669508,-0.9307135471 42.2304588,-0.976744186 42.20421985,-0.9762396694 42.17797824,-0.9757356737 42.15173396,-0.9752321981 42.12548702,-0.9292720702 42.15173396,-0.8832644628 42.17797824,-0.8372093023 42.20421985,-0.8376421923 42.2304588,-0.8380755303 42.25669508,-0.8385093168 42.28292871,-0.8846352819 42.25669508))
833336|13|-0.488372093|42.20421985|POLYGON((-0.4655975168 42.25669508,-0.5118924509 42.2304588,-0.5581395349 42.20421985,-0.5578512397 42.17797824,-0.5575632421 42.15173396,-0.5572755418 42.12548702,-0.5110996386 42.15173396,-0.4648760331 42.17797824,-0.4186046512 42.20421985,-0.4188210962 42.2304588,-0.4190377651 42.25669508,-0.4192546584 42.28292871,-0.4655975168 42.25669508))
833337|13|-0.3488372093|42.20421985|POLYGON((-0.3259182618 42.25669508,-0.3722854188 42.2304588,-0.4186046512 42.20421985,-0.4183884298 42.17797824,-0.4181724316 42.15173396,-0.4179566563 42.12548702,-0.3717088281 42.15173396,-0.3254132231 42.17797824,-0.2790697674 42.20421985,-0.2792140641 42.2304588,-0.2793585101 42.25669508,-0.2795031056 42.28292871,-0.3259182618 42.25669508))
833339|9|-0.06976744186|42.20421985|POLYGON((-0.04655975168 42.25669508,-0.09307135471 42.2304588,-0.1395348837 42.20421985,-0.1394628099 42.17797824,-0.1393908105 42.15173396,-0.1393188854 42.12548702,-0.09292720702 42.15173396,-0.04648760331 42.17797824,0 42.20421985,0 42.2304588,0 42.25669508,0 42.28292871,-0.04655975168 42.25669508))
833340|13|0.06965944272|42.12548702|POLYGON((0 42.17797824,0 42.15173396,0 42.12548702,0.04641567818 42.09923741,0.09278350515 42.07298512,0.1391035549 42.04673017,0.1391752577 42.07298512,0.1392470346 42.09923741,0.1393188854 42.12548702,0.09292720702 42.15173396,0.04648760331 42.17797824,0 42.20421985,0 42.17797824))
833341|13|0.2089783282|42.12548702|POLYGON((0.1394628099 42.17797824,0.1393908105 42.15173396,0.1393188854 42.12548702,0.1856627127 42.09923741,0.2319587629 42.07298512,0.2782071097 42.04673017,0.2783505155 42.07298512,0.2784940691 42.09923741,0.2786377709 42.12548702,0.2323180176 42.15173396,0.1859504132 42.17797824,0.1395348837 42.20421985,0.1394628099 42.17797824))
833342|13|0.3482972136|42.12548702|POLYGON((0.2789256198 42.17797824,0.2787816211 42.15173396,0.2786377709 42.12548702,0.3249097473 42.09923741,0.3711340206 42.07298512,0.4173106646 42.04673017,0.4175257732 42.07298512,0.4177411037 42.09923741,0.4179566563 42.12548702,0.3717088281 42.15173396,0.3254132231 42.17797824,0.2790697674 42.20421985,0.2789256198 42.17797824))
833343|13|0.4876160991|42.12548702|POLYGON((0.4183884298 42.17797824,0.4181724316 42.15173396,0.4179566563 42.12548702,0.4641567818 42.09923741,0.5103092784 42.07298512,0.5564142195 42.04673017,0.5567010309 42.07298512,0.5569881382 42.09923741,0.5572755418 42.12548702,0.5110996386 42.15173396,0.4648760331 42.17797824,0.4186046512 42.20421985,0.4183884298 42.17797824))
833346|12|0.9055727554|42.12548702|POLYGON((0.8367768595 42.17797824,0.8363448632 42.15173396,0.8359133127 42.12548702,0.8818978855 42.09923741,0.9278350515 42.07298512,0.9737248841 42.04673017,0.9742268041 42.07298512,0.9747292419 42.09923741,0.9752321981 42.12548702,0.9292720702 42.15173396,0.8832644628 42.17797824,0.8372093023 42.20421985,0.8367768595 42.17797824))
833347|12|1.044891641|42.12548702|POLYGON((0.9762396694 42.17797824,0.9757356737 42.15173396,0.9752321981 42.12548702,1.02114492 42.09923741,1.067010309 42.07298512,1.112828439 42.04673017,1.113402062 42.07298512,1.113976276 42.09923741,1.114551084 42.12548702,1.068662881 42.15173396,1.022727273 42.17797824,0.976744186 42.20421985,0.9762396694 42.17797824))
833349|12|1.323529412|42.12548702|POLYGON((1.255165289 42.17797824,1.254517295 42.15173396,1.253869969 42.12548702,1.299638989 42.09923741,1.345360825 42.07298512,1.391035549 42.04673017,1.391752577 42.07298512,1.392470346 42.09923741,1.393188854 42.12548702,1.347444502 42.15173396,1.301652893 42.17797824,1.255813953 42.20421985,1.255165289 42.17797824))
833350|12|1.462848297|42.12548702|POLYGON((1.394628099 42.17797824,1.393908105 42.15173396,1.393188854 42.12548702,1.438886024 42.09923741,1.484536082 42.07298512,1.530139104 42.04673017,1.530927835 42.07298512,1.53171738 42.09923741,1.53250774 42.12548702,1.486835312 42.15173396,1.441115702 42.17797824,1.395348837 42.20421985,1.394628099 42.17797824))
833351|12|1.602167183|42.12548702|POLYGON((1.534090909 42.17797824,1.533298916 42.15173396,1.53250774 42.12548702,1.578133058 42.09923741,1.62371134 42.07298512,1.669242658 42.04673017,1.670103093 42.07298512,1.670964415 42.09923741,1.671826625 42.12548702,1.626226123 42.15173396,1.580578512 42.17797824,1.534883721 42.20421985,1.534090909 42.17797824))
833352|12|1.741486068|42.12548702|POLYGON((1.673553719 42.17797824,1.672689726 42.15173396,1.671826625 42.12548702,1.717380093 42.09923741,1.762886598 42.07298512,1.808346213 42.04673017,1.809278351 42.07298512,1.810211449 42.09923741,1.811145511 42.12548702,1.765616933 42.15173396,1.720041322 42.17797824,1.674418605 42.20421985,1.673553719 42.17797824))
833353|12|1.880804954|42.12548702|POLYGON((1.813016529 42.17797824,1.812080537 42.15173396,1.811145511 42.12548702,1.856627127 42.09923741,1.902061856 42.07298512,1.947449768 42.04673017,1.948453608 42.07298512,1.949458484 42.09923741,1.950464396 42.12548702,1.905007744 42.15173396,1.859504132 42.17797824,1.813953488 42.20421985,1.813016529 42.17797824))
833354|12|2.020123839|42.12548702|POLYGON((1.952479339 42.17797824,1.951471347 42.15173396,1.950464396 42.12548702,1.995874162 42.09923741,2.041237113 42.07298512,2.086553323 42.04673017,2.087628866 42.07298512,2.088705518 42.09923741,2.089783282 42.12548702,2.044398554 42.15173396,1.998966942 42.17797824,1.953488372 42.20421985,1.952479339 42.17797824))
833355|12|2.159442724|42.12548702|POLYGON((2.091942149 42.17797824,2.090862158 42.15173396,2.089783282 42.12548702,2.135121196 42.09923741,2.180412371 42.07298512,2.225656878 42.04673017,2.226804124 42.07298512,2.227952553 42.09923741,2.229102167 42.12548702,2.183789365 42.15173396,2.138429752 42.17797824,2.093023256 42.20421985,2.091942149 42.17797824))
833357|12|2.438080495|42.12548702|POLYGON((2.370867769 42.17797824,2.369643779 42.15173396,2.368421053 42.12548702,2.413615266 42.09923741,2.458762887 42.07298512,2.503863988 42.04673017,2.505154639 42.07298512,2.506446622 42.09923741,2.507739938 42.12548702,2.462570986 42.15173396,2.417355372 42.17797824,2.372093023 42.20421985,2.370867769 42.17797824))
833358|12|2.577399381|42.12548702|POLYGON((2.510330579 42.17797824,2.50903459 42.15173396,2.507739938 42.12548702,2.5528623 42.09923741,2.597938144 42.07298512,2.642967543 42.04673017,2.644329897 42.07298512,2.645693657 42.09923741,2.647058824 42.12548702,2.601961797 42.15173396,2.556818182 42.17797824,2.511627907 42.20421985,2.510330579 42.17797824))
833359|12|2.716718266|42.12548702|POLYGON((2.649793388 42.17797824,2.6484254 42.15173396,2.647058824 42.12548702,2.692109335 42.09923741,2.737113402 42.07298512,2.782071097 42.04673017,2.783505155 42.07298512,2.784940691 42.09923741,2.786377709 42.12548702,2.741352607 42.15173396,2.696280992 42.17797824,2.651162791 42.20421985,2.649793388 42.17797824))
833360|12|2.856037152|42.12548702|POLYGON((2.789256198 42.17797824,2.787816211 42.15173396,2.786377709 42.12548702,2.831356369 42.09923741,2.87628866 42.07298512,2.921174652 42.04673017,2.922680412 42.07298512,2.924187726 42.09923741,2.925696594 42.12548702,2.880743418 42.15173396,2.835743802 42.17797824,2.790697674 42.20421985,2.789256198 42.17797824))
833361|12|2.995356037|42.12548702|POLYGON((2.928719008 42.17797824,2.927207021 42.15173396,2.925696594 42.12548702,2.970603404 42.09923741,3.015463918 42.07298512,3.060278207 42.04673017,3.06185567 42.07298512,3.06343476 42.09923741,3.06501548 42.12548702,3.020134228 42.15173396,2.975206612 42.17797824,2.930232558 42.20421985,2.928719008 42.17797824))
833362|12|3.134674923|42.12548702|POLYGON((3.068181818 42.17797824,3.066597832 42.15173396,3.06501548 42.12548702,3.109850438 42.09923741,3.154639175 42.07298512,3.199381762 42.04673017,3.201030928 42.07298512,3.202681795 42.09923741,3.204334365 42.12548702,3.159525039 42.15173396,3.114669421 42.17797824,3.069767442 42.20421985,3.068181818 42.17797824))
835860|1|-8.846749226|42.12548702|POLYGON((-8.832644628 42.17797824,-8.874548271 42.15173396,-8.916408669 42.12548702,-8.911810211 42.09923741,-8.907216495 42.07298512,-8.902627512 42.04673017,-8.860824742 42.07298512,-8.818978855 42.09923741,-8.777089783 42.12548702,-8.781621064 42.15173396,-8.786157025 42.17797824,-8.790697674 42.20421985,-8.832644628 42.17797824))
835861|1|-8.707430341|42.12548702|POLYGON((-8.693181818 42.17797824,-8.73515746 42.15173396,-8.777089783 42.12548702,-8.772563177 42.09923741,-8.768041237 42.07298512,-8.763523957 42.04673017,-8.721649485 42.07298512,-8.679731821 42.09923741,-8.637770898 42.12548702,-8.642230253 42.15173396,-8.646694215 42.17797824,-8.651162791 42.20421985,-8.693181818 42.17797824))
835862|1|-8.568111455|42.12548702|POLYGON((-8.553719008 42.17797824,-8.595766649 42.15173396,-8.637770898 42.12548702,-8.633316142 42.09923741,-8.628865979 42.07298512,-8.624420402 42.04673017,-8.582474227 42.07298512,-8.540484786 42.09923741,-8.498452012 42.12548702,-8.502839442 42.15173396,-8.507231405 42.17797824,-8.511627907 42.20421985,-8.553719008 42.17797824))
835863|1|-8.42879257|42.12548702|POLYGON((-8.414256198 42.17797824,-8.456375839 42.15173396,-8.498452012 42.12548702,-8.494069108 42.09923741,-8.489690722 42.07298512,-8.485316847 42.04673017,-8.443298969 42.07298512,-8.401237751 42.09923741,-8.359133127 42.12548702,-8.363448632 42.15173396,-8.367768595 42.17797824,-8.372093023 42.20421985,-8.414256198 42.17797824))
835864|10|-8.289473684|42.12548702|POLYGON((-8.274793388 42.17797824,-8.316985028 42.15173396,-8.359133127 42.12548702,-8.354822073 42.09923741,-8.350515464 42.07298512,-8.346213292 42.04673017,-8.304123711 42.07298512,-8.261990717 42.09923741,-8.219814241 42.12548702,-8.224057821 42.15173396,-8.228305785 42.17797824,-8.23255814 42.20421985,-8.274793388 42.17797824))
835865|1|-8.150154799|42.12548702|POLYGON((-8.135330579 42.17797824,-8.177594218 42.15173396,-8.219814241 42.12548702,-8.215575039 42.09923741,-8.211340206 42.07298512,-8.207109737 42.04673017,-8.164948454 42.07298512,-8.122743682 42.09923741,-8.080495356 42.12548702,-8.084667011 42.15173396,-8.088842975 42.17797824,-8.093023256 42.20421985,-8.135330579 42.17797824))
835866|1|-8.010835913|42.12548702|POLYGON((-7.995867769 42.17797824,-8.038203407 42.15173396,-8.080495356 42.12548702,-8.076328004 42.09923741,-8.072164948 42.07298512,-8.068006182 42.04673017,-8.025773196 42.07298512,-7.983496648 42.09923741,-7.941176471 42.12548702,-7.9452762 42.15173396,-7.949380165 42.17797824,-7.953488372 42.20421985,-7.995867769 42.17797824))
835868|1|-7.732198142|42.12548702|POLYGON((-7.716942149 42.17797824,-7.759421786 42.15173396,-7.801857585 42.12548702,-7.797833935 42.09923741,-7.793814433 42.07298512,-7.789799073 42.04673017,-7.74742268 42.07298512,-7.705002579 42.09923741,-7.6625387 42.12548702,-7.666494579 42.15173396,-7.670454545 42.17797824,-7.674418605 42.20421985,-7.716942149 42.17797824))
835869|1|-7.592879257|42.12548702|POLYGON((-7.577479339 42.17797824,-7.620030976 42.15173396,-7.6625387 42.12548702,-7.6585869 42.09923741,-7.654639175 42.07298512,-7.650695518 42.04673017,-7.608247423 42.07298512,-7.565755544 42.09923741,-7.523219814 42.12548702,-7.527103769 42.15173396,-7.530991736 42.17797824,-7.534883721 42.20421985,-7.577479339 42.17797824))
835874|1|-6.89628483|42.12548702|POLYGON((-6.880165289 42.17797824,-6.923076923 42.15173396,-6.965944272 42.12548702,-6.962351728 42.09923741,-6.958762887 42.07298512,-6.955177743 42.04673017,-6.912371134 42.07298512,-6.869520371 42.09923741,-6.826625387 42.12548702,-6.830149716 42.15173396,-6.833677686 42.17797824,-6.837209302 42.20421985,-6.880165289 42.17797824))
835875|5|-6.756965944|42.12548702|POLYGON((-6.740702479 42.17797824,-6.783686113 42.15173396,-6.826625387 42.12548702,-6.823104693 42.09923741,-6.819587629 42.07298512,-6.816074189 42.04673017,-6.773195876 42.07298512,-6.730273337 42.09923741,-6.687306502 42.12548702,-6.690758906 42.15173396,-6.694214876 42.17797824,-6.697674419 42.20421985,-6.740702479 42.17797824))
835876|5|-6.617647059|42.12548702|POLYGON((-6.601239669 42.17797824,-6.644295302 42.15173396,-6.687306502 42.12548702,-6.683857659 42.09923741,-6.680412371 42.07298512,-6.676970634 42.04673017,-6.634020619 42.07298512,-6.591026302 42.09923741,-6.547987616 42.12548702,-6.551368095 42.15173396,-6.554752066 42.17797824,-6.558139535 42.20421985,-6.601239669 42.17797824))
835878|4|-6.339009288|42.12548702|POLYGON((-6.32231405 42.17797824,-6.365513681 42.15173396,-6.408668731 42.12548702,-6.405363589 42.09923741,-6.402061856 42.07298512,-6.398763524 42.04673017,-6.355670103 42.07298512,-6.312532233 42.09923741,-6.269349845 42.12548702,-6.272586474 42.15173396,-6.275826446 42.17797824,-6.279069767 42.20421985,-6.32231405 42.17797824))
835879|5|-6.199690402|42.12548702|POLYGON((-6.18285124 42.17797824,-6.22612287 42.15173396,-6.269349845 42.12548702,-6.266116555 42.09923741,-6.262886598 42.07298512,-6.259659969 42.04673017,-6.216494845 42.07298512,-6.173285199 42.09923741,-6.13003096 42.12548702,-6.133195663 42.15173396,-6.136363636 42.17797824,-6.139534884 42.20421985,-6.18285124 42.17797824))
835880|15|-6.060371517|42.12548702|POLYGON((-6.04338843 42.17797824,-6.08673206 42.15173396,-6.13003096 42.12548702,-6.12686952 42.09923741,-6.12371134 42.07298512,-6.120556414 42.04673017,-6.077319588 42.07298512,-6.034038164 42.09923741,-5.990712074 42.12548702,-5.993804853 42.15173396,-5.996900826 42.17797824,-6 42.20421985,-6.04338843 42.17797824))
835881|2|-5.921052632|42.12548702|POLYGON((-5.90392562 42.17797824,-5.947341249 42.15173396,-5.990712074 42.12548702,-5.987622486 42.09923741,-5.984536082 42.07298512,-5.981452859 42.04673017,-5.93814433 42.07298512,-5.894791129 42.09923741,-5.851393189 42.12548702,-5.854414042 42.15173396,-5.857438017 42.17797824,-5.860465116 42.20421985,-5.90392562 42.17797824))
835882|5|-5.781733746|42.12548702|POLYGON((-5.76446281 42.17797824,-5.807950439 42.15173396,-5.851393189 42.12548702,-5.848375451 42.09923741,-5.845360825 42.07298512,-5.842349304 42.04673017,-5.798969072 42.07298512,-5.755544095 42.09923741,-5.712074303 42.12548702,-5.715023232 42.15173396,-5.717975207 42.17797824,-5.720930233 42.20421985,-5.76446281 42.17797824))
835883|5|-5.642414861|42.12548702|POLYGON((-5.625 42.17797824,-5.668559628 42.15173396,-5.712074303 42.12548702,-5.709128417 42.09923741,-5.706185567 42.07298512,-5.70324575 42.04673017,-5.659793814 42.07298512,-5.61629706 42.09923741,-5.572755418 42.12548702,-5.575632421 42.15173396,-5.578512397 42.17797824,-5.581395349 42.20421985,-5.625 42.17797824))
835885|2|-5.36377709|42.12548702|POLYGON((-5.34607438 42.17797824,-5.389778007 42.15173396,-5.433436533 42.12548702,-5.430634348 42.09923741,-5.427835052 42.07298512,-5.42503864 42.04673017,-5.381443299 42.07298512,-5.337802991 42.09923741,-5.294117647 42.12548702,-5.2968508 42.15173396,-5.299586777 42.17797824,-5.302325581 42.20421985,-5.34607438 42.17797824))
835886|5|-5.224458204|42.12548702|POLYGON((-5.20661157 42.17797824,-5.250387197 42.15173396,-5.294117647 42.12548702,-5.291387313 42.09923741,-5.288659794 42.07298512,-5.285935085 42.04673017,-5.242268041 42.07298512,-5.198555957 42.09923741,-5.154798762 42.12548702,-5.15745999 42.15173396,-5.160123967 42.17797824,-5.162790698 42.20421985,-5.20661157 42.17797824))
835888|5|-4.945820433|42.12548702|POLYGON((-4.92768595 42.17797824,-4.971605576 42.15173396,-5.015479876 42.12548702,-5.012893244 42.09923741,-5.010309278 42.07298512,-5.007727975 42.04673017,-4.963917526 42.07298512,-4.920061888 42.09923741,-4.876160991 42.12548702,-4.878678369 42.15173396,-4.881198347 42.17797824,-4.88372093 42.20421985,-4.92768595 42.17797824))
835890|5|-4.667182663|42.12548702|POLYGON((-4.648760331 42.17797824,-4.692823955 42.15173396,-4.736842105 42.12548702,-4.734399175 42.09923741,-4.731958763 42.07298512,-4.729520866 42.04673017,-4.68556701 42.07298512,-4.641567818 42.09923741,-4.59752322 42.12548702,-4.599896748 42.15173396,-4.602272727 42.17797824,-4.604651163 42.20421985,-4.648760331 42.17797824))
835891|5|-4.527863777|42.12548702|POLYGON((-4.509297521 42.17797824,-4.553433144 42.15173396,-4.59752322 42.12548702,-4.59515214 42.09923741,-4.592783505 42.07298512,-4.590417311 42.04673017,-4.546391753 42.07298512,-4.502320784 42.09923741,-4.458204334 42.12548702,-4.460505937 42.15173396,-4.462809917 42.17797824,-4.465116279 42.20421985,-4.509297521 42.17797824))
835894|5|-4.109907121|42.12548702|POLYGON((-4.090909091 42.17797824,-4.135260712 42.15173396,-4.179566563 42.12548702,-4.177411037 42.09923741,-4.175257732 42.07298512,-4.173106646 42.04673017,-4.128865979 42.07298512,-4.08457968 42.09923741,-4.040247678 42.12548702,-4.042333505 42.15173396,-4.044421488 42.17797824,-4.046511628 42.20421985,-4.090909091 42.17797824))
835897|5|-3.691950464|42.12548702|POLYGON((-3.672520661 42.17797824,-3.717088281 42.15173396,-3.761609907 42.12548702,-3.759669933 42.09923741,-3.757731959 42.07298512,-3.755795981 42.04673017,-3.711340206 42.07298512,-3.666838577 42.09923741,-3.622291022 42.12548702,-3.624161074 42.15173396,-3.626033058 42.17797824,-3.627906977 42.20421985,-3.672520661 42.17797824))
835901|12|-3.134674923|42.12548702|POLYGON((-3.114669421 42.17797824,-3.159525039 42.15173396,-3.204334365 42.12548702,-3.202681795 42.09923741,-3.201030928 42.07298512,-3.199381762 42.04673017,-3.154639175 42.07298512,-3.109850438 42.09923741,-3.06501548 42.12548702,-3.066597832 42.15173396,-3.068181818 42.17797824,-3.069767442 42.20421985,-3.114669421 42.17797824))
835902|4|-2.995356037|42.12548702|POLYGON((-2.975206612 42.17797824,-3.020134228 42.15173396,-3.06501548 42.12548702,-3.06343476 42.09923741,-3.06185567 42.07298512,-3.060278207 42.04673017,-3.015463918 42.07298512,-2.970603404 42.09923741,-2.925696594 42.12548702,-2.927207021 42.15173396,-2.928719008 42.17797824,-2.930232558 42.20421985,-2.975206612 42.17797824))
835904|4|-2.716718266|42.12548702|POLYGON((-2.696280992 42.17797824,-2.741352607 42.15173396,-2.786377709 42.12548702,-2.784940691 42.09923741,-2.783505155 42.07298512,-2.782071097 42.04673017,-2.737113402 42.07298512,-2.692109335 42.09923741,-2.647058824 42.12548702,-2.6484254 42.15173396,-2.649793388 42.17797824,-2.651162791 42.20421985,-2.696280992 42.17797824))
835909|4|-2.020123839|42.12548702|POLYGON((-1.998966942 42.17797824,-2.044398554 42.15173396,-2.089783282 42.12548702,-2.088705518 42.09923741,-2.087628866 42.07298512,-2.086553323 42.04673017,-2.041237113 42.07298512,-1.995874162 42.09923741,-1.950464396 42.12548702,-1.951471347 42.15173396,-1.952479339 42.17797824,-1.953488372 42.20421985,-1.998966942 42.17797824))
835910|4|-1.880804954|42.12548702|POLYGON((-1.859504132 42.17797824,-1.905007744 42.15173396,-1.950464396 42.12548702,-1.949458484 42.09923741,-1.948453608 42.07298512,-1.947449768 42.04673017,-1.902061856 42.07298512,-1.856627127 42.09923741,-1.811145511 42.12548702,-1.812080537 42.15173396,-1.813016529 42.17797824,-1.813953488 42.20421985,-1.859504132 42.17797824))
835911|4|-1.741486068|42.12548702|POLYGON((-1.720041322 42.17797824,-1.765616933 42.15173396,-1.811145511 42.12548702,-1.810211449 42.09923741,-1.809278351 42.07298512,-1.808346213 42.04673017,-1.762886598 42.07298512,-1.717380093 42.09923741,-1.671826625 42.12548702,-1.672689726 42.15173396,-1.673553719 42.17797824,-1.674418605 42.20421985,-1.720041322 42.17797824))
835914|13|-1.323529412|42.12548702|POLYGON((-1.301652893 42.17797824,-1.347444502 42.15173396,-1.393188854 42.12548702,-1.392470346 42.09923741,-1.391752577 42.07298512,-1.391035549 42.04673017,-1.345360825 42.07298512,-1.299638989 42.09923741,-1.253869969 42.12548702,-1.254517295 42.15173396,-1.255165289 42.17797824,-1.255813953 42.20421985,-1.301652893 42.17797824))
835915|13|-1.184210526|42.12548702|POLYGON((-1.162190083 42.17797824,-1.208053691 42.15173396,-1.253869969 42.12548702,-1.253223311 42.09923741,-1.25257732 42.07298512,-1.251931994 42.04673017,-1.206185567 42.07298512,-1.160391955 42.09923741,-1.114551084 42.12548702,-1.115126484 42.15173396,-1.115702479 42.17797824,-1.11627907 42.20421985,-1.162190083 42.17797824))
835917|13|-0.9055727554|42.12548702|POLYGON((-0.8832644628 42.17797824,-0.9292720702 42.15173396,-0.9752321981 42.12548702,-0.9747292419 42.09923741,-0.9742268041 42.07298512,-0.9737248841 42.04673017,-0.9278350515 42.07298512,-0.8818978855 42.09923741,-0.8359133127 42.12548702,-0.8363448632 42.15173396,-0.8367768595 42.17797824,-0.8372093023 42.20421985,-0.8832644628 42.17797824))
835918|13|-0.76625387|42.12548702|POLYGON((-0.7438016529 42.17797824,-0.7898812597 42.15173396,-0.8359133127 42.12548702,-0.8354822073 42.09923741,-0.8350515464 42.07298512,-0.8346213292 42.04673017,-0.7886597938 42.07298512,-0.742650851 42.09923741,-0.6965944272 42.12548702,-0.6969540527 42.15173396,-0.6973140496 42.17797824,-0.6976744186 42.20421985,-0.7438016529 42.17797824))
835919|13|-0.6269349845|42.12548702|POLYGON((-0.604338843 42.17797824,-0.6504904491 42.15173396,-0.6965944272 42.12548702,-0.6962351728 42.09923741,-0.6958762887 42.07298512,-0.6955177743 42.04673017,-0.6494845361 42.07298512,-0.6034038164 42.09923741,-0.5572755418 42.12548702,-0.5575632421 42.15173396,-0.5578512397 42.17797824,-0.5581395349 42.20421985,-0.604338843 42.17797824))
835920|13|-0.4876160991|42.12548702|POLYGON((-0.4648760331 42.17797824,-0.5110996386 42.15173396,-0.5572755418 42.12548702,-0.5569881382 42.09923741,-0.5567010309 42.07298512,-0.5564142195 42.04673017,-0.5103092784 42.07298512,-0.4641567818 42.09923741,-0.4179566563 42.12548702,-0.4181724316 42.15173396,-0.4183884298 42.17797824,-0.4186046512 42.20421985,-0.4648760331 42.17797824))
835921|13|-0.3482972136|42.12548702|POLYGON((-0.3254132231 42.17797824,-0.3717088281 42.15173396,-0.4179566563 42.12548702,-0.4177411037 42.09923741,-0.4175257732 42.07298512,-0.4173106646 42.04673017,-0.3711340206 42.07298512,-0.3249097473 42.09923741,-0.2786377709 42.12548702,-0.2787816211 42.15173396,-0.2789256198 42.17797824,-0.2790697674 42.20421985,-0.3254132231 42.17797824))
835922|13|-0.2089783282|42.12548702|POLYGON((-0.1859504132 42.17797824,-0.2323180176 42.15173396,-0.2786377709 42.12548702,-0.2784940691 42.09923741,-0.2783505155 42.07298512,-0.2782071097 42.04673017,-0.2319587629 42.07298512,-0.1856627127 42.09923741,-0.1393188854 42.12548702,-0.1393908105 42.15173396,-0.1394628099 42.17797824,-0.1395348837 42.20421985,-0.1859504132 42.17797824))
835923|13|-0.06965944272|42.12548702|POLYGON((-0.04648760331 42.17797824,-0.09292720702 42.15173396,-0.1393188854 42.12548702,-0.1392470346 42.09923741,-0.1391752577 42.07298512,-0.1391035549 42.04673017,-0.09278350515 42.07298512,-0.04641567818 42.09923741,0 42.12548702,0 42.15173396,0 42.17797824,0 42.20421985,-0.04648760331 42.17797824))
835924|13|0.06955177743|42.04673017|POLYGON((0 42.09923741,0 42.07298512,0 42.04673017,0.04634397528 42.02047254,0.09264024704 41.99421223,0.1388888889 41.96794924,0.1389603706 41.99421223,0.1390319258 42.02047254,0.1391035549 42.04673017,0.09278350515 42.07298512,0.04641567818 42.09923741,0 42.12548702,0 42.09923741))
835925|13|0.2086553323|42.04673017|POLYGON((0.1392470346 42.09923741,0.1391752577 42.07298512,0.1391035549 42.04673017,0.1853759011 42.02047254,0.2316006176 41.99421223,0.2777777778 41.96794924,0.2779207411 41.99421223,0.2780638517 42.02047254,0.2782071097 42.04673017,0.2319587629 42.07298512,0.1856627127 42.09923741,0.1393188854 42.12548702,0.1392470346 42.09923741))
835926|12|0.3477588872|42.04673017|POLYGON((0.2784940691 42.09923741,0.2783505155 42.07298512,0.2782071097 42.04673017,0.324407827 42.02047254,0.3705609882 41.99421223,0.4166666667 41.96794924,0.4168811117 41.99421223,0.4170957775 42.02047254,0.4173106646 42.04673017,0.3711340206 42.07298512,0.3249097473 42.09923741,0.2786377709 42.12548702,0.2784940691 42.09923741))
835933|12|1.321483771|42.04673017|POLYGON((1.253223311 42.09923741,1.25257732 42.07298512,1.251931994 42.04673017,1.297631308 42.02047254,1.343283582 41.99421223,1.388888889 41.96794924,1.389603706 41.99421223,1.390319258 42.02047254,1.391035549 42.04673017,1.345360825 42.07298512,1.299638989 42.09923741,1.253869969 42.12548702,1.253223311 42.09923741))
835934|12|1.460587326|42.04673017|POLYGON((1.392470346 42.09923741,1.391752577 42.07298512,1.391035549 42.04673017,1.436663234 42.02047254,1.482243953 41.99421223,1.527777778 41.96794924,1.528564076 41.99421223,1.529351184 42.02047254,1.530139104 42.04673017,1.484536082 42.07298512,1.438886024 42.09923741,1.393188854 42.12548702,1.392470346 42.09923741))
835936|12|1.738794436|42.04673017|POLYGON((1.670964415 42.09923741,1.670103093 42.07298512,1.669242658 42.04673017,1.714727085 42.02047254,1.760164694 41.99421223,1.805555556 41.96794924,1.806484817 41.99421223,1.807415036 42.02047254,1.808346213 42.04673017,1.762886598 42.07298512,1.717380093 42.09923741,1.671826625 42.12548702,1.670964415 42.09923741))
835937|12|1.877897991|42.04673017|POLYGON((1.810211449 42.09923741,1.809278351 42.07298512,1.808346213 42.04673017,1.853759011 42.02047254,1.899125064 41.99421223,1.944444444 41.96794924,1.945445188 41.99421223,1.946446962 42.02047254,1.947449768 42.04673017,1.902061856 42.07298512,1.856627127 42.09923741,1.811145511 42.12548702,1.810211449 42.09923741))
835938|12|2.017001546|42.04673017|POLYGON((1.949458484 42.09923741,1.948453608 42.07298512,1.947449768 42.04673017,1.992790937 42.02047254,2.038085435 41.99421223,2.083333333 41.96794924,2.084405558 41.99421223,2.085478888 42.02047254,2.086553323 42.04673017,2.041237113 42.07298512,1.995874162 42.09923741,1.950464396 42.12548702,1.949458484 42.09923741))
835939|12|2.1561051|42.04673017|POLYGON((2.088705518 42.09923741,2.087628866 42.07298512,2.086553323 42.04673017,2.131822863 42.02047254,2.177045805 41.99421223,2.222222222 41.96794924,2.223365929 41.99421223,2.224510814 42.02047254,2.225656878 42.04673017,2.180412371 42.07298512,2.135121196 42.09923741,2.089783282 42.12548702,2.088705518 42.09923741))
835940|12|2.295208655|42.04673017|POLYGON((2.227952553 42.09923741,2.226804124 42.07298512,2.225656878 42.04673017,2.270854789 42.02047254,2.316006176 41.99421223,2.361111111 41.96794924,2.3623263 41.99421223,2.363542739 42.02047254,2.364760433 42.04673017,2.319587629 42.07298512,2.274368231 42.09923741,2.229102167 42.12548702,2.227952553 42.09923741))
835941|12|2.43431221|42.04673017|POLYGON((2.367199587 42.09923741,2.365979381 42.07298512,2.364760433 42.04673017,2.409886715 42.02047254,2.454966547 41.99421223,2.5 41.96794924,2.50128667 41.99421223,2.502574665 42.02047254,2.503863988 42.04673017,2.458762887 42.07298512,2.413615266 42.09923741,2.368421053 42.12548702,2.367199587 42.09923741))
835942|12|2.573415765|42.04673017|POLYGON((2.506446622 42.09923741,2.505154639 42.07298512,2.503863988 42.04673017,2.548918641 42.02047254,2.593926917 41.99421223,2.638888889 41.96794924,2.640247041 41.99421223,2.641606591 42.02047254,2.642967543 42.04673017,2.597938144 42.07298512,2.5528623 42.09923741,2.507739938 42.12548702,2.506446622 42.09923741))
835943|12|2.71251932|42.04673017|POLYGON((2.645693657 42.09923741,2.644329897 42.07298512,2.642967543 42.04673017,2.687950566 42.02047254,2.732887288 41.99421223,2.777777778 41.96794924,2.779207411 41.99421223,2.780638517 42.02047254,2.782071097 42.04673017,2.737113402 42.07298512,2.692109335 42.09923741,2.647058824 42.12548702,2.645693657 42.09923741))
835944|12|2.851622875|42.04673017|POLYGON((2.784940691 42.09923741,2.783505155 42.07298512,2.782071097 42.04673017,2.826982492 42.02047254,2.871847658 41.99421223,2.916666667 41.96794924,2.918167782 41.99421223,2.919670443 42.02047254,2.921174652 42.04673017,2.87628866 42.07298512,2.831356369 42.09923741,2.786377709 42.12548702,2.784940691 42.09923741))
835945|12|2.99072643|42.04673017|POLYGON((2.924187726 42.09923741,2.922680412 42.07298512,2.921174652 42.04673017,2.966014418 42.02047254,3.010808029 41.99421223,3.055555556 41.96794924,3.057128152 41.99421223,3.058702369 42.02047254,3.060278207 42.04673017,3.015463918 42.07298512,2.970603404 42.09923741,2.925696594 42.12548702,2.924187726 42.09923741))
835946|12|3.129829985|42.04673017|POLYGON((3.06343476 42.09923741,3.06185567 42.07298512,3.060278207 42.04673017,3.105046344 42.02047254,3.149768399 41.99421223,3.194444444 41.96794924,3.196088523 41.99421223,3.197734295 42.02047254,3.199381762 42.04673017,3.154639175 42.07298512,3.109850438 42.09923741,3.06501548 42.12548702,3.06343476 42.09923741))
835947|12|3.268933539|42.04673017|POLYGON((3.202681795 42.09923741,3.201030928 42.07298512,3.199381762 42.04673017,3.24407827 42.02047254,3.28872877 41.99421223,3.333333333 41.96794924,3.335048893 41.99421223,3.33676622 42.02047254,3.338485317 42.04673017,3.293814433 42.07298512,3.249097473 42.09923741,3.204334365 42.12548702,3.202681795 42.09923741))
838448|1|-8.833075734|42.04673017|POLYGON((-8.818978855 42.09923741,-8.860824742 42.07298512,-8.902627512 42.04673017,-8.898043254 42.02047254,-8.893463716 41.99421223,-8.888888889 41.96794924,-8.847143592 41.99421223,-8.805355304 42.02047254,-8.763523957 42.04673017,-8.768041237 42.07298512,-8.772563177 42.09923741,-8.777089783 42.12548702,-8.818978855 42.09923741))
838449|1|-8.693972179|42.04673017|POLYGON((-8.679731821 42.09923741,-8.721649485 42.07298512,-8.763523957 42.04673017,-8.759011329 42.02047254,-8.754503345 41.99421223,-8.75 41.96794924,-8.708183222 41.99421223,-8.666323378 42.02047254,-8.624420402 42.04673017,-8.628865979 42.07298512,-8.633316142 42.09923741,-8.637770898 42.12548702,-8.679731821 42.09923741))
838450|1|-8.554868624|42.04673017|POLYGON((-8.540484786 42.09923741,-8.582474227 42.07298512,-8.624420402 42.04673017,-8.619979403 42.02047254,-8.615542975 41.99421223,-8.611111111 41.96794924,-8.569222851 41.99421223,-8.527291452 42.02047254,-8.485316847 42.04673017,-8.489690722 42.07298512,-8.494069108 42.09923741,-8.498452012 42.12548702,-8.540484786 42.09923741))
838451|3|-8.41576507|42.04673017|POLYGON((-8.401237751 42.09923741,-8.443298969 42.07298512,-8.485316847 42.04673017,-8.480947477 42.02047254,-8.476582604 41.99421223,-8.472222222 41.96794924,-8.430262481 41.99421223,-8.388259526 42.02047254,-8.346213292 42.04673017,-8.350515464 42.07298512,-8.354822073 42.09923741,-8.359133127 42.12548702,-8.401237751 42.09923741))
838454|1|-7.998454405|42.04673017|POLYGON((-7.983496648 42.09923741,-8.025773196 42.07298512,-8.068006182 42.04673017,-8.063851699 42.02047254,-8.059701493 41.99421223,-8.055555556 41.96794924,-8.013381369 41.99421223,-7.971163749 42.02047254,-7.928902628 42.04673017,-7.932989691 42.07298512,-7.93708097 42.09923741,-7.941176471 42.12548702,-7.983496648 42.09923741))
838455|1|-7.85935085|42.04673017|POLYGON((-7.844249613 42.09923741,-7.886597938 42.07298512,-7.928902628 42.04673017,-7.924819773 42.02047254,-7.920741122 41.99421223,-7.916666667 41.96794924,-7.874420998 41.99421223,-7.832131823 42.02047254,-7.789799073 42.04673017,-7.793814433 42.07298512,-7.797833935 42.09923741,-7.801857585 42.12548702,-7.844249613 42.09923741))
838456|1|-7.720247295|42.04673017|POLYGON((-7.705002579 42.09923741,-7.74742268 42.07298512,-7.789799073 42.04673017,-7.785787848 42.02047254,-7.781780751 41.99421223,-7.777777778 41.96794924,-7.735460628 41.99421223,-7.693099897 42.02047254,-7.650695518 42.04673017,-7.654639175 42.07298512,-7.6585869 42.09923741,-7.6625387 42.12548702,-7.705002579 42.09923741))
838457|1|-7.58114374|42.04673017|POLYGON((-7.565755544 42.09923741,-7.608247423 42.07298512,-7.650695518 42.04673017,-7.646755922 42.02047254,-7.642820381 41.99421223,-7.638888889 41.96794924,-7.596500257 41.99421223,-7.554067971 42.02047254,-7.511591963 42.04673017,-7.515463918 42.07298512,-7.519339866 42.09923741,-7.523219814 42.12548702,-7.565755544 42.09923741))
838458|1|-7.442040185|42.04673017|POLYGON((-7.42650851 42.09923741,-7.469072165 42.07298512,-7.511591963 42.04673017,-7.507723996 42.02047254,-7.50386001 41.99421223,-7.5 41.96794924,-7.457539887 41.99421223,-7.415036045 42.02047254,-7.372488408 42.04673017,-7.37628866 42.07298512,-7.380092831 42.09923741,-7.383900929 42.12548702,-7.42650851 42.09923741))
838460|1|-7.163833076|42.04673017|POLYGON((-7.14801444 42.09923741,-7.190721649 42.07298512,-7.233384853 42.04673017,-7.229660144 42.02047254,-7.225939269 41.99421223,-7.222222222 41.96794924,-7.179619146 41.99421223,-7.136972194 42.02047254,-7.094281298 42.04673017,-7.097938144 42.07298512,-7.101598762 42.09923741,-7.105263158 42.12548702,-7.14801444 42.09923741))
838461|4|-7.024729521|42.04673017|POLYGON((-7.008767406 42.09923741,-7.051546392 42.07298512,-7.094281298 42.04673017,-7.090628218 42.02047254,-7.086978899 41.99421223,-7.083333333 41.96794924,-7.040658775 41.99421223,-6.997940268 42.02047254,-6.955177743 42.04673017,-6.958762887 42.07298512,-6.962351728 42.09923741,-6.965944272 42.12548702,-7.008767406 42.09923741))
838462|12|-6.885625966|42.04673017|POLYGON((-6.869520371 42.09923741,-6.912371134 42.07298512,-6.955177743 42.04673017,-6.951596292 42.02047254,-6.948018528 41.99421223,-6.944444444 41.96794924,-6.901698405 41.99421223,-6.858908342 42.02047254,-6.816074189 42.04673017,-6.819587629 42.07298512,-6.823104693 42.09923741,-6.826625387 42.12548702,-6.869520371 42.09923741))
838463|5|-6.746522411|42.04673017|POLYGON((-6.730273337 42.09923741,-6.773195876 42.07298512,-6.816074189 42.04673017,-6.812564367 42.02047254,-6.809058157 41.99421223,-6.805555556 41.96794924,-6.762738034 41.99421223,-6.719876416 42.02047254,-6.676970634 42.04673017,-6.680412371 42.07298512,-6.683857659 42.09923741,-6.687306502 42.12548702,-6.730273337 42.09923741))
838464|5|-6.607418856|42.04673017|POLYGON((-6.591026302 42.09923741,-6.634020619 42.07298512,-6.676970634 42.04673017,-6.673532441 42.02047254,-6.670097787 41.99421223,-6.666666667 41.96794924,-6.623777663 41.99421223,-6.58084449 42.02047254,-6.537867079 42.04673017,-6.541237113 42.07298512,-6.544610624 42.09923741,-6.547987616 42.12548702,-6.591026302 42.09923741))
838465|4|-6.468315301|42.04673017|POLYGON((-6.451779268 42.09923741,-6.494845361 42.07298512,-6.537867079 42.04673017,-6.534500515 42.02047254,-6.531137416 41.99421223,-6.527777778 41.96794924,-6.484817293 41.99421223,-6.441812564 42.02047254,-6.398763524 42.04673017,-6.402061856 42.07298512,-6.405363589 42.09923741,-6.408668731 42.12548702,-6.451779268 42.09923741))
838466|3|-6.329211747|42.04673017|POLYGON((-6.312532233 42.09923741,-6.355670103 42.07298512,-6.398763524 42.04673017,-6.395468589 42.02047254,-6.392177046 41.99421223,-6.388888889 41.96794924,-6.345856922 41.99421223,-6.302780639 42.02047254,-6.259659969 42.04673017,-6.262886598 42.07298512,-6.266116555 42.09923741,-6.269349845 42.12548702,-6.312532233 42.09923741))
838467|5|-6.190108192|42.04673017|POLYGON((-6.173285199 42.09923741,-6.216494845 42.07298512,-6.259659969 42.04673017,-6.256436663 42.02047254,-6.253216675 41.99421223,-6.25 41.96794924,-6.206896552 41.99421223,-6.163748713 42.02047254,-6.120556414 42.04673017,-6.12371134 42.07298512,-6.12686952 42.09923741,-6.13003096 42.12548702,-6.173285199 42.09923741))
838468|5|-6.051004637|42.04673017|POLYGON((-6.034038164 42.09923741,-6.077319588 42.07298512,-6.120556414 42.04673017,-6.117404737 42.02047254,-6.114256305 41.99421223,-6.111111111 41.96794924,-6.067936181 41.99421223,-6.024716787 42.02047254,-5.981452859 42.04673017,-5.984536082 42.07298512,-5.987622486 42.09923741,-5.990712074 42.12548702,-6.034038164 42.09923741))
838469|5|-5.911901082|42.04673017|POLYGON((-5.894791129 42.09923741,-5.93814433 42.07298512,-5.981452859 42.04673017,-5.978372812 42.02047254,-5.975295934 41.99421223,-5.972222222 41.96794924,-5.928975811 41.99421223,-5.885684861 42.02047254,-5.842349304 42.04673017,-5.845360825 42.07298512,-5.848375451 42.09923741,-5.851393189 42.12548702,-5.894791129 42.09923741))
838470|5|-5.772797527|42.04673017|POLYGON((-5.755544095 42.09923741,-5.798969072 42.07298512,-5.842349304 42.04673017,-5.839340886 42.02047254,-5.836335564 41.99421223,-5.833333333 41.96794924,-5.79001544 41.99421223,-5.746652935 42.02047254,-5.70324575 42.04673017,-5.706185567 42.07298512,-5.709128417 42.09923741,-5.712074303 42.12548702,-5.755544095 42.09923741))
838471|5|-5.633693972|42.04673017|POLYGON((-5.61629706 42.09923741,-5.659793814 42.07298512,-5.70324575 42.04673017,-5.70030896 42.02047254,-5.697375193 41.99421223,-5.694444444 41.96794924,-5.651055069 41.99421223,-5.607621009 42.02047254,-5.564142195 42.04673017,-5.567010309 42.07298512,-5.569881382 42.09923741,-5.572755418 42.12548702,-5.61629706 42.09923741))
838472|5|-5.494590417|42.04673017|POLYGON((-5.477050026 42.09923741,-5.520618557 42.07298512,-5.564142195 42.04673017,-5.561277034 42.02047254,-5.558414822 41.99421223,-5.555555556 41.96794924,-5.512094699 41.99421223,-5.468589083 42.02047254,-5.42503864 42.04673017,-5.427835052 42.07298512,-5.430634348 42.09923741,-5.433436533 42.12548702,-5.477050026 42.09923741))
838473|5|-5.355486862|42.04673017|POLYGON((-5.337802991 42.09923741,-5.381443299 42.07298512,-5.42503864 42.04673017,-5.422245108 42.02047254,-5.419454452 41.99421223,-5.416666667 41.96794924,-5.373134328 41.99421223,-5.329557158 42.02047254,-5.285935085 42.04673017,-5.288659794 42.07298512,-5.291387313 42.09923741,-5.294117647 42.12548702,-5.337802991 42.09923741))
838475|5|-5.077279753|42.04673017|POLYGON((-5.059308922 42.09923741,-5.103092784 42.07298512,-5.14683153 42.04673017,-5.144181256 42.02047254,-5.141533711 41.99421223,-5.138888889 41.96794924,-5.095213587 41.99421223,-5.051493306 42.02047254,-5.007727975 42.04673017,-5.010309278 42.07298512,-5.012893244 42.09923741,-5.015479876 42.12548702,-5.059308922 42.09923741))
838476|5|-4.938176198|42.04673017|POLYGON((-4.920061888 42.09923741,-4.963917526 42.07298512,-5.007727975 42.04673017,-5.005149331 42.02047254,-5.00257334 41.99421223,-5 41.96794924,-4.956253217 41.99421223,-4.91246138 42.02047254,-4.86862442 42.04673017,-4.871134021 42.07298512,-4.873646209 42.09923741,-4.876160991 42.12548702,-4.920061888 42.09923741))
838477|5|-4.799072643|42.04673017|POLYGON((-4.780814853 42.09923741,-4.824742268 42.07298512,-4.86862442 42.04673017,-4.866117405 42.02047254,-4.86361297 41.99421223,-4.861111111 41.96794924,-4.817292846 41.99421223,-4.773429454 42.02047254,-4.729520866 42.04673017,-4.731958763 42.07298512,-4.734399175 42.09923741,-4.736842105 42.12548702,-4.780814853 42.09923741))
838478|5|-4.659969088|42.04673017|POLYGON((-4.641567818 42.09923741,-4.68556701 42.07298512,-4.729520866 42.04673017,-4.727085479 42.02047254,-4.724652599 41.99421223,-4.722222222 41.96794924,-4.678332476 41.99421223,-4.634397528 42.02047254,-4.590417311 42.04673017,-4.592783505 42.07298512,-4.59515214 42.09923741,-4.59752322 42.12548702,-4.641567818 42.09923741))
838479|5|-4.520865533|42.04673017|POLYGON((-4.502320784 42.09923741,-4.546391753 42.07298512,-4.590417311 42.04673017,-4.588053553 42.02047254,-4.585692229 41.99421223,-4.583333333 41.96794924,-4.539372105 41.99421223,-4.495365602 42.02047254,-4.451313756 42.04673017,-4.453608247 42.07298512,-4.455905106 42.09923741,-4.458204334 42.12548702,-4.502320784 42.09923741))
838480|5|-4.381761978|42.04673017|POLYGON((-4.363073749 42.09923741,-4.407216495 42.07298512,-4.451313756 42.04673017,-4.449021627 42.02047254,-4.446731858 41.99421223,-4.444444444 41.96794924,-4.400411734 41.99421223,-4.356333677 42.02047254,-4.312210201 42.04673017,-4.31443299 42.07298512,-4.316658071 42.09923741,-4.318885449 42.12548702,-4.363073749 42.09923741))
838481|5|-4.242658423|42.04673017|POLYGON((-4.223826715 42.09923741,-4.268041237 42.07298512,-4.312210201 42.04673017,-4.309989701 42.02047254,-4.307771487 41.99421223,-4.305555556 41.96794924,-4.261451364 41.99421223,-4.217301751 42.02047254,-4.173106646 42.04673017,-4.175257732 42.07298512,-4.177411037 42.09923741,-4.179566563 42.12548702,-4.223826715 42.09923741))
838484|3|-3.825347759|42.04673017|POLYGON((-3.806085611 42.09923741,-3.850515464 42.07298512,-3.894899536 42.04673017,-3.892893924 42.02047254,-3.890890376 41.99421223,-3.888888889 41.96794924,-3.844570252 41.99421223,-3.800205973 42.02047254,-3.755795981 42.04673017,-3.757731959 42.07298512,-3.759669933 42.09923741,-3.761609907 42.12548702,-3.806085611 42.09923741))
838485|5|-3.686244204|42.04673017|POLYGON((-3.666838577 42.09923741,-3.711340206 42.07298512,-3.755795981 42.04673017,-3.753861998 42.02047254,-3.751930005 41.99421223,-3.75 41.96794924,-3.705609882 41.99421223,-3.661174047 42.02047254,-3.616692427 42.04673017,-3.618556701 42.07298512,-3.620422898 42.09923741,-3.622291022 42.12548702,-3.666838577 42.09923741))
838486|4|-3.547140649|42.04673017|POLYGON((-3.527591542 42.09923741,-3.572164948 42.07298512,-3.616692427 42.04673017,-3.614830072 42.02047254,-3.612969635 41.99421223,-3.611111111 41.96794924,-3.566649511 41.99421223,-3.522142122 42.02047254,-3.477588872 42.04673017,-3.479381443 42.07298512,-3.481175864 42.09923741,-3.482972136 42.12548702,-3.527591542 42.09923741))
838487|5|-3.408037094|42.04673017|POLYGON((-3.388344507 42.09923741,-3.432989691 42.07298512,-3.477588872 42.04673017,-3.475798146 42.02047254,-3.474009264 41.99421223,-3.472222222 41.96794924,-3.427689141 41.99421223,-3.383110196 42.02047254,-3.338485317 42.04673017,-3.340206186 42.07298512,-3.341928829 42.09923741,-3.343653251 42.12548702,-3.388344507 42.09923741))
838488|5|-3.268933539|42.04673017|POLYGON((-3.249097473 42.09923741,-3.293814433 42.07298512,-3.338485317 42.04673017,-3.33676622 42.02047254,-3.335048893 41.99421223,-3.333333333 41.96794924,-3.28872877 41.99421223,-3.24407827 42.02047254,-3.199381762 42.04673017,-3.201030928 42.07298512,-3.202681795 42.09923741,-3.204334365 42.12548702,-3.249097473 42.09923741))
838489|3|-3.129829985|42.04673017|POLYGON((-3.109850438 42.09923741,-3.154639175 42.07298512,-3.199381762 42.04673017,-3.197734295 42.02047254,-3.196088523 41.99421223,-3.194444444 41.96794924,-3.149768399 41.99421223,-3.105046344 42.02047254,-3.060278207 42.04673017,-3.06185567 42.07298512,-3.06343476 42.09923741,-3.06501548 42.12548702,-3.109850438 42.09923741))
838490|5|-2.99072643|42.04673017|POLYGON((-2.970603404 42.09923741,-3.015463918 42.07298512,-3.060278207 42.04673017,-3.058702369 42.02047254,-3.057128152 41.99421223,-3.055555556 41.96794924,-3.010808029 41.99421223,-2.966014418 42.02047254,-2.921174652 42.04673017,-2.922680412 42.07298512,-2.924187726 42.09923741,-2.925696594 42.12548702,-2.970603404 42.09923741))
838491|4|-2.851622875|42.04673017|POLYGON((-2.831356369 42.09923741,-2.87628866 42.07298512,-2.921174652 42.04673017,-2.919670443 42.02047254,-2.918167782 41.99421223,-2.916666667 41.96794924,-2.871847658 41.99421223,-2.826982492 42.02047254,-2.782071097 42.04673017,-2.783505155 42.07298512,-2.784940691 42.09923741,-2.786377709 42.12548702,-2.831356369 42.09923741))
838494|13|-2.43431221|42.04673017|POLYGON((-2.413615266 42.09923741,-2.458762887 42.07298512,-2.503863988 42.04673017,-2.502574665 42.02047254,-2.50128667 41.99421223,-2.5 41.96794924,-2.454966547 41.99421223,-2.409886715 42.02047254,-2.364760433 42.04673017,-2.365979381 42.07298512,-2.367199587 42.09923741,-2.368421053 42.12548702,-2.413615266 42.09923741))
838496|3|-2.1561051|42.04673017|POLYGON((-2.135121196 42.09923741,-2.180412371 42.07298512,-2.225656878 42.04673017,-2.224510814 42.02047254,-2.223365929 41.99421223,-2.222222222 41.96794924,-2.177045805 41.99421223,-2.131822863 42.02047254,-2.086553323 42.04673017,-2.087628866 42.07298512,-2.088705518 42.09923741,-2.089783282 42.12548702,-2.135121196 42.09923741))
838497|13|-2.017001546|42.04673017|POLYGON((-1.995874162 42.09923741,-2.041237113 42.07298512,-2.086553323 42.04673017,-2.085478888 42.02047254,-2.084405558 41.99421223,-2.083333333 41.96794924,-2.038085435 41.99421223,-1.992790937 42.02047254,-1.947449768 42.04673017,-1.948453608 42.07298512,-1.949458484 42.09923741,-1.950464396 42.12548702,-1.995874162 42.09923741))
838498|4|-1.877897991|42.04673017|POLYGON((-1.856627127 42.09923741,-1.902061856 42.07298512,-1.947449768 42.04673017,-1.946446962 42.02047254,-1.945445188 41.99421223,-1.944444444 41.96794924,-1.899125064 41.99421223,-1.853759011 42.02047254,-1.808346213 42.04673017,-1.809278351 42.07298512,-1.810211449 42.09923741,-1.811145511 42.12548702,-1.856627127 42.09923741))
838500|4|-1.599690881|42.04673017|POLYGON((-1.578133058 42.09923741,-1.62371134 42.07298512,-1.669242658 42.04673017,-1.66838311 42.02047254,-1.667524447 41.99421223,-1.666666667 41.96794924,-1.621204323 41.99421223,-1.57569516 42.02047254,-1.530139104 42.04673017,-1.530927835 42.07298512,-1.53171738 42.09923741,-1.53250774 42.12548702,-1.578133058 42.09923741))
838501|4|-1.460587326|42.04673017|POLYGON((-1.438886024 42.09923741,-1.484536082 42.07298512,-1.530139104 42.04673017,-1.529351184 42.02047254,-1.528564076 41.99421223,-1.527777778 41.96794924,-1.482243953 41.99421223,-1.436663234 42.02047254,-1.391035549 42.04673017,-1.391752577 42.07298512,-1.392470346 42.09923741,-1.393188854 42.12548702,-1.438886024 42.09923741))
838505|13|-0.9041731066|42.04673017|POLYGON((-0.8818978855 42.09923741,-0.9278350515 42.07298512,-0.9737248841 42.04673017,-0.9732234809 42.02047254,-0.9727225939 41.99421223,-0.9722222222 41.96794924,-0.9264024704 41.99421223,-0.8805355304 42.02047254,-0.8346213292 42.04673017,-0.8350515464 42.07298512,-0.8354822073 42.09923741,-0.8359133127 42.12548702,-0.8818978855 42.09923741))
838507|13|-0.6259659969|42.04673017|POLYGON((-0.6034038164 42.09923741,-0.6494845361 42.07298512,-0.6955177743 42.04673017,-0.6951596292 42.02047254,-0.6948018528 41.99421223,-0.6944444444 41.96794924,-0.6484817293 41.99421223,-0.6024716787 42.02047254,-0.5564142195 42.04673017,-0.5567010309 42.07298512,-0.5569881382 42.09923741,-0.5572755418 42.12548702,-0.6034038164 42.09923741))
838508|13|-0.486862442|42.04673017|POLYGON((-0.4641567818 42.09923741,-0.5103092784 42.07298512,-0.5564142195 42.04673017,-0.5561277034 42.02047254,-0.5558414822 41.99421223,-0.5555555556 41.96794924,-0.5095213587 41.99421223,-0.4634397528 42.02047254,-0.4173106646 42.04673017,-0.4175257732 42.07298512,-0.4177411037 42.09923741,-0.4179566563 42.12548702,-0.4641567818 42.09923741))
838509|13|-0.3477588872|42.04673017|POLYGON((-0.3249097473 42.09923741,-0.3711340206 42.07298512,-0.4173106646 42.04673017,-0.4170957775 42.02047254,-0.4168811117 41.99421223,-0.4166666667 41.96794924,-0.3705609882 41.99421223,-0.324407827 42.02047254,-0.2782071097 42.04673017,-0.2783505155 42.07298512,-0.2784940691 42.09923741,-0.2786377709 42.12548702,-0.3249097473 42.09923741))
838510|13|-0.2086553323|42.04673017|POLYGON((-0.1856627127 42.09923741,-0.2319587629 42.07298512,-0.2782071097 42.04673017,-0.2780638517 42.02047254,-0.2779207411 41.99421223,-0.2777777778 41.96794924,-0.2316006176 41.99421223,-0.1853759011 42.02047254,-0.1391035549 42.04673017,-0.1391752577 42.07298512,-0.1392470346 42.09923741,-0.1393188854 42.12548702,-0.1856627127 42.09923741))
838511|13|-0.06955177743|42.04673017|POLYGON((-0.04641567818 42.09923741,-0.09278350515 42.07298512,-0.1391035549 42.04673017,-0.1390319258 42.02047254,-0.1389603706 41.99421223,-0.1388888889 41.96794924,-0.09264024704 41.99421223,-0.04634397528 42.02047254,0 42.04673017,0 42.07298512,0 42.09923741,0 42.12548702,-0.04641567818 42.09923741))
838513|13|0.2083333333|41.96794924|POLYGON((0.1390319258 42.02047254,0.1389603706 41.99421223,0.1388888889 41.96794924,0.1850899743 41.94168356,0.2312435766 41.91541521,0.2773497689 41.88914417,0.2774922919 41.91541521,0.2776349614 41.94168356,0.2777777778 41.96794924,0.2316006176 41.99421223,0.1853759011 42.02047254,0.1391035549 42.04673017,0.1390319258 42.02047254))
838514|13|0.3472222222|41.96794924|POLYGON((0.2780638517 42.02047254,0.2779207411 41.99421223,0.2777777778 41.96794924,0.323907455 41.94168356,0.3699897225 41.91541521,0.4160246533 41.88914417,0.4162384378 41.91541521,0.4164524422 41.94168356,0.4166666667 41.96794924,0.3705609882 41.99421223,0.324407827 42.02047254,0.2782071097 42.04673017,0.2780638517 42.02047254))
838515|12|0.4861111111|41.96794924|POLYGON((0.4170957775 42.02047254,0.4168811117 41.99421223,0.4166666667 41.96794924,0.4627249357 41.94168356,0.5087358684 41.91541521,0.5546995378 41.88914417,0.5549845838 41.91541521,0.5552699229 41.94168356,0.5555555556 41.96794924,0.5095213587 41.99421223,0.4634397528 42.02047254,0.4173106646 42.04673017,0.4170957775 42.02047254))
838517|12|0.7638888889|41.96794924|POLYGON((0.6951596292 42.02047254,0.6948018528 41.99421223,0.6944444444 41.96794924,0.7403598972 41.94168356,0.7862281603 41.91541521,0.8320493066 41.88914417,0.8324768756 41.91541521,0.8329048843 41.94168356,0.8333333333 41.96794924,0.7874420998 41.99421223,0.7415036045 42.02047254,0.6955177743 42.04673017,0.6951596292 42.02047254))
838519|12|1.041666667|41.96794924|POLYGON((0.9732234809 42.02047254,0.9727225939 41.99421223,0.9722222222 41.96794924,1.017994859 41.94168356,1.063720452 41.91541521,1.109399076 41.88914417,1.109969168 41.91541521,1.110539846 41.94168356,1.111111111 41.96794924,1.065362841 41.99421223,1.019567456 42.02047254,0.9737248841 42.04673017,0.9732234809 42.02047254))
838520|12|1.180555556|41.96794924|POLYGON((1.112255407 42.02047254,1.111682964 41.99421223,1.111111111 41.96794924,1.156812339 41.94168356,1.202466598 41.91541521,1.24807396 41.88914417,1.248715313 41.91541521,1.249357326 41.94168356,1.25 41.96794924,1.204323212 41.99421223,1.158599382 42.02047254,1.112828439 42.04673017,1.112255407 42.02047254))
838523|12|1.597222222|41.96794924|POLYGON((1.529351184 42.02047254,1.528564076 41.99421223,1.527777778 41.96794924,1.573264781 41.94168356,1.618705036 41.91541521,1.664098613 41.88914417,1.664953751 41.91541521,1.665809769 41.94168356,1.666666667 41.96794924,1.621204323 41.99421223,1.57569516 42.02047254,1.530139104 42.04673017,1.529351184 42.02047254))
838525|12|1.875|41.96794924|POLYGON((1.807415036 42.02047254,1.806484817 41.99421223,1.805555556 41.96794924,1.850899743 41.94168356,1.896197328 41.91541521,1.941448382 41.88914417,1.942446043 41.91541521,1.94344473 41.94168356,1.944444444 41.96794924,1.899125064 41.99421223,1.853759011 42.02047254,1.808346213 42.04673017,1.807415036 42.02047254))
838526|12|2.013888889|41.96794924|POLYGON((1.946446962 42.02047254,1.945445188 41.99421223,1.944444444 41.96794924,1.989717224 41.94168356,2.034943474 41.91541521,2.080123267 41.88914417,2.081192189 41.91541521,2.082262211 41.94168356,2.083333333 41.96794924,2.038085435 41.99421223,1.992790937 42.02047254,1.947449768 42.04673017,1.946446962 42.02047254))
838527|12|2.152777778|41.96794924|POLYGON((2.085478888 42.02047254,2.084405558 41.99421223,2.083333333 41.96794924,2.128534704 41.94168356,2.17368962 41.91541521,2.218798151 41.88914417,2.219938335 41.91541521,2.221079692 41.94168356,2.222222222 41.96794924,2.177045805 41.99421223,2.131822863 42.02047254,2.086553323 42.04673017,2.085478888 42.02047254))
838528|12|2.291666667|41.96794924|POLYGON((2.224510814 42.02047254,2.223365929 41.99421223,2.222222222 41.96794924,2.267352185 41.94168356,2.312435766 41.91541521,2.357473035 41.88914417,2.358684481 41.91541521,2.359897172 41.94168356,2.361111111 41.96794924,2.316006176 41.99421223,2.270854789 42.02047254,2.225656878 42.04673017,2.224510814 42.02047254))
838529|12|2.430555556|41.96794924|POLYGON((2.363542739 42.02047254,2.3623263 41.99421223,2.361111111 41.96794924,2.406169666 41.94168356,2.451181912 41.91541521,2.49614792 41.88914417,2.497430627 41.91541521,2.498714653 41.94168356,2.5 41.96794924,2.454966547 41.99421223,2.409886715 42.02047254,2.364760433 42.04673017,2.363542739 42.02047254))
838530|12|2.569444444|41.96794924|POLYGON((2.502574665 42.02047254,2.50128667 41.99421223,2.5 41.96794924,2.544987147 41.94168356,2.589928058 41.91541521,2.634822804 41.88914417,2.636176773 41.91541521,2.637532134 41.94168356,2.638888889 41.96794924,2.593926917 41.99421223,2.548918641 42.02047254,2.503863988 42.04673017,2.502574665 42.02047254))
838531|12|2.708333333|41.96794924|POLYGON((2.641606591 42.02047254,2.640247041 41.99421223,2.638888889 41.96794924,2.683804627 41.94168356,2.728674203 41.91541521,2.773497689 41.88914417,2.774922919 41.91541521,2.776349614 41.94168356,2.777777778 41.96794924,2.732887288 41.99421223,2.687950566 42.02047254,2.642967543 42.04673017,2.641606591 42.02047254))
838532|12|2.847222222|41.96794924|POLYGON((2.780638517 42.02047254,2.779207411 41.99421223,2.777777778 41.96794924,2.822622108 41.94168356,2.867420349 41.91541521,2.912172573 41.88914417,2.913669065 41.91541521,2.915167095 41.94168356,2.916666667 41.96794924,2.871847658 41.99421223,2.826982492 42.02047254,2.782071097 42.04673017,2.780638517 42.02047254))
838533|12|2.986111111|41.96794924|POLYGON((2.919670443 42.02047254,2.918167782 41.99421223,2.916666667 41.96794924,2.961439589 41.94168356,3.006166495 41.91541521,3.050847458 41.88914417,3.052415211 41.91541521,3.053984576 41.94168356,3.055555556 41.96794924,3.010808029 41.99421223,2.966014418 42.02047254,2.921174652 42.04673017,2.919670443 42.02047254))
838534|12|3.125|41.96794924|POLYGON((3.058702369 42.02047254,3.057128152 41.99421223,3.055555556 41.96794924,3.100257069 41.94168356,3.144912641 41.91541521,3.189522342 41.88914417,3.191161357 41.91541521,3.192802057 41.94168356,3.194444444 41.96794924,3.149768399 41.99421223,3.105046344 42.02047254,3.060278207 42.04673017,3.058702369 42.02047254))
838535|12|3.263888889|41.96794924|POLYGON((3.197734295 42.02047254,3.196088523 41.99421223,3.194444444 41.96794924,3.23907455 41.94168356,3.283658787 41.91541521,3.328197227 41.88914417,3.329907503 41.91541521,3.331619537 41.94168356,3.333333333 41.96794924,3.28872877 41.99421223,3.24407827 42.02047254,3.199381762 42.04673017,3.197734295 42.02047254))
841040|1|-8.819444444|41.96794924|POLYGON((-8.805355304 42.02047254,-8.847143592 41.99421223,-8.888888889 41.96794924,-8.884318766 41.94168356,-8.87975334 41.91541521,-8.875192604 41.88914417,-8.833504625 41.91541521,-8.791773779 41.94168356,-8.75 41.96794924,-8.754503345 41.99421223,-8.759011329 42.02047254,-8.763523957 42.04673017,-8.805355304 42.02047254))
841041|1|-8.680555556|41.96794924|POLYGON((-8.666323378 42.02047254,-8.708183222 41.99421223,-8.75 41.96794924,-8.745501285 41.94168356,-8.741007194 41.91541521,-8.73651772 41.88914417,-8.694758479 41.91541521,-8.652956298 41.94168356,-8.611111111 41.96794924,-8.615542975 41.99421223,-8.619979403 42.02047254,-8.624420402 42.04673017,-8.666323378 42.02047254))
841046|1|-7.986111111|41.96794924|POLYGON((-7.971163749 42.02047254,-8.013381369 41.99421223,-8.055555556 41.96794924,-8.051413882 41.94168356,-8.047276465 41.91541521,-8.043143297 41.88914417,-8.001027749 41.91541521,-7.958868895 41.94168356,-7.916666667 41.96794924,-7.920741122 41.99421223,-7.924819773 42.02047254,-7.928902628 42.04673017,-7.971163749 42.02047254))
841048|1|-7.708333333|41.96794924|POLYGON((-7.693099897 42.02047254,-7.735460628 41.99421223,-7.777777778 41.96794924,-7.77377892 41.94168356,-7.769784173 41.91541521,-7.765793529 41.88914417,-7.723535457 41.91541521,-7.681233933 41.94168356,-7.638888889 41.96794924,-7.642820381 41.99421223,-7.646755922 42.02047254,-7.650695518 42.04673017,-7.693099897 42.02047254))
841050|1|-7.430555556|41.96794924|POLYGON((-7.415036045 42.02047254,-7.457539887 41.99421223,-7.5 41.96794924,-7.496143959 41.94168356,-7.492291881 41.91541521,-7.48844376 41.88914417,-7.446043165 41.91541521,-7.403598972 41.94168356,-7.361111111 41.96794924,-7.36489964 41.99421223,-7.36869207 42.02047254,-7.372488408 42.04673017,-7.415036045 42.02047254))
841051|1|-7.291666667|41.96794924|POLYGON((-7.276004119 42.02047254,-7.318579516 41.99421223,-7.361111111 41.96794924,-7.357326478 41.94168356,-7.353545735 41.91541521,-7.349768875 41.88914417,-7.30729702 41.91541521,-7.264781491 41.94168356,-7.222222222 41.96794924,-7.225939269 41.99421223,-7.229660144 42.02047254,-7.233384853 42.04673017,-7.276004119 42.02047254))
841058|4|-6.319444444|41.96794924|POLYGON((-6.302780639 42.02047254,-6.345856922 41.99421223,-6.388888889 41.96794924,-6.385604113 41.94168356,-6.382322713 41.91541521,-6.379044684 41.88914417,-6.336073998 41.91541521,-6.293059126 41.94168356,-6.25 41.96794924,-6.253216675 41.99421223,-6.256436663 42.02047254,-6.259659969 42.04673017,-6.302780639 42.02047254))
841059|2|-6.180555556|41.96794924|POLYGON((-6.163748713 42.02047254,-6.206896552 41.99421223,-6.25 41.96794924,-6.246786632 41.94168356,-6.243576567 41.91541521,-6.2403698 41.88914417,-6.197327852 41.91541521,-6.154241645 41.94168356,-6.111111111 41.96794924,-6.114256305 41.99421223,-6.117404737 42.02047254,-6.120556414 42.04673017,-6.163748713 42.02047254))
841060|5|-6.041666667|41.96794924|POLYGON((-6.024716787 42.02047254,-6.067936181 41.99421223,-6.111111111 41.96794924,-6.107969152 41.94168356,-6.104830421 41.91541521,-6.101694915 41.88914417,-6.058581706 41.91541521,-6.015424165 41.94168356,-5.972222222 41.96794924,-5.975295934 41.99421223,-5.978372812 42.02047254,-5.981452859 42.04673017,-6.024716787 42.02047254))
841061|3|-5.902777778|41.96794924|POLYGON((-5.885684861 42.02047254,-5.928975811 41.99421223,-5.972222222 41.96794924,-5.969151671 41.94168356,-5.966084275 41.91541521,-5.963020031 41.88914417,-5.91983556 41.91541521,-5.876606684 41.94168356,-5.833333333 41.96794924,-5.836335564 41.99421223,-5.839340886 42.02047254,-5.842349304 42.04673017,-5.885684861 42.02047254))
841062|5|-5.763888889|41.96794924|POLYGON((-5.746652935 42.02047254,-5.79001544 41.99421223,-5.833333333 41.96794924,-5.83033419 41.94168356,-5.827338129 41.91541521,-5.824345146 41.88914417,-5.781089414 41.91541521,-5.737789203 41.94168356,-5.694444444 41.96794924,-5.697375193 41.99421223,-5.70030896 42.02047254,-5.70324575 42.04673017,-5.746652935 42.02047254))
841063|5|-5.625|41.96794924|POLYGON((-5.607621009 42.02047254,-5.651055069 41.99421223,-5.694444444 41.96794924,-5.69151671 41.94168356,-5.688591984 41.91541521,-5.685670262 41.88914417,-5.642343268 41.91541521,-5.598971722 41.94168356,-5.555555556 41.96794924,-5.558414822 41.99421223,-5.561277034 42.02047254,-5.564142195 42.04673017,-5.607621009 42.02047254))
841065|5|-5.347222222|41.96794924|POLYGON((-5.329557158 42.02047254,-5.373134328 41.99421223,-5.416666667 41.96794924,-5.413881748 41.94168356,-5.411099692 41.91541521,-5.408320493 41.88914417,-5.364850976 41.91541521,-5.321336761 41.94168356,-5.277777778 41.96794924,-5.280494081 41.99421223,-5.283213182 42.02047254,-5.285935085 42.04673017,-5.329557158 42.02047254))
841066|5|-5.208333333|41.96794924|POLYGON((-5.190525232 42.02047254,-5.234173958 41.99421223,-5.277777778 41.96794924,-5.275064267 41.94168356,-5.272353546 41.91541521,-5.269645609 41.88914417,-5.22610483 41.91541521,-5.18251928 41.94168356,-5.138888889 41.96794924,-5.141533711 41.99421223,-5.144181256 42.02047254,-5.14683153 42.04673017,-5.190525232 42.02047254))
841068|5|-4.930555556|41.96794924|POLYGON((-4.91246138 42.02047254,-4.956253217 41.99421223,-5 41.96794924,-4.997429306 41.94168356,-4.994861254 41.91541521,-4.99229584 41.88914417,-4.948612539 41.91541521,-4.904884319 41.94168356,-4.861111111 41.96794924,-4.86361297 41.99421223,-4.866117405 42.02047254,-4.86862442 42.04673017,-4.91246138 42.02047254))
841069|4|-4.791666667|41.96794924|POLYGON((-4.773429454 42.02047254,-4.817292846 41.99421223,-4.861111111 41.96794924,-4.858611825 41.94168356,-4.856115108 41.91541521,-4.853620955 41.88914417,-4.809866393 41.91541521,-4.766066838 41.94168356,-4.722222222 41.96794924,-4.724652599 41.99421223,-4.727085479 42.02047254,-4.729520866 42.04673017,-4.773429454 42.02047254))
841071|5|-4.513888889|41.96794924|POLYGON((-4.495365602 42.02047254,-4.539372105 41.99421223,-4.583333333 41.96794924,-4.580976864 41.94168356,-4.578622816 41.91541521,-4.576271186 41.88914417,-4.532374101 41.91541521,-4.488431877 41.94168356,-4.444444444 41.96794924,-4.446731858 41.99421223,-4.449021627 42.02047254,-4.451313756 42.04673017,-4.495365602 42.02047254))
841072|5|-4.375|41.96794924|POLYGON((-4.356333677 42.02047254,-4.400411734 41.99421223,-4.444444444 41.96794924,-4.442159383 41.94168356,-4.43987667 41.91541521,-4.437596302 41.88914417,-4.393627955 41.91541521,-4.349614396 41.94168356,-4.305555556 41.96794924,-4.307771487 41.99421223,-4.309989701 42.02047254,-4.312210201 42.04673017,-4.356333677 42.02047254))
841073|5|-4.236111111|41.96794924|POLYGON((-4.217301751 42.02047254,-4.261451364 41.99421223,-4.305555556 41.96794924,-4.303341902 41.94168356,-4.301130524 41.91541521,-4.298921418 41.88914417,-4.254881809 41.91541521,-4.210796915 41.94168356,-4.166666667 41.96794924,-4.168811117 41.99421223,-4.170957775 42.02047254,-4.173106646 42.04673017,-4.217301751 42.02047254))
841074|5|-4.097222222|41.96794924|POLYGON((-4.078269825 42.02047254,-4.122490993 41.99421223,-4.166666667 41.96794924,-4.164524422 41.94168356,-4.162384378 41.91541521,-4.160246533 41.88914417,-4.116135663 41.91541521,-4.071979434 41.94168356,-4.027777778 41.96794924,-4.029850746 41.99421223,-4.03192585 42.02047254,-4.034003091 42.04673017,-4.078269825 42.02047254))
841075|5|-3.958333333|41.96794924|POLYGON((-3.939237899 42.02047254,-3.983530623 41.99421223,-4.027777778 41.96794924,-4.025706941 41.94168356,-4.023638232 41.91541521,-4.021571649 41.88914417,-3.977389517 41.91541521,-3.933161954 41.94168356,-3.888888889 41.96794924,-3.890890376 41.99421223,-3.892893924 42.02047254,-3.894899536 42.04673017,-3.939237899 42.02047254))
841076|5|-3.819444444|41.96794924|POLYGON((-3.800205973 42.02047254,-3.844570252 41.99421223,-3.888888889 41.96794924,-3.88688946 41.94168356,-3.884892086 41.91541521,-3.882896764 41.88914417,-3.838643371 41.91541521,-3.794344473 41.94168356,-3.75 41.96794924,-3.751930005 41.99421223,-3.753861998 42.02047254,-3.755795981 42.04673017,-3.800205973 42.02047254))
841077|5|-3.680555556|41.96794924|POLYGON((-3.661174047 42.02047254,-3.705609882 41.99421223,-3.75 41.96794924,-3.748071979 41.94168356,-3.74614594 41.91541521,-3.74422188 41.88914417,-3.699897225 41.91541521,-3.655526992 41.94168356,-3.611111111 41.96794924,-3.612969635 41.99421223,-3.614830072 42.02047254,-3.616692427 42.04673017,-3.661174047 42.02047254))
841079|3|-3.402777778|41.96794924|POLYGON((-3.383110196 42.02047254,-3.427689141 41.99421223,-3.472222222 41.96794924,-3.470437018 41.94168356,-3.468653649 41.91541521,-3.466872111 41.88914417,-3.422404933 41.91541521,-3.377892031 41.94168356,-3.333333333 41.96794924,-3.335048893 41.99421223,-3.33676622 42.02047254,-3.338485317 42.04673017,-3.383110196 42.02047254))
841081|5|-3.125|41.96794924|POLYGON((-3.105046344 42.02047254,-3.149768399 41.99421223,-3.194444444 41.96794924,-3.192802057 41.94168356,-3.191161357 41.91541521,-3.189522342 41.88914417,-3.144912641 41.91541521,-3.100257069 41.94168356,-3.055555556 41.96794924,-3.057128152 41.99421223,-3.058702369 42.02047254,-3.060278207 42.04673017,-3.105046344 42.02047254))
[truncated: 1,092,025 more chars]
