# Supplementary material for: Spatial Fingerprints of Community Structure in Human Interaction Network for an Extensive Set of Large-Scale Regions
Source: PLoS One. 2015 May 20;10(5):e0126713. doi: 10.1371/journal.pone.0126713 (PMC4439170; doi:10.1371/journal.pone.0126713)
Supplement: S2 File — After decompression, one file per region: <region>.dat in S2 File contains in a multicolumn text format the data sets necessary for reproduction of the presented community projection results. Additional two-column files: <region>-hist.dat in S2 File contain data sets corresponding to the histograms of number of users per pixel in each region considered in the main text. (These histograms are depicted on Figures C-E of S1 File. S2 File data structure is described in the last section of S1 File.) (ZIP) [file pone.0126713.s002.zip › S2_File/graphdata/UK.dat]

healpix_id|cluster_id|center_lon|center_lat|polygon
325619|1|-1.004962779|60.67628812|POLYGON((-0.9693454847 60.72588169,-1.043046358 60.70108561,-1.11662531 60.67628812,-1.115702479 60.65148923,-1.114781173 60.62668894,-1.113861386 60.60188724,-1.040462428 60.62668894,-0.9669421488 60.65148923,-0.8933002481 60.67628812,-0.8940397351 60.70108561,-0.8947804474 60.72588169,-0.8955223881 60.75067637,-0.9693454847 60.72588169))
327235|2|-1.002475248|60.60188724|POLYGON((-0.9669421488 60.65148923,-1.040462428 60.62668894,-1.113861386 60.60188724,-1.112943116 60.57708413,-1.112026359 60.55227961,-1.111111111 60.52747368,-1.037891269 60.55227961,-0.9645507007 60.57708413,-0.8910891089 60.60188724,-0.8918249381 60.62668894,-0.8925619835 60.65148923,-0.8933002481 60.67628812,-0.9669421488 60.65148923))
328853|3|-1.444444444|60.52747368|POLYGON((-1.409727947 60.57708413,-1.482701812 60.55227961,-1.555555556 60.52747368,-1.554276316 60.50266633,-1.552999178 60.47785758,-1.551724138 60.4530474,-1.479046836 60.47785758,-1.40625 60.50266633,-1.333333333 60.52747368,-1.334431631 60.55227961,-1.335531739 60.57708413,-1.336633663 60.60188724,-1.409727947 60.57708413))
328855|2|-1|60.52747368|POLYGON((-0.9645507007 60.57708413,-1.037891269 60.55227961,-1.111111111 60.52747368,-1.110197368 60.50266633,-1.109285127 60.47785758,-1.108374384 60.4530474,-1.035332786 60.47785758,-0.9621710526 60.50266633,-0.8888888889 60.52747368,-0.8896210873 60.55227961,-0.890354493 60.57708413,-0.8910891089 60.60188724,-0.9645507007 60.57708413))
330477|2|-1.4408867|60.4530474|POLYGON((-1.40625 60.50266633,-1.479046836 60.47785758,-1.551724138 60.4530474,-1.550451189 60.42823581,-1.549180328 60.40342281,-1.547911548 60.37860838,-1.475409836 60.40342281,-1.402789171 60.42823581,-1.330049261 60.4530474,-1.331142153 60.47785758,-1.332236842 60.50266633,-1.333333333 60.52747368,-1.40625 60.50266633))
330478|2|-1.219211823|60.4530474|POLYGON((-1.184210526 60.50266633,-1.257189811 60.47785758,-1.330049261 60.4530474,-1.328958162 60.42823581,-1.327868852 60.40342281,-1.326781327 60.37860838,-1.254098361 60.40342281,-1.181296144 60.42823581,-1.108374384 60.4530474,-1.109285127 60.47785758,-1.110197368 60.50266633,-1.111111111 60.52747368,-1.184210526 60.50266633))
332105|2|-1.437346437|60.37860838|POLYGON((-1.402789171 60.42823581,-1.475409836 60.40342281,-1.547911548 60.37860838,-1.546644845 60.35379253,-1.545380213 60.32897526,-1.544117647 60.30415657,-1.471790679 60.32897526,-1.399345336 60.35379253,-1.326781327 60.37860838,-1.327868852 60.40342281,-1.328958162 60.42823581,-1.330049261 60.4530474,-1.402789171 60.42823581))
332106|4|-1.216216216|60.37860838|POLYGON((-1.181296144 60.42823581,-1.254098361 60.40342281,-1.326781327 60.37860838,-1.325695581 60.35379253,-1.324611611 60.32897526,-1.323529412 60.30415657,-1.251022077 60.32897526,-1.178396072 60.35379253,-1.105651106 60.37860838,-1.106557377 60.40342281,-1.107465135 60.42823581,-1.108374384 60.4530474,-1.181296144 60.42823581))
332107|2|-0.9950859951|60.37860838|POLYGON((-0.9598031173 60.42823581,-1.032786885 60.40342281,-1.105651106 60.37860838,-1.104746318 60.35379253,-1.103843009 60.32897526,-1.102941176 60.30415657,-1.030253475 60.32897526,-0.9574468085 60.35379253,-0.8845208845 60.37860838,-0.8852459016 60.40342281,-0.8859721083 60.42823581,-0.8866995074 60.4530474,-0.9598031173 60.42823581))
333737|2|-1.433823529|60.30415657|POLYGON((-1.399345336 60.35379253,-1.471790679 60.32897526,-1.544117647 60.30415657,-1.542857143 60.27933645,-1.541598695 60.25451491,-1.540342298 60.22969193,-1.468189233 60.25451491,-1.395918367 60.27933645,-1.323529412 60.30415657,-1.324611611 60.32897526,-1.325695581 60.35379253,-1.326781327 60.37860838,-1.399345336 60.35379253))
333739|2|-0.9926470588|60.30415657|POLYGON((-0.9574468085 60.35379253,-1.030253475 60.32897526,-1.102941176 60.30415657,-1.102040816 60.27933645,-1.101141925 60.25451491,-1.100244499 60.22969193,-1.027732463 60.25451491,-0.9551020408 60.27933645,-0.8823529412 60.30415657,-0.8830744072 60.32897526,-0.883797054 60.35379253,-0.8845208845 60.37860838,-0.9574468085 60.35379253))
335373|2|-1.430317848|60.22969193|POLYGON((-1.395918367 60.27933645,-1.468189233 60.25451491,-1.540342298 60.22969193,-1.539087948 60.20486753,-1.537835639 60.1800417,-1.536585366 60.15521443,-1.46460537 60.1800417,-1.392508143 60.20486753,-1.320293399 60.22969193,-1.32137031 60.25451491,-1.32244898 60.27933645,-1.323529412 60.30415657,-1.395918367 60.27933645))
335374|2|-1.210268949|60.22969193|POLYGON((-1.175510204 60.27933645,-1.247960848 60.25451491,-1.320293399 60.22969193,-1.319218241 60.20486753,-1.318144833 60.1800417,-1.317073171 60.15521443,-1.244914565 60.1800417,-1.172638436 60.20486753,-1.100244499 60.22969193,-1.101141925 60.25451491,-1.102040816 60.27933645,-1.102941176 60.30415657,-1.175510204 60.27933645))
337014|2|-1.207317073|60.15521443|POLYGON((-1.172638436 60.20486753,-1.244914565 60.1800417,-1.317073171 60.15521443,-1.316003249 60.13038573,-1.314935065 60.1055556,-1.313868613 60.08072403,-1.241883117 60.1055556,-1.169780666 60.13038573,-1.097560976 60.15521443,-1.098454028 60.1800417,-1.099348534 60.20486753,-1.100244499 60.22969193,-1.172638436 60.20486753))
338657|2|-1.423357664|60.08072403|POLYGON((-1.389114541 60.13038573,-1.461038961 60.1055556,-1.532846715 60.08072403,-1.531604538 60.05589102,-1.530364372 60.03105658,-1.529126214 60.00622069,-1.457489879 60.03105658,-1.385737439 60.05589102,-1.313868613 60.08072403,-1.314935065 60.1055556,-1.316003249 60.13038573,-1.317073171 60.15521443,-1.389114541 60.13038573))
338658|5|-1.204379562|60.08072403|POLYGON((-1.169780666 60.13038573,-1.241883117 60.1055556,-1.313868613 60.08072403,-1.31280389 60.05589102,-1.311740891 60.03105658,-1.310679612 60.00622069,-1.238866397 60.03105658,-1.166936791 60.05589102,-1.094890511 60.08072403,-1.095779221 60.1055556,-1.096669374 60.13038573,-1.097560976 60.15521443,-1.169780666 60.13038573))
340306|2|-1.201456311|60.00622069|POLYGON((-1.166936791 60.05589102,-1.238866397 60.03105658,-1.310679612 60.00622069,-1.309620049 59.98138336,-1.308562197 59.95654458,-1.307506053 59.93170437,-1.235864297 59.95654458,-1.16410671 59.98138336,-1.09223301 60.00622069,-1.093117409 60.03105658,-1.094003241 60.05589102,-1.094890511 60.08072403,-1.166936791 60.05589102))
341958|2|-1.198547215|59.93170437|POLYGON((-1.16410671 59.98138336,-1.235864297 59.95654458,-1.307506053 59.93170437,-1.306451613 59.9068627,-1.305398872 59.88201959,-1.304347826 59.85717503,-1.232876712 59.88201959,-1.161290323 59.9068627,-1.089588378 59.93170437,-1.090468498 59.95654458,-1.09135004 59.98138336,-1.09223301 60.00622069,-1.16410671 59.98138336))
343613|2|-1.413043478|59.85717503|POLYGON((-1.379032258 59.9068627,-1.450443191 59.88201959,-1.52173913 59.85717503,-1.520514883 59.83232901,-1.519292605 59.80748155,-1.518072289 59.78263263,-1.446945338 59.80748155,-1.375703942 59.83232901,-1.304347826 59.85717503,-1.305398872 59.88201959,-1.306451613 59.9068627,-1.307506053 59.93170437,-1.379032258 59.9068627))
355310|2|-2.885985748|59.33510194|POLYGON((-2.854877082 59.38485111,-2.923930269 59.35997727,-2.992874109 59.33510194,-2.990506329 59.31022514,-2.988142292 59.28534685,-2.985781991 59.26046708,-2.916996047 59.28534685,-2.848101266 59.31022514,-2.779097387 59.33510194,-2.781299525 59.35997727,-2.783505155 59.38485111,-2.785714286 59.40972348,-2.854877082 59.38485111))
357000|6|-2.452606635|59.26046708|POLYGON((-2.420886076 59.31022514,-2.490118577 59.28534685,-2.559241706 59.26046708,-2.557221784 59.23558583,-2.555205047 59.21070309,-2.553191489 59.18581886,-2.484227129 59.21070309,-2.415153907 59.23558583,-2.345971564 59.26046708,-2.347826087 59.28534685,-2.349683544 59.31022514,-2.351543943 59.33510194,-2.420886076 59.31022514))
360385|7|-3.077830189|59.11115723|POLYGON((-3.047244094 59.16093314,-3.115656963 59.13604593,-3.183962264 59.11115723,-3.181461115 59.08626703,-3.178963893 59.06137534,-3.176470588 59.03648216,-3.108320251 59.06137534,-3.040062844 59.08626703,-2.971698113 59.11115723,-2.974036192 59.13604593,-2.976377953 59.16093314,-2.978723404 59.18581886,-3.047244094 59.16093314))
362084|2|-3.282352941|59.03648216|POLYGON((-3.252160251 59.08626703,-3.320251177 59.06137534,-3.388235294 59.03648216,-3.385579937 59.01158747,-3.382928739 58.98669129,-3.38028169 58.9617936,-3.312451057 58.98669129,-3.244514107 59.01158747,-3.176470588 59.03648216,-3.178963893 59.06137534,-3.181461115 59.08626703,-3.183962264 59.11115723,-3.252160251 59.08626703))
362085|2|-3.070588235|59.03648216|POLYGON((-3.040062844 59.08626703,-3.108320251 59.06137534,-3.176470588 59.03648216,-3.173981191 59.01158747,-3.171495693 58.98669129,-3.169014085 58.9617936,-3.101018011 58.98669129,-3.032915361 59.01158747,-2.964705882 59.03648216,-2.967032967 59.06137534,-2.969363708 59.08626703,-2.971698113 59.11115723,-3.040062844 59.08626703))
362086|2|-2.858823529|59.03648216|POLYGON((-2.827965436 59.08626703,-2.896389325 59.06137534,-2.964705882 59.03648216,-2.962382445 59.01158747,-2.960062647 58.98669129,-2.957746479 58.9617936,-2.889584965 58.98669129,-2.821316614 59.01158747,-2.752941176 59.03648216,-2.755102041 59.06137534,-2.7572663 59.08626703,-2.759433962 59.11115723,-2.827965436 59.08626703))
363788|2|-3.274647887|58.9617936|POLYGON((-3.244514107 59.01158747,-3.312451057 58.98669129,-3.38028169 58.9617936,-3.37763878 58.93689442,-3.375 58.91199373,-3.37236534 58.88709153,-3.3046875 58.91199373,-3.236903831 58.93689442,-3.169014085 58.9617936,-3.171495693 58.98669129,-3.173981191 59.01158747,-3.176470588 59.03648216,-3.244514107 59.01158747))
363789|2|-3.063380282|58.9617936|POLYGON((-3.032915361 59.01158747,-3.101018011 58.98669129,-3.169014085 58.9617936,-3.166536357 58.93689442,-3.1640625 58.91199373,-3.161592506 58.88709153,-3.09375 58.91199373,-3.025801407 58.93689442,-2.957746479 58.9617936,-2.960062647 58.98669129,-2.962382445 59.01158747,-2.964705882 59.03648216,-3.032915361 59.01158747))
363790|2|-2.852112676|58.9617936|POLYGON((-2.821316614 59.01158747,-2.889584965 58.98669129,-2.957746479 58.9617936,-2.955433933 58.93689442,-2.953125 58.91199373,-2.950819672 58.88709153,-2.8828125 58.91199373,-2.814698984 58.93689442,-2.746478873 58.9617936,-2.748629601 58.98669129,-2.750783699 59.01158747,-2.752941176 59.03648216,-2.821316614 59.01158747))
365496|2|-3.266978923|58.88709153|POLYGON((-3.236903831 58.93689442,-3.3046875 58.91199373,-3.37236534 58.88709153,-3.369734789 58.86218783,-3.36710834 58.83728262,-3.364485981 58.8123759,-3.296960249 58.83728262,-3.229329173 58.86218783,-3.161592506 58.88709153,-3.1640625 58.91199373,-3.166536357 58.93689442,-3.169014085 58.9617936,-3.236903831 58.93689442))
365498|2|-2.845433255|58.88709153|POLYGON((-2.814698984 58.93689442,-2.8828125 58.91199373,-2.950819672 58.88709153,-2.948517941 58.86218783,-2.946219797 58.83728262,-2.943925234 58.8123759,-2.876071707 58.83728262,-2.808112324 58.86218783,-2.740046838 58.88709153,-2.7421875 58.91199373,-2.744331509 58.93689442,-2.746478873 58.9617936,-2.814698984 58.93689442))
370643|2|-3.453488372|58.6629038|POLYGON((-3.423913043 58.71273389,-3.491078355 58.68781961,-3.558139535 58.6629038,-3.555383424 58.63798647,-3.552631579 58.61306762,-3.549883991 58.58814725,-3.482972136 58.61306762,-3.415956623 58.63798647,-3.348837209 58.6629038,-3.351435221 58.68781961,-3.354037267 58.71273389,-3.356643357 58.73764667,-3.423913043 58.71273389))
370644|2|-3.244186047|58.6629038|POLYGON((-3.214285714 58.71273389,-3.281613654 58.68781961,-3.348837209 58.6629038,-3.346243222 58.63798647,-3.343653251 58.61306762,-3.341067285 58.58814725,-3.273993808 58.61306762,-3.206816421 58.63798647,-3.139534884 58.6629038,-3.14197052 58.68781961,-3.144409938 58.71273389,-3.146853147 58.73764667,-3.214285714 58.71273389))
370645|8|-3.034883721|58.6629038|POLYGON((-3.004658385 58.71273389,-3.072148953 58.68781961,-3.139534884 58.6629038,-3.137103021 58.63798647,-3.134674923 58.61306762,-3.13225058 58.58814725,-3.06501548 58.61306762,-2.99767622 58.63798647,-2.930232558 58.6629038,-2.932505818 58.68781961,-2.934782609 58.71273389,-2.937062937 58.73764667,-3.004658385 58.71273389))
372361|1|-4.69837587|58.58814725|POLYGON((-4.670797831 58.63798647,-4.736842105 58.61306762,-4.802784223 58.58814725,-4.799072643 58.56322536,-4.795366795 58.53830194,-4.791666667 58.51337699,-4.725868726 58.53830194,-4.659969088 58.56322536,-4.593967517 58.58814725,-4.59752322 58.61306762,-4.601084431 58.63798647,-4.604651163 58.6629038,-4.670797831 58.63798647))
372366|2|-3.654292343|58.58814725|POLYGON((-3.625096824 58.63798647,-3.691950464 58.61306762,-3.758700696 58.58814725,-3.755795981 58.56322536,-3.752895753 58.53830194,-3.75 58.51337699,-3.683397683 58.53830194,-3.616692427 58.56322536,-3.549883991 58.58814725,-3.552631579 58.61306762,-3.555383424 58.63798647,-3.558139535 58.6629038,-3.625096824 58.63798647))
372367|2|-3.445475638|58.58814725|POLYGON((-3.415956623 58.63798647,-3.482972136 58.61306762,-3.549883991 58.58814725,-3.547140649 58.56322536,-3.544401544 58.53830194,-3.541666667 58.51337699,-3.474903475 58.53830194,-3.408037094 58.56322536,-3.341067285 58.58814725,-3.343653251 58.61306762,-3.346243222 58.63798647,-3.348837209 58.6629038,-3.415956623 58.63798647))
372368|2|-3.236658933|58.58814725|POLYGON((-3.206816421 58.63798647,-3.273993808 58.61306762,-3.341067285 58.58814725,-3.338485317 58.56322536,-3.335907336 58.53830194,-3.333333333 58.51337699,-3.266409266 58.53830194,-3.199381762 58.56322536,-3.13225058 58.58814725,-3.134674923 58.61306762,-3.137103021 58.63798647,-3.139534884 58.6629038,-3.206816421 58.63798647))
372369|2|-3.027842227|58.58814725|POLYGON((-2.99767622 58.63798647,-3.06501548 58.61306762,-3.13225058 58.58814725,-3.129829985 58.56322536,-3.127413127 58.53830194,-3.125 58.51337699,-3.057915058 58.53830194,-2.99072643 58.56322536,-2.923433875 58.58814725,-2.925696594 58.61306762,-2.92796282 58.63798647,-2.930232558 58.6629038,-2.99767622 58.63798647))
374082|2|-6.145833333|58.51337699|POLYGON((-6.120556414 58.56322536,-6.185328185 58.53830194,-6.25 58.51337699,-6.245181187 58.48845052,-6.2403698 58.46352251,-6.23556582 58.43859297,-6.171032357 58.46352251,-6.106399383 58.48845052,-6.041666667 58.51337699,-6.046332046 58.53830194,-6.051004637 58.56322536,-6.055684455 58.58814725,-6.120556414 58.56322536))
374092|2|-4.0625|58.51337699|POLYGON((-4.034003091 58.56322536,-4.1003861 58.53830194,-4.166666667 58.51337699,-4.163454125 58.48845052,-4.160246533 58.46352251,-4.15704388 58.43859297,-4.090909091 58.46352251,-4.024672321 58.48845052,-3.958333333 58.51337699,-3.961389961 58.53830194,-3.964451314 58.56322536,-3.967517401 58.58814725,-4.034003091 58.56322536))
374093|5|-3.854166667|58.51337699|POLYGON((-3.825347759 58.56322536,-3.891891892 58.53830194,-3.958333333 58.51337699,-3.955281419 58.48845052,-3.952234206 58.46352251,-3.949191686 58.43859297,-3.882896764 58.46352251,-3.816499614 58.48845052,-3.75 58.51337699,-3.752895753 58.53830194,-3.755795981 58.56322536,-3.758700696 58.58814725,-3.825347759 58.56322536))
374094|2|-3.645833333|58.51337699|POLYGON((-3.616692427 58.56322536,-3.683397683 58.53830194,-3.75 58.51337699,-3.747108712 58.48845052,-3.74422188 58.46352251,-3.741339492 58.43859297,-3.674884438 58.46352251,-3.608326908 58.48845052,-3.541666667 58.51337699,-3.544401544 58.53830194,-3.547140649 58.56322536,-3.549883991 58.58814725,-3.616692427 58.56322536))
374095|2|-3.4375|58.51337699|POLYGON((-3.408037094 58.56322536,-3.474903475 58.53830194,-3.541666667 58.51337699,-3.538936006 58.48845052,-3.536209553 58.46352251,-3.533487298 58.43859297,-3.466872111 58.46352251,-3.400154202 58.48845052,-3.333333333 58.51337699,-3.335907336 58.53830194,-3.338485317 58.56322536,-3.341067285 58.58814725,-3.408037094 58.56322536))
374097|2|-3.020833333|58.51337699|POLYGON((-2.99072643 58.56322536,-3.057915058 58.53830194,-3.125 58.51337699,-3.122590594 58.48845052,-3.1201849 58.46352251,-3.11778291 58.43859297,-3.050847458 58.46352251,-2.98380879 58.48845052,-2.916666667 58.51337699,-2.918918919 58.53830194,-2.921174652 58.56322536,-2.923433875 58.58814725,-2.99072643 58.56322536))
375813|2|-6.339491917|58.43859297|POLYGON((-6.314572089 58.48845052,-6.379044684 58.46352251,-6.443418014 58.43859297,-6.438461538 58.4136619,-6.433512683 58.3887293,-6.428571429 58.36379516,-6.364335127 58.3887293,-6.3 58.4136619,-6.23556582 58.43859297,-6.2403698 58.46352251,-6.245181187 58.48845052,-6.25 58.51337699,-6.314572089 58.48845052))
375819|2|-5.092378753|58.43859297|POLYGON((-5.065535852 58.48845052,-5.130970724 58.46352251,-5.19630485 58.43859297,-5.192307692 58.4136619,-5.188316679 58.3887293,-5.184331797 58.36379516,-5.119139124 58.3887293,-5.053846154 58.4136619,-4.988452656 58.43859297,-4.99229584 58.46352251,-4.99614495 58.48845052,-5 58.51337699,-5.065535852 58.48845052))
375828|5|-3.221709007|58.43859297|POLYGON((-3.191981496 58.48845052,-3.258859784 58.46352251,-3.325635104 58.43859297,-3.323076923 58.4136619,-3.320522675 58.3887293,-3.31797235 58.36379516,-3.251345119 58.3887293,-3.184615385 58.4136619,-3.11778291 58.43859297,-3.1201849 58.46352251,-3.122590594 58.48845052,-3.125 58.51337699,-3.191981496 58.48845052))
375829|2|-3.013856813|58.43859297|POLYGON((-2.98380879 58.48845052,-3.050847458 58.46352251,-3.11778291 58.43859297,-3.115384615 58.4136619,-3.112990008 58.3887293,-3.110599078 58.36379516,-3.043812452 58.3887293,-2.976923077 58.4136619,-2.909930716 58.43859297,-2.912172573 58.46352251,-2.914417887 58.48845052,-2.916666667 58.51337699,-2.98380879 58.48845052))
377548|2|-6.532258065|58.36379516|POLYGON((-6.507692308 58.4136619,-6.571867794 58.3887293,-6.6359447 58.36379516,-6.63085188 58.33885948,-6.625766871 58.31392227,-6.620689655 58.28898351,-6.556748466 58.31392227,-6.492709133 58.33885948,-6.428571429 58.36379516,-6.433512683 58.3887293,-6.438461538 58.4136619,-6.443418014 58.43859297,-6.507692308 58.4136619))
377563|2|-3.421658986|58.36379516|POLYGON((-3.392307692 58.4136619,-3.458877786 58.3887293,-3.525345622 58.36379516,-3.522640061 58.33885948,-3.51993865 58.31392227,-3.517241379 58.28898351,-3.450920245 58.31392227,-3.384497314 58.33885948,-3.31797235 58.36379516,-3.320522675 58.3887293,-3.323076923 58.4136619,-3.325635104 58.43859297,-3.392307692 58.4136619))
377564|2|-3.214285714|58.36379516|POLYGON((-3.184615385 58.4136619,-3.251345119 58.3887293,-3.31797235 58.36379516,-3.31542594 58.33885948,-3.312883436 58.31392227,-3.310344828 58.28898351,-3.243865031 58.31392227,-3.177283193 58.33885948,-3.110599078 58.36379516,-3.112990008 58.3887293,-3.115384615 58.4136619,-3.11778291 58.43859297,-3.184615385 58.4136619))
379287|2|-6.724137931|58.28898351|POLYGON((-6.699923254 58.33885948,-6.763803681 58.31392227,-6.827586207 58.28898351,-6.822358346 58.26404322,-6.817138485 58.23910138,-6.811926606 58.21415799,-6.7482785 58.23910138,-6.684532925 58.26404322,-6.620689655 58.28898351,-6.625766871 58.31392227,-6.63085188 58.33885948,-6.6359447 58.36379516,-6.699923254 58.33885948))
379289|2|-6.310344828|58.28898351|POLYGON((-6.285495012 58.33885948,-6.349693252 58.31392227,-6.413793103 58.28898351,-6.408882083 58.26404322,-6.403978577 58.23910138,-6.399082569 58.21415799,-6.335118592 58.23910138,-6.271056662 58.26404322,-6.206896552 58.28898351,-6.211656442 58.31392227,-6.216423638 58.33885948,-6.221198157 58.36379516,-6.285495012 58.33885948))
379290|2|-6.103448276|58.28898351|POLYGON((-6.07828089 58.33885948,-6.142638037 58.31392227,-6.206896552 58.28898351,-6.202143951 58.26404322,-6.197398623 58.23910138,-6.19266055 58.21415799,-6.128538638 58.23910138,-6.06431853 58.26404322,-6 58.28898351,-6.004601227 58.31392227,-6.009209517 58.33885948,-6.013824885 58.36379516,-6.07828089 58.33885948))
379304|2|-3.206896552|58.28898351|POLYGON((-3.177283193 58.33885948,-3.243865031 58.31392227,-3.310344828 58.28898351,-3.307810107 58.26404322,-3.305279265 58.23910138,-3.302752294 58.21415799,-3.236419281 58.23910138,-3.169984686 58.26404322,-3.103448276 58.28898351,-3.105828221 58.31392227,-3.108211819 58.33885948,-3.110599078 58.36379516,-3.177283193 58.33885948))
381030|2|-6.915137615|58.21415799|POLYGON((-6.891271057 58.26404322,-6.954858454 58.23910138,-7.018348624 58.21415799,-7.012987013 58.18921306,-7.007633588 58.16426658,-7.00228833 58.13931855,-6.938931298 58.16426658,-6.875477464 58.18921306,-6.811926606 58.21415799,-6.817138485 58.23910138,-6.822358346 58.26404322,-6.827586207 58.28898351,-6.891271057 58.26404322))
381031|2|-6.708715596|58.21415799|POLYGON((-6.684532925 58.26404322,-6.7482785 58.23910138,-6.811926606 58.21415799,-6.806722689 58.18921306,-6.801526718 58.16426658,-6.796338673 58.13931855,-6.732824427 58.16426658,-6.66921314 58.18921306,-6.605504587 58.21415799,-6.610558531 58.23910138,-6.615620214 58.26404322,-6.620689655 58.28898351,-6.684532925 58.26404322))
381032|2|-6.502293578|58.21415799|POLYGON((-6.477794793 58.26404322,-6.541698546 58.23910138,-6.605504587 58.21415799,-6.600458365 58.18921306,-6.595419847 58.16426658,-6.590389016 58.13931855,-6.526717557 58.16426658,-6.462948816 58.18921306,-6.399082569 58.21415799,-6.403978577 58.23910138,-6.408882083 58.26404322,-6.413793103 58.28898351,-6.477794793 58.26404322))
381033|2|-6.29587156|58.21415799|POLYGON((-6.271056662 58.26404322,-6.335118592 58.23910138,-6.399082569 58.21415799,-6.394194041 58.18921306,-6.389312977 58.16426658,-6.384439359 58.13931855,-6.320610687 58.16426658,-6.256684492 58.18921306,-6.19266055 58.21415799,-6.197398623 58.23910138,-6.202143951 58.26404322,-6.206896552 58.28898351,-6.271056662 58.26404322))
381038|2|-5.263761468|58.21415799|POLYGON((-5.237366003 58.26404322,-5.302218822 58.23910138,-5.366972477 58.21415799,-5.362872422 58.18921306,-5.358778626 58.16426658,-5.354691076 58.13931855,-5.290076336 58.16426658,-5.225362872 58.18921306,-5.160550459 58.21415799,-5.164498852 58.23910138,-5.168453292 58.26404322,-5.172413793 58.28898351,-5.237366003 58.26404322))
382777|2|-7.105263158|58.13931855|POLYGON((-7.081741788 58.18921306,-7.145038168 58.16426658,-7.208237986 58.13931855,-7.202743902 58.11436898,-7.197258187 58.08941785,-7.191780822 58.06446516,-7.128712871 58.08941785,-7.06554878 58.11436898,-7.00228833 58.13931855,-7.007633588 58.16426658,-7.012987013 58.18921306,-7.018348624 58.21415799,-7.081741788 58.18921306))
382780|2|-6.487414188|58.13931855|POLYGON((-6.462948816 58.18921306,-6.526717557 58.16426658,-6.590389016 58.13931855,-6.585365854 58.11436898,-6.580350343 58.08941785,-6.575342466 58.06446516,-6.511805027 58.08941785,-6.448170732 58.11436898,-6.384439359 58.13931855,-6.389312977 58.16426658,-6.394194041 58.18921306,-6.399082569 58.21415799,-6.462948816 58.18921306))
382786|2|-5.251716247|58.13931855|POLYGON((-5.225362872 58.18921306,-5.290076336 58.16426658,-5.354691076 58.13931855,-5.350609756 58.11436898,-5.346534653 58.08941785,-5.342465753 58.06446516,-5.277989337 58.08941785,-5.213414634 58.11436898,-5.148741419 58.13931855,-5.152671756 58.16426658,-5.156608098 58.18921306,-5.160550459 58.21415799,-5.225362872 58.18921306))
382794|2|-3.604118993|58.13931855|POLYGON((-3.575248281 58.18921306,-3.641221374 58.16426658,-3.707093822 58.13931855,-3.704268293 58.11436898,-3.701447068 58.08941785,-3.698630137 58.06446516,-3.632901752 58.08941785,-3.567073171 58.11436898,-3.501144165 58.13931855,-3.503816794 58.16426658,-3.506493506 58.18921306,-3.509174312 58.21415799,-3.575248281 58.18921306))
384545|2|-3.801369863|58.06446516|POLYGON((-3.772865854 58.11436898,-3.8385377 58.08941785,-3.904109589 58.06446516,-3.901140684 58.03951093,-3.898176292 58.01455513,-3.895216401 57.98959778,-3.829787234 58.01455513,-3.764258555 58.03951093,-3.698630137 58.06446516,-3.701447068 58.08941785,-3.704268293 58.11436898,-3.707093822 58.13931855,-3.772865854 58.11436898))
386298|2|-4.407744875|57.98959778|POLYGON((-4.380228137 58.03951093,-4.445288754 58.01455513,-4.510250569 57.98959778,-4.506828528 57.96463887,-4.503411676 57.9396784,-4.5 57.91471636,-4.435178165 57.9396784,-4.370257967 57.96463887,-4.30523918 57.98959778,-4.308510638 58.01455513,-4.311787072 58.03951093,-4.315068493 58.06446516,-4.380228137 58.03951093))
386299|2|-4.202733485|57.98959778|POLYGON((-4.174904943 58.03951093,-4.240121581 58.01455513,-4.30523918 57.98959778,-4.301972686 57.96463887,-4.298711145 57.9396784,-4.295454545 57.91471636,-4.230477635 57.9396784,-4.165402124 57.96463887,-4.10022779 57.98959778,-4.103343465 58.01455513,-4.106463878 58.03951093,-4.109589041 58.06446516,-4.174904943 58.03951093))
386300|2|-3.997722096|57.98959778|POLYGON((-3.969581749 58.03951093,-4.034954407 58.01455513,-4.10022779 57.98959778,-4.097116844 57.96463887,-4.094010614 57.9396784,-4.090909091 57.91471636,-4.025777104 57.9396784,-3.960546282 57.96463887,-3.895216401 57.98959778,-3.898176292 58.01455513,-3.901140684 58.03951093,-3.904109589 58.06446516,-3.969581749 58.03951093))
388046|2|-6.852272727|57.91471636|POLYGON((-6.828528073 57.96463887,-6.891584534 57.9396784,-6.954545455 57.91471636,-6.949280848 57.88975277,-6.944024206 57.8647876,-6.93877551 57.83982088,-6.875945537 57.8647876,-6.813020439 57.88975277,-6.75 57.91471636,-6.755117513 57.9396784,-6.760242792 57.96463887,-6.765375854 57.98959778,-6.828528073 57.96463887))
388047|2|-6.647727273|57.91471636|POLYGON((-6.623672231 57.96463887,-6.686884003 57.9396784,-6.75 57.91471636,-6.744890235 57.88975277,-6.7397882 57.8647876,-6.734693878 57.83982088,-6.671709531 57.8647876,-6.608629826 57.88975277,-6.545454545 57.91471636,-6.550416983 57.9396784,-6.55538695 57.96463887,-6.560364465 57.98959778,-6.623672231 57.96463887))
388054|2|-5.215909091|57.91471636|POLYGON((-5.189681335 57.96463887,-5.253980288 57.9396784,-5.318181818 57.91471636,-5.314155942 57.88975277,-5.310136157 57.8647876,-5.306122449 57.83982088,-5.242057489 57.8647876,-5.177895534 57.88975277,-5.113636364 57.91471636,-5.117513268 57.9396784,-5.121396055 57.96463887,-5.125284738 57.98959778,-5.189681335 57.96463887))
388058|2|-4.397727273|57.91471636|POLYGON((-4.370257967 57.96463887,-4.435178165 57.9396784,-4.5 57.91471636,-4.49659349 57.88975277,-4.493192133 57.8647876,-4.489795918 57.83982088,-4.425113464 57.8647876,-4.360333081 57.88975277,-4.295454545 57.91471636,-4.298711145 57.9396784,-4.301972686 57.96463887,-4.30523918 57.98959778,-4.370257967 57.96463887))
388060|2|-3.988636364|57.91471636|POLYGON((-3.960546282 57.96463887,-4.025777104 57.9396784,-4.090909091 57.91471636,-4.087812263 57.88975277,-4.084720121 57.8647876,-4.081632653 57.83982088,-4.016641452 57.8647876,-3.951551855 57.88975277,-3.886363636 57.91471636,-3.889310083 57.9396784,-3.892261002 57.96463887,-3.895216401 57.98959778,-3.960546282 57.96463887))
389810|2|-6.836734694|57.83982088|POLYGON((-6.813020439 57.88975277,-6.875945537 57.8647876,-6.93877551 57.83982088,-6.933534743 57.81485258,-6.928301887 57.78988271,-6.923076923 57.76491127,-6.860377358 57.78988271,-6.797583082 57.81485258,-6.734693878 57.83982088,-6.7397882 57.8647876,-6.744890235 57.88975277,-6.75 57.91471636,-6.813020439 57.88975277))
389816|2|-5.612244898|57.83982088|POLYGON((-5.58667676 57.88975277,-5.650529501 57.8647876,-5.714285714 57.83982088,-5.709969789 57.81485258,-5.705660377 57.78988271,-5.701357466 57.76491127,-5.637735849 57.78988271,-5.574018127 57.81485258,-5.510204082 57.83982088,-5.514372163 57.8647876,-5.518546556 57.88975277,-5.522727273 57.91471636,-5.58667676 57.88975277))
389818|2|-5.204081633|57.83982088|POLYGON((-5.177895534 57.88975277,-5.242057489 57.8647876,-5.306122449 57.83982088,-5.302114804 57.81485258,-5.298113208 57.78988271,-5.294117647 57.76491127,-5.230188679 57.78988271,-5.166163142 57.81485258,-5.102040816 57.83982088,-5.105900151 57.8647876,-5.109765329 57.88975277,-5.113636364 57.91471636,-5.177895534 57.88975277))
389822|2|-4.387755102|57.83982088|POLYGON((-4.360333081 57.88975277,-4.425113464 57.8647876,-4.489795918 57.83982088,-4.486404834 57.81485258,-4.483018868 57.78988271,-4.479638009 57.76491127,-4.41509434 57.78988271,-4.350453172 57.81485258,-4.285714286 57.83982088,-4.288956127 57.8647876,-4.292202877 57.88975277,-4.295454545 57.91471636,-4.360333081 57.88975277))
389823|2|-4.183673469|57.83982088|POLYGON((-4.155942468 57.88975277,-4.220877458 57.8647876,-4.285714286 57.83982088,-4.282477341 57.81485258,-4.279245283 57.78988271,-4.2760181 57.76491127,-4.211320755 57.78988271,-4.14652568 57.81485258,-4.081632653 57.83982088,-4.084720121 57.8647876,-4.087812263 57.88975277,-4.090909091 57.91471636,-4.155942468 57.88975277))
389824|2|-3.979591837|57.83982088|POLYGON((-3.951551855 57.88975277,-4.016641452 57.8647876,-4.081632653 57.83982088,-4.078549849 57.81485258,-4.075471698 57.78988271,-4.07239819 57.76491127,-4.00754717 57.78988271,-3.942598187 57.81485258,-3.87755102 57.83982088,-3.880484115 57.8647876,-3.88342165 57.88975277,-3.886363636 57.91471636,-3.951551855 57.88975277))
389825|2|-3.775510204|57.83982088|POLYGON((-3.747161241 57.88975277,-3.812405446 57.8647876,-3.87755102 57.83982088,-3.874622356 57.81485258,-3.871698113 57.78988271,-3.868778281 57.76491127,-3.803773585 57.78988271,-3.738670695 57.81485258,-3.673469388 57.83982088,-3.676248109 57.8647876,-3.679031037 57.88975277,-3.681818182 57.91471636,-3.747161241 57.88975277))
391577|2|-7.024886878|57.76491127|POLYGON((-7.001510574 57.81485258,-7.064150943 57.78988271,-7.126696833 57.76491127,-7.1213263 57.73993826,-7.115963855 57.71496368,-7.110609481 57.68998752,-7.048192771 57.71496368,-6.985681989 57.73993826,-6.923076923 57.76491127,-6.928301887 57.78988271,-6.933534743 57.81485258,-6.93877551 57.83982088,-7.001510574 57.81485258))
391584|2|-5.599547511|57.76491127|POLYGON((-5.574018127 57.81485258,-5.637735849 57.78988271,-5.701357466 57.76491127,-5.69706104 57.73993826,-5.692771084 57.71496368,-5.688487585 57.68998752,-5.625 57.71496368,-5.561416729 57.73993826,-5.497737557 57.76491127,-5.501886792 57.78988271,-5.506042296 57.81485258,-5.510204082 57.83982088,-5.574018127 57.81485258))
391590|2|-4.377828054|57.76491127|POLYGON((-4.350453172 57.81485258,-4.41509434 57.78988271,-4.479638009 57.76491127,-4.476262246 57.73993826,-4.472891566 57.71496368,-4.469525959 57.68998752,-4.405120482 57.71496368,-4.340617935 57.73993826,-4.2760181 57.76491127,-4.279245283 57.78988271,-4.282477341 57.81485258,-4.285714286 57.83982088,-4.350453172 57.81485258))
391591|2|-4.174208145|57.76491127|POLYGON((-4.14652568 57.81485258,-4.211320755 57.78988271,-4.2760181 57.76491127,-4.27279578 57.73993826,-4.269578313 57.71496368,-4.266365688 57.68998752,-4.201807229 57.71496368,-4.137151469 57.73993826,-4.07239819 57.76491127,-4.075471698 57.78988271,-4.078549849 57.81485258,-4.081632653 57.83982088,-4.14652568 57.81485258))
391592|2|-3.970588235|57.76491127|POLYGON((-3.942598187 57.81485258,-4.00754717 57.78988271,-4.07239819 57.76491127,-4.069329314 57.73993826,-4.06626506 57.71496368,-4.063205418 57.68998752,-3.998493976 57.71496368,-3.933685004 57.73993826,-3.868778281 57.76491127,-3.871698113 57.78988271,-3.874622356 57.81485258,-3.87755102 57.83982088,-3.942598187 57.81485258))
391595|2|-3.359728507|57.76491127|POLYGON((-3.33081571 57.81485258,-3.396226415 57.78988271,-3.461538462 57.76491127,-3.458929917 57.73993826,-3.456325301 57.71496368,-3.453724605 57.68998752,-3.388554217 57.71496368,-3.323285607 57.73993826,-3.257918552 57.76491127,-3.260377358 57.78988271,-3.262839879 57.81485258,-3.265306122 57.83982088,-3.33081571 57.81485258))
391598|2|-2.748868778|57.76491127|POLYGON((-2.719033233 57.81485258,-2.78490566 57.78988271,-2.850678733 57.76491127,-2.84853052 57.73993826,-2.846385542 57.71496368,-2.844243792 57.68998752,-2.778614458 57.71496368,-2.712886209 57.73993826,-2.647058824 57.76491127,-2.649056604 57.78988271,-2.651057402 57.81485258,-2.653061224 57.83982088,-2.719033233 57.81485258))
393348|5|-7.212189616|57.68998752|POLYGON((-7.189148455 57.73993826,-7.251506024 57.71496368,-7.313769752 57.68998752,-7.308270677 57.66500978,-7.302779865 57.64003046,-7.297297297 57.61504957,-7.235161533 57.64003046,-7.172932331 57.66500978,-7.110609481 57.68998752,-7.115963855 57.71496368,-7.1213263 57.73993826,-7.126696833 57.76491127,-7.189148455 57.73993826))
393353|2|-6.196388262|57.68998752|POLYGON((-6.171816127 57.73993826,-6.234939759 57.71496368,-6.297968397 57.68998752,-6.293233083 57.66500978,-6.288504884 57.64003046,-6.283783784 57.61504957,-6.220886551 57.64003046,-6.157894737 57.66500978,-6.094808126 57.68998752,-6.09939759 57.71496368,-6.103993971 57.73993826,-6.108597285 57.76491127,-6.171816127 57.73993826))
393355|2|-5.79006772|57.68998752|POLYGON((-5.764883195 57.73993826,-5.828313253 57.71496368,-5.891647856 57.68998752,-5.887218045 57.66500978,-5.882794891 57.64003046,-5.878378378 57.61504957,-5.815176559 57.64003046,-5.751879699 57.66500978,-5.688487585 57.68998752,-5.692771084 57.71496368,-5.69706104 57.73993826,-5.701357466 57.76491127,-5.764883195 57.73993826))
393360|2|-4.774266366|57.68998752|POLYGON((-4.747550867 57.73993826,-4.811746988 57.71496368,-4.875846501 57.68998752,-4.872180451 57.66500978,-4.86851991 57.64003046,-4.864864865 57.61504957,-4.800901578 57.64003046,-4.736842105 57.66500978,-4.67268623 57.68998752,-4.676204819 57.71496368,-4.679728711 57.73993826,-4.683257919 57.76491127,-4.747550867 57.73993826))
393362|2|-4.367945824|57.68998752|POLYGON((-4.340617935 57.73993826,-4.405120482 57.71496368,-4.469525959 57.68998752,-4.466165414 57.66500978,-4.462809917 57.64003046,-4.459459459 57.61504957,-4.395191585 57.64003046,-4.330827068 57.66500978,-4.266365688 57.68998752,-4.269578313 57.71496368,-4.27279578 57.73993826,-4.2760181 57.76491127,-4.340617935 57.73993826))
393363|2|-4.164785553|57.68998752|POLYGON((-4.137151469 57.73993826,-4.201807229 57.71496368,-4.266365688 57.68998752,-4.263157895 57.66500978,-4.259954921 57.64003046,-4.256756757 57.61504957,-4.192336589 57.64003046,-4.127819549 57.66500978,-4.063205418 57.68998752,-4.06626506 57.71496368,-4.069329314 57.73993826,-4.07239819 57.76491127,-4.137151469 57.73993826))
393364|2|-3.961625282|57.68998752|POLYGON((-3.933685004 57.73993826,-3.998493976 57.71496368,-4.063205418 57.68998752,-4.060150376 57.66500978,-4.057099925 57.64003046,-4.054054054 57.61504957,-3.989481593 57.64003046,-3.92481203 57.66500978,-3.860045147 57.68998752,-3.862951807 57.71496368,-3.865862849 57.73993826,-3.868778281 57.76491127,-3.933685004 57.73993826))
393366|2|-3.55530474|57.68998752|POLYGON((-3.526752072 57.73993826,-3.59186747 57.71496368,-3.656884876 57.68998752,-3.654135338 57.66500978,-3.651389932 57.64003046,-3.648648649 57.61504957,-3.5837716 57.64003046,-3.518796992 57.66500978,-3.453724605 57.68998752,-3.456325301 57.71496368,-3.458929917 57.73993826,-3.461538462 57.76491127,-3.526752072 57.73993826))
393367|2|-3.35214447|57.68998752|POLYGON((-3.323285607 57.73993826,-3.388554217 57.71496368,-3.453724605 57.68998752,-3.45112782 57.66500978,-3.448534936 57.64003046,-3.445945946 57.61504957,-3.380916604 57.64003046,-3.315789474 57.66500978,-3.250564334 57.68998752,-3.253012048 57.71496368,-3.255463451 57.73993826,-3.257918552 57.76491127,-3.323285607 57.73993826))
393368|2|-3.148984199|57.68998752|POLYGON((-3.119819141 57.73993826,-3.185240964 57.71496368,-3.250564334 57.68998752,-3.248120301 57.66500978,-3.24567994 57.64003046,-3.243243243 57.61504957,-3.178061608 57.64003046,-3.112781955 57.66500978,-3.047404063 57.68998752,-3.049698795 57.71496368,-3.051996986 57.73993826,-3.054298643 57.76491127,-3.119819141 57.73993826))
393369|2|-2.945823928|57.68998752|POLYGON((-2.916352675 57.73993826,-2.981927711 57.71496368,-3.047404063 57.68998752,-3.045112782 57.66500978,-3.042824944 57.64003046,-3.040540541 57.61504957,-2.975206612 57.64003046,-2.909774436 57.66500978,-2.844243792 57.68998752,-2.846385542 57.71496368,-2.84853052 57.73993826,-2.850678733 57.76491127,-2.916352675 57.73993826))
393370|2|-2.742663657|57.68998752|POLYGON((-2.712886209 57.73993826,-2.778614458 57.71496368,-2.844243792 57.68998752,-2.842105263 57.66500978,-2.839969947 57.64003046,-2.837837838 57.61504957,-2.772351615 57.64003046,-2.706766917 57.66500978,-2.641083521 57.68998752,-2.643072289 57.71496368,-2.645064054 57.73993826,-2.647058824 57.76491127,-2.712886209 57.73993826))
393371|2|-2.539503386|57.68998752|POLYGON((-2.509419744 57.73993826,-2.575301205 57.71496368,-2.641083521 57.68998752,-2.639097744 57.66500978,-2.637114951 57.64003046,-2.635135135 57.61504957,-2.569496619 57.64003046,-2.503759398 57.66500978,-2.437923251 57.68998752,-2.439759036 57.71496368,-2.441597589 57.73993826,-2.443438914 57.76491127,-2.509419744 57.73993826))
393372|2|-2.336343115|57.68998752|POLYGON((-2.305953278 57.73993826,-2.371987952 57.71496368,-2.437923251 57.68998752,-2.436090226 57.66500978,-2.434259955 57.64003046,-2.432432432 57.61504957,-2.366641623 57.64003046,-2.30075188 57.66500978,-2.23476298 57.68998752,-2.236445783 57.71496368,-2.238131123 57.73993826,-2.239819005 57.76491127,-2.305953278 57.73993826))
393373|2|-2.133182844|57.68998752|POLYGON((-2.102486812 57.73993826,-2.168674699 57.71496368,-2.23476298 57.68998752,-2.233082707 57.66500978,-2.231404959 57.64003046,-2.22972973 57.61504957,-2.163786627 57.64003046,-2.097744361 57.66500978,-2.031602709 57.68998752,-2.03313253 57.71496368,-2.034664657 57.73993826,-2.036199095 57.76491127,-2.102486812 57.73993826))
393374|2|-1.930022573|57.68998752|POLYGON((-1.899020347 57.73993826,-1.965361446 57.71496368,-2.031602709 57.68998752,-2.030075188 57.66500978,-2.028549962 57.64003046,-2.027027027 57.61504957,-1.96093163 57.64003046,-1.894736842 57.66500978,-1.828442438 57.68998752,-1.829819277 57.71496368,-1.831198191 57.73993826,-1.832579186 57.76491127,-1.899020347 57.73993826))
395123|2|-7.398648649|57.61504957|POLYGON((-7.37593985 57.66500978,-7.438016529 57.64003046,-7.5 57.61504957,-7.494373593 57.59006709,-7.488755622 57.56508303,-7.483146067 57.54009739,-7.421289355 57.56508303,-7.359339835 57.59006709,-7.297297297 57.61504957,-7.302779865 57.64003046,-7.308270677 57.66500978,-7.313769752 57.68998752,-7.37593985 57.66500978))
395127|2|-6.587837838|57.61504957|POLYGON((-6.563909774 57.66500978,-6.626596544 57.64003046,-6.689189189 57.61504957,-6.684171043 57.59006709,-6.67916042 57.56508303,-6.674157303 57.54009739,-6.611694153 57.56508303,-6.549137284 57.59006709,-6.486486486 57.61504957,-6.49135988 57.64003046,-6.496240602 57.66500978,-6.501128668 57.68998752,-6.563909774 57.66500978))
395128|2|-6.385135135|57.61504957|POLYGON((-6.360902256 57.66500978,-6.423741548 57.64003046,-6.486486486 57.61504957,-6.481620405 57.59006709,-6.476761619 57.56508303,-6.471910112 57.54009739,-6.409295352 57.56508303,-6.346586647 57.59006709,-6.283783784 57.61504957,-6.288504884 57.64003046,-6.293233083 57.66500978,-6.297968397 57.68998752,-6.360902256 57.66500978))
395133|2|-5.371621622|57.61504957|POLYGON((-5.345864662 57.66500978,-5.409466566 57.64003046,-5.472972973 57.61504957,-5.468867217 57.59006709,-5.464767616 57.56508303,-5.460674157 57.54009739,-5.397301349 57.56508303,-5.333833458 57.59006709,-5.27027027 57.61504957,-5.274229902 57.64003046,-5.278195489 57.66500978,-5.282167043 57.68998752,-5.345864662 57.66500978))
395136|2|-4.763513514|57.61504957|POLYGON((-4.736842105 57.66500978,-4.800901578 57.64003046,-4.864864865 57.61504957,-4.861215304 57.59006709,-4.857571214 57.56508303,-4.853932584 57.54009739,-4.790104948 57.56508303,-4.726181545 57.59006709,-4.662162162 57.61504957,-4.665664914 57.64003046,-4.669172932 57.66500978,-4.67268623 57.68998752,-4.736842105 57.66500978))
395137|2|-4.560810811|57.61504957|POLYGON((-4.533834586 57.66500978,-4.598046582 57.64003046,-4.662162162 57.61504957,-4.658664666 57.59006709,-4.655172414 57.56508303,-4.651685393 57.54009739,-4.587706147 57.56508303,-4.523630908 57.59006709,-4.459459459 57.61504957,-4.462809917 57.64003046,-4.466165414 57.66500978,-4.469525959 57.68998752,-4.533834586 57.66500978))
395138|2|-4.358108108|57.61504957|POLYGON((-4.330827068 57.66500978,-4.395191585 57.64003046,-4.459459459 57.61504957,-4.456114029 57.59006709,-4.452773613 57.56508303,-4.449438202 57.54009739,-4.385307346 57.56508303,-4.32108027 57.59006709,-4.256756757 57.61504957,-4.259954921 57.64003046,-4.263157895 57.66500978,-4.266365688 57.68998752,-4.330827068 57.66500978))
395139|2|-4.155405405|57.61504957|POLYGON((-4.127819549 57.66500978,-4.192336589 57.64003046,-4.256756757 57.61504957,-4.253563391 57.59006709,-4.250374813 57.56508303,-4.247191011 57.54009739,-4.182908546 57.56508303,-4.118529632 57.59006709,-4.054054054 57.61504957,-4.057099925 57.64003046,-4.060150376 57.66500978,-4.063205418 57.68998752,-4.127819549 57.66500978))
395140|2|-3.952702703|57.61504957|POLYGON((-3.92481203 57.66500978,-3.989481593 57.64003046,-4.054054054 57.61504957,-4.051012753 57.59006709,-4.047976012 57.56508303,-4.04494382 57.54009739,-3.980509745 57.56508303,-3.915978995 57.59006709,-3.851351351 57.61504957,-3.854244929 57.64003046,-3.857142857 57.66500978,-3.860045147 57.68998752,-3.92481203 57.66500978))
395141|2|-3.75|57.61504957|POLYGON((-3.721804511 57.66500978,-3.786626597 57.64003046,-3.851351351 57.61504957,-3.848462116 57.59006709,-3.845577211 57.56508303,-3.842696629 57.54009739,-3.778110945 57.56508303,-3.713428357 57.59006709,-3.648648649 57.61504957,-3.651389932 57.64003046,-3.654135338 57.66500978,-3.656884876 57.68998752,-3.721804511 57.66500978))
395142|2|-3.547297297|57.61504957|POLYGON((-3.518796992 57.66500978,-3.5837716 57.64003046,-3.648648649 57.61504957,-3.645911478 57.59006709,-3.643178411 57.56508303,-3.640449438 57.54009739,-3.575712144 57.56508303,-3.510877719 57.59006709,-3.445945946 57.61504957,-3.448534936 57.64003046,-3.45112782 57.66500978,-3.453724605 57.68998752,-3.518796992 57.66500978))
395143|2|-3.344594595|57.61504957|POLYGON((-3.315789474 57.66500978,-3.380916604 57.64003046,-3.445945946 57.61504957,-3.44336084 57.59006709,-3.44077961 57.56508303,-3.438202247 57.54009739,-3.373313343 57.56508303,-3.308327082 57.59006709,-3.243243243 57.61504957,-3.24567994 57.64003046,-3.248120301 57.66500978,-3.250564334 57.68998752,-3.315789474 57.66500978))
395144|2|-3.141891892|57.61504957|POLYGON((-3.112781955 57.66500978,-3.178061608 57.64003046,-3.243243243 57.61504957,-3.240810203 57.59006709,-3.23838081 57.56508303,-3.235955056 57.54009739,-3.170914543 57.56508303,-3.105776444 57.59006709,-3.040540541 57.61504957,-3.042824944 57.64003046,-3.045112782 57.66500978,-3.047404063 57.68998752,-3.112781955 57.66500978))
395145|2|-2.939189189|57.61504957|POLYGON((-2.909774436 57.66500978,-2.975206612 57.64003046,-3.040540541 57.61504957,-3.038259565 57.59006709,-3.035982009 57.56508303,-3.033707865 57.54009739,-2.968515742 57.56508303,-2.903225806 57.59006709,-2.837837838 57.61504957,-2.839969947 57.64003046,-2.842105263 57.66500978,-2.844243792 57.68998752,-2.909774436 57.66500978))
395146|2|-2.736486486|57.61504957|POLYGON((-2.706766917 57.66500978,-2.772351615 57.64003046,-2.837837838 57.61504957,-2.835708927 57.59006709,-2.833583208 57.56508303,-2.831460674 57.54009739,-2.766116942 57.56508303,-2.700675169 57.59006709,-2.635135135 57.61504957,-2.637114951 57.64003046,-2.639097744 57.66500978,-2.641083521 57.68998752,-2.706766917 57.66500978))
395147|2|-2.533783784|57.61504957|POLYGON((-2.503759398 57.66500978,-2.569496619 57.64003046,-2.635135135 57.61504957,-2.63315829 57.59006709,-2.631184408 57.56508303,-2.629213483 57.54009739,-2.563718141 57.56508303,-2.498124531 57.59006709,-2.432432432 57.61504957,-2.434259955 57.64003046,-2.436090226 57.66500978,-2.437923251 57.68998752,-2.503759398 57.66500978))
395148|2|-2.331081081|57.61504957|POLYGON((-2.30075188 57.66500978,-2.366641623 57.64003046,-2.432432432 57.61504957,-2.430607652 57.59006709,-2.428785607 57.56508303,-2.426966292 57.54009739,-2.36131934 57.56508303,-2.295573893 57.59006709,-2.22972973 57.61504957,-2.231404959 57.64003046,-2.233082707 57.66500978,-2.23476298 57.68998752,-2.30075188 57.66500978))
395149|8|-2.128378378|57.61504957|POLYGON((-2.097744361 57.66500978,-2.163786627 57.64003046,-2.22972973 57.61504957,-2.228057014 57.59006709,-2.226386807 57.56508303,-2.224719101 57.54009739,-2.15892054 57.56508303,-2.093023256 57.59006709,-2.027027027 57.61504957,-2.028549962 57.64003046,-2.030075188 57.66500978,-2.031602709 57.68998752,-2.097744361 57.66500978))
395150|2|-1.925675676|57.61504957|POLYGON((-1.894736842 57.66500978,-1.96093163 57.64003046,-2.027027027 57.61504957,-2.025506377 57.59006709,-2.023988006 57.56508303,-2.02247191 57.54009739,-1.956521739 57.56508303,-1.890472618 57.59006709,-1.824324324 57.61504957,-1.825694966 57.64003046,-1.827067669 57.66500978,-1.828442438 57.68998752,-1.894736842 57.66500978))
396903|2|-7.382022472|57.54009739|POLYGON((-7.359339835 57.59006709,-7.421289355 57.56508303,-7.483146067 57.54009739,-7.47754491 57.51511015,-7.471952132 57.49012134,-7.466367713 57.46513093,-7.404637248 57.49012134,-7.342814371 57.51511015,-7.280898876 57.54009739,-7.286356822 57.56508303,-7.291822956 57.59006709,-7.297297297 57.61504957,-7.359339835 57.59006709))
396907|2|-6.573033708|57.54009739|POLYGON((-6.549137284 57.59006709,-6.611694153 57.56508303,-6.674157303 57.54009739,-6.669161677 57.51511015,-6.664173523 57.49012134,-6.659192825 57.46513093,-6.596858639 57.49012134,-6.534431138 57.51511015,-6.471910112 57.54009739,-6.476761619 57.56508303,-6.481620405 57.59006709,-6.486486486 57.61504957,-6.549137284 57.59006709))
396908|2|-6.370786517|57.54009739|POLYGON((-6.346586647 57.59006709,-6.409295352 57.56508303,-6.471910112 57.54009739,-6.467065868 57.51511015,-6.462228871 57.49012134,-6.457399103 57.46513093,-6.394913987 57.49012134,-6.332335329 57.51511015,-6.269662921 57.54009739,-6.274362819 57.56508303,-6.279069767 57.59006709,-6.283783784 57.61504957,-6.346586647 57.59006709))
396912|2|-5.561797753|57.54009739|POLYGON((-5.536384096 57.59006709,-5.59970015 57.56508303,-5.662921348 57.54009739,-5.658682635 57.51511015,-5.654450262 57.49012134,-5.650224215 57.46513093,-5.587135378 57.49012134,-5.523952096 57.51511015,-5.460674157 57.54009739,-5.464767616 57.56508303,-5.468867217 57.59006709,-5.472972973 57.61504957,-5.536384096 57.59006709))
396917|2|-4.550561798|57.54009739|POLYGON((-4.523630908 57.59006709,-4.587706147 57.56508303,-4.651685393 57.54009739,-4.648203593 57.51511015,-4.644727001 57.49012134,-4.641255605 57.46513093,-4.577412117 57.49012134,-4.513473054 57.51511015,-4.449438202 57.54009739,-4.452773613 57.56508303,-4.456114029 57.59006709,-4.459459459 57.61504957,-4.523630908 57.59006709))
396918|2|-4.348314607|57.54009739|POLYGON((-4.32108027 57.59006709,-4.385307346 57.56508303,-4.449438202 57.54009739,-4.446107784 57.51511015,-4.442782349 57.49012134,-4.439461883 57.46513093,-4.375467464 57.49012134,-4.311377246 57.51511015,-4.247191011 57.54009739,-4.250374813 57.56508303,-4.253563391 57.59006709,-4.256756757 57.61504957,-4.32108027 57.59006709))
396919|2|-4.146067416|57.54009739|POLYGON((-4.118529632 57.59006709,-4.182908546 57.56508303,-4.247191011 57.54009739,-4.244011976 57.51511015,-4.240837696 57.49012134,-4.237668161 57.46513093,-4.173522812 57.49012134,-4.109281437 57.51511015,-4.04494382 57.54009739,-4.047976012 57.56508303,-4.051012753 57.59006709,-4.054054054 57.61504957,-4.118529632 57.59006709))
396920|2|-3.943820225|57.54009739|POLYGON((-3.915978995 57.59006709,-3.980509745 57.56508303,-4.04494382 57.54009739,-4.041916168 57.51511015,-4.038893044 57.49012134,-4.035874439 57.46513093,-3.97157816 57.49012134,-3.907185629 57.51511015,-3.842696629 57.54009739,-3.845577211 57.56508303,-3.848462116 57.59006709,-3.851351351 57.61504957,-3.915978995 57.59006709))
396922|2|-3.539325843|57.54009739|POLYGON((-3.510877719 57.59006709,-3.575712144 57.56508303,-3.640449438 57.54009739,-3.637724551 57.51511015,-3.63500374 57.49012134,-3.632286996 57.46513093,-3.567688856 57.49012134,-3.502994012 57.51511015,-3.438202247 57.54009739,-3.44077961 57.56508303,-3.44336084 57.59006709,-3.445945946 57.61504957,-3.510877719 57.59006709))
396923|6|-3.337078652|57.54009739|POLYGON((-3.308327082 57.59006709,-3.373313343 57.56508303,-3.438202247 57.54009739,-3.435628743 57.51511015,-3.433059088 57.49012134,-3.430493274 57.46513093,-3.365744203 57.49012134,-3.300898204 57.51511015,-3.235955056 57.54009739,-3.23838081 57.56508303,-3.240810203 57.59006709,-3.243243243 57.61504957,-3.308327082 57.59006709))
396924|2|-3.134831461|57.54009739|POLYGON((-3.105776444 57.59006709,-3.170914543 57.56508303,-3.235955056 57.54009739,-3.233532934 57.51511015,-3.231114435 57.49012134,-3.228699552 57.46513093,-3.163799551 57.49012134,-3.098802395 57.51511015,-3.033707865 57.54009739,-3.035982009 57.56508303,-3.038259565 57.59006709,-3.040540541 57.61504957,-3.105776444 57.59006709))
396925|2|-2.93258427|57.54009739|POLYGON((-2.903225806 57.59006709,-2.968515742 57.56508303,-3.033707865 57.54009739,-3.031437126 57.51511015,-3.029169783 57.49012134,-3.02690583 57.46513093,-2.961854899 57.49012134,-2.896706587 57.51511015,-2.831460674 57.54009739,-2.833583208 57.56508303,-2.835708927 57.59006709,-2.837837838 57.61504957,-2.903225806 57.59006709))
396926|2|-2.730337079|57.54009739|POLYGON((-2.700675169 57.59006709,-2.766116942 57.56508303,-2.831460674 57.54009739,-2.829341317 57.51511015,-2.827225131 57.49012134,-2.825112108 57.46513093,-2.759910247 57.49012134,-2.694610778 57.51511015,-2.629213483 57.54009739,-2.631184408 57.56508303,-2.63315829 57.59006709,-2.635135135 57.61504957,-2.700675169 57.59006709))
396927|2|-2.528089888|57.54009739|POLYGON((-2.498124531 57.59006709,-2.563718141 57.56508303,-2.629213483 57.54009739,-2.627245509 57.51511015,-2.625280479 57.49012134,-2.623318386 57.46513093,-2.557965595 57.49012134,-2.49251497 57.51511015,-2.426966292 57.54009739,-2.428785607 57.56508303,-2.430607652 57.59006709,-2.432432432 57.61504957,-2.498124531 57.59006709))
396928|2|-2.325842697|57.54009739|POLYGON((-2.295573893 57.59006709,-2.36131934 57.56508303,-2.426966292 57.54009739,-2.425149701 57.51511015,-2.423335826 57.49012134,-2.421524664 57.46513093,-2.356020942 57.49012134,-2.290419162 57.51511015,-2.224719101 57.54009739,-2.226386807 57.56508303,-2.228057014 57.59006709,-2.22972973 57.61504957,-2.295573893 57.59006709))
396929|2|-2.123595506|57.54009739|POLYGON((-2.093023256 57.59006709,-2.15892054 57.56508303,-2.224719101 57.54009739,-2.223053892 57.51511015,-2.221391174 57.49012134,-2.219730942 57.46513093,-2.15407629 57.49012134,-2.088323353 57.51511015,-2.02247191 57.54009739,-2.023988006 57.56508303,-2.025506377 57.59006709,-2.027027027 57.61504957,-2.093023256 57.59006709))
396930|2|-1.921348315|57.54009739|POLYGON((-1.890472618 57.59006709,-1.956521739 57.56508303,-2.02247191 57.54009739,-2.020958084 57.51511015,-2.019446522 57.49012134,-2.01793722 57.46513093,-1.952131638 57.49012134,-1.886227545 57.51511015,-1.820224719 57.54009739,-1.821589205 57.56508303,-1.822955739 57.59006709,-1.824324324 57.61504957,-1.890472618 57.59006709))
396931|2|-1.719101124|57.54009739|POLYGON((-1.68792198 57.59006709,-1.754122939 57.56508303,-1.820224719 57.54009739,-1.818862275 57.51511015,-1.81750187 57.49012134,-1.816143498 57.46513093,-1.750186986 57.49012134,-1.684131737 57.51511015,-1.617977528 57.54009739,-1.619190405 57.56508303,-1.620405101 57.59006709,-1.621621622 57.61504957,-1.68792198 57.59006709))
398687|2|-7.365470852|57.46513093|POLYGON((-7.342814371 57.51511015,-7.404637248 57.49012134,-7.466367713 57.46513093,-7.460791636 57.44013893,-7.455223881 57.41514534,-7.44966443 57.39015016,-7.388059701 57.41514534,-7.326362957 57.44013893,-7.264573991 57.46513093,-7.270007479 57.49012134,-7.275449102 57.51511015,-7.280898876 57.54009739,-7.342814371 57.51511015))
398691|2|-6.558295964|57.46513093|POLYGON((-6.534431138 57.51511015,-6.596858639 57.49012134,-6.659192825 57.46513093,-6.654219567 57.44013893,-6.649253731 57.41514534,-6.644295302 57.39015016,-6.582089552 57.41514534,-6.519790889 57.44013893,-6.457399103 57.46513093,-6.462228871 57.49012134,-6.467065868 57.51511015,-6.471910112 57.54009739,-6.534431138 57.51511015))
398692|2|-6.356502242|57.46513093|POLYGON((-6.332335329 57.51511015,-6.394913987 57.49012134,-6.457399103 57.46513093,-6.45257655 57.44013893,-6.447761194 57.41514534,-6.44295302 57.39015016,-6.380597015 57.41514534,-6.318147872 57.44013893,-6.255605381 57.46513093,-6.260284218 57.49012134,-6.26497006 57.51511015,-6.269662921 57.54009739,-6.332335329 57.51511015))
398693|2|-6.15470852|57.46513093|POLYGON((-6.130239521 57.51511015,-6.192969334 57.49012134,-6.255605381 57.46513093,-6.250933532 57.44013893,-6.246268657 57.41514534,-6.241610738 57.39015016,-6.179104478 57.41514534,-6.116504854 57.44013893,-6.053811659 57.46513093,-6.058339566 57.49012134,-6.062874251 57.51511015,-6.06741573 57.54009739,-6.130239521 57.51511015))
398701|2|-4.540358744|57.46513093|POLYGON((-4.513473054 57.51511015,-4.577412117 57.49012134,-4.641255605 57.46513093,-4.637789395 57.44013893,-4.634328358 57.41514534,-4.630872483 57.39015016,-4.567164179 57.41514534,-4.503360717 57.44013893,-4.439461883 57.46513093,-4.442782349 57.49012134,-4.446107784 57.51511015,-4.449438202 57.54009739,-4.513473054 57.51511015))
398702|2|-4.338565022|57.46513093|POLYGON((-4.311377246 57.51511015,-4.375467464 57.49012134,-4.439461883 57.46513093,-4.436146378 57.44013893,-4.432835821 57.41514534,-4.429530201 57.39015016,-4.365671642 57.41514534,-4.3017177 57.44013893,-4.237668161 57.46513093,-4.240837696 57.49012134,-4.244011976 57.51511015,-4.247191011 57.54009739,-4.311377246 57.51511015))
398703|2|-4.1367713|57.46513093|POLYGON((-4.109281437 57.51511015,-4.173522812 57.49012134,-4.237668161 57.46513093,-4.234503361 57.44013893,-4.231343284 57.41514534,-4.228187919 57.39015016,-4.164179104 57.41514534,-4.100074683 57.44013893,-4.035874439 57.46513093,-4.038893044 57.49012134,-4.041916168 57.51511015,-4.04494382 57.54009739,-4.109281437 57.51511015))
398705|2|-3.733183857|57.46513093|POLYGON((-3.70508982 57.51511015,-3.769633508 57.49012134,-3.834080717 57.46513093,-3.831217326 57.44013893,-3.828358209 57.41514534,-3.825503356 57.39015016,-3.76119403 57.41514534,-3.696788648 57.44013893,-3.632286996 57.46513093,-3.63500374 57.49012134,-3.637724551 57.51511015,-3.640449438 57.54009739,-3.70508982 57.51511015))
398707|2|-3.329596413|57.46513093|POLYGON((-3.300898204 57.51511015,-3.365744203 57.49012134,-3.430493274 57.46513093,-3.427931292 57.44013893,-3.425373134 57.41514534,-3.422818792 57.39015016,-3.358208955 57.41514534,-3.293502614 57.44013893,-3.228699552 57.46513093,-3.231114435 57.49012134,-3.233532934 57.51511015,-3.235955056 57.54009739,-3.300898204 57.51511015))
398708|2|-3.127802691|57.46513093|POLYGON((-3.098802395 57.51511015,-3.163799551 57.49012134,-3.228699552 57.46513093,-3.226288275 57.44013893,-3.223880597 57.41514534,-3.22147651 57.39015016,-3.156716418 57.41514534,-3.091859597 57.44013893,-3.02690583 57.46513093,-3.029169783 57.49012134,-3.031437126 57.51511015,-3.033707865 57.54009739,-3.098802395 57.51511015))
398709|2|-2.926008969|57.46513093|POLYGON((-2.896706587 57.51511015,-2.961854899 57.49012134,-3.02690583 57.46513093,-3.024645258 57.44013893,-3.02238806 57.41514534,-3.020134228 57.39015016,-2.955223881 57.41514534,-2.89021658 57.44013893,-2.825112108 57.46513093,-2.827225131 57.49012134,-2.829341317 57.51511015,-2.831460674 57.54009739,-2.896706587 57.51511015))
398710|2|-2.724215247|57.46513093|POLYGON((-2.694610778 57.51511015,-2.759910247 57.49012134,-2.825112108 57.46513093,-2.82300224 57.44013893,-2.820895522 57.41514534,-2.818791946 57.39015016,-2.753731343 57.41514534,-2.688573562 57.44013893,-2.623318386 57.46513093,-2.625280479 57.49012134,-2.627245509 57.51511015,-2.629213483 57.54009739,-2.694610778 57.51511015))
398711|2|-2.522421525|57.46513093|POLYGON((-2.49251497 57.51511015,-2.557965595 57.49012134,-2.623318386 57.46513093,-2.621359223 57.44013893,-2.619402985 57.41514534,-2.617449664 57.39015016,-2.552238806 57.41514534,-2.486930545 57.44013893,-2.421524664 57.46513093,-2.423335826 57.49012134,-2.425149701 57.51511015,-2.426966292 57.54009739,-2.49251497 57.51511015))
398712|2|-2.320627803|57.46513093|POLYGON((-2.290419162 57.51511015,-2.356020942 57.49012134,-2.421524664 57.46513093,-2.419716206 57.44013893,-2.417910448 57.41514534,-2.416107383 57.39015016,-2.350746269 57.41514534,-2.285287528 57.44013893,-2.219730942 57.46513093,-2.221391174 57.49012134,-2.223053892 57.51511015,-2.224719101 57.54009739,-2.290419162 57.51511015))
398713|2|-2.118834081|57.46513093|POLYGON((-2.088323353 57.51511015,-2.15407629 57.49012134,-2.219730942 57.46513093,-2.218073189 57.44013893,-2.21641791 57.41514534,-2.214765101 57.39015016,-2.149253731 57.41514534,-2.083644511 57.44013893,-2.01793722 57.46513093,-2.019446522 57.49012134,-2.020958084 57.51511015,-2.02247191 57.54009739,-2.088323353 57.51511015))
398714|2|-1.917040359|57.46513093|POLYGON((-1.886227545 57.51511015,-1.952131638 57.49012134,-2.01793722 57.46513093,-2.016430172 57.44013893,-2.014925373 57.41514534,-2.013422819 57.39015016,-1.947761194 57.41514534,-1.882001494 57.44013893,-1.816143498 57.46513093,-1.81750187 57.49012134,-1.818862275 57.51511015,-1.820224719 57.54009739,-1.886227545 57.51511015))
398715|2|-1.715246637|57.46513093|POLYGON((-1.684131737 57.51511015,-1.750186986 57.49012134,-1.816143498 57.46513093,-1.814787155 57.44013893,-1.813432836 57.41514534,-1.812080537 57.39015016,-1.746268657 57.41514534,-1.680358476 57.44013893,-1.614349776 57.46513093,-1.615557218 57.49012134,-1.616766467 57.51511015,-1.617977528 57.54009739,-1.684131737 57.51511015))
400475|2|-7.348993289|57.39015016|POLYGON((-7.326362957 57.44013893,-7.388059701 57.41514534,-7.44966443 57.39015016,-7.444113264 57.36515338,-7.438570365 57.34015501,-7.433035714 57.31515504,-7.371556217 57.34015501,-7.309985097 57.36515338,-7.248322148 57.39015016,-7.253731343 57.41514534,-7.259148618 57.44013893,-7.264573991 57.46513093,-7.326362957 57.44013893))
400479|2|-6.543624161|57.39015016|POLYGON((-6.519790889 57.44013893,-6.582089552 57.41514534,-6.644295302 57.39015016,-6.639344262 57.36515338,-6.634400596 57.34015501,-6.629464286 57.31515504,-6.567386448 57.34015501,-6.505216095 57.36515338,-6.44295302 57.39015016,-6.447761194 57.41514534,-6.45257655 57.44013893,-6.457399103 57.46513093,-6.519790889 57.44013893))
400484|9|-5.536912752|57.39015016|POLYGON((-5.511575803 57.44013893,-5.574626866 57.41514534,-5.637583893 57.39015016,-5.63338301 57.36515338,-5.629188384 57.34015501,-5.625 57.31515504,-5.562174237 57.34015501,-5.499254844 57.36515338,-5.436241611 57.39015016,-5.440298507 57.41514534,-5.444361464 57.44013893,-5.448430493 57.46513093,-5.511575803 57.44013893))
400488|2|-4.731543624|57.39015016|POLYGON((-4.705003734 57.44013893,-4.768656716 57.41514534,-4.832214765 57.39015016,-4.828614009 57.36515338,-4.825018615 57.34015501,-4.821428571 57.31515504,-4.758004468 57.34015501,-4.694485842 57.36515338,-4.630872483 57.39015016,-4.634328358 57.41514534,-4.637789395 57.44013893,-4.641255605 57.46513093,-4.705003734 57.44013893))
400489|2|-4.530201342|57.39015016|POLYGON((-4.503360717 57.44013893,-4.567164179 57.41514534,-4.630872483 57.39015016,-4.627421759 57.36515338,-4.623976173 57.34015501,-4.620535714 57.31515504,-4.556962025 57.34015501,-4.493293592 57.36515338,-4.429530201 57.39015016,-4.432835821 57.41514534,-4.436146378 57.44013893,-4.439461883 57.46513093,-4.503360717 57.44013893))
400490|2|-4.32885906|57.39015016|POLYGON((-4.3017177 57.44013893,-4.365671642 57.41514534,-4.429530201 57.39015016,-4.426229508 57.36515338,-4.42293373 57.34015501,-4.419642857 57.31515504,-4.355919583 57.34015501,-4.292101341 57.36515338,-4.228187919 57.39015016,-4.231343284 57.41514534,-4.234503361 57.44013893,-4.237668161 57.46513093,-4.3017177 57.44013893))
400492|2|-3.926174497|57.39015016|POLYGON((-3.898431665 57.44013893,-3.962686567 57.41514534,-4.026845638 57.39015016,-4.023845007 57.36515338,-4.020848846 57.34015501,-4.017857143 57.31515504,-3.953834698 57.34015501,-3.889716841 57.36515338,-3.825503356 57.39015016,-3.828358209 57.41514534,-3.831217326 57.44013893,-3.834080717 57.46513093,-3.898431665 57.44013893))
400494|2|-3.523489933|57.39015016|POLYGON((-3.495145631 57.44013893,-3.559701493 57.41514534,-3.624161074 57.39015016,-3.621460507 57.36515338,-3.618763961 57.34015501,-3.616071429 57.31515504,-3.551749814 57.34015501,-3.48733234 57.36515338,-3.422818792 57.39015016,-3.425373134 57.41514534,-3.427931292 57.44013893,-3.430493274 57.46513093,-3.495145631 57.44013893))
400496|2|-3.120805369|57.39015016|POLYGON((-3.091859597 57.44013893,-3.156716418 57.41514534,-3.22147651 57.39015016,-3.219076006 57.36515338,-3.216679077 57.34015501,-3.214285714 57.31515504,-3.149664929 57.34015501,-3.084947839 57.36515338,-3.020134228 57.39015016,-3.02238806 57.41514534,-3.024645258 57.44013893,-3.02690583 57.46513093,-3.091859597 57.44013893))
400498|2|-2.718120805|57.39015016|POLYGON((-2.688573562 57.44013893,-2.753731343 57.41514534,-2.818791946 57.39015016,-2.816691505 57.36515338,-2.814594192 57.34015501,-2.8125 57.31515504,-2.747580045 57.34015501,-2.682563338 57.36515338,-2.617449664 57.39015016,-2.619402985 57.41514534,-2.621359223 57.44013893,-2.623318386 57.46513093,-2.688573562 57.44013893))
400499|2|-2.516778523|57.39015016|POLYGON((-2.486930545 57.44013893,-2.552238806 57.41514534,-2.617449664 57.39015016,-2.615499255 57.36515338,-2.61355175 57.34015501,-2.611607143 57.31515504,-2.546537602 57.34015501,-2.481371088 57.36515338,-2.416107383 57.39015016,-2.417910448 57.41514534,-2.419716206 57.44013893,-2.421524664 57.46513093,-2.486930545 57.44013893))
400500|2|-2.315436242|57.39015016|POLYGON((-2.285287528 57.44013893,-2.350746269 57.41514534,-2.416107383 57.39015016,-2.414307004 57.36515338,-2.412509308 57.34015501,-2.410714286 57.31515504,-2.34549516 57.34015501,-2.280178838 57.36515338,-2.214765101 57.39015016,-2.21641791 57.41514534,-2.218073189 57.44013893,-2.219730942 57.46513093,-2.285287528 57.44013893))
400501|2|-2.11409396|57.39015016|POLYGON((-2.083644511 57.44013893,-2.149253731 57.41514534,-2.214765101 57.39015016,-2.213114754 57.36515338,-2.211466865 57.34015501,-2.209821429 57.31515504,-2.144452718 57.34015501,-2.078986587 57.36515338,-2.013422819 57.39015016,-2.014925373 57.41514534,-2.016430172 57.44013893,-2.01793722 57.46513093,-2.083644511 57.44013893))
400502|2|-1.912751678|57.39015016|POLYGON((-1.882001494 57.44013893,-1.947761194 57.41514534,-2.013422819 57.39015016,-2.011922504 57.36515338,-2.010424423 57.34015501,-2.008928571 57.31515504,-1.943410276 57.34015501,-1.877794337 57.36515338,-1.812080537 57.39015016,-1.813432836 57.41514534,-1.814787155 57.44013893,-1.816143498 57.46513093,-1.882001494 57.44013893))
402272|2|-6.328125|57.31515504|POLYGON((-6.304023845 57.36515338,-6.366344006 57.34015501,-6.428571429 57.31515504,-6.423791822 57.29015346,-6.419019316 57.26515029,-6.414253898 57.24014552,-6.352154532 57.26515029,-6.289962825 57.29015346,-6.227678571 57.31515504,-6.232315711 57.34015501,-6.236959762 57.36515338,-6.241610738 57.39015016,-6.304023845 57.36515338))
402273|2|-6.127232143|57.31515504|POLYGON((-6.102831595 57.36515338,-6.165301564 57.34015501,-6.227678571 57.31515504,-6.223048327 57.29015346,-6.218424963 57.26515029,-6.213808463 57.24014552,-6.151560178 57.26515029,-6.089219331 57.29015346,-6.026785714 57.31515504,-6.031273269 57.34015501,-6.035767511 57.36515338,-6.040268456 57.39015016,-6.102831595 57.36515338))
402275|2|-5.725446429|57.31515504|POLYGON((-5.700447094 57.36515338,-5.763216679 57.34015501,-5.825892857 57.31515504,-5.821561338 57.29015346,-5.817236256 57.26515029,-5.812917595 57.24014552,-5.750371471 57.26515029,-5.687732342 57.29015346,-5.625 57.31515504,-5.629188384 57.34015501,-5.63338301 57.36515338,-5.637583893 57.39015016,-5.700447094 57.36515338))
402276|2|-5.524553571|57.31515504|POLYGON((-5.499254844 57.36515338,-5.562174237 57.34015501,-5.625 57.31515504,-5.620817844 57.29015346,-5.616641902 57.26515029,-5.61247216 57.24014552,-5.549777117 57.26515029,-5.486988848 57.29015346,-5.424107143 57.31515504,-5.428145942 57.34015501,-5.43219076 57.36515338,-5.436241611 57.39015016,-5.499254844 57.36515338))
402280|4|-4.720982143|57.31515504|POLYGON((-4.694485842 57.36515338,-4.758004468 57.34015501,-4.821428571 57.31515504,-4.817843866 57.29015346,-4.814264487 57.26515029,-4.810690423 57.24014552,-4.747399703 57.26515029,-4.68401487 57.29015346,-4.620535714 57.31515504,-4.623976173 57.34015501,-4.627421759 57.36515338,-4.630872483 57.39015016,-4.694485842 57.36515338))
402281|2|-4.520089286|57.31515504|POLYGON((-4.493293592 57.36515338,-4.556962025 57.34015501,-4.620535714 57.31515504,-4.617100372 57.29015346,-4.613670134 57.26515029,-4.610244989 57.24014552,-4.546805349 57.26515029,-4.483271375 57.29015346,-4.419642857 57.31515504,-4.42293373 57.34015501,-4.426229508 57.36515338,-4.429530201 57.39015016,-4.493293592 57.36515338))
402282|2|-4.319196429|57.31515504|POLYGON((-4.292101341 57.36515338,-4.355919583 57.34015501,-4.419642857 57.31515504,-4.416356877 57.29015346,-4.41307578 57.26515029,-4.409799555 57.24014552,-4.346210996 57.26515029,-4.282527881 57.29015346,-4.21875 57.31515504,-4.221891288 57.34015501,-4.225037258 57.36515338,-4.228187919 57.39015016,-4.292101341 57.36515338))
402285|2|-3.716517857|57.31515504|POLYGON((-3.68852459 57.36515338,-3.752792256 57.34015501,-3.816964286 57.31515504,-3.814126394 57.29015346,-3.811292719 57.26515029,-3.808463252 57.24014552,-3.744427935 57.26515029,-3.680297398 57.29015346,-3.616071429 57.31515504,-3.618763961 57.34015501,-3.621460507 57.36515338,-3.624161074 57.39015016,-3.68852459 57.36515338))
402286|6|-3.515625|57.31515504|POLYGON((-3.48733234 57.36515338,-3.551749814 57.34015501,-3.616071429 57.31515504,-3.6133829 57.29015346,-3.610698366 57.26515029,-3.608017817 57.24014552,-3.543833581 57.26515029,-3.479553903 57.29015346,-3.415178571 57.31515504,-3.417721519 57.34015501,-3.420268256 57.36515338,-3.422818792 57.39015016,-3.48733234 57.36515338))
402287|5|-3.314732143|57.31515504|POLYGON((-3.286140089 57.36515338,-3.350707372 57.34015501,-3.415178571 57.31515504,-3.412639405 57.29015346,-3.410104012 57.26515029,-3.407572383 57.24014552,-3.343239227 57.26515029,-3.278810409 57.29015346,-3.214285714 57.31515504,-3.216679077 57.34015501,-3.219076006 57.36515338,-3.22147651 57.39015016,-3.286140089 57.36515338))
402289|2|-2.912946429|57.31515504|POLYGON((-2.883755589 57.36515338,-2.948622487 57.34015501,-3.013392857 57.31515504,-3.011152416 57.29015346,-3.008915305 57.26515029,-3.006681514 57.24014552,-2.94205052 57.26515029,-2.87732342 57.29015346,-2.8125 57.31515504,-2.814594192 57.34015501,-2.816691505 57.36515338,-2.818791946 57.39015016,-2.883755589 57.36515338))
402290|2|-2.712053571|57.31515504|POLYGON((-2.682563338 57.36515338,-2.747580045 57.34015501,-2.8125 57.31515504,-2.810408922 57.29015346,-2.808320951 57.26515029,-2.80623608 57.24014552,-2.741456166 57.26515029,-2.676579926 57.29015346,-2.611607143 57.31515504,-2.61355175 57.34015501,-2.615499255 57.36515338,-2.617449664 57.39015016,-2.682563338 57.36515338))
402291|2|-2.511160714|57.31515504|POLYGON((-2.481371088 57.36515338,-2.546537602 57.34015501,-2.611607143 57.31515504,-2.609665428 57.29015346,-2.607726597 57.26515029,-2.605790646 57.24014552,-2.540861813 57.26515029,-2.475836431 57.29015346,-2.410714286 57.31515504,-2.412509308 57.34015501,-2.414307004 57.36515338,-2.416107383 57.39015016,-2.481371088 57.36515338))
402292|2|-2.310267857|57.31515504|POLYGON((-2.280178838 57.36515338,-2.34549516 57.34015501,-2.410714286 57.31515504,-2.408921933 57.29015346,-2.407132244 57.26515029,-2.405345212 57.24014552,-2.340267459 57.26515029,-2.275092937 57.29015346,-2.209821429 57.31515504,-2.211466865 57.34015501,-2.213114754 57.36515338,-2.214765101 57.39015016,-2.280178838 57.36515338))
402293|2|-2.109375|57.31515504|POLYGON((-2.078986587 57.36515338,-2.144452718 57.34015501,-2.209821429 57.31515504,-2.208178439 57.29015346,-2.20653789 57.26515029,-2.204899777 57.24014552,-2.139673105 57.26515029,-2.074349442 57.29015346,-2.008928571 57.31515504,-2.010424423 57.34015501,-2.011922504 57.36515338,-2.013422819 57.39015016,-2.078986587 57.36515338))
402294|2|-1.908482143|57.31515504|POLYGON((-1.877794337 57.36515338,-1.943410276 57.34015501,-2.008928571 57.31515504,-2.007434944 57.29015346,-2.005943536 57.26515029,-2.004454343 57.24014552,-1.939078752 57.26515029,-1.873605948 57.29015346,-1.808035714 57.31515504,-1.809381981 57.34015501,-1.810730253 57.36515338,-1.812080537 57.39015016,-1.877794337 57.36515338))
404063|2|-7.316258352|57.24014552|POLYGON((-7.293680297 57.29015346,-7.3551263 57.26515029,-7.416481069 57.24014552,-7.410979228 57.21513914,-7.405485545 57.19013115,-7.4 57.16512156,-7.338769459 57.19013115,-7.277448071 57.21513914,-7.216035635 57.24014552,-7.221396731 57.26515029,-7.226765799 57.29015346,-7.232142857 57.31515504,-7.293680297 57.29015346))
404070|2|-5.913140312|57.24014552|POLYGON((-5.888475836 57.29015346,-5.950965825 57.26515029,-6.013363029 57.24014552,-6.008902077 57.21513914,-6.004447739 57.19013115,-6 57.16512156,-5.937731653 57.19013115,-5.87537092 57.21513914,-5.812917595 57.24014552,-5.817236256 57.26515029,-5.821561338 57.29015346,-5.825892857 57.31515504,-5.888475836 57.29015346))
404071|2|-5.712694878|57.24014552|POLYGON((-5.687732342 57.29015346,-5.750371471 57.26515029,-5.812917595 57.24014552,-5.808605341 57.21513914,-5.804299481 57.19013115,-5.8 57.16512156,-5.737583395 57.19013115,-5.675074184 57.21513914,-5.61247216 57.24014552,-5.616641902 57.26515029,-5.620817844 57.29015346,-5.625 57.31515504,-5.687732342 57.29015346))
404072|2|-5.512249443|57.24014552|POLYGON((-5.486988848 57.29015346,-5.549777117 57.26515029,-5.61247216 57.24014552,-5.608308605 57.21513914,-5.604151223 57.19013115,-5.6 57.16512156,-5.537435137 57.19013115,-5.474777448 57.21513914,-5.412026726 57.24014552,-5.416047548 57.26515029,-5.420074349 57.29015346,-5.424107143 57.31515504,-5.486988848 57.29015346))
404077|2|-4.510022272|57.24014552|POLYGON((-4.483271375 57.29015346,-4.546805349 57.26515029,-4.610244989 57.24014552,-4.606824926 57.21513914,-4.603409933 57.19013115,-4.6 57.16512156,-4.536693847 57.19013115,-4.473293769 57.21513914,-4.409799555 57.24014552,-4.41307578 57.26515029,-4.416356877 57.29015346,-4.419642857 57.31515504,-4.483271375 57.29015346))
404080|2|-3.908685969|57.24014552|POLYGON((-3.881040892 57.29015346,-3.945022288 57.26515029,-4.008908686 57.24014552,-4.005934718 57.21513914,-4.002965159 57.19013115,-4 57.16512156,-3.936249073 57.19013115,-3.872403561 57.21513914,-3.808463252 57.24014552,-3.811292719 57.26515029,-3.814126394 57.29015346,-3.816964286 57.31515504,-3.881040892 57.29015346))
404081|2|-3.708240535|57.24014552|POLYGON((-3.680297398 57.29015346,-3.744427935 57.26515029,-3.808463252 57.24014552,-3.805637982 57.21513914,-3.802816901 57.19013115,-3.8 57.16512156,-3.736100815 57.19013115,-3.672106825 57.21513914,-3.608017817 57.24014552,-3.610698366 57.26515029,-3.6133829 57.29015346,-3.616071429 57.31515504,-3.680297398 57.29015346))
404082|2|-3.5077951|57.24014552|POLYGON((-3.479553903 57.29015346,-3.543833581 57.26515029,-3.608017817 57.24014552,-3.605341246 57.21513914,-3.602668643 57.19013115,-3.6 57.16512156,-3.535952557 57.19013115,-3.471810089 57.21513914,-3.407572383 57.24014552,-3.410104012 57.26515029,-3.412639405 57.29015346,-3.415178571 57.31515504,-3.479553903 57.29015346))
404083|2|-3.307349666|57.24014552|POLYGON((-3.278810409 57.29015346,-3.343239227 57.26515029,-3.407572383 57.24014552,-3.40504451 57.21513914,-3.402520385 57.19013115,-3.4 57.16512156,-3.335804299 57.19013115,-3.271513353 57.21513914,-3.207126949 57.24014552,-3.209509658 57.26515029,-3.211895911 57.29015346,-3.214285714 57.31515504,-3.278810409 57.29015346))
404085|2|-2.906458797|57.24014552|POLYGON((-2.87732342 57.29015346,-2.94205052 57.26515029,-3.006681514 57.24014552,-3.004451039 57.21513914,-3.00222387 57.19013115,-3 57.16512156,-2.935507784 57.19013115,-2.870919881 57.21513914,-2.80623608 57.24014552,-2.808320951 57.26515029,-2.810408922 57.29015346,-2.8125 57.31515504,-2.87732342 57.29015346))
404086|2|-2.706013363|57.24014552|POLYGON((-2.676579926 57.29015346,-2.741456166 57.26515029,-2.80623608 57.24014552,-2.804154303 57.21513914,-2.802075612 57.19013115,-2.8 57.16512156,-2.735359526 57.19013115,-2.670623145 57.21513914,-2.605790646 57.24014552,-2.607726597 57.26515029,-2.609665428 57.29015346,-2.611607143 57.31515504,-2.676579926 57.29015346))
404087|2|-2.505567929|57.24014552|POLYGON((-2.475836431 57.29015346,-2.540861813 57.26515029,-2.605790646 57.24014552,-2.603857567 57.21513914,-2.601927354 57.19013115,-2.6 57.16512156,-2.535211268 57.19013115,-2.470326409 57.21513914,-2.405345212 57.24014552,-2.407132244 57.26515029,-2.408921933 57.29015346,-2.410714286 57.31515504,-2.475836431 57.29015346))
404088|2|-2.305122494|57.24014552|POLYGON((-2.275092937 57.29015346,-2.340267459 57.26515029,-2.405345212 57.24014552,-2.403560831 57.21513914,-2.401779096 57.19013115,-2.4 57.16512156,-2.33506301 57.19013115,-2.270029674 57.21513914,-2.204899777 57.24014552,-2.20653789 57.26515029,-2.208178439 57.29015346,-2.209821429 57.31515504,-2.275092937 57.29015346))
404089|2|-2.10467706|57.24014552|POLYGON((-2.074349442 57.29015346,-2.139673105 57.26515029,-2.204899777 57.24014552,-2.203264095 57.21513914,-2.201630838 57.19013115,-2.2 57.16512156,-2.134914752 57.19013115,-2.069732938 57.21513914,-2.004454343 57.24014552,-2.005943536 57.26515029,-2.007434944 57.29015346,-2.008928571 57.31515504,-2.074349442 57.29015346))
405863|2|-7.3|57.16512156|POLYGON((-7.277448071 57.21513914,-7.338769459 57.19013115,-7.4 57.16512156,-7.394522576 57.14011036,-7.389053254 57.11509756,-7.383592018 57.09008313,-7.322485207 57.11509756,-7.261287935 57.14011036,-7.2 57.16512156,-7.205337287 57.19013115,-7.210682493 57.21513914,-7.216035635 57.24014552,-7.277448071 57.21513914))
405869|5|-6.1|57.16512156|POLYGON((-6.075667656 57.21513914,-6.137879911 57.19013115,-6.2 57.16512156,-6.195410807 57.14011036,-6.190828402 57.11509756,-6.186252772 57.09008313,-6.124260355 57.11509756,-6.062176166 57.14011036,-6 57.16512156,-6.004447739 57.19013115,-6.008902077 57.21513914,-6.013363029 57.24014552,-6.075667656 57.21513914))
405871|3|-5.7|57.16512156|POLYGON((-5.675074184 57.21513914,-5.737583395 57.19013115,-5.8 57.16512156,-5.795706884 57.14011036,-5.791420118 57.11509756,-5.78713969 57.09008313,-5.724852071 57.11509756,-5.662472243 57.14011036,-5.6 57.16512156,-5.604151223 57.19013115,-5.608308605 57.21513914,-5.61247216 57.24014552,-5.675074184 57.21513914))
405872|5|-5.5|57.16512156|POLYGON((-5.474777448 57.21513914,-5.537435137 57.19013115,-5.6 57.16512156,-5.595854922 57.14011036,-5.591715976 57.11509756,-5.587583149 57.09008313,-5.525147929 57.11509756,-5.462620281 57.14011036,-5.4 57.16512156,-5.404002965 57.19013115,-5.408011869 57.21513914,-5.412026726 57.24014552,-5.474777448 57.21513914))
405876|2|-4.7|57.16512156|POLYGON((-4.673590504 57.21513914,-4.736842105 57.19013115,-4.8 57.16512156,-4.796447076 57.14011036,-4.792899408 57.11509756,-4.789356984 57.09008313,-4.726331361 57.11509756,-4.663212435 57.14011036,-4.6 57.16512156,-4.603409933 57.19013115,-4.606824926 57.21513914,-4.610244989 57.24014552,-4.673590504 57.21513914))
405877|2|-4.5|57.16512156|POLYGON((-4.473293769 57.21513914,-4.536693847 57.19013115,-4.6 57.16512156,-4.596595115 57.14011036,-4.593195266 57.11509756,-4.589800443 57.09008313,-4.526627219 57.11509756,-4.463360474 57.14011036,-4.4 57.16512156,-4.403261675 57.19013115,-4.40652819 57.21513914,-4.409799555 57.24014552,-4.473293769 57.21513914))
405880|2|-3.9|57.16512156|POLYGON((-3.872403561 57.21513914,-3.936249073 57.19013115,-4 57.16512156,-3.99703923 57.14011036,-3.99408284 57.11509756,-3.99113082 57.09008313,-3.927514793 57.11509756,-3.863804589 57.14011036,-3.8 57.16512156,-3.802816901 57.19013115,-3.805637982 57.21513914,-3.808463252 57.24014552,-3.872403561 57.21513914))
405881|8|-3.7|57.16512156|POLYGON((-3.672106825 57.21513914,-3.736100815 57.19013115,-3.8 57.16512156,-3.797187269 57.14011036,-3.794378698 57.11509756,-3.791574279 57.09008313,-3.727810651 57.11509756,-3.663952628 57.14011036,-3.6 57.16512156,-3.602668643 57.19013115,-3.605341246 57.21513914,-3.608017817 57.24014552,-3.672106825 57.21513914))
405884|1|-3.1|57.16512156|POLYGON((-3.071216617 57.21513914,-3.135656042 57.19013115,-3.2 57.16512156,-3.197631384 57.14011036,-3.195266272 57.11509756,-3.192904656 57.09008313,-3.128698225 57.11509756,-3.064396743 57.14011036,-3 57.16512156,-3.00222387 57.19013115,-3.004451039 57.21513914,-3.006681514 57.24014552,-3.071216617 57.21513914))
405885|2|-2.9|57.16512156|POLYGON((-2.870919881 57.21513914,-2.935507784 57.19013115,-3 57.16512156,-2.997779423 57.14011036,-2.99556213 57.11509756,-2.993348115 57.09008313,-2.928994083 57.11509756,-2.864544782 57.14011036,-2.8 57.16512156,-2.802075612 57.19013115,-2.804154303 57.21513914,-2.80623608 57.24014552,-2.870919881 57.21513914))
405886|2|-2.7|57.16512156|POLYGON((-2.670623145 57.21513914,-2.735359526 57.19013115,-2.8 57.16512156,-2.797927461 57.14011036,-2.795857988 57.11509756,-2.793791574 57.09008313,-2.729289941 57.11509756,-2.66469282 57.14011036,-2.6 57.16512156,-2.601927354 57.19013115,-2.603857567 57.21513914,-2.605790646 57.24014552,-2.670623145 57.21513914))
405887|2|-2.5|57.16512156|POLYGON((-2.470326409 57.21513914,-2.535211268 57.19013115,-2.6 57.16512156,-2.5980755 57.14011036,-2.596153846 57.11509756,-2.594235033 57.09008313,-2.529585799 57.11509756,-2.464840859 57.14011036,-2.4 57.16512156,-2.401779096 57.19013115,-2.403560831 57.21513914,-2.405345212 57.24014552,-2.470326409 57.21513914))
405888|2|-2.3|57.16512156|POLYGON((-2.270029674 57.21513914,-2.33506301 57.19013115,-2.4 57.16512156,-2.398223538 57.14011036,-2.396449704 57.11509756,-2.394678492 57.09008313,-2.329881657 57.11509756,-2.264988897 57.14011036,-2.2 57.16512156,-2.201630838 57.19013115,-2.203264095 57.21513914,-2.204899777 57.24014552,-2.270029674 57.21513914))
405889|2|-2.1|57.16512156|POLYGON((-2.069732938 57.21513914,-2.134914752 57.19013115,-2.2 57.16512156,-2.198371577 57.14011036,-2.196745562 57.11509756,-2.195121951 57.09008313,-2.130177515 57.11509756,-2.065136936 57.14011036,-2 57.16512156,-2.00148258 57.19013115,-2.002967359 57.21513914,-2.004454343 57.24014552,-2.069732938 57.21513914))
407674|2|-5.88691796|57.09008313|POLYGON((-5.862324204 57.14011036,-5.924556213 57.11509756,-5.986696231 57.09008313,-5.982274742 57.0650671,-5.977859779 57.04004945,-5.973451327 57.01503019,-5.911439114 57.04004945,-5.849335303 57.0650671,-5.78713969 57.09008313,-5.791420118 57.11509756,-5.795706884 57.14011036,-5.8 57.16512156,-5.862324204 57.14011036))
407683|2|-4.090909091|57.09008313|POLYGON((-4.063656551 57.14011036,-4.127218935 57.11509756,-4.190687361 57.09008313,-4.187592319 57.0650671,-4.184501845 57.04004945,-4.181415929 57.01503019,-4.118081181 57.04004945,-4.05465288 57.0650671,-3.99113082 57.09008313,-3.99408284 57.11509756,-3.99703923 57.14011036,-4 57.16512156,-4.063656551 57.14011036))
407684|2|-3.89135255|57.09008313|POLYGON((-3.863804589 57.14011036,-3.927514793 57.11509756,-3.99113082 57.09008313,-3.988183161 57.0650671,-3.985239852 57.04004945,-3.982300885 57.01503019,-3.918819188 57.04004945,-3.855243722 57.0650671,-3.791574279 57.09008313,-3.794378698 57.11509756,-3.797187269 57.14011036,-3.8 57.16512156,-3.863804589 57.14011036))
407685|2|-3.691796009|57.09008313|POLYGON((-3.663952628 57.14011036,-3.727810651 57.11509756,-3.791574279 57.09008313,-3.788774003 57.0650671,-3.78597786 57.04004945,-3.783185841 57.01503019,-3.719557196 57.04004945,-3.655834564 57.0650671,-3.592017738 57.09008313,-3.594674556 57.11509756,-3.597335307 57.14011036,-3.6 57.16512156,-3.663952628 57.14011036))
407688|5|-3.093126386|57.09008313|POLYGON((-3.064396743 57.14011036,-3.128698225 57.11509756,-3.192904656 57.09008313,-3.190546529 57.0650671,-3.188191882 57.04004945,-3.185840708 57.01503019,-3.121771218 57.04004945,-3.05760709 57.0650671,-2.993348115 57.09008313,-2.99556213 57.11509756,-2.997779423 57.14011036,-3 57.16512156,-3.064396743 57.14011036))
407689|2|-2.893569845|57.09008313|POLYGON((-2.864544782 57.14011036,-2.928994083 57.11509756,-2.993348115 57.09008313,-2.991137371 57.0650671,-2.988929889 57.04004945,-2.986725664 57.01503019,-2.922509225 57.04004945,-2.858197932 57.0650671,-2.793791574 57.09008313,-2.795857988 57.11509756,-2.797927461 57.14011036,-2.8 57.16512156,-2.864544782 57.14011036))
407690|2|-2.694013304|57.09008313|POLYGON((-2.66469282 57.14011036,-2.729289941 57.11509756,-2.793791574 57.09008313,-2.791728213 57.0650671,-2.789667897 57.04004945,-2.787610619 57.01503019,-2.723247232 57.04004945,-2.658788774 57.0650671,-2.594235033 57.09008313,-2.596153846 57.11509756,-2.5980755 57.14011036,-2.6 57.16512156,-2.66469282 57.14011036))
407691|2|-2.494456763|57.09008313|POLYGON((-2.464840859 57.14011036,-2.529585799 57.11509756,-2.594235033 57.09008313,-2.592319055 57.0650671,-2.590405904 57.04004945,-2.588495575 57.01503019,-2.52398524 57.04004945,-2.459379616 57.0650671,-2.394678492 57.09008313,-2.396449704 57.11509756,-2.398223538 57.14011036,-2.4 57.16512156,-2.464840859 57.14011036))
407692|2|-2.294900222|57.09008313|POLYGON((-2.264988897 57.14011036,-2.329881657 57.11509756,-2.394678492 57.09008313,-2.392909897 57.0650671,-2.391143911 57.04004945,-2.389380531 57.01503019,-2.324723247 57.04004945,-2.259970458 57.0650671,-2.195121951 57.09008313,-2.196745562 57.11509756,-2.198371577 57.14011036,-2.2 57.16512156,-2.264988897 57.14011036))
407693|2|-2.095343681|57.09008313|POLYGON((-2.065136936 57.14011036,-2.130177515 57.11509756,-2.195121951 57.09008313,-2.193500739 57.0650671,-2.191881919 57.04004945,-2.190265487 57.01503019,-2.125461255 57.04004945,-2.0605613 57.0650671,-1.99556541 57.09008313,-1.99704142 57.11509756,-1.998519615 57.14011036,-2 57.16512156,-2.065136936 57.14011036))
409474|2|-7.466814159|57.01503019|POLYGON((-7.444608567 57.0650671,-7.505535055 57.04004945,-7.566371681 57.01503019,-7.560795873 56.99000931,-7.555228277 56.96498681,-7.549668874 56.93996269,-7.488954345 56.96498681,-7.428150332 56.99000931,-7.367256637 57.01503019,-7.372693727 57.04004945,-7.378138848 57.0650671,-7.383592018 57.09008313,-7.444608567 57.0650671))
409482|2|-5.873893805|57.01503019|POLYGON((-5.849335303 57.0650671,-5.911439114 57.04004945,-5.973451327 57.01503019,-5.969049374 56.99000931,-5.964653903 56.96498681,-5.960264901 56.93996269,-5.898379971 56.96498681,-5.836403832 56.99000931,-5.774336283 57.01503019,-5.778597786 57.04004945,-5.782865583 57.0650671,-5.78713969 57.09008313,-5.849335303 57.0650671))
409487|2|-4.878318584|57.01503019|POLYGON((-4.852289513 57.0650671,-4.915129151 57.04004945,-4.977876106 57.01503019,-4.974207811 56.99000931,-4.970544919 56.96498681,-4.966887417 56.93996269,-4.904270987 56.96498681,-4.84156227 56.99000931,-4.778761062 57.01503019,-4.782287823 57.04004945,-4.785819793 57.0650671,-4.789356984 57.09008313,-4.852289513 57.0650671))
409491|2|-4.081858407|57.01503019|POLYGON((-4.05465288 57.0650671,-4.118081181 57.04004945,-4.181415929 57.01503019,-4.178334562 56.99000931,-4.175257732 56.96498681,-4.17218543 56.93996269,-4.1089838 56.96498681,-4.04568902 56.99000931,-3.982300885 57.01503019,-3.985239852 57.04004945,-3.988183161 57.0650671,-3.99113082 57.09008313,-4.05465288 57.0650671))
409494|10|-3.484513274|57.01503019|POLYGON((-3.456425406 57.0650671,-3.520295203 57.04004945,-3.584070796 57.01503019,-3.581429624 56.99000931,-3.578792342 56.96498681,-3.57615894 56.93996269,-3.512518409 56.96498681,-3.448784083 56.99000931,-3.384955752 57.01503019,-3.387453875 57.04004945,-3.389955687 57.0650671,-3.392461197 57.09008313,-3.456425406 57.0650671))
409495|5|-3.28539823|57.01503019|POLYGON((-3.257016248 57.0650671,-3.32103321 57.04004945,-3.384955752 57.01503019,-3.382461312 56.99000931,-3.379970545 56.96498681,-3.377483444 56.93996269,-3.313696613 56.96498681,-3.24981577 56.99000931,-3.185840708 57.01503019,-3.188191882 57.04004945,-3.190546529 57.0650671,-3.192904656 57.09008313,-3.257016248 57.0650671))
409496|2|-3.086283186|57.01503019|POLYGON((-3.05760709 57.0650671,-3.121771218 57.04004945,-3.185840708 57.01503019,-3.183492999 56.99000931,-3.181148748 56.96498681,-3.178807947 56.93996269,-3.114874816 56.96498681,-3.050847458 56.99000931,-2.986725664 57.01503019,-2.988929889 57.04004945,-2.991137371 57.0650671,-2.993348115 57.09008313,-3.05760709 57.0650671))
409497|2|-2.887168142|57.01503019|POLYGON((-2.858197932 57.0650671,-2.922509225 57.04004945,-2.986725664 57.01503019,-2.984524687 56.99000931,-2.982326951 56.96498681,-2.98013245 56.93996269,-2.916053019 56.96498681,-2.851879145 56.99000931,-2.787610619 57.01503019,-2.789667897 57.04004945,-2.791728213 57.0650671,-2.793791574 57.09008313,-2.858197932 57.0650671))
409498|2|-2.688053097|57.01503019|POLYGON((-2.658788774 57.0650671,-2.723247232 57.04004945,-2.787610619 57.01503019,-2.785556374 56.99000931,-2.783505155 56.96498681,-2.781456954 56.93996269,-2.717231222 56.96498681,-2.652910833 56.99000931,-2.588495575 57.01503019,-2.590405904 57.04004945,-2.592319055 57.0650671,-2.594235033 57.09008313,-2.658788774 57.0650671))
409499|2|-2.488938053|57.01503019|POLYGON((-2.459379616 57.0650671,-2.52398524 57.04004945,-2.588495575 57.01503019,-2.586588062 56.99000931,-2.584683358 56.96498681,-2.582781457 56.93996269,-2.518409426 56.96498681,-2.45394252 56.99000931,-2.389380531 57.01503019,-2.391143911 57.04004945,-2.392909897 57.0650671,-2.394678492 57.09008313,-2.459379616 57.0650671))
409500|2|-2.289823009|57.01503019|POLYGON((-2.259970458 57.0650671,-2.324723247 57.04004945,-2.389380531 57.01503019,-2.387619749 56.99000931,-2.385861561 56.96498681,-2.38410596 56.93996269,-2.319587629 56.96498681,-2.254974208 56.99000931,-2.190265487 57.01503019,-2.191881919 57.04004945,-2.193500739 57.0650671,-2.195121951 57.09008313,-2.259970458 57.0650671))
409501|2|-2.090707965|57.01503019|POLYGON((-2.0605613 57.0650671,-2.125461255 57.04004945,-2.190265487 57.01503019,-2.188651437 56.99000931,-2.187039764 56.96498681,-2.185430464 56.93996269,-2.120765832 56.96498681,-2.056005895 56.99000931,-1.991150442 57.01503019,-1.992619926 57.04004945,-1.994091581 57.0650671,-1.99556541 57.09008313,-2.0605613 57.0650671))
411286|2|-7.450331126|56.93996269|POLYGON((-7.428150332 56.99000931,-7.488954345 56.96498681,-7.549668874 56.93996269,-7.544117647 56.91493695,-7.538574578 56.88990958,-7.533039648 56.86488059,-7.47244673 56.88990958,-7.411764706 56.91493695,-7.350993377 56.93996269,-7.35640648 56.96498681,-7.361827561 56.99000931,-7.367256637 57.01503019,-7.428150332 56.99000931))
411293|2|-6.059602649|56.93996269|POLYGON((-6.035372144 56.99000931,-6.097201767 56.96498681,-6.158940397 56.93996269,-6.154411765 56.91493695,-6.149889787 56.88990958,-6.145374449 56.86488059,-6.08376194 56.88990958,-6.022058824 56.91493695,-5.960264901 56.93996269,-5.964653903 56.96498681,-5.969049374 56.99000931,-5.973451327 57.01503019,-6.035372144 56.99000931))
411294|2|-5.860927152|56.93996269|POLYGON((-5.836403832 56.99000931,-5.898379971 56.96498681,-5.960264901 56.93996269,-5.955882353 56.91493695,-5.951506245 56.88990958,-5.947136564 56.86488059,-5.885378398 56.88990958,-5.823529412 56.91493695,-5.761589404 56.93996269,-5.765832106 56.96498681,-5.770081061 56.99000931,-5.774336283 57.01503019,-5.836403832 56.99000931))
411299|2|-4.867549669|56.93996269|POLYGON((-4.84156227 56.99000931,-4.904270987 56.96498681,-4.966887417 56.93996269,-4.963235294 56.91493695,-4.959588538 56.88990958,-4.955947137 56.86488059,-4.893460691 56.88990958,-4.830882353 56.91493695,-4.768211921 56.93996269,-4.771723122 56.96498681,-4.775239499 56.99000931,-4.778761062 57.01503019,-4.84156227 56.99000931))
411306|2|-3.476821192|56.93996269|POLYGON((-3.448784083 56.99000931,-3.512518409 56.96498681,-3.57615894 56.93996269,-3.573529412 56.91493695,-3.570903747 56.88990958,-3.568281938 56.86488059,-3.5047759 56.88990958,-3.441176471 56.91493695,-3.377483444 56.93996269,-3.379970545 56.96498681,-3.382461312 56.99000931,-3.384955752 57.01503019,-3.448784083 56.99000931))
411309|2|-2.880794702|56.93996269|POLYGON((-2.851879145 56.99000931,-2.916053019 56.96498681,-2.98013245 56.93996269,-2.977941176 56.91493695,-2.975753123 56.88990958,-2.973568282 56.86488059,-2.909625276 56.88990958,-2.845588235 56.91493695,-2.781456954 56.93996269,-2.783505155 56.96498681,-2.785556374 56.99000931,-2.787610619 57.01503019,-2.851879145 56.99000931))
411312|2|-2.284768212|56.93996269|POLYGON((-2.254974208 56.99000931,-2.319587629 56.96498681,-2.38410596 56.93996269,-2.382352941 56.91493695,-2.380602498 56.88990958,-2.378854626 56.86488059,-2.314474651 56.88990958,-2.25 56.91493695,-2.185430464 56.93996269,-2.187039764 56.96498681,-2.188651437 56.99000931,-2.190265487 57.01503019,-2.254974208 56.99000931))
413110|2|-5.848017621|56.86488059|POLYGON((-5.823529412 56.91493695,-5.885378398 56.88990958,-5.947136564 56.86488059,-5.942773294 56.83984997,-5.938416422 56.81481773,-5.934065934 56.78978385,-5.872434018 56.81481773,-5.810711665 56.83984997,-5.748898678 56.86488059,-5.753122704 56.88990958,-5.757352941 56.91493695,-5.761589404 56.93996269,-5.823529412 56.91493695))
413112|5|-5.45154185|56.86488059|POLYGON((-5.426470588 56.91493695,-5.488611315 56.88990958,-5.550660793 56.86488059,-5.546588408 56.83984997,-5.542521994 56.81481773,-5.538461538 56.78978385,-5.476539589 56.81481773,-5.414526779 56.83984997,-5.352422907 56.86488059,-5.356355621 56.88990958,-5.360294118 56.91493695,-5.364238411 56.93996269,-5.426470588 56.91493695))
413114|2|-5.055066079|56.86488059|POLYGON((-5.029411765 56.91493695,-5.091844232 56.88990958,-5.154185022 56.86488059,-5.150403522 56.83984997,-5.146627566 56.81481773,-5.142857143 56.78978385,-5.080645161 56.81481773,-5.018341893 56.83984997,-4.955947137 56.86488059,-4.959588538 56.88990958,-4.963235294 56.91493695,-4.966887417 56.93996269,-5.029411765 56.91493695))
413115|10|-4.856828194|56.86488059|POLYGON((-4.830882353 56.91493695,-4.893460691 56.88990958,-4.955947137 56.86488059,-4.952311079 56.83984997,-4.948680352 56.81481773,-4.945054945 56.78978385,-4.882697947 56.81481773,-4.82024945 56.83984997,-4.757709251 56.86488059,-4.761204996 56.88990958,-4.764705882 56.91493695,-4.768211921 56.93996269,-4.830882353 56.91493695))
413122|11|-3.469162996|56.86488059|POLYGON((-3.441176471 56.91493695,-3.5047759 56.88990958,-3.568281938 56.86488059,-3.565663977 56.83984997,-3.563049853 56.81481773,-3.56043956 56.78978385,-3.497067449 56.81481773,-3.433602348 56.83984997,-3.370044053 56.86488059,-3.372520206 56.88990958,-3.375 56.91493695,-3.377483444 56.93996269,-3.441176471 56.91493695))
413127|2|-2.477973568|56.86488059|POLYGON((-2.448529412 56.91493695,-2.512858193 56.88990958,-2.577092511 56.86488059,-2.575201761 56.83984997,-2.573313783 56.81481773,-2.571428571 56.78978385,-2.507331378 56.81481773,-2.443140132 56.83984997,-2.378854626 56.86488059,-2.380602498 56.88990958,-2.382352941 56.91493695,-2.38410596 56.93996269,-2.448529412 56.91493695))
413128|2|-2.279735683|56.86488059|POLYGON((-2.25 56.91493695,-2.314474651 56.88990958,-2.378854626 56.86488059,-2.377109318 56.83984997,-2.375366569 56.81481773,-2.373626374 56.78978385,-2.309384164 56.81481773,-2.245047689 56.83984997,-2.18061674 56.86488059,-2.182218957 56.88990958,-2.183823529 56.91493695,-2.185430464 56.93996269,-2.25 56.91493695))
414930|5|-5.835164835|56.78978385|POLYGON((-5.810711665 56.83984997,-5.872434018 56.81481773,-5.934065934 56.78978385,-5.929721816 56.76474835,-5.925384053 56.73971121,-5.921052632 56.71467244,-5.859546452 56.73971121,-5.79795022 56.76474835,-5.736263736 56.78978385,-5.740469208 56.81481773,-5.744680851 56.83984997,-5.748898678 56.86488059,-5.810711665 56.83984997))
414936|5|-4.648351648|56.78978385|POLYGON((-4.622157007 56.83984997,-4.684750733 56.81481773,-4.747252747 56.78978385,-4.743777452 56.76474835,-4.740307242 56.73971121,-4.736842105 56.71467244,-4.674469642 56.73971121,-4.612005857 56.76474835,-4.549450549 56.78978385,-4.552785924 56.81481773,-4.556126192 56.83984997,-4.559471366 56.86488059,-4.622157007 56.83984997))
414939|1|-4.054945055|56.78978385|POLYGON((-4.027879677 56.83984997,-4.090909091 56.81481773,-4.153846154 56.78978385,-4.150805271 56.76474835,-4.147768837 56.73971121,-4.144736842 56.71467244,-4.081931236 56.73971121,-4.019033675 56.76474835,-3.956043956 56.78978385,-3.958944282 56.81481773,-3.961848863 56.83984997,-3.964757709 56.86488059,-4.027879677 56.83984997))
414940|2|-3.857142857|56.78978385|POLYGON((-3.829787234 56.83984997,-3.892961877 56.81481773,-3.956043956 56.78978385,-3.953147877 56.76474835,-3.950256035 56.73971121,-3.947368421 56.71467244,-3.884418435 56.73971121,-3.821376281 56.76474835,-3.758241758 56.78978385,-3.760997067 56.81481773,-3.76375642 56.83984997,-3.766519824 56.86488059,-3.829787234 56.83984997))
414942|2|-3.461538462|56.78978385|POLYGON((-3.433602348 56.83984997,-3.497067449 56.81481773,-3.56043956 56.78978385,-3.557833089 56.76474835,-3.555230432 56.73971121,-3.552631579 56.71467244,-3.489392831 56.73971121,-3.426061493 56.76474835,-3.362637363 56.78978385,-3.365102639 56.81481773,-3.367571533 56.83984997,-3.370044053 56.86488059,-3.433602348 56.83984997))
414944|12|-3.065934066|56.78978385|POLYGON((-3.037417461 56.83984997,-3.101173021 56.81481773,-3.164835165 56.78978385,-3.162518302 56.76474835,-3.160204828 56.73971121,-3.157894737 56.71467244,-3.094367228 56.73971121,-3.030746706 56.76474835,-2.967032967 56.78978385,-2.969208211 56.81481773,-2.971386647 56.83984997,-2.973568282 56.86488059,-3.037417461 56.83984997))
414945|2|-2.868131868|56.78978385|POLYGON((-2.839325018 56.83984997,-2.903225806 56.81481773,-2.967032967 56.78978385,-2.964860908 56.76474835,-2.962692026 56.73971121,-2.960526316 56.71467244,-2.896854426 56.73971121,-2.833089312 56.76474835,-2.769230769 56.78978385,-2.771260997 56.81481773,-2.773294204 56.83984997,-2.775330396 56.86488059,-2.839325018 56.83984997))
414946|2|-2.67032967|56.78978385|POLYGON((-2.641232575 56.83984997,-2.705278592 56.81481773,-2.769230769 56.78978385,-2.767203514 56.76474835,-2.765179225 56.73971121,-2.763157895 56.71467244,-2.699341624 56.73971121,-2.635431918 56.76474835,-2.571428571 56.78978385,-2.573313783 56.81481773,-2.575201761 56.83984997,-2.577092511 56.86488059,-2.641232575 56.83984997))
414947|2|-2.472527473|56.78978385|POLYGON((-2.443140132 56.83984997,-2.507331378 56.81481773,-2.571428571 56.78978385,-2.56954612 56.76474835,-2.567666423 56.73971121,-2.565789474 56.71467244,-2.501828822 56.73971121,-2.437774524 56.76474835,-2.373626374 56.78978385,-2.375366569 56.81481773,-2.377109318 56.83984997,-2.378854626 56.86488059,-2.443140132 56.83984997))
414948|2|-2.274725275|56.78978385|POLYGON((-2.245047689 56.83984997,-2.309384164 56.81481773,-2.373626374 56.78978385,-2.371888726 56.76474835,-2.370153621 56.73971121,-2.368421053 56.71467244,-2.30431602 56.73971121,-2.24011713 56.76474835,-2.175824176 56.78978385,-2.177419355 56.81481773,-2.179016875 56.83984997,-2.18061674 56.86488059,-2.245047689 56.83984997))
416752|2|-6.217105263|56.71467244|POLYGON((-6.193265007 56.76474835,-6.254572056 56.73971121,-6.315789474 56.71467244,-6.311176041 56.68963203,-6.306569343 56.66458998,-6.301969365 56.6395463,-6.240875912 56.66458998,-6.179693207 56.68963203,-6.118421053 56.71467244,-6.122896854 56.73971121,-6.127379209 56.76474835,-6.131868132 56.78978385,-6.193265007 56.76474835))
416753|2|-6.019736842|56.71467244|POLYGON((-5.995607613 56.76474835,-6.057059254 56.73971121,-6.118421053 56.71467244,-6.11395179 56.68963203,-6.109489051 56.66458998,-6.105032823 56.6395463,-6.04379562 56.66458998,-5.982468955 56.68963203,-5.921052632 56.71467244,-5.925384053 56.73971121,-5.929721816 56.76474835,-5.934065934 56.78978385,-5.995607613 56.76474835))
416754|2|-5.822368421|56.71467244|POLYGON((-5.79795022 56.76474835,-5.859546452 56.73971121,-5.921052632 56.71467244,-5.916727538 56.68963203,-5.912408759 56.66458998,-5.90809628 56.6395463,-5.846715328 56.66458998,-5.785244704 56.68963203,-5.723684211 56.71467244,-5.727871251 56.73971121,-5.732064422 56.76474835,-5.736263736 56.78978385,-5.79795022 56.76474835))
416755|5|-5.625|56.71467244|POLYGON((-5.600292826 56.76474835,-5.66203365 56.73971121,-5.723684211 56.71467244,-5.719503287 56.68963203,-5.715328467 56.66458998,-5.711159737 56.6395463,-5.649635036 56.66458998,-5.588020453 56.68963203,-5.526315789 56.71467244,-5.530358449 56.73971121,-5.534407028 56.76474835,-5.538461538 56.78978385,-5.600292826 56.76474835))
416757|5|-5.230263158|56.71467244|POLYGON((-5.204978038 56.76474835,-5.267008047 56.73971121,-5.328947368 56.71467244,-5.325054785 56.68963203,-5.321167883 56.66458998,-5.317286652 56.6395463,-5.255474453 56.66458998,-5.19357195 56.68963203,-5.131578947 56.71467244,-5.135332846 56.73971121,-5.13909224 56.76474835,-5.142857143 56.78978385,-5.204978038 56.76474835))
416758|2|-5.032894737|56.71467244|POLYGON((-5.007320644 56.76474835,-5.069495245 56.73971121,-5.131578947 56.71467244,-5.127830533 56.68963203,-5.124087591 56.66458998,-5.120350109 56.6395463,-5.058394161 56.66458998,-4.996347699 56.68963203,-4.934210526 56.71467244,-4.937820044 56.73971121,-4.941434846 56.76474835,-4.945054945 56.78978385,-5.007320644 56.76474835))
416762|2|-4.243421053|56.71467244|POLYGON((-4.216691069 56.76474835,-4.279444038 56.73971121,-4.342105263 56.71467244,-4.338933528 56.68963203,-4.335766423 56.66458998,-4.332603939 56.6395463,-4.270072993 56.66458998,-4.207450694 56.68963203,-4.144736842 56.71467244,-4.147768837 56.73971121,-4.150805271 56.76474835,-4.153846154 56.78978385,-4.216691069 56.76474835))
416763|2|-4.046052632|56.71467244|POLYGON((-4.019033675 56.76474835,-4.081931236 56.73971121,-4.144736842 56.71467244,-4.141709277 56.68963203,-4.138686131 56.66458998,-4.135667396 56.6395463,-4.072992701 56.66458998,-4.010226443 56.68963203,-3.947368421 56.71467244,-3.950256035 56.73971121,-3.953147877 56.76474835,-3.956043956 56.78978385,-4.019033675 56.76474835))
416764|2|-3.848684211|56.71467244|POLYGON((-3.821376281 56.76474835,-3.884418435 56.73971121,-3.947368421 56.71467244,-3.944485026 56.68963203,-3.941605839 56.66458998,-3.938730853 56.6395463,-3.875912409 56.66458998,-3.813002191 56.68963203,-3.75 56.71467244,-3.752743233 56.73971121,-3.755490483 56.76474835,-3.758241758 56.78978385,-3.821376281 56.76474835))
416765|2|-3.651315789|56.71467244|POLYGON((-3.623718887 56.76474835,-3.686905633 56.73971121,-3.75 56.71467244,-3.747260774 56.68963203,-3.744525547 56.66458998,-3.741794311 56.6395463,-3.678832117 56.66458998,-3.61577794 56.68963203,-3.552631579 56.71467244,-3.555230432 56.73971121,-3.557833089 56.76474835,-3.56043956 56.78978385,-3.623718887 56.76474835))
416766|2|-3.453947368|56.71467244|POLYGON((-3.426061493 56.76474835,-3.489392831 56.73971121,-3.552631579 56.71467244,-3.550036523 56.68963203,-3.547445255 56.66458998,-3.544857768 56.6395463,-3.481751825 56.66458998,-3.418553689 56.68963203,-3.355263158 56.71467244,-3.35771763 56.73971121,-3.360175695 56.76474835,-3.362637363 56.78978385,-3.426061493 56.76474835))
416768|2|-3.059210526|56.71467244|POLYGON((-3.030746706 56.76474835,-3.094367228 56.73971121,-3.157894737 56.71467244,-3.15558802 56.68963203,-3.153284672 56.66458998,-3.150984683 56.6395463,-3.087591241 56.66458998,-3.024105186 56.68963203,-2.960526316 56.71467244,-2.962692026 56.73971121,-2.964860908 56.76474835,-2.967032967 56.78978385,-3.030746706 56.76474835))
416769|2|-2.861842105|56.71467244|POLYGON((-2.833089312 56.76474835,-2.896854426 56.73971121,-2.960526316 56.71467244,-2.958363769 56.68963203,-2.95620438 56.66458998,-2.95404814 56.6395463,-2.890510949 56.66458998,-2.826880935 56.68963203,-2.763157895 56.71467244,-2.765179225 56.73971121,-2.767203514 56.76474835,-2.769230769 56.78978385,-2.833089312 56.76474835))
416770|2|-2.664473684|56.71467244|POLYGON((-2.635431918 56.76474835,-2.699341624 56.73971121,-2.763157895 56.71467244,-2.761139518 56.68963203,-2.759124088 56.66458998,-2.757111597 56.6395463,-2.693430657 56.66458998,-2.629656684 56.68963203,-2.565789474 56.71467244,-2.567666423 56.73971121,-2.56954612 56.76474835,-2.571428571 56.78978385,-2.635431918 56.76474835))
416771|2|-2.467105263|56.71467244|POLYGON((-2.437774524 56.76474835,-2.501828822 56.73971121,-2.565789474 56.71467244,-2.563915267 56.68963203,-2.562043796 56.66458998,-2.560175055 56.6395463,-2.496350365 56.66458998,-2.432432432 56.68963203,-2.368421053 56.71467244,-2.370153621 56.73971121,-2.371888726 56.76474835,-2.373626374 56.78978385,-2.437774524 56.76474835))
418580|6|-6.203501094|56.6395463|POLYGON((-6.179693207 56.68963203,-6.240875912 56.66458998,-6.301969365 56.6395463,-6.297376093 56.61450098,-6.292789512 56.58945401,-6.288209607 56.5644054,-6.227239621 56.58945401,-6.166180758 56.61450098,-6.105032823 56.6395463,-6.109489051 56.66458998,-6.11395179 56.68963203,-6.118421053 56.71467244,-6.179693207 56.68963203))
418581|2|-6.006564551|56.6395463|POLYGON((-5.982468955 56.68963203,-6.04379562 56.66458998,-6.105032823 56.6395463,-6.10058309 56.61450098,-6.09613984 56.58945401,-6.091703057 56.5644054,-6.030589949 56.58945401,-5.969387755 56.61450098,-5.90809628 56.6395463,-5.912408759 56.66458998,-5.916727538 56.68963203,-5.921052632 56.71467244,-5.982468955 56.68963203))
418585|2|-5.218818381|56.6395463|POLYGON((-5.19357195 56.68963203,-5.255474453 56.66458998,-5.317286652 56.6395463,-5.313411079 56.61450098,-5.309541151 56.58945401,-5.305676856 56.5644054,-5.24399126 56.58945401,-5.182215743 56.61450098,-5.120350109 56.6395463,-5.124087591 56.66458998,-5.127830533 56.68963203,-5.131578947 56.71467244,-5.19357195 56.68963203))
418586|1|-5.021881838|56.6395463|POLYGON((-4.996347699 56.68963203,-5.058394161 56.66458998,-5.120350109 56.6395463,-5.116618076 56.61450098,-5.112891479 56.58945401,-5.109170306 56.5644054,-5.047341588 56.58945401,-4.985422741 56.61450098,-4.923413567 56.6395463,-4.927007299 56.66458998,-4.930606282 56.68963203,-4.934210526 56.71467244,-4.996347699 56.68963203))
418587|5|-4.824945295|56.6395463|POLYGON((-4.799123448 56.68963203,-4.861313869 56.66458998,-4.923413567 56.6395463,-4.919825073 56.61450098,-4.916241806 56.58945401,-4.912663755 56.5644054,-4.850691916 56.58945401,-4.788629738 56.61450098,-4.726477024 56.6395463,-4.729927007 56.66458998,-4.733382031 56.68963203,-4.736842105 56.71467244,-4.799123448 56.68963203))
418591|3|-4.037199125|56.6395463|POLYGON((-4.010226443 56.68963203,-4.072992701 56.66458998,-4.135667396 56.6395463,-4.132653061 56.61450098,-4.129643117 56.58945401,-4.126637555 56.5644054,-4.064093227 56.58945401,-4.001457726 56.61450098,-3.938730853 56.6395463,-3.941605839 56.66458998,-3.944485026 56.68963203,-3.947368421 56.71467244,-4.010226443 56.68963203))
418592|8|-3.840262582|56.6395463|POLYGON((-3.813002191 56.68963203,-3.875912409 56.66458998,-3.938730853 56.6395463,-3.935860058 56.61450098,-3.932993445 56.58945401,-3.930131004 56.5644054,-3.867443554 56.58945401,-3.804664723 56.61450098,-3.741794311 56.6395463,-3.744525547 56.66458998,-3.747260774 56.68963203,-3.75 56.71467244,-3.813002191 56.68963203))
418593|8|-3.643326039|56.6395463|POLYGON((-3.61577794 56.68963203,-3.678832117 56.66458998,-3.741794311 56.6395463,-3.739067055 56.61450098,-3.736343773 56.58945401,-3.733624454 56.5644054,-3.670793882 56.58945401,-3.60787172 56.61450098,-3.544857768 56.6395463,-3.547445255 56.66458998,-3.550036523 56.68963203,-3.552631579 56.71467244,-3.61577794 56.68963203))
418595|2|-3.249452954|56.6395463|POLYGON((-3.221329438 56.68963203,-3.284671533 56.66458998,-3.347921225 56.6395463,-3.34548105 56.61450098,-3.343044428 56.58945401,-3.340611354 56.5644054,-3.277494538 56.58945401,-3.214285714 56.61450098,-3.150984683 56.6395463,-3.153284672 56.66458998,-3.15558802 56.68963203,-3.157894737 56.71467244,-3.221329438 56.68963203))
418596|2|-3.052516411|56.6395463|POLYGON((-3.024105186 56.68963203,-3.087591241 56.66458998,-3.150984683 56.6395463,-3.148688047 56.61450098,-3.146394756 56.58945401,-3.144104803 56.5644054,-3.080844865 56.58945401,-3.017492711 56.61450098,-2.95404814 56.6395463,-2.95620438 56.66458998,-2.958363769 56.68963203,-2.960526316 56.71467244,-3.024105186 56.68963203))
418597|2|-2.855579869|56.6395463|POLYGON((-2.826880935 56.68963203,-2.890510949 56.66458998,-2.95404814 56.6395463,-2.951895044 56.61450098,-2.949745084 56.58945401,-2.947598253 56.5644054,-2.884195193 56.58945401,-2.820699708 56.61450098,-2.757111597 56.6395463,-2.759124088 56.66458998,-2.761139518 56.68963203,-2.763157895 56.71467244,-2.826880935 56.68963203))
418598|2|-2.658643326|56.6395463|POLYGON((-2.629656684 56.68963203,-2.693430657 56.66458998,-2.757111597 56.6395463,-2.755102041 56.61450098,-2.753095412 56.58945401,-2.751091703 56.5644054,-2.687545521 56.58945401,-2.623906706 56.61450098,-2.560175055 56.6395463,-2.562043796 56.66458998,-2.563915267 56.68963203,-2.565789474 56.71467244,-2.629656684 56.68963203))
418599|13|-2.461706783|56.6395463|POLYGON((-2.432432432 56.68963203,-2.496350365 56.66458998,-2.560175055 56.6395463,-2.558309038 56.61450098,-2.556445739 56.58945401,-2.554585153 56.5644054,-2.490895849 56.58945401,-2.427113703 56.61450098,-2.363238512 56.6395463,-2.364963504 56.66458998,-2.366691015 56.68963203,-2.368421053 56.71467244,-2.432432432 56.68963203))
420412|2|-6.189956332|56.5644054|POLYGON((-6.166180758 56.61450098,-6.227239621 56.58945401,-6.288209607 56.5644054,-6.283636364 56.53935515,-6.279069767 56.51430325,-6.274509804 56.4892497,-6.213662791 56.51430325,-6.152727273 56.53935515,-6.091703057 56.5644054,-6.09613984 56.58945401,-6.10058309 56.61450098,-6.105032823 56.6395463,-6.166180758 56.61450098))
420415|2|-5.600436681|56.5644054|POLYGON((-5.575801749 56.61450098,-5.637290605 56.58945401,-5.698689956 56.5644054,-5.694545455 56.53935515,-5.690406977 56.51430325,-5.68627451 56.4892497,-5.625 56.51430325,-5.563636364 56.53935515,-5.502183406 56.5644054,-5.506190823 56.58945401,-5.510204082 56.61450098,-5.514223195 56.6395463,-5.575801749 56.61450098))
420416|2|-5.403930131|56.5644054|POLYGON((-5.379008746 56.61450098,-5.440640932 56.58945401,-5.502183406 56.5644054,-5.498181818 56.53935515,-5.494186047 56.51430325,-5.490196078 56.4892497,-5.42877907 56.51430325,-5.367272727 56.53935515,-5.305676856 56.5644054,-5.309541151 56.58945401,-5.313411079 56.61450098,-5.317286652 56.6395463,-5.379008746 56.61450098))
420417|2|-5.207423581|56.5644054|POLYGON((-5.182215743 56.61450098,-5.24399126 56.58945401,-5.305676856 56.5644054,-5.301818182 56.53935515,-5.297965116 56.51430325,-5.294117647 56.4892497,-5.23255814 56.51430325,-5.170909091 56.53935515,-5.109170306 56.5644054,-5.112891479 56.58945401,-5.116618076 56.61450098,-5.120350109 56.6395463,-5.182215743 56.61450098))
420422|2|-4.22489083|56.5644054|POLYGON((-4.198250729 56.61450098,-4.260742899 56.58945401,-4.323144105 56.5644054,-4.32 56.53935515,-4.316860465 56.51430325,-4.31372549 56.4892497,-4.251453488 56.51430325,-4.189090909 56.53935515,-4.126637555 56.5644054,-4.129643117 56.58945401,-4.132653061 56.61450098,-4.135667396 56.6395463,-4.198250729 56.61450098))
420423|2|-4.028384279|56.5644054|POLYGON((-4.001457726 56.61450098,-4.064093227 56.58945401,-4.126637555 56.5644054,-4.123636364 56.53935515,-4.120639535 56.51430325,-4.117647059 56.4892497,-4.055232558 56.51430325,-3.992727273 56.53935515,-3.930131004 56.5644054,-3.932993445 56.58945401,-3.935860058 56.61450098,-3.938730853 56.6395463,-4.001457726 56.61450098))
420425|2|-3.635371179|56.5644054|POLYGON((-3.60787172 56.61450098,-3.670793882 56.58945401,-3.733624454 56.5644054,-3.730909091 56.53935515,-3.728197674 56.51430325,-3.725490196 56.4892497,-3.662790698 56.51430325,-3.6 56.53935515,-3.537117904 56.5644054,-3.539694101 56.58945401,-3.542274052 56.61450098,-3.544857768 56.6395463,-3.60787172 56.61450098))
420426|2|-3.438864629|56.5644054|POLYGON((-3.411078717 56.61450098,-3.47414421 56.58945401,-3.537117904 56.5644054,-3.534545455 56.53935515,-3.531976744 56.51430325,-3.529411765 56.4892497,-3.466569767 56.51430325,-3.403636364 56.53935515,-3.340611354 56.5644054,-3.343044428 56.58945401,-3.34548105 56.61450098,-3.347921225 56.6395463,-3.411078717 56.61450098))
420427|2|-3.242358079|56.5644054|POLYGON((-3.214285714 56.61450098,-3.277494538 56.58945401,-3.340611354 56.5644054,-3.338181818 56.53935515,-3.335755814 56.51430325,-3.333333333 56.4892497,-3.270348837 56.51430325,-3.207272727 56.53935515,-3.144104803 56.5644054,-3.146394756 56.58945401,-3.148688047 56.61450098,-3.150984683 56.6395463,-3.214285714 56.61450098))
420428|2|-3.045851528|56.5644054|POLYGON((-3.017492711 56.61450098,-3.080844865 56.58945401,-3.144104803 56.5644054,-3.141818182 56.53935515,-3.139534884 56.51430325,-3.137254902 56.4892497,-3.074127907 56.51430325,-3.010909091 56.53935515,-2.947598253 56.5644054,-2.949745084 56.58945401,-2.951895044 56.61450098,-2.95404814 56.6395463,-3.017492711 56.61450098))
420429|2|-2.849344978|56.5644054|POLYGON((-2.820699708 56.61450098,-2.884195193 56.58945401,-2.947598253 56.5644054,-2.945454545 56.53935515,-2.943313953 56.51430325,-2.941176471 56.4892497,-2.877906977 56.51430325,-2.814545455 56.53935515,-2.751091703 56.5644054,-2.753095412 56.58945401,-2.755102041 56.61450098,-2.757111597 56.6395463,-2.820699708 56.61450098))
420430|2|-2.652838428|56.5644054|POLYGON((-2.623906706 56.61450098,-2.687545521 56.58945401,-2.751091703 56.5644054,-2.749090909 56.53935515,-2.747093023 56.51430325,-2.745098039 56.4892497,-2.681686047 56.51430325,-2.618181818 56.53935515,-2.554585153 56.5644054,-2.556445739 56.58945401,-2.558309038 56.61450098,-2.560175055 56.6395463,-2.623906706 56.61450098))
422249|2|-5.980392157|56.4892497|POLYGON((-5.956363636 56.53935515,-6.01744186 56.51430325,-6.078431373 56.4892497,-6.074020319 56.46419451,-6.069615664 56.43913766,-6.065217391 56.41407916,-6.004350979 56.43913766,-5.943396226 56.46419451,-5.882352941 56.4892497,-5.886627907 56.51430325,-5.890909091 56.53935515,-5.895196507 56.5644054,-5.956363636 56.53935515))
422252|2|-5.392156863|56.4892497|POLYGON((-5.367272727 56.53935515,-5.42877907 56.51430325,-5.490196078 56.4892497,-5.486211901 56.46419451,-5.482233503 56.43913766,-5.47826087 56.41407916,-5.416968818 56.43913766,-5.355587808 56.46419451,-5.294117647 56.4892497,-5.297965116 56.51430325,-5.301818182 56.53935515,-5.305676856 56.5644054,-5.367272727 56.53935515))
422253|2|-5.196078431|56.4892497|POLYGON((-5.170909091 56.53935515,-5.23255814 56.51430325,-5.294117647 56.4892497,-5.290275762 56.46419451,-5.286439449 56.43913766,-5.282608696 56.41407916,-5.221174764 56.43913766,-5.159651669 56.46419451,-5.098039216 56.4892497,-5.101744186 56.51430325,-5.105454545 56.53935515,-5.109170306 56.5644054,-5.170909091 56.53935515))
422258|8|-4.215686275|56.4892497|POLYGON((-4.189090909 56.53935515,-4.251453488 56.51430325,-4.31372549 56.4892497,-4.310595065 56.46419451,-4.307469181 56.43913766,-4.304347826 56.41407916,-4.242204496 56.43913766,-4.179970972 56.46419451,-4.117647059 56.4892497,-4.120639535 56.51430325,-4.123636364 56.53935515,-4.126637555 56.5644054,-4.189090909 56.53935515))
422262|2|-3.431372549|56.4892497|POLYGON((-3.403636364 56.53935515,-3.466569767 56.51430325,-3.529411765 56.4892497,-3.526850508 56.46419451,-3.524292966 56.43913766,-3.52173913 56.41407916,-3.459028281 56.43913766,-3.396226415 56.46419451,-3.333333333 56.4892497,-3.335755814 56.51430325,-3.338181818 56.53935515,-3.340611354 56.5644054,-3.403636364 56.53935515))
422263|2|-3.235294118|56.4892497|POLYGON((-3.207272727 56.53935515,-3.270348837 56.51430325,-3.333333333 56.4892497,-3.330914369 56.46419451,-3.328498912 56.43913766,-3.326086957 56.41407916,-3.263234228 56.43913766,-3.200290276 56.46419451,-3.137254902 56.4892497,-3.139534884 56.51430325,-3.141818182 56.53935515,-3.144104803 56.5644054,-3.207272727 56.53935515))
422264|2|-3.039215686|56.4892497|POLYGON((-3.010909091 56.53935515,-3.074127907 56.51430325,-3.137254902 56.4892497,-3.134978229 56.46419451,-3.132704859 56.43913766,-3.130434783 56.41407916,-3.067440174 56.43913766,-3.004354136 56.46419451,-2.941176471 56.4892497,-2.943313953 56.51430325,-2.945454545 56.53935515,-2.947598253 56.5644054,-3.010909091 56.53935515))
422265|2|-2.843137255|56.4892497|POLYGON((-2.814545455 56.53935515,-2.877906977 56.51430325,-2.941176471 56.4892497,-2.93904209 56.46419451,-2.936910805 56.43913766,-2.934782609 56.41407916,-2.87164612 56.43913766,-2.808417997 56.46419451,-2.745098039 56.4892497,-2.747093023 56.51430325,-2.749090909 56.53935515,-2.751091703 56.5644054,-2.814545455 56.53935515))
422266|2|-2.647058824|56.4892497|POLYGON((-2.618181818 56.53935515,-2.681686047 56.51430325,-2.745098039 56.4892497,-2.743105951 56.46419451,-2.741116751 56.43913766,-2.739130435 56.41407916,-2.675852067 56.43913766,-2.612481858 56.46419451,-2.549019608 56.4892497,-2.550872093 56.51430325,-2.552727273 56.53935515,-2.554585153 56.5644054,-2.618181818 56.53935515))
424084|2|-6.945652174|56.41407916|POLYGON((-6.923076923 56.46419451,-6.983321247 56.43913766,-7.043478261 56.41407916,-7.038377987 56.38901901,-7.033285094 56.3639572,-7.028199566 56.33889374,-6.968162084 56.3639572,-6.908037654 56.38901901,-6.847826087 56.41407916,-6.852791878 56.43913766,-6.857764877 56.46419451,-6.862745098 56.4892497,-6.923076923 56.46419451))
424090|2|-5.77173913|56.41407916|POLYGON((-5.747460087 56.46419451,-5.808556925 56.43913766,-5.869565217 56.41407916,-5.865314989 56.38901901,-5.861070912 56.3639572,-5.856832972 56.33889374,-5.795947902 56.3639572,-5.734974656 56.38901901,-5.673913043 56.41407916,-5.678027556 56.43913766,-5.682148041 56.46419451,-5.68627451 56.4892497,-5.747460087 56.46419451))
424092|2|-5.380434783|56.41407916|POLYGON((-5.355587808 56.46419451,-5.416968818 56.43913766,-5.47826087 56.41407916,-5.47429399 56.38901901,-5.470332851 56.3639572,-5.46637744 56.33889374,-5.405209841 56.3639572,-5.343953657 56.38901901,-5.282608696 56.41407916,-5.286439449 56.43913766,-5.290275762 56.46419451,-5.294117647 56.4892497,-5.355587808 56.46419451))
424093|2|-5.184782609|56.41407916|POLYGON((-5.159651669 56.46419451,-5.221174764 56.43913766,-5.282608696 56.41407916,-5.27878349 56.38901901,-5.274963821 56.3639572,-5.271149675 56.33889374,-5.20984081 56.3639572,-5.148443157 56.38901901,-5.086956522 56.41407916,-5.090645395 56.43913766,-5.094339623 56.46419451,-5.098039216 56.4892497,-5.159651669 56.46419451))
424094|2|-4.989130435|56.41407916|POLYGON((-4.96371553 56.46419451,-5.025380711 56.43913766,-5.086956522 56.41407916,-5.083272991 56.38901901,-5.07959479 56.3639572,-5.075921909 56.33889374,-5.01447178 56.3639572,-4.952932657 56.38901901,-4.891304348 56.41407916,-4.894851342 56.43913766,-4.898403483 56.46419451,-4.901960784 56.4892497,-4.96371553 56.46419451))
424095|2|-4.793478261|56.41407916|POLYGON((-4.76777939 56.46419451,-4.829586657 56.43913766,-4.891304348 56.41407916,-4.887762491 56.38901901,-4.88422576 56.3639572,-4.880694143 56.33889374,-4.81910275 56.3639572,-4.757422158 56.38901901,-4.695652174 56.41407916,-4.699057288 56.43913766,-4.702467344 56.46419451,-4.705882353 56.4892497,-4.76777939 56.46419451))
424096|9|-4.597826087|56.41407916|POLYGON((-4.571843251 56.46419451,-4.633792603 56.43913766,-4.695652174 56.41407916,-4.692251991 56.38901901,-4.688856729 56.3639572,-4.685466377 56.33889374,-4.623733719 56.3639572,-4.561911658 56.38901901,-4.5 56.41407916,-4.503263234 56.43913766,-4.506531205 56.46419451,-4.509803922 56.4892497,-4.571843251 56.46419451))
424097|2|-4.402173913|56.41407916|POLYGON((-4.375907112 56.46419451,-4.43799855 56.43913766,-4.5 56.41407916,-4.496741492 56.38901901,-4.493487699 56.3639572,-4.490238612 56.33889374,-4.428364689 56.3639572,-4.366401159 56.38901901,-4.304347826 56.41407916,-4.307469181 56.43913766,-4.310595065 56.46419451,-4.31372549 56.4892497,-4.375907112 56.46419451))
424098|2|-4.206521739|56.41407916|POLYGON((-4.179970972 56.46419451,-4.242204496 56.43913766,-4.304347826 56.41407916,-4.301230992 56.38901901,-4.298118669 56.3639572,-4.295010846 56.33889374,-4.232995658 56.3639572,-4.170890659 56.38901901,-4.108695652 56.41407916,-4.111675127 56.43913766,-4.114658926 56.46419451,-4.117647059 56.4892497,-4.179970972 56.46419451))
424100|2|-3.815217391|56.41407916|POLYGON((-3.788098694 56.46419451,-3.850616389 56.43913766,-3.913043478 56.41407916,-3.910209993 56.38901901,-3.907380608 56.3639572,-3.904555315 56.33889374,-3.842257598 56.3639572,-3.77986966 56.38901901,-3.717391304 56.41407916,-3.72008702 56.43913766,-3.722786647 56.46419451,-3.725490196 56.4892497,-3.788098694 56.46419451))
424101|2|-3.619565217|56.41407916|POLYGON((-3.592162554 56.46419451,-3.654822335 56.43913766,-3.717391304 56.41407916,-3.714699493 56.38901901,-3.712011577 56.3639572,-3.709327549 56.33889374,-3.646888567 56.3639572,-3.58435916 56.38901901,-3.52173913 56.41407916,-3.524292966 56.43913766,-3.526850508 56.46419451,-3.529411765 56.4892497,-3.592162554 56.46419451))
424102|2|-3.423913043|56.41407916|POLYGON((-3.396226415 56.46419451,-3.459028281 56.43913766,-3.52173913 56.41407916,-3.519188993 56.38901901,-3.516642547 56.3639572,-3.514099783 56.33889374,-3.451519537 56.3639572,-3.38884866 56.38901901,-3.326086957 56.41407916,-3.328498912 56.43913766,-3.330914369 56.46419451,-3.333333333 56.4892497,-3.396226415 56.46419451))
424103|2|-3.22826087|56.41407916|POLYGON((-3.200290276 56.46419451,-3.263234228 56.43913766,-3.326086957 56.41407916,-3.323678494 56.38901901,-3.321273517 56.3639572,-3.318872017 56.33889374,-3.256150507 56.3639572,-3.193338161 56.38901901,-3.130434783 56.41407916,-3.132704859 56.43913766,-3.134978229 56.46419451,-3.137254902 56.4892497,-3.200290276 56.46419451))
424104|2|-3.032608696|56.41407916|POLYGON((-3.004354136 56.46419451,-3.067440174 56.43913766,-3.130434783 56.41407916,-3.128167994 56.38901901,-3.125904486 56.3639572,-3.123644252 56.33889374,-3.060781476 56.3639572,-2.997827661 56.38901901,-2.934782609 56.41407916,-2.936910805 56.43913766,-2.93904209 56.46419451,-2.941176471 56.4892497,-3.004354136 56.46419451))
424105|2|-2.836956522|56.41407916|POLYGON((-2.808417997 56.46419451,-2.87164612 56.43913766,-2.934782609 56.41407916,-2.932657495 56.38901901,-2.930535456 56.3639572,-2.928416486 56.33889374,-2.865412446 56.3639572,-2.802317161 56.38901901,-2.739130435 56.41407916,-2.741116751 56.43913766,-2.743105951 56.46419451,-2.745098039 56.4892497,-2.808417997 56.46419451))
425931|5|-6.344902386|56.33889374|POLYGON((-6.321506155 56.38901901,-6.382054993 56.3639572,-6.442516269 56.33889374,-6.437861272 56.31382861,-6.433212996 56.28876183,-6.428571429 56.26369338,-6.368231047 56.28876183,-6.307803468 56.31382861,-6.247288503 56.33889374,-6.251808973 56.3639572,-6.256335988 56.38901901,-6.260869565 56.41407916,-6.321506155 56.38901901))
425934|1|-5.759219089|56.33889374|POLYGON((-5.734974656 56.38901901,-5.795947902 56.3639572,-5.856832972 56.33889374,-5.852601156 56.31382861,-5.848375451 56.28876183,-5.844155844 56.26369338,-5.783393502 56.28876183,-5.722543353 56.31382861,-5.661605206 56.33889374,-5.665701881 56.3639572,-5.66980449 56.38901901,-5.673913043 56.41407916,-5.734974656 56.38901901))
425935|2|-5.563991323|56.33889374|POLYGON((-5.539464156 56.38901901,-5.600578871 56.3639572,-5.661605206 56.33889374,-5.657514451 56.31382861,-5.653429603 56.28876183,-5.649350649 56.26369338,-5.588447653 56.28876183,-5.527456647 56.31382861,-5.46637744 56.33889374,-5.470332851 56.3639572,-5.47429399 56.38901901,-5.47826087 56.41407916,-5.539464156 56.38901901))
425937|2|-5.173535792|56.33889374|POLYGON((-5.148443157 56.38901901,-5.20984081 56.3639572,-5.271149675 56.33889374,-5.26734104 56.31382861,-5.263537906 56.28876183,-5.25974026 56.26369338,-5.198555957 56.28876183,-5.137283237 56.31382861,-5.075921909 56.33889374,-5.07959479 56.3639572,-5.083272991 56.38901901,-5.086956522 56.41407916,-5.148443157 56.38901901))
425939|13|-4.78308026|56.33889374|POLYGON((-4.757422158 56.38901901,-4.81910275 56.3639572,-4.880694143 56.33889374,-4.87716763 56.31382861,-4.873646209 56.28876183,-4.87012987 56.26369338,-4.80866426 56.28876183,-4.747109827 56.31382861,-4.685466377 56.33889374,-4.688856729 56.3639572,-4.692251991 56.38901901,-4.695652174 56.41407916,-4.757422158 56.38901901))
425941|2|-4.392624729|56.33889374|POLYGON((-4.366401159 56.38901901,-4.428364689 56.3639572,-4.490238612 56.33889374,-4.48699422 56.31382861,-4.483754513 56.28876183,-4.480519481 56.26369338,-4.418772563 56.28876183,-4.356936416 56.31382861,-4.295010846 56.33889374,-4.298118669 56.3639572,-4.301230992 56.38901901,-4.304347826 56.41407916,-4.366401159 56.38901901))
425943|2|-4.002169197|56.33889374|POLYGON((-3.975380159 56.38901901,-4.037626628 56.3639572,-4.09978308 56.33889374,-4.096820809 56.31382861,-4.093862816 56.28876183,-4.090909091 56.26369338,-4.028880866 56.28876183,-3.966763006 56.31382861,-3.904555315 56.33889374,-3.907380608 56.3639572,-3.910209993 56.38901901,-3.913043478 56.41407916,-3.975380159 56.38901901))
425944|2|-3.806941432|56.33889374|POLYGON((-3.77986966 56.38901901,-3.842257598 56.3639572,-3.904555315 56.33889374,-3.901734104 56.31382861,-3.898916968 56.28876183,-3.896103896 56.26369338,-3.833935018 56.28876183,-3.771676301 56.31382861,-3.709327549 56.33889374,-3.712011577 56.3639572,-3.714699493 56.38901901,-3.717391304 56.41407916,-3.77986966 56.38901901))
425945|2|-3.611713666|56.33889374|POLYGON((-3.58435916 56.38901901,-3.646888567 56.3639572,-3.709327549 56.33889374,-3.706647399 56.31382861,-3.703971119 56.28876183,-3.701298701 56.26369338,-3.63898917 56.28876183,-3.576589595 56.31382861,-3.514099783 56.33889374,-3.516642547 56.3639572,-3.519188993 56.38901901,-3.52173913 56.41407916,-3.58435916 56.38901901))
425946|2|-3.4164859|56.33889374|POLYGON((-3.38884866 56.38901901,-3.451519537 56.3639572,-3.514099783 56.33889374,-3.511560694 56.31382861,-3.509025271 56.28876183,-3.506493506 56.26369338,-3.444043321 56.28876183,-3.38150289 56.31382861,-3.318872017 56.33889374,-3.321273517 56.3639572,-3.323678494 56.38901901,-3.326086957 56.41407916,-3.38884866 56.38901901))
425947|2|-3.221258134|56.33889374|POLYGON((-3.193338161 56.38901901,-3.256150507 56.3639572,-3.318872017 56.33889374,-3.316473988 56.31382861,-3.314079422 56.28876183,-3.311688312 56.26369338,-3.249097473 56.28876183,-3.186416185 56.31382861,-3.123644252 56.33889374,-3.125904486 56.3639572,-3.128167994 56.38901901,-3.130434783 56.41407916,-3.193338161 56.38901901))
425948|2|-3.026030369|56.33889374|POLYGON((-2.997827661 56.38901901,-3.060781476 56.3639572,-3.123644252 56.33889374,-3.121387283 56.31382861,-3.119133574 56.28876183,-3.116883117 56.26369338,-3.054151625 56.28876183,-2.99132948 56.31382861,-2.928416486 56.33889374,-2.930535456 56.3639572,-2.932657495 56.38901901,-2.934782609 56.41407916,-2.997827661 56.38901901))
425949|2|-2.830802603|56.33889374|POLYGON((-2.802317161 56.38901901,-2.865412446 56.3639572,-2.928416486 56.33889374,-2.926300578 56.31382861,-2.924187726 56.28876183,-2.922077922 56.26369338,-2.859205776 56.28876183,-2.796242775 56.31382861,-2.73318872 56.33889374,-2.735166425 56.3639572,-2.737146995 56.38901901,-2.739130435 56.41407916,-2.802317161 56.38901901))
425950|2|-2.635574837|56.33889374|POLYGON((-2.606806662 56.38901901,-2.670043415 56.3639572,-2.73318872 56.33889374,-2.731213873 56.31382861,-2.729241877 56.28876183,-2.727272727 56.26369338,-2.664259928 56.28876183,-2.601156069 56.31382861,-2.537960954 56.33889374,-2.539797395 56.3639572,-2.541636495 56.38901901,-2.543478261 56.41407916,-2.606806662 56.38901901))
427783|2|-5.551948052|56.26369338|POLYGON((-5.527456647 56.31382861,-5.588447653 56.28876183,-5.649350649 56.26369338,-5.645277578 56.23862328,-5.641210375 56.2135515,-5.637149028 56.18847807,-5.576368876 56.2135515,-5.515501081 56.23862328,-5.454545455 56.26369338,-5.458483755 56.28876183,-5.462427746 56.31382861,-5.46637744 56.33889374,-5.527456647 56.31382861))
427786|11|-4.967532468|56.26369338|POLYGON((-4.942196532 56.31382861,-5.003610108 56.28876183,-5.064935065 56.26369338,-5.061283345 56.23862328,-5.057636888 56.2135515,-5.05399568 56.18847807,-4.992795389 56.2135515,-4.931506849 56.23862328,-4.87012987 56.26369338,-4.873646209 56.28876183,-4.87716763 56.31382861,-4.880694143 56.33889374,-4.942196532 56.31382861))
427787|2|-4.772727273|56.26369338|POLYGON((-4.747109827 56.31382861,-4.80866426 56.28876183,-4.87012987 56.26369338,-4.866618601 56.23862328,-4.863112392 56.2135515,-4.859611231 56.18847807,-4.798270893 56.2135515,-4.736842105 56.23862328,-4.675324675 56.26369338,-4.678700361 56.28876183,-4.682080925 56.31382861,-4.685466377 56.33889374,-4.747109827 56.31382861))
427790|2|-4.188311688|56.26369338|POLYGON((-4.161849711 56.31382861,-4.223826715 56.28876183,-4.285714286 56.26369338,-4.282624369 56.23862328,-4.279538905 56.2135515,-4.276457883 56.18847807,-4.214697406 56.2135515,-4.152847873 56.23862328,-4.090909091 56.26369338,-4.093862816 56.28876183,-4.096820809 56.31382861,-4.09978308 56.33889374,-4.161849711 56.31382861))
427792|2|-3.798701299|56.26369338|POLYGON((-3.771676301 56.31382861,-3.833935018 56.28876183,-3.896103896 56.26369338,-3.893294881 56.23862328,-3.890489914 56.2135515,-3.887688985 56.18847807,-3.825648415 56.2135515,-3.763518385 56.23862328,-3.701298701 56.26369338,-3.703971119 56.28876183,-3.706647399 56.31382861,-3.709327549 56.33889374,-3.771676301 56.31382861))
427793|2|-3.603896104|56.26369338|POLYGON((-3.576589595 56.31382861,-3.63898917 56.28876183,-3.701298701 56.26369338,-3.698630137 56.23862328,-3.695965418 56.2135515,-3.693304536 56.18847807,-3.631123919 56.2135515,-3.568853641 56.23862328,-3.506493506 56.26369338,-3.509025271 56.28876183,-3.511560694 56.31382861,-3.514099783 56.33889374,-3.576589595 56.31382861))
427794|2|-3.409090909|56.26369338|POLYGON((-3.38150289 56.31382861,-3.444043321 56.28876183,-3.506493506 56.26369338,-3.503965393 56.23862328,-3.501440922 56.2135515,-3.498920086 56.18847807,-3.436599424 56.2135515,-3.374188897 56.23862328,-3.311688312 56.26369338,-3.314079422 56.28876183,-3.316473988 56.31382861,-3.318872017 56.33889374,-3.38150289 56.31382861))
427795|2|-3.214285714|56.26369338|POLYGON((-3.186416185 56.31382861,-3.249097473 56.28876183,-3.311688312 56.26369338,-3.309300649 56.23862328,-3.306916427 56.2135515,-3.304535637 56.18847807,-3.242074928 56.2135515,-3.179524153 56.23862328,-3.116883117 56.26369338,-3.119133574 56.28876183,-3.121387283 56.31382861,-3.123644252 56.33889374,-3.186416185 56.31382861))
427796|2|-3.019480519|56.26369338|POLYGON((-2.99132948 56.31382861,-3.054151625 56.28876183,-3.116883117 56.26369338,-3.114635905 56.23862328,-3.112391931 56.2135515,-3.110151188 56.18847807,-3.047550432 56.2135515,-2.984859409 56.23862328,-2.922077922 56.26369338,-2.924187726 56.28876183,-2.926300578 56.31382861,-2.928416486 56.33889374,-2.99132948 56.31382861))
427797|2|-2.824675325|56.26369338|POLYGON((-2.796242775 56.31382861,-2.859205776 56.28876183,-2.922077922 56.26369338,-2.919971161 56.23862328,-2.917867435 56.2135515,-2.915766739 56.18847807,-2.853025937 56.2135515,-2.790194665 56.23862328,-2.727272727 56.26369338,-2.729241877 56.28876183,-2.731213873 56.31382861,-2.73318872 56.33889374,-2.796242775 56.31382861))
427798|2|-2.62987013|56.26369338|POLYGON((-2.601156069 56.31382861,-2.664259928 56.28876183,-2.727272727 56.26369338,-2.725306417 56.23862328,-2.723342939 56.2135515,-2.721382289 56.18847807,-2.658501441 56.2135515,-2.595529921 56.23862328,-2.532467532 56.26369338,-2.534296029 56.28876183,-2.536127168 56.31382861,-2.537960954 56.33889374,-2.601156069 56.31382861))
429637|2|-5.151187905|56.18847807|POLYGON((-5.126171593 56.23862328,-5.187319885 56.2135515,-5.24838013 56.18847807,-5.244604317 56.16340296,-5.240833932 56.13832619,-5.237068966 56.11324774,-5.176132279 56.13832619,-5.115107914 56.16340296,-5.05399568 56.18847807,-5.057636888 56.2135515,-5.061283345 56.23862328,-5.064935065 56.26369338,-5.126171593 56.23862328))
429638|14|-4.956803456|56.18847807|POLYGON((-4.931506849 56.23862328,-4.992795389 56.2135515,-5.05399568 56.18847807,-5.050359712 56.16340296,-5.046728972 56.13832619,-5.043103448 56.11324774,-4.982027318 56.13832619,-4.920863309 56.16340296,-4.859611231 56.18847807,-4.863112392 56.2135515,-4.866618601 56.23862328,-4.87012987 56.26369338,-4.931506849 56.23862328))
429639|2|-4.762419006|56.18847807|POLYGON((-4.736842105 56.23862328,-4.798270893 56.2135515,-4.859611231 56.18847807,-4.856115108 56.16340296,-4.852624012 56.13832619,-4.849137931 56.11324774,-4.787922358 56.13832619,-4.726618705 56.16340296,-4.665226782 56.18847807,-4.668587896 56.2135515,-4.671953857 56.23862328,-4.675324675 56.26369338,-4.736842105 56.23862328))
429640|2|-4.568034557|56.18847807|POLYGON((-4.542177361 56.23862328,-4.603746398 56.2135515,-4.665226782 56.18847807,-4.661870504 56.16340296,-4.658519051 56.13832619,-4.655172414 56.11324774,-4.593817398 56.13832619,-4.532374101 56.16340296,-4.470842333 56.18847807,-4.474063401 56.2135515,-4.477289113 56.23862328,-4.480519481 56.26369338,-4.542177361 56.23862328))
429641|2|-4.373650108|56.18847807|POLYGON((-4.347512617 56.23862328,-4.409221902 56.2135515,-4.470842333 56.18847807,-4.467625899 56.16340296,-4.464414091 56.13832619,-4.461206897 56.11324774,-4.399712437 56.13832619,-4.338129496 56.16340296,-4.276457883 56.18847807,-4.279538905 56.2135515,-4.282624369 56.23862328,-4.285714286 56.26369338,-4.347512617 56.23862328))
429642|2|-4.179265659|56.18847807|POLYGON((-4.152847873 56.23862328,-4.214697406 56.2135515,-4.276457883 56.18847807,-4.273381295 56.16340296,-4.27030913 56.13832619,-4.267241379 56.11324774,-4.205607477 56.13832619,-4.143884892 56.16340296,-4.082073434 56.18847807,-4.085014409 56.2135515,-4.087959625 56.23862328,-4.090909091 56.26369338,-4.152847873 56.23862328))
429643|2|-3.98488121|56.18847807|POLYGON((-3.958183129 56.23862328,-4.020172911 56.2135515,-4.082073434 56.18847807,-4.079136691 56.16340296,-4.07620417 56.13832619,-4.073275862 56.11324774,-4.011502516 56.13832619,-3.949640288 56.16340296,-3.887688985 56.18847807,-3.890489914 56.2135515,-3.893294881 56.23862328,-3.896103896 56.26369338,-3.958183129 56.23862328))
429644|2|-3.79049676|56.18847807|POLYGON((-3.763518385 56.23862328,-3.825648415 56.2135515,-3.887688985 56.18847807,-3.884892086 56.16340296,-3.882099209 56.13832619,-3.879310345 56.11324774,-3.817397556 56.13832619,-3.755395683 56.16340296,-3.693304536 56.18847807,-3.695965418 56.2135515,-3.698630137 56.23862328,-3.701298701 56.26369338,-3.763518385 56.23862328))
429645|2|-3.596112311|56.18847807|POLYGON((-3.568853641 56.23862328,-3.631123919 56.2135515,-3.693304536 56.18847807,-3.690647482 56.16340296,-3.687994249 56.13832619,-3.685344828 56.11324774,-3.623292595 56.13832619,-3.561151079 56.16340296,-3.498920086 56.18847807,-3.501440922 56.2135515,-3.503965393 56.23862328,-3.506493506 56.26369338,-3.568853641 56.23862328))
429646|2|-3.401727862|56.18847807|POLYGON((-3.374188897 56.23862328,-3.436599424 56.2135515,-3.498920086 56.18847807,-3.496402878 56.16340296,-3.493889288 56.13832619,-3.49137931 56.11324774,-3.429187635 56.13832619,-3.366906475 56.16340296,-3.304535637 56.18847807,-3.306916427 56.2135515,-3.309300649 56.23862328,-3.311688312 56.26369338,-3.374188897 56.23862328))
429647|2|-3.207343413|56.18847807|POLYGON((-3.179524153 56.23862328,-3.242074928 56.2135515,-3.304535637 56.18847807,-3.302158273 56.16340296,-3.299784328 56.13832619,-3.297413793 56.11324774,-3.235082674 56.13832619,-3.172661871 56.16340296,-3.110151188 56.18847807,-3.112391931 56.2135515,-3.114635905 56.23862328,-3.116883117 56.26369338,-3.179524153 56.23862328))
429648|2|-3.012958963|56.18847807|POLYGON((-2.984859409 56.23862328,-3.047550432 56.2135515,-3.110151188 56.18847807,-3.107913669 56.16340296,-3.105679367 56.13832619,-3.103448276 56.11324774,-3.040977714 56.13832619,-2.978417266 56.16340296,-2.915766739 56.18847807,-2.917867435 56.2135515,-2.919971161 56.23862328,-2.922077922 56.26369338,-2.984859409 56.23862328))
429649|2|-2.818574514|56.18847807|POLYGON((-2.790194665 56.23862328,-2.853025937 56.2135515,-2.915766739 56.18847807,-2.913669065 56.16340296,-2.911574407 56.13832619,-2.909482759 56.11324774,-2.846872753 56.13832619,-2.784172662 56.16340296,-2.721382289 56.18847807,-2.723342939 56.2135515,-2.725306417 56.23862328,-2.727272727 56.26369338,-2.790194665 56.23862328))
431491|2|-5.528017241|56.11324774|POLYGON((-5.503597122 56.16340296,-5.5643422 56.13832619,-5.625 56.11324774,-5.620961953 56.08816762,-5.616929699 56.06308583,-5.612903226 56.03800236,-5.552367288 56.06308583,-5.491744436 56.08816762,-5.431034483 56.11324774,-5.434938893 56.13832619,-5.438848921 56.16340296,-5.442764579 56.18847807,-5.503597122 56.16340296))
431492|2|-5.334051724|56.11324774|POLYGON((-5.309352518 56.16340296,-5.370237239 56.13832619,-5.431034483 56.11324774,-5.427135678 56.08816762,-5.423242468 56.06308583,-5.419354839 56.03800236,-5.358680057 56.06308583,-5.297918162 56.08816762,-5.237068966 56.11324774,-5.240833932 56.13832619,-5.244604317 56.16340296,-5.24838013 56.18847807,-5.309352518 56.16340296))
431493|2|-5.140086207|56.11324774|POLYGON((-5.115107914 56.16340296,-5.176132279 56.13832619,-5.237068966 56.11324774,-5.233309404 56.08816762,-5.229555237 56.06308583,-5.225806452 56.03800236,-5.164992826 56.06308583,-5.104091888 56.08816762,-5.043103448 56.11324774,-5.046728972 56.13832619,-5.050359712 56.16340296,-5.05399568 56.18847807,-5.115107914 56.16340296))
431494|2|-4.94612069|56.11324774|POLYGON((-4.920863309 56.16340296,-4.982027318 56.13832619,-5.043103448 56.11324774,-5.03948313 56.08816762,-5.035868006 56.06308583,-5.032258065 56.03800236,-4.971305595 56.06308583,-4.910265614 56.08816762,-4.849137931 56.11324774,-4.852624012 56.13832619,-4.856115108 56.16340296,-4.859611231 56.18847807,-4.920863309 56.16340296))
431495|2|-4.752155172|56.11324774|POLYGON((-4.726618705 56.16340296,-4.787922358 56.13832619,-4.849137931 56.11324774,-4.845656856 56.08816762,-4.842180775 56.06308583,-4.838709677 56.03800236,-4.777618364 56.06308583,-4.71643934 56.08816762,-4.655172414 56.11324774,-4.658519051 56.13832619,-4.661870504 56.16340296,-4.665226782 56.18847807,-4.726618705 56.16340296))
431496|2|-4.558189655|56.11324774|POLYGON((-4.532374101 56.16340296,-4.593817398 56.13832619,-4.655172414 56.11324774,-4.651830581 56.08816762,-4.648493544 56.06308583,-4.64516129 56.03800236,-4.583931133 56.06308583,-4.522613065 56.08816762,-4.461206897 56.11324774,-4.464414091 56.13832619,-4.467625899 56.16340296,-4.470842333 56.18847807,-4.532374101 56.16340296))
431497|2|-4.364224138|56.11324774|POLYGON((-4.338129496 56.16340296,-4.399712437 56.13832619,-4.461206897 56.11324774,-4.458004307 56.08816762,-4.454806313 56.06308583,-4.451612903 56.03800236,-4.390243902 56.06308583,-4.328786791 56.08816762,-4.267241379 56.11324774,-4.27030913 56.13832619,-4.273381295 56.16340296,-4.276457883 56.18847807,-4.338129496 56.16340296))
431498|2|-4.170258621|56.11324774|POLYGON((-4.143884892 56.16340296,-4.205607477 56.13832619,-4.267241379 56.11324774,-4.264178033 56.08816762,-4.261119082 56.06308583,-4.258064516 56.03800236,-4.196556671 56.06308583,-4.134960517 56.08816762,-4.073275862 56.11324774,-4.07620417 56.13832619,-4.079136691 56.16340296,-4.082073434 56.18847807,-4.143884892 56.16340296))
431499|2|-3.976293103|56.11324774|POLYGON((-3.949640288 56.16340296,-4.011502516 56.13832619,-4.073275862 56.11324774,-4.070351759 56.08816762,-4.067431851 56.06308583,-4.064516129 56.03800236,-4.00286944 56.06308583,-3.941134243 56.08816762,-3.879310345 56.11324774,-3.882099209 56.13832619,-3.884892086 56.16340296,-3.887688985 56.18847807,-3.949640288 56.16340296))
431500|2|-3.782327586|56.11324774|POLYGON((-3.755395683 56.16340296,-3.817397556 56.13832619,-3.879310345 56.11324774,-3.876525485 56.08816762,-3.87374462 56.06308583,-3.870967742 56.03800236,-3.809182209 56.06308583,-3.747307968 56.08816762,-3.685344828 56.11324774,-3.687994249 56.13832619,-3.690647482 56.16340296,-3.693304536 56.18847807,-3.755395683 56.16340296))
431501|2|-3.588362069|56.11324774|POLYGON((-3.561151079 56.16340296,-3.623292595 56.13832619,-3.685344828 56.11324774,-3.68269921 56.08816762,-3.680057389 56.06308583,-3.677419355 56.03800236,-3.615494978 56.06308583,-3.553481694 56.08816762,-3.49137931 56.11324774,-3.493889288 56.13832619,-3.496402878 56.16340296,-3.498920086 56.18847807,-3.561151079 56.16340296))
431502|2|-3.394396552|56.11324774|POLYGON((-3.366906475 56.16340296,-3.429187635 56.13832619,-3.49137931 56.11324774,-3.488872936 56.08816762,-3.486370158 56.06308583,-3.483870968 56.03800236,-3.421807747 56.06308583,-3.35965542 56.08816762,-3.297413793 56.11324774,-3.299784328 56.13832619,-3.302158273 56.16340296,-3.304535637 56.18847807,-3.366906475 56.16340296))
431503|2|-3.200431034|56.11324774|POLYGON((-3.172661871 56.16340296,-3.235082674 56.13832619,-3.297413793 56.11324774,-3.295046662 56.08816762,-3.292682927 56.06308583,-3.290322581 56.03800236,-3.228120516 56.06308583,-3.165829146 56.08816762,-3.103448276 56.11324774,-3.105679367 56.13832619,-3.107913669 56.16340296,-3.110151188 56.18847807,-3.172661871 56.16340296))
431506|2|-2.618534483|56.11324774|POLYGON((-2.589928058 56.16340296,-2.652767793 56.13832619,-2.715517241 56.11324774,-2.713567839 56.08816762,-2.711621234 56.06308583,-2.709677419 56.03800236,-2.647058824 56.06308583,-2.584350323 56.08816762,-2.521551724 56.11324774,-2.523364486 56.13832619,-2.525179856 56.16340296,-2.52699784 56.18847807,-2.589928058 56.16340296))
433347|2|-6.290322581|56.03800236|POLYGON((-6.267049533 56.08816762,-6.327116212 56.06308583,-6.387096774 56.03800236,-6.38252149 56.01291722,-6.377952756 55.9878304,-6.373390558 55.9627419,-6.313528991 55.9878304,-6.253581662 56.01291722,-6.193548387 56.03800236,-6.197991392 56.06308583,-6.202440775 56.08816762,-6.206896552 56.11324774,-6.267049533 56.08816762))
433351|2|-5.516129032|56.03800236|POLYGON((-5.491744436 56.08816762,-5.552367288 56.06308583,-5.612903226 56.03800236,-5.608882521 56.01291722,-5.604867573 55.9878304,-5.600858369 55.9627419,-5.540443808 55.9878304,-5.479942693 56.01291722,-5.419354839 56.03800236,-5.423242468 56.06308583,-5.427135678 56.08816762,-5.431034483 56.11324774,-5.491744436 56.08816762))
433354|5|-4.935483871|56.03800236|POLYGON((-4.910265614 56.08816762,-4.971305595 56.06308583,-5.032258065 56.03800236,-5.028653295 56.01291722,-5.025053686 55.9878304,-5.021459227 55.9627419,-4.960629921 55.9878304,-4.899713467 56.01291722,-4.838709677 56.03800236,-4.842180775 56.06308583,-4.845656856 56.08816762,-4.849137931 56.11324774,-4.910265614 56.08816762))
433355|2|-4.741935484|56.03800236|POLYGON((-4.71643934 56.08816762,-4.777618364 56.06308583,-4.838709677 56.03800236,-4.835243553 56.01291722,-4.831782391 55.9878304,-4.82832618 55.9627419,-4.767358626 55.9878304,-4.706303725 56.01291722,-4.64516129 56.03800236,-4.648493544 56.06308583,-4.651830581 56.08816762,-4.655172414 56.11324774,-4.71643934 56.08816762))
433356|2|-4.548387097|56.03800236|POLYGON((-4.522613065 56.08816762,-4.583931133 56.06308583,-4.64516129 56.03800236,-4.641833811 56.01291722,-4.638511095 55.9878304,-4.635193133 55.9627419,-4.57408733 55.9878304,-4.512893983 56.01291722,-4.451612903 56.03800236,-4.454806313 56.06308583,-4.458004307 56.08816762,-4.461206897 56.11324774,-4.522613065 56.08816762))
433357|2|-4.35483871|56.03800236|POLYGON((-4.328786791 56.08816762,-4.390243902 56.06308583,-4.451612903 56.03800236,-4.448424069 56.01291722,-4.4452398 55.9878304,-4.442060086 55.9627419,-4.380816034 55.9878304,-4.319484241 56.01291722,-4.258064516 56.03800236,-4.261119082 56.06308583,-4.264178033 56.08816762,-4.267241379 56.11324774,-4.328786791 56.08816762))
433358|2|-4.161290323|56.03800236|POLYGON((-4.134960517 56.08816762,-4.196556671 56.06308583,-4.258064516 56.03800236,-4.255014327 56.01291722,-4.251968504 55.9878304,-4.248927039 55.9627419,-4.187544739 55.9878304,-4.126074499 56.01291722,-4.064516129 56.03800236,-4.067431851 56.06308583,-4.070351759 56.08816762,-4.073275862 56.11324774,-4.134960517 56.08816762))
433359|2|-3.967741935|56.03800236|POLYGON((-3.941134243 56.08816762,-4.00286944 56.06308583,-4.064516129 56.03800236,-4.061604585 56.01291722,-4.058697208 55.9878304,-4.055793991 55.9627419,-3.994273443 55.9878304,-3.932664756 56.01291722,-3.870967742 56.03800236,-3.87374462 56.06308583,-3.876525485 56.08816762,-3.879310345 56.11324774,-3.941134243 56.08816762))
433360|2|-3.774193548|56.03800236|POLYGON((-3.747307968 56.08816762,-3.809182209 56.06308583,-3.870967742 56.03800236,-3.868194842 56.01291722,-3.865425913 55.9878304,-3.862660944 55.9627419,-3.801002147 55.9878304,-3.739255014 56.01291722,-3.677419355 56.03800236,-3.680057389 56.06308583,-3.68269921 56.08816762,-3.685344828 56.11324774,-3.747307968 56.08816762))
433361|2|-3.580645161|56.03800236|POLYGON((-3.553481694 56.08816762,-3.615494978 56.06308583,-3.677419355 56.03800236,-3.6747851 56.01291722,-3.672154617 55.9878304,-3.669527897 55.9627419,-3.607730852 55.9878304,-3.545845272 56.01291722,-3.483870968 56.03800236,-3.486370158 56.06308583,-3.488872936 56.08816762,-3.49137931 56.11324774,-3.553481694 56.08816762))
433362|2|-3.387096774|56.03800236|POLYGON((-3.35965542 56.08816762,-3.421807747 56.06308583,-3.483870968 56.03800236,-3.481375358 56.01291722,-3.478883321 55.9878304,-3.47639485 55.9627419,-3.414459556 55.9878304,-3.35243553 56.01291722,-3.290322581 56.03800236,-3.292682927 56.06308583,-3.295046662 56.08816762,-3.297413793 56.11324774,-3.35965542 56.08816762))
433363|2|-3.193548387|56.03800236|POLYGON((-3.165829146 56.08816762,-3.228120516 56.06308583,-3.290322581 56.03800236,-3.287965616 56.01291722,-3.285612026 55.9878304,-3.283261803 55.9627419,-3.221188261 55.9878304,-3.159025788 56.01291722,-3.096774194 56.03800236,-3.098995696 56.06308583,-3.101220388 56.08816762,-3.103448276 56.11324774,-3.165829146 56.08816762))
433365|2|-2.806451613|56.03800236|POLYGON((-2.778176597 56.08816762,-2.840746055 56.06308583,-2.903225806 56.03800236,-2.901146132 56.01291722,-2.899069435 55.9878304,-2.896995708 55.9627419,-2.834645669 55.9878304,-2.772206304 56.01291722,-2.709677419 56.03800236,-2.711621234 56.06308583,-2.713567839 56.08816762,-2.715517241 56.11324774,-2.778176597 56.08816762))
433366|2|-2.612903226|56.03800236|POLYGON((-2.584350323 56.08816762,-2.647058824 56.06308583,-2.709677419 56.03800236,-2.70773639 56.01291722,-2.705798139 55.9878304,-2.703862661 55.9627419,-2.641374374 55.9878304,-2.578796562 56.01291722,-2.516129032 56.03800236,-2.517934003 56.06308583,-2.519741565 56.08816762,-2.521551724 56.11324774,-2.584350323 56.08816762))
433367|2|-2.419354839|56.03800236|POLYGON((-2.390524049 56.08816762,-2.453371593 56.06308583,-2.516129032 56.03800236,-2.514326648 56.01291722,-2.512526843 55.9878304,-2.510729614 55.9627419,-2.448103078 55.9878304,-2.385386819 56.01291722,-2.322580645 56.03800236,-2.324246772 56.06308583,-2.325915291 56.08816762,-2.327586207 56.11324774,-2.390524049 56.08816762))
435214|2|-5.697424893|55.9627419|POLYGON((-5.673352436 56.01291722,-5.733715104 55.9878304,-5.793991416 55.9627419,-5.789849893 55.93765171,-5.785714286 55.91255985,-5.781584582 55.8874663,-5.721428571 55.91255985,-5.661186562 55.93765171,-5.600858369 55.9627419,-5.604867573 55.9878304,-5.608882521 56.01291722,-5.612903226 56.03800236,-5.673352436 56.01291722))
435215|2|-5.504291845|55.9627419|POLYGON((-5.479942693 56.01291722,-5.540443808 55.9878304,-5.600858369 55.9627419,-5.596854896 55.93765171,-5.592857143 55.91255985,-5.588865096 55.8874663,-5.528571429 55.91255985,-5.468191565 55.93765171,-5.407725322 55.9627419,-5.411596278 55.9878304,-5.415472779 56.01291722,-5.419354839 56.03800236,-5.479942693 56.01291722))
435217|2|-5.118025751|55.9627419|POLYGON((-5.093123209 56.01291722,-5.153901217 55.9878304,-5.214592275 55.9627419,-5.210864904 55.93765171,-5.207142857 55.91255985,-5.203426124 55.8874663,-5.142857143 55.91255985,-5.082201573 55.93765171,-5.021459227 55.9627419,-5.025053686 55.9878304,-5.028653295 56.01291722,-5.032258065 56.03800236,-5.093123209 56.01291722))
435218|2|-4.924892704|55.9627419|POLYGON((-4.899713467 56.01291722,-4.960629921 55.9878304,-5.021459227 55.9627419,-5.017869907 55.93765171,-5.014285714 55.91255985,-5.010706638 55.8874663,-4.95 55.91255985,-4.889206576 55.93765171,-4.82832618 55.9627419,-4.831782391 55.9878304,-4.835243553 56.01291722,-4.838709677 56.03800236,-4.899713467 56.01291722))
435219|2|-4.731759657|55.9627419|POLYGON((-4.706303725 56.01291722,-4.767358626 55.9878304,-4.82832618 55.9627419,-4.824874911 55.93765171,-4.821428571 55.91255985,-4.817987152 55.8874663,-4.757142857 55.91255985,-4.69621158 55.93765171,-4.635193133 55.9627419,-4.638511095 55.9878304,-4.641833811 56.01291722,-4.64516129 56.03800236,-4.706303725 56.01291722))
435220|2|-4.538626609|55.9627419|POLYGON((-4.512893983 56.01291722,-4.57408733 55.9878304,-4.635193133 55.9627419,-4.631879914 55.93765171,-4.628571429 55.91255985,-4.625267666 55.8874663,-4.564285714 55.91255985,-4.503216583 55.93765171,-4.442060086 55.9627419,-4.4452398 55.9878304,-4.448424069 56.01291722,-4.451612903 56.03800236,-4.512893983 56.01291722))
435221|2|-4.345493562|55.9627419|POLYGON((-4.319484241 56.01291722,-4.380816034 55.9878304,-4.442060086 55.9627419,-4.438884918 55.93765171,-4.435714286 55.91255985,-4.43254818 55.8874663,-4.371428571 55.91255985,-4.310221587 55.93765171,-4.248927039 55.9627419,-4.251968504 55.9878304,-4.255014327 56.01291722,-4.258064516 56.03800236,-4.319484241 56.01291722))
435222|2|-4.152360515|55.9627419|POLYGON((-4.126074499 56.01291722,-4.187544739 55.9878304,-4.248927039 55.9627419,-4.245889921 55.93765171,-4.242857143 55.91255985,-4.239828694 55.8874663,-4.178571429 55.91255985,-4.11722659 55.93765171,-4.055793991 55.9627419,-4.058697208 55.9878304,-4.061604585 56.01291722,-4.064516129 56.03800236,-4.126074499 56.01291722))
435223|2|-3.959227468|55.9627419|POLYGON((-3.932664756 56.01291722,-3.994273443 55.9878304,-4.055793991 55.9627419,-4.052894925 55.93765171,-4.05 55.91255985,-4.047109208 55.8874663,-3.985714286 55.91255985,-3.924231594 55.93765171,-3.862660944 55.9627419,-3.865425913 55.9878304,-3.868194842 56.01291722,-3.870967742 56.03800236,-3.932664756 56.01291722))
435224|2|-3.766094421|55.9627419|POLYGON((-3.739255014 56.01291722,-3.801002147 55.9878304,-3.862660944 55.9627419,-3.859899929 55.93765171,-3.857142857 55.91255985,-3.854389722 55.8874663,-3.792857143 55.91255985,-3.731236598 55.93765171,-3.669527897 55.9627419,-3.672154617 55.9878304,-3.6747851 56.01291722,-3.677419355 56.03800236,-3.739255014 56.01291722))
435225|2|-3.572961373|55.9627419|POLYGON((-3.545845272 56.01291722,-3.607730852 55.9878304,-3.669527897 55.9627419,-3.666904932 55.93765171,-3.664285714 55.91255985,-3.661670236 55.8874663,-3.6 55.91255985,-3.538241601 55.93765171,-3.47639485 55.9627419,-3.478883321 55.9878304,-3.481375358 56.01291722,-3.483870968 56.03800236,-3.545845272 56.01291722))
435226|2|-3.379828326|55.9627419|POLYGON((-3.35243553 56.01291722,-3.414459556 55.9878304,-3.47639485 55.9627419,-3.473909936 55.93765171,-3.471428571 55.91255985,-3.468950749 55.8874663,-3.407142857 55.91255985,-3.345246605 55.93765171,-3.283261803 55.9627419,-3.285612026 55.9878304,-3.287965616 56.01291722,-3.290322581 56.03800236,-3.35243553 56.01291722))
435227|2|-3.186695279|55.9627419|POLYGON((-3.159025788 56.01291722,-3.221188261 55.9878304,-3.283261803 55.9627419,-3.280914939 55.93765171,-3.278571429 55.91255985,-3.276231263 55.8874663,-3.214285714 55.91255985,-3.152251608 55.93765171,-3.090128755 55.9627419,-3.09234073 55.9878304,-3.094555874 56.01291722,-3.096774194 56.03800236,-3.159025788 56.01291722))
435228|2|-2.993562232|55.9627419|POLYGON((-2.965616046 56.01291722,-3.027916965 55.9878304,-3.090128755 55.9627419,-3.087919943 55.93765171,-3.085714286 55.91255985,-3.083511777 55.8874663,-3.021428571 55.91255985,-2.959256612 55.93765171,-2.896995708 55.9627419,-2.899069435 55.9878304,-2.901146132 56.01291722,-2.903225806 56.03800236,-2.965616046 56.01291722))
435229|2|-2.800429185|55.9627419|POLYGON((-2.772206304 56.01291722,-2.834645669 55.9878304,-2.896995708 55.9627419,-2.894924946 55.93765171,-2.892857143 55.91255985,-2.890792291 55.8874663,-2.828571429 55.91255985,-2.766261615 55.93765171,-2.703862661 55.9627419,-2.705798139 55.9878304,-2.70773639 56.01291722,-2.709677419 56.03800236,-2.772206304 56.01291722))
435230|2|-2.607296137|55.9627419|POLYGON((-2.578796562 56.01291722,-2.641374374 55.9878304,-2.703862661 55.9627419,-2.70192995 55.93765171,-2.7 55.91255985,-2.698072805 55.8874663,-2.635714286 55.91255985,-2.573266619 55.93765171,-2.510729614 55.9627419,-2.512526843 55.9878304,-2.514326648 56.01291722,-2.516129032 56.03800236,-2.578796562 56.01291722))
435231|2|-2.41416309|55.9627419|POLYGON((-2.385386819 56.01291722,-2.448103078 55.9878304,-2.510729614 55.9627419,-2.508934954 55.93765171,-2.507142857 55.91255985,-2.505353319 55.8874663,-2.442857143 55.91255985,-2.380271623 55.93765171,-2.317596567 55.9627419,-2.319255548 55.9878304,-2.320916905 56.01291722,-2.322580645 56.03800236,-2.385386819 56.01291722))
437080|2|-6.070663812|55.8874663|POLYGON((-6.047176555 55.93765171,-6.107142857 55.91255985,-6.167023555 55.8874663,-6.162624822 55.86237106,-6.158232359 55.83727414,-6.153846154 55.81217552,-6.094084105 55.83727414,-6.034236805 55.86237106,-5.974304069 55.8874663,-5.978571429 55.91255985,-5.982844889 55.93765171,-5.987124464 55.9627419,-6.047176555 55.93765171))
437081|2|-5.877944325|55.8874663|POLYGON((-5.854181558 55.93765171,-5.914285714 55.91255985,-5.974304069 55.8874663,-5.970042796 55.86237106,-5.965787598 55.83727414,-5.961538462 55.81217552,-5.901639344 55.83727414,-5.841654779 55.86237106,-5.781584582 55.8874663,-5.785714286 55.91255985,-5.789849893 55.93765171,-5.793991416 55.9627419,-5.854181558 55.93765171))
437084|2|-5.299785867|55.8874663|POLYGON((-5.275196569 55.93765171,-5.335714286 55.91255985,-5.39614561 55.8874663,-5.392296719 55.86237106,-5.388453314 55.83727414,-5.384615385 55.81217552,-5.324305061 55.83727414,-5.263908702 55.86237106,-5.203426124 55.8874663,-5.207142857 55.91255985,-5.210864904 55.93765171,-5.214592275 55.9627419,-5.275196569 55.93765171))
437085|2|-5.107066381|55.8874663|POLYGON((-5.082201573 55.93765171,-5.142857143 55.91255985,-5.203426124 55.8874663,-5.199714693 55.86237106,-5.196008553 55.83727414,-5.192307692 55.81217552,-5.131860299 55.83727414,-5.071326676 55.86237106,-5.010706638 55.8874663,-5.014285714 55.91255985,-5.017869907 55.93765171,-5.021459227 55.9627419,-5.082201573 55.93765171))
437086|2|-4.914346895|55.8874663|POLYGON((-4.889206576 55.93765171,-4.95 55.91255985,-5.010706638 55.8874663,-5.007132668 55.86237106,-5.003563792 55.83727414,-5 55.81217552,-4.939415538 55.83727414,-4.87874465 55.86237106,-4.817987152 55.8874663,-4.821428571 55.91255985,-4.824874911 55.93765171,-4.82832618 55.9627419,-4.889206576 55.93765171))
437087|2|-4.721627409|55.8874663|POLYGON((-4.69621158 55.93765171,-4.757142857 55.91255985,-4.817987152 55.8874663,-4.814550642 55.86237106,-4.811119031 55.83727414,-4.807692308 55.81217552,-4.746970777 55.83727414,-4.686162625 55.86237106,-4.625267666 55.8874663,-4.628571429 55.91255985,-4.631879914 55.93765171,-4.635193133 55.9627419,-4.69621158 55.93765171))
437088|2|-4.528907923|55.8874663|POLYGON((-4.503216583 55.93765171,-4.564285714 55.91255985,-4.625267666 55.8874663,-4.621968616 55.86237106,-4.618674269 55.83727414,-4.615384615 55.81217552,-4.554526016 55.83727414,-4.493580599 55.86237106,-4.43254818 55.8874663,-4.435714286 55.91255985,-4.438884918 55.93765171,-4.442060086 55.9627419,-4.503216583 55.93765171))
437089|2|-4.336188437|55.8874663|POLYGON((-4.310221587 55.93765171,-4.371428571 55.91255985,-4.43254818 55.8874663,-4.429386591 55.86237106,-4.426229508 55.83727414,-4.423076923 55.81217552,-4.362081254 55.83727414,-4.300998573 55.86237106,-4.239828694 55.8874663,-4.242857143 55.91255985,-4.245889921 55.93765171,-4.248927039 55.9627419,-4.310221587 55.93765171))
437090|2|-4.143468951|55.8874663|POLYGON((-4.11722659 55.93765171,-4.178571429 55.91255985,-4.239828694 55.8874663,-4.236804565 55.86237106,-4.233784747 55.83727414,-4.230769231 55.81217552,-4.169636493 55.83727414,-4.108416548 55.86237106,-4.047109208 55.8874663,-4.05 55.91255985,-4.052894925 55.93765171,-4.055793991 55.9627419,-4.11722659 55.93765171))
437091|2|-3.950749465|55.8874663|POLYGON((-3.924231594 55.93765171,-3.985714286 55.91255985,-4.047109208 55.8874663,-4.044222539 55.86237106,-4.041339986 55.83727414,-4.038461538 55.81217552,-3.977191732 55.83727414,-3.915834522 55.86237106,-3.854389722 55.8874663,-3.857142857 55.91255985,-3.859899929 55.93765171,-3.862660944 55.9627419,-3.924231594 55.93765171))
437092|2|-3.758029979|55.8874663|POLYGON((-3.731236598 55.93765171,-3.792857143 55.91255985,-3.854389722 55.8874663,-3.851640514 55.86237106,-3.848895225 55.83727414,-3.846153846 55.81217552,-3.784746971 55.83727414,-3.723252496 55.86237106,-3.661670236 55.8874663,-3.664285714 55.91255985,-3.666904932 55.93765171,-3.669527897 55.9627419,-3.731236598 55.93765171))
437093|2|-3.565310493|55.8874663|POLYGON((-3.538241601 55.93765171,-3.6 55.91255985,-3.661670236 55.8874663,-3.659058488 55.86237106,-3.656450463 55.83727414,-3.653846154 55.81217552,-3.59230221 55.83727414,-3.530670471 55.86237106,-3.468950749 55.8874663,-3.471428571 55.91255985,-3.473909936 55.93765171,-3.47639485 55.9627419,-3.538241601 55.93765171))
437094|2|-3.372591006|55.8874663|POLYGON((-3.345246605 55.93765171,-3.407142857 55.91255985,-3.468950749 55.8874663,-3.466476462 55.86237106,-3.464005702 55.83727414,-3.461538462 55.81217552,-3.399857448 55.83727414,-3.338088445 55.86237106,-3.276231263 55.8874663,-3.278571429 55.91255985,-3.280914939 55.93765171,-3.283261803 55.9627419,-3.345246605 55.93765171))
437095|2|-3.17987152|55.8874663|POLYGON((-3.152251608 55.93765171,-3.214285714 55.91255985,-3.276231263 55.8874663,-3.273894437 55.86237106,-3.271560941 55.83727414,-3.269230769 55.81217552,-3.207412687 55.83727414,-3.145506419 55.86237106,-3.083511777 55.8874663,-3.085714286 55.91255985,-3.087919943 55.93765171,-3.090128755 55.9627419,-3.152251608 55.93765171))
437096|2|-2.987152034|55.8874663|POLYGON((-2.959256612 55.93765171,-3.021428571 55.91255985,-3.083511777 55.8874663,-3.081312411 55.86237106,-3.07911618 55.83727414,-3.076923077 55.81217552,-3.014967926 55.83727414,-2.952924394 55.86237106,-2.890792291 55.8874663,-2.892857143 55.91255985,-2.894924946 55.93765171,-2.896995708 55.9627419,-2.959256612 55.93765171))
437097|2|-2.794432548|55.8874663|POLYGON((-2.766261615 55.93765171,-2.828571429 55.91255985,-2.890792291 55.8874663,-2.888730385 55.86237106,-2.886671418 55.83727414,-2.884615385 55.81217552,-2.822523165 55.83727414,-2.760342368 55.86237106,-2.698072805 55.8874663,-2.7 55.91255985,-2.70192995 55.93765171,-2.703862661 55.9627419,-2.766261615 55.93765171))
437099|14|-2.408993576|55.8874663|POLYGON((-2.380271623 55.93765171,-2.442857143 55.91255985,-2.505353319 55.8874663,-2.503566334 55.86237106,-2.501781896 55.83727414,-2.5 55.81217552,-2.437633642 55.83727414,-2.375178317 55.86237106,-2.312633833 55.8874663,-2.314285714 55.91255985,-2.315939957 55.93765171,-2.317596567 55.9627419,-2.380271623 55.93765171))
437100|2|-2.21627409|55.8874663|POLYGON((-2.187276626 55.93765171,-2.25 55.91255985,-2.312633833 55.8874663,-2.310984308 55.86237106,-2.309337135 55.83727414,-2.307692308 55.81217552,-2.245188881 55.83727414,-2.182596291 55.86237106,-2.119914347 55.8874663,-2.121428571 55.91255985,-2.122944961 55.93765171,-2.124463519 55.9627419,-2.187276626 55.93765171))
437101|2|-2.023554604|55.8874663|POLYGON((-1.99428163 55.93765171,-2.057142857 55.91255985,-2.119914347 55.8874663,-2.118402282 55.86237106,-2.116892373 55.83727414,-2.115384615 55.81217552,-2.05274412 55.83727414,-1.990014265 55.86237106,-1.927194861 55.8874663,-1.928571429 55.91255985,-1.929949964 55.93765171,-1.931330472 55.9627419,-1.99428163 55.93765171))
438951|2|-6.25|55.81217552|POLYGON((-6.22681883 55.86237106,-6.286528867 55.83727414,-6.346153846 55.81217552,-6.341637011 55.78707522,-6.3371266 55.76197323,-6.332622601 55.73686954,-6.27311522 55.76197323,-6.213523132 55.78707522,-6.153846154 55.81217552,-6.158232359 55.83727414,-6.162624822 55.86237106,-6.167023555 55.8874663,-6.22681883 55.86237106))
438954|2|-5.673076923|55.81217552|POLYGON((-5.649072753 55.86237106,-5.709194583 55.83727414,-5.769230769 55.81217552,-5.765124555 55.78707522,-5.761024182 55.76197323,-5.756929638 55.73686954,-5.697012802 55.76197323,-5.637010676 55.78707522,-5.576923077 55.81217552,-5.580898076 55.83727414,-5.584878745 55.86237106,-5.588865096 55.8874663,-5.649072753 55.86237106))
438955|2|-5.480769231|55.81217552|POLYGON((-5.456490728 55.86237106,-5.516749822 55.83727414,-5.576923077 55.81217552,-5.572953737 55.78707522,-5.568990043 55.76197323,-5.565031983 55.73686954,-5.504978663 55.76197323,-5.444839858 55.78707522,-5.384615385 55.81217552,-5.388453314 55.83727414,-5.392296719 55.86237106,-5.39614561 55.8874663,-5.456490728 55.86237106))
438957|2|-5.096153846|55.81217552|POLYGON((-5.071326676 55.86237106,-5.131860299 55.83727414,-5.192307692 55.81217552,-5.1886121 55.78707522,-5.184921764 55.76197323,-5.181236674 55.73686954,-5.120910384 55.76197323,-5.060498221 55.78707522,-5 55.81217552,-5.003563792 55.83727414,-5.007132668 55.86237106,-5.010706638 55.8874663,-5.071326676 55.86237106))
438958|2|-4.903846154|55.81217552|POLYGON((-4.87874465 55.86237106,-4.939415538 55.83727414,-5 55.81217552,-4.996441281 55.78707522,-4.992887624 55.76197323,-4.989339019 55.73686954,-4.928876245 55.76197323,-4.868327402 55.78707522,-4.807692308 55.81217552,-4.811119031 55.83727414,-4.814550642 55.86237106,-4.817987152 55.8874663,-4.87874465 55.86237106))
438959|5|-4.711538462|55.81217552|POLYGON((-4.686162625 55.86237106,-4.746970777 55.83727414,-4.807692308 55.81217552,-4.804270463 55.78707522,-4.800853485 55.76197323,-4.797441365 55.73686954,-4.736842105 55.76197323,-4.676156584 55.78707522,-4.615384615 55.81217552,-4.618674269 55.83727414,-4.621968616 55.86237106,-4.625267666 55.8874663,-4.686162625 55.86237106))
438960|2|-4.519230769|55.81217552|POLYGON((-4.493580599 55.86237106,-4.554526016 55.83727414,-4.615384615 55.81217552,-4.612099644 55.78707522,-4.608819346 55.76197323,-4.60554371 55.73686954,-4.544807966 55.76197323,-4.483985765 55.78707522,-4.423076923 55.81217552,-4.426229508 55.83727414,-4.429386591 55.86237106,-4.43254818 55.8874663,-4.493580599 55.86237106))
438961|2|-4.326923077|55.81217552|POLYGON((-4.300998573 55.86237106,-4.362081254 55.83727414,-4.423076923 55.81217552,-4.419928826 55.78707522,-4.416785206 55.76197323,-4.413646055 55.73686954,-4.352773826 55.76197323,-4.291814947 55.78707522,-4.230769231 55.81217552,-4.233784747 55.83727414,-4.236804565 55.86237106,-4.239828694 55.8874663,-4.300998573 55.86237106))
438962|2|-4.134615385|55.81217552|POLYGON((-4.108416548 55.86237106,-4.169636493 55.83727414,-4.230769231 55.81217552,-4.227758007 55.78707522,-4.224751067 55.76197323,-4.221748401 55.73686954,-4.160739687 55.76197323,-4.099644128 55.78707522,-4.038461538 55.81217552,-4.041339986 55.83727414,-4.044222539 55.86237106,-4.047109208 55.8874663,-4.108416548 55.86237106))
438963|2|-3.942307692|55.81217552|POLYGON((-3.915834522 55.86237106,-3.977191732 55.83727414,-4.038461538 55.81217552,-4.035587189 55.78707522,-4.032716927 55.76197323,-4.029850746 55.73686954,-3.968705548 55.76197323,-3.90747331 55.78707522,-3.846153846 55.81217552,-3.848895225 55.83727414,-3.851640514 55.86237106,-3.854389722 55.8874663,-3.915834522 55.86237106))
438964|2|-3.75|55.81217552|POLYGON((-3.723252496 55.86237106,-3.784746971 55.83727414,-3.846153846 55.81217552,-3.84341637 55.78707522,-3.840682788 55.76197323,-3.837953092 55.73686954,-3.776671408 55.76197323,-3.715302491 55.78707522,-3.653846154 55.81217552,-3.656450463 55.83727414,-3.659058488 55.86237106,-3.661670236 55.8874663,-3.723252496 55.86237106))
438965|2|-3.557692308|55.81217552|POLYGON((-3.530670471 55.86237106,-3.59230221 55.83727414,-3.653846154 55.81217552,-3.651245552 55.78707522,-3.648648649 55.76197323,-3.646055437 55.73686954,-3.584637269 55.76197323,-3.523131673 55.78707522,-3.461538462 55.81217552,-3.464005702 55.83727414,-3.466476462 55.86237106,-3.468950749 55.8874663,-3.530670471 55.86237106))
438966|2|-3.365384615|55.81217552|POLYGON((-3.338088445 55.86237106,-3.399857448 55.83727414,-3.461538462 55.81217552,-3.459074733 55.78707522,-3.456614509 55.76197323,-3.454157783 55.73686954,-3.392603129 55.76197323,-3.330960854 55.78707522,-3.269230769 55.81217552,-3.271560941 55.83727414,-3.273894437 55.86237106,-3.276231263 55.8874663,-3.338088445 55.86237106))
438967|2|-3.173076923|55.81217552|POLYGON((-3.145506419 55.86237106,-3.207412687 55.83727414,-3.269230769 55.81217552,-3.266903915 55.78707522,-3.26458037 55.76197323,-3.262260128 55.73686954,-3.20056899 55.76197323,-3.138790036 55.78707522,-3.076923077 55.81217552,-3.07911618 55.83727414,-3.081312411 55.86237106,-3.083511777 55.8874663,-3.145506419 55.86237106))
438968|2|-2.980769231|55.81217552|POLYGON((-2.952924394 55.86237106,-3.014967926 55.83727414,-3.076923077 55.81217552,-3.074733096 55.78707522,-3.07254623 55.76197323,-3.070362473 55.73686954,-3.008534851 55.76197323,-2.946619217 55.78707522,-2.884615385 55.81217552,-2.886671418 55.83727414,-2.888730385 55.86237106,-2.890792291 55.8874663,-2.952924394 55.86237106))
438969|7|-2.788461538|55.81217552|POLYGON((-2.760342368 55.86237106,-2.822523165 55.83727414,-2.884615385 55.81217552,-2.882562278 55.78707522,-2.880512091 55.76197323,-2.878464819 55.73686954,-2.816500711 55.76197323,-2.754448399 55.78707522,-2.692307692 55.81217552,-2.694226657 55.83727414,-2.696148359 55.86237106,-2.698072805 55.8874663,-2.760342368 55.86237106))
438971|2|-2.403846154|55.81217552|POLYGON((-2.375178317 55.86237106,-2.437633642 55.83727414,-2.5 55.81217552,-2.498220641 55.78707522,-2.496443812 55.76197323,-2.49466951 55.73686954,-2.432432432 55.76197323,-2.370106762 55.78707522,-2.307692308 55.81217552,-2.309337135 55.83727414,-2.310984308 55.86237106,-2.312633833 55.8874663,-2.375178317 55.86237106))
438972|2|-2.211538462|55.81217552|POLYGON((-2.182596291 55.86237106,-2.245188881 55.83727414,-2.307692308 55.81217552,-2.306049822 55.78707522,-2.304409673 55.76197323,-2.302771855 55.73686954,-2.240398293 55.76197323,-2.177935943 55.78707522,-2.115384615 55.81217552,-2.116892373 55.83727414,-2.118402282 55.86237106,-2.119914347 55.8874663,-2.182596291 55.86237106))
438973|2|-2.019230769|55.81217552|POLYGON((-1.990014265 55.86237106,-2.05274412 55.83727414,-2.115384615 55.81217552,-2.113879004 55.78707522,-2.112375533 55.76197323,-2.1108742 55.73686954,-2.048364154 55.76197323,-1.985765125 55.78707522,-1.923076923 55.81217552,-1.924447612 55.83727414,-1.925820257 55.86237106,-1.927194861 55.8874663,-1.990014265 55.86237106))
440826|2|-6.428571429|55.73686954|POLYGON((-6.40569395 55.78707522,-6.46514936 55.76197323,-6.524520256 55.73686954,-6.519886364 55.71176415,-6.515259049 55.68665707,-6.510638298 55.66154829,-6.45138396 55.68665707,-6.392045455 55.71176415,-6.332622601 55.73686954,-6.3371266 55.76197323,-6.341637011 55.78707522,-6.346153846 55.81217552,-6.40569395 55.78707522))
440827|2|-6.236673774|55.73686954|POLYGON((-6.213523132 55.78707522,-6.27311522 55.76197323,-6.332622601 55.73686954,-6.328125 55.71176415,-6.323633783 55.68665707,-6.319148936 55.66154829,-6.259758694 55.68665707,-6.200284091 55.71176415,-6.140724947 55.73686954,-6.145092461 55.76197323,-6.149466192 55.78707522,-6.153846154 55.81217552,-6.213523132 55.78707522))
440828|12|-6.044776119|55.73686954|POLYGON((-6.021352313 55.78707522,-6.081081081 55.76197323,-6.140724947 55.73686954,-6.136363636 55.71176415,-6.132008517 55.68665707,-6.127659574 55.66154829,-6.068133428 55.68665707,-6.008522727 55.71176415,-5.948827292 55.73686954,-5.953058321 55.76197323,-5.957295374 55.78707522,-5.961538462 55.81217552,-6.021352313 55.78707522))
440830|2|-5.66098081|55.73686954|POLYGON((-5.637010676 55.78707522,-5.697012802 55.76197323,-5.756929638 55.73686954,-5.752840909 55.71176415,-5.748757984 55.68665707,-5.744680851 55.66154829,-5.684882896 55.68665707,-5.625 55.71176415,-5.565031983 55.73686954,-5.568990043 55.76197323,-5.572953737 55.78707522,-5.576923077 55.81217552,-5.637010676 55.78707522))
440832|8|-5.277185501|55.73686954|POLYGON((-5.252669039 55.78707522,-5.312944523 55.76197323,-5.373134328 55.73686954,-5.369318182 55.71176415,-5.365507452 55.68665707,-5.361702128 55.66154829,-5.301632363 55.68665707,-5.241477273 55.71176415,-5.181236674 55.73686954,-5.184921764 55.76197323,-5.1886121 55.78707522,-5.192307692 55.81217552,-5.252669039 55.78707522))
440834|2|-4.893390192|55.73686954|POLYGON((-4.868327402 55.78707522,-4.928876245 55.76197323,-4.989339019 55.73686954,-4.985795455 55.71176415,-4.98225692 55.68665707,-4.978723404 55.66154829,-4.918381831 55.68665707,-4.857954545 55.71176415,-4.797441365 55.73686954,-4.800853485 55.76197323,-4.804270463 55.78707522,-4.807692308 55.81217552,-4.868327402 55.78707522))
440835|2|-4.701492537|55.73686954|POLYGON((-4.676156584 55.78707522,-4.736842105 55.76197323,-4.797441365 55.73686954,-4.794034091 55.71176415,-4.790631654 55.68665707,-4.787234043 55.66154829,-4.726756565 55.68665707,-4.666193182 55.71176415,-4.60554371 55.73686954,-4.608819346 55.76197323,-4.612099644 55.78707522,-4.615384615 55.81217552,-4.676156584 55.78707522))
440836|2|-4.509594883|55.73686954|POLYGON((-4.483985765 55.78707522,-4.544807966 55.76197323,-4.60554371 55.73686954,-4.602272727 55.71176415,-4.599006388 55.68665707,-4.595744681 55.66154829,-4.535131299 55.68665707,-4.474431818 55.71176415,-4.413646055 55.73686954,-4.416785206 55.76197323,-4.419928826 55.78707522,-4.423076923 55.81217552,-4.483985765 55.78707522))
440837|2|-4.317697228|55.73686954|POLYGON((-4.291814947 55.78707522,-4.352773826 55.76197323,-4.413646055 55.73686954,-4.410511364 55.71176415,-4.407381121 55.68665707,-4.404255319 55.66154829,-4.343506033 55.68665707,-4.282670455 55.71176415,-4.221748401 55.73686954,-4.224751067 55.76197323,-4.227758007 55.78707522,-4.230769231 55.81217552,-4.291814947 55.78707522))
440838|2|-4.125799574|55.73686954|POLYGON((-4.099644128 55.78707522,-4.160739687 55.76197323,-4.221748401 55.73686954,-4.21875 55.71176415,-4.215755855 55.68665707,-4.212765957 55.66154829,-4.151880767 55.68665707,-4.090909091 55.71176415,-4.029850746 55.73686954,-4.032716927 55.76197323,-4.035587189 55.78707522,-4.038461538 55.81217552,-4.099644128 55.78707522))
440839|2|-3.933901919|55.73686954|POLYGON((-3.90747331 55.78707522,-3.968705548 55.76197323,-4.029850746 55.73686954,-4.026988636 55.71176415,-4.024130589 55.68665707,-4.021276596 55.66154829,-3.9602555 55.68665707,-3.899147727 55.71176415,-3.837953092 55.73686954,-3.840682788 55.76197323,-3.84341637 55.78707522,-3.846153846 55.81217552,-3.90747331 55.78707522))
440840|2|-3.742004264|55.73686954|POLYGON((-3.715302491 55.78707522,-3.776671408 55.76197323,-3.837953092 55.73686954,-3.835227273 55.71176415,-3.832505323 55.68665707,-3.829787234 55.66154829,-3.768630234 55.68665707,-3.707386364 55.71176415,-3.646055437 55.73686954,-3.648648649 55.76197323,-3.651245552 55.78707522,-3.653846154 55.81217552,-3.715302491 55.78707522))
440841|2|-3.55010661|55.73686954|POLYGON((-3.523131673 55.78707522,-3.584637269 55.76197323,-3.646055437 55.73686954,-3.643465909 55.71176415,-3.640880057 55.68665707,-3.638297872 55.66154829,-3.577004968 55.68665707,-3.515625 55.71176415,-3.454157783 55.73686954,-3.456614509 55.76197323,-3.459074733 55.78707522,-3.461538462 55.81217552,-3.523131673 55.78707522))
440842|2|-3.358208955|55.73686954|POLYGON((-3.330960854 55.78707522,-3.392603129 55.76197323,-3.454157783 55.73686954,-3.451704545 55.71176415,-3.449254791 55.68665707,-3.446808511 55.66154829,-3.385379702 55.68665707,-3.323863636 55.71176415,-3.262260128 55.73686954,-3.26458037 55.76197323,-3.266903915 55.78707522,-3.269230769 55.81217552,-3.330960854 55.78707522))
440843|2|-3.166311301|55.73686954|POLYGON((-3.138790036 55.78707522,-3.20056899 55.76197323,-3.262260128 55.73686954,-3.259943182 55.71176415,-3.257629524 55.68665707,-3.255319149 55.66154829,-3.193754436 55.68665707,-3.132102273 55.71176415,-3.070362473 55.73686954,-3.07254623 55.76197323,-3.074733096 55.78707522,-3.076923077 55.81217552,-3.138790036 55.78707522))
440844|2|-2.974413646|55.73686954|POLYGON((-2.946619217 55.78707522,-3.008534851 55.76197323,-3.070362473 55.73686954,-3.068181818 55.71176415,-3.066004258 55.68665707,-3.063829787 55.66154829,-3.00212917 55.68665707,-2.940340909 55.71176415,-2.878464819 55.73686954,-2.880512091 55.76197323,-2.882562278 55.78707522,-2.884615385 55.81217552,-2.946619217 55.78707522))
440845|2|-2.782515991|55.73686954|POLYGON((-2.754448399 55.78707522,-2.816500711 55.76197323,-2.878464819 55.73686954,-2.876420455 55.71176415,-2.874378992 55.68665707,-2.872340426 55.66154829,-2.810503903 55.68665707,-2.748579545 55.71176415,-2.686567164 55.73686954,-2.688477952 55.76197323,-2.690391459 55.78707522,-2.692307692 55.81217552,-2.754448399 55.78707522))
440847|2|-2.398720682|55.73686954|POLYGON((-2.370106762 55.78707522,-2.432432432 55.76197323,-2.49466951 55.73686954,-2.492897727 55.71176415,-2.49112846 55.68665707,-2.489361702 55.66154829,-2.427253371 55.68665707,-2.365056818 55.71176415,-2.302771855 55.73686954,-2.304409673 55.76197323,-2.306049822 55.78707522,-2.307692308 55.81217552,-2.370106762 55.78707522))
440848|2|-2.206823028|55.73686954|POLYGON((-2.177935943 55.78707522,-2.240398293 55.76197323,-2.302771855 55.73686954,-2.301136364 55.71176415,-2.299503194 55.68665707,-2.29787234 55.66154829,-2.235628105 55.68665707,-2.173295455 55.71176415,-2.1108742 55.73686954,-2.112375533 55.76197323,-2.113879004 55.78707522,-2.115384615 55.81217552,-2.177935943 55.78707522))
440849|2|-2.014925373|55.73686954|POLYGON((-1.985765125 55.78707522,-2.048364154 55.76197323,-2.1108742 55.73686954,-2.109375 55.71176415,-2.107877928 55.68665707,-2.106382979 55.66154829,-2.044002839 55.68665707,-1.981534091 55.71176415,-1.918976546 55.73686954,-1.920341394 55.76197323,-1.921708185 55.78707522,-1.923076923 55.81217552,-1.985765125 55.78707522))
440850|4|-1.823027719|55.73686954|POLYGON((-1.793594306 55.78707522,-1.856330014 55.76197323,-1.918976546 55.73686954,-1.917613636 55.71176415,-1.916252661 55.68665707,-1.914893617 55.66154829,-1.852377573 55.68665707,-1.789772727 55.71176415,-1.727078891 55.73686954,-1.728307255 55.76197323,-1.729537367 55.78707522,-1.730769231 55.81217552,-1.793594306 55.78707522))
442707|2|-6.223404255|55.66154829|POLYGON((-6.200284091 55.71176415,-6.259758694 55.68665707,-6.319148936 55.66154829,-6.314670446 55.63643781,-6.3101983 55.61132563,-6.305732484 55.58621174,-6.246458924 55.61132563,-6.187101347 55.63643781,-6.127659574 55.66154829,-6.132008517 55.68665707,-6.136363636 55.71176415,-6.140724947 55.73686954,-6.200284091 55.71176415))
442714|2|-4.882978723|55.66154829|POLYGON((-4.857954545 55.71176415,-4.918381831 55.68665707,-4.978723404 55.66154829,-4.975194897 55.63643781,-4.971671388 55.61132563,-4.968152866 55.58621174,-4.907932011 55.61132563,-4.847625797 55.63643781,-4.787234043 55.66154829,-4.790631654 55.68665707,-4.794034091 55.71176415,-4.797441365 55.73686954,-4.857954545 55.71176415))
442715|2|-4.691489362|55.66154829|POLYGON((-4.666193182 55.71176415,-4.726756565 55.68665707,-4.787234043 55.66154829,-4.783841247 55.63643781,-4.780453258 55.61132563,-4.777070064 55.58621174,-4.716713881 55.61132563,-4.656272147 55.63643781,-4.595744681 55.66154829,-4.599006388 55.68665707,-4.602272727 55.71176415,-4.60554371 55.73686954,-4.666193182 55.71176415))
442716|2|-4.5|55.66154829|POLYGON((-4.474431818 55.71176415,-4.535131299 55.68665707,-4.595744681 55.66154829,-4.592487597 55.63643781,-4.589235127 55.61132563,-4.585987261 55.58621174,-4.525495751 55.61132563,-4.464918498 55.63643781,-4.404255319 55.66154829,-4.407381121 55.68665707,-4.410511364 55.71176415,-4.413646055 55.73686954,-4.474431818 55.71176415))
442717|2|-4.308510638|55.66154829|POLYGON((-4.282670455 55.71176415,-4.343506033 55.68665707,-4.404255319 55.66154829,-4.401133948 55.63643781,-4.398016997 55.61132563,-4.394904459 55.58621174,-4.33427762 55.61132563,-4.273564848 55.63643781,-4.212765957 55.66154829,-4.215755855 55.68665707,-4.21875 55.71176415,-4.221748401 55.73686954,-4.282670455 55.71176415))
442718|2|-4.117021277|55.66154829|POLYGON((-4.090909091 55.71176415,-4.151880767 55.68665707,-4.212765957 55.66154829,-4.209780298 55.63643781,-4.206798867 55.61132563,-4.203821656 55.58621174,-4.14305949 55.61132563,-4.082211198 55.63643781,-4.021276596 55.66154829,-4.024130589 55.68665707,-4.026988636 55.71176415,-4.029850746 55.73686954,-4.090909091 55.71176415))
442719|2|-3.925531915|55.66154829|POLYGON((-3.899147727 55.71176415,-3.9602555 55.68665707,-4.021276596 55.66154829,-4.018426648 55.63643781,-4.015580737 55.61132563,-4.012738854 55.58621174,-3.95184136 55.61132563,-3.890857548 55.63643781,-3.829787234 55.66154829,-3.832505323 55.68665707,-3.835227273 55.71176415,-3.837953092 55.73686954,-3.899147727 55.71176415))
442720|2|-3.734042553|55.66154829|POLYGON((-3.707386364 55.71176415,-3.768630234 55.68665707,-3.829787234 55.66154829,-3.827072998 55.63643781,-3.824362606 55.61132563,-3.821656051 55.58621174,-3.760623229 55.61132563,-3.699503898 55.63643781,-3.638297872 55.66154829,-3.640880057 55.68665707,-3.643465909 55.71176415,-3.646055437 55.73686954,-3.707386364 55.71176415))
442721|2|-3.542553191|55.66154829|POLYGON((-3.515625 55.71176415,-3.577004968 55.68665707,-3.638297872 55.66154829,-3.635719348 55.63643781,-3.633144476 55.61132563,-3.630573248 55.58621174,-3.569405099 55.61132563,-3.508150248 55.63643781,-3.446808511 55.66154829,-3.449254791 55.68665707,-3.451704545 55.71176415,-3.454157783 55.73686954,-3.515625 55.71176415))
442722|2|-3.35106383|55.66154829|POLYGON((-3.323863636 55.71176415,-3.385379702 55.68665707,-3.446808511 55.66154829,-3.444365698 55.63643781,-3.441926346 55.61132563,-3.439490446 55.58621174,-3.378186969 55.61132563,-3.316796598 55.63643781,-3.255319149 55.66154829,-3.257629524 55.68665707,-3.259943182 55.71176415,-3.262260128 55.73686954,-3.323863636 55.71176415))
442723|2|-3.159574468|55.66154829|POLYGON((-3.132102273 55.71176415,-3.193754436 55.68665707,-3.255319149 55.66154829,-3.253012048 55.63643781,-3.250708215 55.61132563,-3.248407643 55.58621174,-3.186968839 55.61132563,-3.125442948 55.63643781,-3.063829787 55.66154829,-3.066004258 55.68665707,-3.068181818 55.71176415,-3.070362473 55.73686954,-3.132102273 55.71176415))
442724|2|-2.968085106|55.66154829|POLYGON((-2.940340909 55.71176415,-3.00212917 55.68665707,-3.063829787 55.66154829,-3.061658398 55.63643781,-3.059490085 55.61132563,-3.057324841 55.58621174,-2.995750708 55.61132563,-2.934089298 55.63643781,-2.872340426 55.66154829,-2.874378992 55.68665707,-2.876420455 55.71176415,-2.878464819 55.73686954,-2.940340909 55.71176415))
442725|2|-2.776595745|55.66154829|POLYGON((-2.748579545 55.71176415,-2.810503903 55.68665707,-2.872340426 55.66154829,-2.870304748 55.63643781,-2.868271955 55.61132563,-2.866242038 55.58621174,-2.804532578 55.61132563,-2.742735648 55.63643781,-2.680851064 55.66154829,-2.682753726 55.68665707,-2.684659091 55.71176415,-2.686567164 55.73686954,-2.748579545 55.71176415))
442726|2|-2.585106383|55.66154829|POLYGON((-2.556818182 55.71176415,-2.618878637 55.68665707,-2.680851064 55.66154829,-2.678951099 55.63643781,-2.677053824 55.61132563,-2.675159236 55.58621174,-2.613314448 55.61132563,-2.551381999 55.63643781,-2.489361702 55.66154829,-2.49112846 55.68665707,-2.492897727 55.71176415,-2.49466951 55.73686954,-2.556818182 55.71176415))
442727|2|-2.393617021|55.66154829|POLYGON((-2.365056818 55.71176415,-2.427253371 55.68665707,-2.489361702 55.66154829,-2.487597449 55.63643781,-2.485835694 55.61132563,-2.484076433 55.58621174,-2.422096317 55.61132563,-2.360028349 55.63643781,-2.29787234 55.66154829,-2.299503194 55.68665707,-2.301136364 55.71176415,-2.302771855 55.73686954,-2.365056818 55.71176415))
442728|2|-2.20212766|55.66154829|POLYGON((-2.173295455 55.71176415,-2.235628105 55.68665707,-2.29787234 55.66154829,-2.296243799 55.63643781,-2.294617564 55.61132563,-2.292993631 55.58621174,-2.230878187 55.61132563,-2.168674699 55.63643781,-2.106382979 55.66154829,-2.107877928 55.68665707,-2.109375 55.71176415,-2.1108742 55.73686954,-2.173295455 55.71176415))
442729|2|-2.010638298|55.66154829|POLYGON((-1.981534091 55.71176415,-2.044002839 55.68665707,-2.106382979 55.66154829,-2.104890149 55.63643781,-2.103399433 55.61132563,-2.101910828 55.58621174,-2.039660057 55.61132563,-1.977321049 55.63643781,-1.914893617 55.66154829,-1.916252661 55.68665707,-1.917613636 55.71176415,-1.918976546 55.73686954,-1.981534091 55.71176415))
442730|2|-1.819148936|55.66154829|POLYGON((-1.789772727 55.71176415,-1.852377573 55.68665707,-1.914893617 55.66154829,-1.913536499 55.63643781,-1.912181303 55.61132563,-1.910828025 55.58621174,-1.848441926 55.61132563,-1.785967399 55.63643781,-1.723404255 55.66154829,-1.724627395 55.68665707,-1.725852273 55.71176415,-1.727078891 55.73686954,-1.789772727 55.71176415))
442731|7|-1.627659574|55.66154829|POLYGON((-1.598011364 55.71176415,-1.660752307 55.68665707,-1.723404255 55.66154829,-1.722182849 55.63643781,-1.720963173 55.61132563,-1.719745223 55.58621174,-1.657223796 55.61132563,-1.594613749 55.63643781,-1.531914894 55.66154829,-1.533002129 55.68665707,-1.534090909 55.71176415,-1.535181237 55.73686954,-1.598011364 55.71176415))
444591|2|-6.210191083|55.58621174|POLYGON((-6.187101347 55.63643781,-6.246458924 55.61132563,-6.305732484 55.58621174,-6.301272984 55.56109615,-6.296819788 55.53597886,-6.292372881 55.51085985,-6.233215548 55.53597886,-6.17397454 55.56109615,-6.114649682 55.58621174,-6.11898017 55.61132563,-6.123316797 55.63643781,-6.127659574 55.66154829,-6.187101347 55.63643781))
444594|13|-5.636942675|55.58621174|POLYGON((-5.613040397 55.63643781,-5.672804533 55.61132563,-5.732484076 55.58621174,-5.728429986 55.56109615,-5.724381625 55.53597886,-5.720338983 55.51085985,-5.660777385 55.53597886,-5.601131542 55.56109615,-5.541401274 55.58621174,-5.545325779 55.61132563,-5.549255847 55.63643781,-5.553191489 55.66154829,-5.613040397 55.63643781))
444595|2|-5.445859873|55.58621174|POLYGON((-5.421686747 55.63643781,-5.481586402 55.61132563,-5.541401274 55.58621174,-5.53748232 55.56109615,-5.533568905 55.53597886,-5.529661017 55.51085985,-5.469964664 55.53597886,-5.410183876 55.56109615,-5.350318471 55.58621174,-5.354107649 55.61132563,-5.357902197 55.63643781,-5.361702128 55.66154829,-5.421686747 55.63643781))
444596|8|-5.25477707|55.58621174|POLYGON((-5.230333097 55.63643781,-5.290368272 55.61132563,-5.350318471 55.58621174,-5.346534653 55.56109615,-5.342756184 55.53597886,-5.338983051 55.51085985,-5.279151943 55.53597886,-5.219236209 55.56109615,-5.159235669 55.58621174,-5.162889518 55.61132563,-5.166548547 55.63643781,-5.170212766 55.66154829,-5.230333097 55.63643781))
444597|8|-5.063694268|55.58621174|POLYGON((-5.038979447 55.63643781,-5.099150142 55.61132563,-5.159235669 55.58621174,-5.155586987 55.56109615,-5.151943463 55.53597886,-5.148305085 55.51085985,-5.088339223 55.53597886,-5.028288543 55.56109615,-4.968152866 55.58621174,-4.971671388 55.61132563,-4.975194897 55.63643781,-4.978723404 55.66154829,-5.038979447 55.63643781))
444598|2|-4.872611465|55.58621174|POLYGON((-4.847625797 55.63643781,-4.907932011 55.61132563,-4.968152866 55.58621174,-4.964639321 55.56109615,-4.961130742 55.53597886,-4.957627119 55.51085985,-4.897526502 55.53597886,-4.837340877 55.56109615,-4.777070064 55.58621174,-4.780453258 55.61132563,-4.783841247 55.63643781,-4.787234043 55.66154829,-4.847625797 55.63643781))
444599|2|-4.681528662|55.58621174|POLYGON((-4.656272147 55.63643781,-4.716713881 55.61132563,-4.777070064 55.58621174,-4.773691655 55.56109615,-4.770318021 55.53597886,-4.766949153 55.51085985,-4.706713781 55.53597886,-4.646393211 55.56109615,-4.585987261 55.58621174,-4.589235127 55.61132563,-4.592487597 55.63643781,-4.595744681 55.66154829,-4.656272147 55.63643781))
444600|2|-4.49044586|55.58621174|POLYGON((-4.464918498 55.63643781,-4.525495751 55.61132563,-4.585987261 55.58621174,-4.582743989 55.56109615,-4.5795053 55.53597886,-4.576271186 55.51085985,-4.51590106 55.53597886,-4.455445545 55.56109615,-4.394904459 55.58621174,-4.398016997 55.61132563,-4.401133948 55.63643781,-4.404255319 55.66154829,-4.464918498 55.63643781))
444601|2|-4.299363057|55.58621174|POLYGON((-4.273564848 55.63643781,-4.33427762 55.61132563,-4.394904459 55.58621174,-4.391796322 55.56109615,-4.38869258 55.53597886,-4.38559322 55.51085985,-4.325088339 55.53597886,-4.264497878 55.56109615,-4.203821656 55.58621174,-4.206798867 55.61132563,-4.209780298 55.63643781,-4.212765957 55.66154829,-4.273564848 55.63643781))
444603|2|-3.917197452|55.58621174|POLYGON((-3.890857548 55.63643781,-3.95184136 55.61132563,-4.012738854 55.58621174,-4.00990099 55.56109615,-4.007067138 55.53597886,-4.004237288 55.51085985,-3.943462898 55.53597886,-3.882602546 55.56109615,-3.821656051 55.58621174,-3.824362606 55.61132563,-3.827072998 55.63643781,-3.829787234 55.66154829,-3.890857548 55.63643781))
444604|2|-3.72611465|55.58621174|POLYGON((-3.699503898 55.63643781,-3.760623229 55.61132563,-3.821656051 55.58621174,-3.818953324 55.56109615,-3.816254417 55.53597886,-3.813559322 55.51085985,-3.752650177 55.53597886,-3.69165488 55.56109615,-3.630573248 55.58621174,-3.633144476 55.61132563,-3.635719348 55.63643781,-3.638297872 55.66154829,-3.699503898 55.63643781))
444605|2|-3.535031847|55.58621174|POLYGON((-3.508150248 55.63643781,-3.569405099 55.61132563,-3.630573248 55.58621174,-3.628005658 55.56109615,-3.625441696 55.53597886,-3.622881356 55.51085985,-3.561837456 55.53597886,-3.500707214 55.56109615,-3.439490446 55.58621174,-3.441926346 55.61132563,-3.444365698 55.63643781,-3.446808511 55.66154829,-3.508150248 55.63643781))
444607|2|-3.152866242|55.58621174|POLYGON((-3.125442948 55.63643781,-3.186968839 55.61132563,-3.248407643 55.58621174,-3.246110325 55.56109615,-3.243816254 55.53597886,-3.241525424 55.51085985,-3.180212014 55.53597886,-3.118811881 55.56109615,-3.057324841 55.58621174,-3.059490085 55.61132563,-3.061658398 55.63643781,-3.063829787 55.66154829,-3.125442948 55.63643781))
444609|2|-2.770700637|55.58621174|POLYGON((-2.742735648 55.63643781,-2.804532578 55.61132563,-2.866242038 55.58621174,-2.864214993 55.56109615,-2.862190813 55.53597886,-2.860169492 55.51085985,-2.798586572 55.53597886,-2.736916549 55.56109615,-2.675159236 55.58621174,-2.677053824 55.61132563,-2.678951099 55.63643781,-2.680851064 55.66154829,-2.742735648 55.63643781))
444610|2|-2.579617834|55.58621174|POLYGON((-2.551381999 55.63643781,-2.613314448 55.61132563,-2.675159236 55.58621174,-2.673267327 55.56109615,-2.671378092 55.53597886,-2.669491525 55.51085985,-2.607773852 55.53597886,-2.545968883 55.56109615,-2.484076433 55.58621174,-2.485835694 55.61132563,-2.487597449 55.63643781,-2.489361702 55.66154829,-2.551381999 55.63643781))
444611|2|-2.388535032|55.58621174|POLYGON((-2.360028349 55.63643781,-2.422096317 55.61132563,-2.484076433 55.58621174,-2.482319661 55.56109615,-2.480565371 55.53597886,-2.478813559 55.51085985,-2.416961131 55.53597886,-2.355021216 55.56109615,-2.292993631 55.58621174,-2.294617564 55.61132563,-2.296243799 55.63643781,-2.29787234 55.66154829,-2.360028349 55.63643781))
444612|5|-2.197452229|55.58621174|POLYGON((-2.168674699 55.63643781,-2.230878187 55.61132563,-2.292993631 55.58621174,-2.291371994 55.56109615,-2.28975265 55.53597886,-2.288135593 55.51085985,-2.22614841 55.53597886,-2.16407355 55.56109615,-2.101910828 55.58621174,-2.103399433 55.61132563,-2.104890149 55.63643781,-2.106382979 55.66154829,-2.168674699 55.63643781))
444613|7|-2.006369427|55.58621174|POLYGON((-1.977321049 55.63643781,-2.039660057 55.61132563,-2.101910828 55.58621174,-2.100424328 55.56109615,-2.098939929 55.53597886,-2.097457627 55.51085985,-2.035335689 55.53597886,-1.973125884 55.56109615,-1.910828025 55.58621174,-1.912181303 55.61132563,-1.913536499 55.63643781,-1.914893617 55.66154829,-1.977321049 55.63643781))
444614|2|-1.815286624|55.58621174|POLYGON((-1.785967399 55.63643781,-1.848441926 55.61132563,-1.910828025 55.58621174,-1.909476662 55.56109615,-1.908127208 55.53597886,-1.906779661 55.51085985,-1.844522968 55.53597886,-1.782178218 55.56109615,-1.719745223 55.58621174,-1.720963173 55.61132563,-1.722182849 55.63643781,-1.723404255 55.66154829,-1.785967399 55.63643781))
444615|7|-1.624203822|55.58621174|POLYGON((-1.594613749 55.63643781,-1.657223796 55.61132563,-1.719745223 55.58621174,-1.718528996 55.56109615,-1.717314488 55.53597886,-1.716101695 55.51085985,-1.653710247 55.53597886,-1.591230552 55.56109615,-1.52866242 55.58621174,-1.529745042 55.61132563,-1.530829199 55.63643781,-1.531914894 55.66154829,-1.594613749 55.63643781))
446482|2|-5.625|55.51085985|POLYGON((-5.601131542 55.56109615,-5.660777385 55.53597886,-5.720338983 55.51085985,-5.716302047 55.48573914,-5.712270804 55.46061672,-5.708245243 55.43549258,-5.648801128 55.46061672,-5.589273112 55.48573914,-5.529661017 55.51085985,-5.533568905 55.53597886,-5.53748232 55.56109615,-5.541401274 55.58621174,-5.601131542 55.56109615))
446484|2|-5.243644068|55.51085985|POLYGON((-5.219236209 55.56109615,-5.279151943 55.53597886,-5.338983051 55.51085985,-5.335215243 55.48573914,-5.33145275 55.46061672,-5.32769556 55.43549258,-5.267983075 55.46061672,-5.208186309 55.48573914,-5.148305085 55.51085985,-5.151943463 55.53597886,-5.155586987 55.56109615,-5.159235669 55.58621174,-5.219236209 55.56109615))
446485|2|-5.052966102|55.51085985|POLYGON((-5.028288543 55.56109615,-5.088339223 55.53597886,-5.148305085 55.51085985,-5.144671842 55.48573914,-5.141043724 55.46061672,-5.137420719 55.43549258,-5.077574048 55.46061672,-5.017642908 55.48573914,-4.957627119 55.51085985,-4.961130742 55.53597886,-4.964639321 55.56109615,-4.968152866 55.58621174,-5.028288543 55.56109615))
446487|2|-4.671610169|55.51085985|POLYGON((-4.646393211 55.56109615,-4.706713781 55.53597886,-4.766949153 55.51085985,-4.763585039 55.48573914,-4.76022567 55.46061672,-4.756871036 55.43549258,-4.696755994 55.46061672,-4.636556104 55.48573914,-4.576271186 55.51085985,-4.5795053 55.53597886,-4.582743989 55.56109615,-4.585987261 55.58621174,-4.646393211 55.56109615))
446488|2|-4.480932203|55.51085985|POLYGON((-4.455445545 55.56109615,-4.51590106 55.53597886,-4.576271186 55.51085985,-4.573041637 55.48573914,-4.569816643 55.46061672,-4.566596195 55.43549258,-4.506346968 55.46061672,-4.446012703 55.48573914,-4.38559322 55.51085985,-4.38869258 55.53597886,-4.391796322 55.56109615,-4.394904459 55.58621174,-4.455445545 55.56109615))
446489|2|-4.290254237|55.51085985|POLYGON((-4.264497878 55.56109615,-4.325088339 55.53597886,-4.38559322 55.51085985,-4.382498236 55.48573914,-4.379407616 55.46061672,-4.376321353 55.43549258,-4.315937941 55.46061672,-4.255469301 55.48573914,-4.194915254 55.51085985,-4.197879859 55.53597886,-4.200848656 55.56109615,-4.203821656 55.58621174,-4.264497878 55.56109615))
446490|2|-4.099576271|55.51085985|POLYGON((-4.073550212 55.56109615,-4.134275618 55.53597886,-4.194915254 55.51085985,-4.191954834 55.48573914,-4.18899859 55.46061672,-4.186046512 55.43549258,-4.125528914 55.46061672,-4.0649259 55.48573914,-4.004237288 55.51085985,-4.007067138 55.53597886,-4.00990099 55.56109615,-4.012738854 55.58621174,-4.073550212 55.56109615))
446491|2|-3.908898305|55.51085985|POLYGON((-3.882602546 55.56109615,-3.943462898 55.53597886,-4.004237288 55.51085985,-4.001411433 55.48573914,-3.998589563 55.46061672,-3.99577167 55.43549258,-3.935119887 55.46061672,-3.874382498 55.48573914,-3.813559322 55.51085985,-3.816254417 55.53597886,-3.818953324 55.56109615,-3.821656051 55.58621174,-3.882602546 55.56109615))
446492|2|-3.718220339|55.51085985|POLYGON((-3.69165488 55.56109615,-3.752650177 55.53597886,-3.813559322 55.51085985,-3.810868031 55.48573914,-3.808180536 55.46061672,-3.805496829 55.43549258,-3.74471086 55.46061672,-3.683839097 55.48573914,-3.622881356 55.51085985,-3.625441696 55.53597886,-3.628005658 55.56109615,-3.630573248 55.58621174,-3.69165488 55.56109615))
446495|2|-3.146186441|55.51085985|POLYGON((-3.118811881 55.56109615,-3.180212014 55.53597886,-3.241525424 55.51085985,-3.239237826 55.48573914,-3.236953456 55.46061672,-3.234672304 55.43549258,-3.17348378 55.46061672,-3.112208892 55.48573914,-3.050847458 55.51085985,-3.053003534 55.53597886,-3.055162659 55.56109615,-3.057324841 55.58621174,-3.118811881 55.56109615))
446496|2|-2.955508475|55.51085985|POLYGON((-2.927864215 55.56109615,-2.989399293 55.53597886,-3.050847458 55.51085985,-3.048694425 55.48573914,-3.046544429 55.46061672,-3.044397463 55.43549258,-2.983074753 55.46061672,-2.92166549 55.48573914,-2.860169492 55.51085985,-2.862190813 55.53597886,-2.864214993 55.56109615,-2.866242038 55.58621174,-2.927864215 55.56109615))
446497|2|-2.764830508|55.51085985|POLYGON((-2.736916549 55.56109615,-2.798586572 55.53597886,-2.860169492 55.51085985,-2.858151023 55.48573914,-2.856135402 55.46061672,-2.854122622 55.43549258,-2.792665726 55.46061672,-2.731122089 55.48573914,-2.669491525 55.51085985,-2.671378092 55.53597886,-2.673267327 55.56109615,-2.675159236 55.58621174,-2.736916549 55.56109615))
446498|2|-2.574152542|55.51085985|POLYGON((-2.545968883 55.56109615,-2.607773852 55.53597886,-2.669491525 55.51085985,-2.667607622 55.48573914,-2.665726375 55.46061672,-2.66384778 55.43549258,-2.6022567 55.46061672,-2.540578687 55.48573914,-2.478813559 55.51085985,-2.480565371 55.53597886,-2.482319661 55.56109615,-2.484076433 55.58621174,-2.545968883 55.56109615))
446499|2|-2.383474576|55.51085985|POLYGON((-2.355021216 55.56109615,-2.416961131 55.53597886,-2.478813559 55.51085985,-2.47706422 55.48573914,-2.475317348 55.46061672,-2.473572939 55.43549258,-2.411847673 55.46061672,-2.350035286 55.48573914,-2.288135593 55.51085985,-2.28975265 55.53597886,-2.291371994 55.56109615,-2.292993631 55.58621174,-2.355021216 55.56109615))
446501|7|-2.002118644|55.51085985|POLYGON((-1.973125884 55.56109615,-2.035335689 55.53597886,-2.097457627 55.51085985,-2.095977417 55.48573914,-2.094499295 55.46061672,-2.093023256 55.43549258,-2.031029619 55.46061672,-1.968948483 55.48573914,-1.906779661 55.51085985,-1.908127208 55.53597886,-1.909476662 55.56109615,-1.910828025 55.58621174,-1.973125884 55.56109615))
446502|7|-1.811440678|55.51085985|POLYGON((-1.782178218 55.56109615,-1.844522968 55.53597886,-1.906779661 55.51085985,-1.905434016 55.48573914,-1.904090268 55.46061672,-1.902748414 55.43549258,-1.840620592 55.46061672,-1.778405081 55.48573914,-1.716101695 55.51085985,-1.717314488 55.53597886,-1.718528996 55.56109615,-1.719745223 55.58621174,-1.782178218 55.56109615))
446503|7|-1.620762712|55.51085985|POLYGON((-1.591230552 55.56109615,-1.653710247 55.53597886,-1.716101695 55.51085985,-1.714890614 55.48573914,-1.713681241 55.46061672,-1.712473573 55.43549258,-1.650211566 55.46061672,-1.58786168 55.48573914,-1.525423729 55.51085985,-1.526501767 55.53597886,-1.52758133 55.56109615,-1.52866242 55.58621174,-1.591230552 55.56109615))
448374|2|-5.613107822|55.43549258|POLYGON((-5.589273112 55.48573914,-5.648801128 55.46061672,-5.708245243 55.43549258,-5.704225352 55.41036673,-5.700211119 55.38523917,-5.696202532 55.36010989,-5.63687544 55.38523917,-5.577464789 55.41036673,-5.517970402 55.43549258,-5.521861777 55.46061672,-5.525758645 55.48573914,-5.529661017 55.51085985,-5.589273112 55.48573914))
448379|2|-4.661733615|55.43549258|POLYGON((-4.636556104 55.48573914,-4.696755994 55.46061672,-4.756871036 55.43549258,-4.753521127 55.41036673,-4.750175932 55.38523917,-4.746835443 55.36010989,-4.686840253 55.38523917,-4.626760563 55.41036673,-4.566596195 55.43549258,-4.569816643 55.46061672,-4.573041637 55.48573914,-4.576271186 55.51085985,-4.636556104 55.48573914))
448380|2|-4.471458774|55.43549258|POLYGON((-4.446012703 55.48573914,-4.506346968 55.46061672,-4.566596195 55.43549258,-4.563380282 55.41036673,-4.560168895 55.38523917,-4.556962025 55.36010989,-4.496833216 55.38523917,-4.436619718 55.41036673,-4.376321353 55.43549258,-4.379407616 55.46061672,-4.382498236 55.48573914,-4.38559322 55.51085985,-4.446012703 55.48573914))
448381|2|-4.281183932|55.43549258|POLYGON((-4.255469301 55.48573914,-4.315937941 55.46061672,-4.376321353 55.43549258,-4.373239437 55.41036673,-4.370161858 55.38523917,-4.367088608 55.36010989,-4.306826179 55.38523917,-4.246478873 55.41036673,-4.186046512 55.43549258,-4.18899859 55.46061672,-4.191954834 55.48573914,-4.194915254 55.51085985,-4.255469301 55.48573914))
448382|2|-4.090909091|55.43549258|POLYGON((-4.0649259 55.48573914,-4.125528914 55.46061672,-4.186046512 55.43549258,-4.183098592 55.41036673,-4.180154821 55.38523917,-4.17721519 55.36010989,-4.116819141 55.38523917,-4.056338028 55.41036673,-3.99577167 55.43549258,-3.998589563 55.46061672,-4.001411433 55.48573914,-4.004237288 55.51085985,-4.0649259 55.48573914))
448383|2|-3.900634249|55.43549258|POLYGON((-3.874382498 55.48573914,-3.935119887 55.46061672,-3.99577167 55.43549258,-3.992957746 55.41036673,-3.990147783 55.38523917,-3.987341772 55.36010989,-3.926812104 55.38523917,-3.866197183 55.41036673,-3.805496829 55.43549258,-3.808180536 55.46061672,-3.810868031 55.48573914,-3.813559322 55.51085985,-3.874382498 55.48573914))
448384|2|-3.710359408|55.43549258|POLYGON((-3.683839097 55.48573914,-3.74471086 55.46061672,-3.805496829 55.43549258,-3.802816901 55.41036673,-3.800140746 55.38523917,-3.797468354 55.36010989,-3.736805067 55.38523917,-3.676056338 55.41036673,-3.615221987 55.43549258,-3.617771509 55.46061672,-3.620324629 55.48573914,-3.622881356 55.51085985,-3.683839097 55.48573914))
448385|11|-3.520084567|55.43549258|POLYGON((-3.493295695 55.48573914,-3.554301834 55.46061672,-3.615221987 55.43549258,-3.612676056 55.41036673,-3.610133709 55.38523917,-3.607594937 55.36010989,-3.54679803 55.38523917,-3.485915493 55.41036673,-3.424947146 55.43549258,-3.427362482 55.46061672,-3.429781228 55.48573914,-3.43220339 55.51085985,-3.493295695 55.48573914))
448388|2|-2.949260042|55.43549258|POLYGON((-2.92166549 55.48573914,-2.983074753 55.46061672,-3.044397463 55.43549258,-3.042253521 55.41036673,-3.040112597 55.38523917,-3.037974684 55.36010989,-2.976776918 55.38523917,-2.915492958 55.41036673,-2.854122622 55.43549258,-2.856135402 55.46061672,-2.858151023 55.48573914,-2.860169492 55.51085985,-2.92166549 55.48573914))
448389|2|-2.758985201|55.43549258|POLYGON((-2.731122089 55.48573914,-2.792665726 55.46061672,-2.854122622 55.43549258,-2.852112676 55.41036673,-2.850105559 55.38523917,-2.848101266 55.36010989,-2.78676988 55.38523917,-2.725352113 55.41036673,-2.66384778 55.43549258,-2.665726375 55.46061672,-2.667607622 55.48573914,-2.669491525 55.51085985,-2.731122089 55.48573914))
448390|2|-2.568710359|55.43549258|POLYGON((-2.540578687 55.48573914,-2.6022567 55.46061672,-2.66384778 55.43549258,-2.661971831 55.41036673,-2.660098522 55.38523917,-2.658227848 55.36010989,-2.596762843 55.38523917,-2.535211268 55.41036673,-2.473572939 55.43549258,-2.475317348 55.46061672,-2.47706422 55.48573914,-2.478813559 55.51085985,-2.540578687 55.48573914))
448393|7|-1.997885835|55.43549258|POLYGON((-1.968948483 55.48573914,-2.031029619 55.46061672,-2.093023256 55.43549258,-2.091549296 55.41036673,-2.09007741 55.38523917,-2.088607595 55.36010989,-2.026741731 55.38523917,-1.964788732 55.41036673,-1.902748414 55.43549258,-1.904090268 55.46061672,-1.905434016 55.48573914,-1.906779661 55.51085985,-1.968948483 55.48573914))
448394|7|-1.807610994|55.43549258|POLYGON((-1.778405081 55.48573914,-1.840620592 55.46061672,-1.902748414 55.43549258,-1.901408451 55.41036673,-1.900070373 55.38523917,-1.898734177 55.36010989,-1.836734694 55.38523917,-1.774647887 55.41036673,-1.712473573 55.43549258,-1.713681241 55.46061672,-1.714890614 55.48573914,-1.716101695 55.51085985,-1.778405081 55.48573914))
448395|7|-1.617336152|55.43549258|POLYGON((-1.58786168 55.48573914,-1.650211566 55.46061672,-1.712473573 55.43549258,-1.711267606 55.41036673,-1.710063336 55.38523917,-1.708860759 55.36010989,-1.646727657 55.38523917,-1.584507042 55.41036673,-1.522198732 55.43549258,-1.523272214 55.46061672,-1.524347212 55.48573914,-1.525423729 55.51085985,-1.58786168 55.48573914))
450269|8|-5.791139241|55.36010989|POLYGON((-5.767605634 55.41036673,-5.826882477 55.38523917,-5.886075949 55.36010989,-5.881939564 55.33497888,-5.877808989 55.30984616,-5.873684211 55.28471172,-5.814606742 55.30984616,-5.75544624 55.33497888,-5.696202532 55.36010989,-5.700211119 55.38523917,-5.704225352 55.41036673,-5.708245243 55.43549258,-5.767605634 55.41036673))
450274|2|-4.841772152|55.36010989|POLYGON((-4.816901408 55.41036673,-4.876847291 55.38523917,-4.936708861 55.36010989,-4.933239635 55.33497888,-4.929775281 55.30984616,-4.926315789 55.28471172,-4.866573034 55.30984616,-4.806746311 55.33497888,-4.746835443 55.36010989,-4.750175932 55.38523917,-4.753521127 55.41036673,-4.756871036 55.43549258,-4.816901408 55.41036673))
450275|2|-4.651898734|55.36010989|POLYGON((-4.626760563 55.41036673,-4.686840253 55.38523917,-4.746835443 55.36010989,-4.743499649 55.33497888,-4.740168539 55.30984616,-4.736842105 55.28471172,-4.676966292 55.30984616,-4.617006325 55.33497888,-4.556962025 55.36010989,-4.560168895 55.38523917,-4.563380282 55.41036673,-4.566596195 55.43549258,-4.626760563 55.41036673))
450276|2|-4.462025316|55.36010989|POLYGON((-4.436619718 55.41036673,-4.496833216 55.38523917,-4.556962025 55.36010989,-4.553759663 55.33497888,-4.550561798 55.30984616,-4.547368421 55.28471172,-4.487359551 55.30984616,-4.427266339 55.33497888,-4.367088608 55.36010989,-4.370161858 55.38523917,-4.373239437 55.41036673,-4.376321353 55.43549258,-4.436619718 55.41036673))
450277|2|-4.272151899|55.36010989|POLYGON((-4.246478873 55.41036673,-4.306826179 55.38523917,-4.367088608 55.36010989,-4.364019677 55.33497888,-4.360955056 55.30984616,-4.357894737 55.28471172,-4.297752809 55.30984616,-4.237526353 55.33497888,-4.17721519 55.36010989,-4.180154821 55.38523917,-4.183098592 55.41036673,-4.186046512 55.43549258,-4.246478873 55.41036673))
450278|2|-4.082278481|55.36010989|POLYGON((-4.056338028 55.41036673,-4.116819141 55.38523917,-4.17721519 55.36010989,-4.174279691 55.33497888,-4.171348315 55.30984616,-4.168421053 55.28471172,-4.108146067 55.30984616,-4.047786367 55.33497888,-3.987341772 55.36010989,-3.990147783 55.38523917,-3.992957746 55.41036673,-3.99577167 55.43549258,-4.056338028 55.41036673))
450279|2|-3.892405063|55.36010989|POLYGON((-3.866197183 55.41036673,-3.926812104 55.38523917,-3.987341772 55.36010989,-3.984539705 55.33497888,-3.981741573 55.30984616,-3.978947368 55.28471172,-3.918539326 55.30984616,-3.858046381 55.33497888,-3.797468354 55.36010989,-3.800140746 55.38523917,-3.802816901 55.41036673,-3.805496829 55.43549258,-3.866197183 55.41036673))
450283|3|-3.132911392|55.36010989|POLYGON((-3.105633803 55.41036673,-3.166783955 55.38523917,-3.227848101 55.36010989,-3.225579761 55.33497888,-3.223314607 55.30984616,-3.221052632 55.28471172,-3.16011236 55.30984616,-3.099086437 55.33497888,-3.037974684 55.36010989,-3.040112597 55.38523917,-3.042253521 55.41036673,-3.044397463 55.43549258,-3.105633803 55.41036673))
450284|2|-2.943037975|55.36010989|POLYGON((-2.915492958 55.41036673,-2.976776918 55.38523917,-3.037974684 55.36010989,-3.035839775 55.33497888,-3.033707865 55.30984616,-3.031578947 55.28471172,-2.970505618 55.30984616,-2.909346451 55.33497888,-2.848101266 55.36010989,-2.850105559 55.38523917,-2.852112676 55.41036673,-2.854122622 55.43549258,-2.915492958 55.41036673))
450287|7|-2.373417722|55.36010989|POLYGON((-2.345070423 55.41036673,-2.406755806 55.38523917,-2.46835443 55.36010989,-2.466619817 55.33497888,-2.46488764 55.30984616,-2.463157895 55.28471172,-2.401685393 55.30984616,-2.340126493 55.33497888,-2.278481013 55.36010989,-2.280084448 55.38523917,-2.281690141 55.41036673,-2.283298097 55.43549258,-2.345070423 55.41036673))
450289|7|-1.993670886|55.36010989|POLYGON((-1.964788732 55.41036673,-2.026741731 55.38523917,-2.088607595 55.36010989,-2.087139845 55.33497888,-2.085674157 55.30984616,-2.084210526 55.28471172,-2.02247191 55.30984616,-1.960646521 55.33497888,-1.898734177 55.36010989,-1.900070373 55.38523917,-1.901408451 55.41036673,-1.902748414 55.43549258,-1.964788732 55.41036673))
450290|7|-1.803797468|55.36010989|POLYGON((-1.774647887 55.41036673,-1.836734694 55.38523917,-1.898734177 55.36010989,-1.897399859 55.33497888,-1.896067416 55.30984616,-1.894736842 55.28471172,-1.832865169 55.30984616,-1.770906535 55.33497888,-1.708860759 55.36010989,-1.710063336 55.38523917,-1.711267606 55.41036673,-1.712473573 55.43549258,-1.774647887 55.41036673))
450291|7|-1.613924051|55.36010989|POLYGON((-1.584507042 55.41036673,-1.646727657 55.38523917,-1.708860759 55.36010989,-1.707659874 55.33497888,-1.706460674 55.30984616,-1.705263158 55.28471172,-1.643258427 55.30984616,-1.58116655 55.33497888,-1.518987342 55.36010989,-1.520056298 55.38523917,-1.521126761 55.41036673,-1.522198732 55.43549258,-1.584507042 55.41036673))
452166|12|-6.347368421|55.28471172|POLYGON((-6.324666198 55.33497888,-6.383426966 55.30984616,-6.442105263 55.28471172,-6.437587658 55.25957556,-6.433076384 55.23443766,-6.428571429 55.20929805,-6.370007008 55.23443766,-6.311360449 55.25957556,-6.252631579 55.28471172,-6.257022472 55.30984616,-6.261419536 55.33497888,-6.265822785 55.36010989,-6.324666198 55.33497888))
452167|5|-6.157894737|55.28471172|POLYGON((-6.134926212 55.33497888,-6.193820225 55.30984616,-6.252631579 55.28471172,-6.248246844 55.25957556,-6.243868255 55.23443766,-6.239495798 55.20929805,-6.180798879 55.23443766,-6.122019635 55.25957556,-6.063157895 55.28471172,-6.06741573 55.30984616,-6.07167955 55.33497888,-6.075949367 55.36010989,-6.134926212 55.33497888))
452174|2|-4.831578947|55.28471172|POLYGON((-4.806746311 55.33497888,-4.866573034 55.30984616,-4.926315789 55.28471172,-4.92286115 55.25957556,-4.919411352 55.23443766,-4.915966387 55.20929805,-4.856341976 55.23443766,-4.796633941 55.25957556,-4.736842105 55.28471172,-4.740168539 55.30984616,-4.743499649 55.33497888,-4.746835443 55.36010989,-4.806746311 55.33497888))
452175|2|-4.642105263|55.28471172|POLYGON((-4.617006325 55.33497888,-4.676966292 55.30984616,-4.736842105 55.28471172,-4.733520337 55.25957556,-4.730203224 55.23443766,-4.726890756 55.20929805,-4.667133847 55.23443766,-4.607293128 55.25957556,-4.547368421 55.28471172,-4.550561798 55.30984616,-4.553759663 55.33497888,-4.556962025 55.36010989,-4.617006325 55.33497888))
452176|2|-4.452631579|55.28471172|POLYGON((-4.427266339 55.33497888,-4.487359551 55.30984616,-4.547368421 55.28471172,-4.544179523 55.25957556,-4.540995095 55.23443766,-4.537815126 55.20929805,-4.477925718 55.23443766,-4.417952314 55.25957556,-4.357894737 55.28471172,-4.360955056 55.30984616,-4.364019677 55.33497888,-4.367088608 55.36010989,-4.427266339 55.33497888))
452178|2|-4.073684211|55.28471172|POLYGON((-4.047786367 55.33497888,-4.108146067 55.30984616,-4.168421053 55.28471172,-4.165497896 55.25957556,-4.162578837 55.23443766,-4.159663866 55.20929805,-4.09950946 55.23443766,-4.039270687 55.25957556,-3.978947368 55.28471172,-3.981741573 55.30984616,-3.984539705 55.33497888,-3.987341772 55.36010989,-4.047786367 55.33497888))
452179|2|-3.884210526|55.28471172|POLYGON((-3.858046381 55.33497888,-3.918539326 55.30984616,-3.978947368 55.28471172,-3.976157083 55.25957556,-3.973370708 55.23443766,-3.970588235 55.20929805,-3.910301331 55.23443766,-3.849929874 55.25957556,-3.789473684 55.28471172,-3.792134831 55.30984616,-3.794799719 55.33497888,-3.797468354 55.36010989,-3.858046381 55.33497888))
452180|2|-3.694736842|55.28471172|POLYGON((-3.668306395 55.33497888,-3.728932584 55.30984616,-3.789473684 55.28471172,-3.786816269 55.25957556,-3.784162579 55.23443766,-3.781512605 55.20929805,-3.721093203 55.23443766,-3.66058906 55.25957556,-3.6 55.28471172,-3.60252809 55.30984616,-3.605059733 55.33497888,-3.607594937 55.36010989,-3.668306395 55.33497888))
452181|2|-3.505263158|55.28471172|POLYGON((-3.478566409 55.33497888,-3.539325843 55.30984616,-3.6 55.28471172,-3.597475456 55.25957556,-3.59495445 55.23443766,-3.592436975 55.20929805,-3.531885074 55.23443766,-3.471248247 55.25957556,-3.410526316 55.28471172,-3.412921348 55.30984616,-3.415319747 55.33497888,-3.417721519 55.36010989,-3.478566409 55.33497888))
452182|7|-3.315789474|55.28471172|POLYGON((-3.288826423 55.33497888,-3.349719101 55.30984616,-3.410526316 55.28471172,-3.408134642 55.25957556,-3.405746321 55.23443766,-3.403361345 55.20929805,-3.342676945 55.23443766,-3.281907433 55.25957556,-3.221052632 55.28471172,-3.223314607 55.30984616,-3.225579761 55.33497888,-3.227848101 55.36010989,-3.288826423 55.33497888))
452187|10|-2.368421053|55.28471172|POLYGON((-2.340126493 55.33497888,-2.401685393 55.30984616,-2.463157895 55.28471172,-2.461430575 55.25957556,-2.459705676 55.23443766,-2.457983193 55.20929805,-2.3966363 55.23443766,-2.335203366 55.25957556,-2.273684211 55.28471172,-2.275280899 55.30984616,-2.276879831 55.33497888,-2.278481013 55.36010989,-2.340126493 55.33497888))
452188|7|-2.178947368|55.28471172|POLYGON((-2.150386507 55.33497888,-2.212078652 55.30984616,-2.273684211 55.28471172,-2.272089762 55.25957556,-2.270497547 55.23443766,-2.268907563 55.20929805,-2.207428171 55.23443766,-2.145862553 55.25957556,-2.084210526 55.28471172,-2.085674157 55.30984616,-2.087139845 55.33497888,-2.088607595 55.36010989,-2.150386507 55.33497888))
452189|7|-1.989473684|55.28471172|POLYGON((-1.960646521 55.33497888,-2.02247191 55.30984616,-2.084210526 55.28471172,-2.082748948 55.25957556,-2.081289418 55.23443766,-2.079831933 55.20929805,-2.018220042 55.23443766,-1.956521739 55.25957556,-1.894736842 55.28471172,-1.896067416 55.30984616,-1.897399859 55.33497888,-1.898734177 55.36010989,-1.960646521 55.33497888))
452190|7|-1.8|55.28471172|POLYGON((-1.770906535 55.33497888,-1.832865169 55.30984616,-1.894736842 55.28471172,-1.893408135 55.25957556,-1.892081289 55.23443766,-1.890756303 55.20929805,-1.829011913 55.23443766,-1.767180926 55.25957556,-1.705263158 55.28471172,-1.706460674 55.30984616,-1.707659874 55.33497888,-1.708860759 55.36010989,-1.770906535 55.33497888))
452191|7|-1.610526316|55.28471172|POLYGON((-1.58116655 55.33497888,-1.643258427 55.30984616,-1.705263158 55.28471172,-1.704067321 55.25957556,-1.70287316 55.23443766,-1.701680672 55.20929805,-1.639803784 55.23443766,-1.577840112 55.25957556,-1.515789474 55.28471172,-1.516853933 55.30984616,-1.517919888 55.33497888,-1.518987342 55.36010989,-1.58116655 55.33497888))
454067|12|-6.901260504|55.20929805|POLYGON((-6.879382889 55.25957556,-6.937631395 55.23443766,-6.995798319 55.20929805,-6.990902729 55.1841567,-6.986013986 55.15901363,-6.981132075 55.13386882,-6.923076923 55.15901363,-6.864940518 55.1841567,-6.806722689 55.20929805,-6.811492642 55.23443766,-6.816269285 55.25957556,-6.821052632 55.28471172,-6.879382889 55.25957556))
454068|12|-6.712184874|55.20929805|POLYGON((-6.690042076 55.25957556,-6.748423266 55.23443766,-6.806722689 55.20929805,-6.801959412 55.1841567,-6.797202797 55.15901363,-6.79245283 55.13386882,-6.734265734 55.15901363,-6.675997201 55.1841567,-6.617647059 55.20929805,-6.622284513 55.23443766,-6.626928471 55.25957556,-6.631578947 55.28471172,-6.690042076 55.25957556))
454069|12|-6.523109244|55.20929805|POLYGON((-6.500701262 55.25957556,-6.559215137 55.23443766,-6.617647059 55.20929805,-6.613016095 55.1841567,-6.608391608 55.15901363,-6.603773585 55.13386882,-6.545454545 55.15901363,-6.487053884 55.1841567,-6.428571429 55.20929805,-6.433076384 55.23443766,-6.437587658 55.25957556,-6.442105263 55.28471172,-6.500701262 55.25957556))
454070|12|-6.334033613|55.20929805|POLYGON((-6.311360449 55.25957556,-6.370007008 55.23443766,-6.428571429 55.20929805,-6.424072778 55.1841567,-6.41958042 55.15901363,-6.41509434 55.13386882,-6.356643357 55.15901363,-6.298110567 55.1841567,-6.239495798 55.20929805,-6.243868255 55.23443766,-6.248246844 55.25957556,-6.252631579 55.28471172,-6.311360449 55.25957556))
454071|12|-6.144957983|55.20929805|POLYGON((-6.122019635 55.25957556,-6.180798879 55.23443766,-6.239495798 55.20929805,-6.235129461 55.1841567,-6.230769231 55.15901363,-6.226415094 55.13386882,-6.167832168 55.15901363,-6.10916725 55.1841567,-6.050420168 55.20929805,-6.054660126 55.23443766,-6.058906031 55.25957556,-6.063157895 55.28471172,-6.122019635 55.25957556))
454078|2|-4.821428571|55.20929805|POLYGON((-4.796633941 55.25957556,-4.856341976 55.23443766,-4.915966387 55.20929805,-4.912526242 55.1841567,-4.909090909 55.15901363,-4.905660377 55.13386882,-4.846153846 55.15901363,-4.786564031 55.1841567,-4.726890756 55.20929805,-4.730203224 55.23443766,-4.733520337 55.25957556,-4.736842105 55.28471172,-4.796633941 55.25957556))
454083|2|-3.87605042|55.20929805|POLYGON((-3.849929874 55.25957556,-3.910301331 55.23443766,-3.970588235 55.20929805,-3.967809657 55.1841567,-3.965034965 55.15901363,-3.962264151 55.13386882,-3.902097902 55.15901363,-3.841847446 55.1841567,-3.781512605 55.20929805,-3.784162579 55.23443766,-3.786816269 55.25957556,-3.789473684 55.28471172,-3.849929874 55.25957556))
454084|2|-3.68697479|55.20929805|POLYGON((-3.66058906 55.25957556,-3.721093203 55.23443766,-3.781512605 55.20929805,-3.77886634 55.1841567,-3.776223776 55.15901363,-3.773584906 55.13386882,-3.713286713 55.15901363,-3.652904129 55.1841567,-3.592436975 55.20929805,-3.59495445 55.23443766,-3.597475456 55.25957556,-3.6 55.28471172,-3.66058906 55.25957556))
454085|11|-3.49789916|55.20929805|POLYGON((-3.471248247 55.25957556,-3.531885074 55.23443766,-3.592436975 55.20929805,-3.589923023 55.1841567,-3.587412587 55.15901363,-3.58490566 55.13386882,-3.524475524 55.15901363,-3.463960812 55.1841567,-3.403361345 55.20929805,-3.405746321 55.23443766,-3.408134642 55.25957556,-3.410526316 55.28471172,-3.471248247 55.25957556))
454086|2|-3.308823529|55.20929805|POLYGON((-3.281907433 55.25957556,-3.342676945 55.23443766,-3.403361345 55.20929805,-3.400979706 55.1841567,-3.398601399 55.15901363,-3.396226415 55.13386882,-3.335664336 55.15901363,-3.275017495 55.1841567,-3.214285714 55.20929805,-3.216538192 55.23443766,-3.218793829 55.25957556,-3.221052632 55.28471172,-3.281907433 55.25957556))
454088|2|-2.930672269|55.20929805|POLYGON((-2.903225806 55.25957556,-2.964260687 55.23443766,-3.025210084 55.20929805,-3.023093072 55.1841567,-3.020979021 55.15901363,-3.018867925 55.13386882,-2.958041958 55.15901363,-2.897130861 55.1841567,-2.836134454 55.20929805,-2.838121934 55.23443766,-2.840112202 55.25957556,-2.842105263 55.28471172,-2.903225806 55.25957556))
454089|11|-2.741596639|55.20929805|POLYGON((-2.713884993 55.25957556,-2.775052558 55.23443766,-2.836134454 55.20929805,-2.834149755 55.1841567,-2.832167832 55.15901363,-2.830188679 55.13386882,-2.769230769 55.15901363,-2.708187544 55.1841567,-2.647058824 55.20929805,-2.648913805 55.23443766,-2.650771388 55.25957556,-2.652631579 55.28471172,-2.713884993 55.25957556))
454090|5|-2.552521008|55.20929805|POLYGON((-2.52454418 55.25957556,-2.585844429 55.23443766,-2.647058824 55.20929805,-2.645206438 55.1841567,-2.643356643 55.15901363,-2.641509434 55.13386882,-2.58041958 55.15901363,-2.519244227 55.1841567,-2.457983193 55.20929805,-2.459705676 55.23443766,-2.461430575 55.25957556,-2.463157895 55.28471172,-2.52454418 55.25957556))
454091|7|-2.363445378|55.20929805|POLYGON((-2.335203366 55.25957556,-2.3966363 55.23443766,-2.457983193 55.20929805,-2.456263121 55.1841567,-2.454545455 55.15901363,-2.452830189 55.13386882,-2.391608392 55.15901363,-2.33030091 55.1841567,-2.268907563 55.20929805,-2.270497547 55.23443766,-2.272089762 55.25957556,-2.273684211 55.28471172,-2.335203366 55.25957556))
454092|7|-2.174369748|55.20929805|POLYGON((-2.145862553 55.25957556,-2.207428171 55.23443766,-2.268907563 55.20929805,-2.267319804 55.1841567,-2.265734266 55.15901363,-2.264150943 55.13386882,-2.202797203 55.15901363,-2.141357593 55.1841567,-2.079831933 55.20929805,-2.081289418 55.23443766,-2.082748948 55.25957556,-2.084210526 55.28471172,-2.145862553 55.25957556))
454093|7|-1.985294118|55.20929805|POLYGON((-1.956521739 55.25957556,-2.018220042 55.23443766,-2.079831933 55.20929805,-2.078376487 55.1841567,-2.076923077 55.15901363,-2.075471698 55.13386882,-2.013986014 55.15901363,-1.952414276 55.1841567,-1.890756303 55.20929805,-1.892081289 55.23443766,-1.893408135 55.25957556,-1.894736842 55.28471172,-1.956521739 55.25957556))
454094|7|-1.796218487|55.20929805|POLYGON((-1.767180926 55.25957556,-1.829011913 55.23443766,-1.890756303 55.20929805,-1.88943317 55.1841567,-1.888111888 55.15901363,-1.886792453 55.13386882,-1.825174825 55.15901363,-1.763470959 55.1841567,-1.701680672 55.20929805,-1.70287316 55.23443766,-1.704067321 55.25957556,-1.705263158 55.28471172,-1.767180926 55.25957556))
454095|7|-1.607142857|55.20929805|POLYGON((-1.577840112 55.25957556,-1.639803784 55.23443766,-1.701680672 55.20929805,-1.700489853 55.1841567,-1.699300699 55.15901363,-1.698113208 55.13386882,-1.636363636 55.15901363,-1.574527642 55.1841567,-1.512605042 55.20929805,-1.513665032 55.23443766,-1.514726508 55.25957556,-1.515789474 55.28471172,-1.577840112 55.25957556))
454096|7|-1.418067227|55.20929805|POLYGON((-1.388499299 55.25957556,-1.450595655 55.23443766,-1.512605042 55.20929805,-1.511546536 55.1841567,-1.51048951 55.15901363,-1.509433962 55.13386882,-1.447552448 55.15901363,-1.385584325 55.1841567,-1.323529412 55.20929805,-1.324456903 55.23443766,-1.325385694 55.25957556,-1.326315789 55.28471172,-1.388499299 55.25957556))
455975|12|-6.886792453|55.13386882|POLYGON((-6.864940518 55.1841567,-6.923076923 55.15901363,-6.981132075 55.13386882,-6.976256983 55.10872228,-6.971388695 55.08357401,-6.966527197 55.058424,-6.908583391 55.08357401,-6.850558659 55.10872228,-6.79245283 55.13386882,-6.797202797 55.15901363,-6.801959412 55.1841567,-6.806722689 55.20929805,-6.864940518 55.1841567))
455976|12|-6.698113208|55.13386882|POLYGON((-6.675997201 55.1841567,-6.734265734 55.15901363,-6.79245283 55.13386882,-6.787709497 55.10872228,-6.782972784 55.08357401,-6.778242678 55.058424,-6.720167481 55.08357401,-6.662011173 55.10872228,-6.603773585 55.13386882,-6.608391608 55.15901363,-6.613016095 55.1841567,-6.617647059 55.20929805,-6.675997201 55.1841567))
455977|12|-6.509433962|55.13386882|POLYGON((-6.487053884 55.1841567,-6.545454545 55.15901363,-6.603773585 55.13386882,-6.599162011 55.10872228,-6.594556874 55.08357401,-6.589958159 55.058424,-6.53175157 55.08357401,-6.473463687 55.10872228,-6.41509434 55.13386882,-6.41958042 55.15901363,-6.424072778 55.1841567,-6.428571429 55.20929805,-6.487053884 55.1841567))
455978|12|-6.320754717|55.13386882|POLYGON((-6.298110567 55.1841567,-6.356643357 55.15901363,-6.41509434 55.13386882,-6.410614525 55.10872228,-6.406140963 55.08357401,-6.40167364 55.058424,-6.343335659 55.08357401,-6.284916201 55.10872228,-6.226415094 55.13386882,-6.230769231 55.15901363,-6.235129461 55.1841567,-6.239495798 55.20929805,-6.298110567 55.1841567))
455979|5|-6.132075472|55.13386882|POLYGON((-6.10916725 55.1841567,-6.167832168 55.15901363,-6.226415094 55.13386882,-6.222067039 55.10872228,-6.217725052 55.08357401,-6.213389121 55.058424,-6.154919749 55.08357401,-6.096368715 55.10872228,-6.037735849 55.13386882,-6.041958042 55.15901363,-6.046186144 55.1841567,-6.050420168 55.20929805,-6.10916725 55.1841567))
455985|2|-5|55.13386882|POLYGON((-4.975507348 55.1841567,-5.034965035 55.15901363,-5.094339623 55.13386882,-5.090782123 55.10872228,-5.087229588 55.08357401,-5.083682008 55.058424,-5.024424285 55.08357401,-4.965083799 55.10872228,-4.905660377 55.13386882,-4.909090909 55.15901363,-4.912526242 55.1841567,-4.915966387 55.20929805,-4.975507348 55.1841567))
455986|2|-4.811320755|55.13386882|POLYGON((-4.786564031 55.1841567,-4.846153846 55.15901363,-4.905660377 55.13386882,-4.902234637 55.10872228,-4.898813678 55.08357401,-4.89539749 55.058424,-4.836008374 55.08357401,-4.776536313 55.10872228,-4.716981132 55.13386882,-4.72027972 55.15901363,-4.723582925 55.1841567,-4.726890756 55.20929805,-4.786564031 55.1841567))
455990|2|-4.056603774|55.13386882|POLYGON((-4.030790763 55.1841567,-4.090909091 55.15901363,-4.150943396 55.13386882,-4.148044693 55.10872228,-4.145150035 55.08357401,-4.142259414 55.058424,-4.082344731 55.08357401,-4.022346369 55.10872228,-3.962264151 55.13386882,-3.965034965 55.15901363,-3.967809657 55.1841567,-3.970588235 55.20929805,-4.030790763 55.1841567))
455993|2|-3.490566038|55.13386882|POLYGON((-3.463960812 55.1841567,-3.524475524 55.15901363,-3.58490566 55.13386882,-3.582402235 55.10872228,-3.579902303 55.08357401,-3.577405858 55.058424,-3.517096999 55.08357401,-3.456703911 55.10872228,-3.396226415 55.13386882,-3.398601399 55.15901363,-3.400979706 55.1841567,-3.403361345 55.20929805,-3.463960812 55.1841567))
455994|2|-3.301886792|55.13386882|POLYGON((-3.275017495 55.1841567,-3.335664336 55.15901363,-3.396226415 55.13386882,-3.393854749 55.10872228,-3.391486392 55.08357401,-3.389121339 55.058424,-3.328681089 55.08357401,-3.268156425 55.10872228,-3.20754717 55.13386882,-3.20979021 55.15901363,-3.212036389 55.1841567,-3.214285714 55.20929805,-3.275017495 55.1841567))
455995|2|-3.113207547|55.13386882|POLYGON((-3.086074178 55.1841567,-3.146853147 55.15901363,-3.20754717 55.13386882,-3.205307263 55.10872228,-3.203070482 55.08357401,-3.20083682 55.058424,-3.140265178 55.08357401,-3.079608939 55.10872228,-3.018867925 55.13386882,-3.020979021 55.15901363,-3.023093072 55.1841567,-3.025210084 55.20929805,-3.086074178 55.1841567))
455996|2|-2.924528302|55.13386882|POLYGON((-2.897130861 55.1841567,-2.958041958 55.15901363,-3.018867925 55.13386882,-3.016759777 55.10872228,-3.014654571 55.08357401,-3.012552301 55.058424,-2.951849267 55.08357401,-2.891061453 55.10872228,-2.830188679 55.13386882,-2.832167832 55.15901363,-2.834149755 55.1841567,-2.836134454 55.20929805,-2.897130861 55.1841567))
455999|7|-2.358490566|55.13386882|POLYGON((-2.33030091 55.1841567,-2.391608392 55.15901363,-2.452830189 55.13386882,-2.451117318 55.10872228,-2.449406839 55.08357401,-2.447698745 55.058424,-2.386601535 55.08357401,-2.325418994 55.10872228,-2.264150943 55.13386882,-2.265734266 55.15901363,-2.267319804 55.1841567,-2.268907563 55.20929805,-2.33030091 55.1841567))
456000|7|-2.169811321|55.13386882|POLYGON((-2.141357593 55.1841567,-2.202797203 55.15901363,-2.264150943 55.13386882,-2.262569832 55.10872228,-2.260990928 55.08357401,-2.259414226 55.058424,-2.198185625 55.08357401,-2.136871508 55.10872228,-2.075471698 55.13386882,-2.076923077 55.15901363,-2.078376487 55.1841567,-2.079831933 55.20929805,-2.141357593 55.1841567))
456001|7|-1.981132075|55.13386882|POLYGON((-1.952414276 55.1841567,-2.013986014 55.15901363,-2.075471698 55.13386882,-2.074022346 55.10872228,-2.072575017 55.08357401,-2.071129707 55.058424,-2.009769714 55.08357401,-1.948324022 55.10872228,-1.886792453 55.13386882,-1.888111888 55.15901363,-1.88943317 55.1841567,-1.890756303 55.20929805,-1.952414276 55.1841567))
456002|7|-1.79245283|55.13386882|POLYGON((-1.763470959 55.1841567,-1.825174825 55.15901363,-1.886792453 55.13386882,-1.88547486 55.10872228,-1.884159107 55.08357401,-1.882845188 55.058424,-1.821353803 55.08357401,-1.759776536 55.10872228,-1.698113208 55.13386882,-1.699300699 55.15901363,-1.700489853 55.1841567,-1.701680672 55.20929805,-1.763470959 55.1841567))
456003|7|-1.603773585|55.13386882|POLYGON((-1.574527642 55.1841567,-1.636363636 55.15901363,-1.698113208 55.13386882,-1.696927374 55.10872228,-1.695743196 55.08357401,-1.694560669 55.058424,-1.632937893 55.08357401,-1.57122905 55.10872228,-1.509433962 55.13386882,-1.51048951 55.15901363,-1.511546536 55.1841567,-1.512605042 55.20929805,-1.574527642 55.1841567))
456004|7|-1.41509434|55.13386882|POLYGON((-1.385584325 55.1841567,-1.447552448 55.15901363,-1.509433962 55.13386882,-1.508379888 55.10872228,-1.507327285 55.08357401,-1.506276151 55.058424,-1.444521982 55.08357401,-1.382681564 55.10872228,-1.320754717 55.13386882,-1.321678322 55.15901363,-1.322603219 55.1841567,-1.323529412 55.20929805,-1.385584325 55.1841567))
457885|12|-7.248953975|55.058424|POLYGON((-7.227653631 55.10872228,-7.285415213 55.08357401,-7.343096234 55.058424,-7.337979094 55.03327225,-7.332869081 55.00811877,-7.32776618 54.98296354,-7.270194986 55.00811877,-7.212543554 55.03327225,-7.154811715 55.058424,-7.159804606 55.08357401,-7.164804469 55.10872228,-7.169811321 55.13386882,-7.227653631 55.10872228))
457886|12|-7.060669456|55.058424|POLYGON((-7.039106145 55.10872228,-7.096999302 55.08357401,-7.154811715 55.058424,-7.149825784 55.03327225,-7.144846797 55.00811877,-7.139874739 54.98296354,-7.082172702 55.00811877,-7.024390244 55.03327225,-6.966527197 55.058424,-6.971388695 55.08357401,-6.976256983 55.10872228,-6.981132075 55.13386882,-7.039106145 55.10872228))
457887|12|-6.872384937|55.058424|POLYGON((-6.850558659 55.10872228,-6.908583391 55.08357401,-6.966527197 55.058424,-6.961672474 55.03327225,-6.956824513 55.00811877,-6.951983299 54.98296354,-6.894150418 55.00811877,-6.836236934 55.03327225,-6.778242678 55.058424,-6.782972784 55.08357401,-6.787709497 55.10872228,-6.79245283 55.13386882,-6.850558659 55.10872228))
457888|12|-6.684100418|55.058424|POLYGON((-6.662011173 55.10872228,-6.720167481 55.08357401,-6.778242678 55.058424,-6.773519164 55.03327225,-6.768802228 55.00811877,-6.764091858 54.98296354,-6.706128134 55.00811877,-6.648083624 55.03327225,-6.589958159 55.058424,-6.594556874 55.08357401,-6.599162011 55.10872228,-6.603773585 55.13386882,-6.662011173 55.10872228))
457889|12|-6.4958159|55.058424|POLYGON((-6.473463687 55.10872228,-6.53175157 55.08357401,-6.589958159 55.058424,-6.585365854 55.03327225,-6.580779944 55.00811877,-6.576200418 54.98296354,-6.51810585 55.00811877,-6.459930314 55.03327225,-6.40167364 55.058424,-6.406140963 55.08357401,-6.410614525 55.10872228,-6.41509434 55.13386882,-6.473463687 55.10872228))
457890|12|-6.307531381|55.058424|POLYGON((-6.284916201 55.10872228,-6.343335659 55.08357401,-6.40167364 55.058424,-6.397212544 55.03327225,-6.39275766 55.00811877,-6.388308977 54.98296354,-6.330083565 55.00811877,-6.271777003 55.03327225,-6.213389121 55.058424,-6.217725052 55.08357401,-6.222067039 55.10872228,-6.226415094 55.13386882,-6.284916201 55.10872228))
457891|12|-6.119246862|55.058424|POLYGON((-6.096368715 55.10872228,-6.154919749 55.08357401,-6.213389121 55.058424,-6.209059233 55.03327225,-6.204735376 55.00811877,-6.200417537 54.98296354,-6.142061281 55.00811877,-6.083623693 55.03327225,-6.025104603 55.058424,-6.029309142 55.08357401,-6.033519553 55.10872228,-6.037735849 55.13386882,-6.096368715 55.10872228))
457892|12|-5.930962343|55.058424|POLYGON((-5.907821229 55.10872228,-5.966503838 55.08357401,-6.025104603 55.058424,-6.020905923 55.03327225,-6.016713092 55.00811877,-6.012526096 54.98296354,-5.954038997 55.00811877,-5.895470383 55.03327225,-5.836820084 55.058424,-5.840893231 55.08357401,-5.844972067 55.10872228,-5.849056604 55.13386882,-5.907821229 55.10872228))
457897|2|-4.989539749|55.058424|POLYGON((-4.965083799 55.10872228,-5.024424285 55.08357401,-5.083682008 55.058424,-5.080139373 55.03327225,-5.076601671 55.00811877,-5.073068894 54.98296354,-5.013927577 55.00811877,-4.954703833 55.03327225,-4.89539749 55.058424,-4.898813678 55.08357401,-4.902234637 55.10872228,-4.905660377 55.13386882,-4.965083799 55.10872228))
457898|4|-4.80125523|55.058424|POLYGON((-4.776536313 55.10872228,-4.836008374 55.08357401,-4.89539749 55.058424,-4.891986063 55.03327225,-4.888579387 55.00811877,-4.885177453 54.98296354,-4.825905292 55.00811877,-4.766550523 55.03327225,-4.707112971 55.058424,-4.710397767 55.08357401,-4.713687151 55.10872228,-4.716981132 55.13386882,-4.776536313 55.10872228))
457899|2|-4.612970711|55.058424|POLYGON((-4.587988827 55.10872228,-4.647592463 55.08357401,-4.707112971 55.058424,-4.703832753 55.03327225,-4.700557103 55.00811877,-4.697286013 54.98296354,-4.637883008 55.00811877,-4.578397213 55.03327225,-4.518828452 55.058424,-4.521981856 55.08357401,-4.525139665 55.10872228,-4.528301887 55.13386882,-4.587988827 55.10872228))
457901|2|-4.236401674|55.058424|POLYGON((-4.210893855 55.10872228,-4.270760642 55.08357401,-4.330543933 55.058424,-4.327526132 55.03327225,-4.324512535 55.00811877,-4.321503132 54.98296354,-4.26183844 55.00811877,-4.202090592 55.03327225,-4.142259414 55.058424,-4.145150035 55.08357401,-4.148044693 55.10872228,-4.150943396 55.13386882,-4.210893855 55.10872228))
457903|2|-3.859832636|55.058424|POLYGON((-3.833798883 55.10872228,-3.893928821 55.08357401,-3.953974895 55.058424,-3.951219512 55.03327225,-3.948467967 55.00811877,-3.945720251 54.98296354,-3.885793872 55.00811877,-3.825783972 55.03327225,-3.765690377 55.058424,-3.768318214 55.08357401,-3.770949721 55.10872228,-3.773584906 55.13386882,-3.833798883 55.10872228))
457904|2|-3.671548117|55.058424|POLYGON((-3.645251397 55.10872228,-3.70551291 55.08357401,-3.765690377 55.058424,-3.763066202 55.03327225,-3.760445682 55.00811877,-3.75782881 54.98296354,-3.697771588 55.00811877,-3.637630662 55.03327225,-3.577405858 55.058424,-3.579902303 55.08357401,-3.582402235 55.10872228,-3.58490566 55.13386882,-3.645251397 55.10872228))
457905|2|-3.483263598|55.058424|POLYGON((-3.456703911 55.10872228,-3.517096999 55.08357401,-3.577405858 55.058424,-3.574912892 55.03327225,-3.572423398 55.00811877,-3.56993737 54.98296354,-3.509749304 55.00811877,-3.449477352 55.03327225,-3.389121339 55.058424,-3.391486392 55.08357401,-3.393854749 55.10872228,-3.396226415 55.13386882,-3.456703911 55.10872228))
457906|2|-3.294979079|55.058424|POLYGON((-3.268156425 55.10872228,-3.328681089 55.08357401,-3.389121339 55.058424,-3.386759582 55.03327225,-3.384401114 55.00811877,-3.382045929 54.98296354,-3.321727019 55.00811877,-3.261324042 55.03327225,-3.20083682 55.058424,-3.203070482 55.08357401,-3.205307263 55.10872228,-3.20754717 55.13386882,-3.268156425 55.10872228))
457907|2|-3.106694561|55.058424|POLYGON((-3.079608939 55.10872228,-3.140265178 55.08357401,-3.20083682 55.058424,-3.198606272 55.03327225,-3.19637883 55.00811877,-3.194154489 54.98296354,-3.133704735 55.00811877,-3.073170732 55.03327225,-3.012552301 55.058424,-3.014654571 55.08357401,-3.016759777 55.10872228,-3.018867925 55.13386882,-3.079608939 55.10872228))
457908|11|-2.918410042|55.058424|POLYGON((-2.891061453 55.10872228,-2.951849267 55.08357401,-3.012552301 55.058424,-3.010452962 55.03327225,-3.008356546 55.00811877,-3.006263048 54.98296354,-2.945682451 55.00811877,-2.885017422 55.03327225,-2.824267782 55.058424,-2.82623866 55.08357401,-2.828212291 55.10872228,-2.830188679 55.13386882,-2.891061453 55.10872228))
457910|2|-2.541841004|55.058424|POLYGON((-2.51396648 55.10872228,-2.575017446 55.08357401,-2.635983264 55.058424,-2.634146341 55.03327225,-2.632311978 55.00811877,-2.630480167 54.98296354,-2.569637883 55.00811877,-2.508710801 55.03327225,-2.447698745 55.058424,-2.449406839 55.08357401,-2.451117318 55.10872228,-2.452830189 55.13386882,-2.51396648 55.10872228))
457911|5|-2.353556485|55.058424|POLYGON((-2.325418994 55.10872228,-2.386601535 55.08357401,-2.447698745 55.058424,-2.445993031 55.03327225,-2.444289694 55.00811877,-2.442588727 54.98296354,-2.381615599 55.00811877,-2.320557491 55.03327225,-2.259414226 55.058424,-2.260990928 55.08357401,-2.262569832 55.10872228,-2.264150943 55.13386882,-2.325418994 55.10872228))
457912|7|-2.165271967|55.058424|POLYGON((-2.136871508 55.10872228,-2.198185625 55.08357401,-2.259414226 55.058424,-2.257839721 55.03327225,-2.256267409 55.00811877,-2.254697286 54.98296354,-2.193593315 55.00811877,-2.132404181 55.03327225,-2.071129707 55.058424,-2.072575017 55.08357401,-2.074022346 55.10872228,-2.075471698 55.13386882,-2.136871508 55.10872228))
457913|7|-1.976987448|55.058424|POLYGON((-1.948324022 55.10872228,-2.009769714 55.08357401,-2.071129707 55.058424,-2.069686411 55.03327225,-2.068245125 55.00811877,-2.066805846 54.98296354,-2.005571031 55.00811877,-1.944250871 55.03327225,-1.882845188 55.058424,-1.884159107 55.08357401,-1.88547486 55.10872228,-1.886792453 55.13386882,-1.948324022 55.10872228))
457914|7|-1.788702929|55.058424|POLYGON((-1.759776536 55.10872228,-1.821353803 55.08357401,-1.882845188 55.058424,-1.881533101 55.03327225,-1.880222841 55.00811877,-1.878914405 54.98296354,-1.817548747 55.00811877,-1.756097561 55.03327225,-1.694560669 55.058424,-1.695743196 55.08357401,-1.696927374 55.10872228,-1.698113208 55.13386882,-1.759776536 55.10872228))
457915|7|-1.60041841|55.058424|POLYGON((-1.57122905 55.10872228,-1.632937893 55.08357401,-1.694560669 55.058424,-1.693379791 55.03327225,-1.692200557 55.00811877,-1.691022965 54.98296354,-1.629526462 55.00811877,-1.567944251 55.03327225,-1.506276151 55.058424,-1.507327285 55.08357401,-1.508379888 55.10872228,-1.509433962 55.13386882,-1.57122905 55.10872228))
457916|7|-1.412133891|55.058424|POLYGON((-1.382681564 55.10872228,-1.444521982 55.08357401,-1.506276151 55.058424,-1.505226481 55.03327225,-1.504178273 55.00811877,-1.503131524 54.98296354,-1.441504178 55.00811877,-1.379790941 55.03327225,-1.317991632 55.058424,-1.318911375 55.08357401,-1.319832402 55.10872228,-1.320754717 55.13386882,-1.382681564 55.10872228))
459800|12|-7.4217119|54.98296354|POLYGON((-7.400696864 55.03327225,-7.45821727 55.00811877,-7.51565762 54.98296354,-7.510431154 54.95780658,-7.505211953 54.93264786,-7.5 54.90748741,-7.44266852 54.93264786,-7.385257302 54.95780658,-7.32776618 54.98296354,-7.332869081 55.00811877,-7.337979094 55.03327225,-7.343096234 55.058424,-7.400696864 55.03327225))
459801|12|-7.233820459|54.98296354|POLYGON((-7.212543554 55.03327225,-7.270194986 55.00811877,-7.32776618 54.98296354,-7.322670376 54.95780658,-7.317581654 54.93264786,-7.3125 54.90748741,-7.255038221 54.93264786,-7.197496523 54.95780658,-7.139874739 54.98296354,-7.144846797 55.00811877,-7.149825784 55.03327225,-7.154811715 55.058424,-7.212543554 55.03327225))
459802|12|-7.045929019|54.98296354|POLYGON((-7.024390244 55.03327225,-7.082172702 55.00811877,-7.139874739 54.98296354,-7.134909597 54.95780658,-7.129951355 54.93264786,-7.125 54.90748741,-7.067407922 54.93264786,-7.009735744 54.95780658,-6.951983299 54.98296354,-6.956824513 55.00811877,-6.961672474 55.03327225,-6.966527197 55.058424,-7.024390244 55.03327225))
459803|12|-6.858037578|54.98296354|POLYGON((-6.836236934 55.03327225,-6.894150418 55.00811877,-6.951983299 54.98296354,-6.947148818 54.95780658,-6.942321056 54.93264786,-6.9375 54.90748741,-6.879777623 54.93264786,-6.821974965 54.95780658,-6.764091858 54.98296354,-6.768802228 55.00811877,-6.773519164 55.03327225,-6.778242678 55.058424,-6.836236934 55.03327225))
459804|12|-6.670146138|54.98296354|POLYGON((-6.648083624 55.03327225,-6.706128134 55.00811877,-6.764091858 54.98296354,-6.759388039 54.95780658,-6.754690757 54.93264786,-6.75 54.90748741,-6.692147325 54.93264786,-6.634214186 54.95780658,-6.576200418 54.98296354,-6.580779944 55.00811877,-6.585365854 55.03327225,-6.589958159 55.058424,-6.648083624 55.03327225))
459805|12|-6.482254697|54.98296354|POLYGON((-6.459930314 55.03327225,-6.51810585 55.00811877,-6.576200418 54.98296354,-6.57162726 54.95780658,-6.567060459 54.93264786,-6.5625 54.90748741,-6.504517026 54.93264786,-6.446453408 54.95780658,-6.388308977 54.98296354,-6.39275766 55.00811877,-6.397212544 55.03327225,-6.40167364 55.058424,-6.459930314 55.03327225))
459806|12|-6.294363257|54.98296354|POLYGON((-6.271777003 55.03327225,-6.330083565 55.00811877,-6.388308977 54.98296354,-6.383866481 54.95780658,-6.37943016 54.93264786,-6.375 54.90748741,-6.316886727 54.93264786,-6.258692629 54.95780658,-6.200417537 54.98296354,-6.204735376 55.00811877,-6.209059233 55.03327225,-6.213389121 55.058424,-6.271777003 55.03327225))
459808|12|-5.918580376|54.98296354|POLYGON((-5.895470383 55.03327225,-5.954038997 55.00811877,-6.012526096 54.98296354,-6.008344924 54.95780658,-6.004169562 54.93264786,-6 54.90748741,-5.941626129 54.93264786,-5.883171071 54.95780658,-5.824634656 54.98296354,-5.828690808 55.00811877,-5.832752613 55.03327225,-5.836820084 55.058424,-5.895470383 55.03327225))
459813|2|-4.979123173|54.98296354|POLYGON((-4.954703833 55.03327225,-5.013927577 55.00811877,-5.073068894 54.98296354,-5.069541029 54.95780658,-5.066018068 54.93264786,-5.0625 54.90748741,-5.003474635 54.93264786,-4.944367177 54.95780658,-4.885177453 54.98296354,-4.888579387 55.00811877,-4.891986063 55.03327225,-4.89539749 55.058424,-4.954703833 55.03327225))
459815|2|-4.603340292|54.98296354|POLYGON((-4.578397213 55.03327225,-4.637883008 55.00811877,-4.697286013 54.98296354,-4.694019471 54.95780658,-4.69075747 54.93264786,-4.6875 54.90748741,-4.628214038 54.93264786,-4.568845619 54.95780658,-4.509394572 54.98296354,-4.512534819 55.00811877,-4.515679443 55.03327225,-4.518828452 55.058424,-4.578397213 55.03327225))
459816|2|-4.415448852|54.98296354|POLYGON((-4.390243902 55.03327225,-4.449860724 55.00811877,-4.509394572 54.98296354,-4.506258693 54.95780658,-4.503127172 54.93264786,-4.5 54.90748741,-4.440583739 54.93264786,-4.38108484 54.95780658,-4.321503132 54.98296354,-4.324512535 55.00811877,-4.327526132 55.03327225,-4.330543933 55.058424,-4.390243902 55.03327225))
459818|2|-4.039665971|54.98296354|POLYGON((-4.013937282 55.03327225,-4.073816156 55.00811877,-4.133611691 54.98296354,-4.130737135 54.95780658,-4.127866574 54.93264786,-4.125 54.90748741,-4.065323141 54.93264786,-4.005563282 54.95780658,-3.945720251 54.98296354,-3.948467967 55.00811877,-3.951219512 55.03327225,-3.953974895 55.058424,-4.013937282 55.03327225))
459819|2|-3.85177453|54.98296354|POLYGON((-3.825783972 55.03327225,-3.885793872 55.00811877,-3.945720251 54.98296354,-3.942976356 54.95780658,-3.940236275 54.93264786,-3.9375 54.90748741,-3.877692842 54.93264786,-3.817802503 54.95780658,-3.75782881 54.98296354,-3.760445682 55.00811877,-3.763066202 55.03327225,-3.765690377 55.058424,-3.825783972 55.03327225))
459820|2|-3.66388309|54.98296354|POLYGON((-3.637630662 55.03327225,-3.697771588 55.00811877,-3.75782881 54.98296354,-3.755215577 54.95780658,-3.752605976 54.93264786,-3.75 54.90748741,-3.690062543 54.93264786,-3.630041725 54.95780658,-3.56993737 54.98296354,-3.572423398 55.00811877,-3.574912892 55.03327225,-3.577405858 55.058424,-3.637630662 55.03327225))
459821|2|-3.475991649|54.98296354|POLYGON((-3.449477352 55.03327225,-3.509749304 55.00811877,-3.56993737 54.98296354,-3.567454798 54.95780658,-3.564975678 54.93264786,-3.5625 54.90748741,-3.502432245 54.93264786,-3.442280946 54.95780658,-3.382045929 54.98296354,-3.384401114 55.00811877,-3.386759582 55.03327225,-3.389121339 55.058424,-3.449477352 55.03327225))
459822|2|-3.288100209|54.98296354|POLYGON((-3.261324042 55.03327225,-3.321727019 55.00811877,-3.382045929 54.98296354,-3.379694019 54.95780658,-3.377345379 54.93264786,-3.375 54.90748741,-3.314801946 54.93264786,-3.254520167 54.95780658,-3.194154489 54.98296354,-3.19637883 55.00811877,-3.198606272 55.03327225,-3.20083682 55.058424,-3.261324042 55.03327225))
459823|2|-3.100208768|54.98296354|POLYGON((-3.073170732 55.03327225,-3.133704735 55.00811877,-3.194154489 54.98296354,-3.191933241 54.95780658,-3.18971508 54.93264786,-3.1875 54.90748741,-3.127171647 54.93264786,-3.066759388 54.95780658,-3.006263048 54.98296354,-3.008356546 55.00811877,-3.010452962 55.03327225,-3.012552301 55.058424,-3.073170732 55.03327225))
459824|11|-2.912317328|54.98296354|POLYGON((-2.885017422 55.03327225,-2.945682451 55.00811877,-3.006263048 54.98296354,-3.004172462 54.95780658,-3.002084781 54.93264786,-3 54.90748741,-2.939541348 54.93264786,-2.878998609 54.95780658,-2.818371608 54.98296354,-2.820334262 55.00811877,-2.822299652 55.03327225,-2.824267782 55.058424,-2.885017422 55.03327225))
459825|11|-2.724425887|54.98296354|POLYGON((-2.696864111 55.03327225,-2.757660167 55.00811877,-2.818371608 54.98296354,-2.816411683 54.95780658,-2.814454482 54.93264786,-2.8125 54.90748741,-2.751911049 54.93264786,-2.69123783 54.95780658,-2.630480167 54.98296354,-2.632311978 55.00811877,-2.634146341 55.03327225,-2.635983264 55.058424,-2.696864111 55.03327225))
459826|11|-2.536534447|54.98296354|POLYGON((-2.508710801 55.03327225,-2.569637883 55.00811877,-2.630480167 54.98296354,-2.628650904 54.95780658,-2.626824183 54.93264786,-2.625 54.90748741,-2.564280751 54.93264786,-2.503477051 54.95780658,-2.442588727 54.98296354,-2.444289694 55.00811877,-2.445993031 55.03327225,-2.447698745 55.058424,-2.508710801 55.03327225))
459827|7|-2.348643006|54.98296354|POLYGON((-2.320557491 55.03327225,-2.381615599 55.00811877,-2.442588727 54.98296354,-2.440890125 54.95780658,-2.439193885 54.93264786,-2.4375 54.90748741,-2.376650452 54.93264786,-2.315716273 54.95780658,-2.254697286 54.98296354,-2.256267409 55.00811877,-2.257839721 55.03327225,-2.259414226 55.058424,-2.320557491 55.03327225))
459828|7|-2.160751566|54.98296354|POLYGON((-2.132404181 55.03327225,-2.193593315 55.00811877,-2.254697286 54.98296354,-2.253129346 54.95780658,-2.251563586 54.93264786,-2.25 54.90748741,-2.189020153 54.93264786,-2.127955494 54.95780658,-2.066805846 54.98296354,-2.068245125 55.00811877,-2.069686411 55.03327225,-2.071129707 55.058424,-2.132404181 55.03327225))
459829|7|-1.972860125|54.98296354|POLYGON((-1.944250871 55.03327225,-2.005571031 55.00811877,-2.066805846 54.98296354,-2.065368567 54.95780658,-2.063933287 54.93264786,-2.0625 54.90748741,-2.001389854 54.93264786,-1.940194715 54.95780658,-1.878914405 54.98296354,-1.880222841 55.00811877,-1.881533101 55.03327225,-1.882845188 55.058424,-1.944250871 55.03327225))
459830|7|-1.784968685|54.98296354|POLYGON((-1.756097561 55.03327225,-1.817548747 55.00811877,-1.878914405 54.98296354,-1.877607789 54.95780658,-1.876302988 54.93264786,-1.875 54.90748741,-1.813759555 54.93264786,-1.752433936 54.95780658,-1.691022965 54.98296354,-1.692200557 55.00811877,-1.693379791 55.03327225,-1.694560669 55.058424,-1.756097561 55.03327225))
459831|7|-1.597077244|54.98296354|POLYGON((-1.567944251 55.03327225,-1.629526462 55.00811877,-1.691022965 54.98296354,-1.68984701 54.95780658,-1.688672689 54.93264786,-1.6875 54.90748741,-1.626129256 54.93264786,-1.564673157 54.95780658,-1.503131524 54.98296354,-1.504178273 55.00811877,-1.505226481 55.03327225,-1.506276151 55.058424,-1.567944251 55.03327225))
459832|7|-1.409185804|54.98296354|POLYGON((-1.379790941 55.03327225,-1.441504178 55.00811877,-1.503131524 54.98296354,-1.502086231 54.95780658,-1.501042391 54.93264786,-1.5 54.90748741,-1.438498958 54.93264786,-1.376912378 54.95780658,-1.315240084 54.98296354,-1.316155989 55.00811877,-1.317073171 55.03327225,-1.317991632 55.058424,-1.379790941 55.03327225))
461720|12|-7.40625|54.90748741|POLYGON((-7.385257302 54.95780658,-7.44266852 54.93264786,-7.5 54.90748741,-7.494795281 54.8823252,-7.489597781 54.85716125,-7.484407484 54.83199555,-7.427184466 54.85716125,-7.369882026 54.8823252,-7.3125 54.90748741,-7.317581654 54.93264786,-7.322670376 54.95780658,-7.32776618 54.98296354,-7.385257302 54.95780658))
461721|12|-7.21875|54.90748741|POLYGON((-7.197496523 54.95780658,-7.255038221 54.93264786,-7.3125 54.90748741,-7.307425399 54.8823252,-7.302357836 54.85716125,-7.297297297 54.83199555,-7.239944521 54.85716125,-7.182512144 54.8823252,-7.125 54.90748741,-7.129951355 54.93264786,-7.134909597 54.95780658,-7.139874739 54.98296354,-7.197496523 54.95780658))
461722|12|-7.03125|54.90748741|POLYGON((-7.009735744 54.95780658,-7.067407922 54.93264786,-7.125 54.90748741,-7.120055517 54.8823252,-7.115117892 54.85716125,-7.11018711 54.83199555,-7.052704577 54.85716125,-6.995142262 54.8823252,-6.9375 54.90748741,-6.942321056 54.93264786,-6.947148818 54.95780658,-6.951983299 54.98296354,-7.009735744 54.95780658))
461724|12|-6.65625|54.90748741|POLYGON((-6.634214186 54.95780658,-6.692147325 54.93264786,-6.75 54.90748741,-6.745315753 54.8823252,-6.740638003 54.85716125,-6.735966736 54.83199555,-6.678224688 54.85716125,-6.620402498 54.8823252,-6.5625 54.90748741,-6.567060459 54.93264786,-6.57162726 54.95780658,-6.576200418 54.98296354,-6.634214186 54.95780658))
461725|12|-6.46875|54.90748741|POLYGON((-6.446453408 54.95780658,-6.504517026 54.93264786,-6.5625 54.90748741,-6.557945871 54.8823252,-6.553398058 54.85716125,-6.548856549 54.83199555,-6.490984743 54.85716125,-6.433032616 54.8823252,-6.375 54.90748741,-6.37943016 54.93264786,-6.383866481 54.95780658,-6.388308977 54.98296354,-6.446453408 54.95780658))
461726|12|-6.28125|54.90748741|POLYGON((-6.258692629 54.95780658,-6.316886727 54.93264786,-6.375 54.90748741,-6.370575989 54.8823252,-6.366158114 54.85716125,-6.361746362 54.83199555,-6.303744799 54.85716125,-6.245662734 54.8823252,-6.1875 54.90748741,-6.191799861 54.93264786,-6.196105702 54.95780658,-6.200417537 54.98296354,-6.258692629 54.95780658))
461727|12|-6.09375|54.90748741|POLYGON((-6.07093185 54.95780658,-6.129256428 54.93264786,-6.1875 54.90748741,-6.183206107 54.8823252,-6.178918169 54.85716125,-6.174636175 54.83199555,-6.116504854 54.85716125,-6.058292852 54.8823252,-6 54.90748741,-6.004169562 54.93264786,-6.008344924 54.95780658,-6.012526096 54.98296354,-6.07093185 54.95780658))
461728|2|-5.90625|54.90748741|POLYGON((-5.883171071 54.95780658,-5.941626129 54.93264786,-6 54.90748741,-5.995836225 54.8823252,-5.991678225 54.85716125,-5.987525988 54.83199555,-5.92926491 54.85716125,-5.87092297 54.8823252,-5.8125 54.90748741,-5.816539263 54.93264786,-5.820584145 54.95780658,-5.824634656 54.98296354,-5.883171071 54.95780658))
461729|2|-5.71875|54.90748741|POLYGON((-5.695410292 54.95780658,-5.75399583 54.93264786,-5.8125 54.90748741,-5.808466343 54.8823252,-5.80443828 54.85716125,-5.8004158 54.83199555,-5.742024965 54.85716125,-5.683553088 54.8823252,-5.625 54.90748741,-5.628908965 54.93264786,-5.632823366 54.95780658,-5.636743215 54.98296354,-5.695410292 54.95780658))
461732|2|-5.15625|54.90748741|POLYGON((-5.132127955 54.95780658,-5.191104934 54.93264786,-5.25 54.90748741,-5.246356697 54.8823252,-5.242718447 54.85716125,-5.239085239 54.83199555,-5.180305132 54.85716125,-5.121443442 54.8823252,-5.0625 54.90748741,-5.066018068 54.93264786,-5.069541029 54.95780658,-5.073068894 54.98296354,-5.132127955 54.95780658))
461733|2|-4.96875|54.90748741|POLYGON((-4.944367177 54.95780658,-5.003474635 54.93264786,-5.0625 54.90748741,-5.058986815 54.8823252,-5.055478502 54.85716125,-5.051975052 54.83199555,-4.993065187 54.85716125,-4.93407356 54.8823252,-4.875 54.90748741,-4.878387769 54.93264786,-4.88178025 54.95780658,-4.885177453 54.98296354,-4.944367177 54.95780658))
461734|2|-4.78125|54.90748741|POLYGON((-4.756606398 54.95780658,-4.815844336 54.93264786,-4.875 54.90748741,-4.871616933 54.8823252,-4.868238558 54.85716125,-4.864864865 54.83199555,-4.805825243 54.85716125,-4.746703678 54.8823252,-4.6875 54.90748741,-4.69075747 54.93264786,-4.694019471 54.95780658,-4.697286013 54.98296354,-4.756606398 54.95780658))
461735|2|-4.59375|54.90748741|POLYGON((-4.568845619 54.95780658,-4.628214038 54.93264786,-4.6875 54.90748741,-4.684247051 54.8823252,-4.680998613 54.85716125,-4.677754678 54.83199555,-4.618585298 54.85716125,-4.559333796 54.8823252,-4.5 54.90748741,-4.503127172 54.93264786,-4.506258693 54.95780658,-4.509394572 54.98296354,-4.568845619 54.95780658))
461736|2|-4.40625|54.90748741|POLYGON((-4.38108484 54.95780658,-4.440583739 54.93264786,-4.5 54.90748741,-4.496877169 54.8823252,-4.493758669 54.85716125,-4.490644491 54.83199555,-4.431345354 54.85716125,-4.371963914 54.8823252,-4.3125 54.90748741,-4.315496873 54.93264786,-4.318497914 54.95780658,-4.321503132 54.98296354,-4.38108484 54.95780658))
461737|2|-4.21875|54.90748741|POLYGON((-4.193324061 54.95780658,-4.25295344 54.93264786,-4.3125 54.90748741,-4.309507287 54.8823252,-4.306518724 54.85716125,-4.303534304 54.83199555,-4.244105409 54.85716125,-4.184594032 54.8823252,-4.125 54.90748741,-4.127866574 54.93264786,-4.130737135 54.95780658,-4.133611691 54.98296354,-4.193324061 54.95780658))
461738|2|-4.03125|54.90748741|POLYGON((-4.005563282 54.95780658,-4.065323141 54.93264786,-4.125 54.90748741,-4.122137405 54.8823252,-4.119278779 54.85716125,-4.116424116 54.83199555,-4.056865465 54.85716125,-3.99722415 54.8823252,-3.9375 54.90748741,-3.940236275 54.93264786,-3.942976356 54.95780658,-3.945720251 54.98296354,-4.005563282 54.95780658))
461739|2|-3.84375|54.90748741|POLYGON((-3.817802503 54.95780658,-3.877692842 54.93264786,-3.9375 54.90748741,-3.934767523 54.8823252,-3.932038835 54.85716125,-3.929313929 54.83199555,-3.86962552 54.85716125,-3.809854268 54.8823252,-3.75 54.90748741,-3.752605976 54.93264786,-3.755215577 54.95780658,-3.75782881 54.98296354,-3.817802503 54.95780658))
461740|2|-3.65625|54.90748741|POLYGON((-3.630041725 54.95780658,-3.690062543 54.93264786,-3.75 54.90748741,-3.747397641 54.8823252,-3.74479889 54.85716125,-3.742203742 54.83199555,-3.682385576 54.85716125,-3.622484386 54.8823252,-3.5625 54.90748741,-3.564975678 54.93264786,-3.567454798 54.95780658,-3.56993737 54.98296354,-3.630041725 54.95780658))
461742|11|-3.28125|54.90748741|POLYGON((-3.254520167 54.95780658,-3.314801946 54.93264786,-3.375 54.90748741,-3.372657876 54.8823252,-3.370319001 54.85716125,-3.367983368 54.83199555,-3.307905687 54.85716125,-3.247744622 54.8823252,-3.1875 54.90748741,-3.18971508 54.93264786,-3.191933241 54.95780658,-3.194154489 54.98296354,-3.254520167 54.95780658))
461743|11|-3.09375|54.90748741|POLYGON((-3.066759388 54.95780658,-3.127171647 54.93264786,-3.1875 54.90748741,-3.185287994 54.8823252,-3.183079057 54.85716125,-3.180873181 54.83199555,-3.120665742 54.85716125,-3.06037474 54.8823252,-3 54.90748741,-3.002084781 54.93264786,-3.004172462 54.95780658,-3.006263048 54.98296354,-3.066759388 54.95780658))
461744|11|-2.90625|54.90748741|POLYGON((-2.878998609 54.95780658,-2.939541348 54.93264786,-3 54.90748741,-2.997918112 54.8823252,-2.995839112 54.85716125,-2.993762994 54.83199555,-2.933425798 54.85716125,-2.873004858 54.8823252,-2.8125 54.90748741,-2.814454482 54.93264786,-2.816411683 54.95780658,-2.818371608 54.98296354,-2.878998609 54.95780658))
461745|11|-2.71875|54.90748741|POLYGON((-2.69123783 54.95780658,-2.751911049 54.93264786,-2.8125 54.90748741,-2.81054823 54.8823252,-2.808599168 54.85716125,-2.806652807 54.83199555,-2.746185853 54.85716125,-2.685634976 54.8823252,-2.625 54.90748741,-2.626824183 54.93264786,-2.628650904 54.95780658,-2.630480167 54.98296354,-2.69123783 54.95780658))
461746|7|-2.53125|54.90748741|POLYGON((-2.503477051 54.95780658,-2.564280751 54.93264786,-2.625 54.90748741,-2.623178348 54.8823252,-2.621359223 54.85716125,-2.61954262 54.83199555,-2.558945908 54.85716125,-2.498265094 54.8823252,-2.4375 54.90748741,-2.439193885 54.93264786,-2.440890125 54.95780658,-2.442588727 54.98296354,-2.503477051 54.95780658))
461747|7|-2.34375|54.90748741|POLYGON((-2.315716273 54.95780658,-2.376650452 54.93264786,-2.4375 54.90748741,-2.435808466 54.8823252,-2.434119279 54.85716125,-2.432432432 54.83199555,-2.371705964 54.85716125,-2.310895212 54.8823252,-2.25 54.90748741,-2.251563586 54.93264786,-2.253129346 54.95780658,-2.254697286 54.98296354,-2.315716273 54.95780658))
461748|5|-2.15625|54.90748741|POLYGON((-2.127955494 54.95780658,-2.189020153 54.93264786,-2.25 54.90748741,-2.248438584 54.8823252,-2.246879334 54.85716125,-2.245322245 54.83199555,-2.184466019 54.85716125,-2.12352533 54.8823252,-2.0625 54.90748741,-2.063933287 54.93264786,-2.065368567 54.95780658,-2.066805846 54.98296354,-2.127955494 54.95780658))
461749|7|-1.96875|54.90748741|POLYGON((-1.940194715 54.95780658,-2.001389854 54.93264786,-2.0625 54.90748741,-2.061068702 54.8823252,-2.05963939 54.85716125,-2.058212058 54.83199555,-1.997226075 54.85716125,-1.936155448 54.8823252,-1.875 54.90748741,-1.876302988 54.93264786,-1.877607789 54.95780658,-1.878914405 54.98296354,-1.940194715 54.95780658))
461750|7|-1.78125|54.90748741|POLYGON((-1.752433936 54.95780658,-1.813759555 54.93264786,-1.875 54.90748741,-1.87369882 54.8823252,-1.872399445 54.85716125,-1.871101871 54.83199555,-1.80998613 54.85716125,-1.748785566 54.8823252,-1.6875 54.90748741,-1.688672689 54.93264786,-1.68984701 54.95780658,-1.691022965 54.98296354,-1.752433936 54.95780658))
461751|7|-1.59375|54.90748741|POLYGON((-1.564673157 54.95780658,-1.626129256 54.93264786,-1.6875 54.90748741,-1.686328938 54.8823252,-1.685159501 54.85716125,-1.683991684 54.83199555,-1.622746186 54.85716125,-1.561415684 54.8823252,-1.5 54.90748741,-1.501042391 54.93264786,-1.502086231 54.95780658,-1.503131524 54.98296354,-1.564673157 54.95780658))
461752|7|-1.40625|54.90748741|POLYGON((-1.376912378 54.95780658,-1.438498958 54.93264786,-1.5 54.90748741,-1.498959056 54.8823252,-1.497919556 54.85716125,-1.496881497 54.83199555,-1.435506241 54.85716125,-1.374045802 54.8823252,-1.3125 54.90748741,-1.313412092 54.93264786,-1.314325452 54.95780658,-1.315240084 54.98296354,-1.376912378 54.95780658))
463644|12|-7.390852391|54.83199555|POLYGON((-7.369882026 54.8823252,-7.427184466 54.85716125,-7.484407484 54.83199555,-7.479224377 54.8068281,-7.474048443 54.78165889,-7.468879668 54.75648793,-7.411764706 54.78165889,-7.354570637 54.8068281,-7.297297297 54.83199555,-7.302357836 54.85716125,-7.307425399 54.8823252,-7.3125 54.90748741,-7.369882026 54.8823252))
463645|12|-7.203742204|54.83199555|POLYGON((-7.182512144 54.8823252,-7.239944521 54.85716125,-7.297297297 54.83199555,-7.292243767 54.8068281,-7.287197232 54.78165889,-7.282157676 54.75648793,-7.224913495 54.78165889,-7.167590028 54.8068281,-7.11018711 54.83199555,-7.115117892 54.85716125,-7.120055517 54.8823252,-7.125 54.90748741,-7.182512144 54.8823252))
463647|12|-6.82952183|54.83199555|POLYGON((-6.80777238 54.8823252,-6.865464632 54.85716125,-6.923076923 54.83199555,-6.918282548 54.8068281,-6.91349481 54.78165889,-6.908713693 54.75648793,-6.851211073 54.78165889,-6.793628809 54.8068281,-6.735966736 54.83199555,-6.740638003 54.85716125,-6.745315753 54.8823252,-6.75 54.90748741,-6.80777238 54.8823252))
463648|12|-6.642411642|54.83199555|POLYGON((-6.620402498 54.8823252,-6.678224688 54.85716125,-6.735966736 54.83199555,-6.731301939 54.8068281,-6.726643599 54.78165889,-6.721991701 54.75648793,-6.664359862 54.78165889,-6.606648199 54.8068281,-6.548856549 54.83199555,-6.553398058 54.85716125,-6.557945871 54.8823252,-6.5625 54.90748741,-6.620402498 54.8823252))
463649|12|-6.455301455|54.83199555|POLYGON((-6.433032616 54.8823252,-6.490984743 54.85716125,-6.548856549 54.83199555,-6.54432133 54.8068281,-6.539792388 54.78165889,-6.53526971 54.75648793,-6.477508651 54.78165889,-6.41966759 54.8068281,-6.361746362 54.83199555,-6.366158114 54.85716125,-6.370575989 54.8823252,-6.375 54.90748741,-6.433032616 54.8823252))
463650|12|-6.268191268|54.83199555|POLYGON((-6.245662734 54.8823252,-6.303744799 54.85716125,-6.361746362 54.83199555,-6.35734072 54.8068281,-6.352941176 54.78165889,-6.348547718 54.75648793,-6.290657439 54.78165889,-6.232686981 54.8068281,-6.174636175 54.83199555,-6.178918169 54.85716125,-6.183206107 54.8823252,-6.1875 54.90748741,-6.245662734 54.8823252))
463651|12|-6.081081081|54.83199555|POLYGON((-6.058292852 54.8823252,-6.116504854 54.85716125,-6.174636175 54.83199555,-6.170360111 54.8068281,-6.166089965 54.78165889,-6.161825726 54.75648793,-6.103806228 54.78165889,-6.045706371 54.8068281,-5.987525988 54.83199555,-5.991678225 54.85716125,-5.995836225 54.8823252,-6 54.90748741,-6.058292852 54.8823252))
463652|12|-5.893970894|54.83199555|POLYGON((-5.87092297 54.8823252,-5.92926491 54.85716125,-5.987525988 54.83199555,-5.983379501 54.8068281,-5.979238754 54.78165889,-5.975103734 54.75648793,-5.916955017 54.78165889,-5.858725762 54.8068281,-5.8004158 54.83199555,-5.80443828 54.85716125,-5.808466343 54.8823252,-5.8125 54.90748741,-5.87092297 54.8823252))
463653|12|-5.706860707|54.83199555|POLYGON((-5.683553088 54.8823252,-5.742024965 54.85716125,-5.8004158 54.83199555,-5.796398892 54.8068281,-5.792387543 54.78165889,-5.788381743 54.75648793,-5.730103806 54.78165889,-5.671745152 54.8068281,-5.613305613 54.83199555,-5.617198336 54.85716125,-5.621096461 54.8823252,-5.625 54.90748741,-5.683553088 54.8823252))
463656|2|-5.145530146|54.83199555|POLYGON((-5.121443442 54.8823252,-5.180305132 54.85716125,-5.239085239 54.83199555,-5.235457064 54.8068281,-5.23183391 54.78165889,-5.228215768 54.75648793,-5.169550173 54.78165889,-5.110803324 54.8068281,-5.051975052 54.83199555,-5.055478502 54.85716125,-5.058986815 54.8823252,-5.0625 54.90748741,-5.121443442 54.8823252))
463657|2|-4.958419958|54.83199555|POLYGON((-4.93407356 54.8823252,-4.993065187 54.85716125,-5.051975052 54.83199555,-5.048476454 54.8068281,-5.044982699 54.78165889,-5.041493776 54.75648793,-4.982698962 54.78165889,-4.923822715 54.8068281,-4.864864865 54.83199555,-4.868238558 54.85716125,-4.871616933 54.8823252,-4.875 54.90748741,-4.93407356 54.8823252))
463658|2|-4.771309771|54.83199555|POLYGON((-4.746703678 54.8823252,-4.805825243 54.85716125,-4.864864865 54.83199555,-4.861495845 54.8068281,-4.858131488 54.78165889,-4.854771784 54.75648793,-4.795847751 54.78165889,-4.736842105 54.8068281,-4.677754678 54.83199555,-4.680998613 54.85716125,-4.684247051 54.8823252,-4.6875 54.90748741,-4.746703678 54.8823252))
463660|2|-4.397089397|54.83199555|POLYGON((-4.371963914 54.8823252,-4.431345354 54.85716125,-4.490644491 54.83199555,-4.487534626 54.8068281,-4.484429066 54.78165889,-4.481327801 54.75648793,-4.422145329 54.78165889,-4.362880886 54.8068281,-4.303534304 54.83199555,-4.306518724 54.85716125,-4.309507287 54.8823252,-4.3125 54.90748741,-4.371963914 54.8823252))
463661|2|-4.20997921|54.83199555|POLYGON((-4.184594032 54.8823252,-4.244105409 54.85716125,-4.303534304 54.83199555,-4.300554017 54.8068281,-4.297577855 54.78165889,-4.294605809 54.75648793,-4.235294118 54.78165889,-4.175900277 54.8068281,-4.116424116 54.83199555,-4.119278779 54.85716125,-4.122137405 54.8823252,-4.125 54.90748741,-4.184594032 54.8823252))
463662|2|-4.022869023|54.83199555|POLYGON((-3.99722415 54.8823252,-4.056865465 54.85716125,-4.116424116 54.83199555,-4.113573407 54.8068281,-4.110726644 54.78165889,-4.107883817 54.75648793,-4.048442907 54.78165889,-3.988919668 54.8068281,-3.929313929 54.83199555,-3.932038835 54.85716125,-3.934767523 54.8823252,-3.9375 54.90748741,-3.99722415 54.8823252))
463663|2|-3.835758836|54.83199555|POLYGON((-3.809854268 54.8823252,-3.86962552 54.85716125,-3.929313929 54.83199555,-3.926592798 54.8068281,-3.923875433 54.78165889,-3.921161826 54.75648793,-3.861591696 54.78165889,-3.801939058 54.8068281,-3.742203742 54.83199555,-3.74479889 54.85716125,-3.747397641 54.8823252,-3.75 54.90748741,-3.809854268 54.8823252))
463664|8|-3.648648649|54.83199555|POLYGON((-3.622484386 54.8823252,-3.682385576 54.85716125,-3.742203742 54.83199555,-3.739612188 54.8068281,-3.737024221 54.78165889,-3.734439834 54.75648793,-3.674740484 54.78165889,-3.614958449 54.8068281,-3.555093555 54.83199555,-3.557558946 54.85716125,-3.560027759 54.8823252,-3.5625 54.90748741,-3.622484386 54.8823252))
463665|2|-3.461538462|54.83199555|POLYGON((-3.435114504 54.8823252,-3.495145631 54.85716125,-3.555093555 54.83199555,-3.552631579 54.8068281,-3.55017301 54.78165889,-3.547717842 54.75648793,-3.487889273 54.78165889,-3.427977839 54.8068281,-3.367983368 54.83199555,-3.370319001 54.85716125,-3.372657876 54.8823252,-3.375 54.90748741,-3.435114504 54.8823252))
463666|11|-3.274428274|54.83199555|POLYGON((-3.247744622 54.8823252,-3.307905687 54.85716125,-3.367983368 54.83199555,-3.36565097 54.8068281,-3.363321799 54.78165889,-3.360995851 54.75648793,-3.301038062 54.78165889,-3.24099723 54.8068281,-3.180873181 54.83199555,-3.183079057 54.85716125,-3.185287994 54.8823252,-3.1875 54.90748741,-3.247744622 54.8823252))
463667|11|-3.087318087|54.83199555|POLYGON((-3.06037474 54.8823252,-3.120665742 54.85716125,-3.180873181 54.83199555,-3.17867036 54.8068281,-3.176470588 54.78165889,-3.174273859 54.75648793,-3.114186851 54.78165889,-3.05401662 54.8068281,-2.993762994 54.83199555,-2.995839112 54.85716125,-2.997918112 54.8823252,-3 54.90748741,-3.06037474 54.8823252))
463668|11|-2.9002079|54.83199555|POLYGON((-2.873004858 54.8823252,-2.933425798 54.85716125,-2.993762994 54.83199555,-2.991689751 54.8068281,-2.989619377 54.78165889,-2.987551867 54.75648793,-2.92733564 54.78165889,-2.867036011 54.8068281,-2.806652807 54.83199555,-2.808599168 54.85716125,-2.81054823 54.8823252,-2.8125 54.90748741,-2.873004858 54.8823252))
463669|11|-2.713097713|54.83199555|POLYGON((-2.685634976 54.8823252,-2.746185853 54.85716125,-2.806652807 54.83199555,-2.804709141 54.8068281,-2.802768166 54.78165889,-2.800829876 54.75648793,-2.740484429 54.78165889,-2.680055402 54.8068281,-2.61954262 54.83199555,-2.621359223 54.85716125,-2.623178348 54.8823252,-2.625 54.90748741,-2.685634976 54.8823252))
463670|11|-2.525987526|54.83199555|POLYGON((-2.498265094 54.8823252,-2.558945908 54.85716125,-2.61954262 54.83199555,-2.617728532 54.8068281,-2.615916955 54.78165889,-2.614107884 54.75648793,-2.553633218 54.78165889,-2.493074792 54.8068281,-2.432432432 54.83199555,-2.434119279 54.85716125,-2.435808466 54.8823252,-2.4375 54.90748741,-2.498265094 54.8823252))
463671|7|-2.338877339|54.83199555|POLYGON((-2.310895212 54.8823252,-2.371705964 54.85716125,-2.432432432 54.83199555,-2.430747922 54.8068281,-2.429065744 54.78165889,-2.427385892 54.75648793,-2.366782007 54.78165889,-2.306094183 54.8068281,-2.245322245 54.83199555,-2.246879334 54.85716125,-2.248438584 54.8823252,-2.25 54.90748741,-2.310895212 54.8823252))
463672|7|-2.151767152|54.83199555|POLYGON((-2.12352533 54.8823252,-2.184466019 54.85716125,-2.245322245 54.83199555,-2.243767313 54.8068281,-2.242214533 54.78165889,-2.2406639 54.75648793,-2.179930796 54.78165889,-2.119113573 54.8068281,-2.058212058 54.83199555,-2.05963939 54.85716125,-2.061068702 54.8823252,-2.0625 54.90748741,-2.12352533 54.8823252))
463673|7|-1.964656965|54.83199555|POLYGON((-1.936155448 54.8823252,-1.997226075 54.85716125,-2.058212058 54.83199555,-2.056786704 54.8068281,-2.055363322 54.78165889,-2.053941909 54.75648793,-1.993079585 54.78165889,-1.932132964 54.8068281,-1.871101871 54.83199555,-1.872399445 54.85716125,-1.87369882 54.8823252,-1.875 54.90748741,-1.936155448 54.8823252))
463674|7|-1.777546778|54.83199555|POLYGON((-1.748785566 54.8823252,-1.80998613 54.85716125,-1.871101871 54.83199555,-1.869806094 54.8068281,-1.868512111 54.78165889,-1.867219917 54.75648793,-1.806228374 54.78165889,-1.745152355 54.8068281,-1.683991684 54.83199555,-1.685159501 54.85716125,-1.686328938 54.8823252,-1.6875 54.90748741,-1.748785566 54.8823252))
463675|7|-1.59043659|54.83199555|POLYGON((-1.561415684 54.8823252,-1.622746186 54.85716125,-1.683991684 54.83199555,-1.682825485 54.8068281,-1.6816609 54.78165889,-1.680497925 54.75648793,-1.619377163 54.78165889,-1.558171745 54.8068281,-1.496881497 54.83199555,-1.497919556 54.85716125,-1.498959056 54.8823252,-1.5 54.90748741,-1.561415684 54.8823252))
463676|7|-1.403326403|54.83199555|POLYGON((-1.374045802 54.8823252,-1.435506241 54.85716125,-1.496881497 54.83199555,-1.495844875 54.8068281,-1.494809689 54.78165889,-1.493775934 54.75648793,-1.432525952 54.78165889,-1.371191136 54.8068281,-1.30977131 54.83199555,-1.310679612 54.85716125,-1.311589174 54.8823252,-1.3125 54.90748741,-1.374045802 54.8823252))
463677|7|-1.216216216|54.83199555|POLYGON((-1.18667592 54.8823252,-1.248266297 54.85716125,-1.30977131 54.83199555,-1.308864266 54.8068281,-1.307958478 54.78165889,-1.307053942 54.75648793,-1.24567474 54.78165889,-1.184210526 54.8068281,-1.122661123 54.83199555,-1.123439667 54.85716125,-1.124219292 54.8823252,-1.125 54.90748741,-1.18667592 54.8823252))
465571|12|-7.562240664|54.75648793|POLYGON((-7.541551247 54.8068281,-7.598615917 54.78165889,-7.65560166 54.75648793,-7.650310988 54.73131521,-7.645027624 54.70614073,-7.639751553 54.6809645,-7.582872928 54.70614073,-7.525915688 54.73131521,-7.468879668 54.75648793,-7.474048443 54.78165889,-7.479224377 54.8068281,-7.484407484 54.83199555,-7.541551247 54.8068281))
465572|12|-7.375518672|54.75648793|POLYGON((-7.354570637 54.8068281,-7.411764706 54.78165889,-7.468879668 54.75648793,-7.463718037 54.73131521,-7.458563536 54.70614073,-7.453416149 54.6809645,-7.39640884 54.70614073,-7.339322737 54.73131521,-7.282157676 54.75648793,-7.287197232 54.78165889,-7.292243767 54.8068281,-7.297297297 54.83199555,-7.354570637 54.8068281))
465573|12|-7.18879668|54.75648793|POLYGON((-7.167590028 54.8068281,-7.224913495 54.78165889,-7.282157676 54.75648793,-7.277125086 54.73131521,-7.272099448 54.70614073,-7.267080745 54.6809645,-7.209944751 54.70614073,-7.152729786 54.73131521,-7.095435685 54.75648793,-7.100346021 54.78165889,-7.105263158 54.8068281,-7.11018711 54.83199555,-7.167590028 54.8068281))
465574|14|-7.002074689|54.75648793|POLYGON((-6.980609418 54.8068281,-7.038062284 54.78165889,-7.095435685 54.75648793,-7.090532135 54.73131521,-7.085635359 54.70614073,-7.080745342 54.6809645,-7.023480663 54.70614073,-6.966136835 54.73131521,-6.908713693 54.75648793,-6.91349481 54.78165889,-6.918282548 54.8068281,-6.923076923 54.83199555,-6.980609418 54.8068281))
465575|12|-6.815352697|54.75648793|POLYGON((-6.793628809 54.8068281,-6.851211073 54.78165889,-6.908713693 54.75648793,-6.903939185 54.73131521,-6.899171271 54.70614073,-6.894409938 54.6809645,-6.837016575 54.70614073,-6.779543884 54.73131521,-6.721991701 54.75648793,-6.726643599 54.78165889,-6.731301939 54.8068281,-6.735966736 54.83199555,-6.793628809 54.8068281))
465576|12|-6.628630705|54.75648793|POLYGON((-6.606648199 54.8068281,-6.664359862 54.78165889,-6.721991701 54.75648793,-6.717346234 54.73131521,-6.712707182 54.70614073,-6.708074534 54.6809645,-6.650552486 54.70614073,-6.592950933 54.73131521,-6.53526971 54.75648793,-6.539792388 54.78165889,-6.54432133 54.8068281,-6.548856549 54.83199555,-6.606648199 54.8068281))
465577|12|-6.441908714|54.75648793|POLYGON((-6.41966759 54.8068281,-6.477508651 54.78165889,-6.53526971 54.75648793,-6.530753283 54.73131521,-6.526243094 54.70614073,-6.52173913 54.6809645,-6.464088398 54.70614073,-6.406357982 54.73131521,-6.348547718 54.75648793,-6.352941176 54.78165889,-6.35734072 54.8068281,-6.361746362 54.83199555,-6.41966759 54.8068281))
465578|12|-6.255186722|54.75648793|POLYGON((-6.232686981 54.8068281,-6.290657439 54.78165889,-6.348547718 54.75648793,-6.344160332 54.73131521,-6.339779006 54.70614073,-6.335403727 54.6809645,-6.277624309 54.70614073,-6.219765031 54.73131521,-6.161825726 54.75648793,-6.166089965 54.78165889,-6.170360111 54.8068281,-6.174636175 54.83199555,-6.232686981 54.8068281))
465579|12|-6.06846473|54.75648793|POLYGON((-6.045706371 54.8068281,-6.103806228 54.78165889,-6.161825726 54.75648793,-6.157567381 54.73131521,-6.153314917 54.70614073,-6.149068323 54.6809645,-6.091160221 54.70614073,-6.03317208 54.73131521,-5.975103734 54.75648793,-5.979238754 54.78165889,-5.983379501 54.8068281,-5.987525988 54.83199555,-6.045706371 54.8068281))
465580|12|-5.881742739|54.75648793|POLYGON((-5.858725762 54.8068281,-5.916955017 54.78165889,-5.975103734 54.75648793,-5.97097443 54.73131521,-5.966850829 54.70614073,-5.962732919 54.6809645,-5.904696133 54.70614073,-5.846579129 54.73131521,-5.788381743 54.75648793,-5.792387543 54.78165889,-5.796398892 54.8068281,-5.8004158 54.83199555,-5.858725762 54.8068281))
465581|12|-5.695020747|54.75648793|POLYGON((-5.671745152 54.8068281,-5.730103806 54.78165889,-5.788381743 54.75648793,-5.784381479 54.73131521,-5.78038674 54.70614073,-5.776397516 54.6809645,-5.718232044 54.70614073,-5.659986178 54.73131521,-5.601659751 54.75648793,-5.605536332 54.78165889,-5.609418283 54.8068281,-5.613305613 54.83199555,-5.671745152 54.8068281))
465584|2|-5.134854772|54.75648793|POLYGON((-5.110803324 54.8068281,-5.169550173 54.78165889,-5.228215768 54.75648793,-5.224602626 54.73131521,-5.220994475 54.70614073,-5.217391304 54.6809645,-5.158839779 54.70614073,-5.100207326 54.73131521,-5.041493776 54.75648793,-5.044982699 54.78165889,-5.048476454 54.8068281,-5.051975052 54.83199555,-5.110803324 54.8068281))
465585|2|-4.94813278|54.75648793|POLYGON((-4.923822715 54.8068281,-4.982698962 54.78165889,-5.041493776 54.75648793,-5.038009675 54.73131521,-5.034530387 54.70614073,-5.031055901 54.6809645,-4.972375691 54.70614073,-4.913614375 54.73131521,-4.854771784 54.75648793,-4.858131488 54.78165889,-4.861495845 54.8068281,-4.864864865 54.83199555,-4.923822715 54.8068281))
465587|2|-4.574688797|54.75648793|POLYGON((-4.549861496 54.8068281,-4.60899654 54.78165889,-4.668049793 54.75648793,-4.664823773 54.73131521,-4.66160221 54.70614073,-4.658385093 54.6809645,-4.599447514 54.70614073,-4.540428473 54.73131521,-4.481327801 54.75648793,-4.484429066 54.78165889,-4.487534626 54.8068281,-4.490644491 54.83199555,-4.549861496 54.8068281))
465588|13|-4.387966805|54.75648793|POLYGON((-4.362880886 54.8068281,-4.422145329 54.78165889,-4.481327801 54.75648793,-4.478230822 54.73131521,-4.475138122 54.70614073,-4.472049689 54.6809645,-4.412983425 54.70614073,-4.353835522 54.73131521,-4.294605809 54.75648793,-4.297577855 54.78165889,-4.300554017 54.8068281,-4.303534304 54.83199555,-4.362880886 54.8068281))
465593|11|-3.454356846|54.75648793|POLYGON((-3.427977839 54.8068281,-3.487889273 54.78165889,-3.547717842 54.75648793,-3.545266068 54.73131521,-3.54281768 54.70614073,-3.540372671 54.6809645,-3.480662983 54.70614073,-3.420870767 54.73131521,-3.360995851 54.75648793,-3.363321799 54.78165889,-3.36565097 54.8068281,-3.367983368 54.83199555,-3.427977839 54.8068281))
465594|11|-3.267634855|54.75648793|POLYGON((-3.24099723 54.8068281,-3.301038062 54.78165889,-3.360995851 54.75648793,-3.358673117 54.73131521,-3.356353591 54.70614073,-3.354037267 54.6809645,-3.294198895 54.70614073,-3.234277816 54.73131521,-3.174273859 54.75648793,-3.176470588 54.78165889,-3.17867036 54.8068281,-3.180873181 54.83199555,-3.24099723 54.8068281))
465595|11|-3.080912863|54.75648793|POLYGON((-3.05401662 54.8068281,-3.114186851 54.78165889,-3.174273859 54.75648793,-3.172080166 54.73131521,-3.169889503 54.70614073,-3.167701863 54.6809645,-3.107734807 54.70614073,-3.047684865 54.73131521,-2.987551867 54.75648793,-2.989619377 54.78165889,-2.991689751 54.8068281,-2.993762994 54.83199555,-3.05401662 54.8068281))
465596|11|-2.894190871|54.75648793|POLYGON((-2.867036011 54.8068281,-2.92733564 54.78165889,-2.987551867 54.75648793,-2.985487215 54.73131521,-2.983425414 54.70614073,-2.98136646 54.6809645,-2.921270718 54.70614073,-2.861091914 54.73131521,-2.800829876 54.75648793,-2.802768166 54.78165889,-2.804709141 54.8068281,-2.806652807 54.83199555,-2.867036011 54.8068281))
465597|11|-2.70746888|54.75648793|POLYGON((-2.680055402 54.8068281,-2.740484429 54.78165889,-2.800829876 54.75648793,-2.798894264 54.73131521,-2.796961326 54.70614073,-2.795031056 54.6809645,-2.73480663 54.70614073,-2.674498963 54.73131521,-2.614107884 54.75648793,-2.615916955 54.78165889,-2.617728532 54.8068281,-2.61954262 54.83199555,-2.680055402 54.8068281))
465598|14|-2.520746888|54.75648793|POLYGON((-2.493074792 54.8068281,-2.553633218 54.78165889,-2.614107884 54.75648793,-2.612301313 54.73131521,-2.610497238 54.70614073,-2.608695652 54.6809645,-2.548342541 54.70614073,-2.487906012 54.73131521,-2.427385892 54.75648793,-2.429065744 54.78165889,-2.430747922 54.8068281,-2.432432432 54.83199555,-2.493074792 54.8068281))
465599|7|-2.334024896|54.75648793|POLYGON((-2.306094183 54.8068281,-2.366782007 54.78165889,-2.427385892 54.75648793,-2.425708362 54.73131521,-2.424033149 54.70614073,-2.422360248 54.6809645,-2.361878453 54.70614073,-2.301313062 54.73131521,-2.2406639 54.75648793,-2.242214533 54.78165889,-2.243767313 54.8068281,-2.245322245 54.83199555,-2.306094183 54.8068281))
465600|7|-2.147302905|54.75648793|POLYGON((-2.119113573 54.8068281,-2.179930796 54.78165889,-2.2406639 54.75648793,-2.239115411 54.73131521,-2.237569061 54.70614073,-2.236024845 54.6809645,-2.175414365 54.70614073,-2.114720111 54.73131521,-2.053941909 54.75648793,-2.055363322 54.78165889,-2.056786704 54.8068281,-2.058212058 54.83199555,-2.119113573 54.8068281))
465601|7|-1.960580913|54.75648793|POLYGON((-1.932132964 54.8068281,-1.993079585 54.78165889,-2.053941909 54.75648793,-2.05252246 54.73131521,-2.051104972 54.70614073,-2.049689441 54.6809645,-1.988950276 54.70614073,-1.92812716 54.73131521,-1.867219917 54.75648793,-1.868512111 54.78165889,-1.869806094 54.8068281,-1.871101871 54.83199555,-1.932132964 54.8068281))
465602|7|-1.773858921|54.75648793|POLYGON((-1.745152355 54.8068281,-1.806228374 54.78165889,-1.867219917 54.75648793,-1.865929509 54.73131521,-1.864640884 54.70614073,-1.863354037 54.6809645,-1.802486188 54.70614073,-1.741534209 54.73131521,-1.680497925 54.75648793,-1.6816609 54.78165889,-1.682825485 54.8068281,-1.683991684 54.83199555,-1.745152355 54.8068281))
465603|7|-1.587136929|54.75648793|POLYGON((-1.558171745 54.8068281,-1.619377163 54.78165889,-1.680497925 54.75648793,-1.679336558 54.73131521,-1.678176796 54.70614073,-1.677018634 54.6809645,-1.616022099 54.70614073,-1.554941258 54.73131521,-1.493775934 54.75648793,-1.494809689 54.78165889,-1.495844875 54.8068281,-1.496881497 54.83199555,-1.558171745 54.8068281))
465604|7|-1.400414938|54.75648793|POLYGON((-1.371191136 54.8068281,-1.432525952 54.78165889,-1.493775934 54.75648793,-1.492743607 54.73131521,-1.491712707 54.70614073,-1.49068323 54.6809645,-1.429558011 54.70614073,-1.368348307 54.73131521,-1.307053942 54.75648793,-1.307958478 54.78165889,-1.308864266 54.8068281,-1.30977131 54.83199555,-1.371191136 54.8068281))
465605|7|-1.213692946|54.75648793|POLYGON((-1.184210526 54.8068281,-1.24567474 54.78165889,-1.307053942 54.75648793,-1.306150657 54.73131521,-1.305248619 54.70614073,-1.304347826 54.6809645,-1.243093923 54.70614073,-1.181755356 54.73131521,-1.12033195 54.75648793,-1.121107266 54.78165889,-1.121883657 54.8068281,-1.122661123 54.83199555,-1.184210526 54.8068281))
467503|12|-7.546583851|54.6809645|POLYGON((-7.525915688 54.73131521,-7.582872928 54.70614073,-7.639751553 54.6809645,-7.634482759 54.6557865,-7.629221227 54.63060674,-7.623966942 54.60542522,-7.567195038 54.63060674,-7.510344828 54.6557865,-7.453416149 54.6809645,-7.458563536 54.70614073,-7.463718037 54.73131521,-7.468879668 54.75648793,-7.525915688 54.73131521))
467504|12|-7.360248447|54.6809645|POLYGON((-7.339322737 54.73131521,-7.39640884 54.70614073,-7.453416149 54.6809645,-7.448275862 54.6557865,-7.44314266 54.63060674,-7.438016529 54.60542522,-7.381116471 54.63060674,-7.324137931 54.6557865,-7.267080745 54.6809645,-7.272099448 54.70614073,-7.277125086 54.73131521,-7.282157676 54.75648793,-7.339322737 54.73131521))
467505|12|-7.173913043|54.6809645|POLYGON((-7.152729786 54.73131521,-7.209944751 54.70614073,-7.267080745 54.6809645,-7.262068966 54.6557865,-7.257064094 54.63060674,-7.252066116 54.60542522,-7.195037905 54.63060674,-7.137931034 54.6557865,-7.080745342 54.6809645,-7.085635359 54.70614073,-7.090532135 54.73131521,-7.095435685 54.75648793,-7.152729786 54.73131521))
467506|12|-6.98757764|54.6809645|POLYGON((-6.966136835 54.73131521,-7.023480663 54.70614073,-7.080745342 54.6809645,-7.075862069 54.6557865,-7.070985527 54.63060674,-7.066115702 54.60542522,-7.008959338 54.63060674,-6.951724138 54.6557865,-6.894409938 54.6809645,-6.899171271 54.70614073,-6.903939185 54.73131521,-6.908713693 54.75648793,-6.966136835 54.73131521))
467507|12|-6.801242236|54.6809645|POLYGON((-6.779543884 54.73131521,-6.837016575 54.70614073,-6.894409938 54.6809645,-6.889655172 54.6557865,-6.884906961 54.63060674,-6.880165289 54.60542522,-6.822880772 54.63060674,-6.765517241 54.6557865,-6.708074534 54.6809645,-6.712707182 54.70614073,-6.717346234 54.73131521,-6.721991701 54.75648793,-6.779543884 54.73131521))
467508|12|-6.614906832|54.6809645|POLYGON((-6.592950933 54.73131521,-6.650552486 54.70614073,-6.708074534 54.6809645,-6.703448276 54.6557865,-6.698828394 54.63060674,-6.694214876 54.60542522,-6.636802205 54.63060674,-6.579310345 54.6557865,-6.52173913 54.6809645,-6.526243094 54.70614073,-6.530753283 54.73131521,-6.53526971 54.75648793,-6.592950933 54.73131521))
467509|12|-6.428571429|54.6809645|POLYGON((-6.406357982 54.73131521,-6.464088398 54.70614073,-6.52173913 54.6809645,-6.517241379 54.6557865,-6.512749828 54.63060674,-6.508264463 54.60542522,-6.450723639 54.63060674,-6.393103448 54.6557865,-6.335403727 54.6809645,-6.339779006 54.70614073,-6.344160332 54.73131521,-6.348547718 54.75648793,-6.406357982 54.73131521))
467510|12|-6.242236025|54.6809645|POLYGON((-6.219765031 54.73131521,-6.277624309 54.70614073,-6.335403727 54.6809645,-6.331034483 54.6557865,-6.326671261 54.63060674,-6.32231405 54.60542522,-6.264645072 54.63060674,-6.206896552 54.6557865,-6.149068323 54.6809645,-6.153314917 54.70614073,-6.157567381 54.73131521,-6.161825726 54.75648793,-6.219765031 54.73131521))
467511|12|-6.055900621|54.6809645|POLYGON((-6.03317208 54.73131521,-6.091160221 54.70614073,-6.149068323 54.6809645,-6.144827586 54.6557865,-6.140592695 54.63060674,-6.136363636 54.60542522,-6.078566506 54.63060674,-6.020689655 54.6557865,-5.962732919 54.6809645,-5.966850829 54.70614073,-5.97097443 54.73131521,-5.975103734 54.75648793,-6.03317208 54.73131521))
467512|12|-5.869565217|54.6809645|POLYGON((-5.846579129 54.73131521,-5.904696133 54.70614073,-5.962732919 54.6809645,-5.95862069 54.6557865,-5.954514128 54.63060674,-5.950413223 54.60542522,-5.892487939 54.63060674,-5.834482759 54.6557865,-5.776397516 54.6809645,-5.78038674 54.70614073,-5.784381479 54.73131521,-5.788381743 54.75648793,-5.846579129 54.73131521))
467513|12|-5.683229814|54.6809645|POLYGON((-5.659986178 54.73131521,-5.718232044 54.70614073,-5.776397516 54.6809645,-5.772413793 54.6557865,-5.768435562 54.63060674,-5.76446281 54.60542522,-5.706409373 54.63060674,-5.648275862 54.6557865,-5.590062112 54.6809645,-5.593922652 54.70614073,-5.597788528 54.73131521,-5.601659751 54.75648793,-5.659986178 54.73131521))
467514|12|-5.49689441|54.6809645|POLYGON((-5.473393227 54.73131521,-5.531767956 54.70614073,-5.590062112 54.6809645,-5.586206897 54.6557865,-5.582356995 54.63060674,-5.578512397 54.60542522,-5.520330806 54.63060674,-5.462068966 54.6557865,-5.403726708 54.6809645,-5.407458564 54.70614073,-5.411195577 54.73131521,-5.414937759 54.75648793,-5.473393227 54.73131521))
467517|2|-4.937888199|54.6809645|POLYGON((-4.913614375 54.73131521,-4.972375691 54.70614073,-5.031055901 54.6809645,-5.027586207 54.6557865,-5.024121296 54.63060674,-5.020661157 54.60542522,-4.962095107 54.63060674,-4.903448276 54.6557865,-4.844720497 54.6809645,-4.848066298 54.70614073,-4.851416724 54.73131521,-4.854771784 54.75648793,-4.913614375 54.73131521))
467525|11|-3.447204969|54.6809645|POLYGON((-3.420870767 54.73131521,-3.480662983 54.70614073,-3.540372671 54.6809645,-3.537931034 54.6557865,-3.535492764 54.63060674,-3.533057851 54.60542522,-3.473466575 54.63060674,-3.413793103 54.6557865,-3.354037267 54.6809645,-3.356353591 54.70614073,-3.358673117 54.73131521,-3.360995851 54.75648793,-3.420870767 54.73131521))
467526|11|-3.260869565|54.6809645|POLYGON((-3.234277816 54.73131521,-3.294198895 54.70614073,-3.354037267 54.6809645,-3.351724138 54.6557865,-3.349414197 54.63060674,-3.347107438 54.60542522,-3.287388008 54.63060674,-3.227586207 54.6557865,-3.167701863 54.6809645,-3.169889503 54.70614073,-3.172080166 54.73131521,-3.174273859 54.75648793,-3.234277816 54.73131521))
467527|8|-3.074534161|54.6809645|POLYGON((-3.047684865 54.73131521,-3.107734807 54.70614073,-3.167701863 54.6809645,-3.165517241 54.6557865,-3.163335631 54.63060674,-3.161157025 54.60542522,-3.101309442 54.63060674,-3.04137931 54.6557865,-2.98136646 54.6809645,-2.983425414 54.70614073,-2.985487215 54.73131521,-2.987551867 54.75648793,-3.047684865 54.73131521))
467528|11|-2.888198758|54.6809645|POLYGON((-2.861091914 54.73131521,-2.921270718 54.70614073,-2.98136646 54.6809645,-2.979310345 54.6557865,-2.977257064 54.63060674,-2.975206612 54.60542522,-2.915230875 54.63060674,-2.855172414 54.6557865,-2.795031056 54.6809645,-2.796961326 54.70614073,-2.798894264 54.73131521,-2.800829876 54.75648793,-2.861091914 54.73131521))
467529|11|-2.701863354|54.6809645|POLYGON((-2.674498963 54.73131521,-2.73480663 54.70614073,-2.795031056 54.6809645,-2.793103448 54.6557865,-2.791178498 54.63060674,-2.789256198 54.60542522,-2.729152309 54.63060674,-2.668965517 54.6557865,-2.608695652 54.6809645,-2.610497238 54.70614073,-2.612301313 54.73131521,-2.614107884 54.75648793,-2.674498963 54.73131521))
467530|11|-2.51552795|54.6809645|POLYGON((-2.487906012 54.73131521,-2.548342541 54.70614073,-2.608695652 54.6809645,-2.606896552 54.6557865,-2.605099931 54.63060674,-2.603305785 54.60542522,-2.543073742 54.63060674,-2.482758621 54.6557865,-2.422360248 54.6809645,-2.424033149 54.70614073,-2.425708362 54.73131521,-2.427385892 54.75648793,-2.487906012 54.73131521))
467531|6|-2.329192547|54.6809645|POLYGON((-2.301313062 54.73131521,-2.361878453 54.70614073,-2.422360248 54.6809645,-2.420689655 54.6557865,-2.419021365 54.63060674,-2.417355372 54.60542522,-2.356995176 54.63060674,-2.296551724 54.6557865,-2.236024845 54.6809645,-2.237569061 54.70614073,-2.239115411 54.73131521,-2.2406639 54.75648793,-2.301313062 54.73131521))
467533|7|-1.956521739|54.6809645|POLYGON((-1.92812716 54.73131521,-1.988950276 54.70614073,-2.049689441 54.6809645,-2.048275862 54.6557865,-2.046864232 54.63060674,-2.045454545 54.60542522,-1.984838043 54.63060674,-1.924137931 54.6557865,-1.863354037 54.6809645,-1.864640884 54.70614073,-1.865929509 54.73131521,-1.867219917 54.75648793,-1.92812716 54.73131521))
467534|7|-1.770186335|54.6809645|POLYGON((-1.741534209 54.73131521,-1.802486188 54.70614073,-1.863354037 54.6809645,-1.862068966 54.6557865,-1.860785665 54.63060674,-1.859504132 54.60542522,-1.798759476 54.63060674,-1.737931034 54.6557865,-1.677018634 54.6809645,-1.678176796 54.70614073,-1.679336558 54.73131521,-1.680497925 54.75648793,-1.741534209 54.73131521))
467535|7|-1.583850932|54.6809645|POLYGON((-1.554941258 54.73131521,-1.616022099 54.70614073,-1.677018634 54.6809645,-1.675862069 54.6557865,-1.674707099 54.63060674,-1.673553719 54.60542522,-1.61268091 54.63060674,-1.551724138 54.6557865,-1.49068323 54.6809645,-1.491712707 54.70614073,-1.492743607 54.73131521,-1.493775934 54.75648793,-1.554941258 54.73131521))
467536|7|-1.397515528|54.6809645|POLYGON((-1.368348307 54.73131521,-1.429558011 54.70614073,-1.49068323 54.6809645,-1.489655172 54.6557865,-1.488628532 54.63060674,-1.487603306 54.60542522,-1.426602343 54.63060674,-1.365517241 54.6557865,-1.304347826 54.6809645,-1.305248619 54.70614073,-1.306150657 54.73131521,-1.307053942 54.75648793,-1.368348307 54.73131521))
467537|7|-1.211180124|54.6809645|POLYGON((-1.181755356 54.73131521,-1.243093923 54.70614073,-1.304347826 54.6809645,-1.303448276 54.6557865,-1.302549966 54.63060674,-1.301652893 54.60542522,-1.240523777 54.63060674,-1.179310345 54.6557865,-1.118012422 54.6809645,-1.11878453 54.70614073,-1.119557706 54.73131521,-1.12033195 54.75648793,-1.181755356 54.73131521))
467538|7|-1.02484472|54.6809645|POLYGON((-0.995162405 54.73131521,-1.056629834 54.70614073,-1.118012422 54.6809645,-1.117241379 54.6557865,-1.116471399 54.63060674,-1.115702479 54.60542522,-1.05444521 54.63060674,-0.9931034483 54.6557865,-0.9316770186 54.6809645,-0.932320442 54.70614073,-0.9329647547 54.73131521,-0.9336099585 54.75648793,-0.995162405 54.73131521))
469438|12|-7.716942149|54.60542522|POLYGON((-7.696551724 54.6557865,-7.753273604 54.63060674,-7.809917355 54.60542522,-7.804542326 54.58024193,-7.799174691 54.55505687,-7.793814433 54.52987005,-7.737276479 54.55505687,-7.680660702 54.58024193,-7.623966942 54.60542522,-7.629221227 54.63060674,-7.634482759 54.6557865,-7.639751553 54.6809645,-7.696551724 54.6557865))
469439|4|-7.530991736|54.60542522|POLYGON((-7.510344828 54.6557865,-7.567195038 54.63060674,-7.623966942 54.60542522,-7.61871989 54.58024193,-7.613480055 54.55505687,-7.608247423 54.52987005,-7.551581843 54.55505687,-7.494838266 54.58024193,-7.438016529 54.60542522,-7.44314266 54.63060674,-7.448275862 54.6557865,-7.453416149 54.6809645,-7.510344828 54.6557865))
469440|12|-7.345041322|54.60542522|POLYGON((-7.324137931 54.6557865,-7.381116471 54.63060674,-7.438016529 54.60542522,-7.432897454 54.58024193,-7.42778542 54.55505687,-7.422680412 54.52987005,-7.365887208 54.55505687,-7.309015829 54.58024193,-7.252066116 54.60542522,-7.257064094 54.63060674,-7.262068966 54.6557865,-7.267080745 54.6809645,-7.324137931 54.6557865))
469441|12|-7.159090909|54.60542522|POLYGON((-7.137931034 54.6557865,-7.195037905 54.63060674,-7.252066116 54.60542522,-7.247075017 54.58024193,-7.242090784 54.55505687,-7.237113402 54.52987005,-7.180192572 54.55505687,-7.123193393 54.58024193,-7.066115702 54.60542522,-7.070985527 54.63060674,-7.075862069 54.6557865,-7.080745342 54.6809645,-7.137931034 54.6557865))
469442|12|-6.973140496|54.60542522|POLYGON((-6.951724138 54.6557865,-7.008959338 54.63060674,-7.066115702 54.60542522,-7.061252581 54.58024193,-7.056396149 54.55505687,-7.051546392 54.52987005,-6.994497937 54.55505687,-6.937370957 54.58024193,-6.880165289 54.60542522,-6.884906961 54.63060674,-6.889655172 54.6557865,-6.894409938 54.6809645,-6.951724138 54.6557865))
469443|12|-6.787190083|54.60542522|POLYGON((-6.765517241 54.6557865,-6.822880772 54.63060674,-6.880165289 54.60542522,-6.875430145 54.58024193,-6.870701513 54.55505687,-6.865979381 54.52987005,-6.808803301 54.55505687,-6.75154852 54.58024193,-6.694214876 54.60542522,-6.698828394 54.63060674,-6.703448276 54.6557865,-6.708074534 54.6809645,-6.765517241 54.6557865))
469444|12|-6.601239669|54.60542522|POLYGON((-6.579310345 54.6557865,-6.636802205 54.63060674,-6.694214876 54.60542522,-6.689607708 54.58024193,-6.685006878 54.55505687,-6.680412371 54.52987005,-6.623108666 54.55505687,-6.565726084 54.58024193,-6.508264463 54.60542522,-6.512749828 54.63060674,-6.517241379 54.6557865,-6.52173913 54.6809645,-6.579310345 54.6557865))
469446|12|-6.229338843|54.60542522|POLYGON((-6.206896552 54.6557865,-6.264645072 54.63060674,-6.32231405 54.60542522,-6.317962836 54.58024193,-6.313617607 54.55505687,-6.309278351 54.52987005,-6.251719395 54.55505687,-6.194081211 54.58024193,-6.136363636 54.60542522,-6.140592695 54.63060674,-6.144827586 54.6557865,-6.149068323 54.6809645,-6.206896552 54.6557865))
469447|12|-6.04338843|54.60542522|POLYGON((-6.020689655 54.6557865,-6.078566506 54.63060674,-6.136363636 54.60542522,-6.132140399 54.58024193,-6.127922971 54.55505687,-6.12371134 54.52987005,-6.066024759 54.55505687,-6.008258775 54.58024193,-5.950413223 54.60542522,-5.954514128 54.63060674,-5.95862069 54.6557865,-5.962732919 54.6809645,-6.020689655 54.6557865))
469448|12|-5.857438017|54.60542522|POLYGON((-5.834482759 54.6557865,-5.892487939 54.63060674,-5.950413223 54.60542522,-5.946317963 54.58024193,-5.942228336 54.55505687,-5.93814433 54.52987005,-5.880330124 54.55505687,-5.822436339 54.58024193,-5.76446281 54.60542522,-5.768435562 54.63060674,-5.772413793 54.6557865,-5.776397516 54.6809645,-5.834482759 54.6557865))
469449|12|-5.671487603|54.60542522|POLYGON((-5.648275862 54.6557865,-5.706409373 54.63060674,-5.76446281 54.60542522,-5.760495526 54.58024193,-5.7565337 54.55505687,-5.75257732 54.52987005,-5.694635488 54.55505687,-5.636613902 54.58024193,-5.578512397 54.60542522,-5.582356995 54.63060674,-5.586206897 54.6557865,-5.590062112 54.6809645,-5.648275862 54.6557865))
469450|12|-5.48553719|54.60542522|POLYGON((-5.462068966 54.6557865,-5.520330806 54.63060674,-5.578512397 54.60542522,-5.57467309 54.58024193,-5.570839065 54.55505687,-5.567010309 54.52987005,-5.508940853 54.55505687,-5.450791466 54.58024193,-5.392561983 54.60542522,-5.396278429 54.63060674,-5.4 54.6557865,-5.403726708 54.6809645,-5.462068966 54.6557865))
469460|11|-3.626033058|54.60542522|POLYGON((-3.6 54.6557865,-3.659545141 54.63060674,-3.719008264 54.60542522,-3.716448727 54.58024193,-3.71389271 54.55505687,-3.711340206 54.52987005,-3.651994498 54.55505687,-3.592567103 54.58024193,-3.533057851 54.60542522,-3.535492764 54.63060674,-3.537931034 54.6557865,-3.540372671 54.6809645,-3.6 54.6557865))
469461|11|-3.440082645|54.60542522|POLYGON((-3.413793103 54.6557865,-3.473466575 54.63060674,-3.533057851 54.60542522,-3.53062629 54.58024193,-3.528198074 54.55505687,-3.525773196 54.52987005,-3.466299862 54.55505687,-3.406744666 54.58024193,-3.347107438 54.60542522,-3.349414197 54.63060674,-3.351724138 54.6557865,-3.354037267 54.6809645,-3.413793103 54.6557865))
469462|11|-3.254132231|54.60542522|POLYGON((-3.227586207 54.6557865,-3.287388008 54.63060674,-3.347107438 54.60542522,-3.344803854 54.58024193,-3.342503439 54.55505687,-3.340206186 54.52987005,-3.280605227 54.55505687,-3.22092223 54.58024193,-3.161157025 54.60542522,-3.163335631 54.63060674,-3.165517241 54.6557865,-3.167701863 54.6809645,-3.227586207 54.6557865))
469463|11|-3.068181818|54.60542522|POLYGON((-3.04137931 54.6557865,-3.101309442 54.63060674,-3.161157025 54.60542522,-3.158981418 54.58024193,-3.156808803 54.55505687,-3.154639175 54.52987005,-3.094910591 54.55505687,-3.035099794 54.58024193,-2.975206612 54.60542522,-2.977257064 54.63060674,-2.979310345 54.6557865,-2.98136646 54.6809645,-3.04137931 54.6557865))
469464|11|-2.882231405|54.60542522|POLYGON((-2.855172414 54.6557865,-2.915230875 54.63060674,-2.975206612 54.60542522,-2.973158981 54.58024193,-2.971114168 54.55505687,-2.969072165 54.52987005,-2.909215956 54.55505687,-2.849277357 54.58024193,-2.789256198 54.60542522,-2.791178498 54.63060674,-2.793103448 54.6557865,-2.795031056 54.6809645,-2.855172414 54.6557865))
469465|11|-2.696280992|54.60542522|POLYGON((-2.668965517 54.6557865,-2.729152309 54.63060674,-2.789256198 54.60542522,-2.787336545 54.58024193,-2.785419532 54.55505687,-2.783505155 54.52987005,-2.72352132 54.55505687,-2.663454921 54.58024193,-2.603305785 54.60542522,-2.605099931 54.63060674,-2.606896552 54.6557865,-2.608695652 54.6809645,-2.668965517 54.6557865))
469466|11|-2.510330579|54.60542522|POLYGON((-2.482758621 54.6557865,-2.543073742 54.63060674,-2.603305785 54.60542522,-2.601514109 54.58024193,-2.599724897 54.55505687,-2.597938144 54.52987005,-2.537826685 54.55505687,-2.477632485 54.58024193,-2.417355372 54.60542522,-2.419021365 54.63060674,-2.420689655 54.6557865,-2.422360248 54.6809645,-2.482758621 54.6557865))
469467|4|-2.324380165|54.60542522|POLYGON((-2.296551724 54.6557865,-2.356995176 54.63060674,-2.417355372 54.60542522,-2.415691672 54.58024193,-2.414030261 54.55505687,-2.412371134 54.52987005,-2.35213205 54.55505687,-2.291810048 54.58024193,-2.231404959 54.60542522,-2.232942798 54.63060674,-2.234482759 54.6557865,-2.236024845 54.6809645,-2.296551724 54.6557865))
469468|7|-2.138429752|54.60542522|POLYGON((-2.110344828 54.6557865,-2.170916609 54.63060674,-2.231404959 54.60542522,-2.229869236 54.58024193,-2.228335626 54.55505687,-2.226804124 54.52987005,-2.166437414 54.55505687,-2.105987612 54.58024193,-2.045454545 54.60542522,-2.046864232 54.63060674,-2.048275862 54.6557865,-2.049689441 54.6809645,-2.110344828 54.6557865))
469469|7|-1.952479339|54.60542522|POLYGON((-1.924137931 54.6557865,-1.984838043 54.63060674,-2.045454545 54.60542522,-2.0440468 54.58024193,-2.04264099 54.55505687,-2.041237113 54.52987005,-1.980742779 54.55505687,-1.920165175 54.58024193,-1.859504132 54.60542522,-1.860785665 54.63060674,-1.862068966 54.6557865,-1.863354037 54.6809645,-1.924137931 54.6557865))
469470|7|-1.766528926|54.60542522|POLYGON((-1.737931034 54.6557865,-1.798759476 54.63060674,-1.859504132 54.60542522,-1.858224363 54.58024193,-1.856946355 54.55505687,-1.855670103 54.52987005,-1.795048143 54.55505687,-1.734342739 54.58024193,-1.673553719 54.60542522,-1.674707099 54.63060674,-1.675862069 54.6557865,-1.677018634 54.6809645,-1.737931034 54.6557865))
469471|7|-1.580578512|54.60542522|POLYGON((-1.551724138 54.6557865,-1.61268091 54.63060674,-1.673553719 54.60542522,-1.672401927 54.58024193,-1.671251719 54.55505687,-1.670103093 54.52987005,-1.609353508 54.55505687,-1.548520303 54.58024193,-1.487603306 54.60542522,-1.488628532 54.63060674,-1.489655172 54.6557865,-1.49068323 54.6809645,-1.551724138 54.6557865))
469472|7|-1.394628099|54.60542522|POLYGON((-1.365517241 54.6557865,-1.426602343 54.63060674,-1.487603306 54.60542522,-1.486579491 54.58024193,-1.485557084 54.55505687,-1.484536082 54.52987005,-1.423658872 54.55505687,-1.362697866 54.58024193,-1.301652893 54.60542522,-1.302549966 54.63060674,-1.303448276 54.6557865,-1.304347826 54.6809645,-1.365517241 54.6557865))
469473|7|-1.208677686|54.60542522|POLYGON((-1.179310345 54.6557865,-1.240523777 54.63060674,-1.301652893 54.60542522,-1.300757054 54.58024193,-1.299862448 54.55505687,-1.298969072 54.52987005,-1.237964237 54.55505687,-1.17687543 54.58024193,-1.115702479 54.60542522,-1.116471399 54.63060674,-1.117241379 54.6557865,-1.118012422 54.6809645,-1.179310345 54.6557865))
469474|7|-1.022727273|54.60542522|POLYGON((-0.9931034483 54.6557865,-1.05444521 54.63060674,-1.115702479 54.60542522,-1.114934618 54.58024193,-1.114167813 54.55505687,-1.113402062 54.52987005,-1.052269601 54.55505687,-0.9910529938 54.58024193,-0.9297520661 54.60542522,-0.9303928325 54.63060674,-0.9310344828 54.6557865,-0.9316770186 54.6809645,-0.9931034483 54.6557865))
469475|7|-0.8367768595|54.60542522|POLYGON((-0.8068965517 54.6557865,-0.8683666437 54.63060674,-0.9297520661 54.60542522,-0.9291121817 54.58024193,-0.9284731774 54.55505687,-0.9278350515 54.52987005,-0.8665749656 54.55505687,-0.8052305575 54.58024193,-0.7438016529 54.60542522,-0.744314266 54.63060674,-0.7448275862 54.6557865,-0.7453416149 54.6809645,-0.8068965517 54.6557865))
471378|2|-7.701030928|54.52987005|POLYGON((-7.680660702 54.58024193,-7.737276479 54.55505687,-7.793814433 54.52987005,-7.788461538 54.50468145,-7.783115992 54.47949108,-7.777777778 54.45429894,-7.72134523 54.47949108,-7.664835165 54.50468145,-7.608247423 54.52987005,-7.613480055 54.55505687,-7.61871989 54.58024193,-7.623966942 54.60542522,-7.680660702 54.58024193))
471379|12|-7.515463918|54.52987005|POLYGON((-7.494838266 54.58024193,-7.551581843 54.55505687,-7.608247423 54.52987005,-7.603021978 54.50468145,-7.597803706 54.47949108,-7.592592593 54.45429894,-7.536032944 54.47949108,-7.479395604 54.50468145,-7.422680412 54.52987005,-7.42778542 54.55505687,-7.432897454 54.58024193,-7.438016529 54.60542522,-7.494838266 54.58024193))
471380|12|-7.329896907|54.52987005|POLYGON((-7.309015829 54.58024193,-7.365887208 54.55505687,-7.422680412 54.52987005,-7.417582418 54.50468145,-7.412491421 54.47949108,-7.407407407 54.45429894,-7.350720659 54.47949108,-7.293956044 54.50468145,-7.237113402 54.52987005,-7.242090784 54.55505687,-7.247075017 54.58024193,-7.252066116 54.60542522,-7.309015829 54.58024193))
471381|12|-7.144329897|54.52987005|POLYGON((-7.123193393 54.58024193,-7.180192572 54.55505687,-7.237113402 54.52987005,-7.232142857 54.50468145,-7.227179135 54.47949108,-7.222222222 54.45429894,-7.165408373 54.47949108,-7.108516484 54.50468145,-7.051546392 54.52987005,-7.056396149 54.55505687,-7.061252581 54.58024193,-7.066115702 54.60542522,-7.123193393 54.58024193))
471382|12|-6.958762887|54.52987005|POLYGON((-6.937370957 54.58024193,-6.994497937 54.55505687,-7.051546392 54.52987005,-7.046703297 54.50468145,-7.04186685 54.47949108,-7.037037037 54.45429894,-6.980096088 54.47949108,-6.923076923 54.50468145,-6.865979381 54.52987005,-6.870701513 54.55505687,-6.875430145 54.58024193,-6.880165289 54.60542522,-6.937370957 54.58024193))
471383|12|-6.773195876|54.52987005|POLYGON((-6.75154852 54.58024193,-6.808803301 54.55505687,-6.865979381 54.52987005,-6.861263736 54.50468145,-6.856554564 54.47949108,-6.851851852 54.45429894,-6.794783802 54.47949108,-6.737637363 54.50468145,-6.680412371 54.52987005,-6.685006878 54.55505687,-6.689607708 54.58024193,-6.694214876 54.60542522,-6.75154852 54.58024193))
471384|12|-6.587628866|54.52987005|POLYGON((-6.565726084 54.58024193,-6.623108666 54.55505687,-6.680412371 54.52987005,-6.675824176 54.50468145,-6.671242279 54.47949108,-6.666666667 54.45429894,-6.609471517 54.47949108,-6.552197802 54.50468145,-6.494845361 54.52987005,-6.499312242 54.55505687,-6.503785272 54.58024193,-6.508264463 54.60542522,-6.565726084 54.58024193))
471385|12|-6.402061856|54.52987005|POLYGON((-6.379903648 54.58024193,-6.43741403 54.55505687,-6.494845361 54.52987005,-6.490384615 54.50468145,-6.485929993 54.47949108,-6.481481481 54.45429894,-6.424159231 54.47949108,-6.366758242 54.50468145,-6.309278351 54.52987005,-6.313617607 54.55505687,-6.317962836 54.58024193,-6.32231405 54.60542522,-6.379903648 54.58024193))
471386|12|-6.216494845|54.52987005|POLYGON((-6.194081211 54.58024193,-6.251719395 54.55505687,-6.309278351 54.52987005,-6.304945055 54.50468145,-6.300617708 54.47949108,-6.296296296 54.45429894,-6.238846946 54.47949108,-6.181318681 54.50468145,-6.12371134 54.52987005,-6.127922971 54.55505687,-6.132140399 54.58024193,-6.136363636 54.60542522,-6.194081211 54.58024193))
471387|12|-6.030927835|54.52987005|POLYGON((-6.008258775 54.58024193,-6.066024759 54.55505687,-6.12371134 54.52987005,-6.119505495 54.50468145,-6.115305422 54.47949108,-6.111111111 54.45429894,-6.05353466 54.47949108,-5.995879121 54.50468145,-5.93814433 54.52987005,-5.942228336 54.55505687,-5.946317963 54.58024193,-5.950413223 54.60542522,-6.008258775 54.58024193))
471388|12|-5.845360825|54.52987005|POLYGON((-5.822436339 54.58024193,-5.880330124 54.55505687,-5.93814433 54.52987005,-5.934065934 54.50468145,-5.929993137 54.47949108,-5.925925926 54.45429894,-5.868222375 54.47949108,-5.81043956 54.50468145,-5.75257732 54.52987005,-5.7565337 54.55505687,-5.760495526 54.58024193,-5.76446281 54.60542522,-5.822436339 54.58024193))
471389|12|-5.659793814|54.52987005|POLYGON((-5.636613902 54.58024193,-5.694635488 54.55505687,-5.75257732 54.52987005,-5.748626374 54.50468145,-5.744680851 54.47949108,-5.740740741 54.45429894,-5.682910089 54.47949108,-5.625 54.50468145,-5.567010309 54.52987005,-5.570839065 54.55505687,-5.57467309 54.58024193,-5.578512397 54.60542522,-5.636613902 54.58024193))
471390|12|-5.474226804|54.52987005|POLYGON((-5.450791466 54.58024193,-5.508940853 54.55505687,-5.567010309 54.52987005,-5.563186813 54.50468145,-5.559368566 54.47949108,-5.555555556 54.45429894,-5.497597804 54.47949108,-5.43956044 54.50468145,-5.381443299 54.52987005,-5.385144429 54.55505687,-5.388850654 54.58024193,-5.392561983 54.60542522,-5.450791466 54.58024193))
471400|11|-3.618556701|54.52987005|POLYGON((-3.592567103 54.58024193,-3.651994498 54.55505687,-3.711340206 54.52987005,-3.708791209 54.50468145,-3.70624571 54.47949108,-3.703703704 54.45429894,-3.644474949 54.47949108,-3.585164835 54.50468145,-3.525773196 54.52987005,-3.528198074 54.55505687,-3.53062629 54.58024193,-3.533057851 54.60542522,-3.592567103 54.58024193))
471401|11|-3.432989691|54.52987005|POLYGON((-3.406744666 54.58024193,-3.466299862 54.55505687,-3.525773196 54.52987005,-3.523351648 54.50468145,-3.520933425 54.47949108,-3.518518519 54.45429894,-3.459162663 54.47949108,-3.399725275 54.50468145,-3.340206186 54.52987005,-3.342503439 54.55505687,-3.344803854 54.58024193,-3.347107438 54.60542522,-3.406744666 54.58024193))
471402|11|-3.24742268|54.52987005|POLYGON((-3.22092223 54.58024193,-3.280605227 54.55505687,-3.340206186 54.52987005,-3.337912088 54.50468145,-3.335621139 54.47949108,-3.333333333 54.45429894,-3.273850377 54.47949108,-3.214285714 54.50468145,-3.154639175 54.52987005,-3.156808803 54.55505687,-3.158981418 54.58024193,-3.161157025 54.60542522,-3.22092223 54.58024193))
471403|4|-3.06185567|54.52987005|POLYGON((-3.035099794 54.58024193,-3.094910591 54.55505687,-3.154639175 54.52987005,-3.152472527 54.50468145,-3.150308854 54.47949108,-3.148148148 54.45429894,-3.088538092 54.47949108,-3.028846154 54.50468145,-2.969072165 54.52987005,-2.971114168 54.55505687,-2.973158981 54.58024193,-2.975206612 54.60542522,-3.035099794 54.58024193))
471404|10|-2.87628866|54.52987005|POLYGON((-2.849277357 54.58024193,-2.909215956 54.55505687,-2.969072165 54.52987005,-2.967032967 54.50468145,-2.964996568 54.47949108,-2.962962963 54.45429894,-2.903225806 54.47949108,-2.843406593 54.50468145,-2.783505155 54.52987005,-2.785419532 54.55505687,-2.787336545 54.58024193,-2.789256198 54.60542522,-2.849277357 54.58024193))
471405|11|-2.690721649|54.52987005|POLYGON((-2.663454921 54.58024193,-2.72352132 54.55505687,-2.783505155 54.52987005,-2.781593407 54.50468145,-2.779684283 54.47949108,-2.777777778 54.45429894,-2.717913521 54.47949108,-2.657967033 54.50468145,-2.597938144 54.52987005,-2.599724897 54.55505687,-2.601514109 54.58024193,-2.603305785 54.60542522,-2.663454921 54.58024193))
471406|11|-2.505154639|54.52987005|POLYGON((-2.477632485 54.58024193,-2.537826685 54.55505687,-2.597938144 54.52987005,-2.596153846 54.50468145,-2.594371997 54.47949108,-2.592592593 54.45429894,-2.532601235 54.47949108,-2.472527473 54.50468145,-2.412371134 54.52987005,-2.414030261 54.55505687,-2.415691672 54.58024193,-2.417355372 54.60542522,-2.477632485 54.58024193))
471407|11|-2.319587629|54.52987005|POLYGON((-2.291810048 54.58024193,-2.35213205 54.55505687,-2.412371134 54.52987005,-2.410714286 54.50468145,-2.409059712 54.47949108,-2.407407407 54.45429894,-2.34728895 54.47949108,-2.287087912 54.50468145,-2.226804124 54.52987005,-2.228335626 54.55505687,-2.229869236 54.58024193,-2.231404959 54.60542522,-2.291810048 54.58024193))
471408|7|-2.134020619|54.52987005|POLYGON((-2.105987612 54.58024193,-2.166437414 54.55505687,-2.226804124 54.52987005,-2.225274725 54.50468145,-2.223747426 54.47949108,-2.222222222 54.45429894,-2.161976664 54.47949108,-2.101648352 54.50468145,-2.041237113 54.52987005,-2.04264099 54.55505687,-2.0440468 54.58024193,-2.045454545 54.60542522,-2.105987612 54.58024193))
471409|7|-1.948453608|54.52987005|POLYGON((-1.920165175 54.58024193,-1.980742779 54.55505687,-2.041237113 54.52987005,-2.039835165 54.50468145,-2.038435141 54.47949108,-2.037037037 54.45429894,-1.976664379 54.47949108,-1.916208791 54.50468145,-1.855670103 54.52987005,-1.856946355 54.55505687,-1.858224363 54.58024193,-1.859504132 54.60542522,-1.920165175 54.58024193))
471410|7|-1.762886598|54.52987005|POLYGON((-1.734342739 54.58024193,-1.795048143 54.55505687,-1.855670103 54.52987005,-1.854395604 54.50468145,-1.853122855 54.47949108,-1.851851852 54.45429894,-1.791352093 54.47949108,-1.730769231 54.50468145,-1.670103093 54.52987005,-1.671251719 54.55505687,-1.672401927 54.58024193,-1.673553719 54.60542522,-1.734342739 54.58024193))
471411|7|-1.577319588|54.52987005|POLYGON((-1.548520303 54.58024193,-1.609353508 54.55505687,-1.670103093 54.52987005,-1.668956044 54.50468145,-1.66781057 54.47949108,-1.666666667 54.45429894,-1.606039808 54.47949108,-1.54532967 54.50468145,-1.484536082 54.52987005,-1.485557084 54.55505687,-1.486579491 54.58024193,-1.487603306 54.60542522,-1.548520303 54.58024193))
471412|7|-1.391752577|54.52987005|POLYGON((-1.362697866 54.58024193,-1.423658872 54.55505687,-1.484536082 54.52987005,-1.483516484 54.50468145,-1.482498284 54.47949108,-1.481481481 54.45429894,-1.420727522 54.47949108,-1.35989011 54.50468145,-1.298969072 54.52987005,-1.299862448 54.55505687,-1.300757054 54.58024193,-1.301652893 54.60542522,-1.362697866 54.58024193))
471413|7|-1.206185567|54.52987005|POLYGON((-1.17687543 54.58024193,-1.237964237 54.55505687,-1.298969072 54.52987005,-1.298076923 54.50468145,-1.297185999 54.47949108,-1.296296296 54.45429894,-1.235415237 54.47949108,-1.174450549 54.50468145,-1.113402062 54.52987005,-1.114167813 54.55505687,-1.114934618 54.58024193,-1.115702479 54.60542522,-1.17687543 54.58024193))
471414|7|-1.020618557|54.52987005|POLYGON((-0.9910529938 54.58024193,-1.052269601 54.55505687,-1.113402062 54.52987005,-1.112637363 54.50468145,-1.111873713 54.47949108,-1.111111111 54.45429894,-1.050102951 54.47949108,-0.989010989 54.50468145,-0.9278350515 54.52987005,-0.9284731774 54.55505687,-0.9291121817 54.58024193,-0.9297520661 54.60542522,-0.9910529938 54.58024193))
471415|4|-0.8350515464|54.52987005|POLYGON((-0.8052305575 54.58024193,-0.8665749656 54.55505687,-0.9278350515 54.52987005,-0.9271978022 54.50468145,-0.9265614276 54.47949108,-0.9259259259 54.45429894,-0.8647906658 54.47949108,-0.8035714286 54.50468145,-0.7422680412 54.52987005,-0.742778542 54.55505687,-0.7432897454 54.58024193,-0.7438016529 54.60542522,-0.8052305575 54.58024193))
471416|4|-0.6494845361|54.52987005|POLYGON((-0.6194081211 54.58024193,-0.6808803301 54.55505687,-0.7422680412 54.52987005,-0.7417582418 54.50468145,-0.7412491421 54.47949108,-0.7407407407 54.45429894,-0.6794783802 54.47949108,-0.6181318681 54.50468145,-0.5567010309 54.52987005,-0.5570839065 54.55505687,-0.557467309 54.58024193,-0.5578512397 54.60542522,-0.6194081211 54.58024193))
473320|12|-8.055555556|54.45429894|POLYGON((-8.035714286 54.50468145,-8.091969801 54.47949108,-8.148148148 54.45429894,-8.1425634 54.42910502,-8.136986301 54.40390933,-8.131416838 54.37871185,-8.075342466 54.40390933,-8.019191227 54.42910502,-7.962962963 54.45429894,-7.968428277 54.47949108,-7.973901099 54.50468145,-7.979381443 54.52987005,-8.035714286 54.50468145))
473322|12|-7.685185185|54.45429894|POLYGON((-7.664835165 54.50468145,-7.72134523 54.47949108,-7.777777778 54.45429894,-7.772446881 54.42910502,-7.767123288 54.40390933,-7.761806982 54.37871185,-7.705479452 54.40390933,-7.649074709 54.42910502,-7.592592593 54.45429894,-7.597803706 54.47949108,-7.603021978 54.50468145,-7.608247423 54.52987005,-7.664835165 54.50468145))
473323|12|-7.5|54.45429894|POLYGON((-7.479395604 54.50468145,-7.536032944 54.47949108,-7.592592593 54.45429894,-7.587388622 54.42910502,-7.582191781 54.40390933,-7.577002053 54.37871185,-7.520547945 54.40390933,-7.46401645 54.42910502,-7.407407407 54.45429894,-7.412491421 54.47949108,-7.417582418 54.50468145,-7.422680412 54.52987005,-7.479395604 54.50468145))
473324|12|-7.314814815|54.45429894|POLYGON((-7.293956044 54.50468145,-7.350720659 54.47949108,-7.407407407 54.45429894,-7.402330363 54.42910502,-7.397260274 54.40390933,-7.392197125 54.37871185,-7.335616438 54.40390933,-7.278958191 54.42910502,-7.222222222 54.45429894,-7.227179135 54.47949108,-7.232142857 54.50468145,-7.237113402 54.52987005,-7.293956044 54.50468145))
473325|12|-7.12962963|54.45429894|POLYGON((-7.108516484 54.50468145,-7.165408373 54.47949108,-7.222222222 54.45429894,-7.217272104 54.42910502,-7.212328767 54.40390933,-7.207392197 54.37871185,-7.150684932 54.40390933,-7.093899931 54.42910502,-7.037037037 54.45429894,-7.04186685 54.47949108,-7.046703297 54.50468145,-7.051546392 54.52987005,-7.108516484 54.50468145))
473326|12|-6.944444444|54.45429894|POLYGON((-6.923076923 54.50468145,-6.980096088 54.47949108,-7.037037037 54.45429894,-7.032213845 54.42910502,-7.02739726 54.40390933,-7.022587269 54.37871185,-6.965753425 54.40390933,-6.908841672 54.42910502,-6.851851852 54.45429894,-6.856554564 54.47949108,-6.861263736 54.50468145,-6.865979381 54.52987005,-6.923076923 54.50468145))
473327|12|-6.759259259|54.45429894|POLYGON((-6.737637363 54.50468145,-6.794783802 54.47949108,-6.851851852 54.45429894,-6.847155586 54.42910502,-6.842465753 54.40390933,-6.837782341 54.37871185,-6.780821918 54.40390933,-6.723783413 54.42910502,-6.666666667 54.45429894,-6.671242279 54.47949108,-6.675824176 54.50468145,-6.680412371 54.52987005,-6.737637363 54.50468145))
473328|12|-6.574074074|54.45429894|POLYGON((-6.552197802 54.50468145,-6.609471517 54.47949108,-6.666666667 54.45429894,-6.662097327 54.42910502,-6.657534247 54.40390933,-6.652977413 54.37871185,-6.595890411 54.40390933,-6.538725154 54.42910502,-6.481481481 54.45429894,-6.485929993 54.47949108,-6.490384615 54.50468145,-6.494845361 54.52987005,-6.552197802 54.50468145))
473329|12|-6.388888889|54.45429894|POLYGON((-6.366758242 54.50468145,-6.424159231 54.47949108,-6.481481481 54.45429894,-6.477039068 54.42910502,-6.47260274 54.40390933,-6.468172485 54.37871185,-6.410958904 54.40390933,-6.353666895 54.42910502,-6.296296296 54.45429894,-6.300617708 54.47949108,-6.304945055 54.50468145,-6.309278351 54.52987005,-6.366758242 54.50468145))
473330|12|-6.203703704|54.45429894|POLYGON((-6.181318681 54.50468145,-6.238846946 54.47949108,-6.296296296 54.45429894,-6.291980809 54.42910502,-6.287671233 54.40390933,-6.283367556 54.37871185,-6.226027397 54.40390933,-6.168608636 54.42910502,-6.111111111 54.45429894,-6.115305422 54.47949108,-6.119505495 54.50468145,-6.12371134 54.52987005,-6.181318681 54.50468145))
473331|12|-6.018518519|54.45429894|POLYGON((-5.995879121 54.50468145,-6.05353466 54.47949108,-6.111111111 54.45429894,-6.10692255 54.42910502,-6.102739726 54.40390933,-6.098562628 54.37871185,-6.04109589 54.40390933,-5.983550377 54.42910502,-5.925925926 54.45429894,-5.929993137 54.47949108,-5.934065934 54.50468145,-5.93814433 54.52987005,-5.995879121 54.50468145))
473332|12|-5.833333333|54.45429894|POLYGON((-5.81043956 54.50468145,-5.868222375 54.47949108,-5.925925926 54.45429894,-5.921864291 54.42910502,-5.917808219 54.40390933,-5.9137577 54.37871185,-5.856164384 54.40390933,-5.798492118 54.42910502,-5.740740741 54.45429894,-5.744680851 54.47949108,-5.748626374 54.50468145,-5.75257732 54.52987005,-5.81043956 54.50468145))
473333|12|-5.648148148|54.45429894|POLYGON((-5.625 54.50468145,-5.682910089 54.47949108,-5.740740741 54.45429894,-5.736806032 54.42910502,-5.732876712 54.40390933,-5.728952772 54.37871185,-5.671232877 54.40390933,-5.613433859 54.42910502,-5.555555556 54.45429894,-5.559368566 54.47949108,-5.563186813 54.50468145,-5.567010309 54.52987005,-5.625 54.50468145))
473334|12|-5.462962963|54.45429894|POLYGON((-5.43956044 54.50468145,-5.497597804 54.47949108,-5.555555556 54.45429894,-5.551747772 54.42910502,-5.547945205 54.40390933,-5.544147844 54.37871185,-5.48630137 54.40390933,-5.4283756 54.42910502,-5.37037037 54.45429894,-5.37405628 54.47949108,-5.377747253 54.50468145,-5.381443299 54.52987005,-5.43956044 54.50468145))
473344|11|-3.611111111|54.45429894|POLYGON((-3.585164835 54.50468145,-3.644474949 54.47949108,-3.703703704 54.45429894,-3.701165182 54.42910502,-3.698630137 54.40390933,-3.696098563 54.37871185,-3.636986301 54.40390933,-3.577793009 54.42910502,-3.518518519 54.45429894,-3.520933425 54.47949108,-3.523351648 54.50468145,-3.525773196 54.52987005,-3.585164835 54.50468145))
473345|11|-3.425925926|54.45429894|POLYGON((-3.399725275 54.50468145,-3.459162663 54.47949108,-3.518518519 54.45429894,-3.516106923 54.42910502,-3.51369863 54.40390933,-3.511293634 54.37871185,-3.452054795 54.40390933,-3.39273475 54.42910502,-3.333333333 54.45429894,-3.335621139 54.47949108,-3.337912088 54.50468145,-3.340206186 54.52987005,-3.399725275 54.50468145))
473346|11|-3.240740741|54.45429894|POLYGON((-3.214285714 54.50468145,-3.273850377 54.47949108,-3.333333333 54.45429894,-3.331048663 54.42910502,-3.328767123 54.40390933,-3.326488706 54.37871185,-3.267123288 54.40390933,-3.207676491 54.42910502,-3.148148148 54.45429894,-3.150308854 54.47949108,-3.152472527 54.50468145,-3.154639175 54.52987005,-3.214285714 54.50468145))
473347|11|-3.055555556|54.45429894|POLYGON((-3.028846154 54.50468145,-3.088538092 54.47949108,-3.148148148 54.45429894,-3.145990404 54.42910502,-3.143835616 54.40390933,-3.141683778 54.37871185,-3.082191781 54.40390933,-3.022618232 54.42910502,-2.962962963 54.45429894,-2.964996568 54.47949108,-2.967032967 54.50468145,-2.969072165 54.52987005,-3.028846154 54.50468145))
473348|11|-2.87037037|54.45429894|POLYGON((-2.843406593 54.50468145,-2.903225806 54.47949108,-2.962962963 54.45429894,-2.960932145 54.42910502,-2.95890411 54.40390933,-2.95687885 54.37871185,-2.897260274 54.40390933,-2.837559973 54.42910502,-2.777777778 54.45429894,-2.779684283 54.47949108,-2.781593407 54.50468145,-2.783505155 54.52987005,-2.843406593 54.50468145))
473349|9|-2.685185185|54.45429894|POLYGON((-2.657967033 54.50468145,-2.717913521 54.47949108,-2.777777778 54.45429894,-2.775873886 54.42910502,-2.773972603 54.40390933,-2.772073922 54.37871185,-2.712328767 54.40390933,-2.652501714 54.42910502,-2.592592593 54.45429894,-2.594371997 54.47949108,-2.596153846 54.50468145,-2.597938144 54.52987005,-2.657967033 54.50468145))
473350|11|-2.5|54.45429894|POLYGON((-2.472527473 54.50468145,-2.532601235 54.47949108,-2.592592593 54.45429894,-2.590815627 54.42910502,-2.589041096 54.40390933,-2.587268994 54.37871185,-2.52739726 54.40390933,-2.467443454 54.42910502,-2.407407407 54.45429894,-2.409059712 54.47949108,-2.410714286 54.50468145,-2.412371134 54.52987005,-2.472527473 54.50468145))
473351|11|-2.314814815|54.45429894|POLYGON((-2.287087912 54.50468145,-2.34728895 54.47949108,-2.407407407 54.45429894,-2.405757368 54.42910502,-2.404109589 54.40390933,-2.402464066 54.37871185,-2.342465753 54.40390933,-2.282385195 54.42910502,-2.222222222 54.45429894,-2.223747426 54.47949108,-2.225274725 54.50468145,-2.226804124 54.52987005,-2.287087912 54.50468145))
473352|10|-2.12962963|54.45429894|POLYGON((-2.101648352 54.50468145,-2.161976664 54.47949108,-2.222222222 54.45429894,-2.220699109 54.42910502,-2.219178082 54.40390933,-2.217659138 54.37871185,-2.157534247 54.40390933,-2.097326936 54.42910502,-2.037037037 54.45429894,-2.038435141 54.47949108,-2.039835165 54.50468145,-2.041237113 54.52987005,-2.101648352 54.50468145))
473353|7|-1.944444444|54.45429894|POLYGON((-1.916208791 54.50468145,-1.976664379 54.47949108,-2.037037037 54.45429894,-2.03564085 54.42910502,-2.034246575 54.40390933,-2.032854209 54.37871185,-1.97260274 54.40390933,-1.912268677 54.42910502,-1.851851852 54.45429894,-1.853122855 54.47949108,-1.854395604 54.50468145,-1.855670103 54.52987005,-1.916208791 54.50468145))
473354|7|-1.759259259|54.45429894|POLYGON((-1.730769231 54.50468145,-1.791352093 54.47949108,-1.851851852 54.45429894,-1.850582591 54.42910502,-1.849315068 54.40390933,-1.848049281 54.37871185,-1.787671233 54.40390933,-1.727210418 54.42910502,-1.666666667 54.45429894,-1.66781057 54.47949108,-1.668956044 54.50468145,-1.670103093 54.52987005,-1.730769231 54.50468145))
473355|7|-1.574074074|54.45429894|POLYGON((-1.54532967 54.50468145,-1.606039808 54.47949108,-1.666666667 54.45429894,-1.665524332 54.42910502,-1.664383562 54.40390933,-1.663244353 54.37871185,-1.602739726 54.40390933,-1.542152159 54.42910502,-1.481481481 54.45429894,-1.482498284 54.47949108,-1.483516484 54.50468145,-1.484536082 54.52987005,-1.54532967 54.50468145))
473356|7|-1.388888889|54.45429894|POLYGON((-1.35989011 54.50468145,-1.420727522 54.47949108,-1.481481481 54.45429894,-1.480466073 54.42910502,-1.479452055 54.40390933,-1.478439425 54.37871185,-1.417808219 54.40390933,-1.3570939 54.42910502,-1.296296296 54.45429894,-1.297185999 54.47949108,-1.298076923 54.50468145,-1.298969072 54.52987005,-1.35989011 54.50468145))
473357|7|-1.203703704|54.45429894|POLYGON((-1.174450549 54.50468145,-1.235415237 54.47949108,-1.296296296 54.45429894,-1.295407814 54.42910502,-1.294520548 54.40390933,-1.293634497 54.37871185,-1.232876712 54.40390933,-1.172035641 54.42910502,-1.111111111 54.45429894,-1.111873713 54.47949108,-1.112637363 54.50468145,-1.113402062 54.52987005,-1.174450549 54.50468145))
473358|7|-1.018518519|54.45429894|POLYGON((-0.989010989 54.50468145,-1.050102951 54.47949108,-1.111111111 54.45429894,-1.110349554 54.42910502,-1.109589041 54.40390933,-1.108829569 54.37871185,-1.047945205 54.40390933,-0.9869773818 54.42910502,-0.9259259259 54.45429894,-0.9265614276 54.47949108,-0.9271978022 54.50468145,-0.9278350515 54.52987005,-0.989010989 54.50468145))
473359|4|-0.8333333333|54.45429894|POLYGON((-0.8035714286 54.50468145,-0.8647906658 54.47949108,-0.9259259259 54.45429894,-0.9252912954 54.42910502,-0.9246575342 54.40390933,-0.9240246407 54.37871185,-0.8630136986 54.40390933,-0.8019191227 54.42910502,-0.7407407407 54.45429894,-0.7412491421 54.47949108,-0.7417582418 54.50468145,-0.7422680412 54.52987005,-0.8035714286 54.50468145))
473360|4|-0.6481481481|54.45429894|POLYGON((-0.6181318681 54.50468145,-0.6794783802 54.47949108,-0.7407407407 54.45429894,-0.7402330363 54.42910502,-0.7397260274 54.40390933,-0.7392197125 54.37871185,-0.6780821918 54.40390933,-0.6168608636 54.42910502,-0.5555555556 54.45429894,-0.5559368566 54.47949108,-0.5563186813 54.50468145,-0.5567010309 54.52987005,-0.6181318681 54.50468145))
473361|4|-0.462962963|54.45429894|POLYGON((-0.4326923077 54.50468145,-0.4941660947 54.47949108,-0.5555555556 54.45429894,-0.5551747772 54.42910502,-0.5547945205 54.40390933,-0.5544147844 54.37871185,-0.4931506849 54.40390933,-0.4318026045 54.42910502,-0.3703703704 54.45429894,-0.370624571 54.47949108,-0.3708791209 54.50468145,-0.3711340206 54.52987005,-0.4326923077 54.50468145))
475268|13|-8.039014374|54.37871185|POLYGON((-8.019191227 54.42910502,-8.075342466 54.40390933,-8.131416838 54.37871185,-8.125854993 54.3535126,-8.120300752 54.32831156,-8.114754098 54.30310874,-8.058783322 54.32831156,-8.002735978 54.3535126,-7.94661191 54.37871185,-7.952054795 54.40390933,-7.957505141 54.42910502,-7.962962963 54.45429894,-8.019191227 54.42910502))
475270|12|-7.669404517|54.37871185|POLYGON((-7.649074709 54.42910502,-7.705479452 54.40390933,-7.761806982 54.37871185,-7.756497948 54.3535126,-7.751196172 54.32831156,-7.745901639 54.30310874,-7.689678742 54.32831156,-7.633378933 54.3535126,-7.577002053 54.37871185,-7.582191781 54.40390933,-7.587388622 54.42910502,-7.592592593 54.45429894,-7.649074709 54.42910502))
475271|12|-7.484599589|54.37871185|POLYGON((-7.46401645 54.42910502,-7.520547945 54.40390933,-7.577002053 54.37871185,-7.571819425 54.3535126,-7.566643882 54.32831156,-7.56147541 54.30310874,-7.505126452 54.32831156,-7.44870041 54.3535126,-7.392197125 54.37871185,-7.397260274 54.40390933,-7.402330363 54.42910502,-7.407407407 54.45429894,-7.46401645 54.42910502))
475272|12|-7.299794661|54.37871185|POLYGON((-7.278958191 54.42910502,-7.335616438 54.40390933,-7.392197125 54.37871185,-7.387140903 54.3535126,-7.382091593 54.32831156,-7.37704918 54.30310874,-7.320574163 54.32831156,-7.264021888 54.3535126,-7.207392197 54.37871185,-7.212328767 54.40390933,-7.217272104 54.42910502,-7.222222222 54.45429894,-7.278958191 54.42910502))
475273|12|-7.114989733|54.37871185|POLYGON((-7.093899931 54.42910502,-7.150684932 54.40390933,-7.207392197 54.37871185,-7.20246238 54.3535126,-7.197539303 54.32831156,-7.192622951 54.30310874,-7.136021873 54.32831156,-7.079343365 54.3535126,-7.022587269 54.37871185,-7.02739726 54.40390933,-7.032213845 54.42910502,-7.037037037 54.45429894,-7.093899931 54.42910502))
475275|12|-6.745379877|54.37871185|POLYGON((-6.723783413 54.42910502,-6.780821918 54.40390933,-6.837782341 54.37871185,-6.833105335 54.3535126,-6.828434723 54.32831156,-6.823770492 54.30310874,-6.766917293 54.32831156,-6.70998632 54.3535126,-6.652977413 54.37871185,-6.657534247 54.40390933,-6.662097327 54.42910502,-6.666666667 54.45429894,-6.723783413 54.42910502))
475276|12|-6.560574949|54.37871185|POLYGON((-6.538725154 54.42910502,-6.595890411 54.40390933,-6.652977413 54.37871185,-6.648426813 54.3535126,-6.643882433 54.32831156,-6.639344262 54.30310874,-6.582365003 54.32831156,-6.525307798 54.3535126,-6.468172485 54.37871185,-6.47260274 54.40390933,-6.477039068 54.42910502,-6.481481481 54.45429894,-6.538725154 54.42910502))
475277|12|-6.375770021|54.37871185|POLYGON((-6.353666895 54.42910502,-6.410958904 54.40390933,-6.468172485 54.37871185,-6.46374829 54.3535126,-6.459330144 54.32831156,-6.454918033 54.30310874,-6.397812714 54.32831156,-6.340629275 54.3535126,-6.283367556 54.37871185,-6.287671233 54.40390933,-6.291980809 54.42910502,-6.296296296 54.45429894,-6.353666895 54.42910502))
475278|12|-6.190965092|54.37871185|POLYGON((-6.168608636 54.42910502,-6.226027397 54.40390933,-6.283367556 54.37871185,-6.279069767 54.3535126,-6.274777854 54.32831156,-6.270491803 54.30310874,-6.213260424 54.32831156,-6.155950752 54.3535126,-6.098562628 54.37871185,-6.102739726 54.40390933,-6.10692255 54.42910502,-6.111111111 54.45429894,-6.168608636 54.42910502))
475279|12|-6.006160164|54.37871185|POLYGON((-5.983550377 54.42910502,-6.04109589 54.40390933,-6.098562628 54.37871185,-6.094391245 54.3535126,-6.090225564 54.32831156,-6.086065574 54.30310874,-6.028708134 54.32831156,-5.97127223 54.3535126,-5.9137577 54.37871185,-5.917808219 54.40390933,-5.921864291 54.42910502,-5.925925926 54.45429894,-5.983550377 54.42910502))
475280|12|-5.821355236|54.37871185|POLYGON((-5.798492118 54.42910502,-5.856164384 54.40390933,-5.9137577 54.37871185,-5.909712722 54.3535126,-5.905673274 54.32831156,-5.901639344 54.30310874,-5.844155844 54.32831156,-5.786593707 54.3535126,-5.728952772 54.37871185,-5.732876712 54.40390933,-5.736806032 54.42910502,-5.740740741 54.45429894,-5.798492118 54.42910502))
475281|12|-5.636550308|54.37871185|POLYGON((-5.613433859 54.42910502,-5.671232877 54.40390933,-5.728952772 54.37871185,-5.7250342 54.3535126,-5.721120984 54.32831156,-5.717213115 54.30310874,-5.659603554 54.32831156,-5.601915185 54.3535126,-5.544147844 54.37871185,-5.547945205 54.40390933,-5.551747772 54.42910502,-5.555555556 54.45429894,-5.613433859 54.42910502))
475282|12|-5.45174538|54.37871185|POLYGON((-5.4283756 54.42910502,-5.48630137 54.40390933,-5.544147844 54.37871185,-5.540355677 54.3535126,-5.536568694 54.32831156,-5.532786885 54.30310874,-5.475051265 54.32831156,-5.417236662 54.3535126,-5.359342916 54.37871185,-5.363013699 54.40390933,-5.366689513 54.42910502,-5.37037037 54.45429894,-5.4283756 54.42910502))
475292|11|-3.603696099|54.37871185|POLYGON((-3.577793009 54.42910502,-3.636986301 54.40390933,-3.696098563 54.37871185,-3.693570451 54.3535126,-3.691045796 54.32831156,-3.68852459 54.30310874,-3.629528366 54.32831156,-3.570451436 54.3535126,-3.511293634 54.37871185,-3.51369863 54.40390933,-3.516106923 54.42910502,-3.518518519 54.45429894,-3.577793009 54.42910502))
475293|11|-3.41889117|54.37871185|POLYGON((-3.39273475 54.42910502,-3.452054795 54.40390933,-3.511293634 54.37871185,-3.508891929 54.3535126,-3.506493506 54.32831156,-3.504098361 54.30310874,-3.444976077 54.32831156,-3.385772914 54.3535126,-3.326488706 54.37871185,-3.328767123 54.40390933,-3.331048663 54.42910502,-3.333333333 54.45429894,-3.39273475 54.42910502))
475294|11|-3.234086242|54.37871185|POLYGON((-3.207676491 54.42910502,-3.267123288 54.40390933,-3.326488706 54.37871185,-3.324213406 54.3535126,-3.321941217 54.32831156,-3.319672131 54.30310874,-3.260423787 54.32831156,-3.201094391 54.3535126,-3.141683778 54.37871185,-3.143835616 54.40390933,-3.145990404 54.42910502,-3.148148148 54.45429894,-3.207676491 54.42910502))
475295|11|-3.049281314|54.37871185|POLYGON((-3.022618232 54.42910502,-3.082191781 54.40390933,-3.141683778 54.37871185,-3.139534884 54.3535126,-3.137388927 54.32831156,-3.135245902 54.30310874,-3.075871497 54.32831156,-3.016415869 54.3535126,-2.95687885 54.37871185,-2.95890411 54.40390933,-2.960932145 54.42910502,-2.962962963 54.45429894,-3.022618232 54.42910502))
475296|11|-2.864476386|54.37871185|POLYGON((-2.837559973 54.42910502,-2.897260274 54.40390933,-2.95687885 54.37871185,-2.954856361 54.3535126,-2.952836637 54.32831156,-2.950819672 54.30310874,-2.891319207 54.32831156,-2.831737346 54.3535126,-2.772073922 54.37871185,-2.773972603 54.40390933,-2.775873886 54.42910502,-2.777777778 54.45429894,-2.837559973 54.42910502))
475297|11|-2.679671458|54.37871185|POLYGON((-2.652501714 54.42910502,-2.712328767 54.40390933,-2.772073922 54.37871185,-2.770177839 54.3535126,-2.768284347 54.32831156,-2.766393443 54.30310874,-2.706766917 54.32831156,-2.647058824 54.3535126,-2.587268994 54.37871185,-2.589041096 54.40390933,-2.590815627 54.42910502,-2.592592593 54.45429894,-2.652501714 54.42910502))
475298|6|-2.49486653|54.37871185|POLYGON((-2.467443454 54.42910502,-2.52739726 54.40390933,-2.587268994 54.37871185,-2.585499316 54.3535126,-2.583732057 54.32831156,-2.581967213 54.30310874,-2.522214627 54.32831156,-2.462380301 54.3535126,-2.402464066 54.37871185,-2.404109589 54.40390933,-2.405757368 54.42910502,-2.407407407 54.45429894,-2.467443454 54.42910502))
475300|7|-2.125256674|54.37871185|POLYGON((-2.097326936 54.42910502,-2.157534247 54.40390933,-2.217659138 54.37871185,-2.216142271 54.3535126,-2.214627478 54.32831156,-2.213114754 54.30310874,-2.153110048 54.32831156,-2.093023256 54.3535126,-2.032854209 54.37871185,-2.034246575 54.40390933,-2.03564085 54.42910502,-2.037037037 54.45429894,-2.097326936 54.42910502))
475301|7|-1.940451745|54.37871185|POLYGON((-1.912268677 54.42910502,-1.97260274 54.40390933,-2.032854209 54.37871185,-2.031463748 54.3535126,-2.030075188 54.32831156,-2.028688525 54.30310874,-1.968557758 54.32831156,-1.908344733 54.3535126,-1.848049281 54.37871185,-1.849315068 54.40390933,-1.850582591 54.42910502,-1.851851852 54.45429894,-1.912268677 54.42910502))
475302|7|-1.755646817|54.37871185|POLYGON((-1.727210418 54.42910502,-1.787671233 54.40390933,-1.848049281 54.37871185,-1.846785226 54.3535126,-1.845522898 54.32831156,-1.844262295 54.30310874,-1.784005468 54.32831156,-1.723666211 54.3535126,-1.663244353 54.37871185,-1.664383562 54.40390933,-1.665524332 54.42910502,-1.666666667 54.45429894,-1.727210418 54.42910502))
475303|7|-1.570841889|54.37871185|POLYGON((-1.542152159 54.42910502,-1.602739726 54.40390933,-1.663244353 54.37871185,-1.662106703 54.3535126,-1.660970608 54.32831156,-1.659836066 54.30310874,-1.599453178 54.32831156,-1.538987688 54.3535126,-1.478439425 54.37871185,-1.479452055 54.40390933,-1.480466073 54.42910502,-1.481481481 54.45429894,-1.542152159 54.42910502))
475304|7|-1.386036961|54.37871185|POLYGON((-1.3570939 54.42910502,-1.417808219 54.40390933,-1.478439425 54.37871185,-1.477428181 54.3535126,-1.476418319 54.32831156,-1.475409836 54.30310874,-1.414900889 54.32831156,-1.354309166 54.3535126,-1.293634497 54.37871185,-1.294520548 54.40390933,-1.295407814 54.42910502,-1.296296296 54.45429894,-1.3570939 54.42910502))
475305|4|-1.201232033|54.37871185|POLYGON((-1.172035641 54.42910502,-1.232876712 54.40390933,-1.293634497 54.37871185,-1.292749658 54.3535126,-1.291866029 54.32831156,-1.290983607 54.30310874,-1.230348599 54.32831156,-1.169630643 54.3535126,-1.108829569 54.37871185,-1.109589041 54.40390933,-1.110349554 54.42910502,-1.111111111 54.45429894,-1.172035641 54.42910502))
475307|4|-0.8316221766|54.37871185|POLYGON((-0.8019191227 54.42910502,-0.8630136986 54.40390933,-0.9240246407 54.37871185,-0.9233926129 54.3535126,-0.9227614491 54.32831156,-0.9221311475 54.30310874,-0.8612440191 54.32831156,-0.8002735978 54.3535126,-0.7392197125 54.37871185,-0.7397260274 54.40390933,-0.7402330363 54.42910502,-0.7407407407 54.45429894,-0.8019191227 54.42910502))
475308|4|-0.6468172485|54.37871185|POLYGON((-0.6168608636 54.42910502,-0.6780821918 54.40390933,-0.7392197125 54.37871185,-0.7387140903 54.3535126,-0.7382091593 54.32831156,-0.737704918 54.30310874,-0.6766917293 54.32831156,-0.6155950752 54.3535126,-0.5544147844 54.37871185,-0.5547945205 54.40390933,-0.5551747772 54.42910502,-0.5555555556 54.45429894,-0.6168608636 54.42910502))
477221|12|-7.838114754|54.30310874|POLYGON((-7.818057456 54.3535126,-7.874231032 54.32831156,-7.930327869 54.30310874,-7.924914676 54.27790414,-7.919508868 54.25269775,-7.914110429 54.22748957,-7.858117326 54.25269775,-7.802047782 54.27790414,-7.745901639 54.30310874,-7.751196172 54.32831156,-7.756497948 54.3535126,-7.761806982 54.37871185,-7.818057456 54.3535126))
477222|12|-7.653688525|54.30310874|POLYGON((-7.633378933 54.3535126,-7.689678742 54.32831156,-7.745901639 54.30310874,-7.740614334 54.27790414,-7.735334243 54.25269775,-7.73006135 54.22748957,-7.673942701 54.25269775,-7.61774744 54.27790414,-7.56147541 54.30310874,-7.566643882 54.32831156,-7.571819425 54.3535126,-7.577002053 54.37871185,-7.633378933 54.3535126))
477223|8|-7.469262295|54.30310874|POLYGON((-7.44870041 54.3535126,-7.505126452 54.32831156,-7.56147541 54.30310874,-7.556313993 54.27790414,-7.551159618 54.25269775,-7.54601227 54.22748957,-7.489768076 54.25269775,-7.433447099 54.27790414,-7.37704918 54.30310874,-7.382091593 54.32831156,-7.387140903 54.3535126,-7.392197125 54.37871185,-7.44870041 54.3535126))
477224|12|-7.284836066|54.30310874|POLYGON((-7.264021888 54.3535126,-7.320574163 54.32831156,-7.37704918 54.30310874,-7.372013652 54.27790414,-7.366984993 54.25269775,-7.36196319 54.22748957,-7.305593452 54.25269775,-7.249146758 54.27790414,-7.192622951 54.30310874,-7.197539303 54.32831156,-7.20246238 54.3535126,-7.207392197 54.37871185,-7.264021888 54.3535126))
477227|12|-6.731557377|54.30310874|POLYGON((-6.70998632 54.3535126,-6.766917293 54.32831156,-6.823770492 54.30310874,-6.819112628 54.27790414,-6.814461119 54.25269775,-6.809815951 54.22748957,-6.753069577 54.25269775,-6.696245734 54.27790414,-6.639344262 54.30310874,-6.643882433 54.32831156,-6.648426813 54.3535126,-6.652977413 54.37871185,-6.70998632 54.3535126))
477228|12|-6.547131148|54.30310874|POLYGON((-6.525307798 54.3535126,-6.582365003 54.32831156,-6.639344262 54.30310874,-6.634812287 54.27790414,-6.630286494 54.25269775,-6.625766871 54.22748957,-6.568894952 54.25269775,-6.511945392 54.27790414,-6.454918033 54.30310874,-6.459330144 54.32831156,-6.46374829 54.3535126,-6.468172485 54.37871185,-6.525307798 54.3535126))
477229|12|-6.362704918|54.30310874|POLYGON((-6.340629275 54.3535126,-6.397812714 54.32831156,-6.454918033 54.30310874,-6.450511945 54.27790414,-6.446111869 54.25269775,-6.441717791 54.22748957,-6.384720327 54.25269775,-6.327645051 54.27790414,-6.270491803 54.30310874,-6.274777854 54.32831156,-6.279069767 54.3535126,-6.283367556 54.37871185,-6.340629275 54.3535126))
477230|12|-6.178278689|54.30310874|POLYGON((-6.155950752 54.3535126,-6.213260424 54.32831156,-6.270491803 54.30310874,-6.266211604 54.27790414,-6.261937244 54.25269775,-6.257668712 54.22748957,-6.200545703 54.25269775,-6.14334471 54.27790414,-6.086065574 54.30310874,-6.090225564 54.32831156,-6.094391245 54.3535126,-6.098562628 54.37871185,-6.155950752 54.3535126))
477231|12|-5.993852459|54.30310874|POLYGON((-5.97127223 54.3535126,-6.028708134 54.32831156,-6.086065574 54.30310874,-6.081911263 54.27790414,-6.077762619 54.25269775,-6.073619632 54.22748957,-6.016371078 54.25269775,-5.959044369 54.27790414,-5.901639344 54.30310874,-5.905673274 54.32831156,-5.909712722 54.3535126,-5.9137577 54.37871185,-5.97127223 54.3535126))
477232|12|-5.80942623|54.30310874|POLYGON((-5.786593707 54.3535126,-5.844155844 54.32831156,-5.901639344 54.30310874,-5.897610922 54.27790414,-5.893587995 54.25269775,-5.889570552 54.22748957,-5.832196453 54.25269775,-5.774744027 54.27790414,-5.717213115 54.30310874,-5.721120984 54.32831156,-5.7250342 54.3535126,-5.728952772 54.37871185,-5.786593707 54.3535126))
477233|12|-5.625|54.30310874|POLYGON((-5.601915185 54.3535126,-5.659603554 54.32831156,-5.717213115 54.30310874,-5.71331058 54.27790414,-5.70941337 54.25269775,-5.705521472 54.22748957,-5.648021828 54.25269775,-5.590443686 54.27790414,-5.532786885 54.30310874,-5.536568694 54.32831156,-5.540355677 54.3535126,-5.544147844 54.37871185,-5.601915185 54.3535126))
477245|11|-3.411885246|54.30310874|POLYGON((-3.385772914 54.3535126,-3.444976077 54.32831156,-3.504098361 54.30310874,-3.501706485 54.27790414,-3.499317872 54.25269775,-3.496932515 54.22748957,-3.43792633 54.25269775,-3.37883959 54.27790414,-3.319672131 54.30310874,-3.321941217 54.32831156,-3.324213406 54.3535126,-3.326488706 54.37871185,-3.385772914 54.3535126))
477246|11|-3.227459016|54.30310874|POLYGON((-3.201094391 54.3535126,-3.260423787 54.32831156,-3.319672131 54.30310874,-3.317406143 54.27790414,-3.315143247 54.25269775,-3.312883436 54.22748957,-3.253751705 54.25269775,-3.194539249 54.27790414,-3.135245902 54.30310874,-3.137388927 54.32831156,-3.139534884 54.3535126,-3.141683778 54.37871185,-3.201094391 54.3535126))
477247|11|-3.043032787|54.30310874|POLYGON((-3.016415869 54.3535126,-3.075871497 54.32831156,-3.135245902 54.30310874,-3.133105802 54.27790414,-3.130968622 54.25269775,-3.128834356 54.22748957,-3.06957708 54.25269775,-3.010238908 54.27790414,-2.950819672 54.30310874,-2.952836637 54.32831156,-2.954856361 54.3535126,-2.95687885 54.37871185,-3.016415869 54.3535126))
477248|11|-2.858606557|54.30310874|POLYGON((-2.831737346 54.3535126,-2.891319207 54.32831156,-2.950819672 54.30310874,-2.948805461 54.27790414,-2.946793997 54.25269775,-2.944785276 54.22748957,-2.885402456 54.25269775,-2.825938567 54.27790414,-2.766393443 54.30310874,-2.768284347 54.32831156,-2.770177839 54.3535126,-2.772073922 54.37871185,-2.831737346 54.3535126))
477249|11|-2.674180328|54.30310874|POLYGON((-2.647058824 54.3535126,-2.706766917 54.32831156,-2.766393443 54.30310874,-2.764505119 54.27790414,-2.762619372 54.25269775,-2.760736196 54.22748957,-2.701227831 54.25269775,-2.641638225 54.27790414,-2.581967213 54.30310874,-2.583732057 54.32831156,-2.585499316 54.3535126,-2.587268994 54.37871185,-2.647058824 54.3535126))
477250|4|-2.489754098|54.30310874|POLYGON((-2.462380301 54.3535126,-2.522214627 54.32831156,-2.581967213 54.30310874,-2.580204778 54.27790414,-2.578444748 54.25269775,-2.576687117 54.22748957,-2.517053206 54.25269775,-2.457337884 54.27790414,-2.397540984 54.30310874,-2.399179768 54.32831156,-2.400820793 54.3535126,-2.402464066 54.37871185,-2.462380301 54.3535126))
477252|7|-2.120901639|54.30310874|POLYGON((-2.093023256 54.3535126,-2.153110048 54.32831156,-2.213114754 54.30310874,-2.211604096 54.27790414,-2.210095498 54.25269775,-2.208588957 54.22748957,-2.148703956 54.25269775,-2.088737201 54.27790414,-2.028688525 54.30310874,-2.030075188 54.32831156,-2.031463748 54.3535126,-2.032854209 54.37871185,-2.093023256 54.3535126))
477253|8|-1.93647541|54.30310874|POLYGON((-1.908344733 54.3535126,-1.968557758 54.32831156,-2.028688525 54.30310874,-2.027303754 54.27790414,-2.025920873 54.25269775,-2.024539877 54.22748957,-1.964529332 54.25269775,-1.90443686 54.27790414,-1.844262295 54.30310874,-1.845522898 54.32831156,-1.846785226 54.3535126,-1.848049281 54.37871185,-1.908344733 54.3535126))
477254|7|-1.75204918|54.30310874|POLYGON((-1.723666211 54.3535126,-1.784005468 54.32831156,-1.844262295 54.30310874,-1.843003413 54.27790414,-1.841746248 54.25269775,-1.840490798 54.22748957,-1.780354707 54.25269775,-1.720136519 54.27790414,-1.659836066 54.30310874,-1.660970608 54.32831156,-1.662106703 54.3535126,-1.663244353 54.37871185,-1.723666211 54.3535126))
477255|7|-1.567622951|54.30310874|POLYGON((-1.538987688 54.3535126,-1.599453178 54.32831156,-1.659836066 54.30310874,-1.658703072 54.27790414,-1.657571623 54.25269775,-1.656441718 54.22748957,-1.596180082 54.25269775,-1.535836177 54.27790414,-1.475409836 54.30310874,-1.476418319 54.32831156,-1.477428181 54.3535126,-1.478439425 54.37871185,-1.538987688 54.3535126))
477256|7|-1.383196721|54.30310874|POLYGON((-1.354309166 54.3535126,-1.414900889 54.32831156,-1.475409836 54.30310874,-1.47440273 54.27790414,-1.473396999 54.25269775,-1.472392638 54.22748957,-1.412005457 54.25269775,-1.351535836 54.27790414,-1.290983607 54.30310874,-1.291866029 54.32831156,-1.292749658 54.3535126,-1.293634497 54.37871185,-1.354309166 54.3535126))
477257|4|-1.198770492|54.30310874|POLYGON((-1.169630643 54.3535126,-1.230348599 54.32831156,-1.290983607 54.30310874,-1.290102389 54.27790414,-1.289222374 54.25269775,-1.288343558 54.22748957,-1.227830832 54.25269775,-1.167235495 54.27790414,-1.106557377 54.30310874,-1.107313739 54.32831156,-1.108071135 54.3535126,-1.108829569 54.37871185,-1.169630643 54.3535126))
477258|4|-1.014344262|54.30310874|POLYGON((-0.9849521204 54.3535126,-1.045796309 54.32831156,-1.106557377 54.30310874,-1.105802048 54.27790414,-1.105047749 54.25269775,-1.104294479 54.22748957,-1.043656207 54.25269775,-0.9829351536 54.27790414,-0.9221311475 54.30310874,-0.9227614491 54.32831156,-0.9233926129 54.3535126,-0.9240246407 54.37871185,-0.9849521204 54.3535126))
477259|4|-0.8299180328|54.30310874|POLYGON((-0.8002735978 54.3535126,-0.8612440191 54.32831156,-0.9221311475 54.30310874,-0.9215017065 54.27790414,-0.9208731241 54.25269775,-0.9202453988 54.22748957,-0.8594815825 54.25269775,-0.7986348123 54.27790414,-0.737704918 54.30310874,-0.7382091593 54.32831156,-0.7387140903 54.3535126,-0.7392197125 54.37871185,-0.8002735978 54.3535126))
477260|4|-0.6454918033|54.30310874|POLYGON((-0.6155950752 54.3535126,-0.6766917293 54.32831156,-0.737704918 54.30310874,-0.7372013652 54.27790414,-0.7366984993 54.25269775,-0.736196319 54.22748957,-0.6753069577 54.25269775,-0.614334471 54.27790414,-0.5532786885 54.30310874,-0.5536568694 54.32831156,-0.5540355677 54.3535126,-0.5544147844 54.37871185,-0.6155950752 54.3535126))
477261|4|-0.4610655738|54.30310874|POLYGON((-0.4309165527 54.3535126,-0.4921394395 54.32831156,-0.5532786885 54.30310874,-0.5529010239 54.27790414,-0.5525238745 54.25269775,-0.5521472393 54.22748957,-0.4911323329 54.25269775,-0.4300341297 54.27790414,-0.368852459 54.30310874,-0.3691045796 54.32831156,-0.3693570451 54.3535126,-0.3696098563 54.37871185,-0.4309165527 54.3535126))
477262|4|-0.2766393443|54.30310874|POLYGON((-0.2462380301 54.3535126,-0.3075871497 54.32831156,-0.368852459 54.30310874,-0.3686006826 54.27790414,-0.3683492497 54.25269775,-0.3680981595 54.22748957,-0.306957708 54.25269775,-0.2457337884 54.27790414,-0.1844262295 54.30310874,-0.1845522898 54.32831156,-0.1846785226 54.3535126,-0.1848049281 54.37871185,-0.2462380301 54.3535126))
479177|12|-7.82208589|54.22748957|POLYGON((-7.802047782 54.27790414,-7.858117326 54.25269775,-7.914110429 54.22748957,-7.908719346 54.2022796,-7.903335602 54.17706784,-7.897959184 54.15185429,-7.842069435 54.17706784,-7.786103542 54.2022796,-7.73006135 54.22748957,-7.735334243 54.25269775,-7.740614334 54.27790414,-7.745901639 54.30310874,-7.802047782 54.27790414))
479178|12|-7.63803681|54.22748957|POLYGON((-7.61774744 54.27790414,-7.673942701 54.25269775,-7.73006135 54.22748957,-7.72479564 54.2022796,-7.7195371 54.17706784,-7.714285714 54.15185429,-7.658270933 54.17706784,-7.602179837 54.2022796,-7.54601227 54.22748957,-7.551159618 54.25269775,-7.556313993 54.27790414,-7.56147541 54.30310874,-7.61774744 54.27790414))
479179|12|-7.45398773|54.22748957|POLYGON((-7.433447099 54.27790414,-7.489768076 54.25269775,-7.54601227 54.22748957,-7.540871935 54.2022796,-7.535738598 54.17706784,-7.530612245 54.15185429,-7.47447243 54.17706784,-7.418256131 54.2022796,-7.36196319 54.22748957,-7.366984993 54.25269775,-7.372013652 54.27790414,-7.37704918 54.30310874,-7.433447099 54.27790414))
479180|9|-7.26993865|54.22748957|POLYGON((-7.249146758 54.27790414,-7.305593452 54.25269775,-7.36196319 54.22748957,-7.356948229 54.2022796,-7.351940095 54.17706784,-7.346938776 54.15185429,-7.290673928 54.17706784,-7.234332425 54.2022796,-7.17791411 54.22748957,-7.182810368 54.25269775,-7.187713311 54.27790414,-7.192622951 54.30310874,-7.249146758 54.27790414))
479181|12|-7.085889571|54.22748957|POLYGON((-7.064846416 54.27790414,-7.121418827 54.25269775,-7.17791411 54.22748957,-7.173024523 54.2022796,-7.168141593 54.17706784,-7.163265306 54.15185429,-7.106875425 54.17706784,-7.050408719 54.2022796,-6.993865031 54.22748957,-6.998635744 54.25269775,-7.003412969 54.27790414,-7.008196721 54.30310874,-7.064846416 54.27790414))
479182|12|-6.901840491|54.22748957|POLYGON((-6.880546075 54.27790414,-6.937244202 54.25269775,-6.993865031 54.22748957,-6.989100817 54.2022796,-6.984343091 54.17706784,-6.979591837 54.15185429,-6.923076923 54.17706784,-6.866485014 54.2022796,-6.809815951 54.22748957,-6.814461119 54.25269775,-6.819112628 54.27790414,-6.823770492 54.30310874,-6.880546075 54.27790414))
479183|12|-6.717791411|54.22748957|POLYGON((-6.696245734 54.27790414,-6.753069577 54.25269775,-6.809815951 54.22748957,-6.805177112 54.2022796,-6.800544588 54.17706784,-6.795918367 54.15185429,-6.739278421 54.17706784,-6.682561308 54.2022796,-6.625766871 54.22748957,-6.630286494 54.25269775,-6.634812287 54.27790414,-6.639344262 54.30310874,-6.696245734 54.27790414))
479184|12|-6.533742331|54.22748957|POLYGON((-6.511945392 54.27790414,-6.568894952 54.25269775,-6.625766871 54.22748957,-6.621253406 54.2022796,-6.616746086 54.17706784,-6.612244898 54.15185429,-6.555479918 54.17706784,-6.498637602 54.2022796,-6.441717791 54.22748957,-6.446111869 54.25269775,-6.450511945 54.27790414,-6.454918033 54.30310874,-6.511945392 54.27790414))
479185|12|-6.349693252|54.22748957|POLYGON((-6.327645051 54.27790414,-6.384720327 54.25269775,-6.441717791 54.22748957,-6.4373297 54.2022796,-6.432947583 54.17706784,-6.428571429 54.15185429,-6.371681416 54.17706784,-6.314713896 54.2022796,-6.257668712 54.22748957,-6.261937244 54.25269775,-6.266211604 54.27790414,-6.270491803 54.30310874,-6.327645051 54.27790414))
479186|12|-6.165644172|54.22748957|POLYGON((-6.14334471 54.27790414,-6.200545703 54.25269775,-6.257668712 54.22748957,-6.253405995 54.2022796,-6.249149081 54.17706784,-6.244897959 54.15185429,-6.187882914 54.17706784,-6.130790191 54.2022796,-6.073619632 54.22748957,-6.077762619 54.25269775,-6.081911263 54.27790414,-6.086065574 54.30310874,-6.14334471 54.27790414))
479187|12|-5.981595092|54.22748957|POLYGON((-5.959044369 54.27790414,-6.016371078 54.25269775,-6.073619632 54.22748957,-6.069482289 54.2022796,-6.065350579 54.17706784,-6.06122449 54.15185429,-6.004084411 54.17706784,-5.946866485 54.2022796,-5.889570552 54.22748957,-5.893587995 54.25269775,-5.897610922 54.27790414,-5.901639344 54.30310874,-5.959044369 54.27790414))
479188|12|-5.797546012|54.22748957|POLYGON((-5.774744027 54.27790414,-5.832196453 54.25269775,-5.889570552 54.22748957,-5.885558583 54.2022796,-5.881552076 54.17706784,-5.87755102 54.15185429,-5.820285909 54.17706784,-5.762942779 54.2022796,-5.705521472 54.22748957,-5.70941337 54.25269775,-5.71331058 54.27790414,-5.717213115 54.30310874,-5.774744027 54.27790414))
479189|12|-5.613496933|54.22748957|POLYGON((-5.590443686 54.27790414,-5.648021828 54.25269775,-5.705521472 54.22748957,-5.701634877 54.2022796,-5.697753574 54.17706784,-5.693877551 54.15185429,-5.636487406 54.17706784,-5.579019074 54.2022796,-5.521472393 54.22748957,-5.525238745 54.25269775,-5.529010239 54.27790414,-5.532786885 54.30310874,-5.590443686 54.27790414))
479201|11|-3.404907975|54.22748957|POLYGON((-3.37883959 54.27790414,-3.43792633 54.25269775,-3.496932515 54.22748957,-3.494550409 54.2022796,-3.492171545 54.17706784,-3.489795918 54.15185429,-3.430905378 54.17706784,-3.371934605 54.2022796,-3.312883436 54.22748957,-3.315143247 54.25269775,-3.317406143 54.27790414,-3.319672131 54.30310874,-3.37883959 54.27790414))
479202|11|-3.220858896|54.22748957|POLYGON((-3.194539249 54.27790414,-3.253751705 54.25269775,-3.312883436 54.22748957,-3.310626703 54.2022796,-3.308373043 54.17706784,-3.306122449 54.15185429,-3.247106875 54.17706784,-3.188010899 54.2022796,-3.128834356 54.22748957,-3.130968622 54.25269775,-3.133105802 54.27790414,-3.135245902 54.30310874,-3.194539249 54.27790414))
479203|11|-3.036809816|54.22748957|POLYGON((-3.010238908 54.27790414,-3.06957708 54.25269775,-3.128834356 54.22748957,-3.126702997 54.2022796,-3.124574541 54.17706784,-3.12244898 54.15185429,-3.063308373 54.17706784,-3.004087193 54.2022796,-2.944785276 54.22748957,-2.946793997 54.25269775,-2.948805461 54.27790414,-2.950819672 54.30310874,-3.010238908 54.27790414))
479204|8|-2.852760736|54.22748957|POLYGON((-2.825938567 54.27790414,-2.885402456 54.25269775,-2.944785276 54.22748957,-2.942779292 54.2022796,-2.940776038 54.17706784,-2.93877551 54.15185429,-2.879509871 54.17706784,-2.820163488 54.2022796,-2.760736196 54.22748957,-2.762619372 54.25269775,-2.764505119 54.27790414,-2.766393443 54.30310874,-2.825938567 54.27790414))
479205|11|-2.668711656|54.22748957|POLYGON((-2.641638225 54.27790414,-2.701227831 54.25269775,-2.760736196 54.22748957,-2.758855586 54.2022796,-2.756977536 54.17706784,-2.755102041 54.15185429,-2.695711368 54.17706784,-2.636239782 54.2022796,-2.576687117 54.22748957,-2.578444748 54.25269775,-2.580204778 54.27790414,-2.581967213 54.30310874,-2.641638225 54.27790414))
479206|10|-2.484662577|54.22748957|POLYGON((-2.457337884 54.27790414,-2.517053206 54.25269775,-2.576687117 54.22748957,-2.57493188 54.2022796,-2.573179033 54.17706784,-2.571428571 54.15185429,-2.511912866 54.17706784,-2.452316076 54.2022796,-2.392638037 54.22748957,-2.394270123 54.25269775,-2.395904437 54.27790414,-2.397540984 54.30310874,-2.457337884 54.27790414))
479210|4|-1.748466258|54.22748957|POLYGON((-1.720136519 54.27790414,-1.780354707 54.25269775,-1.840490798 54.22748957,-1.839237057 54.2022796,-1.837985024 54.17706784,-1.836734694 54.15185429,-1.776718856 54.17706784,-1.716621253 54.2022796,-1.656441718 54.22748957,-1.657571623 54.25269775,-1.658703072 54.27790414,-1.659836066 54.30310874,-1.720136519 54.27790414))
479211|4|-1.564417178|54.22748957|POLYGON((-1.535836177 54.27790414,-1.596180082 54.25269775,-1.656441718 54.22748957,-1.655313351 54.2022796,-1.654186521 54.17706784,-1.653061224 54.15185429,-1.592920354 54.17706784,-1.532697548 54.2022796,-1.472392638 54.22748957,-1.473396999 54.25269775,-1.47440273 54.27790414,-1.475409836 54.30310874,-1.535836177 54.27790414))
479212|4|-1.380368098|54.22748957|POLYGON((-1.351535836 54.27790414,-1.412005457 54.25269775,-1.472392638 54.22748957,-1.471389646 54.2022796,-1.470388019 54.17706784,-1.469387755 54.15185429,-1.409121852 54.17706784,-1.348773842 54.2022796,-1.288343558 54.22748957,-1.289222374 54.25269775,-1.290102389 54.27790414,-1.290983607 54.30310874,-1.351535836 54.27790414))
479213|14|-1.196319018|54.22748957|POLYGON((-1.167235495 54.27790414,-1.227830832 54.25269775,-1.288343558 54.22748957,-1.28746594 54.2022796,-1.286589517 54.17706784,-1.285714286 54.15185429,-1.225323349 54.17706784,-1.164850136 54.2022796,-1.104294479 54.22748957,-1.105047749 54.25269775,-1.105802048 54.27790414,-1.106557377 54.30310874,-1.167235495 54.27790414))
479214|4|-1.012269939|54.22748957|POLYGON((-0.9829351536 54.27790414,-1.043656207 54.25269775,-1.104294479 54.22748957,-1.103542234 54.2022796,-1.102791014 54.17706784,-1.102040816 54.15185429,-1.041524847 54.17706784,-0.9809264305 54.2022796,-0.9202453988 54.22748957,-0.9208731241 54.25269775,-0.9215017065 54.27790414,-0.9221311475 54.30310874,-0.9829351536 54.27790414))
479215|4|-0.8282208589|54.22748957|POLYGON((-0.7986348123 54.27790414,-0.8594815825 54.25269775,-0.9202453988 54.22748957,-0.9196185286 54.2022796,-0.9189925119 54.17706784,-0.9183673469 54.15185429,-0.8577263445 54.17706784,-0.7970027248 54.2022796,-0.736196319 54.22748957,-0.7366984993 54.25269775,-0.7372013652 54.27790414,-0.737704918 54.30310874,-0.7986348123 54.27790414))
479216|4|-0.6441717791|54.22748957|POLYGON((-0.614334471 54.27790414,-0.6753069577 54.25269775,-0.736196319 54.22748957,-0.7356948229 54.2022796,-0.7351940095 54.17706784,-0.7346938776 54.15185429,-0.6739278421 54.17706784,-0.6130790191 54.2022796,-0.5521472393 54.22748957,-0.5525238745 54.25269775,-0.5529010239 54.27790414,-0.5532786885 54.30310874,-0.614334471 54.27790414))
479217|4|-0.4601226994|54.22748957|POLYGON((-0.4300341297 54.27790414,-0.4911323329 54.25269775,-0.5521472393 54.22748957,-0.5517711172 54.2022796,-0.5513955071 54.17706784,-0.5510204082 54.15185429,-0.4901293397 54.17706784,-0.4291553134 54.2022796,-0.3680981595 54.22748957,-0.3683492497 54.25269775,-0.3686006826 54.27790414,-0.368852459 54.30310874,-0.4300341297 54.27790414))
479218|4|-0.2760736196|54.22748957|POLYGON((-0.2457337884 54.27790414,-0.306957708 54.25269775,-0.3680981595 54.22748957,-0.3678474114 54.2022796,-0.3675970048 54.17706784,-0.3673469388 54.15185429,-0.3063308373 54.17706784,-0.2452316076 54.2022796,-0.1840490798 54.22748957,-0.1841746248 54.25269775,-0.1843003413 54.27790414,-0.1844262295 54.30310874,-0.2457337884 54.27790414))
481138|12|-7.62244898|54.15185429|POLYGON((-7.602179837 54.2022796,-7.658270933 54.17706784,-7.714285714 54.15185429,-7.709041468 54.12663895,-7.703804348 54.1014218,-7.698574338 54.07620286,-7.642663043 54.1014218,-7.586675731 54.12663895,-7.530612245 54.15185429,-7.535738598 54.17706784,-7.540871935 54.2022796,-7.54601227 54.22748957,-7.602179837 54.2022796))
481139|12|-7.43877551|54.15185429|POLYGON((-7.418256131 54.2022796,-7.47447243 54.17706784,-7.530612245 54.15185429,-7.525492862 54.12663895,-7.520380435 54.1014218,-7.515274949 54.07620286,-7.45923913 54.1014218,-7.403127124 54.12663895,-7.346938776 54.15185429,-7.351940095 54.17706784,-7.356948229 54.2022796,-7.36196319 54.22748957,-7.418256131 54.2022796))
481140|12|-7.255102041|54.15185429|POLYGON((-7.234332425 54.2022796,-7.290673928 54.17706784,-7.346938776 54.15185429,-7.341944256 54.12663895,-7.336956522 54.1014218,-7.33197556 54.07620286,-7.275815217 54.1014218,-7.219578518 54.12663895,-7.163265306 54.15185429,-7.168141593 54.17706784,-7.173024523 54.2022796,-7.17791411 54.22748957,-7.234332425 54.2022796))
481143|12|-6.704081633|54.15185429|POLYGON((-6.682561308 54.2022796,-6.739278421 54.17706784,-6.795918367 54.15185429,-6.791298436 54.12663895,-6.786684783 54.1014218,-6.782077393 54.07620286,-6.725543478 54.1014218,-6.668932699 54.12663895,-6.612244898 54.15185429,-6.616746086 54.17706784,-6.621253406 54.2022796,-6.625766871 54.22748957,-6.682561308 54.2022796))
481144|12|-6.520408163|54.15185429|POLYGON((-6.498637602 54.2022796,-6.555479918 54.17706784,-6.612244898 54.15185429,-6.60774983 54.12663895,-6.60326087 54.1014218,-6.598778004 54.07620286,-6.542119565 54.1014218,-6.485384092 54.12663895,-6.428571429 54.15185429,-6.432947583 54.17706784,-6.4373297 54.2022796,-6.441717791 54.22748957,-6.498637602 54.2022796))
481145|12|-6.336734694|54.15185429|POLYGON((-6.314713896 54.2022796,-6.371681416 54.17706784,-6.428571429 54.15185429,-6.424201224 54.12663895,-6.419836957 54.1014218,-6.415478615 54.07620286,-6.358695652 54.1014218,-6.301835486 54.12663895,-6.244897959 54.15185429,-6.249149081 54.17706784,-6.253405995 54.2022796,-6.257668712 54.22748957,-6.314713896 54.2022796))
481146|12|-6.153061224|54.15185429|POLYGON((-6.130790191 54.2022796,-6.187882914 54.17706784,-6.244897959 54.15185429,-6.240652617 54.12663895,-6.236413043 54.1014218,-6.232179226 54.07620286,-6.175271739 54.1014218,-6.11828688 54.12663895,-6.06122449 54.15185429,-6.065350579 54.17706784,-6.069482289 54.2022796,-6.073619632 54.22748957,-6.130790191 54.2022796))
481147|12|-5.969387755|54.15185429|POLYGON((-5.946866485 54.2022796,-6.004084411 54.17706784,-6.06122449 54.15185429,-6.057104011 54.12663895,-6.05298913 54.1014218,-6.048879837 54.07620286,-5.991847826 54.1014218,-5.934738273 54.12663895,-5.87755102 54.15185429,-5.881552076 54.17706784,-5.885558583 54.2022796,-5.889570552 54.22748957,-5.946866485 54.2022796))
481162|11|-3.214285714|54.15185429|POLYGON((-3.188010899 54.2022796,-3.247106875 54.17706784,-3.306122449 54.15185429,-3.303874915 54.12663895,-3.301630435 54.1014218,-3.299389002 54.07620286,-3.24048913 54.1014218,-3.181509177 54.12663895,-3.12244898 54.15185429,-3.124574541 54.17706784,-3.126702997 54.2022796,-3.128834356 54.22748957,-3.188010899 54.2022796))
481163|8|-3.030612245|54.15185429|POLYGON((-3.004087193 54.2022796,-3.063308373 54.17706784,-3.12244898 54.15185429,-3.120326309 54.12663895,-3.118206522 54.1014218,-3.116089613 54.07620286,-3.057065217 54.1014218,-2.997960571 54.12663895,-2.93877551 54.15185429,-2.940776038 54.17706784,-2.942779292 54.2022796,-2.944785276 54.22748957,-3.004087193 54.2022796))
481164|8|-2.846938776|54.15185429|POLYGON((-2.820163488 54.2022796,-2.879509871 54.17706784,-2.93877551 54.15185429,-2.936777702 54.12663895,-2.934782609 54.1014218,-2.932790224 54.07620286,-2.873641304 54.1014218,-2.814411965 54.12663895,-2.755102041 54.15185429,-2.756977536 54.17706784,-2.758855586 54.2022796,-2.760736196 54.22748957,-2.820163488 54.2022796))
481165|8|-2.663265306|54.15185429|POLYGON((-2.636239782 54.2022796,-2.695711368 54.17706784,-2.755102041 54.15185429,-2.753229096 54.12663895,-2.751358696 54.1014218,-2.749490835 54.07620286,-2.690217391 54.1014218,-2.630863358 54.12663895,-2.571428571 54.15185429,-2.573179033 54.17706784,-2.57493188 54.2022796,-2.576687117 54.22748957,-2.636239782 54.2022796))
481166|4|-2.479591837|54.15185429|POLYGON((-2.452316076 54.2022796,-2.511912866 54.17706784,-2.571428571 54.15185429,-2.569680489 54.12663895,-2.567934783 54.1014218,-2.566191446 54.07620286,-2.506793478 54.1014218,-2.447314752 54.12663895,-2.387755102 54.15185429,-2.389380531 54.17706784,-2.391008174 54.2022796,-2.392638037 54.22748957,-2.452316076 54.2022796))
481167|4|-2.295918367|54.15185429|POLYGON((-2.268392371 54.2022796,-2.328114364 54.17706784,-2.387755102 54.15185429,-2.386131883 54.12663895,-2.38451087 54.1014218,-2.382892057 54.07620286,-2.323369565 54.1014218,-2.263766145 54.12663895,-2.204081633 54.15185429,-2.205582029 54.17706784,-2.207084469 54.2022796,-2.208588957 54.22748957,-2.268392371 54.2022796))
481168|14|-2.112244898|54.15185429|POLYGON((-2.084468665 54.2022796,-2.144315861 54.17706784,-2.204081633 54.15185429,-2.202583277 54.12663895,-2.201086957 54.1014218,-2.199592668 54.07620286,-2.139945652 54.1014218,-2.080217539 54.12663895,-2.020408163 54.15185429,-2.021783526 54.17706784,-2.023160763 54.2022796,-2.024539877 54.22748957,-2.084468665 54.2022796))
481170|8|-1.744897959|54.15185429|POLYGON((-1.716621253 54.2022796,-1.776718856 54.17706784,-1.836734694 54.15185429,-1.835486064 54.12663895,-1.83423913 54.1014218,-1.83299389 54.07620286,-1.773097826 54.1014218,-1.713120326 54.12663895,-1.653061224 54.15185429,-1.654186521 54.17706784,-1.655313351 54.2022796,-1.656441718 54.22748957,-1.716621253 54.2022796))
481171|4|-1.56122449|54.15185429|POLYGON((-1.532697548 54.2022796,-1.592920354 54.17706784,-1.653061224 54.15185429,-1.651937458 54.12663895,-1.650815217 54.1014218,-1.649694501 54.07620286,-1.589673913 54.1014218,-1.52957172 54.12663895,-1.469387755 54.15185429,-1.470388019 54.17706784,-1.471389646 54.2022796,-1.472392638 54.22748957,-1.532697548 54.2022796))
481172|4|-1.37755102|54.15185429|POLYGON((-1.348773842 54.2022796,-1.409121852 54.17706784,-1.469387755 54.15185429,-1.468388851 54.12663895,-1.467391304 54.1014218,-1.466395112 54.07620286,-1.40625 54.1014218,-1.346023114 54.12663895,-1.285714286 54.15185429,-1.286589517 54.17706784,-1.28746594 54.2022796,-1.288343558 54.22748957,-1.348773842 54.2022796))
481173|4|-1.193877551|54.15185429|POLYGON((-1.164850136 54.2022796,-1.225323349 54.17706784,-1.285714286 54.15185429,-1.284840245 54.12663895,-1.283967391 54.1014218,-1.283095723 54.07620286,-1.222826087 54.1014218,-1.162474507 54.12663895,-1.102040816 54.15185429,-1.102791014 54.17706784,-1.103542234 54.2022796,-1.104294479 54.22748957,-1.164850136 54.2022796))
481174|4|-1.010204082|54.15185429|POLYGON((-0.9809264305 54.2022796,-1.041524847 54.17706784,-1.102040816 54.15185429,-1.101291638 54.12663895,-1.100543478 54.1014218,-1.099796334 54.07620286,-1.039402174 54.1014218,-0.9789259007 54.12663895,-0.9183673469 54.15185429,-0.9189925119 54.17706784,-0.9196185286 54.2022796,-0.9202453988 54.22748957,-0.9809264305 54.2022796))
481175|4|-0.8265306122|54.15185429|POLYGON((-0.7970027248 54.2022796,-0.8577263445 54.17706784,-0.9183673469 54.15185429,-0.917743032 54.12663895,-0.9171195652 54.1014218,-0.916496945 54.07620286,-0.8559782609 54.1014218,-0.7953772944 54.12663895,-0.7346938776 54.15185429,-0.7351940095 54.17706784,-0.7356948229 54.2022796,-0.736196319 54.22748957,-0.7970027248 54.2022796))
481176|4|-0.6428571429|54.15185429|POLYGON((-0.6130790191 54.2022796,-0.6739278421 54.17706784,-0.7346938776 54.15185429,-0.7341944256 54.12663895,-0.7336956522 54.1014218,-0.733197556 54.07620286,-0.6725543478 54.1014218,-0.611828688 54.12663895,-0.5510204082 54.15185429,-0.5513955071 54.17706784,-0.5517711172 54.2022796,-0.5521472393 54.22748957,-0.6130790191 54.2022796))
481177|4|-0.4591836735|54.15185429|POLYGON((-0.4291553134 54.2022796,-0.4901293397 54.17706784,-0.5510204082 54.15185429,-0.5506458192 54.12663895,-0.5502717391 54.1014218,-0.549898167 54.07620286,-0.4891304348 54.1014218,-0.4282800816 54.12663895,-0.3673469388 54.15185429,-0.3675970048 54.17706784,-0.3678474114 54.2022796,-0.3680981595 54.22748957,-0.4291553134 54.2022796))
481178|5|-0.2755102041|54.15185429|POLYGON((-0.2452316076 54.2022796,-0.3063308373 54.17706784,-0.3673469388 54.15185429,-0.3670972128 54.12663895,-0.3668478261 54.1014218,-0.366598778 54.07620286,-0.3057065217 54.1014218,-0.2447314752 54.12663895,-0.1836734694 54.15185429,-0.1837985024 54.17706784,-0.1839237057 54.2022796,-0.1840490798 54.22748957,-0.2452316076 54.2022796))
481179|4|-0.09183673469|54.15185429|POLYGON((-0.06130790191 54.2022796,-0.1225323349 54.17706784,-0.1836734694 54.15185429,-0.1835486064 54.12663895,-0.183423913 54.1014218,-0.183299389 54.07620286,-0.1222826087 54.1014218,-0.0611828688 54.12663895,0 54.15185429,0 54.17706784,0 54.2022796,0 54.22748957,-0.06130790191 54.2022796))
483107|12|-6.690427699|54.07620286|POLYGON((-6.668932699 54.12663895,-6.725543478 54.1014218,-6.782077393 54.07620286,-6.777476255 54.05098212,-6.772881356 54.02575958,-6.768292683 54.00053524,-6.711864407 54.02575958,-6.655359566 54.05098212,-6.598778004 54.07620286,-6.60326087 54.1014218,-6.60774983 54.12663895,-6.612244898 54.15185429,-6.668932699 54.12663895))
483108|12|-6.50712831|54.07620286|POLYGON((-6.485384092 54.12663895,-6.542119565 54.1014218,-6.598778004 54.07620286,-6.594301221 54.05098212,-6.589830508 54.02575958,-6.585365854 54.00053524,-6.528813559 54.02575958,-6.472184532 54.05098212,-6.415478615 54.07620286,-6.419836957 54.1014218,-6.424201224 54.12663895,-6.428571429 54.15185429,-6.485384092 54.12663895))
483109|12|-6.323828921|54.07620286|POLYGON((-6.301835486 54.12663895,-6.358695652 54.1014218,-6.415478615 54.07620286,-6.411126187 54.05098212,-6.406779661 54.02575958,-6.402439024 54.00053524,-6.345762712 54.02575958,-6.289009498 54.05098212,-6.232179226 54.07620286,-6.236413043 54.1014218,-6.240652617 54.12663895,-6.244897959 54.15185429,-6.301835486 54.12663895))
483110|12|-6.140529532|54.07620286|POLYGON((-6.11828688 54.12663895,-6.175271739 54.1014218,-6.232179226 54.07620286,-6.227951153 54.05098212,-6.223728814 54.02575958,-6.219512195 54.00053524,-6.162711864 54.02575958,-6.105834464 54.05098212,-6.048879837 54.07620286,-6.05298913 54.1014218,-6.057104011 54.12663895,-6.06122449 54.15185429,-6.11828688 54.12663895))
483111|12|-5.957230143|54.07620286|POLYGON((-5.934738273 54.12663895,-5.991847826 54.1014218,-6.048879837 54.07620286,-6.044776119 54.05098212,-6.040677966 54.02575958,-6.036585366 54.00053524,-5.979661017 54.02575958,-5.92265943 54.05098212,-5.865580448 54.07620286,-5.869565217 54.1014218,-5.873555404 54.12663895,-5.87755102 54.15185429,-5.934738273 54.12663895))
483126|11|-3.207739308|54.07620286|POLYGON((-3.181509177 54.12663895,-3.24048913 54.1014218,-3.299389002 54.07620286,-3.297150611 54.05098212,-3.294915254 54.02575958,-3.292682927 54.00053524,-3.233898305 54.02575958,-3.175033921 54.05098212,-3.116089613 54.07620286,-3.118206522 54.1014218,-3.120326309 54.12663895,-3.12244898 54.15185429,-3.181509177 54.12663895))
483128|8|-2.84114053|54.07620286|POLYGON((-2.814411965 54.12663895,-2.873641304 54.1014218,-2.932790224 54.07620286,-2.930800543 54.05098212,-2.928813559 54.02575958,-2.926829268 54.00053524,-2.86779661 54.02575958,-2.808683853 54.05098212,-2.749490835 54.07620286,-2.751358696 54.1014218,-2.753229096 54.12663895,-2.755102041 54.15185429,-2.814411965 54.12663895))
483129|8|-2.657841141|54.07620286|POLYGON((-2.630863358 54.12663895,-2.690217391 54.1014218,-2.749490835 54.07620286,-2.747625509 54.05098212,-2.745762712 54.02575958,-2.743902439 54.00053524,-2.684745763 54.02575958,-2.62550882 54.05098212,-2.566191446 54.07620286,-2.567934783 54.1014218,-2.569680489 54.12663895,-2.571428571 54.15185429,-2.630863358 54.12663895))
483130|8|-2.474541752|54.07620286|POLYGON((-2.447314752 54.12663895,-2.506793478 54.1014218,-2.566191446 54.07620286,-2.564450475 54.05098212,-2.562711864 54.02575958,-2.56097561 54.00053524,-2.501694915 54.02575958,-2.442333786 54.05098212,-2.382892057 54.07620286,-2.38451087 54.1014218,-2.386131883 54.12663895,-2.387755102 54.15185429,-2.447314752 54.12663895))
483131|4|-2.291242363|54.07620286|POLYGON((-2.263766145 54.12663895,-2.323369565 54.1014218,-2.382892057 54.07620286,-2.381275441 54.05098212,-2.379661017 54.02575958,-2.37804878 54.00053524,-2.318644068 54.02575958,-2.259158752 54.05098212,-2.199592668 54.07620286,-2.201086957 54.1014218,-2.202583277 54.12663895,-2.204081633 54.15185429,-2.263766145 54.12663895))
483132|4|-2.107942974|54.07620286|POLYGON((-2.080217539 54.12663895,-2.139945652 54.1014218,-2.199592668 54.07620286,-2.198100407 54.05098212,-2.196610169 54.02575958,-2.195121951 54.00053524,-2.13559322 54.02575958,-2.075983718 54.05098212,-2.016293279 54.07620286,-2.017663043 54.1014218,-2.01903467 54.12663895,-2.020408163 54.15185429,-2.080217539 54.12663895))
483133|4|-1.924643585|54.07620286|POLYGON((-1.896668933 54.12663895,-1.956521739 54.1014218,-2.016293279 54.07620286,-2.014925373 54.05098212,-2.013559322 54.02575958,-2.012195122 54.00053524,-1.952542373 54.02575958,-1.892808684 54.05098212,-1.83299389 54.07620286,-1.83423913 54.1014218,-1.835486064 54.12663895,-1.836734694 54.15185429,-1.896668933 54.12663895))
483134|4|-1.741344196|54.07620286|POLYGON((-1.713120326 54.12663895,-1.773097826 54.1014218,-1.83299389 54.07620286,-1.831750339 54.05098212,-1.830508475 54.02575958,-1.829268293 54.00053524,-1.769491525 54.02575958,-1.70963365 54.05098212,-1.649694501 54.07620286,-1.650815217 54.1014218,-1.651937458 54.12663895,-1.653061224 54.15185429,-1.713120326 54.12663895))
483135|4|-1.558044807|54.07620286|POLYGON((-1.52957172 54.12663895,-1.589673913 54.1014218,-1.649694501 54.07620286,-1.648575305 54.05098212,-1.647457627 54.02575958,-1.646341463 54.00053524,-1.586440678 54.02575958,-1.526458616 54.05098212,-1.466395112 54.07620286,-1.467391304 54.1014218,-1.468388851 54.12663895,-1.469387755 54.15185429,-1.52957172 54.12663895))
483136|4|-1.374745418|54.07620286|POLYGON((-1.346023114 54.12663895,-1.40625 54.1014218,-1.466395112 54.07620286,-1.465400271 54.05098212,-1.46440678 54.02575958,-1.463414634 54.00053524,-1.403389831 54.02575958,-1.343283582 54.05098212,-1.283095723 54.07620286,-1.283967391 54.1014218,-1.284840245 54.12663895,-1.285714286 54.15185429,-1.346023114 54.12663895))
483137|4|-1.191446029|54.07620286|POLYGON((-1.162474507 54.12663895,-1.222826087 54.1014218,-1.283095723 54.07620286,-1.282225237 54.05098212,-1.281355932 54.02575958,-1.280487805 54.00053524,-1.220338983 54.02575958,-1.160108548 54.05098212,-1.099796334 54.07620286,-1.100543478 54.1014218,-1.101291638 54.12663895,-1.102040816 54.15185429,-1.162474507 54.12663895))
483138|4|-1.00814664|54.07620286|POLYGON((-0.9789259007 54.12663895,-1.039402174 54.1014218,-1.099796334 54.07620286,-1.099050204 54.05098212,-1.098305085 54.02575958,-1.097560976 54.00053524,-1.037288136 54.02575958,-0.9769335142 54.05098212,-0.916496945 54.07620286,-0.9171195652 54.1014218,-0.917743032 54.12663895,-0.9183673469 54.15185429,-0.9789259007 54.12663895))
483139|4|-0.8248472505|54.07620286|POLYGON((-0.7953772944 54.12663895,-0.8559782609 54.1014218,-0.916496945 54.07620286,-0.9158751696 54.05098212,-0.9152542373 54.02575958,-0.9146341463 54.00053524,-0.8542372881 54.02575958,-0.7937584803 54.05098212,-0.733197556 54.07620286,-0.7336956522 54.1014218,-0.7341944256 54.12663895,-0.7346938776 54.15185429,-0.7953772944 54.12663895))
483140|4|-0.6415478615|54.07620286|POLYGON((-0.611828688 54.12663895,-0.6725543478 54.1014218,-0.733197556 54.07620286,-0.7327001357 54.05098212,-0.7322033898 54.02575958,-0.7317073171 54.00053524,-0.6711864407 54.02575958,-0.6105834464 54.05098212,-0.549898167 54.07620286,-0.5502717391 54.1014218,-0.5506458192 54.12663895,-0.5510204082 54.15185429,-0.611828688 54.12663895))
483141|4|-0.4582484725|54.07620286|POLYGON((-0.4282800816 54.12663895,-0.4891304348 54.1014218,-0.549898167 54.07620286,-0.5495251018 54.05098212,-0.5491525424 54.02575958,-0.5487804878 54.00053524,-0.4881355932 54.02575958,-0.4274084125 54.05098212,-0.366598778 54.07620286,-0.3668478261 54.1014218,-0.3670972128 54.12663895,-0.3673469388 54.15185429,-0.4282800816 54.12663895))
483142|4|-0.2749490835|54.07620286|POLYGON((-0.2447314752 54.12663895,-0.3057065217 54.1014218,-0.366598778 54.07620286,-0.3663500678 54.05098212,-0.3661016949 54.02575958,-0.3658536585 54.00053524,-0.3050847458 54.02575958,-0.2442333786 54.05098212,-0.183299389 54.07620286,-0.183423913 54.1014218,-0.1835486064 54.12663895,-0.1836734694 54.15185429,-0.2447314752 54.12663895))
483143|4|-0.0916496945|54.07620286|POLYGON((-0.0611828688 54.12663895,-0.1222826087 54.1014218,-0.183299389 54.07620286,-0.1831750339 54.05098212,-0.1830508475 54.02575958,-0.1829268293 54.00053524,-0.1220338983 54.02575958,-0.06105834464 54.05098212,0 54.07620286,0 54.1014218,0 54.12663895,0 54.15185429,-0.0611828688 54.12663895))
485076|12|-6.493902439|54.00053524|POLYGON((-6.472184532 54.05098212,-6.528813559 54.02575958,-6.585365854 54.00053524,-6.580907244 53.97530909,-6.576454668 53.95008113,-6.572008114 53.92485137,-6.51556157 53.95008113,-6.459038592 53.97530909,-6.402439024 54.00053524,-6.406779661 54.02575958,-6.411126187 54.05098212,-6.415478615 54.07620286,-6.472184532 54.05098212))
485078|10|-6.12804878|54.00053524|POLYGON((-6.105834464 54.05098212,-6.162711864 54.02575958,-6.219512195 54.00053524,-6.215301286 53.97530909,-6.211096076 53.95008113,-6.206896552 53.92485137,-6.150202977 53.95008113,-6.093432634 53.97530909,-6.036585366 54.00053524,-6.040677966 54.02575958,-6.044776119 54.05098212,-6.048879837 54.07620286,-6.105834464 54.05098212))
485096|8|-2.835365854|54.00053524|POLYGON((-2.808683853 54.05098212,-2.86779661 54.02575958,-2.926829268 54.00053524,-2.924847664 53.97530909,-2.922868742 53.95008113,-2.920892495 53.92485137,-2.861975643 53.95008113,-2.802979012 53.97530909,-2.743902439 54.00053524,-2.745762712 54.02575958,-2.747625509 54.05098212,-2.749490835 54.07620286,-2.808683853 54.05098212))
485097|8|-2.652439024|54.00053524|POLYGON((-2.62550882 54.05098212,-2.684745763 54.02575958,-2.743902439 54.00053524,-2.742044685 53.97530909,-2.740189445 53.95008113,-2.738336714 53.92485137,-2.679296346 53.95008113,-2.620176032 53.97530909,-2.56097561 54.00053524,-2.562711864 54.02575958,-2.564450475 54.05098212,-2.566191446 54.07620286,-2.62550882 54.05098212))
485098|8|-2.469512195|54.00053524|POLYGON((-2.442333786 54.05098212,-2.501694915 54.02575958,-2.56097561 54.00053524,-2.559241706 53.97530909,-2.557510149 53.95008113,-2.555780933 53.92485137,-2.49661705 53.95008113,-2.437373053 53.97530909,-2.37804878 54.00053524,-2.379661017 54.02575958,-2.381275441 54.05098212,-2.382892057 54.07620286,-2.442333786 54.05098212))
485099|4|-2.286585366|54.00053524|POLYGON((-2.259158752 54.05098212,-2.318644068 54.02575958,-2.37804878 54.00053524,-2.376438727 53.97530909,-2.374830853 53.95008113,-2.373225152 53.92485137,-2.313937754 53.95008113,-2.254570074 53.97530909,-2.195121951 54.00053524,-2.196610169 54.02575958,-2.198100407 54.05098212,-2.199592668 54.07620286,-2.259158752 54.05098212))
485100|4|-2.103658537|54.00053524|POLYGON((-2.075983718 54.05098212,-2.13559322 54.02575958,-2.195121951 54.00053524,-2.193635748 53.97530909,-2.192151556 53.95008113,-2.190669371 53.92485137,-2.131258457 53.95008113,-2.071767095 53.97530909,-2.012195122 54.00053524,-2.013559322 54.02575958,-2.014925373 54.05098212,-2.016293279 54.07620286,-2.075983718 54.05098212))
485101|4|-1.920731707|54.00053524|POLYGON((-1.892808684 54.05098212,-1.952542373 54.02575958,-2.012195122 54.00053524,-2.010832769 53.97530909,-2.00947226 53.95008113,-2.00811359 53.92485137,-1.948579161 53.95008113,-1.888964116 53.97530909,-1.829268293 54.00053524,-1.830508475 54.02575958,-1.831750339 54.05098212,-1.83299389 54.07620286,-1.892808684 54.05098212))
485102|4|-1.737804878|54.00053524|POLYGON((-1.70963365 54.05098212,-1.769491525 54.02575958,-1.829268293 54.00053524,-1.82802979 53.97530909,-1.826792963 53.95008113,-1.825557809 53.92485137,-1.765899865 53.95008113,-1.706161137 53.97530909,-1.646341463 54.00053524,-1.647457627 54.02575958,-1.648575305 54.05098212,-1.649694501 54.07620286,-1.70963365 54.05098212))
485103|4|-1.554878049|54.00053524|POLYGON((-1.526458616 54.05098212,-1.586440678 54.02575958,-1.646341463 54.00053524,-1.645226811 53.97530909,-1.644113667 53.95008113,-1.643002028 53.92485137,-1.583220568 53.95008113,-1.523358158 53.97530909,-1.463414634 54.00053524,-1.46440678 54.02575958,-1.465400271 54.05098212,-1.466395112 54.07620286,-1.526458616 54.05098212))
485104|4|-1.37195122|54.00053524|POLYGON((-1.343283582 54.05098212,-1.403389831 54.02575958,-1.463414634 54.00053524,-1.462423832 53.97530909,-1.461434371 53.95008113,-1.460446247 53.92485137,-1.400541272 53.95008113,-1.340555179 53.97530909,-1.280487805 54.00053524,-1.281355932 54.02575958,-1.282225237 54.05098212,-1.283095723 54.07620286,-1.343283582 54.05098212))
485105|4|-1.18902439|54.00053524|POLYGON((-1.160108548 54.05098212,-1.220338983 54.02575958,-1.280487805 54.00053524,-1.279620853 53.97530909,-1.278755074 53.95008113,-1.277890467 53.92485137,-1.217861976 53.95008113,-1.1577522 53.97530909,-1.097560976 54.00053524,-1.098305085 54.02575958,-1.099050204 54.05098212,-1.099796334 54.07620286,-1.160108548 54.05098212))
485106|4|-1.006097561|54.00053524|POLYGON((-0.9769335142 54.05098212,-1.037288136 54.02575958,-1.097560976 54.00053524,-1.096817874 53.97530909,-1.096075778 53.95008113,-1.095334686 53.92485137,-1.035182679 53.95008113,-0.9749492214 53.97530909,-0.9146341463 54.00053524,-0.9152542373 54.02575958,-0.9158751696 54.05098212,-0.916496945 54.07620286,-0.9769335142 54.05098212))
485107|4|-0.8231707317|54.00053524|POLYGON((-0.7937584803 54.05098212,-0.8542372881 54.02575958,-0.9146341463 54.00053524,-0.9140148951 53.97530909,-0.9133964817 53.95008113,-0.9127789047 53.92485137,-0.8525033829 53.95008113,-0.7921462424 53.97530909,-0.7317073171 54.00053524,-0.7322033898 54.02575958,-0.7327001357 54.05098212,-0.733197556 54.07620286,-0.7937584803 54.05098212))
485108|4|-0.6402439024|54.00053524|POLYGON((-0.6105834464 54.05098212,-0.6711864407 54.02575958,-0.7317073171 54.00053524,-0.731211916 53.97530909,-0.7307171854 53.95008113,-0.7302231237 53.92485137,-0.6698240866 53.95008113,-0.6093432634 53.97530909,-0.5487804878 54.00053524,-0.5491525424 54.02575958,-0.5495251018 54.05098212,-0.549898167 54.07620286,-0.6105834464 54.05098212))
485109|4|-0.4573170732|54.00053524|POLYGON((-0.4274084125 54.05098212,-0.4881355932 54.02575958,-0.5487804878 54.00053524,-0.548408937 53.97530909,-0.548037889 53.95008113,-0.5476673428 53.92485137,-0.4871447903 53.95008113,-0.4265402844 53.97530909,-0.3658536585 54.00053524,-0.3661016949 54.02575958,-0.3663500678 54.05098212,-0.366598778 54.07620286,-0.4274084125 54.05098212))
485110|4|-0.2743902439|54.00053524|POLYGON((-0.2442333786 54.05098212,-0.3050847458 54.02575958,-0.3658536585 54.00053524,-0.365605958 53.97530909,-0.3653585927 53.95008113,-0.3651115619 53.92485137,-0.3044654939 53.95008113,-0.2437373053 53.97530909,-0.1829268293 54.00053524,-0.1830508475 54.02575958,-0.1831750339 54.05098212,-0.183299389 54.07620286,-0.2442333786 54.05098212))
487067|8|-3.012170385|53.92485137|POLYGON((-2.985781991 53.97530909,-3.044654939 53.95008113,-3.103448276 53.92485137,-3.101351351 53.8996198,-3.099257259 53.87438642,-3.097165992 53.84915123,-3.038487508 53.87438642,-2.97972973 53.8996198,-2.920892495 53.92485137,-2.922868742 53.95008113,-2.924847664 53.97530909,-2.926829268 54.00053524,-2.985781991 53.97530909))
487068|8|-2.829614604|53.92485137|POLYGON((-2.802979012 53.97530909,-2.861975643 53.95008113,-2.920892495 53.92485137,-2.918918919 53.8996198,-2.916948008 53.87438642,-2.914979757 53.84915123,-2.856178258 53.87438642,-2.797297297 53.8996198,-2.738336714 53.92485137,-2.740189445 53.95008113,-2.742044685 53.97530909,-2.743902439 54.00053524,-2.802979012 53.97530909))
487069|8|-2.647058824|53.92485137|POLYGON((-2.620176032 53.97530909,-2.679296346 53.95008113,-2.738336714 53.92485137,-2.736486486 53.8996198,-2.734638758 53.87438642,-2.732793522 53.84915123,-2.673869007 53.87438642,-2.614864865 53.8996198,-2.555780933 53.92485137,-2.557510149 53.95008113,-2.559241706 53.97530909,-2.56097561 54.00053524,-2.620176032 53.97530909))
487070|8|-2.464503043|53.92485137|POLYGON((-2.437373053 53.97530909,-2.49661705 53.95008113,-2.555780933 53.92485137,-2.554054054 53.8996198,-2.552329507 53.87438642,-2.550607287 53.84915123,-2.491559757 53.87438642,-2.432432432 53.8996198,-2.373225152 53.92485137,-2.374830853 53.95008113,-2.376438727 53.97530909,-2.37804878 54.00053524,-2.437373053 53.97530909))
487071|8|-2.281947262|53.92485137|POLYGON((-2.254570074 53.97530909,-2.313937754 53.95008113,-2.373225152 53.92485137,-2.371621622 53.8996198,-2.370020257 53.87438642,-2.368421053 53.84915123,-2.309250506 53.87438642,-2.25 53.8996198,-2.190669371 53.92485137,-2.192151556 53.95008113,-2.193635748 53.97530909,-2.195121951 54.00053524,-2.254570074 53.97530909))
487072|8|-2.099391481|53.92485137|POLYGON((-2.071767095 53.97530909,-2.131258457 53.95008113,-2.190669371 53.92485137,-2.189189189 53.8996198,-2.187711006 53.87438642,-2.186234818 53.84915123,-2.126941256 53.87438642,-2.067567568 53.8996198,-2.00811359 53.92485137,-2.00947226 53.95008113,-2.010832769 53.97530909,-2.012195122 54.00053524,-2.071767095 53.97530909))
487073|4|-1.9168357|53.92485137|POLYGON((-1.888964116 53.97530909,-1.948579161 53.95008113,-2.00811359 53.92485137,-2.006756757 53.8996198,-2.005401756 53.87438642,-2.004048583 53.84915123,-1.944632005 53.87438642,-1.885135135 53.8996198,-1.825557809 53.92485137,-1.826792963 53.95008113,-1.82802979 53.97530909,-1.829268293 54.00053524,-1.888964116 53.97530909))
487074|4|-1.734279919|53.92485137|POLYGON((-1.706161137 53.97530909,-1.765899865 53.95008113,-1.825557809 53.92485137,-1.824324324 53.8996198,-1.823092505 53.87438642,-1.821862348 53.84915123,-1.762322755 53.87438642,-1.702702703 53.8996198,-1.643002028 53.92485137,-1.644113667 53.95008113,-1.645226811 53.97530909,-1.646341463 54.00053524,-1.706161137 53.97530909))
487075|4|-1.551724138|53.92485137|POLYGON((-1.523358158 53.97530909,-1.583220568 53.95008113,-1.643002028 53.92485137,-1.641891892 53.8996198,-1.640783255 53.87438642,-1.639676113 53.84915123,-1.580013504 53.87438642,-1.52027027 53.8996198,-1.460446247 53.92485137,-1.461434371 53.95008113,-1.462423832 53.97530909,-1.463414634 54.00053524,-1.523358158 53.97530909))
487076|4|-1.369168357|53.92485137|POLYGON((-1.340555179 53.97530909,-1.400541272 53.95008113,-1.460446247 53.92485137,-1.459459459 53.8996198,-1.458474004 53.87438642,-1.457489879 53.84915123,-1.397704254 53.87438642,-1.337837838 53.8996198,-1.277890467 53.92485137,-1.278755074 53.95008113,-1.279620853 53.97530909,-1.280487805 54.00053524,-1.340555179 53.97530909))
487077|4|-1.186612576|53.92485137|POLYGON((-1.1577522 53.97530909,-1.217861976 53.95008113,-1.277890467 53.92485137,-1.277027027 53.8996198,-1.276164754 53.87438642,-1.275303644 53.84915123,-1.215395003 53.87438642,-1.155405405 53.8996198,-1.095334686 53.92485137,-1.096075778 53.95008113,-1.096817874 53.97530909,-1.097560976 54.00053524,-1.1577522 53.97530909))
487078|4|-1.004056795|53.92485137|POLYGON((-0.9749492214 53.97530909,-1.035182679 53.95008113,-1.095334686 53.92485137,-1.094594595 53.8996198,-1.093855503 53.87438642,-1.093117409 53.84915123,-1.033085753 53.87438642,-0.972972973 53.8996198,-0.9127789047 53.92485137,-0.9133964817 53.95008113,-0.9140148951 53.97530909,-0.9146341463 54.00053524,-0.9749492214 53.97530909))
487079|4|-0.8215010142|53.92485137|POLYGON((-0.7921462424 53.97530909,-0.8525033829 53.95008113,-0.9127789047 53.92485137,-0.9121621622 53.8996198,-0.9115462525 53.87438642,-0.9109311741 53.84915123,-0.8507765024 53.87438642,-0.7905405405 53.8996198,-0.7302231237 53.92485137,-0.7307171854 53.95008113,-0.731211916 53.97530909,-0.7317073171 54.00053524,-0.7921462424 53.97530909))
487080|5|-0.6389452333|53.92485137|POLYGON((-0.6093432634 53.97530909,-0.6698240866 53.95008113,-0.7302231237 53.92485137,-0.7297297297 53.8996198,-0.729237002 53.87438642,-0.7287449393 53.84915123,-0.6684672519 53.87438642,-0.6081081081 53.8996198,-0.5476673428 53.92485137,-0.548037889 53.95008113,-0.548408937 53.97530909,-0.5487804878 54.00053524,-0.6093432634 53.97530909))
487081|4|-0.4563894523|53.92485137|POLYGON((-0.4265402844 53.97530909,-0.4871447903 53.95008113,-0.5476673428 53.92485137,-0.5472972973 53.8996198,-0.5469277515 53.87438642,-0.5465587045 53.84915123,-0.4861580014 53.87438642,-0.4256756757 53.8996198,-0.3651115619 53.92485137,-0.3653585927 53.95008113,-0.365605958 53.97530909,-0.3658536585 54.00053524,-0.4265402844 53.97530909))
487082|4|-0.2738336714|53.92485137|POLYGON((-0.2437373053 53.97530909,-0.3044654939 53.95008113,-0.3651115619 53.92485137,-0.3648648649 53.8996198,-0.364618501 53.87438642,-0.3643724696 53.84915123,-0.3038487508 53.87438642,-0.2432432432 53.8996198,-0.1825557809 53.92485137,-0.1826792963 53.95008113,-0.182802979 53.97530909,-0.1829268293 54.00053524,-0.2437373053 53.97530909))
487083|4|-0.09127789047|53.92485137|POLYGON((-0.06093432634 53.97530909,-0.1217861976 53.95008113,-0.1825557809 53.92485137,-0.1824324324 53.8996198,-0.1823092505 53.87438642,-0.1821862348 53.84915123,-0.1215395003 53.87438642,-0.06081081081 53.8996198,0 53.92485137,0 53.95008113,0 53.97530909,0 54.00053524,-0.06093432634 53.97530909))
489043|8|-3.006072874|53.84915123|POLYGON((-2.97972973 53.8996198,-3.038487508 53.87438642,-3.097165992 53.84915123,-3.095077546 53.82391422,-3.092991914 53.7986754,-3.090909091 53.77343476,-3.032345013 53.7986754,-2.973701955 53.82391422,-2.914979757 53.84915123,-2.916948008 53.87438642,-2.918918919 53.8996198,-2.920892495 53.92485137,-2.97972973 53.8996198))
489044|8|-2.82388664|53.84915123|POLYGON((-2.797297297 53.8996198,-2.856178258 53.87438642,-2.914979757 53.84915123,-2.91301416 53.82391422,-2.911051213 53.7986754,-2.909090909 53.77343476,-2.850404313 53.7986754,-2.79163857 53.82391422,-2.732793522 53.84915123,-2.734638758 53.87438642,-2.736486486 53.8996198,-2.738336714 53.92485137,-2.797297297 53.8996198))
489045|8|-2.641700405|53.84915123|POLYGON((-2.614864865 53.8996198,-2.673869007 53.87438642,-2.732793522 53.84915123,-2.730950775 53.82391422,-2.729110512 53.7986754,-2.727272727 53.77343476,-2.668463612 53.7986754,-2.609575185 53.82391422,-2.550607287 53.84915123,-2.552329507 53.87438642,-2.554054054 53.8996198,-2.555780933 53.92485137,-2.614864865 53.8996198))
489046|8|-2.45951417|53.84915123|POLYGON((-2.432432432 53.8996198,-2.491559757 53.87438642,-2.550607287 53.84915123,-2.54888739 53.82391422,-2.547169811 53.7986754,-2.545454545 53.77343476,-2.486522911 53.7986754,-2.4275118 53.82391422,-2.368421053 53.84915123,-2.370020257 53.87438642,-2.371621622 53.8996198,-2.373225152 53.92485137,-2.432432432 53.8996198))
489047|8|-2.277327935|53.84915123|POLYGON((-2.25 53.8996198,-2.309250506 53.87438642,-2.368421053 53.84915123,-2.366824005 53.82391422,-2.365229111 53.7986754,-2.363636364 53.77343476,-2.30458221 53.7986754,-2.245448415 53.82391422,-2.186234818 53.84915123,-2.187711006 53.87438642,-2.189189189 53.8996198,-2.190669371 53.92485137,-2.25 53.8996198))
489048|8|-2.0951417|53.84915123|POLYGON((-2.067567568 53.8996198,-2.126941256 53.87438642,-2.186234818 53.84915123,-2.18476062 53.82391422,-2.18328841 53.7986754,-2.181818182 53.77343476,-2.122641509 53.7986754,-2.06338503 53.82391422,-2.004048583 53.84915123,-2.005401756 53.87438642,-2.006756757 53.8996198,-2.00811359 53.92485137,-2.067567568 53.8996198))
489049|4|-1.912955466|53.84915123|POLYGON((-1.885135135 53.8996198,-1.944632005 53.87438642,-2.004048583 53.84915123,-2.002697235 53.82391422,-2.001347709 53.7986754,-2 53.77343476,-1.940700809 53.7986754,-1.881321645 53.82391422,-1.821862348 53.84915123,-1.823092505 53.87438642,-1.824324324 53.8996198,-1.825557809 53.92485137,-1.885135135 53.8996198))
489050|4|-1.730769231|53.84915123|POLYGON((-1.702702703 53.8996198,-1.762322755 53.87438642,-1.821862348 53.84915123,-1.82063385 53.82391422,-1.819407008 53.7986754,-1.818181818 53.77343476,-1.758760108 53.7986754,-1.69925826 53.82391422,-1.639676113 53.84915123,-1.640783255 53.87438642,-1.641891892 53.8996198,-1.643002028 53.92485137,-1.702702703 53.8996198))
489051|4|-1.548582996|53.84915123|POLYGON((-1.52027027 53.8996198,-1.580013504 53.87438642,-1.639676113 53.84915123,-1.638570465 53.82391422,-1.637466307 53.7986754,-1.636363636 53.77343476,-1.576819407 53.7986754,-1.517194875 53.82391422,-1.457489879 53.84915123,-1.458474004 53.87438642,-1.459459459 53.8996198,-1.460446247 53.92485137,-1.52027027 53.8996198))
489052|4|-1.366396761|53.84915123|POLYGON((-1.337837838 53.8996198,-1.397704254 53.87438642,-1.457489879 53.84915123,-1.45650708 53.82391422,-1.455525606 53.7986754,-1.454545455 53.77343476,-1.394878706 53.7986754,-1.33513149 53.82391422,-1.275303644 53.84915123,-1.276164754 53.87438642,-1.277027027 53.8996198,-1.277890467 53.92485137,-1.337837838 53.8996198))
489053|4|-1.184210526|53.84915123|POLYGON((-1.155405405 53.8996198,-1.215395003 53.87438642,-1.275303644 53.84915123,-1.274443695 53.82391422,-1.273584906 53.7986754,-1.272727273 53.77343476,-1.212938005 53.7986754,-1.153068105 53.82391422,-1.093117409 53.84915123,-1.093855503 53.87438642,-1.094594595 53.8996198,-1.095334686 53.92485137,-1.155405405 53.8996198))
489054|4|-1.002024291|53.84915123|POLYGON((-0.972972973 53.8996198,-1.033085753 53.87438642,-1.093117409 53.84915123,-1.09238031 53.82391422,-1.091644205 53.7986754,-1.090909091 53.77343476,-1.030997305 53.7986754,-0.9710047202 53.82391422,-0.9109311741 53.84915123,-0.9115462525 53.87438642,-0.9121621622 53.8996198,-0.9127789047 53.92485137,-0.972972973 53.8996198))
489055|4|-0.8198380567|53.84915123|POLYGON((-0.7905405405 53.8996198,-0.8507765024 53.87438642,-0.9109311741 53.84915123,-0.9103169252 53.82391422,-0.909703504 53.7986754,-0.9090909091 53.77343476,-0.8490566038 53.7986754,-0.7889413351 53.82391422,-0.7287449393 53.84915123,-0.729237002 53.87438642,-0.7297297297 53.8996198,-0.7302231237 53.92485137,-0.7905405405 53.8996198))
489056|4|-0.6376518219|53.84915123|POLYGON((-0.6081081081 53.8996198,-0.6684672519 53.87438642,-0.7287449393 53.84915123,-0.7282535401 53.82391422,-0.7277628032 53.7986754,-0.7272727273 53.77343476,-0.667115903 53.7986754,-0.6068779501 53.82391422,-0.5465587045 53.84915123,-0.5469277515 53.87438642,-0.5472972973 53.8996198,-0.5476673428 53.92485137,-0.6081081081 53.8996198))
489057|4|-0.455465587|53.84915123|POLYGON((-0.4256756757 53.8996198,-0.4861580014 53.87438642,-0.5465587045 53.84915123,-0.5461901551 53.82391422,-0.5458221024 53.7986754,-0.5454545455 53.77343476,-0.4851752022 53.7986754,-0.4248145651 53.82391422,-0.3643724696 53.84915123,-0.364618501 53.87438642,-0.3648648649 53.8996198,-0.3651115619 53.92485137,-0.4256756757 53.8996198))
489058|4|-0.2732793522|53.84915123|POLYGON((-0.2432432432 53.8996198,-0.3038487508 53.87438642,-0.3643724696 53.84915123,-0.3641267701 53.82391422,-0.3638814016 53.7986754,-0.3636363636 53.77343476,-0.3032345013 53.7986754,-0.24275118 53.82391422,-0.1821862348 53.84915123,-0.1823092505 53.87438642,-0.1824324324 53.8996198,-0.1825557809 53.92485137,-0.2432432432 53.8996198))
489059|4|-0.09109311741|53.84915123|POLYGON((-0.06081081081 53.8996198,-0.1215395003 53.87438642,-0.1821862348 53.84915123,-0.182063385 53.82391422,-0.1819407008 53.7986754,-0.1818181818 53.77343476,-0.1212938005 53.7986754,-0.06068779501 53.82391422,0 53.84915123,0 53.87438642,0 53.8996198,0 53.92485137,-0.06081081081 53.8996198))
491023|8|-3|53.77343476|POLYGON((-2.973701955 53.82391422,-3.032345013 53.7986754,-3.090909091 53.77343476,-3.088829071 53.7481923,-3.086751849 53.72294802,-3.084677419 53.69770192,-3.026227303 53.72294802,-2.96769852 53.7481923,-2.909090909 53.77343476,-2.911051213 53.7986754,-2.91301416 53.82391422,-2.914979757 53.84915123,-2.973701955 53.82391422))
491024|8|-2.818181818|53.77343476|POLYGON((-2.79163857 53.82391422,-2.850404313 53.7986754,-2.909090909 53.77343476,-2.907133244 53.7481923,-2.905178211 53.72294802,-2.903225806 53.69770192,-2.844653665 53.72294802,-2.786002692 53.7481923,-2.727272727 53.77343476,-2.729110512 53.7986754,-2.730950775 53.82391422,-2.732793522 53.84915123,-2.79163857 53.82391422))
491025|8|-2.636363636|53.77343476|POLYGON((-2.609575185 53.82391422,-2.668463612 53.7986754,-2.727272727 53.77343476,-2.725437416 53.7481923,-2.723604573 53.72294802,-2.721774194 53.69770192,-2.663080027 53.72294802,-2.604306864 53.7481923,-2.545454545 53.77343476,-2.547169811 53.7986754,-2.54888739 53.82391422,-2.550607287 53.84915123,-2.609575185 53.82391422))
491026|8|-2.454545455|53.77343476|POLYGON((-2.4275118 53.82391422,-2.486522911 53.7986754,-2.545454545 53.77343476,-2.543741588 53.7481923,-2.542030935 53.72294802,-2.540322581 53.69770192,-2.481506389 53.72294802,-2.422611036 53.7481923,-2.363636364 53.77343476,-2.365229111 53.7986754,-2.366824005 53.82391422,-2.368421053 53.84915123,-2.4275118 53.82391422))
491027|8|-2.272727273|53.77343476|POLYGON((-2.245448415 53.82391422,-2.30458221 53.7986754,-2.363636364 53.77343476,-2.36204576 53.7481923,-2.360457297 53.72294802,-2.358870968 53.69770192,-2.299932751 53.72294802,-2.240915209 53.7481923,-2.181818182 53.77343476,-2.18328841 53.7986754,-2.18476062 53.82391422,-2.186234818 53.84915123,-2.245448415 53.82391422))
491028|8|-2.090909091|53.77343476|POLYGON((-2.06338503 53.82391422,-2.122641509 53.7986754,-2.181818182 53.77343476,-2.180349933 53.7481923,-2.178883658 53.72294802,-2.177419355 53.69770192,-2.118359112 53.72294802,-2.059219381 53.7481923,-2 53.77343476,-2.001347709 53.7986754,-2.002697235 53.82391422,-2.004048583 53.84915123,-2.06338503 53.82391422))
491029|4|-1.909090909|53.77343476|POLYGON((-1.881321645 53.82391422,-1.940700809 53.7986754,-2 53.77343476,-1.998654105 53.7481923,-1.99731002 53.72294802,-1.995967742 53.69770192,-1.936785474 53.72294802,-1.877523553 53.7481923,-1.818181818 53.77343476,-1.819407008 53.7986754,-1.82063385 53.82391422,-1.821862348 53.84915123,-1.881321645 53.82391422))
491030|4|-1.727272727|53.77343476|POLYGON((-1.69925826 53.82391422,-1.758760108 53.7986754,-1.818181818 53.77343476,-1.816958277 53.7481923,-1.815736382 53.72294802,-1.814516129 53.69770192,-1.755211836 53.72294802,-1.695827725 53.7481923,-1.636363636 53.77343476,-1.637466307 53.7986754,-1.638570465 53.82391422,-1.639676113 53.84915123,-1.69925826 53.82391422))
491031|4|-1.545454545|53.77343476|POLYGON((-1.517194875 53.82391422,-1.576819407 53.7986754,-1.636363636 53.77343476,-1.63526245 53.7481923,-1.634162744 53.72294802,-1.633064516 53.69770192,-1.573638198 53.72294802,-1.514131898 53.7481923,-1.454545455 53.77343476,-1.455525606 53.7986754,-1.45650708 53.82391422,-1.457489879 53.84915123,-1.517194875 53.82391422))
491032|4|-1.363636364|53.77343476|POLYGON((-1.33513149 53.82391422,-1.394878706 53.7986754,-1.454545455 53.77343476,-1.453566622 53.7481923,-1.452589106 53.72294802,-1.451612903 53.69770192,-1.39206456 53.72294802,-1.33243607 53.7481923,-1.272727273 53.77343476,-1.273584906 53.7986754,-1.274443695 53.82391422,-1.275303644 53.84915123,-1.33513149 53.82391422))
491033|4|-1.181818182|53.77343476|POLYGON((-1.153068105 53.82391422,-1.212938005 53.7986754,-1.272727273 53.77343476,-1.271870794 53.7481923,-1.271015467 53.72294802,-1.27016129 53.69770192,-1.210490921 53.72294802,-1.150740242 53.7481923,-1.090909091 53.77343476,-1.091644205 53.7986754,-1.09238031 53.82391422,-1.093117409 53.84915123,-1.153068105 53.82391422))
491034|4|-1|53.77343476|POLYGON((-0.9710047202 53.82391422,-1.030997305 53.7986754,-1.090909091 53.77343476,-1.090174966 53.7481923,-1.089441829 53.72294802,-1.088709677 53.69770192,-1.028917283 53.72294802,-0.9690444145 53.7481923,-0.9090909091 53.77343476,-0.909703504 53.7986754,-0.9103169252 53.82391422,-0.9109311741 53.84915123,-0.9710047202 53.82391422))
491035|4|-0.8181818182|53.77343476|POLYGON((-0.7889413351 53.82391422,-0.8490566038 53.7986754,-0.9090909091 53.77343476,-0.9084791386 53.7481923,-0.907868191 53.72294802,-0.9072580645 53.69770192,-0.8473436449 53.72294802,-0.7873485868 53.7481923,-0.7272727273 53.77343476,-0.7277628032 53.7986754,-0.7282535401 53.82391422,-0.7287449393 53.84915123,-0.7889413351 53.82391422))
491036|4|-0.6363636364|53.77343476|POLYGON((-0.6068779501 53.82391422,-0.667115903 53.7986754,-0.7272727273 53.77343476,-0.7267833109 53.7481923,-0.7262945528 53.72294802,-0.7258064516 53.69770192,-0.6657700067 53.72294802,-0.6056527591 53.7481923,-0.5454545455 53.77343476,-0.5458221024 53.7986754,-0.5461901551 53.82391422,-0.5465587045 53.84915123,-0.6068779501 53.82391422))
491037|4|-0.4545454545|53.77343476|POLYGON((-0.4248145651 53.82391422,-0.4851752022 53.7986754,-0.5454545455 53.77343476,-0.5450874832 53.7481923,-0.5447209146 53.72294802,-0.5443548387 53.69770192,-0.4841963685 53.72294802,-0.4239569314 53.7481923,-0.3636363636 53.77343476,-0.3638814016 53.7986754,-0.3641267701 53.82391422,-0.3643724696 53.84915123,-0.4248145651 53.82391422))
491038|4|-0.2727272727|53.77343476|POLYGON((-0.24275118 53.82391422,-0.3032345013 53.7986754,-0.3636363636 53.77343476,-0.3633916555 53.7481923,-0.3631472764 53.72294802,-0.3629032258 53.69770192,-0.3026227303 53.72294802,-0.2422611036 53.7481923,-0.1818181818 53.77343476,-0.1819407008 53.7986754,-0.182063385 53.82391422,-0.1821862348 53.84915123,-0.24275118 53.82391422))
491039|4|-0.09090909091|53.77343476|POLYGON((-0.06068779501 53.82391422,-0.1212938005 53.7986754,-0.1818181818 53.77343476,-0.1816958277 53.7481923,-0.1815736382 53.72294802,-0.1814516129 53.69770192,-0.1210490921 53.72294802,-0.06056527591 53.7481923,0 53.77343476,0 53.7986754,0 53.82391422,0 53.84915123,-0.06068779501 53.82391422))
491040|4|0.09072580645|53.69770192|POLYGON((0 53.7481923,0 53.72294802,0 53.69770192,0.0604432505 53.67245399,0.1208053691 53.64720424,0.1810865191 53.62195267,0.1812080537 53.64720424,0.1813297515 53.67245399,0.1814516129 53.69770192,0.1210490921 53.72294802,0.06056527591 53.7481923,0 53.77343476,0 53.7481923))
493007|8|-2.993951613|53.69770192|POLYGON((-2.96769852 53.7481923,-3.026227303 53.72294802,-3.084677419 53.69770192,-3.082605776 53.67245399,-3.080536913 53.64720424,-3.078470825 53.62195267,-3.020134228 53.64720424,-2.961719275 53.67245399,-2.903225806 53.69770192,-2.905178211 53.72294802,-2.907133244 53.7481923,-2.909090909 53.77343476,-2.96769852 53.7481923))
493008|8|-2.8125|53.69770192|POLYGON((-2.786002692 53.7481923,-2.844653665 53.72294802,-2.903225806 53.69770192,-2.901276024 53.67245399,-2.899328859 53.64720424,-2.897384306 53.62195267,-2.838926174 53.64720424,-2.780389523 53.67245399,-2.721774194 53.69770192,-2.723604573 53.72294802,-2.725437416 53.7481923,-2.727272727 53.77343476,-2.786002692 53.7481923))
493009|8|-2.631048387|53.69770192|POLYGON((-2.604306864 53.7481923,-2.663080027 53.72294802,-2.721774194 53.69770192,-2.719946273 53.67245399,-2.718120805 53.64720424,-2.716297787 53.62195267,-2.657718121 53.64720424,-2.599059772 53.67245399,-2.540322581 53.69770192,-2.542030935 53.72294802,-2.543741588 53.7481923,-2.545454545 53.77343476,-2.604306864 53.7481923))
493010|8|-2.449596774|53.69770192|POLYGON((-2.422611036 53.7481923,-2.481506389 53.72294802,-2.540322581 53.69770192,-2.538616521 53.67245399,-2.536912752 53.64720424,-2.535211268 53.62195267,-2.476510067 53.64720424,-2.41773002 53.67245399,-2.358870968 53.69770192,-2.360457297 53.72294802,-2.36204576 53.7481923,-2.363636364 53.77343476,-2.422611036 53.7481923))
493011|8|-2.268145161|53.69770192|POLYGON((-2.240915209 53.7481923,-2.299932751 53.72294802,-2.358870968 53.69770192,-2.35728677 53.67245399,-2.355704698 53.64720424,-2.354124748 53.62195267,-2.295302013 53.64720424,-2.236400269 53.67245399,-2.177419355 53.69770192,-2.178883658 53.72294802,-2.180349933 53.7481923,-2.181818182 53.77343476,-2.240915209 53.7481923))
493012|8|-2.086693548|53.69770192|POLYGON((-2.059219381 53.7481923,-2.118359112 53.72294802,-2.177419355 53.69770192,-2.175957018 53.67245399,-2.174496644 53.64720424,-2.173038229 53.62195267,-2.11409396 53.64720424,-2.055070517 53.67245399,-1.995967742 53.69770192,-1.99731002 53.72294802,-1.998654105 53.7481923,-2 53.77343476,-2.059219381 53.7481923))
493013|4|-1.905241935|53.69770192|POLYGON((-1.877523553 53.7481923,-1.936785474 53.72294802,-1.995967742 53.69770192,-1.994627267 53.67245399,-1.993288591 53.64720424,-1.99195171 53.62195267,-1.932885906 53.64720424,-1.873740766 53.67245399,-1.814516129 53.69770192,-1.815736382 53.72294802,-1.816958277 53.7481923,-1.818181818 53.77343476,-1.877523553 53.7481923))
493014|4|-1.723790323|53.69770192|POLYGON((-1.695827725 53.7481923,-1.755211836 53.72294802,-1.814516129 53.69770192,-1.813297515 53.67245399,-1.812080537 53.64720424,-1.810865191 53.62195267,-1.751677852 53.64720424,-1.692411014 53.67245399,-1.633064516 53.69770192,-1.634162744 53.72294802,-1.63526245 53.7481923,-1.636363636 53.77343476,-1.695827725 53.7481923))
493015|4|-1.54233871|53.69770192|POLYGON((-1.514131898 53.7481923,-1.573638198 53.72294802,-1.633064516 53.69770192,-1.631967764 53.67245399,-1.630872483 53.64720424,-1.629778672 53.62195267,-1.570469799 53.64720424,-1.511081263 53.67245399,-1.451612903 53.69770192,-1.452589106 53.72294802,-1.453566622 53.7481923,-1.454545455 53.77343476,-1.514131898 53.7481923))
493016|4|-1.360887097|53.69770192|POLYGON((-1.33243607 53.7481923,-1.39206456 53.72294802,-1.451612903 53.69770192,-1.450638012 53.67245399,-1.44966443 53.64720424,-1.448692153 53.62195267,-1.389261745 53.64720424,-1.329751511 53.67245399,-1.27016129 53.69770192,-1.271015467 53.72294802,-1.271870794 53.7481923,-1.272727273 53.77343476,-1.33243607 53.7481923))
493017|4|-1.179435484|53.69770192|POLYGON((-1.150740242 53.7481923,-1.210490921 53.72294802,-1.27016129 53.69770192,-1.269308261 53.67245399,-1.268456376 53.64720424,-1.267605634 53.62195267,-1.208053691 53.64720424,-1.14842176 53.67245399,-1.088709677 53.69770192,-1.089441829 53.72294802,-1.090174966 53.7481923,-1.090909091 53.77343476,-1.150740242 53.7481923))
493018|4|-0.997983871|53.69770192|POLYGON((-0.9690444145 53.7481923,-1.028917283 53.72294802,-1.088709677 53.69770192,-1.087978509 53.67245399,-1.087248322 53.64720424,-1.086519115 53.62195267,-1.026845638 53.64720424,-0.9670920081 53.67245399,-0.9072580645 53.69770192,-0.907868191 53.72294802,-0.9084791386 53.7481923,-0.9090909091 53.77343476,-0.9690444145 53.7481923))
493019|4|-0.8165322581|53.69770192|POLYGON((-0.7873485868 53.7481923,-0.8473436449 53.72294802,-0.9072580645 53.69770192,-0.9066487576 53.67245399,-0.9060402685 53.64720424,-0.9054325956 53.62195267,-0.8456375839 53.64720424,-0.7857622565 53.67245399,-0.7258064516 53.69770192,-0.7262945528 53.72294802,-0.7267833109 53.7481923,-0.7272727273 53.77343476,-0.7873485868 53.7481923))
493020|4|-0.6350806452|53.69770192|POLYGON((-0.6056527591 53.7481923,-0.6657700067 53.72294802,-0.7258064516 53.69770192,-0.725319006 53.67245399,-0.7248322148 53.64720424,-0.7243460765 53.62195267,-0.6644295302 53.64720424,-0.604432505 53.67245399,-0.5443548387 53.69770192,-0.5447209146 53.72294802,-0.5450874832 53.7481923,-0.5454545455 53.77343476,-0.6056527591 53.7481923))
493021|4|-0.4536290323|53.69770192|POLYGON((-0.4239569314 53.7481923,-0.4841963685 53.72294802,-0.5443548387 53.69770192,-0.5439892545 53.67245399,-0.5436241611 53.64720424,-0.5432595573 53.62195267,-0.4832214765 53.64720424,-0.4231027535 53.67245399,-0.3629032258 53.69770192,-0.3631472764 53.72294802,-0.3633916555 53.7481923,-0.3636363636 53.77343476,-0.4239569314 53.7481923))
493022|4|-0.2721774194|53.69770192|POLYGON((-0.2422611036 53.7481923,-0.3026227303 53.72294802,-0.3629032258 53.69770192,-0.362659503 53.67245399,-0.3624161074 53.64720424,-0.3621730382 53.62195267,-0.3020134228 53.64720424,-0.241773002 53.67245399,-0.1814516129 53.69770192,-0.1815736382 53.72294802,-0.1816958277 53.7481923,-0.1818181818 53.77343476,-0.2422611036 53.7481923))
493023|4|-0.09072580645|53.69770192|POLYGON((-0.06056527591 53.7481923,-0.1210490921 53.72294802,-0.1814516129 53.69770192,-0.1813297515 53.67245399,-0.1812080537 53.64720424,-0.1810865191 53.62195267,-0.1208053691 53.64720424,-0.0604432505 53.67245399,0 53.69770192,0 53.72294802,0 53.7481923,0 53.77343476,-0.06056527591 53.7481923))
493024|4|0.09054325956|53.62195267|POLYGON((0 53.67245399,0 53.64720424,0 53.62195267,0.06032171582 53.59669926,0.1205626256 53.57144403,0.1807228916 53.54618696,0.1808439384 53.57144403,0.1809651475 53.59669926,0.1810865191 53.62195267,0.1208053691 53.64720424,0.0604432505 53.67245399,0 53.69770192,0 53.67245399))
494995|8|-2.987927565|53.62195267|POLYGON((-2.961719275 53.67245399,-3.020134228 53.64720424,-3.078470825 53.62195267,-3.076407507 53.59669926,-3.074346952 53.57144403,-3.072289157 53.54618696,-3.01406564 53.57144403,-2.955764075 53.59669926,-2.897384306 53.62195267,-2.899328859 53.64720424,-2.901276024 53.67245399,-2.903225806 53.69770192,-2.961719275 53.67245399))
494996|8|-2.806841046|53.62195267|POLYGON((-2.780389523 53.67245399,-2.838926174 53.64720424,-2.897384306 53.62195267,-2.895442359 53.59669926,-2.893503014 53.57144403,-2.891566265 53.54618696,-2.833221701 53.57144403,-2.774798928 53.59669926,-2.716297787 53.62195267,-2.718120805 53.64720424,-2.719946273 53.67245399,-2.721774194 53.69770192,-2.780389523 53.67245399))
494997|8|-2.625754527|53.62195267|POLYGON((-2.599059772 53.67245399,-2.657718121 53.64720424,-2.716297787 53.62195267,-2.714477212 53.59669926,-2.712659076 53.57144403,-2.710843373 53.54618696,-2.652377763 53.57144403,-2.59383378 53.59669926,-2.535211268 53.62195267,-2.536912752 53.64720424,-2.538616521 53.67245399,-2.540322581 53.69770192,-2.599059772 53.67245399))
494998|8|-2.444668008|53.62195267|POLYGON((-2.41773002 53.67245399,-2.476510067 53.64720424,-2.535211268 53.62195267,-2.533512064 53.59669926,-2.531815137 53.57144403,-2.530120482 53.54618696,-2.471533825 53.57144403,-2.412868633 53.59669926,-2.354124748 53.62195267,-2.355704698 53.64720424,-2.35728677 53.67245399,-2.358870968 53.69770192,-2.41773002 53.67245399))
494999|8|-2.263581489|53.62195267|POLYGON((-2.236400269 53.67245399,-2.295302013 53.64720424,-2.354124748 53.62195267,-2.352546917 53.59669926,-2.350971199 53.57144403,-2.34939759 53.54618696,-2.290689886 53.57144403,-2.231903485 53.59669926,-2.173038229 53.62195267,-2.174496644 53.64720424,-2.175957018 53.67245399,-2.177419355 53.69770192,-2.236400269 53.67245399))
495000|8|-2.08249497|53.62195267|POLYGON((-2.055070517 53.67245399,-2.11409396 53.64720424,-2.173038229 53.62195267,-2.171581769 53.59669926,-2.170127261 53.57144403,-2.168674699 53.54618696,-2.109845948 53.57144403,-2.050938338 53.59669926,-1.99195171 53.62195267,-1.993288591 53.64720424,-1.994627267 53.67245399,-1.995967742 53.69770192,-2.055070517 53.67245399))
495001|4|-1.901408451|53.62195267|POLYGON((-1.873740766 53.67245399,-1.932885906 53.64720424,-1.99195171 53.62195267,-1.990616622 53.59669926,-1.989283322 53.57144403,-1.987951807 53.54618696,-1.929002009 53.57144403,-1.86997319 53.59669926,-1.810865191 53.62195267,-1.812080537 53.64720424,-1.813297515 53.67245399,-1.814516129 53.69770192,-1.873740766 53.67245399))
495002|4|-1.720321932|53.62195267|POLYGON((-1.692411014 53.67245399,-1.751677852 53.64720424,-1.810865191 53.62195267,-1.809651475 53.59669926,-1.808439384 53.57144403,-1.807228916 53.54618696,-1.748158071 53.57144403,-1.689008043 53.59669926,-1.629778672 53.62195267,-1.630872483 53.64720424,-1.631967764 53.67245399,-1.633064516 53.69770192,-1.692411014 53.67245399))
495003|4|-1.539235412|53.62195267|POLYGON((-1.511081263 53.67245399,-1.570469799 53.64720424,-1.629778672 53.62195267,-1.628686327 53.59669926,-1.627595445 53.57144403,-1.626506024 53.54618696,-1.567314133 53.57144403,-1.508042895 53.59669926,-1.448692153 53.62195267,-1.44966443 53.64720424,-1.450638012 53.67245399,-1.451612903 53.69770192,-1.511081263 53.67245399))
495004|4|-1.358148893|53.62195267|POLYGON((-1.329751511 53.67245399,-1.389261745 53.64720424,-1.448692153 53.62195267,-1.44772118 53.59669926,-1.446751507 53.57144403,-1.445783133 53.54618696,-1.386470194 53.57144403,-1.327077748 53.59669926,-1.267605634 53.62195267,-1.268456376 53.64720424,-1.269308261 53.67245399,-1.27016129 53.69770192,-1.329751511 53.67245399))
495005|4|-1.177062374|53.62195267|POLYGON((-1.14842176 53.67245399,-1.208053691 53.64720424,-1.267605634 53.62195267,-1.266756032 53.59669926,-1.265907569 53.57144403,-1.265060241 53.54618696,-1.205626256 53.57144403,-1.146112601 53.59669926,-1.086519115 53.62195267,-1.087248322 53.64720424,-1.087978509 53.67245399,-1.088709677 53.69770192,-1.14842176 53.67245399))
495006|4|-0.9959758551|53.62195267|POLYGON((-0.9670920081 53.67245399,-1.026845638 53.64720424,-1.086519115 53.62195267,-1.085790885 53.59669926,-1.08506363 53.57144403,-1.084337349 53.54618696,-1.024782317 53.57144403,-0.9651474531 53.59669926,-0.9054325956 53.62195267,-0.9060402685 53.64720424,-0.9066487576 53.67245399,-0.9072580645 53.69770192,-0.9670920081 53.67245399))
495007|4|-0.814889336|53.62195267|POLYGON((-0.7857622565 53.67245399,-0.8456375839 53.64720424,-0.9054325956 53.62195267,-0.9048257373 53.59669926,-0.9042196919 53.57144403,-0.9036144578 53.54618696,-0.8439383791 53.57144403,-0.7841823056 53.59669926,-0.7243460765 53.62195267,-0.7248322148 53.64720424,-0.725319006 53.67245399,-0.7258064516 53.69770192,-0.7857622565 53.67245399))
495008|4|-0.6338028169|53.62195267|POLYGON((-0.604432505 53.67245399,-0.6644295302 53.64720424,-0.7243460765 53.62195267,-0.7238605898 53.59669926,-0.7233757535 53.57144403,-0.7228915663 53.54618696,-0.6630944407 53.57144403,-0.6032171582 53.59669926,-0.5432595573 53.62195267,-0.5436241611 53.64720424,-0.5439892545 53.67245399,-0.5443548387 53.69770192,-0.604432505 53.67245399))
495009|4|-0.4527162978|53.62195267|POLYGON((-0.4231027535 53.67245399,-0.4832214765 53.64720424,-0.5432595573 53.62195267,-0.5428954424 53.59669926,-0.5425318151 53.57144403,-0.5421686747 53.54618696,-0.4822505023 53.57144403,-0.4222520107 53.59669926,-0.3621730382 53.62195267,-0.3624161074 53.64720424,-0.362659503 53.67245399,-0.3629032258 53.69770192,-0.4231027535 53.67245399))
495010|4|-0.2716297787|53.62195267|POLYGON((-0.241773002 53.67245399,-0.3020134228 53.64720424,-0.3621730382 53.62195267,-0.3619302949 53.59669926,-0.3616878768 53.57144403,-0.3614457831 53.54618696,-0.301406564 53.57144403,-0.2412868633 53.59669926,-0.1810865191 53.62195267,-0.1812080537 53.64720424,-0.1813297515 53.67245399,-0.1814516129 53.69770192,-0.241773002 53.67245399))
495011|4|-0.09054325956|53.62195267|POLYGON((-0.0604432505 53.67245399,-0.1208053691 53.64720424,-0.1810865191 53.62195267,-0.1809651475 53.59669926,-0.1808439384 53.57144403,-0.1807228916 53.54618696,-0.1205626256 53.57144403,-0.06032171582 53.59669926,0 53.62195267,0 53.64720424,0 53.67245399,0 53.69770192,-0.0604432505 53.67245399))
496986|8|-3.162650602|53.54618696|POLYGON((-3.136729223 53.59669926,-3.194909578 53.57144403,-3.253012048 53.54618696,-3.25083612 53.52092806,-3.248663102 53.49566732,-3.246492986 53.47040475,-3.188502674 53.49566732,-3.130434783 53.52092806,-3.072289157 53.54618696,-3.074346952 53.57144403,-3.076407507 53.59669926,-3.078470825 53.62195267,-3.136729223 53.59669926))
496987|8|-2.981927711|53.54618696|POLYGON((-2.955764075 53.59669926,-3.01406564 53.57144403,-3.072289157 53.54618696,-3.070234114 53.52092806,-3.068181818 53.49566732,-3.066132265 53.47040475,-3.00802139 53.49566732,-2.949832776 53.52092806,-2.891566265 53.54618696,-2.893503014 53.57144403,-2.895442359 53.59669926,-2.897384306 53.62195267,-2.955764075 53.59669926))
[truncated: 476,569 more chars]
