# Supplementary material for: Spatial Fingerprints of Community Structure in Human Interaction Network for an Extensive Set of Large-Scale Regions
Source: PLoS One. 2015 May 20;10(5):e0126713. doi: 10.1371/journal.pone.0126713 (PMC4439170; doi:10.1371/journal.pone.0126713)
Supplement: S2 File — After decompression, one file per region: <region>.dat in S2 File contains in a multicolumn text format the data sets necessary for reproduction of the presented community projection results. Additional two-column files: <region>-hist.dat in S2 File contain data sets corresponding to the histograms of number of users per pixel in each region considered in the main text. (These histograms are depicted on Figures C-E of S1 File. S2 File data structure is described in the last section of S1 File.) (ZIP) [file pone.0126713.s002.zip › S2_File/graphdata/US.dat]

healpix_id|cluster_id|L2_cluster_id|center_lon|center_lat|polygon
133194|1|15|-156.8023256|71.34898217|POLYGON((-156.9170984 71.39760445,-156.9469599 71.37329373,-156.9767442 71.34898217,-156.8903226 71.32466976,-156.8041237 71.3003565,-156.7181467 71.2760424,-156.6881443 71.3003565,-156.6580645 71.32466976,-156.627907 71.34898217,-156.7141009 71.37329373,-156.8005181 71.39760445,-156.8871595 71.42191432,-156.9170984 71.39760445))
134228|2|1|-156.8918919|71.2760424|POLYGON((-157.0064516 71.32466976,-157.0360825 71.3003565,-157.0656371 71.2760424,-156.9794344 71.25172744,-156.8934531 71.22741163,-156.8076923 71.20309496,-156.7779204 71.22741163,-156.748072 71.25172744,-156.7181467 71.2760424,-156.8041237 71.3003565,-156.8903226 71.32466976,-156.9767442 71.34898217,-157.0064516 71.32466976))
149153|3|2|-148.5164835|70.25406716|POLYGON((-148.6046512 70.30276797,-148.6430318 70.27841801,-148.6813187 70.25406716,-148.6097561 70.2297154,-148.5383678 70.20536274,-148.4671533 70.18100918,-148.4287454 70.20536274,-148.3902439 70.2297154,-148.3516484 70.25406716,-148.4229829 70.27841801,-148.494492 70.30276797,-148.5661765 70.32711703,-148.6046512 70.30276797))
150248|1|15|-148.3029197|70.18100918|POLYGON((-148.3902439 70.2297154,-148.4287454 70.20536274,-148.4671533 70.18100918,-148.3961118 70.15665472,-148.3252427 70.13229935,-148.2545455 70.10794307,-148.2160194 70.13229935,-148.1773998 70.15665472,-148.1386861 70.18100918,-148.2095006 70.20536274,-148.2804878 70.2297154,-148.3516484 70.25406716,-148.3902439 70.2297154))
152443|1|16|-150.1630435|70.03486879|POLYGON((-150.2542373 70.08358589,-150.2902056 70.05922779,-150.326087 70.03486879,-150.2533172 70.01050887,-150.1807229 69.98614804,-150.1083032 69.9617863,-150.0722892 69.98614804,-150.0361882 70.01050887,-150 70.03486879,-150.0725514 70.05922779,-150.1452785 70.08358589,-150.2181818 70.10794307,-150.2542373 70.08358589))
171799|1|15|-148.8225256|68.7913243|POLYGON((-148.9053592 68.84013739,-148.9407745 68.81573133,-148.9761092 68.7913243,-148.9090909 68.7669163,-148.8422247 68.74250732,-148.7755102 68.71809737,-148.7400681 68.74250732,-148.7045455 68.7669163,-148.668942 68.7913243,-148.7357631 68.81573133,-148.8027366 68.84013739,-148.869863 68.86454248,-148.9053592 68.84013739))
177709|1|17|-149.3456376|68.42510137|POLYGON((-149.4282511 68.4739439,-149.462486 68.44952313,-149.4966443 68.42510137,-149.4301676 68.40067862,-149.3638393 68.37625487,-149.2976589 68.35183014,-149.2633929 68.37625487,-149.2290503 68.40067862,-149.1946309 68.42510137,-149.2609183 68.44952313,-149.3273543 68.4739439,-149.3939394 68.49836367,-149.4282511 68.4739439))
178846|1|18|-166.6053512|68.35183014|POLYGON((-166.726257 68.40067862,-166.7410714 68.37625487,-166.7558528 68.35183014,-166.6703786 68.3274044,-166.5850945 68.30297768,-166.5 68.27854995,-166.4849833 68.30297768,-166.4699332 68.3274044,-166.4548495 68.35183014,-166.5401786 68.37625487,-166.6256983 68.40067862,-166.7114094 68.42510137,-166.726257 68.40067862))
203583|1|15|-162.6489028|66.88447973|POLYGON((-162.7539267 66.93345198,-162.7719665 66.90896639,-162.7899687 66.88447973,-162.7139875 66.859992,-162.6381648 66.8355032,-162.5625 66.81101333,-162.544317 66.8355032,-162.526096 66.859992,-162.507837 66.88447973,-162.583682 66.90896639,-162.6596859 66.93345198,-162.7358491 66.9579365,-162.7539267 66.93345198))
208782|1|15|-145.3095975|66.59055602|POLYGON((-145.377456 66.63955409,-145.4132231 66.6150556,-145.4489164 66.59055602,-145.3917526 66.56605535,-145.3347065 66.54155359,-145.2777778 66.51705075,-145.2420185 66.54155359,-145.2061856 66.56605535,-145.1702786 66.59055602,-145.2272727 66.6150556,-145.2843847 66.63955409,-145.3416149 66.66405151,-145.377456 66.63955409))
213976|4|3|-147.3853211|66.29647602|POLYGON((-147.4565884 66.3455003,-147.4897959 66.32098871,-147.5229358 66.29647602,-147.4643585 66.27196224,-147.4059003 66.24744735,-147.347561 66.22293135,-147.3143438 66.24744735,-147.2810591 66.27196224,-147.2477064 66.29647602,-147.3061224 66.32098871,-147.3646578 66.3455003,-147.4233129 66.37001079,-147.4565884 66.3455003))
234034|1|15|-151.9736842|65.19224675|POLYGON((-152.0507812 65.24137254,-152.0780488 65.21681022,-152.1052632 65.19224675,-152.0447907 65.16768212,-151.9844358 65.14311633,-151.9241983 65.11854938,-151.8968872 65.14311633,-151.8695229 65.16768212,-151.8421053 65.19224675,-151.902439 65.21681022,-151.9628906 65.24137254,-152.0234604 65.2659337,-152.0507812 65.24137254))
234044|1|16|-149.3421053|65.19224675|POLYGON((-149.4140625 65.24137254,-149.4439024 65.21681022,-149.4736842 65.19224675,-149.4157741 65.16768212,-149.3579767 65.14311633,-149.3002915 65.11854938,-149.270428 65.14311633,-149.2405063 65.16768212,-149.2105263 65.19224675,-149.2682927 65.21681022,-149.3261719 65.24137254,-149.3841642 65.2659337,-149.4140625 65.24137254))
236801|1|19|-146.119186|65.04484155|POLYGON((-146.184466 65.09398126,-146.2172648 65.06941199,-146.25 65.04484155,-146.195547 65.02026994,-146.1411992 64.99569717,-146.0869565 64.97112323,-146.0541586 64.99569717,-146.0212972 65.02026994,-145.9883721 65.04484155,-146.042677 65.06941199,-146.0970874 65.09398126,-146.1516035 65.11854938,-146.184466 65.09398126))
238172|5|4|-148.0434783|64.97112323|POLYGON((-148.1122943 65.02026994,-148.1431335 64.99569717,-148.173913 64.97112323,-148.1177606 64.94654812,-148.0617165 64.92197183,-148.0057803 64.89739438,-147.9749277 64.92197183,-147.9440154 64.94654812,-147.9130435 64.97112323,-147.9690522 64.99569717,-148.0251694 65.02026994,-148.0813953 65.04484155,-148.1122943 65.02026994))
238173|1|15|-147.7826087|64.97112323|POLYGON((-147.8509197 65.02026994,-147.8820116 64.99569717,-147.9130435 64.97112323,-147.8571429 64.94654812,-147.80135 64.92197183,-147.7456647 64.89739438,-147.7145612 64.92197183,-147.6833977 64.94654812,-147.6521739 64.97112323,-147.7079304 64.99569717,-147.7637948 65.02026994,-147.8197674 65.04484155,-147.8509197 65.02026994))
239504|2|1|-161.1416185|64.89739438|POLYGON((-161.2355212 64.94654812,-161.2536162 64.92197183,-161.2716763 64.89739438,-161.2030799 64.87281575,-161.1346154 64.84823595,-161.0662824 64.82365497,-161.0480769 64.84823595,-161.0298364 64.87281575,-161.0115607 64.89739438,-161.0800386 64.92197183,-161.1486486 64.94654812,-161.2173913 64.97112323,-161.2355212 64.94654812))
239555|1|15|-147.8757225|64.89739438|POLYGON((-147.9440154 64.94654812,-147.9749277 64.92197183,-148.0057803 64.89739438,-147.9499519 64.87281575,-147.8942308 64.84823595,-147.8386167 64.82365497,-147.8076923 64.84823595,-147.7767084 64.87281575,-147.7456647 64.89739438,-147.80135 64.92197183,-147.8571429 64.94654812,-147.9130435 64.97112323,-147.9440154 64.94654812))
239556|1|15|-147.6156069|64.89739438|POLYGON((-147.6833977 64.94654812,-147.7145612 64.92197183,-147.7456647 64.89739438,-147.6900866 64.87281575,-147.6346154 64.84823595,-147.5792507 64.82365497,-147.5480769 64.84823595,-147.5168431 64.87281575,-147.4855491 64.89739438,-147.5409836 64.92197183,-147.5965251 64.94654812,-147.6521739 64.97112323,-147.6833977 64.94654812))
239557|1|15|-147.3554913|64.89739438|POLYGON((-147.4227799 64.94654812,-147.4541948 64.92197183,-147.4855491 64.89739438,-147.4302214 64.87281575,-147.375 64.84823595,-147.3198847 64.82365497,-147.2884615 64.84823595,-147.2569779 64.87281575,-147.2254335 64.89739438,-147.2806172 64.92197183,-147.3359073 64.94654812,-147.3913043 64.97112323,-147.4227799 64.94654812))
239558|1|15|-147.0953757|64.89739438|POLYGON((-147.1621622 64.94654812,-147.1938284 64.92197183,-147.2254335 64.89739438,-147.1703561 64.87281575,-147.1153846 64.84823595,-147.0605187 64.82365497,-147.0288462 64.84823595,-146.9971126 64.87281575,-146.9653179 64.89739438,-147.0202507 64.92197183,-147.0752896 64.94654812,-147.1304348 64.97112323,-147.1621622 64.94654812))
240941|1|15|-147.9682997|64.82365497|POLYGON((-148.0365736 64.87281575,-148.0673077 64.84823595,-148.0979827 64.82365497,-148.0422265 64.79907281,-147.9865772 64.77448948,-147.9310345 64.74990496,-147.9002876 64.77448948,-147.8694818 64.79907281,-147.8386167 64.82365497,-147.8942308 64.84823595,-147.9499519 64.87281575,-148.0057803 64.89739438,-148.0365736 64.87281575))
240942|1|15|-147.7089337|64.82365497|POLYGON((-147.7767084 64.87281575,-147.8076923 64.84823595,-147.8386167 64.82365497,-147.7831094 64.79907281,-147.7277085 64.77448948,-147.6724138 64.74990496,-147.641419 64.77448948,-147.6103647 64.79907281,-147.5792507 64.82365497,-147.6346154 64.84823595,-147.6900866 64.87281575,-147.7456647 64.89739438,-147.7767084 64.87281575))
240943|1|15|-147.4495677|64.82365497|POLYGON((-147.5168431 64.87281575,-147.5480769 64.84823595,-147.5792507 64.82365497,-147.5239923 64.79907281,-147.4688399 64.77448948,-147.4137931 64.74990496,-147.3825503 64.77448948,-147.3512476 64.79907281,-147.3198847 64.82365497,-147.375 64.84823595,-147.4302214 64.87281575,-147.4855491 64.89739438,-147.5168431 64.87281575))
240945|4|3|-146.9308357|64.82365497|POLYGON((-146.9971126 64.87281575,-147.0288462 64.84823595,-147.0605187 64.82365497,-147.0057582 64.79907281,-146.9511026 64.77448948,-146.8965517 64.74990496,-146.864813 64.77448948,-146.8330134 64.79907281,-146.8011527 64.82365497,-146.8557692 64.84823595,-146.9104909 64.87281575,-146.9653179 64.89739438,-146.9971126 64.87281575))
242333|1|15|-147.5431034|64.74990496|POLYGON((-147.6103647 64.79907281,-147.641419 64.77448948,-147.6724138 64.74990496,-147.6172249 64.72531926,-147.5621415 64.70073238,-147.5071633 64.67614432,-147.4760994 64.70073238,-147.4449761 64.72531926,-147.4137931 64.74990496,-147.4688399 64.77448948,-147.5239923 64.79907281,-147.5792507 64.82365497,-147.6103647 64.79907281))
242334|1|15|-147.2844828|64.74990496|POLYGON((-147.3512476 64.79907281,-147.3825503 64.77448948,-147.4137931 64.74990496,-147.3588517 64.72531926,-147.3040153 64.70073238,-147.2492837 64.67614432,-147.2179732 64.70073238,-147.1866029 64.72531926,-147.1551724 64.74990496,-147.2099712 64.77448948,-147.2648752 64.79907281,-147.3198847 64.82365497,-147.3512476 64.79907281))
243729|1|15|-147.1203438|64.67614432|POLYGON((-147.1866029 64.72531926,-147.2179732 64.70073238,-147.2492837 64.67614432,-147.1946565 64.65155507,-147.1401335 64.62696463,-147.0857143 64.60237301,-147.0543375 64.62696463,-147.0229008 64.65155507,-146.991404 64.67614432,-147.0458891 64.70073238,-147.1004785 64.72531926,-147.1551724 64.74990496,-147.1866029 64.72531926))
246458|1|15|-165.5128205|64.52859099|POLYGON((-165.6137012 64.57778019,-165.6273764 64.55318619,-165.6410256 64.52859099,-165.56926 64.5039946,-165.4976303 64.47939702,-165.4261364 64.45479824,-165.4123223 64.47939702,-165.398482 64.5039946,-165.3846154 64.52859099,-165.4562738 64.55318619,-165.5280685 64.57778019,-165.6 64.60237301,-165.6137012 64.57778019))
246459|1|15|-165.2564103|64.52859099|POLYGON((-165.356803 64.57778019,-165.3707224 64.55318619,-165.3846154 64.52859099,-165.313093 64.5039946,-165.2417062 64.47939702,-165.1704545 64.45479824,-165.1563981 64.47939702,-165.142315 64.5039946,-165.1282051 64.52859099,-165.1996198 64.55318619,-165.2711703 64.57778019,-165.3428571 64.60237301,-165.356803 64.57778019))
246522|6|5|-149.1025641|64.52859099|POLYGON((-149.1722169 64.57778019,-149.2015209 64.55318619,-149.2307692 64.52859099,-149.1745731 64.5039946,-149.1184834 64.47939702,-149.0625 64.45479824,-149.0331754 64.47939702,-149.0037951 64.5039946,-148.974359 64.52859099,-149.0304183 64.55318619,-149.0865842 64.57778019,-149.1428571 64.60237301,-149.1722169 64.57778019))
247865|1|15|-165.2982955|64.45479824|POLYGON((-165.398482 64.5039946,-165.4123223 64.47939702,-165.4261364 64.45479824,-165.3547777 64.43019826,-165.2835539 64.40559709,-165.2124646 64.38099471,-165.1984877 64.40559709,-165.1844844 64.43019826,-165.1704545 64.45479824,-165.2417062 64.47939702,-165.313093 64.5039946,-165.3846154 64.52859099,-165.398482 64.5039946))
250753|1|20|-149.1101695|64.30718038|POLYGON((-149.1792453 64.35639114,-149.2082941 64.33178636,-149.2372881 64.30718038,-149.1815616 64.28257319,-149.1259398 64.2579648,-149.0704225 64.2333552,-149.0413534 64.2579648,-149.0122295 64.28257319,-148.9830508 64.30718038,-149.0386428 64.33178636,-149.0943396 64.35639114,-149.1501416 64.38099471,-149.1792453 64.35639114))
252170|1|15|-149.4507042|64.2333552|POLYGON((-149.5202258 64.28257319,-149.5488722 64.2579648,-149.5774648 64.2333552,-149.521576 64.20874439,-149.4657919 64.18413237,-149.4101124 64.15951914,-149.3814433 64.18413237,-149.3527205 64.20874439,-149.3239437 64.2333552,-149.3796992 64.2579648,-149.4355597 64.28257319,-149.4915254 64.30718038,-149.5202258 64.28257319))
255034|1|16|-145.5882353|64.08567216|POLYGON((-145.6501403 64.13490469,-145.682243 64.11028904,-145.7142857 64.08567216,-145.6623134 64.06105407,-145.610438 64.03643476,-145.5586592 64.01181424,-145.526561 64.03643476,-145.494403 64.06105407,-145.4621849 64.08567216,-145.5140187 64.11028904,-145.5659495 64.13490469,-145.6179775 64.15951914,-145.6501403 64.13490469))
256464|1|15|-145.6843575|64.01181424|POLYGON((-145.7462687 64.06105407,-145.778192 64.03643476,-145.8100559 64.01181424,-145.7581395 63.98719249,-145.7063197 63.96256952,-145.6545961 63.93794532,-145.6226766 63.96256952,-145.5906977 63.98719249,-145.5586592 64.01181424,-145.610438 64.03643476,-145.6623134 64.06105407,-145.7142857 64.08567216,-145.7462687 64.06105407))
256465|6|5|-145.4329609|64.01181424|POLYGON((-145.494403 64.06105407,-145.526561 64.03643476,-145.5586592 64.01181424,-145.5069767 63.98719249,-145.4553903 63.96256952,-145.4038997 63.93794532,-145.3717472 63.96256952,-145.3395349 63.98719249,-145.3072626 64.01181424,-145.3588071 64.03643476,-145.4104478 64.06105407,-145.4621849 64.08567216,-145.494403 64.06105407))
259276|7|6|-160.875|63.86406539|POLYGON((-160.9647495 63.9133199,-160.9823911 63.88869326,-161 63.86406539,-160.9343201 63.83943629,-160.8687616 63.81480596,-160.8033241 63.79017439,-160.7855823 63.81480596,-160.7678076 63.83943629,-160.75 63.86406539,-160.81557 63.88869326,-160.8812616 63.9133199,-160.9470752 63.93794532,-160.9647495 63.9133199))
259323|8|7|-149.125|63.86406539|POLYGON((-149.1929499 63.9133199,-149.2215014 63.88869326,-149.25 63.86406539,-149.1951896 63.83943629,-149.1404806 63.81480596,-149.0858726 63.79017439,-149.0573013 63.81480596,-149.0286772 63.83943629,-149 63.86406539,-149.0546803 63.88869326,-149.109462 63.9133199,-149.1643454 63.93794532,-149.1929499 63.9133199))
260766|9|8|-148.9612188|63.79017439|POLYGON((-149.0286772 63.83943629,-149.0573013 63.81480596,-149.0858726 63.79017439,-149.0313653 63.7655416,-148.9769585 63.74090757,-148.9226519 63.71627231,-148.8940092 63.74090757,-148.8653137 63.7655416,-148.8365651 63.79017439,-148.8909427 63.81480596,-148.9454209 63.83943629,-149 63.86406539,-149.0286772 63.83943629))
262213|10|9|-148.7983425|63.71627231|POLYGON((-148.8653137 63.7655416,-148.8940092 63.74090757,-148.9226519 63.71627231,-148.8684453 63.6916358,-148.8143382 63.66699807,-148.7603306 63.64235909,-148.7316176 63.66699807,-148.7028519 63.6916358,-148.6740331 63.71627231,-148.7281106 63.74090757,-148.7822878 63.7655416,-148.8365651 63.79017439,-148.8653137 63.7655416))
263663|10|9|-148.8842975|63.64235909|POLYGON((-148.951242 63.6916358,-148.9797794 63.66699807,-149.0082645 63.64235909,-148.9541284 63.61771887,-148.9000917 63.59307741,-148.8461538 63.56843471,-148.8175985 63.59307741,-148.7889908 63.61771887,-148.7603306 63.64235909,-148.8143382 63.66699807,-148.8684453 63.6916358,-148.9226519 63.71627231,-148.951242 63.6916358))
270999|10|9|-142.9483696|63.27262481|POLYGON((-143.0036298 63.321939,-143.0371714 63.29728254,-143.0706522 63.27262481,-143.0226244 63.24796582,-142.9746835 63.22330557,-142.9268293 63.19864406,-142.8933092 63.22330557,-142.8597285 63.24796582,-142.826087 63.27262481,-142.8739801 63.29728254,-142.9219601 63.321939,-142.9700272 63.34659421,-143.0036298 63.321939))
284382|1|21|-150.2785146|62.60638534|POLYGON((-150.3454384 62.6557685,-150.3716814 62.63107757,-150.397878 62.60638534,-150.344523 62.58169181,-150.2912621 62.55699698,-150.2380952 62.53230086,-150.211827 62.55699698,-150.1855124 62.58169181,-150.1591512 62.60638534,-150.2123894 62.63107757,-150.2657219 62.6557685,-150.3191489 62.68045815,-150.3454384 62.6557685))
290448|1|21|-150.1181102|62.30997703|POLYGON((-150.1840491 62.35939148,-150.2101576 62.33468491,-150.2362205 62.30997703,-150.1835664 62.28526783,-150.1310044 62.26055733,-150.078534 62.2358455,-150.0524017 62.26055733,-150.0262238 62.28526783,-150 62.30997703,-150.0525394 62.33468491,-150.1051709 62.35939148,-150.1578947 62.38409674,-150.1840491 62.35939148))
293524|1|21|-145.5744125|62.16170212|POLYGON((-145.6320837 62.21113236,-145.6620209 62.1864179,-145.691906 62.16170212,-145.6434783 62.13698502,-145.5951347 62.11226659,-145.546875 62.08754684,-145.5169418 62.11226659,-145.4869565 62.13698502,-145.4569191 62.16170212,-145.5052265 62.1864179,-145.5536181 62.21113236,-145.6020942 62.2358455,-145.6320837 62.21113236))
294983|1|15|-163.2421875|62.08754684|POLYGON((-163.3304348 62.13698502,-163.3449175 62.11226659,-163.359375 62.08754684,-163.2957502 62.06282577,-163.2322357 62.03810337,-163.1688312 62.01337964,-163.1542461 62.03810337,-163.1396357 62.06282577,-163.125 62.08754684,-163.1885317 62.11226659,-163.2521739 62.13698502,-163.3159269 62.16170212,-163.3304348 62.13698502))
295058|10|9|-145.6640625|62.08754684|POLYGON((-145.7217391 62.13698502,-145.7515204 62.11226659,-145.78125 62.08754684,-145.7328708 62.06282577,-145.6845754 62.03810337,-145.6363636 62.01337964,-145.6065858 62.03810337,-145.5767563 62.06282577,-145.546875 62.08754684,-145.5951347 62.11226659,-145.6434783 62.13698502,-145.691906 62.16170212,-145.7217391 62.13698502))
301220|1|15|-149.2654639|61.7908061|POLYGON((-149.3287435 61.84027624,-149.3551161 61.81554184,-149.3814433 61.7908061,-149.3304721 61.76606902,-149.2795883 61.74133059,-149.2287918 61.71659082,-149.2024014 61.74133059,-149.1759657 61.76606902,-149.1494845 61.7908061,-149.2003439 61.81554184,-149.2512909 61.84027624,-149.3023256 61.86500931,-149.3287435 61.84027624))
301222|1|15|-148.8015464|61.7908061|POLYGON((-148.8640275 61.84027624,-148.8907997 61.81554184,-148.9175258 61.7908061,-148.8669528 61.76606902,-148.8164666 61.74133059,-148.7660668 61.71659082,-148.7392796 61.74133059,-148.7124464 61.76606902,-148.685567 61.7908061,-148.7360275 61.81554184,-148.7865749 61.84027624,-148.8372093 61.86500931,-148.8640275 61.84027624))
302771|1|16|-150.0385604|61.71659082|POLYGON((-150.1030043 61.76606902,-150.1286449 61.74133059,-150.1542416 61.71659082,-150.1027397 61.6918497,-150.0513259 61.66710724,-150 61.64236342,-149.974337 61.66710724,-149.9486301 61.6918497,-149.9228792 61.71659082,-149.974271 61.74133059,-150.0257511 61.76606902,-150.0773196 61.7908061,-150.1030043 61.76606902))
302774|1|15|-149.344473|61.71659082|POLYGON((-149.4077253 61.76606902,-149.4339623 61.74133059,-149.4601542 61.71659082,-149.4092466 61.6918497,-149.358426 61.66710724,-149.3076923 61.64236342,-149.2814371 61.66710724,-149.255137 61.6918497,-149.2287918 61.71659082,-149.2795883 61.74133059,-149.3304721 61.76606902,-149.3814433 61.7908061,-149.4077253 61.76606902))
302775|1|15|-149.1131105|61.71659082|POLYGON((-149.1759657 61.76606902,-149.2024014 61.74133059,-149.2287918 61.71659082,-149.1780822 61.6918497,-149.1274594 61.66710724,-149.0769231 61.64236342,-149.0504705 61.66710724,-149.0239726 61.6918497,-148.9974293 61.71659082,-149.0480274 61.74133059,-149.0987124 61.76606902,-149.1494845 61.7908061,-149.1759657 61.76606902))
302776|1|18|-148.8817481|61.71659082|POLYGON((-148.944206 61.76606902,-148.9708405 61.74133059,-148.9974293 61.71659082,-148.9469178 61.6918497,-148.8964927 61.66710724,-148.8461538 61.64236342,-148.8195038 61.66710724,-148.7928082 61.6918497,-148.7660668 61.71659082,-148.8164666 61.74133059,-148.8669528 61.76606902,-148.9175258 61.7908061,-148.944206 61.76606902))
304331|1|15|-149.6538462|61.64236342|POLYGON((-149.7174658 61.6918497,-149.7433704 61.66710724,-149.7692308 61.64236342,-149.7181896 61.61761826,-149.6672355 61.59287175,-149.6163683 61.56812388,-149.5904437 61.59287175,-149.5644748 61.61761826,-149.5384615 61.64236342,-149.5893926 61.66710724,-149.640411 61.6918497,-149.6915167 61.71659082,-149.7174658 61.6918497))
304332|1|15|-149.4230769|61.64236342|POLYGON((-149.4863014 61.6918497,-149.5124038 61.66710724,-149.5384615 61.64236342,-149.4876174 61.61761826,-149.4368601 61.59287175,-149.3861893 61.56812388,-149.3600683 61.59287175,-149.3339026 61.61761826,-149.3076923 61.64236342,-149.358426 61.66710724,-149.4092466 61.6918497,-149.4601542 61.71659082,-149.4863014 61.6918497))
304333|1|15|-149.1923077|61.64236342|POLYGON((-149.255137 61.6918497,-149.2814371 61.66710724,-149.3076923 61.64236342,-149.2570453 61.61761826,-149.2064846 61.59287175,-149.1560102 61.56812388,-149.1296928 61.59287175,-149.1033305 61.61761826,-149.0769231 61.64236342,-149.1274594 61.66710724,-149.1780822 61.6918497,-149.2287918 61.71659082,-149.255137 61.6918497))
305893|1|15|-149.7314578|61.56812388|POLYGON((-149.795047 61.61761826,-149.8208191 61.59287175,-149.8465473 61.56812388,-149.7955707 61.54337466,-149.7446809 61.51862408,-149.6938776 61.49387215,-149.6680851 61.51862408,-149.6422487 61.54337466,-149.6163683 61.56812388,-149.6672355 61.59287175,-149.7181896 61.61761826,-149.7692308 61.64236342,-149.795047 61.61761826))
305894|1|15|-149.5012788|61.56812388|POLYGON((-149.5644748 61.61761826,-149.5904437 61.59287175,-149.6163683 61.56812388,-149.5655877 61.54337466,-149.5148936 61.51862408,-149.4642857 61.49387215,-149.4382979 61.51862408,-149.4122658 61.54337466,-149.3861893 61.56812388,-149.4368601 61.59287175,-149.4876174 61.61761826,-149.5384615 61.64236342,-149.5644748 61.61761826))
305895|1|15|-149.2710997|61.56812388|POLYGON((-149.3339026 61.61761826,-149.3600683 61.59287175,-149.3861893 61.56812388,-149.3356048 61.54337466,-149.2851064 61.51862408,-149.2346939 61.49387215,-149.2085106 61.51862408,-149.1822828 61.54337466,-149.1560102 61.56812388,-149.2064846 61.59287175,-149.2570453 61.61761826,-149.3076923 61.64236342,-149.3339026 61.61761826))
305896|1|15|-149.0409207|61.56812388|POLYGON((-149.1033305 61.61761826,-149.1296928 61.59287175,-149.1560102 61.56812388,-149.1056218 61.54337466,-149.0553191 61.51862408,-149.005102 61.49387215,-148.9787234 61.51862408,-148.9522998 61.54337466,-148.9258312 61.56812388,-148.9761092 61.59287175,-149.0264731 61.61761826,-149.0769231 61.64236342,-149.1033305 61.61761826))
305913|1|21|-145.1278772|61.56812388|POLYGON((-145.1836038 61.61761826,-145.2133106 61.59287175,-145.2429668 61.56812388,-145.1959114 61.54337466,-145.1489362 61.51862408,-145.1020408 61.49387215,-145.0723404 61.51862408,-145.0425894 61.54337466,-145.0127877 61.56812388,-145.059727 61.59287175,-145.1067464 61.61761826,-145.1538462 61.64236342,-145.1836038 61.61761826))
307459|1|15|-149.8086735|61.49387215|POLYGON((-149.8722317 61.54337466,-149.8978723 61.51862408,-149.9234694 61.49387215,-149.8725573 61.46911886,-149.8217317 61.44436421,-149.7709924 61.4196082,-149.7453311 61.44436421,-149.7196262 61.46911886,-149.6938776 61.49387215,-149.7446809 61.51862408,-149.7955707 61.54337466,-149.8465473 61.56812388,-149.8722317 61.54337466))
307460|1|15|-149.5790816|61.49387215|POLYGON((-149.6422487 61.54337466,-149.6680851 61.51862408,-149.6938776 61.49387215,-149.6431606 61.46911886,-149.5925297 61.44436421,-149.5419847 61.4196082,-149.516129 61.44436421,-149.4902294 61.46911886,-149.4642857 61.49387215,-149.5148936 61.51862408,-149.5655877 61.54337466,-149.6163683 61.56812388,-149.6422487 61.54337466))
307461|2|1|-149.3494898|61.49387215|POLYGON((-149.4122658 61.54337466,-149.4382979 61.51862408,-149.4642857 61.49387215,-149.4137638 61.46911886,-149.3633277 61.44436421,-149.3129771 61.4196082,-149.286927 61.44436421,-149.2608326 61.46911886,-149.2346939 61.49387215,-149.2851064 61.51862408,-149.3356048 61.54337466,-149.3861893 61.56812388,-149.4122658 61.54337466))
309031|1|15|-149.4274809|61.4196082|POLYGON((-149.4902294 61.46911886,-149.516129 61.44436421,-149.5419847 61.4196082,-149.4915254 61.39485082,-149.4411516 61.37009208,-149.3908629 61.34533198,-149.364945 61.37009208,-149.3389831 61.39485082,-149.3129771 61.4196082,-149.3633277 61.44436421,-149.4137638 61.46911886,-149.4642857 61.49387215,-149.4902294 61.46911886))
309032|10|9|-149.1984733|61.4196082|POLYGON((-149.2608326 61.46911886,-149.286927 61.44436421,-149.3129771 61.4196082,-149.2627119 61.39485082,-149.2125318 61.37009208,-149.1624365 61.34533198,-149.1363251 61.37009208,-149.1101695 61.39485082,-149.0839695 61.4196082,-149.1341256 61.44436421,-149.184367 61.46911886,-149.2346939 61.49387215,-149.2608326 61.46911886))
310605|1|15|-149.5050761|61.34533198|POLYGON((-149.5677966 61.39485082,-149.5935648 61.37009208,-149.6192893 61.34533198,-149.5688926 61.32057051,-149.5185811 61.29580767,-149.4683544 61.27104347,-149.4425676 61.29580767,-149.4167371 61.32057051,-149.3908629 61.34533198,-149.4411516 61.37009208,-149.4915254 61.39485082,-149.5419847 61.4196082,-149.5677966 61.39485082))
312182|1|15|-149.8101266|61.27104347|POLYGON((-149.8732037 61.32057051,-149.8986486 61.29580767,-149.9240506 61.27104347,-149.8735245 61.24627789,-149.8230834 61.22151094,-149.7727273 61.19674262,-149.747262 61.22151094,-149.7217538 61.24627789,-149.6962025 61.27104347,-149.7466216 61.29580767,-149.797126 61.32057051,-149.8477157 61.34533198,-149.8732037 61.32057051))
312183|1|15|-149.5822785|61.27104347|POLYGON((-149.6449704 61.32057051,-149.6706081 61.29580767,-149.6962025 61.27104347,-149.6458685 61.24627789,-149.5956192 61.22151094,-149.5454545 61.19674262,-149.5197978 61.22151094,-149.4940978 61.24627789,-149.4683544 61.27104347,-149.5185811 61.29580767,-149.5688926 61.32057051,-149.6192893 61.34533198,-149.6449704 61.32057051))
312184|1|15|-149.3544304|61.27104347|POLYGON((-149.4167371 61.32057051,-149.4425676 61.29580767,-149.4683544 61.27104347,-149.4182125 61.24627789,-149.368155 61.22151094,-149.3181818 61.19674262,-149.2923336 61.22151094,-149.2664418 61.24627789,-149.2405063 61.27104347,-149.2905405 61.29580767,-149.3406593 61.32057051,-149.3908629 61.34533198,-149.4167371 61.32057051))
313764|1|15|-149.8863636|61.19674262|POLYGON((-149.9494098 61.24627789,-149.9747262 61.22151094,-150 61.19674262,-149.9495374 61.17197292,-149.8991597 61.14720185,-149.8488665 61.12242939,-149.8235294 61.14720185,-149.7981497 61.17197292,-149.7727273 61.19674262,-149.8230834 61.22151094,-149.8735245 61.24627789,-149.9240506 61.27104347,-149.9494098 61.24627789))
313765|1|15|-149.6590909|61.19674262|POLYGON((-149.7217538 61.24627789,-149.747262 61.22151094,-149.7727273 61.19674262,-149.7224558 61.17197292,-149.6722689 61.14720185,-149.6221662 61.12242939,-149.5966387 61.14720185,-149.5710681 61.17197292,-149.5454545 61.19674262,-149.5956192 61.22151094,-149.6458685 61.24627789,-149.6962025 61.27104347,-149.7217538 61.24627789))
313766|6|5|-149.4318182|61.19674262|POLYGON((-149.4940978 61.24627789,-149.5197978 61.22151094,-149.5454545 61.19674262,-149.4953743 61.17197292,-149.4453782 61.14720185,-149.395466 61.12242939,-149.3697479 61.14720185,-149.3439865 61.17197292,-149.3181818 61.19674262,-149.368155 61.22151094,-149.4182125 61.24627789,-149.4683544 61.27104347,-149.4940978 61.24627789))
315350|1|15|-149.9622166|61.12242939|POLYGON((-150.0252313 61.17197292,-150.0504202 61.14720185,-150.0755668 61.12242939,-150.0251678 61.09765556,-149.9748533 61.07288035,-149.9246231 61.04810376,-149.8994132 61.07288035,-149.8741611 61.09765556,-149.8488665 61.12242939,-149.8991597 61.14720185,-149.9495374 61.17197292,-150 61.19674262,-150.0252313 61.17197292))
315351|1|15|-149.7355164|61.12242939|POLYGON((-149.7981497 61.17197292,-149.8235294 61.14720185,-149.8488665 61.12242939,-149.7986577 61.09765556,-149.7485331 61.07288035,-149.6984925 61.04810376,-149.673093 61.07288035,-149.647651 61.09765556,-149.6221662 61.12242939,-149.6722689 61.14720185,-149.7224558 61.17197292,-149.7727273 61.19674262,-149.7981497 61.17197292))
315366|1|15|-146.3350126|61.12242939|POLYGON((-146.391926 61.17197292,-146.4201681 61.14720185,-146.4483627 61.12242939,-146.4010067 61.09765556,-146.3537301 61.07288035,-146.3065327 61.04810376,-146.27829 61.07288035,-146.25 61.09765556,-146.2216625 61.12242939,-146.2689076 61.14720185,-146.3162321 61.17197292,-146.3636364 61.19674262,-146.391926 61.17197292))
316892|9|8|-160.8919598|61.04810376|POLYGON((-160.9731544 61.09765556,-160.9891031 61.07288035,-161.0050251 61.04810376,-160.9456067 61.02332579,-160.8862876 60.99854643,-160.8270677 60.97376568,-160.8110368 60.99854643,-160.7949791 61.02332579,-160.7788945 61.04810376,-160.838223 61.07288035,-160.897651 61.09765556,-160.9571788 61.12242939,-160.9731544 61.09765556))
316941|1|15|-149.8115578|61.04810376|POLYGON((-149.8741611 61.09765556,-149.8994132 61.07288035,-149.9246231 61.04810376,-149.874477 61.02332579,-149.8244147 60.99854643,-149.7744361 60.97376568,-149.7491639 60.99854643,-149.7238494 61.02332579,-149.6984925 61.04810376,-149.7485331 61.07288035,-149.7986577 61.09765556,-149.8488665 61.12242939,-149.8741611 61.09765556))
316957|1|20|-146.1934673|61.04810376|POLYGON((-146.25 61.09765556,-146.27829 61.07288035,-146.3065327 61.04810376,-146.2594142 61.02332579,-146.2123746 60.99854643,-146.1654135 60.97376568,-146.1371237 60.99854643,-146.1087866 61.02332579,-146.080402 61.04810376,-146.1274099 61.07288035,-146.1744966 61.09765556,-146.2216625 61.12242939,-146.25 61.09765556))
318537|1|15|-149.4360902|60.97376568|POLYGON((-149.4979079 61.02332579,-149.5234114 60.99854643,-149.5488722 60.97376568,-149.4991653 60.94898355,-149.4495413 60.92420003,-149.4 60.89941511,-149.3744787 60.92420003,-149.3489149 60.94898355,-149.3233083 60.97376568,-149.3729097 60.99854643,-149.4225941 61.02332579,-149.4723618 61.04810376,-149.4979079 61.02332579))
318538|1|15|-149.2105263|60.97376568|POLYGON((-149.2719665 61.02332579,-149.2976589 60.99854643,-149.3233083 60.97376568,-149.2737896 60.94898355,-149.2243536 60.92420003,-149.175 60.89941511,-149.1492911 60.92420003,-149.1235392 60.94898355,-149.0977444 60.97376568,-149.1471572 60.99854643,-149.1966527 61.02332579,-149.2462312 61.04810376,-149.2719665 61.02332579))
318539|3|2|-148.9849624|60.97376568|POLYGON((-149.0460251 61.02332579,-149.0719064 60.99854643,-149.0977444 60.97376568,-149.048414 60.94898355,-148.999166 60.92420003,-148.95 60.89941511,-148.9241034 60.92420003,-148.8981636 60.94898355,-148.8721805 60.97376568,-148.9214047 60.99854643,-148.9707113 61.02332579,-149.0201005 61.04810376,-149.0460251 61.02332579))
320137|1|21|-149.0625|60.89941511|POLYGON((-149.1235392 60.94898355,-149.1492911 60.92420003,-149.175 60.89941511,-149.1257286 60.87462881,-149.0765391 60.84984111,-149.0274314 60.82505202,-149.0016639 60.84984111,-148.9758535 60.87462881,-148.95 60.89941511,-148.999166 60.92420003,-149.048414 60.94898355,-149.0977444 60.97376568,-149.1235392 60.94898355))
321682|1|15|-161.9326683|60.82505202|POLYGON((-162.0149875 60.87462881,-162.0299501 60.84984111,-162.0448878 60.82505202,-161.9850498 60.80026154,-161.9253112 60.77546965,-161.8656716 60.75067637,-161.8506224 60.77546965,-161.8355482 60.80026154,-161.8204489 60.82505202,-161.8801997 60.84984111,-161.94005 60.87462881,-162 60.89941511,-162.0149875 60.87462881))
321741|1|16|-148.6907731|60.82505202|POLYGON((-148.7510408 60.87462881,-148.7770383 60.84984111,-148.8029925 60.82505202,-148.7541528 60.80026154,-148.7053942 60.77546965,-148.6567164 60.75067637,-148.6307054 60.77546965,-148.6046512 60.80026154,-148.5785536 60.82505202,-148.6272879 60.84984111,-148.6761032 60.87462881,-148.725 60.89941511,-148.7510408 60.87462881))
323289|1|15|-161.7537313|60.75067637|POLYGON((-161.8355482 60.80026154,-161.8506224 60.77546965,-161.8656716 60.75067637,-161.8061309 60.72588169,-161.7466887 60.70108561,-161.6873449 60.67628812,-161.6721854 60.70108561,-161.6570008 60.72588169,-161.641791 60.75067637,-161.7012448 60.77546965,-161.7607973 60.80026154,-161.8204489 60.82505202,-161.8355482 60.80026154))
323343|1|15|-149.6641791|60.75067637|POLYGON((-149.7259136 60.80026154,-149.7510373 60.77546965,-149.7761194 60.75067637,-149.7265949 60.72588169,-149.6771523 60.70108561,-149.6277916 60.67628812,-149.602649 60.70108561,-149.5774648 60.72588169,-149.5522388 60.75067637,-149.6016598 60.77546965,-149.6511628 60.80026154,-149.7007481 60.82505202,-149.7259136 60.80026154))
324946|10|9|-151.3027295|60.67628812|POLYGON((-151.3670257 60.72588169,-151.3907285 60.70108561,-151.4143921 60.67628812,-151.3636364 60.65148923,-151.3129645 60.62668894,-151.2623762 60.60188724,-151.2386457 60.62668894,-151.214876 60.65148923,-151.191067 60.67628812,-151.2417219 60.70108561,-151.2924606 60.72588169,-151.3432836 60.75067637,-151.3670257 60.72588169))
324954|11|10|-149.516129|60.67628812|POLYGON((-149.5774648 60.72588169,-149.602649 60.70108561,-149.6277916 60.67628812,-149.5785124 60.65148923,-149.5293146 60.62668894,-149.480198 60.60188724,-149.4549959 60.62668894,-149.4297521 60.65148923,-149.4044665 60.67628812,-149.4536424 60.70108561,-149.5028998 60.72588169,-149.5522388 60.75067637,-149.5774648 60.72588169))
326498|6|5|-165.1856436|60.60188724|POLYGON((-165.2727273 60.65148923,-165.2848885 60.62668894,-165.2970297 60.60188724,-165.2349547 60.57708413,-165.1729819 60.55227961,-165.1111111 60.52747368,-165.0988468 60.55227961,-165.0865622 60.57708413,-165.0742574 60.60188724,-165.136251 60.62668894,-165.1983471 60.65148923,-165.2605459 60.67628812,-165.2727273 60.65148923))
326560|1|15|-151.3737624|60.60188724|POLYGON((-151.4380165 60.65148923,-151.461602 60.62668894,-151.4851485 60.60188724,-151.43446 60.57708413,-151.383855 60.55227961,-151.3333333 60.52747368,-151.3097199 60.55227961,-151.2860676 60.57708413,-151.2623762 60.60188724,-151.3129645 60.62668894,-151.3636364 60.65148923,-151.4143921 60.67628812,-151.4380165 60.65148923))
326561|1|15|-151.1509901|60.60188724|POLYGON((-151.214876 60.65148923,-151.2386457 60.62668894,-151.2623762 60.60188724,-151.2118714 60.57708413,-151.1614498 60.55227961,-151.1111111 60.52747368,-151.0873147 60.55227961,-151.063479 60.57708413,-151.039604 60.60188724,-151.0900083 60.62668894,-151.1404959 60.65148923,-151.191067 60.67628812,-151.214876 60.65148923))
326585|1|21|-145.8044554|60.60188724|POLYGON((-145.8595041 60.65148923,-145.8876961 60.62668894,-145.9158416 60.60188724,-145.8697444 60.57708413,-145.8237232 60.55227961,-145.7777778 60.52747368,-145.7495881 60.55227961,-145.721352 60.57708413,-145.6930693 60.60188724,-145.7390586 60.62668894,-145.785124 60.65148923,-145.8312655 60.67628812,-145.8595041 60.65148923))
328179|1|15|-151.2222222|60.52747368|POLYGON((-151.2860676 60.57708413,-151.3097199 60.55227961,-151.3333333 60.52747368,-151.2828947 60.50266633,-151.232539 60.47785758,-151.182266 60.4530474,-151.1585867 60.47785758,-151.1348684 60.50266633,-151.1111111 60.52747368,-151.1614498 60.55227961,-151.2118714 60.57708413,-151.2623762 60.60188724,-151.2860676 60.57708413))
328180|1|15|-151|60.52747368|POLYGON((-151.063479 60.57708413,-151.0873147 60.55227961,-151.1111111 60.52747368,-151.0608553 60.50266633,-151.010682 60.47785758,-150.9605911 60.4530474,-150.9367297 60.47785758,-150.9128289 60.50266633,-150.8888889 60.52747368,-150.9390445 60.55227961,-150.9892828 60.57708413,-151.039604 60.60188724,-151.063479 60.57708413))
328181|1|19|-150.7777778|60.52747368|POLYGON((-150.8408904 60.57708413,-150.8649094 60.55227961,-150.8888889 60.52747368,-150.8388158 60.50266633,-150.788825 60.47785758,-150.7389163 60.4530474,-150.7148726 60.47785758,-150.6907895 60.50266633,-150.6666667 60.52747368,-150.7166392 60.55227961,-150.7666941 60.57708413,-150.8168317 60.60188724,-150.8408904 60.57708413))
328185|2|1|-149.8888889|60.52747368|POLYGON((-149.9505359 60.57708413,-149.9752883 60.55227961,-150 60.52747368,-149.9506579 60.50266633,-149.9013969 60.47785758,-149.8522167 60.4530474,-149.8274445 60.47785758,-149.8026316 60.50266633,-149.7777778 60.52747368,-149.8270181 60.55227961,-149.8763397 60.57708413,-149.9257426 60.60188724,-149.9505359 60.57708413))
328204|1|15|-145.6666667|60.52747368|POLYGON((-145.721352 60.57708413,-145.7495881 60.55227961,-145.7777778 60.52747368,-145.7319079 60.50266633,-145.6861134 60.47785758,-145.6403941 60.4530474,-145.6121611 60.47785758,-145.5838816 60.50266633,-145.5555556 60.52747368,-145.601318 60.55227961,-145.6471558 60.57708413,-145.6930693 60.60188724,-145.721352 60.57708413))
329802|1|15|-151.0714286|60.4530474|POLYGON((-151.1348684 60.50266633,-151.1585867 60.47785758,-151.182266 60.4530474,-151.1320755 60.42823581,-151.0819672 60.40342281,-151.031941 60.37860838,-151.0081967 60.40342281,-150.9844135 60.42823581,-150.9605911 60.4530474,-151.010682 60.47785758,-151.0608553 60.50266633,-151.1111111 60.52747368,-151.1348684 60.50266633))
329804|1|15|-150.6280788|60.4530474|POLYGON((-150.6907895 60.50266633,-150.7148726 60.47785758,-150.7389163 60.4530474,-150.6890894 60.42823581,-150.6393443 60.40342281,-150.5896806 60.37860838,-150.5655738 60.40342281,-150.5414274 60.42823581,-150.5172414 60.4530474,-150.566968 60.47785758,-150.6167763 60.50266633,-150.6666667 60.52747368,-150.6907895 60.50266633))
329807|1|16|-149.9630542|60.4530474|POLYGON((-150.0246711 60.50266633,-150.0493016 60.47785758,-150.0738916 60.4530474,-150.0246103 60.42823581,-149.9754098 60.40342281,-149.9262899 60.37860838,-149.9016393 60.40342281,-149.8769483 60.42823581,-149.8522167 60.4530474,-149.9013969 60.47785758,-149.9506579 60.50266633,-150 60.52747368,-150.0246711 60.50266633))
331427|1|15|-151.3636364|60.37860838|POLYGON((-151.4273995 60.42823581,-151.4508197 60.40342281,-151.4742015 60.37860838,-151.4238953 60.35379253,-151.3736713 60.32897526,-151.3235294 60.30415657,-151.3000818 60.32897526,-151.2765957 60.35379253,-151.2530713 60.37860838,-151.3032787 60.40342281,-151.3535685 60.42823581,-151.4039409 60.4530474,-151.4273995 60.42823581))
336339|1|15|-149.3780488|60.15521443|POLYGON((-149.4381107 60.20486753,-149.462978 60.1800417,-149.4878049 60.15521443,-149.4394801 60.13038573,-149.3912338 60.1055556,-149.3430657 60.08072403,-149.3181818 60.1055556,-149.2932575 60.13038573,-149.2682927 60.15521443,-149.3165175 60.1800417,-149.3648208 60.20486753,-149.4132029 60.22969193,-149.4381107 60.20486753))
337971|9|8|-151.6423358|60.08072403|POLYGON((-151.7059301 60.13038573,-151.7288961 60.1055556,-151.7518248 60.08072403,-151.7017828 60.05589102,-151.6518219 60.03105658,-151.6019417 60.00622069,-151.5789474 60.03105658,-151.5559157 60.05589102,-151.5328467 60.08072403,-151.5827922 60.1055556,-151.6328188 60.13038573,-151.6829268 60.15521443,-151.7059301 60.13038573))
337981|12|11|-149.4525547|60.08072403|POLYGON((-149.5125914 60.13038573,-149.5373377 60.1055556,-149.5620438 60.08072403,-149.5137763 60.05589102,-149.465587 60.03105658,-149.4174757 60.00622069,-149.3927126 60.03105658,-149.3679092 60.05589102,-149.3430657 60.08072403,-149.3912338 60.1055556,-149.4394801 60.13038573,-149.4878049 60.15521443,-149.5125914 60.13038573))
346243|1|15|-151.5504808|59.70807714|POLYGON((-151.6131621 59.75778226,-151.6359262 59.73293043,-151.6586538 59.70807714,-151.6092874 59.6832224,-151.56 59.65836619,-151.5107914 59.63350852,-151.488 59.65836619,-151.4651721 59.6832224,-151.4423077 59.70807714,-151.4915798 59.73293043,-151.540931 59.75778226,-151.5903614 59.78263263,-151.6131621 59.75778226))
346244|1|21|-151.3341346|59.70807714|POLYGON((-151.3964687 59.75778226,-151.4194066 59.73293043,-151.4423077 59.70807714,-151.3931145 59.6832224,-151.344 59.65836619,-151.294964 59.63350852,-151.272 59.65836619,-151.2489992 59.6832224,-151.2259615 59.70807714,-151.2750601 59.73293043,-151.3242376 59.75778226,-151.373494 59.78263263,-151.3964687 59.75778226))
347909|1|21|-151.618705|59.63350852|POLYGON((-151.6813451 59.6832224,-151.704 59.65836619,-151.7266187 59.63350852,-151.6773163 59.60864939,-151.6280926 59.58378879,-151.5789474 59.55892673,-151.556265 59.58378879,-151.5335463 59.60864939,-151.5107914 59.63350852,-151.56 59.65836619,-151.6092874 59.6832224,-151.6586538 59.70807714,-151.6813451 59.6832224))
347910|12|11|-151.4028777|59.63350852|POLYGON((-151.4651721 59.6832224,-151.488 59.65836619,-151.5107914 59.63350852,-151.4616613 59.60864939,-151.4126097 59.58378879,-151.3636364 59.55892673,-151.3407821 59.58378879,-151.3178914 59.60864939,-151.294964 59.63350852,-151.344 59.65836619,-151.3931145 59.6832224,-151.4423077 59.70807714,-151.4651721 59.6832224))
349581|1|15|-151.2559809|59.55892673|POLYGON((-151.3178914 59.60864939,-151.3407821 59.58378879,-151.3636364 59.55892673,-151.314741 59.5340632,-151.2659236 59.5091982,-151.2171838 59.48433173,-151.1942675 59.5091982,-151.1713147 59.5340632,-151.1483254 59.55892673,-151.1971269 59.58378879,-151.2460064 59.60864939,-151.294964 59.63350852,-151.3178914 59.60864939))
351330|1|15|-135.2147971|59.48433173|POLYGON((-135.250996 59.5340632,-135.2866242 59.5091982,-135.3221957 59.48433173,-135.2861685 59.45946379,-135.2501986 59.43459437,-135.2142857 59.40972348,-135.1787133 59.43459437,-135.1430843 59.45946379,-135.1073986 59.48433173,-135.1433121 59.5091982,-135.1792829 59.5340632,-135.215311 59.55892673,-135.250996 59.5340632))
353008|9|8|-135.3214286|59.40972348|POLYGON((-135.3577107 59.45946379,-135.3931692 59.43459437,-135.4285714 59.40972348,-135.3925456 59.38485111,-135.3565769 59.35997727,-135.3206651 59.33510194,-135.2852615 59.35997727,-135.2498017 59.38485111,-135.2142857 59.40972348,-135.2501986 59.43459437,-135.2861685 59.45946379,-135.3221957 59.48433173,-135.3577107 59.45946379))
356376|3|2|-135.5331754|59.26046708|POLYGON((-135.5696203 59.31022514,-135.6047431 59.28534685,-135.6398104 59.26046708,-135.6037885 59.23558583,-135.5678233 59.21070309,-135.5319149 59.18581886,-135.4968454 59.21070309,-135.4617206 59.23558583,-135.4265403 59.26046708,-135.4624506 59.28534685,-135.4984177 59.31022514,-135.5344418 59.33510194,-135.5696203 59.31022514))
358067|7|6|-135.4255319|59.18581886|POLYGON((-135.4617206 59.23558583,-135.4968454 59.21070309,-135.5319149 59.18581886,-135.496063 59.16093314,-135.4602675 59.13604593,-135.4245283 59.11115723,-135.3894571 59.13604593,-135.3543307 59.16093314,-135.3191489 59.18581886,-135.3548896 59.21070309,-135.3906867 59.23558583,-135.4265403 59.26046708,-135.4617206 59.23558583))
361342|1|15|-160.4117647|59.03648216|POLYGON((-160.4870385 59.08626703,-160.5023548 59.06137534,-160.5176471 59.03648216,-160.4623824 59.01158747,-160.4072044 58.98669129,-160.3521127 58.9617936,-160.3367267 58.98669129,-160.3213166 59.01158747,-160.3058824 59.03648216,-160.3610675 59.06137534,-160.4163394 59.08626703,-160.4716981 59.11115723,-160.4870385 59.08626703))
361351|1|15|-158.5058824|59.03648216|POLYGON((-158.5781618 59.08626703,-158.5949765 59.06137534,-158.6117647 59.03648216,-158.5579937 59.01158747,-158.504307 58.98669129,-158.4507042 58.9617936,-158.4338293 58.98669129,-158.4169279 59.01158747,-158.4 59.03648216,-158.4536892 59.06137534,-158.5074627 59.08626703,-158.5613208 59.11115723,-158.5781618 59.08626703))
375196|1|15|-134.5842956|58.43859297|POLYGON((-134.61835 58.48845052,-134.6533128 58.46352251,-134.6882217 58.43859297,-134.6538462 58.4136619,-134.6195234 58.3887293,-134.5852535 58.36379516,-134.5503459 58.3887293,-134.5153846 58.4136619,-134.4803695 58.43859297,-134.5146379 58.46352251,-134.5489591 58.48845052,-134.5833333 58.51337699,-134.61835 58.48845052))
376930|1|15|-134.6889401|58.36379516|POLYGON((-134.7230769 58.4136619,-134.7578786 58.3887293,-134.7926267 58.36379516,-134.7582502 58.33885948,-134.7239264 58.31392227,-134.6896552 58.28898351,-134.654908 58.31392227,-134.6201074 58.33885948,-134.5852535 58.36379516,-134.6195234 58.3887293,-134.6538462 58.4136619,-134.6882217 58.43859297,-134.7230769 58.4136619))
376931|1|15|-134.4815668|58.36379516|POLYGON((-134.5153846 58.4136619,-134.5503459 58.3887293,-134.5852535 58.36379516,-134.5510361 58.33885948,-134.5168712 58.31392227,-134.4827586 58.28898351,-134.4478528 58.31392227,-134.4128933 58.33885948,-134.3778802 58.36379516,-134.4119908 58.3887293,-134.4461538 58.4136619,-134.4803695 58.43859297,-134.5153846 58.4136619))
378669|1|18|-134.5862069|58.28898351|POLYGON((-134.6201074 58.33885948,-134.654908 58.31392227,-134.6896552 58.28898351,-134.6554364 58.26404322,-134.6212701 58.23910138,-134.587156 58.21415799,-134.5524101 58.23910138,-134.517611 58.26404322,-134.4827586 58.28898351,-134.5168712 58.31392227,-134.5510361 58.33885948,-134.5852535 58.36379516,-134.6201074 58.33885948))
378670|1|15|-134.3793103|58.28898351|POLYGON((-134.4128933 58.33885948,-134.4478528 58.31392227,-134.4827586 58.28898351,-134.4486983 58.26404322,-134.4146901 58.23910138,-134.3807339 58.21415799,-134.3458301 58.23910138,-134.3108729 58.26404322,-134.2758621 58.28898351,-134.309816 58.31392227,-134.3438219 58.33885948,-134.3778802 58.36379516,-134.4128933 58.33885948))
380413|1|15|-134.2775229|58.21415799|POLYGON((-134.3108729 58.26404322,-134.3458301 58.23910138,-134.3807339 58.21415799,-134.3468296 58.18921306,-134.3129771 58.16426658,-134.2791762 58.13931855,-134.2442748 58.16426658,-134.2093201 58.18921306,-134.1743119 58.21415799,-134.2081102 58.23910138,-134.2419602 58.26404322,-134.2758621 58.28898351,-134.3108729 58.26404322))
382154|1|18|-135.4118993|58.13931855|POLYGON((-135.446906 58.18921306,-135.480916 58.16426658,-135.5148741 58.13931855,-135.4801829 58.11436898,-135.4455446 58.08941785,-135.4109589 58.06446516,-135.3769992 58.08941785,-135.3429878 58.11436898,-135.3089245 58.13931855,-135.3435115 58.16426658,-135.3781513 58.18921306,-135.412844 58.21415799,-135.446906 58.18921306))
389097|1|15|-152.3469388|57.83982088|POLYGON((-152.4072672 57.88975277,-152.4281392 57.8647876,-152.4489796 57.83982088,-152.4018127 57.81485258,-152.354717 57.78988271,-152.3076923 57.76491127,-152.2867925 57.78988271,-152.265861 57.81485258,-152.244898 57.83982088,-152.2919818 57.8647876,-152.339137 57.88975277,-152.3863636 57.91471636,-152.4072672 57.88975277))
390863|2|1|-152.4095023|57.76491127|POLYGON((-152.4697885 57.81485258,-152.490566 57.78988271,-152.5113122 57.76491127,-152.464205 57.73993826,-152.4171687 57.71496368,-152.3702032 57.68998752,-152.3493976 57.71496368,-152.3285607 57.73993826,-152.3076923 57.76491127,-152.354717 57.78988271,-152.4018127 57.81485258,-152.4489796 57.83982088,-152.4697885 57.81485258))
392632|1|18|-152.6749436|57.68998752|POLYGON((-152.7354936 57.73993826,-152.7560241 57.71496368,-152.7765237 57.68998752,-152.7293233 57.66500978,-152.6821938 57.64003046,-152.6351351 57.61504957,-152.6145755 57.64003046,-152.593985 57.66500978,-152.5733634 57.68998752,-152.6204819 57.71496368,-152.6676714 57.73993826,-152.7149321 57.76491127,-152.7354936 57.73993826))
392633|10|9|-152.4717833|57.68998752|POLYGON((-152.5320271 57.73993826,-152.5527108 57.71496368,-152.5733634 57.68998752,-152.5263158 57.66500978,-152.4793388 57.64003046,-152.4324324 57.61504957,-152.4117205 57.64003046,-152.3909774 57.66500978,-152.3702032 57.68998752,-152.4171687 57.71496368,-152.464205 57.73993826,-152.5113122 57.76491127,-152.5320271 57.73993826))
407025|1|15|-135.3991131|57.09008313|POLYGON((-135.4330126 57.14011036,-135.4659763 57.11509756,-135.4988914 57.09008313,-135.465288 57.0650671,-135.4317343 57.04004945,-135.3982301 57.01503019,-135.3653137 57.04004945,-135.3323486 57.0650671,-135.2993348 57.09008313,-135.3328402 57.11509756,-135.3663953 57.14011036,-135.4 57.16512156,-135.4330126 57.14011036))
407026|9|8|-135.1995565|57.09008313|POLYGON((-135.2331606 57.14011036,-135.2662722 57.11509756,-135.2993348 57.09008313,-135.2658789 57.0650671,-135.2324723 57.04004945,-135.199115 57.01503019,-135.1660517 57.04004945,-135.1329394 57.0650671,-135.0997783 57.09008313,-135.1331361 57.11509756,-135.1665433 57.14011036,-135.2 57.16512156,-135.2331606 57.14011036))
408832|1|15|-135.2986726|57.01503019|POLYGON((-135.3323486 57.0650671,-135.3653137 57.04004945,-135.3982301 57.01503019,-135.3647752 56.99000931,-135.3313697 56.96498681,-135.2980132 56.93996269,-135.2650957 56.96498681,-135.2321297 56.99000931,-135.199115 57.01503019,-135.2324723 57.04004945,-135.2658789 57.0650671,-135.2993348 57.09008313,-135.3323486 57.0650671))
408839|7|6|-133.9048673|57.01503019|POLYGON((-133.9364845 57.0650671,-133.9704797 57.04004945,-134.0044248 57.01503019,-133.9719971 56.99000931,-133.9396171 56.96498681,-133.9072848 56.93996269,-133.8733432 56.96498681,-133.8393515 56.99000931,-133.8053097 57.01503019,-133.8376384 57.04004945,-133.8700148 57.0650671,-133.902439 57.09008313,-133.9364845 57.0650671))
414287|1|19|-133.021978|56.78978385|POLYGON((-133.052091 56.83984997,-133.0865103 56.81481773,-133.1208791 56.78978385,-133.0893119 56.76474835,-133.0577908 56.73971121,-133.0263158 56.71467244,-132.9919532 56.73971121,-132.9575403 56.76474835,-132.9230769 56.78978385,-132.9545455 56.81481773,-132.9860602 56.83984997,-133.0176211 56.86488059,-133.052091 56.83984997))
421604|1|21|-132.4509804|56.4892497|POLYGON((-132.48 56.53935515,-132.5145349 56.51430325,-132.5490196 56.4892497,-132.5181422 56.46419451,-132.4873096 56.43913766,-132.4565217 56.41407916,-132.422045 56.43913766,-132.3875181 56.46419451,-132.3529412 56.4892497,-132.3837209 56.51430325,-132.4145455 56.53935515,-132.4454148 56.5644054,-132.48 56.53935515))
423443|1|15|-132.3586957|56.41407916|POLYGON((-132.3875181 56.46419451,-132.422045 56.43913766,-132.4565217 56.41407916,-132.4257784 56.38901901,-132.3950796 56.3639572,-132.3644252 56.33889374,-132.3299566 56.3639572,-132.2954381 56.38901901,-132.2608696 56.41407916,-132.2915156 56.43913766,-132.3222061 56.46419451,-132.3529412 56.4892497,-132.3875181 56.46419451))
430833|10|9|-133.1573276|56.11324774|POLYGON((-133.1870504 56.16340296,-133.2207045 56.13832619,-133.2543103 56.11324774,-133.2232592 56.08816762,-133.1922525 56.06308583,-133.1612903 56.03800236,-133.1276901 56.06308583,-133.0940416 56.08816762,-133.0603448 56.11324774,-133.0913012 56.13832619,-133.1223022 56.16340296,-133.1533477 56.18847807,-133.1870504 56.16340296))
447704|1|18|-133.0972516|55.43549258|POLYGON((-133.1263232 55.48573914,-133.1593794 55.46061672,-133.192389 55.43549258,-133.1619718 55.41036673,-133.1315975 55.38523917,-133.1012658 55.36010989,-133.0682618 55.38523917,-133.0352113 55.41036673,-133.0021142 55.43549258,-133.0324401 55.46061672,-133.0628088 55.48573914,-133.0932203 55.51085985,-133.1263232 55.48573914))
447711|1|16|-131.7653277|55.43549258|POLYGON((-131.7925194 55.48573914,-131.8265162 55.46061672,-131.8604651 55.43549258,-131.8309859 55.41036673,-131.8015482 55.38523917,-131.7721519 55.36010989,-131.7382125 55.38523917,-131.7042254 55.41036673,-131.6701903 55.43549258,-131.6995769 55.46061672,-131.7290049 55.48573914,-131.7584746 55.51085985,-131.7925194 55.48573914))
449606|1|22|-131.6772152|55.36010989|POLYGON((-131.7042254 55.41036673,-131.7382125 55.38523917,-131.7721519 55.36010989,-131.7427969 55.33497888,-131.7134831 55.30984616,-131.6842105 55.28471172,-131.6502809 55.30984616,-131.6163036 55.33497888,-131.5822785 55.36010989,-131.6115412 55.38523917,-131.6408451 55.41036673,-131.6701903 55.43549258,-131.7042254 55.41036673))
451505|1|23|-131.5894737|55.28471172|POLYGON((-131.6163036 55.33497888,-131.6502809 55.30984616,-131.6842105 55.28471172,-131.654979 55.25957556,-131.6257884 55.23443766,-131.5966387 55.20929805,-131.562719 55.23443766,-131.5287518 55.25957556,-131.4947368 55.28471172,-131.5238764 55.30984616,-131.5530569 55.33497888,-131.5822785 55.36010989,-131.6163036 55.33497888))
455314|1|15|-131.6037736|55.13386882|POLYGON((-131.6305108 55.1841567,-131.6643357 55.15901363,-131.6981132 55.13386882,-131.6689944 55.10872228,-131.6399163 55.08357401,-131.6108787 55.058424,-131.577111 55.08357401,-131.5432961 55.10872228,-131.509434 55.13386882,-131.5384615 55.15901363,-131.5675297 55.1841567,-131.5966387 55.20929805,-131.6305108 55.1841567))
458976|7|6|-162.2442589|54.98296354|POLYGON((-162.3135889 55.03327225,-162.3259053 55.00811877,-162.3382046 54.98296354,-162.2878999 54.95780658,-162.237665 54.93264786,-162.1875 54.90748741,-162.1751216 54.93264786,-162.162726 54.95780658,-162.1503132 54.98296354,-162.2005571 55.00811877,-162.2508711 55.03327225,-162.3012552 55.058424,-162.3135889 55.03327225))
486171|1|24|-166.5821501|53.92485137|POLYGON((-166.6553825 53.97530909,-166.6644114 53.95008113,-166.673428 53.92485137,-166.6216216 53.8996198,-166.5698852 53.87438642,-166.5182186 53.84915123,-166.5091155 53.87438642,-166.5 53.8996198,-166.4908722 53.92485137,-166.5426252 53.95008113,-166.5944482 53.97530909,-166.6463415 54.00053524,-166.6553825 53.97530909))
540819|1|23|-176.625|51.87508838|POLYGON((-176.7073171 51.92584964,-176.7094291 51.90046998,-176.7115385 51.87508838,-176.6559898 51.84970483,-176.6005122 51.82431935,-176.5451056 51.79893191,-176.5428937 51.82431935,-176.5406791 51.84970483,-176.5384615 51.87508838,-176.5939705 51.90046998,-176.6495507 51.92584964,-176.7052023 51.95122736,-176.7073171 51.92584964))
612141|12|11|-94.80108499|49.35241537|POLYGON((-94.77972239 49.40357787,-94.83112183 49.37799768,-94.88245931 49.35241537,-94.87951807 49.32683094,-94.87658037 49.30124439,-94.87364621 49.27565573,-94.82239615 49.30124439,-94.77108434 49.32683094,-94.71971067 49.35241537,-94.7225573 49.37799768,-94.72540736 49.40357787,-94.72826087 49.42915596,-94.77972239 49.40357787))
620850|9|8|-123.043088|49.0452621|POLYGON((-123.055722 49.0964756,-123.0898204 49.07086992,-123.1238779 49.0452621,-123.104067 49.01965215,-123.0842797 48.99404006,-123.0645161 48.96842582,-123.0304842 48.99404006,-122.9964115 49.01965215,-122.962298 49.0452621,-122.9820359 49.07086992,-123.0017975 49.0964756,-123.0215827 49.12207915,-123.055722 49.0964756))
620852|1|21|-122.7199282|49.0452621|POLYGON((-122.732175 49.0964756,-122.7664671 49.07086992,-122.8007181 49.0452621,-122.7811005 49.01965215,-122.7615063 48.99404006,-122.7419355 48.96842582,-122.7077107 48.99404006,-122.673445 49.01965215,-122.6391382 49.0452621,-122.6586826 49.07086992,-122.6782504 49.0964756,-122.6978417 49.12207915,-122.732175 49.0964756))
620853|1|15|-122.5583483|49.0452621|POLYGON((-122.5704014 49.0964756,-122.6047904 49.07086992,-122.6391382 49.0452621,-122.6196172 49.01965215,-122.6001195 48.99404006,-122.5806452 48.96842582,-122.546324 48.99404006,-122.5119617 49.01965215,-122.4775583 49.0452621,-122.497006 49.07086992,-122.5164769 49.0964756,-122.5359712 49.12207915,-122.5704014 49.0964756))
623082|1|21|-122.8225806|48.96842582|POLYGON((-122.8349282 49.01965215,-122.8690974 48.99404006,-122.9032258 48.96842582,-122.8835821 48.94280945,-122.8639618 48.91719093,-122.8443649 48.89157026,-122.8102625 48.91719093,-122.7761194 48.94280945,-122.7419355 48.96842582,-122.7615063 48.99404006,-122.7811005 49.01965215,-122.8007181 49.0452621,-122.8349282 49.01965215))
623083|1|21|-122.6612903|48.96842582|POLYGON((-122.673445 49.01965215,-122.7077107 48.99404006,-122.7419355 48.96842582,-122.7223881 48.94280945,-122.702864 48.91719093,-122.6833631 48.89157026,-122.6491647 48.91719093,-122.6149254 48.94280945,-122.5806452 48.96842582,-122.6001195 48.99404006,-122.6196172 49.01965215,-122.6391382 49.0452621,-122.673445 49.01965215))
623084|1|18|-122.5|48.96842582|POLYGON((-122.5119617 49.01965215,-122.546324 48.99404006,-122.5806452 48.96842582,-122.561194 48.94280945,-122.5417661 48.91719093,-122.5223614 48.89157026,-122.4880668 48.91719093,-122.4537313 48.94280945,-122.4193548 48.96842582,-122.4387328 48.99404006,-122.458134 49.01965215,-122.4775583 49.0452621,-122.5119617 49.01965215))
623085|1|21|-122.3387097|48.96842582|POLYGON((-122.3504785 49.01965215,-122.3849372 48.99404006,-122.4193548 48.96842582,-122.4 48.94280945,-122.3806683 48.91719093,-122.3613596 48.89157026,-122.326969 48.91719093,-122.2925373 48.94280945,-122.2580645 48.96842582,-122.2773461 48.99404006,-122.2966507 49.01965215,-122.3159785 49.0452621,-122.3504785 49.01965215))
623086|13|12|-122.1774194|48.96842582|POLYGON((-122.1889952 49.01965215,-122.2235505 48.99404006,-122.2580645 48.96842582,-122.238806 48.94280945,-122.2195704 48.91719093,-122.2003578 48.89157026,-122.1658711 48.91719093,-122.1313433 48.94280945,-122.0967742 48.96842582,-122.1159594 48.99404006,-122.1351675 49.01965215,-122.1543986 49.0452621,-122.1889952 49.01965215))
623103|1|21|-119.4354839|48.96842582|POLYGON((-119.4437799 49.01965215,-119.4799761 48.99404006,-119.516129 48.96842582,-119.4985075 48.94280945,-119.4809069 48.91719093,-119.4633274 48.89157026,-119.4272076 48.91719093,-119.3910448 48.94280945,-119.3548387 48.96842582,-119.3723849 48.99404006,-119.3899522 49.01965215,-119.4075404 49.0452621,-119.4437799 49.01965215))
623203|12|11|-103.3064516|48.96842582|POLYGON((-103.2954545 49.01965215,-103.341303 48.99404006,-103.3870968 48.96842582,-103.3791045 48.94280945,-103.3711217 48.91719093,-103.3631485 48.89157026,-103.3174224 48.91719093,-103.2716418 48.94280945,-103.2258065 48.96842582,-103.2337119 48.99404006,-103.2416268 49.01965215,-103.2495512 49.0452621,-103.2954545 49.01965215))
623221|12|11|-100.4032258|48.96842582|POLYGON((-100.388756 49.01965215,-100.4363419 48.99404006,-100.483871 48.96842582,-100.4776119 48.94280945,-100.4713604 48.91719093,-100.4651163 48.89157026,-100.4176611 48.91719093,-100.3701493 48.94280945,-100.3225806 48.96842582,-100.3287507 48.99404006,-100.3349282 49.01965215,-100.3411131 49.0452621,-100.388756 49.01965215))
623226|12|11|-99.59677419|48.96842582|POLYGON((-99.58133971 49.01965215,-99.62940825 48.99404006,-99.67741935 48.96842582,-99.67164179 48.94280945,-99.66587112 48.91719093,-99.66010733 48.89157026,-99.61217184 48.91719093,-99.5641791 48.94280945,-99.51612903 48.96842582,-99.5218171 48.99404006,-99.52751196 49.01965215,-99.53321364 49.0452621,-99.58133971 49.01965215))
623253|7|6|-95.24193548|48.96842582|POLYGON((-95.22129187 49.01965215,-95.27196653 48.99404006,-95.32258065 48.96842582,-95.31940299 48.94280945,-95.31622912 48.91719093,-95.31305903 48.89157026,-95.26252983 48.91719093,-95.2119403 48.94280945,-95.16129032 48.96842582,-95.16437537 48.99404006,-95.16746411 49.01965215,-95.17055655 49.0452621,-95.22129187 49.01965215))
625317|1|21|-122.763864|48.89157026|POLYGON((-122.7761194 48.94280945,-122.8102625 48.91719093,-122.8443649 48.89157026,-122.8247914 48.86594744,-122.8052412 48.84032248,-122.7857143 48.81469536,-122.7516379 48.84032248,-122.7175209 48.86594744,-122.6833631 48.89157026,-122.702864 48.91719093,-122.7223881 48.94280945,-122.7419355 48.96842582,-122.7761194 48.94280945))
625318|1|21|-122.6028623|48.89157026|POLYGON((-122.6149254 48.94280945,-122.6491647 48.91719093,-122.6833631 48.89157026,-122.6638856 48.86594744,-122.6444312 48.84032248,-122.625 48.81469536,-122.5908279 48.84032248,-122.556615 48.86594744,-122.5223614 48.89157026,-122.5417661 48.91719093,-122.561194 48.94280945,-122.5806452 48.96842582,-122.6149254 48.94280945))
625319|1|21|-122.4418605|48.89157026|POLYGON((-122.4537313 48.94280945,-122.4880668 48.91719093,-122.5223614 48.89157026,-122.5029797 48.86594744,-122.4836212 48.84032248,-122.4642857 48.81469536,-122.4300179 48.84032248,-122.3957092 48.86594744,-122.3613596 48.89157026,-122.3806683 48.91719093,-122.4 48.94280945,-122.4193548 48.96842582,-122.4537313 48.94280945))
625320|1|21|-122.2808587|48.89157026|POLYGON((-122.2925373 48.94280945,-122.326969 48.91719093,-122.3613596 48.89157026,-122.3420739 48.86594744,-122.3228112 48.84032248,-122.3035714 48.81469536,-122.2692079 48.84032248,-122.2348033 48.86594744,-122.2003578 48.89157026,-122.2195704 48.91719093,-122.238806 48.94280945,-122.2580645 48.96842582,-122.2925373 48.94280945))
625321|1|20|-122.1198569|48.89157026|POLYGON((-122.1313433 48.94280945,-122.1658711 48.91719093,-122.2003578 48.89157026,-122.1811681 48.86594744,-122.1620012 48.84032248,-122.1428571 48.81469536,-122.1083979 48.84032248,-122.0738975 48.86594744,-122.039356 48.89157026,-122.0584726 48.91719093,-122.0776119 48.94280945,-122.0967742 48.96842582,-122.1313433 48.94280945))
625324|1|16|-121.6368515|48.89157026|POLYGON((-121.6477612 48.94280945,-121.6825776 48.91719093,-121.7173524 48.89157026,-121.6984505 48.86594744,-121.6795712 48.84032248,-121.6607143 48.81469536,-121.6259678 48.84032248,-121.59118 48.86594744,-121.5563506 48.89157026,-121.575179 48.91719093,-121.5940299 48.94280945,-121.6129032 48.96842582,-121.6477612 48.94280945))
625343|1|21|-118.5778175|48.89157026|POLYGON((-118.5850746 48.94280945,-118.6217184 48.91719093,-118.6583184 48.89157026,-118.6412396 48.86594744,-118.6241811 48.84032248,-118.6071429 48.81469536,-118.5705777 48.84032248,-118.533969 48.86594744,-118.4973166 48.89157026,-118.5143198 48.91719093,-118.5313433 48.94280945,-118.5483871 48.96842582,-118.5850746 48.94280945))
625348|1|25|-117.7728086|48.89157026|POLYGON((-117.7791045 48.94280945,-117.8162291 48.91719093,-117.8533095 48.89157026,-117.8367104 48.86594744,-117.820131 48.84032248,-117.8035714 48.81469536,-117.7665277 48.84032248,-117.7294398 48.86594744,-117.6923077 48.89157026,-117.7088305 48.91719093,-117.7253731 48.94280945,-117.7419355 48.96842582,-117.7791045 48.94280945))
625365|3|2|-115.0357782|48.89157026|POLYGON((-115.038806 48.94280945,-115.0775656 48.91719093,-115.1162791 48.89157026,-115.1013111 48.86594744,-115.0863609 48.84032248,-115.0714286 48.81469536,-115.0327576 48.84032248,-114.9940405 48.86594744,-114.9552773 48.89157026,-114.9701671 48.91719093,-114.9850746 48.94280945,-115 48.96842582,-115.038806 48.94280945))
625438|12|11|-103.2826476|48.89157026|POLYGON((-103.2716418 48.94280945,-103.3174224 48.91719093,-103.3631485 48.89157026,-103.3551847 48.86594744,-103.3472305 48.84032248,-103.3392857 48.81469536,-103.2936272 48.84032248,-103.2479142 48.86594744,-103.2021467 48.89157026,-103.2100239 48.91719093,-103.2179104 48.94280945,-103.2258065 48.96842582,-103.2716418 48.94280945))
625454|3|2|-100.706619|48.89157026|POLYGON((-100.6925373 48.94280945,-100.7398568 48.91719093,-100.7871199 48.89157026,-100.7806913 48.86594744,-100.7742704 48.84032248,-100.7678571 48.81469536,-100.7206671 48.84032248,-100.6734207 48.86594744,-100.6261181 48.89157026,-100.6324582 48.91719093,-100.638806 48.94280945,-100.6451613 48.96842582,-100.6925373 48.94280945))
625456|3|2|-100.3846154|48.89157026|POLYGON((-100.3701493 48.94280945,-100.4176611 48.91719093,-100.4651163 48.89157026,-100.4588796 48.86594744,-100.4526504 48.84032248,-100.4464286 48.81469536,-100.3990471 48.84032248,-100.3516091 48.86594744,-100.3041145 48.89157026,-100.3102625 48.91719093,-100.3164179 48.94280945,-100.3225806 48.96842582,-100.3701493 48.94280945))
625459|12|11|-99.90161002|48.89157026|POLYGON((-99.88656716 48.94280945,-99.93436754 48.91719093,-99.98211091 48.89157026,-99.9761621 48.86594744,-99.97022037 48.84032248,-99.96428571 48.81469536,-99.91661703 48.84032248,-99.86889154 48.86594744,-99.82110912 48.89157026,-99.82696897 48.91719093,-99.83283582 48.94280945,-99.83870968 48.96842582,-99.88656716 48.94280945))
625460|12|11|-99.74060823|48.89157026|POLYGON((-99.72537313 48.94280945,-99.77326969 48.91719093,-99.82110912 48.89157026,-99.81525626 48.86594744,-99.80941036 48.84032248,-99.80357143 48.81469536,-99.75580703 48.84032248,-99.7079857 48.86594744,-99.66010733 48.89157026,-99.66587112 48.91719093,-99.67164179 48.94280945,-99.67741935 48.96842582,-99.72537313 48.94280945))
625461|12|11|-99.57960644|48.89157026|POLYGON((-99.5641791 48.94280945,-99.61217184 48.91719093,-99.66010733 48.89157026,-99.65435042 48.86594744,-99.64860036 48.84032248,-99.64285714 48.81469536,-99.59499702 48.84032248,-99.54707986 48.86594744,-99.49910555 48.89157026,-99.50477327 48.91719093,-99.51044776 48.94280945,-99.51612903 48.96842582,-99.5641791 48.94280945))
625471|12|11|-97.96958855|48.89157026|POLYGON((-97.95223881 48.94280945,-98.00119332 48.91719093,-98.05008945 48.89157026,-98.04529201 48.86594744,-98.0405003 48.84032248,-98.03571429 48.81469536,-97.98689696 48.84032248,-97.93802145 48.86594744,-97.88908766 48.89157026,-97.89379475 48.91719093,-97.89850746 48.94280945,-97.90322581 48.96842582,-97.95223881 48.94280945))
625480|12|11|-96.52057245|48.89157026|POLYGON((-96.50149254 48.94280945,-96.55131265 48.91719093,-96.60107335 48.89157026,-96.59713945 48.86594744,-96.59321024 48.84032248,-96.58928571 48.81469536,-96.53960691 48.84032248,-96.48986889 48.86594744,-96.44007156 48.89157026,-96.44391408 48.91719093,-96.44776119 48.94280945,-96.4516129 48.96842582,-96.50149254 48.94280945))
625484|12|11|-95.8765653|48.89157026|POLYGON((-95.85671642 48.94280945,-95.90692124 48.91719093,-95.95706619 48.89157026,-95.95351609 48.86594744,-95.94997022 48.84032248,-95.94642857 48.81469536,-95.89636689 48.84032248,-95.84624553 48.86594744,-95.7960644 48.89157026,-95.79952267 48.91719093,-95.80298507 48.94280945,-95.80645161 48.96842582,-95.85671642 48.94280945))
625485|12|11|-95.71556351|48.89157026|POLYGON((-95.69552239 48.94280945,-95.74582339 48.91719093,-95.7960644 48.89157026,-95.79261025 48.86594744,-95.78916021 48.84032248,-95.78571429 48.81469536,-95.73555688 48.84032248,-95.68533969 48.86594744,-95.63506261 48.89157026,-95.63842482 48.91719093,-95.64179104 48.94280945,-95.64516129 48.96842582,-95.69552239 48.94280945))
625486|12|11|-95.55456172|48.89157026|POLYGON((-95.53432836 48.94280945,-95.58472554 48.91719093,-95.63506261 48.89157026,-95.63170441 48.86594744,-95.62835021 48.84032248,-95.625 48.81469536,-95.57474687 48.84032248,-95.52443385 48.86594744,-95.47406082 48.89157026,-95.47732697 48.91719093,-95.48059701 48.94280945,-95.48387097 48.96842582,-95.53432836 48.94280945))
625487|12|11|-95.39355993|48.89157026|POLYGON((-95.37313433 48.94280945,-95.42362768 48.91719093,-95.47406082 48.89157026,-95.47079857 48.86594744,-95.4675402 48.84032248,-95.46428571 48.81469536,-95.41393687 48.84032248,-95.36352801 48.86594744,-95.31305903 48.89157026,-95.31622912 48.91719093,-95.31940299 48.94280945,-95.32258065 48.96842582,-95.37313433 48.94280945))
625488|12|11|-95.23255814|48.89157026|POLYGON((-95.2119403 48.94280945,-95.26252983 48.91719093,-95.31305903 48.89157026,-95.30989273 48.86594744,-95.3067302 48.84032248,-95.30357143 48.81469536,-95.25312686 48.84032248,-95.20262217 48.86594744,-95.15205725 48.89157026,-95.15513126 48.91719093,-95.15820896 48.94280945,-95.16129032 48.96842582,-95.2119403 48.94280945))
627556|1|21|-122.7053571|48.81469536|POLYGON((-122.7175209 48.86594744,-122.7516379 48.84032248,-122.7857143 48.81469536,-122.7662106 48.78906609,-122.7467301 48.76343467,-122.7272727 48.73780108,-122.6932224 48.76343467,-122.6591315 48.78906609,-122.625 48.81469536,-122.6444312 48.84032248,-122.6638856 48.86594744,-122.6833631 48.89157026,-122.7175209 48.86594744))
627557|1|21|-122.5446429|48.81469536|POLYGON((-122.556615 48.86594744,-122.5908279 48.84032248,-122.625 48.81469536,-122.6055919 48.78906609,-122.5862069 48.76343467,-122.5668449 48.73780108,-122.5326992 48.76343467,-122.4985128 48.78906609,-122.4642857 48.81469536,-122.4836212 48.84032248,-122.5029797 48.86594744,-122.5223614 48.89157026,-122.556615 48.86594744))
627558|1|21|-122.3839286|48.81469536|POLYGON((-122.3957092 48.86594744,-122.4300179 48.84032248,-122.4642857 48.81469536,-122.4449732 48.78906609,-122.4256837 48.76343467,-122.4064171 48.73780108,-122.372176 48.76343467,-122.3378941 48.78906609,-122.3035714 48.81469536,-122.3228112 48.84032248,-122.3420739 48.86594744,-122.3613596 48.89157026,-122.3957092 48.86594744))
627559|11|10|-122.2232143|48.81469536|POLYGON((-122.2348033 48.86594744,-122.2692079 48.84032248,-122.3035714 48.81469536,-122.2843546 48.78906609,-122.2651605 48.76343467,-122.2459893 48.73780108,-122.2116528 48.76343467,-122.1772754 48.78906609,-122.1428571 48.81469536,-122.1620012 48.84032248,-122.1811681 48.86594744,-122.2003578 48.89157026,-122.2348033 48.86594744))
627614|2|1|-113.3839286|48.81469536|POLYGON((-113.3849821 48.86594744,-113.4246575 48.84032248,-113.4642857 48.81469536,-113.4503272 48.78906609,-113.4363853 48.76343467,-113.4224599 48.73780108,-113.3828775 48.76343467,-113.3432481 48.78906609,-113.3035714 48.81469536,-113.3174509 48.84032248,-113.3313468 48.86594744,-113.3452594 48.89157026,-113.3849821 48.86594744))
627675|12|11|-103.5803571|48.81469536|POLYGON((-103.5697259 48.86594744,-103.6152472 48.84032248,-103.6607143 48.81469536,-103.6525877 48.78906609,-103.6444709 48.76343467,-103.6363636 48.73780108,-103.5909631 48.76343467,-103.5455086 48.78906609,-103.5 48.81469536,-103.5080405 48.84032248,-103.5160906 48.86594744,-103.5241503 48.89157026,-103.5697259 48.86594744))
627676|12|11|-103.4196429|48.81469536|POLYGON((-103.40882 48.86594744,-103.4544372 48.84032248,-103.5 48.81469536,-103.4919691 48.78906609,-103.4839477 48.76343467,-103.4759358 48.73780108,-103.43044 48.76343467,-103.3848899 48.78906609,-103.3392857 48.81469536,-103.3472305 48.84032248,-103.3551847 48.86594744,-103.3631485 48.89157026,-103.40882 48.86594744))
627683|12|11|-102.2946429|48.81469536|POLYGON((-102.2824791 48.86594744,-102.3287671 48.84032248,-102.375 48.81469536,-102.3676383 48.78906609,-102.3602854 48.76343467,-102.3529412 48.73780108,-102.3067776 48.76343467,-102.2605592 48.78906609,-102.2142857 48.81469536,-102.2215605 48.84032248,-102.2288439 48.86594744,-102.236136 48.89157026,-102.2824791 48.86594744))
627694|12|11|-100.5267857|48.81469536|POLYGON((-100.5125149 48.86594744,-100.5598571 48.84032248,-100.6071429 48.81469536,-100.6008328 48.78906609,-100.5945303 48.76343467,-100.5882353 48.73780108,-100.5410226 48.76343467,-100.4937537 48.78906609,-100.4464286 48.81469536,-100.4526504 48.84032248,-100.4588796 48.86594744,-100.4651163 48.89157026,-100.5125149 48.86594744))
627695|12|11|-100.3660714|48.81469536|POLYGON((-100.3516091 48.86594744,-100.3990471 48.84032248,-100.4464286 48.81469536,-100.4402142 48.78906609,-100.4340071 48.76343467,-100.4278075 48.73780108,-100.3804994 48.76343467,-100.333135 48.78906609,-100.2857143 48.81469536,-100.2918404 48.84032248,-100.2979738 48.86594744,-100.3041145 48.89157026,-100.3516091 48.86594744))
627697|12|11|-100.0446429|48.81469536|POLYGON((-100.0297974 48.86594744,-100.077427 48.84032248,-100.125 48.81469536,-100.1189768 48.78906609,-100.1129608 48.76343467,-100.1069519 48.73780108,-100.059453 48.76343467,-100.0118977 48.78906609,-99.96428571 48.81469536,-99.97022037 48.84032248,-99.9761621 48.86594744,-99.98211091 48.89157026,-100.0297974 48.86594744))
627698|12|11|-99.88392857|48.81469536|POLYGON((-99.86889154 48.86594744,-99.91661703 48.84032248,-99.96428571 48.81469536,-99.95835812 48.78906609,-99.95243757 48.76343467,-99.94652406 48.73780108,-99.89892985 48.76343467,-99.851279 48.78906609,-99.80357143 48.81469536,-99.80941036 48.84032248,-99.81525626 48.86594744,-99.82110912 48.89157026,-99.86889154 48.86594744))
627699|12|11|-99.72321429|48.81469536|POLYGON((-99.7079857 48.86594744,-99.75580703 48.84032248,-99.80357143 48.81469536,-99.79773944 48.78906609,-99.79191439 48.76343467,-99.78609626 48.73780108,-99.73840666 48.76343467,-99.69066032 48.78906609,-99.64285714 48.81469536,-99.64860036 48.84032248,-99.65435042 48.86594744,-99.66010733 48.89157026,-99.7079857 48.86594744))
627707|12|11|-98.4375|48.81469536|POLYGON((-98.42073897 48.86594744,-98.46932698 48.84032248,-98.51785714 48.81469536,-98.51279001 48.78906609,-98.50772889 48.76343467,-98.5026738 48.73780108,-98.45422117 48.76343467,-98.40571089 48.78906609,-98.35714286 48.81469536,-98.36212031 48.84032248,-98.36710369 48.86594744,-98.37209302 48.89157026,-98.42073897 48.86594744))
627712|12|11|-97.63392857|48.81469536|POLYGON((-97.61620977 48.86594744,-97.66527695 48.84032248,-97.71428571 48.81469536,-97.70969661 48.78906609,-97.70511296 48.76343467,-97.70053476 48.73780108,-97.65160523 48.76343467,-97.60261749 48.78906609,-97.55357143 48.81469536,-97.55807028 48.84032248,-97.56257449 48.86594744,-97.56708408 48.89157026,-97.61620977 48.86594744))
627717|12|11|-96.83035714|48.81469536|POLYGON((-96.81168057 48.86594744,-96.86122692 48.84032248,-96.91071429 48.81469536,-96.90660321 48.78906609,-96.90249703 48.76343467,-96.89839572 48.73780108,-96.8489893 48.76343467,-96.79952409 48.78906609,-96.75 48.81469536,-96.75402025 48.84032248,-96.75804529 48.86594744,-96.76207513 48.89157026,-96.81168057 48.86594744))
627722|12|11|-96.02678571|48.81469536|POLYGON((-96.00715137 48.86594744,-96.05717689 48.84032248,-96.10714286 48.81469536,-96.10350982 48.78906609,-96.09988109 48.76343467,-96.09625668 48.73780108,-96.04637337 48.76343467,-95.9964307 48.78906609,-95.94642857 48.81469536,-95.94997022 48.84032248,-95.95351609 48.86594744,-95.95706619 48.89157026,-96.00715137 48.86594744))
627723|1|20|-95.86607143|48.81469536|POLYGON((-95.84624553 48.86594744,-95.89636689 48.84032248,-95.94642857 48.81469536,-95.94289114 48.78906609,-95.93935791 48.76343467,-95.93582888 48.73780108,-95.88585018 48.76343467,-95.83581202 48.78906609,-95.78571429 48.81469536,-95.78916021 48.84032248,-95.79261025 48.86594744,-95.7960644 48.89157026,-95.84624553 48.86594744))
627724|12|11|-95.70535714|48.81469536|POLYGON((-95.68533969 48.86594744,-95.73555688 48.84032248,-95.78571429 48.81469536,-95.78227246 48.78906609,-95.77883472 48.76343467,-95.77540107 48.73780108,-95.72532699 48.76343467,-95.67519334 48.78906609,-95.625 48.81469536,-95.62835021 48.84032248,-95.63170441 48.86594744,-95.63506261 48.89157026,-95.68533969 48.86594744))
627725|12|11|-95.54464286|48.81469536|POLYGON((-95.52443385 48.86594744,-95.57474687 48.84032248,-95.625 48.81469536,-95.62165378 48.78906609,-95.61831153 48.76343467,-95.61497326 48.73780108,-95.5648038 48.76343467,-95.51457466 48.78906609,-95.46428571 48.81469536,-95.4675402 48.84032248,-95.47079857 48.86594744,-95.47406082 48.89157026,-95.52443385 48.86594744))
627726|12|11|-95.38392857|48.81469536|POLYGON((-95.36352801 48.86594744,-95.41393687 48.84032248,-95.46428571 48.81469536,-95.4610351 48.78906609,-95.45778835 48.76343467,-95.45454545 48.73780108,-95.40428062 48.76343467,-95.35395598 48.78906609,-95.30357143 48.81469536,-95.3067302 48.84032248,-95.30989273 48.86594744,-95.31305903 48.89157026,-95.36352801 48.86594744))
627730|12|11|-94.74107143|48.81469536|POLYGON((-94.71990465 48.86594744,-94.77069684 48.84032248,-94.82142857 48.81469536,-94.81856038 48.78906609,-94.8156956 48.76343467,-94.81283422 48.73780108,-94.76218787 48.76343467,-94.71148126 48.78906609,-94.66071429 48.81469536,-94.66349017 48.84032248,-94.66626937 48.86594744,-94.66905188 48.89157026,-94.71990465 48.86594744))
629798|1|21|-122.8074866|48.73780108|POLYGON((-122.8197501 48.78906609,-122.8537455 48.76343467,-122.8877005 48.73780108,-122.868171 48.71216534,-122.8486647 48.68652744,-122.8291815 48.66088737,-122.7952522 48.68652744,-122.7612827 48.71216534,-122.7272727 48.73780108,-122.7467301 48.76343467,-122.7662106 48.78906609,-122.7857143 48.81469536,-122.8197501 48.78906609))
629799|1|21|-122.6470588|48.73780108|POLYGON((-122.6591315 48.78906609,-122.6932224 48.76343467,-122.7272727 48.73780108,-122.7078385 48.71216534,-122.6884273 48.68652744,-122.6690391 48.66088737,-122.6350148 48.68652744,-122.6009501 48.71216534,-122.5668449 48.73780108,-122.5862069 48.76343467,-122.6055919 48.78906609,-122.625 48.81469536,-122.6591315 48.78906609))
629800|1|21|-122.486631|48.73780108|POLYGON((-122.4985128 48.78906609,-122.5326992 48.76343467,-122.5668449 48.73780108,-122.5475059 48.71216534,-122.5281899 48.68652744,-122.5088968 48.66088737,-122.4747774 48.68652744,-122.4406176 48.71216534,-122.4064171 48.73780108,-122.4256837 48.76343467,-122.4449732 48.78906609,-122.4642857 48.81469536,-122.4985128 48.78906609))
629801|1|21|-122.3262032|48.73780108|POLYGON((-122.3378941 48.78906609,-122.372176 48.76343467,-122.4064171 48.73780108,-122.3871734 48.71216534,-122.3679525 48.68652744,-122.3487544 48.66088737,-122.3145401 48.68652744,-122.280285 48.71216534,-122.2459893 48.73780108,-122.2651605 48.76343467,-122.2843546 48.78906609,-122.3035714 48.81469536,-122.3378941 48.78906609))
629802|1|21|-122.1657754|48.73780108|POLYGON((-122.1772754 48.78906609,-122.2116528 48.76343467,-122.2459893 48.73780108,-122.2268409 48.71216534,-122.2077151 48.68652744,-122.1886121 48.66088737,-122.1543027 48.68652744,-122.1199525 48.71216534,-122.0855615 48.73780108,-122.1046373 48.76343467,-122.1237359 48.78906609,-122.1428571 48.81469536,-122.1772754 48.78906609))
629809|1|21|-121.0427807|48.73780108|POLYGON((-121.0529447 48.78906609,-121.0879905 48.76343467,-121.1229947 48.73780108,-121.1045131 48.71216534,-121.0860534 48.68652744,-121.0676157 48.66088737,-121.0326409 48.68652744,-120.9976247 48.71216534,-120.9625668 48.73780108,-120.980975 48.76343467,-120.9994051 48.78906609,-121.0178571 48.81469536,-121.0529447 48.78906609))
629819|9|8|-119.4385027|48.73780108|POLYGON((-119.4467579 48.78906609,-119.4827586 48.76343467,-119.5187166 48.73780108,-119.5011876 48.71216534,-119.4836795 48.68652744,-119.4661922 48.66088737,-119.4302671 48.68652744,-119.3942993 48.71216534,-119.3582888 48.73780108,-119.3757432 48.76343467,-119.3932183 48.78906609,-119.4107143 48.81469536,-119.4467579 48.78906609))
629824|11|10|-118.6363636|48.73780108|POLYGON((-118.6436645 48.78906609,-118.6801427 48.76343467,-118.7165775 48.73780108,-118.6995249 48.71216534,-118.6824926 48.68652744,-118.6654804 48.66088737,-118.6290801 48.68652744,-118.5926366 48.71216534,-118.5561497 48.73780108,-118.5731272 48.76343467,-118.5901249 48.78906609,-118.6071429 48.81469536,-118.6436645 48.78906609))
629838|1|24|-116.3903743|48.73780108|POLYGON((-116.395003 48.78906609,-116.4328181 48.76343467,-116.4705882 48.73780108,-116.4548694 48.71216534,-116.4391691 48.68652744,-116.4234875 48.66088737,-116.3857567 48.68652744,-116.347981 48.71216534,-116.3101604 48.73780108,-116.3258026 48.76343467,-116.3414634 48.78906609,-116.3571429 48.81469536,-116.395003 48.78906609))
629839|6|5|-116.2299465|48.73780108|POLYGON((-116.2343843 48.78906609,-116.2722949 48.76343467,-116.3101604 48.73780108,-116.2945368 48.71216534,-116.2789318 48.68652744,-116.2633452 48.66088737,-116.2255193 48.68652744,-116.1876485 48.71216534,-116.1497326 48.73780108,-116.1652794 48.76343467,-116.1808447 48.78906609,-116.1964286 48.81469536,-116.2343843 48.78906609))
629856|1|18|-113.5026738|48.73780108|POLYGON((-113.5038667 48.78906609,-113.5434007 48.76343467,-113.5828877 48.73780108,-113.5688836 48.71216534,-113.5548961 48.68652744,-113.5409253 48.66088737,-113.5014837 48.68652744,-113.4619952 48.71216534,-113.4224599 48.73780108,-113.4363853 48.76343467,-113.4503272 48.78906609,-113.4642857 48.81469536,-113.5038667 48.78906609))
629906|5|4|-105.4812834|48.73780108|POLYGON((-105.4729328 48.78906609,-105.5172414 48.76343467,-105.5614973 48.73780108,-105.5522565 48.71216534,-105.5430267 48.68652744,-105.5338078 48.66088737,-105.4896142 48.68652744,-105.4453682 48.71216534,-105.4010695 48.73780108,-105.4102259 48.76343467,-105.4193932 48.78906609,-105.4285714 48.81469536,-105.4729328 48.78906609))
629946|12|11|-99.06417112|48.73780108|POLYGON((-99.0481856 48.78906609,-99.09631391 48.76343467,-99.14438503 48.73780108,-99.13895487 48.71216534,-99.13353116 48.68652744,-99.12811388 48.66088737,-99.08011869 48.68652744,-99.03206651 48.71216534,-98.98395722 48.73780108,-98.98929845 48.76343467,-98.99464604 48.78906609,-99 48.81469536,-99.0481856 48.78906609))
629950|11|10|-98.42245989|48.73780108|POLYGON((-98.40571089 48.78906609,-98.45422117 48.76343467,-98.5026738 48.73780108,-98.4976247 48.71216534,-98.4925816 48.68652744,-98.48754448 48.66088737,-98.43916914 48.68652744,-98.39073634 48.71216534,-98.34224599 48.73780108,-98.34720571 48.76343467,-98.35217133 48.78906609,-98.35714286 48.81469536,-98.40571089 48.78906609))
629954|12|11|-97.78074866|48.73780108|POLYGON((-97.76323617 48.78906609,-97.81212842 48.76343467,-97.86096257 48.73780108,-97.85629454 48.71216534,-97.85163205 48.68652744,-97.84697509 48.66088737,-97.79821958 48.68652744,-97.74940618 48.71216534,-97.70053476 48.73780108,-97.70511296 48.76343467,-97.70969661 48.78906609,-97.71428571 48.81469536,-97.76323617 48.78906609))
629958|12|11|-97.13903743|48.73780108|POLYGON((-97.12076145 48.78906609,-97.17003567 48.76343467,-97.21925134 48.73780108,-97.21496437 48.71216534,-97.21068249 48.68652744,-97.20640569 48.66088737,-97.15727003 48.68652744,-97.10807601 48.71216534,-97.05882353 48.73780108,-97.06302021 48.76343467,-97.06722189 48.78906609,-97.07142857 48.81469536,-97.12076145 48.78906609))
629959|12|11|-96.97860963|48.73780108|POLYGON((-96.96014277 48.78906609,-97.00951249 48.76343467,-97.05882353 48.73780108,-97.05463183 48.71216534,-97.0504451 48.68652744,-97.04626335 48.66088737,-96.99703264 48.68652744,-96.94774347 48.71216534,-96.89839572 48.73780108,-96.90249703 48.76343467,-96.90660321 48.78906609,-96.91071429 48.81469536,-96.96014277 48.78906609))
629960|2|1|-96.81818182|48.73780108|POLYGON((-96.79952409 48.78906609,-96.8489893 48.76343467,-96.89839572 48.73780108,-96.89429929 48.71216534,-96.89020772 48.68652744,-96.886121 48.66088737,-96.83679525 48.68652744,-96.78741093 48.71216534,-96.73796791 48.73780108,-96.74197384 48.76343467,-96.74598453 48.78906609,-96.75 48.81469536,-96.79952409 48.78906609))
629964|12|11|-96.17647059|48.73780108|POLYGON((-96.15704938 48.78906609,-96.20689655 48.76343467,-96.25668449 48.73780108,-96.25296912 48.71216534,-96.24925816 48.68652744,-96.2455516 48.66088737,-96.1958457 48.68652744,-96.14608076 48.71216534,-96.09625668 48.73780108,-96.09988109 48.76343467,-96.10350982 48.78906609,-96.10714286 48.81469536,-96.15704938 48.78906609))
629966|12|11|-95.85561497|48.73780108|POLYGON((-95.83581202 48.78906609,-95.88585018 48.76343467,-95.93582888 48.73780108,-95.93230404 48.71216534,-95.92878338 48.68652744,-95.9252669 48.66088737,-95.87537092 48.68652744,-95.82541568 48.71216534,-95.77540107 48.73780108,-95.77883472 48.76343467,-95.78227246 48.78906609,-95.78571429 48.81469536,-95.83581202 48.78906609))
629967|12|11|-95.69518717|48.73780108|POLYGON((-95.67519334 48.78906609,-95.72532699 48.76343467,-95.77540107 48.73780108,-95.7719715 48.71216534,-95.76854599 48.68652744,-95.76512456 48.66088737,-95.71513353 48.68652744,-95.66508314 48.71216534,-95.61497326 48.73780108,-95.61831153 48.76343467,-95.62165378 48.78906609,-95.625 48.81469536,-95.67519334 48.78906609))
629974|12|11|-94.57219251|48.73780108|POLYGON((-94.55086258 48.78906609,-94.60166468 48.76343467,-94.65240642 48.73780108,-94.64964371 48.71216534,-94.64688427 48.68652744,-94.64412811 48.66088737,-94.59347181 48.68652744,-94.54275534 48.71216534,-94.49197861 48.73780108,-94.49464923 48.76343467,-94.49732302 48.78906609,-94.5 48.81469536,-94.55086258 48.78906609))
629975|12|11|-94.41176471|48.73780108|POLYGON((-94.3902439 48.78906609,-94.4411415 48.76343467,-94.49197861 48.73780108,-94.48931116 48.71216534,-94.48664688 48.68652744,-94.48398577 48.66088737,-94.43323442 48.68652744,-94.3824228 48.71216534,-94.3315508 48.73780108,-94.33412604 48.76343467,-94.33670434 48.78906609,-94.33928571 48.81469536,-94.3902439 48.78906609))
632043|1|21|-123.069395|48.66088737|POLYGON((-123.0819477 48.71216534,-123.115727 48.68652744,-123.1494662 48.66088737,-123.1298162 48.63524514,-123.1101896 48.60960075,-123.0905861 48.58395418,-123.056872 48.60960075,-123.023118 48.63524514,-122.9893238 48.66088737,-123.0089021 48.68652744,-123.0285036 48.71216534,-123.0481283 48.73780108,-123.0819477 48.71216534))
632044|1|21|-122.9092527|48.66088737|POLYGON((-122.9216152 48.71216534,-122.9554896 48.68652744,-122.9893238 48.66088737,-122.9697688 48.63524514,-122.950237 48.60960075,-122.9307282 48.58395418,-122.8969194 48.60960075,-122.8630705 48.63524514,-122.8291815 48.66088737,-122.8486647 48.68652744,-122.868171 48.71216534,-122.8877005 48.73780108,-122.9216152 48.71216534))
632047|1|21|-122.4288256|48.66088737|POLYGON((-122.4406176 48.71216534,-122.4747774 48.68652744,-122.5088968 48.66088737,-122.4896266 48.63524514,-122.4703791 48.60960075,-122.4511545 48.58395418,-122.4170616 48.60960075,-122.3829283 48.63524514,-122.3487544 48.66088737,-122.3679525 48.68652744,-122.3871734 48.71216534,-122.4064171 48.73780108,-122.4406176 48.71216534))
632048|9|8|-122.2686833|48.66088737|POLYGON((-122.280285 48.71216534,-122.3145401 48.68652744,-122.3487544 48.66088737,-122.3295791 48.63524514,-122.3104265 48.60960075,-122.2912966 48.58395418,-122.257109 48.60960075,-122.2228809 48.63524514,-122.1886121 48.66088737,-122.2077151 48.68652744,-122.2268409 48.71216534,-122.2459893 48.73780108,-122.280285 48.71216534))
632055|1|20|-121.1476868|48.66088737|POLYGON((-121.1579572 48.71216534,-121.1928783 48.68652744,-121.227758 48.66088737,-121.2092472 48.63524514,-121.1907583 48.60960075,-121.1722913 48.58395418,-121.1374408 48.60960075,-121.1025489 48.63524514,-121.0676157 48.66088737,-121.0860534 48.68652744,-121.1045131 48.71216534,-121.1229947 48.73780108,-121.1579572 48.71216534))
632070|1|21|-118.7455516|48.66088737|POLYGON((-118.7529691 48.71216534,-118.7893175 48.68652744,-118.8256228 48.66088737,-118.8085359 48.63524514,-118.7914692 48.60960075,-118.7744227 48.58395418,-118.7381517 48.60960075,-118.7018376 48.63524514,-118.6654804 48.66088737,-118.6824926 48.68652744,-118.6995249 48.71216534,-118.7165775 48.73780108,-118.7529691 48.71216534))
632074|1|23|-118.1049822|48.66088737|POLYGON((-118.111639 48.71216534,-118.148368 48.68652744,-118.1850534 48.66088737,-118.1683462 48.63524514,-118.1516588 48.60960075,-118.1349911 48.58395418,-118.0983412 48.60960075,-118.0616479 48.63524514,-118.024911 48.66088737,-118.041543 48.68652744,-118.0581948 48.71216534,-118.0748663 48.73780108,-118.111639 48.71216534))
632085|1|21|-116.3434164|48.66088737|POLYGON((-116.347981 48.71216534,-116.3857567 48.68652744,-116.4234875 48.66088737,-116.4078245 48.63524514,-116.3921801 48.60960075,-116.3765542 48.58395418,-116.3388626 48.60960075,-116.3011263 48.63524514,-116.2633452 48.66088737,-116.2789318 48.68652744,-116.2945368 48.71216534,-116.3101604 48.73780108,-116.347981 48.71216534))
632109|13|12|-112.5|48.66088737|POLYGON((-112.5 48.71216534,-112.5400593 48.68652744,-112.5800712 48.66088737,-112.5666864 48.63524514,-112.5533175 48.60960075,-112.5399645 48.58395418,-112.5 48.60960075,-112.4599881 48.63524514,-112.4199288 48.66088737,-112.4332344 48.68652744,-112.4465558 48.71216534,-112.459893 48.73780108,-112.5 48.71216534))
632110|1|21|-112.3398577|48.66088737|POLYGON((-112.3396675 48.71216534,-112.379822 48.68652744,-112.4199288 48.66088737,-112.406639 48.63524514,-112.3933649 48.60960075,-112.3801066 48.58395418,-112.3400474 48.60960075,-112.2999407 48.63524514,-112.2597865 48.66088737,-112.272997 48.68652744,-112.2862233 48.71216534,-112.2994652 48.73780108,-112.3396675 48.71216534))
632188|12|11|-99.84875445|48.66088737|POLYGON((-99.83372922 48.71216534,-99.88130564 48.68652744,-99.92882562 48.66088737,-99.92294013 48.63524514,-99.91706161 48.60960075,-99.91119005 48.58395418,-99.86374408 48.60960075,-99.81624185 48.63524514,-99.76868327 48.66088737,-99.77448071 48.68652744,-99.78028504 48.71216534,-99.78609626 48.73780108,-99.83372922 48.71216534))
632210|12|11|-96.32562278|48.66088737|POLYGON((-96.3064133 48.71216534,-96.35608309 48.68652744,-96.40569395 48.66088737,-96.40189686 48.63524514,-96.39810427 48.60960075,-96.39431616 48.58395418,-96.34478673 48.60960075,-96.29519858 48.63524514,-96.2455516 48.66088737,-96.24925816 48.68652744,-96.25296912 48.71216534,-96.25668449 48.73780108,-96.3064133 48.71216534))
632211|12|11|-96.16548043|48.66088737|POLYGON((-96.14608076 48.71216534,-96.1958457 48.68652744,-96.2455516 48.66088737,-96.24184944 48.63524514,-96.23815166 48.60960075,-96.23445826 48.58395418,-96.18483412 48.60960075,-96.13515116 48.63524514,-96.08540925 48.66088737,-96.08902077 48.68652744,-96.09263658 48.71216534,-96.09625668 48.73780108,-96.14608076 48.71216534))
632221|12|11|-94.56405694|48.66088737|POLYGON((-94.54275534 48.71216534,-94.59347181 48.68652744,-94.64412811 48.66088737,-94.64137522 48.63524514,-94.63862559 48.60960075,-94.63587922 48.58395418,-94.58530806 48.60960075,-94.53467694 48.63524514,-94.48398577 48.66088737,-94.48664688 48.68652744,-94.48931116 48.71216534,-94.49197861 48.73780108,-94.54275534 48.71216534))
632229|12|11|-93.28291815|48.66088737|POLYGON((-93.26009501 48.71216534,-93.3115727 48.68652744,-93.36298932 48.66088737,-93.36099585 48.63524514,-93.35900474 48.60960075,-93.35701599 48.58395418,-93.3056872 48.60960075,-93.25429757 48.63524514,-93.20284698 48.66088737,-93.20474777 48.68652744,-93.20665083 48.71216534,-93.20855615 48.73780108,-93.26009501 48.71216534))
632230|12|11|-93.1227758|48.66088737|POLYGON((-93.09976247 48.71216534,-93.15133531 48.68652744,-93.20284698 48.66088737,-93.20094843 48.63524514,-93.19905213 48.60960075,-93.19715808 48.58395418,-93.1457346 48.60960075,-93.09425015 48.63524514,-93.04270463 48.66088737,-93.04451039 48.68652744,-93.04631829 48.71216534,-93.04812834 48.73780108,-93.09976247 48.71216534))
634293|1|21|-123.1705151|48.58395418|POLYGON((-123.1831654 48.63524514,-123.2168246 48.60960075,-123.250444 48.58395418,-123.2307692 48.55830545,-123.2111177 48.53265454,-123.1914894 48.50700146,-123.1578947 48.53265454,-123.1242604 48.55830545,-123.0905861 48.58395418,-123.1101896 48.60960075,-123.1298162 48.63524514,-123.1494662 48.66088737,-123.1831654 48.63524514))
634294|1|24|-123.0106572|48.58395418|POLYGON((-123.023118 48.63524514,-123.056872 48.60960075,-123.0905861 48.58395418,-123.0710059 48.55830545,-123.0514488 48.53265454,-123.0319149 48.50700146,-122.9982259 48.53265454,-122.964497 48.55830545,-122.9307282 48.58395418,-122.950237 48.60960075,-122.9697688 48.63524514,-122.9893238 48.66088737,-123.023118 48.63524514))
634295|1|21|-122.8507993|48.58395418|POLYGON((-122.8630705 48.63524514,-122.8969194 48.60960075,-122.9307282 48.58395418,-122.9112426 48.55830545,-122.89178 48.53265454,-122.8723404 48.50700146,-122.8385571 48.53265454,-122.8047337 48.55830545,-122.7708703 48.58395418,-122.7902844 48.60960075,-122.8097214 48.63524514,-122.8291815 48.66088737,-122.8630705 48.63524514))
634297|1|16|-122.5310835|48.58395418|POLYGON((-122.5429757 48.63524514,-122.5770142 48.60960075,-122.6110124 48.58395418,-122.591716 48.55830545,-122.5724423 48.53265454,-122.5531915 48.50700146,-122.5192194 48.53265454,-122.4852071 48.55830545,-122.4511545 48.58395418,-122.4703791 48.60960075,-122.4896266 48.63524514,-122.5088968 48.66088737,-122.5429757 48.63524514))
634298|1|21|-122.3712256|48.58395418|POLYGON((-122.3829283 48.63524514,-122.4170616 48.60960075,-122.4511545 48.58395418,-122.4319527 48.55830545,-122.4127735 48.53265454,-122.393617 48.50700146,-122.3595506 48.53265454,-122.3254438 48.55830545,-122.2912966 48.58395418,-122.3104265 48.60960075,-122.3295791 48.63524514,-122.3487544 48.66088737,-122.3829283 48.63524514))
634299|1|15|-122.2113677|48.58395418|POLYGON((-122.2228809 48.63524514,-122.257109 48.60960075,-122.2912966 48.58395418,-122.2721893 48.55830545,-122.2531047 48.53265454,-122.2340426 48.50700146,-122.1998817 48.53265454,-122.1656805 48.55830545,-122.1314387 48.58395418,-122.1504739 48.60960075,-122.1695317 48.63524514,-122.1886121 48.66088737,-122.2228809 48.63524514))
634301|1|21|-121.8916519|48.58395418|POLYGON((-121.902786 48.63524514,-121.9372038 48.60960075,-121.9715808 48.58395418,-121.9526627 48.55830545,-121.933767 48.53265454,-121.9148936 48.50700146,-121.8805441 48.53265454,-121.8461538 48.55830545,-121.8117229 48.58395418,-121.8305687 48.60960075,-121.8494369 48.63524514,-121.8683274 48.66088737,-121.902786 48.63524514))
634325|1|21|-118.0550622|48.58395418|POLYGON((-118.0616479 48.63524514,-118.0983412 48.60960075,-118.1349911 48.58395418,-118.1183432 48.55830545,-118.101715 48.53265454,-118.0851064 48.50700146,-118.048492 48.53265454,-118.0118343 48.55830545,-117.9751332 48.58395418,-117.9917062 48.60960075,-118.0082988 48.63524514,-118.024911 48.66088737,-118.0616479 48.63524514))
634326|1|18|-117.8952043|48.58395418|POLYGON((-117.9016005 48.63524514,-117.9383886 48.60960075,-117.9751332 48.58395418,-117.9585799 48.55830545,-117.9420461 48.53265454,-117.9255319 48.50700146,-117.8888232 48.53265454,-117.852071 48.55830545,-117.8152753 48.58395418,-117.8317536 48.60960075,-117.8482513 48.63524514,-117.8647687 48.66088737,-117.9016005 48.63524514))
634333|14|13|-116.7761989|48.58395418|POLYGON((-116.7812685 48.63524514,-116.8187204 48.60960075,-116.8561279 48.58395418,-116.8402367 48.55830545,-116.8243643 48.53265454,-116.8085106 48.50700146,-116.7711413 48.53265454,-116.7337278 48.55830545,-116.69627 48.58395418,-116.7120853 48.60960075,-116.7279194 48.63524514,-116.7437722 48.66088737,-116.7812685 48.63524514))
634377|1|21|-109.7424512|48.58395418|POLYGON((-109.739182 48.63524514,-109.7808057 48.60960075,-109.8223801 48.58395418,-109.8106509 48.55830545,-109.7989355 48.53265454,-109.787234 48.50700146,-109.7457126 48.53265454,-109.704142 48.55830545,-109.6625222 48.58395418,-109.6741706 48.60960075,-109.6858328 48.63524514,-109.6975089 48.66088737,-109.739182 48.63524514))
634406|6|5|-105.1065719|48.58395418|POLYGON((-105.0978068 48.63524514,-105.1421801 48.60960075,-105.1865009 48.58395418,-105.1775148 48.55830545,-105.1685393 48.53265454,-105.1595745 48.50700146,-105.1153164 48.53265454,-105.0710059 48.55830545,-105.026643 48.58395418,-105.035545 48.60960075,-105.0444576 48.63524514,-105.0533808 48.66088737,-105.0978068 48.63524514))
634438|12|11|-99.99111901|48.58395418|POLYGON((-99.97628927 48.63524514,-100.0236967 48.60960075,-100.071048 48.58395418,-100.0650888 48.55830545,-100.0591366 48.53265454,-100.0531915 48.50700146,-100.0059137 48.53265454,-99.95857988 48.55830545,-99.91119005 48.58395418,-99.91706161 48.60960075,-99.92294013 48.63524514,-99.92882562 48.66088737,-99.97628927 48.63524514))
634454|12|11|-97.43339254|48.58395418|POLYGON((-97.41553053 48.63524514,-97.46445498 48.60960075,-97.51332149 48.58395418,-97.50887574 48.55830545,-97.50443525 48.53265454,-97.5 48.50700146,-97.4512123 48.53265454,-97.40236686 48.55830545,-97.35346359 48.58395418,-97.35781991 48.60960075,-97.36218139 48.63524514,-97.36654804 48.66088737,-97.41553053 48.63524514))
634456|12|11|-97.11367673|48.58395418|POLYGON((-97.09543568 48.63524514,-97.14454976 48.60960075,-97.19360568 48.58395418,-97.18934911 48.55830545,-97.18509758 48.53265454,-97.18085106 48.50700146,-97.13187463 48.53265454,-97.08284024 48.55830545,-97.03374778 48.58395418,-97.03791469 48.60960075,-97.04208654 48.63524514,-97.04626335 48.66088737,-97.09543568 48.63524514))
634460|12|11|-96.47424512|48.58395418|POLYGON((-96.455246 48.63524514,-96.50473934 48.60960075,-96.55417407 48.58395418,-96.55029586 48.55830545,-96.54642224 48.53265454,-96.54255319 48.50700146,-96.49319929 48.53265454,-96.44378698 48.55830545,-96.39431616 48.58395418,-96.39810427 48.60960075,-96.40189686 48.63524514,-96.40569395 48.66088737,-96.455246 48.63524514))
634479|12|11|-93.43694494|48.58395418|POLYGON((-93.41434499 48.63524514,-93.46563981 48.60960075,-93.51687389 48.58395418,-93.5147929 48.55830545,-93.51271437 48.53265454,-93.5106383 48.50700146,-93.45949143 48.53265454,-93.40828402 48.55830545,-93.35701599 48.58395418,-93.35900474 48.60960075,-93.36099585 48.63524514,-93.36298932 48.66088737,-93.41434499 48.63524514))
634480|12|11|-93.27708703|48.58395418|POLYGON((-93.25429757 48.63524514,-93.3056872 48.60960075,-93.35701599 48.58395418,-93.35502959 48.55830545,-93.35304554 48.53265454,-93.35106383 48.50700146,-93.29982259 48.53265454,-93.24852071 48.55830545,-93.19715808 48.58395418,-93.19905213 48.60960075,-93.20094843 48.63524514,-93.20284698 48.66088737,-93.25429757 48.63524514))
636548|1|24|-123.1117021|48.50700146|POLYGON((-123.1242604 48.55830545,-123.1578947 48.53265454,-123.1914894 48.50700146,-123.1718842 48.4813462,-123.1523022 48.45568877,-123.1327434 48.43002916,-123.0991736 48.45568877,-123.0655641 48.4813462,-123.0319149 48.50700146,-123.0514488 48.53265454,-123.0710059 48.55830545,-123.0905861 48.58395418,-123.1242604 48.55830545))
636549|1|16|-122.9521277|48.50700146|POLYGON((-122.964497 48.55830545,-122.9982259 48.53265454,-123.0319149 48.50700146,-123.012404 48.4813462,-122.9929162 48.45568877,-122.9734513 48.43002916,-122.9397875 48.45568877,-122.9060839 48.4813462,-122.8723404 48.50700146,-122.89178 48.53265454,-122.9112426 48.55830545,-122.9307282 48.58395418,-122.964497 48.55830545))
636551|1|21|-122.6329787|48.50700146|POLYGON((-122.6449704 48.55830545,-122.6788882 48.53265454,-122.712766 48.50700146,-122.6934436 48.4813462,-122.674144 48.45568877,-122.6548673 48.43002916,-122.6210153 48.45568877,-122.5871234 48.4813462,-122.5531915 48.50700146,-122.5724423 48.53265454,-122.591716 48.55830545,-122.6110124 48.58395418,-122.6449704 48.55830545))
636552|1|21|-122.4734043|48.50700146|POLYGON((-122.4852071 48.55830545,-122.5192194 48.53265454,-122.5531915 48.50700146,-122.5339634 48.4813462,-122.514758 48.45568877,-122.4955752 48.43002916,-122.4616293 48.45568877,-122.4276432 48.4813462,-122.393617 48.50700146,-122.4127735 48.53265454,-122.4319527 48.55830545,-122.4511545 48.58395418,-122.4852071 48.55830545))
636553|1|21|-122.3138298|48.50700146|POLYGON((-122.3254438 48.55830545,-122.3595506 48.53265454,-122.393617 48.50700146,-122.3744832 48.4813462,-122.3553719 48.45568877,-122.3362832 48.43002916,-122.3022432 48.45568877,-122.268163 48.4813462,-122.2340426 48.50700146,-122.2531047 48.53265454,-122.2721893 48.55830545,-122.2912966 48.58395418,-122.3254438 48.55830545))
636554|1|26|-122.1542553|48.50700146|POLYGON((-122.1656805 48.55830545,-122.1998817 48.53265454,-122.2340426 48.50700146,-122.215003 48.4813462,-122.1959858 48.45568877,-122.1769912 48.43002916,-122.1428571 48.45568877,-122.1086828 48.4813462,-122.0744681 48.50700146,-122.0934358 48.53265454,-122.112426 48.55830545,-122.1314387 48.58395418,-122.1656805 48.55830545))
636556|1|20|-121.8351064|48.50700146|POLYGON((-121.8461538 48.55830545,-121.8805441 48.53265454,-121.9148936 48.50700146,-121.8960425 48.4813462,-121.8772137 48.45568877,-121.8584071 48.43002916,-121.824085 48.45568877,-121.7897224 48.4813462,-121.7553191 48.50700146,-121.7740982 48.53265454,-121.7928994 48.55830545,-121.8117229 48.58395418,-121.8461538 48.55830545))
636569|14|13|-119.7606383|48.50700146|POLYGON((-119.7692308 48.55830545,-119.8048492 48.53265454,-119.8404255 48.50700146,-119.8227998 48.4813462,-119.8051948 48.45568877,-119.7876106 48.43002916,-119.7520661 48.45568877,-119.7164796 48.4813462,-119.6808511 48.50700146,-119.6984033 48.53265454,-119.7159763 48.55830545,-119.7335702 48.58395418,-119.7692308 48.55830545))
636587|1|21|-116.8882979|48.50700146|POLYGON((-116.8934911 48.55830545,-116.9308102 48.53265454,-116.9680851 48.50700146,-116.9521559 48.4813462,-116.9362456 48.45568877,-116.920354 48.43002916,-116.8831169 48.45568877,-116.8458358 48.4813462,-116.8085106 48.50700146,-116.8243643 48.53265454,-116.8402367 48.55830545,-116.8561279 48.58395418,-116.8934911 48.55830545))
636605|5|4|-114.0159574|48.50700146|POLYGON((-114.0177515 48.55830545,-114.0567711 48.53265454,-114.0957447 48.50700146,-114.0815121 48.4813462,-114.0672963 48.45568877,-114.0530973 48.43002916,-114.0141677 48.45568877,-113.975192 48.4813462,-113.9361702 48.50700146,-113.9503253 48.53265454,-113.964497 48.55830545,-113.9786856 48.58395418,-114.0177515 48.55830545))
636610|5|4|-113.2180851|48.50700146|POLYGON((-113.2189349 48.55830545,-113.258427 48.53265454,-113.2978723 48.50700146,-113.284111 48.4813462,-113.270366 48.45568877,-113.2566372 48.43002916,-113.2172373 48.45568877,-113.1777909 48.4813462,-113.1382979 48.50700146,-113.1519811 48.53265454,-113.1656805 48.55830545,-113.1793961 48.58395418,-113.2189349 48.55830545))
636611|13|12|-113.0585106|48.50700146|POLYGON((-113.0591716 48.55830545,-113.0987581 48.53265454,-113.1382979 48.50700146,-113.1246308 48.4813462,-113.1109799 48.45568877,-113.0973451 48.43002916,-113.0578512 48.45568877,-113.0183107 48.4813462,-112.9787234 48.50700146,-112.9923122 48.53265454,-113.0059172 48.55830545,-113.0195382 48.58395418,-113.0591716 48.55830545))
636619|1|21|-111.7819149|48.50700146|POLYGON((-111.7810651 48.55830545,-111.8214075 48.53265454,-111.8617021 48.50700146,-111.8487891 48.4813462,-111.8358914 48.45568877,-111.8230088 48.43002916,-111.7827627 48.45568877,-111.742469 48.4813462,-111.7021277 48.50700146,-111.7149616 48.53265454,-111.7278107 48.55830545,-111.740675 48.58395418,-111.7810651 48.55830545))
636624|1|21|-110.9840426|48.50700146|POLYGON((-110.9822485 48.55830545,-111.0230633 48.53265454,-111.0638298 48.50700146,-111.0513881 48.4813462,-111.038961 48.45568877,-111.0265487 48.43002916,-110.9858323 48.45568877,-110.9450679 48.4813462,-110.9042553 48.50700146,-110.9166174 48.53265454,-110.9289941 48.55830545,-110.9413854 48.58395418,-110.9822485 48.55830545))
636627|3|2|-110.5053191|48.50700146|POLYGON((-110.5029586 48.55830545,-110.5440568 48.53265454,-110.5851064 48.50700146,-110.5729474 48.4813462,-110.5608028 48.45568877,-110.5486726 48.43002916,-110.5076741 48.45568877,-110.4666273 48.4813462,-110.4255319 48.50700146,-110.4376109 48.53265454,-110.4497041 48.55830545,-110.4618117 48.58395418,-110.5029586 48.55830545))
636628|1|22|-110.3457447|48.50700146|POLYGON((-110.3431953 48.55830545,-110.3843879 48.53265454,-110.4255319 48.50700146,-110.4134672 48.4813462,-110.4014168 48.45568877,-110.3893805 48.43002916,-110.3482881 48.45568877,-110.3071471 48.4813462,-110.2659574 48.50700146,-110.277942 48.53265454,-110.2899408 48.55830545,-110.3019538 48.58395418,-110.3431953 48.55830545))
636632|1|21|-109.7074468|48.50700146|POLYGON((-109.704142 48.55830545,-109.7457126 48.53265454,-109.787234 48.50700146,-109.7755464 48.4813462,-109.7638725 48.45568877,-109.7522124 48.43002916,-109.7107438 48.45568877,-109.6692262 48.4813462,-109.6276596 48.50700146,-109.6392667 48.53265454,-109.6508876 48.55830545,-109.6625222 48.58395418,-109.704142 48.55830545))
636633|12|11|-109.5478723|48.50700146|POLYGON((-109.5443787 48.55830545,-109.5860438 48.53265454,-109.6276596 48.50700146,-109.6160662 48.4813462,-109.6044864 48.45568877,-109.5929204 48.43002916,-109.5513577 48.45568877,-109.509746 48.4813462,-109.4680851 48.50700146,-109.4795979 48.53265454,-109.4911243 48.55830545,-109.5026643 48.58395418,-109.5443787 48.55830545))
636638|5|4|-108.75|48.50700146|POLYGON((-108.7455621 48.55830545,-108.7876996 48.53265454,-108.8297872 48.50700146,-108.8186651 48.4813462,-108.8075561 48.45568877,-108.7964602 48.43002916,-108.7544274 48.45568877,-108.7123449 48.4813462,-108.6702128 48.50700146,-108.6812537 48.53265454,-108.6923077 48.55830545,-108.7033748 48.58395418,-108.7455621 48.55830545))
636665|3|2|-104.4414894|48.50700146|POLYGON((-104.4319527 48.55830545,-104.476641 48.53265454,-104.5212766 48.50700146,-104.5126994 48.4813462,-104.5041322 48.45568877,-104.4955752 48.43002916,-104.4510035 48.45568877,-104.4063792 48.4813462,-104.3617021 48.50700146,-104.3701952 48.53265454,-104.3786982 48.55830545,-104.3872114 48.58395418,-104.4319527 48.55830545))
636676|12|11|-102.6861702|48.50700146|POLYGON((-102.6745562 48.55830545,-102.7202839 48.53265454,-102.7659574 48.50700146,-102.758417 48.4813462,-102.7508855 48.45568877,-102.7433628 48.43002916,-102.6977568 48.45568877,-102.6520969 48.4813462,-102.606383 48.50700146,-102.613838 48.53265454,-102.6213018 48.55830545,-102.6287744 48.58395418,-102.6745562 48.55830545))
636685|12|11|-101.25|48.50700146|POLYGON((-101.2366864 48.55830545,-101.2832643 48.53265454,-101.3297872 48.50700146,-101.3230951 48.4813462,-101.3164109 48.45568877,-101.3097345 48.43002916,-101.2632822 48.45568877,-101.216775 48.4813462,-101.1702128 48.50700146,-101.1768185 48.53265454,-101.183432 48.55830545,-101.1900533 48.58395418,-101.2366864 48.55830545))
636698|12|11|-99.17553191|48.50700146|POLYGON((-99.15976331 48.55830545,-99.20756949 48.53265454,-99.25531915 48.50700146,-99.24985233 48.4813462,-99.24439197 48.45568877,-99.23893805 48.43002916,-99.19126328 48.45568877,-99.14353219 48.4813462,-99.09574468 48.50700146,-99.1011236 48.53265454,-99.10650888 48.55830545,-99.11190053 48.58395418,-99.15976331 48.55830545))
636701|12|11|-98.69680851|48.50700146|POLYGON((-98.68047337 48.55830545,-98.72856298 48.53265454,-98.77659574 48.50700146,-98.7714117 48.4813462,-98.76623377 48.45568877,-98.76106195 48.43002916,-98.71310508 48.45568877,-98.66509155 48.4813462,-98.61702128 48.50700146,-98.62211709 48.53265454,-98.62721893 48.55830545,-98.63232682 48.58395418,-98.68047337 48.55830545))
636706|12|11|-97.89893617|48.50700146|POLYGON((-97.8816568 48.55830545,-97.93021881 48.53265454,-97.9787234 48.50700146,-97.97401063 48.4813462,-97.96930342 48.45568877,-97.96460177 48.43002916,-97.91617473 48.45568877,-97.86769049 48.4813462,-97.81914894 48.50700146,-97.82377292 48.53265454,-97.82840237 48.55830545,-97.8330373 48.58395418,-97.8816568 48.55830545))
636734|12|11|-93.43085106|48.50700146|POLYGON((-93.40828402 48.55830545,-93.45949143 48.53265454,-93.5106383 48.50700146,-93.50856468 48.4813462,-93.50649351 48.45568877,-93.50442478 48.43002916,-93.45336482 48.45568877,-93.40224454 48.4813462,-93.35106383 48.50700146,-93.35304554 48.53265454,-93.35502959 48.55830545,-93.35701599 48.58395418,-93.40828402 48.55830545))
638810|1|21|-122.5752212|48.43002916|POLYGON((-122.5871234 48.4813462,-122.6210153 48.45568877,-122.6548673 48.43002916,-122.6356132 48.40436736,-122.6163819 48.37870339,-122.5971731 48.35303723,-122.5633471 48.37870339,-122.5294811 48.40436736,-122.4955752 48.43002916,-122.514758 48.45568877,-122.5339634 48.4813462,-122.5531915 48.50700146,-122.5871234 48.4813462))
638811|1|21|-122.4159292|48.43002916|POLYGON((-122.4276432 48.4813462,-122.4616293 48.45568877,-122.4955752 48.43002916,-122.4764151 48.40436736,-122.4572775 48.37870339,-122.4381625 48.35303723,-122.4042428 48.37870339,-122.370283 48.40436736,-122.3362832 48.43002916,-122.3553719 48.45568877,-122.3744832 48.4813462,-122.393617 48.50700146,-122.4276432 48.4813462))
638812|1|21|-122.2566372|48.43002916|POLYGON((-122.268163 48.4813462,-122.3022432 48.45568877,-122.3362832 48.43002916,-122.317217 48.40436736,-122.2981732 48.37870339,-122.2791519 48.35303723,-122.2451385 48.37870339,-122.2110849 48.40436736,-122.1769912 48.43002916,-122.1959858 48.45568877,-122.215003 48.4813462,-122.2340426 48.50700146,-122.268163 48.4813462))
638825|1|16|-120.1858407|48.43002916|POLYGON((-120.1949203 48.4813462,-120.2302243 48.45568877,-120.2654867 48.43002916,-120.2476415 48.40436736,-120.2298173 48.37870339,-120.2120141 48.35303723,-120.1767826 48.37870339,-120.1415094 48.40436736,-120.1061947 48.43002916,-120.1239669 48.45568877,-120.1417602 48.4813462,-120.1595745 48.50700146,-120.1949203 48.4813462))
638829|1|21|-119.5486726|48.43002916|POLYGON((-119.5569994 48.4813462,-119.59268 48.45568877,-119.6283186 48.43002916,-119.6108491 48.40436736,-119.5934001 48.37870339,-119.5759717 48.35303723,-119.5403654 48.37870339,-119.504717 48.40436736,-119.4690265 48.43002916,-119.4864227 48.45568877,-119.5038393 48.4813462,-119.5212766 48.50700146,-119.5569994 48.4813462))
638839|13|12|-117.9557522|48.43002916|POLYGON((-117.9621973 48.4813462,-117.9988194 48.45568877,-118.0353982 48.43002916,-118.0188679 48.40436736,-118.0023571 48.37870339,-117.9858657 48.35303723,-117.9493223 48.37870339,-117.9127358 48.40436736,-117.8761062 48.43002916,-117.892562 48.45568877,-117.9090372 48.4813462,-117.9255319 48.50700146,-117.9621973 48.4813462))
638852|4|3|-115.8849558|48.43002916|POLYGON((-115.8889545 48.4813462,-115.9268005 48.45568877,-115.9646018 48.43002916,-115.9492925 48.40436736,-115.9340012 48.37870339,-115.9187279 48.35303723,-115.8809664 48.37870339,-115.8431604 48.40436736,-115.8053097 48.43002916,-115.8205431 48.45568877,-115.8357944 48.4813462,-115.8510638 48.50700146,-115.8889545 48.4813462))
638854|9|8|-115.5663717|48.43002916|POLYGON((-115.5699941 48.4813462,-115.6080283 48.45568877,-115.6460177 48.43002916,-115.6308962 48.40436736,-115.6157926 48.37870339,-115.6007067 48.35303723,-115.5627578 48.37870339,-115.5247642 48.40436736,-115.4867257 48.43002916,-115.501771 48.45568877,-115.516834 48.4813462,-115.5319149 48.50700146,-115.5699941 48.4813462))
638861|1|24|-114.4513274|48.43002916|POLYGON((-114.4536326 48.4813462,-114.4923259 48.45568877,-114.5309735 48.43002916,-114.5165094 48.40436736,-114.5020625 48.37870339,-114.4876325 48.35303723,-114.4490277 48.37870339,-114.4103774 48.40436736,-114.3716814 48.43002916,-114.3860685 48.45568877,-114.4004725 48.4813462,-114.4148936 48.50700146,-114.4536326 48.4813462))
638862|12|11|-114.2920354|48.43002916|POLYGON((-114.2941524 48.4813462,-114.3329398 48.45568877,-114.3716814 48.43002916,-114.3573113 48.40436736,-114.3429582 48.37870339,-114.3286219 48.35303723,-114.2899234 48.37870339,-114.2511792 48.40436736,-114.2123894 48.43002916,-114.2266824 48.45568877,-114.2409923 48.4813462,-114.2553191 48.50700146,-114.2941524 48.4813462))
638863|1|21|-114.1327434|48.43002916|POLYGON((-114.1346722 48.4813462,-114.1735537 48.45568877,-114.2123894 48.43002916,-114.1981132 48.40436736,-114.1838539 48.37870339,-114.1696113 48.35303723,-114.1308191 48.37870339,-114.0919811 48.40436736,-114.0530973 48.43002916,-114.0672963 48.45568877,-114.0815121 48.4813462,-114.0957447 48.50700146,-114.1346722 48.4813462))
638864|1|21|-113.9734513|48.43002916|POLYGON((-113.975192 48.4813462,-114.0141677 48.45568877,-114.0530973 48.43002916,-114.0389151 48.40436736,-114.0247496 48.37870339,-114.0106007 48.35303723,-113.9717148 48.37870339,-113.932783 48.40436736,-113.8938053 48.43002916,-113.9079103 48.45568877,-113.9220319 48.4813462,-113.9361702 48.50700146,-113.975192 48.4813462))
638931|12|11|-103.300885|48.43002916|POLYGON((-103.2900177 48.4813462,-103.3353011 48.45568877,-103.380531 48.43002916,-103.3726415 48.40436736,-103.3647613 48.37870339,-103.3568905 48.35303723,-103.3117266 48.37870339,-103.2665094 48.40436736,-103.2212389 48.43002916,-103.2290437 48.45568877,-103.2368576 48.4813462,-103.2446809 48.50700146,-103.2900177 48.4813462))
638943|13|12|-101.3893805|48.43002916|POLYGON((-101.3762552 48.4813462,-101.4226682 48.45568877,-101.4690265 48.43002916,-101.4622642 48.40436736,-101.4555097 48.37870339,-101.4487633 48.35303723,-101.402475 48.37870339,-101.3561321 48.40436736,-101.3097345 48.43002916,-101.3164109 48.45568877,-101.3230951 48.4813462,-101.3297872 48.50700146,-101.3762552 48.4813462))
638944|7|6|-101.2300885|48.43002916|POLYGON((-101.216775 48.4813462,-101.2632822 48.45568877,-101.3097345 48.43002916,-101.303066 48.40436736,-101.2964054 48.37870339,-101.2897527 48.35303723,-101.2433707 48.37870339,-101.196934 48.40436736,-101.1504425 48.43002916,-101.1570248 48.45568877,-101.1636149 48.4813462,-101.1702128 48.50700146,-101.216775 48.4813462))
638952|12|11|-99.95575221|48.43002916|POLYGON((-99.94093325 48.4813462,-99.98819362 48.45568877,-100.0353982 48.43002916,-100.0294811 48.40436736,-100.023571 48.37870339,-100.0176678 48.35303723,-99.97053624 48.37870339,-99.92334906 48.40436736,-99.87610619 48.43002916,-99.88193625 48.45568877,-99.88777318 48.4813462,-99.89361702 48.50700146,-99.94093325 48.4813462))
638957|12|11|-99.15929204|48.43002916|POLYGON((-99.14353219 48.4813462,-99.19126328 48.45568877,-99.23893805 48.43002916,-99.23349057 48.40436736,-99.2280495 48.37870339,-99.22261484 48.35303723,-99.17501473 48.37870339,-99.12735849 48.40436736,-99.07964602 48.43002916,-99.0850059 48.45568877,-99.09037212 48.4813462,-99.09574468 48.50700146,-99.14353219 48.4813462))
638965|11|10|-97.88495575|48.43002916|POLYGON((-97.86769049 48.4813462,-97.91617473 48.45568877,-97.96460177 48.43002916,-97.95990566 48.40436736,-97.95521509 48.37870339,-97.95053004 48.35303723,-97.90218032 48.37870339,-97.85377358 48.40436736,-97.80530973 48.43002916,-97.80991736 48.45568877,-97.81453042 48.4813462,-97.81914894 48.50700146,-97.86769049 48.4813462))
638966|12|11|-97.72566372|48.43002916|POLYGON((-97.70821028 48.4813462,-97.75678867 48.45568877,-97.80530973 48.43002916,-97.80070755 48.40436736,-97.79611078 48.37870339,-97.79151943 48.35303723,-97.74307602 48.37870339,-97.69457547 48.40436736,-97.6460177 48.43002916,-97.65053129 48.45568877,-97.65505021 48.4813462,-97.65957447 48.50700146,-97.70821028 48.4813462))
638968|12|11|-97.40707965|48.43002916|POLYGON((-97.38924985 48.4813462,-97.43801653 48.45568877,-97.48672566 48.43002916,-97.48231132 48.40436736,-97.47790218 48.37870339,-97.47349823 48.35303723,-97.42486741 48.37870339,-97.37617925 48.40436736,-97.32743363 48.43002916,-97.33175915 48.45568877,-97.33608978 48.4813462,-97.34042553 48.50700146,-97.38924985 48.4813462))
638971|12|11|-96.92920354|48.43002916|POLYGON((-96.91080921 48.4813462,-96.95985832 48.45568877,-97.00884956 48.43002916,-97.00471698 48.40436736,-97.00058928 48.37870339,-96.99646643 48.35303723,-96.94755451 48.37870339,-96.89858491 48.40436736,-96.84955752 48.43002916,-96.85360094 48.45568877,-96.85764914 48.4813462,-96.86170213 48.50700146,-96.91080921 48.4813462))
641060|1|21|-124.5848057|48.35303723|POLYGON((-124.5990566 48.40436736,-124.631703 48.37870339,-124.664311 48.35303723,-124.6439082 48.32736888,-124.6235294 48.30169834,-124.6031746 48.27602562,-124.5705882 48.30169834,-124.5379635 48.32736888,-124.5053004 48.35303723,-124.5256335 48.37870339,-124.5459906 48.40436736,-124.5663717 48.43002916,-124.5990566 48.40436736))
641072|1|25|-122.6766784|48.35303723|POLYGON((-122.6886792 48.40436736,-122.7224514 48.37870339,-122.7561837 48.35303723,-122.7369041 48.32736888,-122.7176471 48.30169834,-122.6984127 48.27602562,-122.6647059 48.30169834,-122.6309594 48.32736888,-122.5971731 48.35303723,-122.6163819 48.37870339,-122.6356132 48.40436736,-122.6548673 48.43002916,-122.6886792 48.40436736))
641073|1|21|-122.5176678|48.35303723|POLYGON((-122.5294811 48.40436736,-122.5633471 48.37870339,-122.5971731 48.35303723,-122.5779871 48.32736888,-122.5588235 48.30169834,-122.5396825 48.27602562,-122.5058824 48.30169834,-122.4720424 48.32736888,-122.4381625 48.35303723,-122.4572775 48.37870339,-122.4764151 48.40436736,-122.4955752 48.43002916,-122.5294811 48.40436736))
641074|1|21|-122.3586572|48.35303723|POLYGON((-122.370283 48.40436736,-122.4042428 48.37870339,-122.4381625 48.35303723,-122.41907 48.32736888,-122.4 48.30169834,-122.3809524 48.27602562,-122.3470588 48.30169834,-122.3131254 48.32736888,-122.2791519 48.35303723,-122.2981732 48.37870339,-122.317217 48.40436736,-122.3362832 48.43002916,-122.370283 48.40436736))
641075|1|21|-122.1996466|48.35303723|POLYGON((-122.2110849 48.40436736,-122.2451385 48.37870339,-122.2791519 48.35303723,-122.260153 48.32736888,-122.2411765 48.30169834,-122.2222222 48.27602562,-122.1882353 48.30169834,-122.1542084 48.32736888,-122.1201413 48.35303723,-122.1390689 48.37870339,-122.1580189 48.40436736,-122.1769912 48.43002916,-122.2110849 48.40436736))
641087|14|13|-120.2915194|48.35303723|POLYGON((-120.3007075 48.40436736,-120.3358869 48.37870339,-120.3710247 48.35303723,-120.3531489 48.32736888,-120.3352941 48.30169834,-120.3174603 48.27602562,-120.2823529 48.30169834,-120.2472042 48.32736888,-120.2120141 48.35303723,-120.2298173 48.37870339,-120.2476415 48.40436736,-120.2654867 48.43002916,-120.3007075 48.40436736))
641088|1|21|-120.1325088|48.35303723|POLYGON((-120.1415094 48.40436736,-120.1767826 48.37870339,-120.2120141 48.35303723,-120.1942319 48.32736888,-120.1764706 48.30169834,-120.1587302 48.27602562,-120.1235294 48.30169834,-120.0882872 48.32736888,-120.0530035 48.35303723,-120.070713 48.37870339,-120.0884434 48.40436736,-120.1061947 48.43002916,-120.1415094 48.40436736))
641091|1|21|-119.655477|48.35303723|POLYGON((-119.6639151 48.40436736,-119.6994697 48.37870339,-119.7349823 48.35303723,-119.7174809 48.32736888,-119.7 48.30169834,-119.6825397 48.27602562,-119.6470588 48.30169834,-119.6115362 48.32736888,-119.5759717 48.35303723,-119.5934001 48.37870339,-119.6108491 48.40436736,-119.6283186 48.43002916,-119.6639151 48.40436736))
641106|1|21|-117.270318|48.35303723|POLYGON((-117.2759434 48.40436736,-117.3129051 48.37870339,-117.3498233 48.35303723,-117.3337257 48.32736888,-117.3176471 48.30169834,-117.3015873 48.27602562,-117.2647059 48.30169834,-117.227781 48.32736888,-117.1908127 48.35303723,-117.2068356 48.37870339,-117.2228774 48.40436736,-117.2389381 48.43002916,-117.2759434 48.40436736))
641110|1|21|-116.6342756|48.35303723|POLYGON((-116.6391509 48.40436736,-116.6764879 48.37870339,-116.7137809 48.35303723,-116.6980577 48.32736888,-116.6823529 48.30169834,-116.6666667 48.27602562,-116.6294118 48.30169834,-116.592113 48.32736888,-116.5547703 48.35303723,-116.5704184 48.37870339,-116.5860849 48.40436736,-116.6017699 48.43002916,-116.6391509 48.40436736))
641111|1|16|-116.475265|48.35303723|POLYGON((-116.4799528 48.40436736,-116.5173836 48.37870339,-116.5547703 48.35303723,-116.5391407 48.32736888,-116.5235294 48.30169834,-116.5079365 48.27602562,-116.4705882 48.30169834,-116.433196 48.32736888,-116.3957597 48.35303723,-116.4113141 48.37870339,-116.4268868 48.40436736,-116.4424779 48.43002916,-116.4799528 48.40436736))
641117|1|21|-115.5212014|48.35303723|POLYGON((-115.5247642 48.40436736,-115.5627578 48.37870339,-115.6007067 48.35303723,-115.5856386 48.32736888,-115.5705882 48.30169834,-115.5555556 48.27602562,-115.5176471 48.30169834,-115.4796939 48.32736888,-115.4416961 48.35303723,-115.4566883 48.37870339,-115.4716981 48.40436736,-115.4867257 48.43002916,-115.5247642 48.40436736))
641125|1|21|-114.2491166|48.35303723|POLYGON((-114.2511792 48.40436736,-114.2899234 48.37870339,-114.3286219 48.35303723,-114.3143025 48.32736888,-114.3 48.30169834,-114.2857143 48.27602562,-114.2470588 48.30169834,-114.2083579 48.32736888,-114.1696113 48.35303723,-114.1838539 48.37870339,-114.1981132 48.40436736,-114.2123894 48.43002916,-114.2511792 48.40436736))
641126|1|21|-114.090106|48.35303723|POLYGON((-114.0919811 48.40436736,-114.1308191 48.37870339,-114.1696113 48.35303723,-114.1553855 48.32736888,-114.1411765 48.30169834,-114.1269841 48.27602562,-114.0882353 48.30169834,-114.0494408 48.32736888,-114.0106007 48.35303723,-114.0247496 48.37870339,-114.0389151 48.40436736,-114.0530973 48.43002916,-114.0919811 48.40436736))
641165|1|23|-107.8886926|48.35303723|POLYGON((-107.8832547 48.40436736,-107.9257513 48.37870339,-107.9681979 48.35303723,-107.9576221 48.32736888,-107.9470588 48.30169834,-107.9365079 48.27602562,-107.8941176 48.30169834,-107.8516775 48.32736888,-107.8091873 48.35303723,-107.8196818 48.37870339,-107.8301887 48.40436736,-107.840708 48.43002916,-107.8832547 48.40436736))
641192|1|22|-103.5954064|48.35303723|POLYGON((-103.5849057 48.40436736,-103.6299352 48.37870339,-103.6749117 48.35303723,-103.6668629 48.32736888,-103.6588235 48.30169834,-103.6507937 48.27602562,-103.6058824 48.30169834,-103.5609182 48.32736888,-103.5159011 48.35303723,-103.5238656 48.37870339,-103.5318396 48.40436736,-103.539823 48.43002916,-103.5849057 48.40436736))
641195|3|2|-103.1183746|48.35303723|POLYGON((-103.1073113 48.40436736,-103.1526223 48.37870339,-103.1978799 48.35303723,-103.1901118 48.32736888,-103.1823529 48.30169834,-103.1746032 48.27602562,-103.1294118 48.30169834,-103.0841672 48.32736888,-103.0388693 48.35303723,-103.0465527 48.37870339,-103.0542453 48.40436736,-103.0619469 48.43002916,-103.1073113 48.40436736))
641196|8|7|-102.959364|48.35303723|POLYGON((-102.9481132 48.40436736,-102.993518 48.37870339,-103.0388693 48.35303723,-103.0311948 48.32736888,-103.0235294 48.30169834,-103.015873 48.27602562,-102.9705882 48.30169834,-102.9252501 48.32736888,-102.8798587 48.35303723,-102.8874484 48.37870339,-102.8950472 48.40436736,-102.9026549 48.43002916,-102.9481132 48.40436736))
641200|1|20|-102.3233216|48.35303723|POLYGON((-102.3113208 48.40436736,-102.3571008 48.37870339,-102.4028269 48.35303723,-102.3955268 48.32736888,-102.3882353 48.30169834,-102.3809524 48.27602562,-102.3352941 48.30169834,-102.2895821 48.32736888,-102.2438163 48.35303723,-102.2510312 48.37870339,-102.2582547 48.40436736,-102.2654867 48.43002916,-102.3113208 48.40436736))
641206|5|4|-101.369258|48.35303723|POLYGON((-101.3561321 48.40436736,-101.402475 48.37870339,-101.4487633 48.35303723,-101.4420247 48.32736888,-101.4352941 48.30169834,-101.4285714 48.27602562,-101.3823529 48.30169834,-101.33608 48.32736888,-101.2897527 48.35303723,-101.2964054 48.37870339,-101.303066 48.40436736,-101.3097345 48.43002916,-101.3561321 48.40436736))
641208|12|11|-101.0512367|48.35303723|POLYGON((-101.0377358 48.40436736,-101.0842664 48.37870339,-101.130742 48.35303723,-101.1241907 48.32736888,-101.1176471 48.30169834,-101.1111111 48.27602562,-101.0647059 48.30169834,-101.018246 48.32736888,-100.9717314 48.35303723,-100.9781968 48.37870339,-100.9846698 48.40436736,-100.9911504 48.43002916,-101.0377358 48.40436736))
641215|12|11|-99.93816254|48.35303723|POLYGON((-99.92334906 48.40436736,-99.97053624 48.37870339,-100.0176678 48.35303723,-100.0117716 48.32736888,-100.0058824 48.30169834,-100 48.27602562,-99.95294118 48.30169834,-99.90582696 48.32736888,-99.85865724 48.35303723,-99.86446671 48.37870339,-99.87028302 48.40436736,-99.87610619 48.43002916,-99.92334906 48.40436736))
641224|12|11|-98.50706714|48.35303723|POLYGON((-98.49056604 48.40436736,-98.53859753 48.37870339,-98.58657244 48.35303723,-98.58151854 48.32736888,-98.57647059 48.30169834,-98.57142857 48.27602562,-98.52352941 48.30169834,-98.47557387 48.32736888,-98.42756184 48.35303723,-98.43252799 48.37870339,-98.4375 48.40436736,-98.44247788 48.43002916,-98.49056604 48.40436736))
641230|12|11|-97.55300353|48.35303723|POLYGON((-97.53537736 48.40436736,-97.58397171 48.37870339,-97.63250883 48.35303723,-97.62801648 48.32736888,-97.62352941 48.30169834,-97.61904762 48.27602562,-97.57058824 48.30169834,-97.52207181 48.32736888,-97.47349823 48.35303723,-97.47790218 48.37870339,-97.48231132 48.40436736,-97.48672566 48.43002916,-97.53537736 48.40436736))
641234|12|11|-96.91696113|48.35303723|POLYGON((-96.89858491 48.40436736,-96.94755451 48.37870339,-96.99646643 48.35303723,-96.99234844 48.32736888,-96.98823529 48.30169834,-96.98412698 48.27602562,-96.93529412 48.30169834,-96.88640377 48.32736888,-96.83745583 48.35303723,-96.84148497 48.37870339,-96.84551887 48.40436736,-96.84955752 48.43002916,-96.89858491 48.40436736))
641235|12|11|-96.75795053|48.35303723|POLYGON((-96.73938679 48.40436736,-96.78845021 48.37870339,-96.83745583 48.35303723,-96.83343143 48.32736888,-96.82941176 48.30169834,-96.82539683 48.27602562,-96.77647059 48.30169834,-96.72748676 48.32736888,-96.67844523 48.35303723,-96.68238067 48.37870339,-96.68632075 48.40436736,-96.69026549 48.43002916,-96.73938679 48.40436736))
641239|12|11|-96.12190813|48.35303723|POLYGON((-96.10259434 48.40436736,-96.152033 48.37870339,-96.20141343 48.35303723,-96.19776339 48.32736888,-96.19411765 48.30169834,-96.19047619 48.27602562,-96.14117647 48.30169834,-96.09181872 48.32736888,-96.04240283 48.35303723,-96.04596346 48.37870339,-96.0495283 48.40436736,-96.05309735 48.43002916,-96.10259434 48.40436736))
641255|12|11|-93.57773852|48.35303723|POLYGON((-93.55542453 48.40436736,-93.60636417 48.37870339,-93.65724382 48.35303723,-93.65509123 48.32736888,-93.65294118 48.30169834,-93.65079365 48.27602562,-93.6 48.30169834,-93.54914656 48.32736888,-93.49823322 48.35303723,-93.50029464 48.37870339,-93.50235849 48.40436736,-93.50442478 48.43002916,-93.55542453 48.40436736))
643338|1|21|-122.7777778|48.27602562|POLYGON((-122.7898764 48.32736888,-122.8235294 48.30169834,-122.8571429 48.27602562,-122.8378378 48.2503507,-122.8185555 48.22467359,-122.7992958 48.19899428,-122.7657076 48.22467359,-122.7320799 48.2503507,-122.6984127 48.27602562,-122.7176471 48.30169834,-122.7369041 48.32736888,-122.7561837 48.35303723,-122.7898764 48.32736888))
643339|1|25|-122.6190476|48.27602562|POLYGON((-122.6309594 48.32736888,-122.6647059 48.30169834,-122.6984127 48.27602562,-122.6792009 48.2503507,-122.6600117 48.22467359,-122.6408451 48.19899428,-122.6071638 48.22467359,-122.573443 48.2503507,-122.5396825 48.27602562,-122.5588235 48.30169834,-122.5779871 48.32736888,-122.5971731 48.35303723,-122.6309594 48.32736888))
643340|1|21|-122.4603175|48.27602562|POLYGON((-122.4720424 48.32736888,-122.5058824 48.30169834,-122.5396825 48.27602562,-122.520564 48.2503507,-122.501468 48.22467359,-122.4823944 48.19899428,-122.4486201 48.22467359,-122.4148061 48.2503507,-122.3809524 48.27602562,-122.4 48.30169834,-122.41907 48.32736888,-122.4381625 48.35303723,-122.4720424 48.32736888))
643341|1|21|-122.3015873|48.27602562|POLYGON((-122.3131254 48.32736888,-122.3470588 48.30169834,-122.3809524 48.27602562,-122.3619271 48.2503507,-122.3429243 48.22467359,-122.3239437 48.19899428,-122.2900763 48.22467359,-122.2561692 48.2503507,-122.2222222 48.27602562,-122.2411765 48.30169834,-122.260153 48.32736888,-122.2791519 48.35303723,-122.3131254 48.32736888))
643342|1|21|-122.1428571|48.27602562|POLYGON((-122.1542084 48.32736888,-122.1882353 48.30169834,-122.2222222 48.27602562,-122.2032902 48.2503507,-122.1843805 48.22467359,-122.165493 48.19899428,-122.1315326 48.22467359,-122.0975323 48.2503507,-122.0634921 48.27602562,-122.0823529 48.30169834,-122.101236 48.32736888,-122.1201413 48.35303723,-122.1542084 48.32736888))
643343|1|21|-121.984127|48.27602562|POLYGON((-121.9952913 48.32736888,-122.0294118 48.30169834,-122.0634921 48.27602562,-122.0446533 48.2503507,-122.0258368 48.22467359,-122.0070423 48.19899428,-121.9729888 48.22467359,-121.9388954 48.2503507,-121.9047619 48.27602562,-121.9235294 48.30169834,-121.942319 48.32736888,-121.9611307 48.35303723,-121.9952913 48.32736888))
643345|1|21|-121.6666667|48.27602562|POLYGON((-121.6774573 48.32736888,-121.7117647 48.30169834,-121.7460317 48.27602562,-121.7273796 48.2503507,-121.7087493 48.22467359,-121.6901408 48.19899428,-121.6559014 48.22467359,-121.6216216 48.2503507,-121.5873016 48.27602562,-121.6058824 48.30169834,-121.624485 48.32736888,-121.6431095 48.35303723,-121.6774573 48.32736888))
643370|6|5|-117.6984127|48.27602562|POLYGON((-117.7045321 48.32736888,-117.7411765 48.30169834,-117.7777778 48.27602562,-117.7614571 48.2503507,-117.7451556 48.22467359,-117.7288732 48.19899428,-117.6923077 48.22467359,-117.6556992 48.2503507,-117.6190476 48.27602562,-117.6352941 48.30169834,-117.6515597 48.32736888,-117.6678445 48.35303723,-117.7045321 48.32736888))
643371|1|21|-117.5396825|48.27602562|POLYGON((-117.5456151 48.32736888,-117.5823529 48.30169834,-117.6190476 48.27602562,-117.6028202 48.2503507,-117.5866119 48.22467359,-117.5704225 48.19899428,-117.5337639 48.22467359,-117.4970623 48.2503507,-117.4603175 48.27602562,-117.4764706 48.30169834,-117.4926427 48.32736888,-117.5088339 48.35303723,-117.5456151 48.32736888))
643377|1|21|-116.5873016|48.27602562|POLYGON((-116.592113 48.32736888,-116.6294118 48.30169834,-116.6666667 48.27602562,-116.6509988 48.2503507,-116.6353494 48.22467359,-116.6197183 48.19899428,-116.5825015 48.22467359,-116.5452409 48.2503507,-116.5079365 48.27602562,-116.5235294 48.30169834,-116.5391407 48.32736888,-116.5547703 48.35303723,-116.592113 48.32736888))
643391|1|21|-114.3650794|48.27602562|POLYGON((-114.3672749 48.32736888,-114.4058824 48.30169834,-114.4444444 48.27602562,-114.4300823 48.2503507,-114.4157369 48.22467359,-114.4014085 48.19899428,-114.362889 48.22467359,-114.3243243 48.2503507,-114.2857143 48.27602562,-114.3 48.30169834,-114.3143025 48.32736888,-114.3286219 48.35303723,-114.3672749 48.32736888))
643392|1|20|-114.2063492|48.27602562|POLYGON((-114.2083579 48.32736888,-114.2470588 48.30169834,-114.2857143 48.27602562,-114.2714454 48.2503507,-114.2571932 48.22467359,-114.2429577 48.19899428,-114.2043453 48.22467359,-114.1656874 48.2503507,-114.1269841 48.27602562,-114.1411765 48.30169834,-114.1553855 48.32736888,-114.1696113 48.35303723,-114.2083579 48.32736888))
643419|5|4|-109.9206349|48.27602562|POLYGON((-109.9175986 48.32736888,-109.9588235 48.30169834,-110 48.27602562,-109.9882491 48.2503507,-109.976512 48.22467359,-109.9647887 48.19899428,-109.9236641 48.22467359,-109.8824912 48.2503507,-109.8412698 48.27602562,-109.8529412 48.30169834,-109.8646263 48.32736888,-109.8763251 48.35303723,-109.9175986 48.32736888))
643420|5|4|-109.7619048|48.27602562|POLYGON((-109.7586816 48.32736888,-109.8 48.30169834,-109.8412698 48.27602562,-109.8296122 48.2503507,-109.8179683 48.22467359,-109.806338 48.19899428,-109.7651204 48.22467359,-109.7238543 48.2503507,-109.6825397 48.27602562,-109.6941176 48.30169834,-109.7057092 48.32736888,-109.7173145 48.35303723,-109.7586816 48.32736888))
643440|12|11|-106.5873016|48.27602562|POLYGON((-106.5803414 48.32736888,-106.6235294 48.30169834,-106.6666667 48.27602562,-106.6568743 48.2503507,-106.6470934 48.22467359,-106.6373239 48.19899428,-106.5942454 48.22467359,-106.5511163 48.2503507,-106.5079365 48.27602562,-106.5176471 48.30169834,-106.527369 48.32736888,-106.5371025 48.35303723,-106.5803414 48.32736888))
643459|3|2|-103.5714286|48.27602562|POLYGON((-103.5609182 48.32736888,-103.6058824 48.30169834,-103.6507937 48.27602562,-103.6427732 48.2503507,-103.6347622 48.22467359,-103.6267606 48.19899428,-103.5819143 48.22467359,-103.5370153 48.2503507,-103.4920635 48.27602562,-103.5 48.30169834,-103.5079459 48.32736888,-103.5159011 48.35303723,-103.5609182 48.32736888))
643461|12|11|-103.2539683|48.27602562|POLYGON((-103.2430842 48.32736888,-103.2882353 48.30169834,-103.3333333 48.27602562,-103.3254994 48.2503507,-103.3176747 48.22467359,-103.3098592 48.19899428,-103.2648268 48.22467359,-103.2197415 48.2503507,-103.1746032 48.27602562,-103.1823529 48.30169834,-103.1901118 48.32736888,-103.1978799 48.35303723,-103.2430842 48.32736888))
643465|3|2|-102.6190476|48.27602562|POLYGON((-102.6074161 48.32736888,-102.6529412 48.30169834,-102.6984127 48.27602562,-102.6909518 48.2503507,-102.6834997 48.22467359,-102.6760563 48.19899428,-102.6306518 48.22467359,-102.5851939 48.2503507,-102.5396825 48.27602562,-102.5470588 48.30169834,-102.5544438 48.32736888,-102.5618375 48.35303723,-102.6074161 48.32736888))
643466|12|11|-102.4603175|48.27602562|POLYGON((-102.4484991 48.32736888,-102.4941176 48.30169834,-102.5396825 48.27602562,-102.5323149 48.2503507,-102.524956 48.22467359,-102.5176056 48.19899428,-102.472108 48.22467359,-102.426557 48.2503507,-102.3809524 48.27602562,-102.3882353 48.30169834,-102.3955268 48.32736888,-102.4028269 48.35303723,-102.4484991 48.32736888))
643467|1|24|-102.3015873|48.27602562|POLYGON((-102.2895821 48.32736888,-102.3352941 48.30169834,-102.3809524 48.27602562,-102.373678 48.2503507,-102.3664122 48.22467359,-102.3591549 48.19899428,-102.3135643 48.22467359,-102.2679201 48.2503507,-102.2222222 48.27602562,-102.2294118 48.30169834,-102.2366098 48.32736888,-102.2438163 48.35303723,-102.2895821 48.32736888))
643472|12|11|-101.5079365|48.27602562|POLYGON((-101.4949971 48.32736888,-101.5411765 48.30169834,-101.5873016 48.27602562,-101.5804935 48.2503507,-101.5736935 48.22467359,-101.5669014 48.19899428,-101.5208456 48.22467359,-101.4747356 48.2503507,-101.4285714 48.27602562,-101.4352941 48.30169834,-101.4420247 48.32736888,-101.4487633 48.35303723,-101.4949971 48.32736888))
643473|12|11|-101.3492063|48.27602562|POLYGON((-101.33608 48.32736888,-101.3823529 48.30169834,-101.4285714 48.27602562,-101.4218566 48.2503507,-101.4151497 48.22467359,-101.4084507 48.19899428,-101.3623018 48.22467359,-101.3160987 48.2503507,-101.2698413 48.27602562,-101.2764706 48.30169834,-101.2831077 48.32736888,-101.2897527 48.35303723,-101.33608 48.32736888))
643474|12|11|-101.1904762|48.27602562|POLYGON((-101.177163 48.32736888,-101.2235294 48.30169834,-101.2698413 48.27602562,-101.2632197 48.2503507,-101.256606 48.22467359,-101.25 48.19899428,-101.2037581 48.22467359,-101.1574618 48.2503507,-101.1111111 48.27602562,-101.1176471 48.30169834,-101.1241907 48.32736888,-101.130742 48.35303723,-101.177163 48.32736888))
643475|12|11|-101.031746|48.27602562|POLYGON((-101.018246 48.32736888,-101.0647059 48.30169834,-101.1111111 48.27602562,-101.1045828 48.2503507,-101.0980622 48.22467359,-101.0915493 48.19899428,-101.0452143 48.22467359,-100.9988249 48.2503507,-100.952381 48.27602562,-100.9588235 48.30169834,-100.9652737 48.32736888,-100.9717314 48.35303723,-101.018246 48.32736888))
643482|12|11|-99.92063492|48.27602562|POLYGON((-99.90582696 48.32736888,-99.95294118 48.30169834,-100 48.27602562,-99.99412456 48.2503507,-99.98825602 48.22467359,-99.98239437 48.19899428,-99.9354081 48.22467359,-99.88836663 48.2503507,-99.84126984 48.27602562,-99.84705882 48.30169834,-99.85285462 48.32736888,-99.85865724 48.35303723,-99.90582696 48.32736888))
643485|12|11|-99.44444444|48.27602562|POLYGON((-99.42907593 48.32736888,-99.47647059 48.30169834,-99.52380952 48.27602562,-99.51821387 48.2503507,-99.51262478 48.22467359,-99.50704225 48.19899428,-99.45977686 48.22467359,-99.41245593 48.2503507,-99.36507937 48.27602562,-99.37058824 48.30169834,-99.37610359 48.32736888,-99.38162544 48.35303723,-99.42907593 48.32736888))
643496|12|11|-97.6984127|48.27602562|POLYGON((-97.68098882 48.32736888,-97.72941176 48.30169834,-97.77777778 48.27602562,-97.77320799 48.2503507,-97.76864357 48.22467359,-97.76408451 48.19899428,-97.71579565 48.22467359,-97.66745006 48.2503507,-97.61904762 48.27602562,-97.62352941 48.30169834,-97.62801648 48.32736888,-97.63250883 48.35303723,-97.68098882 48.32736888))
643498|12|11|-97.38095238|48.27602562|POLYGON((-97.3631548 48.32736888,-97.41176471 48.30169834,-97.46031746 48.27602562,-97.4559342 48.2503507,-97.45155608 48.22467359,-97.4471831 48.19899428,-97.39870816 48.22467359,-97.35017626 48.2503507,-97.3015873 48.27602562,-97.30588235 48.30169834,-97.31018246 48.32736888,-97.31448763 48.35303723,-97.3631548 48.32736888))
643499|12|11|-97.22222222|48.27602562|POLYGON((-97.20423779 48.32736888,-97.25294118 48.30169834,-97.3015873 48.27602562,-97.2972973 48.2503507,-97.29301233 48.22467359,-97.28873239 48.19899428,-97.24016442 48.22467359,-97.19153937 48.2503507,-97.14285714 48.27602562,-97.14705882 48.30169834,-97.15126545 48.32736888,-97.15547703 48.35303723,-97.20423779 48.32736888))
643505|12|11|-96.26984127|48.27602562|POLYGON((-96.25073573 48.32736888,-96.3 48.30169834,-96.34920635 48.27602562,-96.34547591 48.2503507,-96.34174985 48.22467359,-96.33802817 48.19899428,-96.28890194 48.22467359,-96.23971798 48.2503507,-96.19047619 48.27602562,-96.19411765 48.30169834,-96.19776339 48.32736888,-96.20141343 48.35303723,-96.25073573 48.32736888))
643508|12|11|-95.79365079|48.27602562|POLYGON((-95.7739847 48.32736888,-95.82352941 48.30169834,-95.87301587 48.27602562,-95.86956522 48.2503507,-95.86611861 48.22467359,-95.86267606 48.19899428,-95.8132707 48.22467359,-95.76380729 48.2503507,-95.71428571 48.27602562,-95.71764706 48.30169834,-95.72101236 48.32736888,-95.72438163 48.35303723,-95.7739847 48.32736888))
643522|12|11|-93.57142857|48.27602562|POLYGON((-93.54914656 48.32736888,-93.6 48.30169834,-93.65079365 48.27602562,-93.64864865 48.2503507,-93.64650617 48.22467359,-93.6443662 48.19899428,-93.59365825 48.22467359,-93.54289072 48.2503507,-93.49206349 48.27602562,-93.49411765 48.30169834,-93.49617422 48.32736888,-93.49823322 48.35303723,-93.54914656 48.32736888))
645603|4|3|-123.6707746|48.19899428|POLYGON((-123.6839013 48.2503507,-123.7169701 48.22467359,-123.75 48.19899428,-123.7302053 48.17331277,-123.7104338 48.14762906,-123.6906854 48.12194316,-123.6576788 48.14762906,-123.6246334 48.17331277,-123.5915493 48.19899428,-123.6112742 48.22467359,-123.6310223 48.2503507,-123.6507937 48.27602562,-123.6839013 48.2503507))
645604|8|7|-123.5123239|48.19899428|POLYGON((-123.5252644 48.2503507,-123.5584263 48.22467359,-123.5915493 48.19899428,-123.5718475 48.17331277,-123.5521688 48.14762906,-123.5325132 48.12194316,-123.4994138 48.14762906,-123.4662757 48.17331277,-123.4330986 48.19899428,-123.4527305 48.22467359,-123.4723854 48.2503507,-123.4920635 48.27602562,-123.5252644 48.2503507))
645609|1|21|-122.7200704|48.19899428|POLYGON((-122.7320799 48.2503507,-122.7657076 48.22467359,-122.7992958 48.19899428,-122.7800587 48.17331277,-122.7608441 48.14762906,-122.741652 48.12194316,-122.7080891 48.14762906,-122.6744868 48.17331277,-122.6408451 48.19899428,-122.6600117 48.22467359,-122.6792009 48.2503507,-122.6984127 48.27602562,-122.7320799 48.2503507))
645610|1|21|-122.5616197|48.19899428|POLYGON((-122.573443 48.2503507,-122.6071638 48.22467359,-122.6408451 48.19899428,-122.6217009 48.17331277,-122.6025791 48.14762906,-122.5834798 48.12194316,-122.5498242 48.14762906,-122.516129 48.17331277,-122.4823944 48.19899428,-122.501468 48.22467359,-122.520564 48.2503507,-122.5396825 48.27602562,-122.573443 48.2503507))
645611|1|21|-122.403169|48.19899428|POLYGON((-122.4148061 48.2503507,-122.4486201 48.22467359,-122.4823944 48.19899428,-122.4633431 48.17331277,-122.4443142 48.14762906,-122.4253076 48.12194316,-122.3915592 48.14762906,-122.3577713 48.17331277,-122.3239437 48.19899428,-122.3429243 48.22467359,-122.3619271 48.2503507,-122.3809524 48.27602562,-122.4148061 48.2503507))
645612|1|21|-122.2447183|48.19899428|POLYGON((-122.2561692 48.2503507,-122.2900763 48.22467359,-122.3239437 48.19899428,-122.3049853 48.17331277,-122.2860492 48.14762906,-122.2671353 48.12194316,-122.2332943 48.14762906,-122.1994135 48.17331277,-122.165493 48.19899428,-122.1843805 48.22467359,-122.2032902 48.2503507,-122.2222222 48.27602562,-122.2561692 48.2503507))
645613|1|21|-122.0862676|48.19899428|POLYGON((-122.0975323 48.2503507,-122.1315326 48.22467359,-122.165493 48.19899428,-122.1466276 48.17331277,-122.1277843 48.14762906,-122.1089631 48.12194316,-122.0750293 48.14762906,-122.0410557 48.17331277,-122.0070423 48.19899428,-122.0258368 48.22467359,-122.0446533 48.2503507,-122.0634921 48.27602562,-122.0975323 48.2503507))
645614|1|21|-121.9278169|48.19899428|POLYGON((-121.9388954 48.2503507,-121.9729888 48.22467359,-122.0070423 48.19899428,-121.9882698 48.17331277,-121.9695193 48.14762906,-121.9507909 48.12194316,-121.9167644 48.14762906,-121.8826979 48.17331277,-121.8485915 48.19899428,-121.867293 48.22467359,-121.8860165 48.2503507,-121.9047619 48.27602562,-121.9388954 48.2503507))
645629|1|21|-119.5510563|48.19899428|POLYGON((-119.559342 48.2503507,-119.5948326 48.22467359,-119.6302817 48.19899428,-119.6129032 48.17331277,-119.5955451 48.14762906,-119.5782074 48.12194316,-119.5427902 48.14762906,-119.5073314 48.17331277,-119.471831 48.19899428,-119.4891368 48.22467359,-119.506463 48.2503507,-119.5238095 48.27602562,-119.559342 48.2503507))
645633|1|21|-118.9172535|48.19899428|POLYGON((-118.9247944 48.2503507,-118.9606577 48.22467359,-118.9964789 48.19899428,-118.9794721 48.17331277,-118.9624853 48.14762906,-118.9455185 48.12194316,-118.9097304 48.14762906,-118.8739003 48.17331277,-118.8380282 48.19899428,-118.8549618 48.22467359,-118.8719154 48.2503507,-118.8888889 48.27602562,-118.9247944 48.2503507))
645645|1|21|-117.0158451|48.19899428|POLYGON((-117.0211516 48.2503507,-117.0581327 48.22467359,-117.0950704 48.19899428,-117.0791789 48.17331277,-117.063306 48.14762906,-117.0474517 48.12194316,-117.010551 48.14762906,-116.973607 48.17331277,-116.9366197 48.19899428,-116.9524369 48.22467359,-116.9682726 48.2503507,-116.984127 48.27602562,-117.0211516 48.2503507))
645646|1|21|-116.8573944|48.19899428|POLYGON((-116.8625147 48.2503507,-116.899589 48.22467359,-116.9366197 48.19899428,-116.9208211 48.17331277,-116.905041 48.14762906,-116.8892794 48.12194316,-116.852286 48.14762906,-116.8152493 48.17331277,-116.778169 48.19899428,-116.7938931 48.22467359,-116.8096357 48.2503507,-116.8253968 48.27602562,-116.8625147 48.2503507))
645660|1|17|-114.6390845|48.19899428|POLYGON((-114.6415981 48.2503507,-114.6799765 48.22467359,-114.7183099 48.19899428,-114.7038123 48.17331277,-114.6893318 48.14762906,-114.6748682 48.12194316,-114.6365768 48.14762906,-114.5982405 48.17331277,-114.5598592 48.19899428,-114.5742807 48.22467359,-114.5887192 48.2503507,-114.6031746 48.27602562,-114.6415981 48.2503507))
645662|1|21|-114.3221831|48.19899428|POLYGON((-114.3243243 48.2503507,-114.362889 48.22467359,-114.4014085 48.19899428,-114.3870968 48.17331277,-114.3728019 48.14762906,-114.3585237 48.12194316,-114.3200469 48.14762906,-114.2815249 48.17331277,-114.2429577 48.19899428,-114.2571932 48.22467359,-114.2714454 48.2503507,-114.2857143 48.27602562,-114.3243243 48.2503507))
645663|1|19|-114.1637324|48.19899428|POLYGON((-114.1656874 48.2503507,-114.2043453 48.22467359,-114.2429577 48.19899428,-114.228739 48.17331277,-114.2145369 48.14762906,-114.2003515 48.12194316,-114.1617819 48.14762906,-114.1231672 48.17331277,-114.084507 48.19899428,-114.0986494 48.22467359,-114.1128085 48.2503507,-114.1269841 48.27602562,-114.1656874 48.2503507))
645677|1|21|-111.9454225|48.19899428|POLYGON((-111.9447709 48.2503507,-111.9847328 48.22467359,-112.0246479 48.19899428,-112.0117302 48.17331277,-111.9988277 48.14762906,-111.9859402 48.12194316,-111.9460727 48.14762906,-111.9061584 48.17331277,-111.8661972 48.19899428,-111.879037 48.22467359,-111.8918919 48.2503507,-111.9047619 48.27602562,-111.9447709 48.2503507))
645689|12|11|-110.0440141|48.19899428|POLYGON((-110.0411281 48.2503507,-110.0822079 48.22467359,-110.1232394 48.19899428,-110.111437 48.17331277,-110.0996483 48.14762906,-110.0878735 48.12194316,-110.0468933 48.14762906,-110.0058651 48.17331277,-109.9647887 48.19899428,-109.976512 48.22467359,-109.9882491 48.2503507,-110 48.27602562,-110.0411281 48.2503507))
645710|12|11|-106.7165493|48.19899428|POLYGON((-106.7097532 48.2503507,-106.7527892 48.22467359,-106.7957746 48.19899428,-106.7859238 48.17331277,-106.7760844 48.14762906,-106.7662566 48.12194316,-106.7233294 48.14762906,-106.6803519 48.17331277,-106.6373239 48.19899428,-106.6470934 48.22467359,-106.6568743 48.2503507,-106.6666667 48.27602562,-106.7097532 48.2503507))
645711|1|24|-106.5580986|48.19899428|POLYGON((-106.5511163 48.2503507,-106.5942454 48.22467359,-106.6373239 48.19899428,-106.627566 48.17331277,-106.6178195 48.14762906,-106.6080844 48.12194316,-106.5650645 48.14762906,-106.5219941 48.17331277,-106.4788732 48.19899428,-106.4885496 48.22467359,-106.4982374 48.2503507,-106.5079365 48.27602562,-106.5511163 48.2503507))
645729|1|16|-103.7059859|48.19899428|POLYGON((-103.6956522 48.2503507,-103.740458 48.22467359,-103.7852113 48.19899428,-103.7771261 48.17331277,-103.7690504 48.14762906,-103.7609842 48.12194316,-103.7162954 48.14762906,-103.6715543 48.17331277,-103.6267606 48.19899428,-103.6347622 48.22467359,-103.6427732 48.2503507,-103.6507937 48.27602562,-103.6956522 48.2503507))
645730|13|12|-103.5475352|48.19899428|POLYGON((-103.5370153 48.2503507,-103.5819143 48.22467359,-103.6267606 48.19899428,-103.6187683 48.17331277,-103.6107855 48.14762906,-103.602812 48.12194316,-103.5580305 48.14762906,-103.5131965 48.17331277,-103.4683099 48.19899428,-103.4762184 48.22467359,-103.4841363 48.2503507,-103.4920635 48.27602562,-103.5370153 48.2503507))
645731|1|23|-103.3890845|48.19899428|POLYGON((-103.3783784 48.2503507,-103.4233705 48.22467359,-103.4683099 48.19899428,-103.4604106 48.17331277,-103.4525205 48.14762906,-103.4446397 48.12194316,-103.3997655 48.14762906,-103.3548387 48.17331277,-103.3098592 48.19899428,-103.3176747 48.22467359,-103.3254994 48.2503507,-103.3333333 48.27602562,-103.3783784 48.2503507))
645733|12|11|-103.0721831|48.19899428|POLYGON((-103.0611046 48.2503507,-103.106283 48.22467359,-103.1514085 48.19899428,-103.143695 48.17331277,-103.1359906 48.14762906,-103.1282953 48.12194316,-103.0832356 48.14762906,-103.0381232 48.17331277,-102.9929577 48.19899428,-103.0005872 48.22467359,-103.0082256 48.2503507,-103.015873 48.27602562,-103.0611046 48.2503507))
645744|12|11|-101.3292254|48.19899428|POLYGON((-101.3160987 48.2503507,-101.3623018 48.22467359,-101.4084507 48.19899428,-101.4017595 48.17331277,-101.3950762 48.14762906,-101.3884007 48.12194316,-101.3423212 48.14762906,-101.2961877 48.17331277,-101.25 48.19899428,-101.256606 48.22467359,-101.2632197 48.2503507,-101.2698413 48.27602562,-101.3160987 48.2503507))
645745|12|11|-101.1707746|48.19899428|POLYGON((-101.1574618 48.2503507,-101.2037581 48.22467359,-101.25 48.19899428,-101.2434018 48.17331277,-101.2368113 48.14762906,-101.2302285 48.12194316,-101.1840563 48.14762906,-101.1378299 48.17331277,-101.0915493 48.19899428,-101.0980622 48.22467359,-101.1045828 48.2503507,-101.1111111 48.27602562,-101.1574618 48.2503507))
645759|12|11|-98.95246479|48.19899428|POLYGON((-98.93654524 48.2503507,-98.98414563 48.22467359,-99.03169014 48.19899428,-99.02639296 48.17331277,-99.02110199 48.14762906,-99.01581722 48.12194316,-98.96834701 48.14762906,-98.92082111 48.17331277,-98.87323944 48.19899428,-98.87844979 48.22467359,-98.88366627 48.2503507,-98.88888889 48.27602562,-98.93654524 48.2503507))
645766|2|1|-97.84330986|48.19899428|POLYGON((-97.82608696 48.2503507,-97.8743394 48.22467359,-97.92253521 48.19899428,-97.91788856 48.17331277,-97.91324736 48.14762906,-97.9086116 48.12194316,-97.86049238 48.14762906,-97.81231672 48.17331277,-97.76408451 48.19899428,-97.76864357 48.22467359,-97.77320799 48.2503507,-97.77777778 48.27602562,-97.82608696 48.2503507))
645767|12|11|-97.68485915|48.19899428|POLYGON((-97.66745006 48.2503507,-97.71579565 48.22467359,-97.76408451 48.19899428,-97.75953079 48.17331277,-97.75498242 48.14762906,-97.75043937 48.12194316,-97.70222743 48.14762906,-97.65395894 48.17331277,-97.6056338 48.19899428,-97.61009982 48.22467359,-97.61457109 48.2503507,-97.61904762 48.27602562,-97.66745006 48.2503507))
645769|12|11|-97.36795775|48.19899428|POLYGON((-97.35017626 48.2503507,-97.39870816 48.22467359,-97.4471831 48.19899428,-97.44281525 48.17331277,-97.43845252 48.14762906,-97.4340949 48.12194316,-97.38569754 48.14762906,-97.3372434 48.17331277,-97.28873239 48.19899428,-97.29301233 48.22467359,-97.2972973 48.2503507,-97.3015873 48.27602562,-97.35017626 48.2503507))
645771|12|11|-97.05105634|48.19899428|POLYGON((-97.03290247 48.2503507,-97.08162067 48.22467359,-97.13028169 48.19899428,-97.12609971 48.17331277,-97.12192263 48.14762906,-97.11775044 48.12194316,-97.06916764 48.14762906,-97.02052786 48.17331277,-96.97183099 48.19899428,-96.97592484 48.22467359,-96.9800235 48.2503507,-96.98412698 48.27602562,-97.03290247 48.2503507))
645773|12|11|-96.73415493|48.19899428|POLYGON((-96.71562867 48.2503507,-96.76453318 48.22467359,-96.81338028 48.19899428,-96.80938416 48.17331277,-96.80539273 48.14762906,-96.80140598 48.12194316,-96.75263775 48.14762906,-96.70381232 48.17331277,-96.65492958 48.19899428,-96.65883735 48.22467359,-96.66274971 48.2503507,-96.66666667 48.27602562,-96.71562867 48.2503507))
645775|12|11|-96.41725352|48.19899428|POLYGON((-96.39835488 48.2503507,-96.44744568 48.22467359,-96.49647887 48.19899428,-96.49266862 48.17331277,-96.48886284 48.14762906,-96.48506151 48.12194316,-96.43610785 48.14762906,-96.38709677 48.17331277,-96.33802817 48.19899428,-96.34174985 48.22467359,-96.34547591 48.2503507,-96.34920635 48.27602562,-96.39835488 48.2503507))
645776|12|11|-96.25880282|48.19899428|POLYGON((-96.23971798 48.2503507,-96.28890194 48.22467359,-96.33802817 48.19899428,-96.33431085 48.17331277,-96.33059789 48.14762906,-96.32688928 48.12194316,-96.27784291 48.14762906,-96.228739 48.17331277,-96.17957746 48.19899428,-96.18320611 48.22467359,-96.18683901 48.2503507,-96.19047619 48.27602562,-96.23971798 48.2503507))
645777|3|2|-96.10035211|48.19899428|POLYGON((-96.08108108 48.2503507,-96.13035819 48.22467359,-96.17957746 48.19899428,-96.17595308 48.17331277,-96.17233294 48.14762906,-96.16871705 48.12194316,-96.11957796 48.14762906,-96.07038123 48.17331277,-96.02112676 48.19899428,-96.02466236 48.22467359,-96.02820212 48.2503507,-96.03174603 48.27602562,-96.08108108 48.2503507))
645791|12|11|-93.88204225|48.19899428|POLYGON((-93.86016451 48.2503507,-93.91074574 48.22467359,-93.96126761 48.19899428,-93.95894428 48.17331277,-93.95662368 48.14762906,-93.9543058 48.12194316,-93.9038687 48.14762906,-93.85337243 48.17331277,-93.8028169 48.19899428,-93.80504991 48.22467359,-93.80728555 48.2503507,-93.80952381 48.27602562,-93.86016451 48.2503507))
647878|1|21|-123.6115993|48.12194316|POLYGON((-123.6246334 48.17331277,-123.6576788 48.14762906,-123.6906854 48.12194316,-123.6709602 48.09625505,-123.651258 48.07056473,-123.6315789 48.04487221,-123.5985957 48.07056473,-123.5655738 48.09625505,-123.5325132 48.12194316,-123.5521688 48.14762906,-123.5718475 48.17331277,-123.5915493 48.19899428,-123.6246334 48.17331277))
647879|1|21|-123.4534271|48.12194316|POLYGON((-123.4662757 48.17331277,-123.4994138 48.14762906,-123.5325132 48.12194316,-123.5128806 48.09625505,-123.4932709 48.07056473,-123.4736842 48.04487221,-123.4406085 48.07056473,-123.4074941 48.09625505,-123.3743409 48.12194316,-123.3939039 48.14762906,-123.4134897 48.17331277,-123.4330986 48.19899428,-123.4662757 48.17331277))
647880|1|21|-123.2952548|48.12194316|POLYGON((-123.3079179 48.17331277,-123.3411489 48.14762906,-123.3743409 48.12194316,-123.3548009 48.09625505,-123.3352838 48.07056473,-123.3157895 48.04487221,-123.2826214 48.07056473,-123.2494145 48.09625505,-123.2161687 48.12194316,-123.2356389 48.14762906,-123.255132 48.17331277,-123.2746479 48.19899428,-123.3079179 48.17331277))
647881|1|21|-123.1370826|48.12194316|POLYGON((-123.1495601 48.17331277,-123.1828839 48.14762906,-123.2161687 48.12194316,-123.1967213 48.09625505,-123.1772967 48.07056473,-123.1578947 48.04487221,-123.1246343 48.07056473,-123.0913349 48.09625505,-123.0579965 48.12194316,-123.077374 48.14762906,-123.0967742 48.17331277,-123.1161972 48.19899428,-123.1495601 48.17331277))
647883|1|21|-122.8207381|48.12194316|POLYGON((-122.8328446 48.17331277,-122.866354 48.14762906,-122.8998243 48.12194316,-122.8805621 48.09625505,-122.8613224 48.07056473,-122.8421053 48.04487221,-122.80866 48.07056473,-122.7751756 48.09625505,-122.741652 48.12194316,-122.7608441 48.14762906,-122.7800587 48.17331277,-122.7992958 48.19899428,-122.8328446 48.17331277))
647884|1|22|-122.6625659|48.12194316|POLYGON((-122.6744868 48.17331277,-122.7080891 48.14762906,-122.741652 48.12194316,-122.7224824 48.09625505,-122.7033353 48.07056473,-122.6842105 48.04487221,-122.6506729 48.07056473,-122.617096 48.09625505,-122.5834798 48.12194316,-122.6025791 48.14762906,-122.6217009 48.17331277,-122.6408451 48.19899428,-122.6744868 48.17331277))
647885|1|21|-122.5043937|48.12194316|POLYGON((-122.516129 48.17331277,-122.5498242 48.14762906,-122.5834798 48.12194316,-122.5644028 48.09625505,-122.5453482 48.07056473,-122.5263158 48.04487221,-122.4926858 48.07056473,-122.4590164 48.09625505,-122.4253076 48.12194316,-122.4443142 48.14762906,-122.4633431 48.17331277,-122.4823944 48.19899428,-122.516129 48.17331277))
647886|1|21|-122.3462214|48.12194316|POLYGON((-122.3577713 48.17331277,-122.3915592 48.14762906,-122.4253076 48.12194316,-122.4063232 48.09625505,-122.387361 48.07056473,-122.3684211 48.04487221,-122.3346987 48.07056473,-122.3009368 48.09625505,-122.2671353 48.12194316,-122.2860492 48.14762906,-122.3049853 48.17331277,-122.3239437 48.19899428,-122.3577713 48.17331277))
647887|1|21|-122.1880492|48.12194316|POLYGON((-122.1994135 48.17331277,-122.2332943 48.14762906,-122.2671353 48.12194316,-122.2482436 48.09625505,-122.2293739 48.07056473,-122.2105263 48.04487221,-122.1767115 48.07056473,-122.1428571 48.09625505,-122.1089631 48.12194316,-122.1277843 48.14762906,-122.1466276 48.17331277,-122.165493 48.19899428,-122.1994135 48.17331277))
647888|1|21|-122.029877|48.12194316|POLYGON((-122.0410557 48.17331277,-122.0750293 48.14762906,-122.1089631 48.12194316,-122.0901639 48.09625505,-122.0713868 48.07056473,-122.0526316 48.04487221,-122.0187244 48.07056473,-121.9847775 48.09625505,-121.9507909 48.12194316,-121.9695193 48.14762906,-121.9882698 48.17331277,-122.0070423 48.19899428,-122.0410557 48.17331277))
647889|1|21|-121.8717047|48.12194316|POLYGON((-121.8826979 48.17331277,-121.9167644 48.14762906,-121.9507909 48.12194316,-121.9320843 48.09625505,-121.9133996 48.07056473,-121.8947368 48.04487221,-121.8607373 48.07056473,-121.8266979 48.09625505,-121.7926186 48.12194316,-121.8112544 48.14762906,-121.829912 48.17331277,-121.8485915 48.19899428,-121.8826979 48.17331277))
647902|1|21|-119.8154657|48.12194316|POLYGON((-119.8240469 48.17331277,-119.85932 48.14762906,-119.8945518 48.12194316,-119.8770492 48.09625505,-119.859567 48.07056473,-119.8421053 48.04487221,-119.8069046 48.07056473,-119.7716628 48.09625505,-119.7363796 48.12194316,-119.7538101 48.14762906,-119.771261 48.17331277,-119.7887324 48.19899428,-119.8240469 48.17331277))
647907|1|21|-119.0246046|48.12194316|POLYGON((-119.0322581 48.17331277,-119.0679953 48.14762906,-119.1036907 48.12194316,-119.0866511 48.09625505,-119.0696314 48.07056473,-119.0526316 48.04487221,-119.016969 48.07056473,-118.9812646 48.09625505,-118.9455185 48.12194316,-118.9624853 48.14762906,-118.9794721 48.17331277,-118.9964789 48.19899428,-119.0322581 48.17331277))
647920|1|25|-116.9683656|48.12194316|POLYGON((-116.973607 48.17331277,-117.010551 48.14762906,-117.0474517 48.12194316,-117.0316159 48.09625505,-117.0157987 48.07056473,-117 48.04487221,-116.9631363 48.07056473,-116.9262295 48.09625505,-116.8892794 48.12194316,-116.905041 48.14762906,-116.9208211 48.17331277,-116.9366197 48.19899428,-116.973607 48.17331277))
647936|1|21|-114.4376098|48.12194316|POLYGON((-114.4398827 48.17331277,-114.4783118 48.14762906,-114.516696 48.12194316,-114.5023419 48.09625505,-114.4880047 48.07056473,-114.4736842 48.04487221,-114.4353423 48.07056473,-114.3969555 48.09625505,-114.3585237 48.12194316,-114.3728019 48.14762906,-114.3870968 48.17331277,-114.4014085 48.19899428,-114.4398827 48.17331277))
647939|1|21|-113.9630931|48.12194316|POLYGON((-113.9648094 48.17331277,-114.003517 48.14762906,-114.0421793 48.12194316,-114.028103 48.09625505,-114.0140433 48.07056473,-114 48.04487221,-113.9613809 48.07056473,-113.9227166 48.09625505,-113.884007 48.12194316,-113.898007 48.14762906,-113.9120235 48.17331277,-113.9260563 48.19899428,-113.9648094 48.17331277))
647992|12|11|-105.5799649|48.12194316|POLYGON((-105.5718475 48.17331277,-105.6154748 48.14762906,-105.659051 48.12194316,-105.6498829 48.09625505,-105.6407256 48.07056473,-105.6315789 48.04487221,-105.5880632 48.07056473,-105.5444965 48.09625505,-105.5008787 48.12194316,-105.5099648 48.14762906,-105.5190616 48.17331277,-105.528169 48.19899428,-105.5718475 48.17331277))
647995|12|11|-105.1054482|48.12194316|POLYGON((-105.0967742 48.17331277,-105.14068 48.14762906,-105.1845343 48.12194316,-105.175644 48.09625505,-105.1667642 48.07056473,-105.1578947 48.04487221,-105.1141018 48.07056473,-105.0702576 48.09625505,-105.026362 48.12194316,-105.03517 48.14762906,-105.0439883 48.17331277,-105.0528169 48.19899428,-105.0967742 48.17331277))
648003|3|2|-103.8400703|48.12194316|POLYGON((-103.829912 48.17331277,-103.8745604 48.14762906,-103.9191564 48.12194316,-103.911007 48.09625505,-103.9028672 48.07056473,-103.8947368 48.04487221,-103.8502048 48.07056473,-103.8056206 48.09625505,-103.7609842 48.12194316,-103.7690504 48.14762906,-103.7771261 48.17331277,-103.7852113 48.19899428,-103.829912 48.17331277))
648004|12|11|-103.6818981|48.12194316|POLYGON((-103.6715543 48.17331277,-103.7162954 48.14762906,-103.7609842 48.12194316,-103.7529274 48.09625505,-103.74488 48.07056473,-103.7368421 48.04487221,-103.6922177 48.07056473,-103.647541 48.09625505,-103.602812 48.12194316,-103.6107855 48.14762906,-103.6187683 48.17331277,-103.6267606 48.19899428,-103.6715543 48.17331277))
648008|3|2|-103.0492091|48.12194316|POLYGON((-103.0381232 48.17331277,-103.0832356 48.14762906,-103.1282953 48.12194316,-103.1206089 48.09625505,-103.1129315 48.07056473,-103.1052632 48.04487221,-103.0602692 48.07056473,-103.0152225 48.09625505,-102.970123 48.12194316,-102.9777257 48.14762906,-102.9853372 48.17331277,-102.9929577 48.19899428,-103.0381232 48.17331277))
648034|4|3|-98.93673111|48.12194316|POLYGON((-98.92082111 48.17331277,-98.96834701 48.14762906,-99.01581722 48.12194316,-99.01053864 48.09625505,-99.00526624 48.07056473,-99 48.04487221,-98.95260386 48.07056473,-98.90515222 48.09625505,-98.85764499 48.12194316,-98.86283705 48.14762906,-98.86803519 48.17331277,-98.87323944 48.19899428,-98.92082111 48.17331277))
648035|12|11|-98.77855888|48.12194316|POLYGON((-98.76246334 48.17331277,-98.81008206 48.14762906,-98.85764499 48.12194316,-98.85245902 48.09625505,-98.84727911 48.07056473,-98.84210526 48.04487221,-98.79461673 48.07056473,-98.7470726 48.09625505,-98.69947276 48.12194316,-98.7045721 48.14762906,-98.70967742 48.17331277,-98.71478873 48.19899428,-98.76246334 48.17331277))
648046|5|4|-97.03866432|48.12194316|POLYGON((-97.02052786 48.17331277,-97.06916764 48.14762906,-97.11775044 48.12194316,-97.11358314 48.09625505,-97.10942071 48.07056473,-97.10526316 48.04487221,-97.05675834 48.07056473,-97.00819672 48.09625505,-96.95957821 48.12194316,-96.96365768 48.14762906,-96.96774194 48.17331277,-96.97183099 48.19899428,-97.02052786 48.17331277))
648049|12|11|-96.56414763|48.12194316|POLYGON((-96.54545455 48.17331277,-96.5943728 48.14762906,-96.64323374 48.12194316,-96.63934426 48.09625505,-96.63545933 48.07056473,-96.63157895 48.04487221,-96.58279696 48.07056473,-96.53395785 48.09625505,-96.48506151 48.12194316,-96.48886284 48.14762906,-96.49266862 48.17331277,-96.49647887 48.19899428,-96.54545455 48.17331277))
648051|12|11|-96.24780316|48.12194316|POLYGON((-96.228739 48.17331277,-96.27784291 48.14762906,-96.32688928 48.12194316,-96.32318501 48.09625505,-96.31948508 48.07056473,-96.31578947 48.04487221,-96.2668227 48.07056473,-96.21779859 48.09625505,-96.16871705 48.12194316,-96.17233294 48.14762906,-96.17595308 48.17331277,-96.17957746 48.19899428,-96.228739 48.17331277))
648052|8|7|-96.08963093|48.12194316|POLYGON((-96.07038123 48.17331277,-96.11957796 48.14762906,-96.16871705 48.12194316,-96.16510539 48.09625505,-96.16149795 48.07056473,-96.15789474 48.04487221,-96.10883558 48.07056473,-96.05971897 48.09625505,-96.01054482 48.12194316,-96.014068 48.14762906,-96.01759531 48.17331277,-96.02112676 48.19899428,-96.07038123 48.17331277))
648071|12|11|-93.08435852|48.12194316|POLYGON((-93.06158358 48.17331277,-93.11254396 48.14762906,-93.16344464 48.12194316,-93.16159251 48.09625505,-93.15974254 48.07056473,-93.15789474 48.04487221,-93.10708016 48.07056473,-93.05620609 48.09625505,-93.00527241 48.12194316,-93.007034 48.14762906,-93.00879765 48.17331277,-93.01056338 48.19899428,-93.06158358 48.17331277))
648073|12|11|-92.76801406|48.12194316|POLYGON((-92.74486804 48.17331277,-92.79601407 48.14762906,-92.84710018 48.12194316,-92.84543326 48.09625505,-92.84376829 48.07056473,-92.84210526 48.04487221,-92.79110591 48.07056473,-92.74004684 48.09625505,-92.68892794 48.12194316,-92.6905041 48.14762906,-92.69208211 48.17331277,-92.69366197 48.19899428,-92.74486804 48.17331277))
650152|1|21|-124.3421053|48.04487221|POLYGON((-124.3559719 48.09625505,-124.3885313 48.07056473,-124.4210526 48.04487221,-124.4009351 48.01917748,-124.3808411 47.99348053,-124.3607706 47.96778138,-124.328271 47.99348053,-124.2957335 48.01917748,-124.2631579 48.04487221,-124.2832066 48.07056473,-124.3032787 48.09625505,-124.3233743 48.12194316,-124.3559719 48.09625505))
650155|1|21|-123.8684211|48.04487221|POLYGON((-123.881733 48.09625505,-123.9145699 48.07056473,-123.9473684 48.04487221,-123.9275278 48.01917748,-123.9077103 47.99348053,-123.8879159 47.96778138,-123.8551402 47.99348053,-123.8223261 48.01917748,-123.7894737 48.04487221,-123.8092452 48.07056473,-123.8290398 48.09625505,-123.8488576 48.12194316,-123.881733 48.09625505))
650156|1|21|-123.7105263|48.04487221|POLYGON((-123.7236534 48.09625505,-123.7565828 48.07056473,-123.7894737 48.04487221,-123.7697253 48.01917748,-123.75 47.99348053,-123.7302977 47.96778138,-123.6974299 47.99348053,-123.6645237 48.01917748,-123.6315789 48.04487221,-123.651258 48.07056473,-123.6709602 48.09625505,-123.6906854 48.12194316,-123.7236534 48.09625505))
650157|10|9|-123.5526316|48.04487221|POLYGON((-123.5655738 48.09625505,-123.5985957 48.07056473,-123.6315789 48.04487221,-123.6119229 48.01917748,-123.5922897 47.99348053,-123.5726795 47.96778138,-123.5397196 47.99348053,-123.5067212 48.01917748,-123.4736842 48.04487221,-123.4932709 48.07056473,-123.5128806 48.09625505,-123.5325132 48.12194316,-123.5655738 48.09625505))
650158|1|21|-123.3947368|48.04487221|POLYGON((-123.4074941 48.09625505,-123.4406085 48.07056473,-123.4736842 48.04487221,-123.4541204 48.01917748,-123.4345794 47.99348053,-123.4150613 47.96778138,-123.3820093 47.99348053,-123.3489188 48.01917748,-123.3157895 48.04487221,-123.3352838 48.07056473,-123.3548009 48.09625505,-123.3743409 48.12194316,-123.4074941 48.09625505))
650159|1|21|-123.2368421|48.04487221|POLYGON((-123.2494145 48.09625505,-123.2826214 48.07056473,-123.3157895 48.04487221,-123.2963179 48.01917748,-123.2768692 47.99348053,-123.2574431 47.96778138,-123.2242991 47.99348053,-123.1911163 48.01917748,-123.1578947 48.04487221,-123.1772967 48.07056473,-123.1967213 48.09625505,-123.2161687 48.12194316,-123.2494145 48.09625505))
650160|1|21|-123.0789474|48.04487221|POLYGON((-123.0913349 48.09625505,-123.1246343 48.07056473,-123.1578947 48.04487221,-123.1385155 48.01917748,-123.1191589 47.99348053,-123.0998249 47.96778138,-123.0665888 47.99348053,-123.0333139 48.01917748,-123 48.04487221,-123.0193095 48.07056473,-123.0386417 48.09625505,-123.0579965 48.12194316,-123.0913349 48.09625505))
650162|10|9|-122.7631579|48.04487221|POLYGON((-122.7751756 48.09625505,-122.80866 48.07056473,-122.8421053 48.04487221,-122.8229106 48.01917748,-122.8037383 47.99348053,-122.7845884 47.96778138,-122.7511682 47.99348053,-122.7177089 48.01917748,-122.6842105 48.04487221,-122.7033353 48.07056473,-122.7224824 48.09625505,-122.741652 48.12194316,-122.7751756 48.09625505))
650163|1|21|-122.6052632|48.04487221|POLYGON((-122.617096 48.09625505,-122.6506729 48.07056473,-122.6842105 48.04487221,-122.6651081 48.01917748,-122.646028 47.99348053,-122.6269702 47.96778138,-122.5934579 47.99348053,-122.5599065 48.01917748,-122.5263158 48.04487221,-122.5453482 48.07056473,-122.5644028 48.09625505,-122.5834798 48.12194316,-122.617096 48.09625505))
650164|1|20|-122.4473684|48.04487221|POLYGON((-122.4590164 48.09625505,-122.4926858 48.07056473,-122.5263158 48.04487221,-122.5073057 48.01917748,-122.4883178 47.99348053,-122.469352 47.96778138,-122.4357477 47.99348053,-122.402104 48.01917748,-122.3684211 48.04487221,-122.387361 48.07056473,-122.4063232 48.09625505,-122.4253076 48.12194316,-122.4590164 48.09625505))
650165|1|21|-122.2894737|48.04487221|POLYGON((-122.3009368 48.09625505,-122.3346987 48.07056473,-122.3684211 48.04487221,-122.3495032 48.01917748,-122.3306075 47.99348053,-122.3117338 47.96778138,-122.2780374 47.99348053,-122.2443016 48.01917748,-122.2105263 48.04487221,-122.2293739 48.07056473,-122.2482436 48.09625505,-122.2671353 48.12194316,-122.3009368 48.09625505))
650166|1|21|-122.1315789|48.04487221|POLYGON((-122.1428571 48.09625505,-122.1767115 48.07056473,-122.2105263 48.04487221,-122.1917008 48.01917748,-122.1728972 47.99348053,-122.1541156 47.96778138,-122.1203271 47.99348053,-122.0864991 48.01917748,-122.0526316 48.04487221,-122.0713868 48.07056473,-122.0901639 48.09625505,-122.1089631 48.12194316,-122.1428571 48.09625505))
650167|1|21|-121.9736842|48.04487221|POLYGON((-121.9847775 48.09625505,-122.0187244 48.07056473,-122.0526316 48.04487221,-122.0338983 48.01917748,-122.0151869 47.99348053,-121.9964974 47.96778138,-121.9626168 47.99348053,-121.9286967 48.01917748,-121.8947368 48.04487221,-121.9133996 48.07056473,-121.9320843 48.09625505,-121.9507909 48.12194316,-121.9847775 48.09625505))
650168|1|21|-121.8157895|48.04487221|POLYGON((-121.8266979 48.09625505,-121.8607373 48.07056473,-121.8947368 48.04487221,-121.8760959 48.01917748,-121.8574766 47.99348053,-121.8388792 47.96778138,-121.8049065 47.99348053,-121.7708942 48.01917748,-121.7368421 48.04487221,-121.7554125 48.07056473,-121.7740047 48.09625505,-121.7926186 48.12194316,-121.8266979 48.09625505))
650180|1|21|-119.9210526|48.04487221|POLYGON((-119.9297424 48.09625505,-119.9648917 48.07056473,-120 48.04487221,-119.9824664 48.01917748,-119.9649533 47.99348053,-119.9474606 47.96778138,-119.9123832 47.99348053,-119.8772648 48.01917748,-119.8421053 48.04487221,-119.859567 48.07056473,-119.8770492 48.09625505,-119.8945518 48.12194316,-119.9297424 48.09625505))
650181|1|20|-119.7631579|48.04487221|POLYGON((-119.7716628 48.09625505,-119.8069046 48.07056473,-119.8421053 48.04487221,-119.8246639 48.01917748,-119.807243 47.99348053,-119.7898424 47.96778138,-119.7546729 47.99348053,-119.7194623 48.01917748,-119.6842105 48.04487221,-119.7015799 48.07056473,-119.7189696 48.09625505,-119.7363796 48.12194316,-119.7716628 48.09625505))
650197|1|21|-117.2368421|48.04487221|POLYGON((-117.2423888 48.09625505,-117.2791106 48.07056473,-117.3157895 48.04487221,-117.2998247 48.01917748,-117.2838785 47.99348053,-117.267951 47.96778138,-117.2313084 47.99348053,-117.194623 48.01917748,-117.1578947 48.04487221,-117.1737858 48.07056473,-117.1896956 48.09625505,-117.2056239 48.12194316,-117.2423888 48.09625505))
650201|1|25|-116.6052632|48.04487221|POLYGON((-116.6100703 48.09625505,-116.6471621 48.07056473,-116.6842105 48.04487221,-116.6686148 48.01917748,-116.6530374 47.99348053,-116.6374781 47.96778138,-116.6004673 47.99348053,-116.5634132 48.01917748,-116.5263158 48.04487221,-116.5418373 48.07056473,-116.557377 48.09625505,-116.572935 48.12194316,-116.6100703 48.09625505))
650205|1|20|-115.9736842|48.04487221|POLYGON((-115.9777518 48.09625505,-116.0152136 48.07056473,-116.0526316 48.04487221,-116.037405 48.01917748,-116.0221963 47.99348053,-116.0070053 47.96778138,-115.9696262 47.99348053,-115.9322034 48.01917748,-115.8947368 48.04487221,-115.9098888 48.07056473,-115.9250585 48.09625505,-115.940246 48.12194316,-115.9777518 48.09625505))
650213|1|21|-114.7105263|48.04487221|POLYGON((-114.7131148 48.09625505,-114.7513166 48.07056473,-114.7894737 48.04487221,-114.7749854 48.01917748,-114.760514 47.99348053,-114.7460595 47.96778138,-114.7079439 47.99348053,-114.6697838 48.01917748,-114.6315789 48.04487221,-114.6459918 48.07056473,-114.6604215 48.09625505,-114.6748682 48.12194316,-114.7131148 48.09625505))
650216|1|17|-114.2368421|48.04487221|POLYGON((-114.2388759 48.09625505,-114.2773552 48.07056473,-114.3157895 48.04487221,-114.301578 48.01917748,-114.2873832 47.99348053,-114.2732049 47.96778138,-114.2348131 47.99348053,-114.1963764 48.01917748,-114.1578947 48.04487221,-114.1720304 48.07056473,-114.1861827 48.09625505,-114.2003515 48.12194316,-114.2388759 48.09625505))
650217|9|8|-114.0789474|48.04487221|POLYGON((-114.0807963 48.09625505,-114.1193681 48.07056473,-114.1578947 48.04487221,-114.1437756 48.01917748,-114.1296729 47.99348053,-114.1155867 47.96778138,-114.0771028 47.99348053,-114.0385739 48.01917748,-114 48.04487221,-114.0140433 48.07056473,-114.028103 48.09625505,-114.0421793 48.12194316,-114.0807963 48.09625505))
650268|12|11|-106.0263158|48.04487221|POLYGON((-106.0187354 48.09625505,-106.0620246 48.07056473,-106.1052632 48.04487221,-106.0958504 48.01917748,-106.0864486 47.99348053,-106.0770578 47.96778138,-106.0338785 47.99348053,-105.9906487 48.01917748,-105.9473684 48.04487221,-105.9566998 48.07056473,-105.9660422 48.09625505,-105.9753954 48.12194316,-106.0187354 48.09625505))
650269|3|2|-105.8684211|48.04487221|POLYGON((-105.8606557 48.09625505,-105.9040374 48.07056473,-105.9473684 48.04487221,-105.9380479 48.01917748,-105.9287383 47.99348053,-105.9194396 47.96778138,-105.8761682 47.99348053,-105.8328463 48.01917748,-105.7894737 48.04487221,-105.7987127 48.07056473,-105.8079625 48.09625505,-105.8172232 48.12194316,-105.8606557 48.09625505))
650273|12|11|-105.2368421|48.04487221|POLYGON((-105.2283372 48.09625505,-105.2720889 48.07056473,-105.3157895 48.04487221,-105.3068381 48.01917748,-105.2978972 47.99348053,-105.2889667 47.96778138,-105.2453271 47.99348053,-105.2016365 48.01917748,-105.1578947 48.04487221,-105.1667642 48.07056473,-105.175644 48.09625505,-105.1845343 48.12194316,-105.2283372 48.09625505))
650282|12|11|-103.8157895|48.04487221|POLYGON((-103.8056206 48.09625505,-103.8502048 48.07056473,-103.8947368 48.04487221,-103.886616 48.01917748,-103.8785047 47.99348053,-103.8704028 47.96778138,-103.8259346 47.99348053,-103.7814144 48.01917748,-103.7368421 48.04487221,-103.74488 48.07056473,-103.7529274 48.09625505,-103.7609842 48.12194316,-103.8056206 48.09625505))
650290|12|11|-102.5526316|48.04487221|POLYGON((-102.5409836 48.09625505,-102.5863078 48.07056473,-102.6315789 48.04487221,-102.6241964 48.01917748,-102.6168224 47.99348053,-102.6094571 47.96778138,-102.5642523 47.99348053,-102.5189947 48.01917748,-102.4736842 48.04487221,-102.480983 48.07056473,-102.4882904 48.09625505,-102.4956063 48.12194316,-102.5409836 48.09625505))
650291|10|9|-102.3947368|48.04487221|POLYGON((-102.382904 48.09625505,-102.4283207 48.07056473,-102.4736842 48.04487221,-102.4663939 48.01917748,-102.4591121 47.99348053,-102.4518389 47.96778138,-102.4065421 47.99348053,-102.3611923 48.01917748,-102.3157895 48.04487221,-102.3229959 48.07056473,-102.3302108 48.09625505,-102.3374341 48.12194316,-102.382904 48.09625505))
650294|12|11|-101.9210526|48.04487221|POLYGON((-101.9086651 48.09625505,-101.9543593 48.07056473,-102 48.04487221,-101.9929866 48.01917748,-101.9859813 47.99348053,-101.9789842 47.96778138,-101.9334112 47.99348053,-101.8877849 48.01917748,-101.8421053 48.04487221,-101.8490345 48.07056473,-101.8559719 48.09625505,-101.8629174 48.12194316,-101.9086651 48.09625505))
650300|1|16|-100.9736842|48.04487221|POLYGON((-100.9601874 48.09625505,-101.0064365 48.07056473,-101.0526316 48.04487221,-101.0461718 48.01917748,-101.0397196 47.99348053,-101.033275 47.96778138,-100.9871495 47.99348053,-100.9409702 48.01917748,-100.8947368 48.04487221,-100.9011118 48.07056473,-100.9074941 48.09625505,-100.913884 48.12194316,-100.9601874 48.09625505))
650310|12|11|-99.39473684|48.04487221|POLYGON((-99.3793911 48.09625505,-99.42656524 48.07056473,-99.47368421 48.04487221,-99.46814728 48.01917748,-99.46261682 47.99348053,-99.45709282 47.96778138,-99.41004673 47.99348053,-99.36294565 48.01917748,-99.31578947 48.04487221,-99.32124049 48.07056473,-99.32669789 48.09625505,-99.33216169 48.12194316,-99.3793911 48.09625505))
650313|12|11|-98.92105263|48.04487221|POLYGON((-98.90515222 48.09625505,-98.95260386 48.07056473,-99 48.04487221,-98.99473992 48.01917748,-98.98948598 47.99348053,-98.98423818 47.96778138,-98.93691589 47.99348053,-98.88953828 48.01917748,-98.84210526 48.04487221,-98.84727911 48.07056473,-98.85245902 48.09625505,-98.85764499 48.12194316,-98.90515222 48.09625505))
650314|12|11|-98.76315789|48.04487221|POLYGON((-98.7470726 48.09625505,-98.79461673 48.07056473,-98.84210526 48.04487221,-98.83693746 48.01917748,-98.8317757 47.99348053,-98.82661996 47.96778138,-98.77920561 47.99348053,-98.73173583 48.01917748,-98.68421053 48.04487221,-98.68929198 48.07056473,-98.69437939 48.09625505,-98.69947276 48.12194316,-98.7470726 48.09625505))
650317|12|11|-98.28947368|48.04487221|POLYGON((-98.27283372 48.09625505,-98.32065535 48.07056473,-98.36842105 48.04487221,-98.3635301 48.01917748,-98.35864486 47.99348053,-98.35376532 47.96778138,-98.30607477 47.99348053,-98.25832846 48.01917748,-98.21052632 48.04487221,-98.2153306 48.07056473,-98.22014052 48.09625505,-98.22495606 48.12194316,-98.27283372 48.09625505))
650320|12|11|-97.81578947|48.04487221|POLYGON((-97.79859485 48.09625505,-97.84669397 48.07056473,-97.89473684 48.04487221,-97.89012274 48.01917748,-97.88551402 47.99348053,-97.88091068 47.96778138,-97.83294393 47.99348053,-97.7849211 48.01917748,-97.73684211 48.04487221,-97.74136922 48.07056473,-97.74590164 48.09625505,-97.75043937 48.12194316,-97.79859485 48.09625505))
650324|12|11|-97.18421053|48.04487221|POLYGON((-97.16627635 48.09625505,-97.21474547 48.07056473,-97.26315789 48.04487221,-97.25891292 48.01917748,-97.2546729 47.99348053,-97.25043783 47.96778138,-97.2021028 47.99348053,-97.15371128 48.01917748,-97.10526316 48.04487221,-97.10942071 48.07056473,-97.11358314 48.09625505,-97.11775044 48.12194316,-97.16627635 48.09625505))
650329|3|2|-96.39473684|48.04487221|POLYGON((-96.37587822 48.09625505,-96.42480983 48.07056473,-96.47368421 48.04487221,-96.46990064 48.01917748,-96.4661215 47.99348053,-96.46234676 47.96778138,-96.4135514 47.99348053,-96.36469901 48.01917748,-96.31578947 48.04487221,-96.31948508 48.07056473,-96.32318501 48.09625505,-96.32688928 48.12194316,-96.37587822 48.09625505))
650330|12|11|-96.23684211|48.04487221|POLYGON((-96.21779859 48.09625505,-96.2668227 48.07056473,-96.31578947 48.04487221,-96.31209819 48.01917748,-96.30841121 47.99348053,-96.30472855 47.96778138,-96.25584112 47.99348053,-96.20689655 48.01917748,-96.15789474 48.04487221,-96.16149795 48.07056473,-96.16510539 48.09625505,-96.16871705 48.12194316,-96.21779859 48.09625505))
650350|1|26|-93.07894737|48.04487221|POLYGON((-93.05620609 48.09625505,-93.10708016 48.07056473,-93.15789474 48.04487221,-93.15604909 48.01917748,-93.15420561 47.99348053,-93.15236427 47.96778138,-93.10163551 47.99348053,-93.05084746 48.01917748,-93 48.04487221,-93.00175541 48.07056473,-93.00351288 48.09625505,-93.00527241 48.12194316,-93.05620609 48.09625505))
650351|9|8|-92.92105263|48.04487221|POLYGON((-92.89812646 48.09625505,-92.94909304 48.07056473,-93 48.04487221,-92.99824664 48.01917748,-92.99649533 47.99348053,-92.99474606 47.96778138,-92.94392523 47.99348053,-92.893045 48.01917748,-92.84210526 48.04487221,-92.84376829 48.07056473,-92.84543326 48.09625505,-92.84710018 48.12194316,-92.89812646 48.09625505))
650352|12|11|-92.76315789|48.04487221|POLYGON((-92.74004684 48.09625505,-92.79110591 48.07056473,-92.84210526 48.04487221,-92.84044418 48.01917748,-92.83878505 47.99348053,-92.83712785 47.96778138,-92.78621495 47.99348053,-92.73524255 48.01917748,-92.68421053 48.04487221,-92.68578116 48.07056473,-92.68735363 48.09625505,-92.68892794 48.12194316,-92.74004684 48.09625505))
650358|8|7|-91.81578947|48.04487221|POLYGON((-91.79156909 48.09625505,-91.84318315 48.07056473,-91.89473684 48.04487221,-91.89362946 48.01917748,-91.89252336 47.99348053,-91.89141856 47.96778138,-91.83995327 47.99348053,-91.78842782 48.01917748,-91.73684211 48.04487221,-91.7378584 48.07056473,-91.73887588 48.09625505,-91.73989455 48.12194316,-91.79156909 48.09625505))
652434|1|21|-124.4395797|47.96778138|POLYGON((-124.4535359 48.01917748,-124.4859813 47.99348053,-124.5183888 47.96778138,-124.4982497 47.94208001,-124.4781341 47.91637643,-124.458042 47.89067062,-124.425656 47.91637643,-124.3932322 47.94208001,-124.3607706 47.96778138,-124.3808411 47.99348053,-124.4009351 48.01917748,-124.4210526 48.04487221,-124.4535359 48.01917748))
652440|13|12|-123.4938704|47.96778138|POLYGON((-123.5067212 48.01917748,-123.5397196 47.99348053,-123.5726795 47.96778138,-123.5530922 47.94208001,-123.5335277 47.91637643,-123.513986 47.89067062,-123.4810496 47.91637643,-123.4480747 47.94208001,-123.4150613 47.96778138,-123.4345794 47.99348053,-123.4541204 48.01917748,-123.4736842 48.04487221,-123.5067212 48.01917748))
652445|1|21|-122.7057793|47.96778138|POLYGON((-122.7177089 48.01917748,-122.7511682 47.99348053,-122.7845884 47.96778138,-122.7654609 47.94208001,-122.7463557 47.91637643,-122.7272727 47.89067062,-122.6938776 47.91637643,-122.6604434 47.94208001,-122.6269702 47.96778138,-122.646028 47.99348053,-122.6651081 48.01917748,-122.6842105 48.04487221,-122.7177089 48.01917748))
652446|1|21|-122.5481611|47.96778138|POLYGON((-122.5599065 48.01917748,-122.5934579 47.99348053,-122.6269702 47.96778138,-122.6079347 47.94208001,-122.5889213 47.91637643,-122.5699301 47.89067062,-122.5364431 47.91637643,-122.5029172 47.94208001,-122.469352 47.96778138,-122.4883178 47.99348053,-122.5073057 48.01917748,-122.5263158 48.04487221,-122.5599065 48.01917748))
652447|1|21|-122.3905429|47.96778138|POLYGON((-122.402104 48.01917748,-122.4357477 47.99348053,-122.469352 47.96778138,-122.4504084 47.94208001,-122.4314869 47.91637643,-122.4125874 47.89067062,-122.3790087 47.91637643,-122.3453909 47.94208001,-122.3117338 47.96778138,-122.3306075 47.99348053,-122.3495032 48.01917748,-122.3684211 48.04487221,-122.402104 48.01917748))
652448|1|21|-122.2329247|47.96778138|POLYGON((-122.2443016 48.01917748,-122.2780374 47.99348053,-122.3117338 47.96778138,-122.2928821 47.94208001,-122.2740525 47.91637643,-122.2552448 47.89067062,-122.2215743 47.91637643,-122.1878646 47.94208001,-122.1541156 47.96778138,-122.1728972 47.99348053,-122.1917008 48.01917748,-122.2105263 48.04487221,-122.2443016 48.01917748))
652449|1|21|-122.0753065|47.96778138|POLYGON((-122.0864991 48.01917748,-122.1203271 47.99348053,-122.1541156 47.96778138,-122.1353559 47.94208001,-122.1166181 47.91637643,-122.0979021 47.89067062,-122.0641399 47.91637643,-122.0303384 47.94208001,-121.9964974 47.96778138,-122.0151869 47.99348053,-122.0338983 48.01917748,-122.0526316 48.04487221,-122.0864991 48.01917748))
652450|1|21|-121.9176883|47.96778138|POLYGON((-121.9286967 48.01917748,-121.9626168 47.99348053,-121.9964974 47.96778138,-121.9778296 47.94208001,-121.9591837 47.91637643,-121.9405594 47.89067062,-121.9067055 47.91637643,-121.8728121 47.94208001,-121.8388792 47.96778138,-121.8574766 47.99348053,-121.8760959 48.01917748,-121.8947368 48.04487221,-121.9286967 48.01917748))
652461|1|21|-120.1838879|47.96778138|POLYGON((-120.1928697 48.01917748,-120.2278037 47.99348053,-120.262697 47.96778138,-120.2450408 47.94208001,-120.2274052 47.91637643,-120.2097902 47.89067062,-120.1749271 47.91637643,-120.1400233 47.94208001,-120.1050788 47.96778138,-120.1226636 47.99348053,-120.1402688 48.01917748,-120.1578947 48.04487221,-120.1928697 48.01917748))
652464|1|21|-119.7110333|47.96778138|POLYGON((-119.7194623 48.01917748,-119.7546729 47.99348053,-119.7898424 47.96778138,-119.7724621 47.94208001,-119.755102 47.91637643,-119.7377622 47.89067062,-119.7026239 47.91637643,-119.6674446 47.94208001,-119.6322242 47.96778138,-119.6495327 47.99348053,-119.6668615 48.01917748,-119.6842105 48.04487221,-119.7194623 48.01917748))
652469|1|21|-118.9229422|47.96778138|POLYGON((-118.93045 48.01917748,-118.9661215 47.99348053,-119.0017513 47.96778138,-118.9848308 47.94208001,-118.96793 47.91637643,-118.951049 47.89067062,-118.9154519 47.91637643,-118.8798133 47.94208001,-118.8441331 47.96778138,-118.8609813 47.99348053,-118.8778492 48.01917748,-118.8947368 48.04487221,-118.93045 48.01917748))
652478|1|21|-117.5043783|47.96778138|POLYGON((-117.5102279 48.01917748,-117.546729 47.99348053,-117.5831874 47.96778138,-117.5670945 47.94208001,-117.5510204 47.91637643,-117.534965 47.89067062,-117.4985423 47.91637643,-117.462077 47.94208001,-117.4255692 47.96778138,-117.4415888 47.99348053,-117.4576271 48.01917748,-117.4736842 48.04487221,-117.5102279 48.01917748))
652479|1|21|-117.3467601|47.96778138|POLYGON((-117.3524255 48.01917748,-117.3890187 47.99348053,-117.4255692 47.96778138,-117.4095683 47.94208001,-117.393586 47.91637643,-117.3776224 47.89067062,-117.3411079 47.91637643,-117.3045508 47.94208001,-117.267951 47.96778138,-117.2838785 47.99348053,-117.2998247 48.01917748,-117.3157895 48.04487221,-117.3524255 48.01917748))
652483|4|3|-116.7162872|47.96778138|POLYGON((-116.7212157 48.01917748,-116.7581776 47.99348053,-116.7950963 47.96778138,-116.7794632 47.94208001,-116.7638484 47.91637643,-116.7482517 47.89067062,-116.7113703 47.91637643,-116.6744457 47.94208001,-116.6374781 47.96778138,-116.6530374 47.99348053,-116.6686148 48.01917748,-116.6842105 48.04487221,-116.7212157 48.01917748))
652484|3|2|-116.558669|47.96778138|POLYGON((-116.5634132 48.01917748,-116.6004673 47.99348053,-116.6374781 47.96778138,-116.621937 47.94208001,-116.606414 47.91637643,-116.5909091 47.89067062,-116.5539359 47.91637643,-116.5169195 47.94208001,-116.4798599 47.96778138,-116.4953271 47.99348053,-116.5108124 48.01917748,-116.5263158 48.04487221,-116.5634132 48.01917748))
652499|9|8|-114.1943958|47.96778138|POLYGON((-114.1963764 48.01917748,-114.2348131 47.99348053,-114.2732049 47.96778138,-114.2590432 47.94208001,-114.244898 47.91637643,-114.2307692 47.89067062,-114.1924198 47.91637643,-114.1540257 47.94208001,-114.1155867 47.96778138,-114.1296729 47.99348053,-114.1437756 48.01917748,-114.1578947 48.04487221,-114.1963764 48.01917748))
652572|12|11|-102.6882662|47.96778138|POLYGON((-102.6767972 48.01917748,-102.7219626 47.99348053,-102.7670753 47.96778138,-102.7596266 47.94208001,-102.7521866 47.91637643,-102.7447552 47.89067062,-102.6997085 47.91637643,-102.6546091 47.94208001,-102.6094571 47.96778138,-102.6168224 47.99348053,-102.6241964 48.01917748,-102.6315789 48.04487221,-102.6767972 48.01917748))
652573|12|11|-102.530648|47.96778138|POLYGON((-102.5189947 48.01917748,-102.5642523 47.99348053,-102.6094571 47.96778138,-102.6021004 47.94208001,-102.5947522 47.91637643,-102.5874126 47.89067062,-102.5422741 47.91637643,-102.4970828 47.94208001,-102.4518389 47.96778138,-102.4591121 47.99348053,-102.4663939 48.01917748,-102.4736842 48.04487221,-102.5189947 48.01917748))
652574|12|11|-102.3730298|47.96778138|POLYGON((-102.3611923 48.01917748,-102.4065421 47.99348053,-102.4518389 47.96778138,-102.4445741 47.94208001,-102.4373178 47.91637643,-102.4300699 47.89067062,-102.3848397 47.91637643,-102.3395566 47.94208001,-102.2942207 47.96778138,-102.3014019 47.99348053,-102.3085915 48.01917748,-102.3157895 48.04487221,-102.3611923 48.01917748))
652576|12|11|-102.0577933|47.96778138|POLYGON((-102.0455874 48.01917748,-102.0911215 47.99348053,-102.1366025 47.96778138,-102.1295216 47.94208001,-102.122449 47.91637643,-102.1153846 47.89067062,-102.0699708 47.91637643,-102.0245041 47.94208001,-101.9789842 47.96778138,-101.9859813 47.99348053,-101.9929866 48.01917748,-102 48.04487221,-102.0455874 48.01917748))
652581|12|11|-101.2697023|47.96778138|POLYGON((-101.2565751 48.01917748,-101.3025701 47.99348053,-101.3485114 47.96778138,-101.3418903 47.94208001,-101.335277 47.91637643,-101.3286713 47.89067062,-101.2827988 47.91637643,-101.2368728 47.94208001,-101.1908932 47.96778138,-101.1974299 47.99348053,-101.2039743 48.01917748,-101.2105263 48.04487221,-101.2565751 48.01917748))
652587|12|11|-100.323993|47.96778138|POLYGON((-100.3097604 48.01917748,-100.3563084 47.99348053,-100.4028021 47.96778138,-100.3967328 47.94208001,-100.3906706 47.91637643,-100.3846154 47.89067062,-100.3381924 47.91637643,-100.2917153 47.94208001,-100.2451839 47.96778138,-100.2511682 47.99348053,-100.2571596 48.01917748,-100.2631579 48.04487221,-100.3097604 48.01917748))
652592|12|11|-99.53590193|47.96778138|POLYGON((-99.5207481 48.01917748,-99.56775701 47.99348053,-99.61471103 47.96778138,-99.60910152 47.94208001,-99.60349854 47.91637643,-99.5979021 47.89067062,-99.55102041 47.91637643,-99.50408401 47.94208001,-99.45709282 47.96778138,-99.46261682 47.99348053,-99.46814728 48.01917748,-99.47368421 48.04487221,-99.5207481 48.01917748))
652595|12|11|-99.06304729|47.96778138|POLYGON((-99.04734074 48.01917748,-99.09462617 47.99348053,-99.14185639 47.96778138,-99.13652275 47.94208001,-99.13119534 47.91637643,-99.12587413 47.89067062,-99.0787172 47.91637643,-99.03150525 47.94208001,-98.98423818 47.96778138,-98.98948598 47.99348053,-98.99473992 48.01917748,-99 48.04487221,-99.04734074 48.01917748))
652606|9|8|-97.32924694|47.96778138|POLYGON((-97.31151373 48.01917748,-97.35981308 47.99348053,-97.40805604 47.96778138,-97.40373396 47.94208001,-97.39941691 47.91637643,-97.3951049 47.89067062,-97.34693878 47.91637643,-97.29871645 47.94208001,-97.25043783 47.96778138,-97.2546729 47.99348053,-97.25891292 48.01917748,-97.26315789 48.04487221,-97.31151373 48.01917748))
652608|12|11|-97.01401051|47.96778138|POLYGON((-96.99590883 48.01917748,-97.04439252 47.99348053,-97.09281961 47.96778138,-97.08868145 47.94208001,-97.0845481 47.91637643,-97.08041958 47.89067062,-97.03206997 47.91637643,-96.98366394 47.94208001,-96.9352014 47.96778138,-96.93925234 47.99348053,-96.94330801 48.01917748,-96.94736842 48.04487221,-96.99590883 48.01917748))
652610|12|11|-96.69877408|47.96778138|POLYGON((-96.68030392 48.01917748,-96.72897196 47.99348053,-96.77758319 47.96778138,-96.77362894 47.94208001,-96.7696793 47.91637643,-96.76573427 47.89067062,-96.71720117 47.91637643,-96.66861144 47.94208001,-96.61996497 47.96778138,-96.62383178 47.99348053,-96.6277031 48.01917748,-96.63157895 48.04487221,-96.68030392 48.01917748))
652614|11|10|-96.06830123|47.96778138|POLYGON((-96.0490941 48.01917748,-96.09813084 47.99348053,-96.14711033 47.96778138,-96.14352392 47.94208001,-96.13994169 47.91637643,-96.13636364 47.89067062,-96.08746356 47.91637643,-96.03850642 47.94208001,-95.98949212 47.96778138,-95.99299065 47.99348053,-95.99649328 48.01917748,-96 48.04487221,-96.0490941 48.01917748))
652622|12|11|-94.80735552|47.96778138|POLYGON((-94.78667446 48.01917748,-94.8364486 47.99348053,-94.88616462 47.96778138,-94.88331389 47.94208001,-94.88046647 47.91637643,-94.87762238 47.89067062,-94.82798834 47.91637643,-94.77829638 47.94208001,-94.72854641 47.96778138,-94.73130841 47.99348053,-94.73407364 48.01917748,-94.73684211 48.04487221,-94.78667446 48.01917748))
652633|13|12|-93.07355517|47.96778138|POLYGON((-93.05084746 48.01917748,-93.10163551 47.99348053,-93.15236427 47.96778138,-93.15052509 47.94208001,-93.14868805 47.91637643,-93.14685315 47.89067062,-93.09620991 47.91637643,-93.04550758 47.94208001,-92.99474606 47.96778138,-92.99649533 47.99348053,-92.99824664 48.01917748,-93 48.04487221,-93.05084746 48.01917748))
652636|12|11|-92.60070053|47.96778138|POLYGON((-92.57744009 48.01917748,-92.62850467 47.99348053,-92.67950963 47.96778138,-92.67794632 47.94208001,-92.67638484 47.91637643,-92.67482517 47.89067062,-92.62390671 47.91637643,-92.57292882 47.94208001,-92.52189142 47.96778138,-92.52336449 47.99348053,-92.52483928 48.01917748,-92.52631579 48.04487221,-92.57744009 48.01917748))
652654|12|11|-89.76357268|47.96778138|POLYGON((-89.84219755 48.01917748,-89.84228972 47.99348053,-89.84238179 47.96778138,-89.78996499 47.94208001,-89.73760933 47.91637643,-89.68531469 47.89067062,-89.6851312 47.91637643,-89.68494749 47.94208001,-89.68476357 47.96778138,-89.73714953 47.99348053,-89.78959673 48.01917748,-89.84210526 48.04487221,-89.84219755 48.01917748))
652655|12|11|-89.60595447|47.96778138|POLYGON((-89.68439509 48.01917748,-89.68457944 47.99348053,-89.68476357 47.96778138,-89.63243874 47.94208001,-89.58017493 47.91637643,-89.52797203 47.89067062,-89.52769679 47.91637643,-89.52742124 47.94208001,-89.52714536 47.96778138,-89.57943925 47.99348053,-89.63179427 48.01917748,-89.68421053 48.04487221,-89.68439509 48.01917748))
654719|1|21|-124.6940559|47.89067062|POLYGON((-124.7082847 47.94208001,-124.7405248 47.91637643,-124.7727273 47.89067062,-124.7524752 47.8649626,-124.7322468 47.83925235,-124.7120419 47.81353988,-124.6798603 47.83925235,-124.6476412 47.8649626,-124.6153846 47.89067062,-124.6355685 47.91637643,-124.655776 47.94208001,-124.676007 47.96778138,-124.7082847 47.94208001))
654720|1|21|-124.5367133|47.89067062|POLYGON((-124.5507585 47.94208001,-124.5830904 47.91637643,-124.6153846 47.89067062,-124.5952242 47.8649626,-124.5750873 47.83925235,-124.5549738 47.81353988,-124.5227008 47.83925235,-124.4903902 47.8649626,-124.458042 47.89067062,-124.4781341 47.91637643,-124.4982497 47.94208001,-124.5183888 47.96778138,-124.5507585 47.94208001))
654721|1|21|-124.3793706|47.89067062|POLYGON((-124.3932322 47.94208001,-124.425656 47.91637643,-124.458042 47.89067062,-124.4379732 47.8649626,-124.4179278 47.83925235,-124.3979058 47.81353988,-124.3655413 47.83925235,-124.3331392 47.8649626,-124.3006993 47.89067062,-124.3206997 47.91637643,-124.3407235 47.94208001,-124.3607706 47.96778138,-124.3932322 47.94208001))
654733|1|17|-122.4912587|47.89067062|POLYGON((-122.5029172 47.94208001,-122.5364431 47.91637643,-122.5699301 47.89067062,-122.550961 47.8649626,-122.532014 47.83925235,-122.513089 47.81353988,-122.4796275 47.83925235,-122.446127 47.8649626,-122.4125874 47.89067062,-122.4314869 47.91637643,-122.4504084 47.94208001,-122.469352 47.96778138,-122.5029172 47.94208001))
654734|1|21|-122.3339161|47.89067062|POLYGON((-122.3453909 47.94208001,-122.3790087 47.91637643,-122.4125874 47.89067062,-122.39371 47.8649626,-122.3748545 47.83925235,-122.3560209 47.81353988,-122.322468 47.83925235,-122.2888759 47.8649626,-122.2552448 47.89067062,-122.2740525 47.91637643,-122.2928821 47.94208001,-122.3117338 47.96778138,-122.3453909 47.94208001))
654735|1|21|-122.1765734|47.89067062|POLYGON((-122.1878646 47.94208001,-122.2215743 47.91637643,-122.2552448 47.89067062,-122.2364589 47.8649626,-122.217695 47.83925235,-122.1989529 47.81353988,-122.1653085 47.83925235,-122.1316249 47.8649626,-122.0979021 47.89067062,-122.1166181 47.91637643,-122.1353559 47.94208001,-122.1541156 47.96778138,-122.1878646 47.94208001))
654736|1|21|-122.0192308|47.89067062|POLYGON((-122.0303384 47.94208001,-122.0641399 47.91637643,-122.0979021 47.89067062,-122.0792079 47.8649626,-122.0605355 47.83925235,-122.0418848 47.81353988,-122.008149 47.83925235,-121.9743739 47.8649626,-121.9405594 47.89067062,-121.9591837 47.91637643,-121.9778296 47.94208001,-121.9964974 47.96778138,-122.0303384 47.94208001))
654737|1|21|-121.8618881|47.89067062|POLYGON((-121.8728121 47.94208001,-121.9067055 47.91637643,-121.9405594 47.89067062,-121.9219569 47.8649626,-121.903376 47.83925235,-121.8848168 47.81353988,-121.8509895 47.83925235,-121.8171229 47.8649626,-121.7832168 47.89067062,-121.8017493 47.91637643,-121.8203034 47.94208001,-121.8388792 47.96778138,-121.8728121 47.94208001))
654738|1|21|-121.7045455|47.89067062|POLYGON((-121.7152859 47.94208001,-121.7492711 47.91637643,-121.7832168 47.89067062,-121.7647059 47.8649626,-121.7462165 47.83925235,-121.7277487 47.81353988,-121.69383 47.83925235,-121.6598719 47.8649626,-121.6258741 47.89067062,-121.6443149 47.91637643,-121.6627771 47.94208001,-121.6812609 47.96778138,-121.7152859 47.94208001))
654748|1|21|-120.1311189|47.89067062|POLYGON((-120.1400233 47.94208001,-120.1749271 47.91637643,-120.2097902 47.89067062,-120.1921957 47.8649626,-120.1746217 47.83925235,-120.1570681 47.81353988,-120.1222352 47.83925235,-120.0873617 47.8649626,-120.0524476 47.89067062,-120.0699708 47.91637643,-120.0875146 47.94208001,-120.1050788 47.96778138,-120.1400233 47.94208001))
654749|1|21|-119.9737762|47.89067062|POLYGON((-119.9824971 47.94208001,-120.0174927 47.91637643,-120.0524476 47.89067062,-120.0349447 47.8649626,-120.0174622 47.83925235,-120 47.81353988,-119.9650757 47.83925235,-119.9301107 47.8649626,-119.8951049 47.89067062,-119.9125364 47.91637643,-119.9299883 47.94208001,-119.9474606 47.96778138,-119.9824971 47.94208001))
654755|1|21|-119.0297203|47.89067062|POLYGON((-119.0373396 47.94208001,-119.0728863 47.91637643,-119.1083916 47.89067062,-119.0914386 47.8649626,-119.0745052 47.83925235,-119.0575916 47.81353988,-119.0221187 47.83925235,-118.9866045 47.8649626,-118.951049 47.89067062,-118.96793 47.91637643,-118.9848308 47.94208001,-119.0017513 47.96778138,-119.0373396 47.94208001))
654759|1|18|-118.4003497|47.89067062|POLYGON((-118.4072345 47.94208001,-118.4431487 47.91637643,-118.479021 47.89067062,-118.4624345 47.8649626,-118.4458673 47.83925235,-118.4293194 47.81353988,-118.3934808 47.83925235,-118.3576005 47.8649626,-118.3216783 47.89067062,-118.3381924 47.91637643,-118.3547258 47.94208001,-118.3712785 47.96778138,-118.4072345 47.94208001))
654762|14|13|-117.9283217|47.89067062|POLYGON((-117.9346558 47.94208001,-117.9708455 47.91637643,-118.006993 47.89067062,-117.9906814 47.8649626,-117.9743888 47.83925235,-117.9581152 47.81353988,-117.9220023 47.83925235,-117.8858474 47.8649626,-117.8496503 47.89067062,-117.8658892 47.91637643,-117.882147 47.94208001,-117.8984238 47.96778138,-117.9346558 47.94208001))
654764|1|21|-117.6136364|47.89067062|POLYGON((-117.6196033 47.94208001,-117.6559767 47.91637643,-117.6923077 47.89067062,-117.6761794 47.8649626,-117.6600698 47.83925235,-117.6439791 47.81353988,-117.6076834 47.83925235,-117.5713454 47.8649626,-117.534965 47.89067062,-117.5510204 47.91637643,-117.5670945 47.94208001,-117.5831874 47.96778138,-117.6196033 47.94208001))
654765|1|21|-117.4562937|47.89067062|POLYGON((-117.462077 47.94208001,-117.4985423 47.91637643,-117.534965 47.89067062,-117.5189284 47.8649626,-117.5029104 47.83925235,-117.486911 47.81353988,-117.4505239 47.83925235,-117.4140944 47.8649626,-117.3776224 47.89067062,-117.393586 47.91637643,-117.4095683 47.94208001,-117.4255692 47.96778138,-117.462077 47.94208001))
654766|1|21|-117.298951|47.89067062|POLYGON((-117.3045508 47.94208001,-117.3411079 47.91637643,-117.3776224 47.89067062,-117.3616773 47.8649626,-117.3457509 47.83925235,-117.3298429 47.81353988,-117.2933644 47.83925235,-117.2568433 47.8649626,-117.2202797 47.89067062,-117.2361516 47.91637643,-117.252042 47.94208001,-117.267951 47.96778138,-117.3045508 47.94208001))
654767|1|21|-117.1416084|47.89067062|POLYGON((-117.1470245 47.94208001,-117.1836735 47.91637643,-117.2202797 47.89067062,-117.2044263 47.8649626,-117.1885914 47.83925235,-117.1727749 47.81353988,-117.1362049 47.83925235,-117.0995923 47.8649626,-117.0629371 47.89067062,-117.0787172 47.91637643,-117.0945158 47.94208001,-117.1103327 47.96778138,-117.1470245 47.94208001))
654770|1|21|-116.6695804|47.89067062|POLYGON((-116.6744457 47.94208001,-116.7113703 47.91637643,-116.7482517 47.89067062,-116.7326733 47.8649626,-116.7171129 47.83925235,-116.7015707 47.81353988,-116.6647264 47.83925235,-116.6278393 47.8649626,-116.5909091 47.89067062,-116.606414 47.91637643,-116.621937 47.94208001,-116.6374781 47.96778138,-116.6744457 47.94208001))
654786|1|21|-114.1520979|47.89067062|POLYGON((-114.1540257 47.94208001,-114.1924198 47.91637643,-114.2307692 47.89067062,-114.216657 47.8649626,-114.2025611 47.83925235,-114.1884817 47.81353988,-114.1501746 47.83925235,-114.1118229 47.8649626,-114.0734266 47.89067062,-114.0874636 47.91637643,-114.1015169 47.94208001,-114.1155867 47.96778138,-114.1540257 47.94208001))
654851|12|11|-103.9248252|47.89067062|POLYGON((-103.9148191 47.94208001,-103.9591837 47.91637643,-104.0034965 47.89067062,-103.9953407 47.8649626,-103.9871944 47.83925235,-103.9790576 47.81353988,-103.9348079 47.83925235,-103.8905067 47.8649626,-103.8461538 47.89067062,-103.8542274 47.91637643,-103.8623104 47.94208001,-103.8704028 47.96778138,-103.9148191 47.94208001))
654856|12|11|-103.1381119|47.89067062|POLYGON((-103.1271879 47.94208001,-103.1720117 47.91637643,-103.2167832 47.89067062,-103.2090856 47.8649626,-103.201397 47.83925235,-103.1937173 47.81353988,-103.1490105 47.83925235,-103.1042516 47.8649626,-103.0594406 47.89067062,-103.0670554 47.91637643,-103.0746791 47.94208001,-103.0823117 47.96778138,-103.1271879 47.94208001))
654859|12|11|-102.6660839|47.89067062|POLYGON((-102.6546091 47.94208001,-102.6997085 47.91637643,-102.7447552 47.89067062,-102.7373326 47.8649626,-102.7299185 47.83925235,-102.7225131 47.81353988,-102.677532 47.83925235,-102.6324985 47.8649626,-102.5874126 47.89067062,-102.5947522 47.91637643,-102.6021004 47.94208001,-102.6094571 47.96778138,-102.6546091 47.94208001))
654860|12|11|-102.5087413|47.89067062|POLYGON((-102.4970828 47.94208001,-102.5422741 47.91637643,-102.5874126 47.89067062,-102.5800815 47.8649626,-102.572759 47.83925235,-102.565445 47.81353988,-102.5203725 47.83925235,-102.4752475 47.8649626,-102.4300699 47.89067062,-102.4373178 47.91637643,-102.4445741 47.94208001,-102.4518389 47.96778138,-102.4970828 47.94208001))
654862|12|11|-102.1940559|47.89067062|POLYGON((-102.1820303 47.94208001,-102.2274052 47.91637643,-102.2727273 47.89067062,-102.2655795 47.8649626,-102.25844 47.83925235,-102.2513089 47.81353988,-102.2060536 47.83925235,-102.1607455 47.8649626,-102.1153846 47.89067062,-102.122449 47.91637643,-102.1295216 47.94208001,-102.1366025 47.96778138,-102.1820303 47.94208001))
654870|12|11|-100.9353147|47.89067062|POLYGON((-100.9218203 47.94208001,-100.96793 47.91637643,-101.013986 47.89067062,-101.0075713 47.8649626,-101.0011641 47.83925235,-100.9947644 47.81353988,-100.9487776 47.83925235,-100.9027373 47.8649626,-100.8566434 47.89067062,-100.8629738 47.91637643,-100.8693116 47.94208001,-100.8756567 47.96778138,-100.9218203 47.94208001))
654883|12|11|-98.88986014|47.89067062|POLYGON((-98.873979 47.94208001,-98.9212828 47.91637643,-98.96853147 47.89067062,-98.9633081 47.8649626,-98.9580908 47.83925235,-98.95287958 47.81353988,-98.90570431 47.83925235,-98.85847408 47.8649626,-98.81118881 47.89067062,-98.81632653 47.91637643,-98.82147025 47.94208001,-98.82661996 47.96778138,-98.873979 47.94208001))
654891|12|11|-97.63111888|47.89067062|POLYGON((-97.61376896 47.94208001,-97.66180758 47.91637643,-97.70979021 47.89067062,-97.70529994 47.8649626,-97.7008149 47.83925235,-97.69633508 47.81353988,-97.64842841 47.83925235,-97.60046593 47.8649626,-97.55244755 47.89067062,-97.55685131 47.91637643,-97.56126021 47.94208001,-97.56567426 47.96778138,-97.61376896 47.94208001))
654892|4|3|-97.47377622|47.89067062|POLYGON((-97.45624271 47.94208001,-97.50437318 47.91637643,-97.55244755 47.89067062,-97.54804892 47.8649626,-97.54365541 47.83925235,-97.53926702 47.81353988,-97.49126892 47.83925235,-97.44321491 47.8649626,-97.3951049 47.89067062,-97.39941691 47.91637643,-97.40373396 47.94208001,-97.40805604 47.96778138,-97.45624271 47.94208001))
654893|3|2|-97.31643357|47.89067062|POLYGON((-97.29871645 47.94208001,-97.34693878 47.91637643,-97.3951049 47.89067062,-97.3907979 47.8649626,-97.38649593 47.83925235,-97.38219895 47.81353988,-97.33410943 47.83925235,-97.28596389 47.8649626,-97.23776224 47.89067062,-97.24198251 47.91637643,-97.2462077 47.94208001,-97.25043783 47.96778138,-97.29871645 47.94208001))
654894|12|11|-97.15909091|47.89067062|POLYGON((-97.1411902 47.94208001,-97.18950437 47.91637643,-97.23776224 47.89067062,-97.23354688 47.8649626,-97.22933644 47.83925235,-97.22513089 47.81353988,-97.17694994 47.83925235,-97.12871287 47.8649626,-97.08041958 47.89067062,-97.0845481 47.91637643,-97.08868145 47.94208001,-97.09281961 47.96778138,-97.1411902 47.94208001))
654895|12|11|-97.00174825|47.89067062|POLYGON((-96.98366394 47.94208001,-97.03206997 47.91637643,-97.08041958 47.89067062,-97.07629586 47.8649626,-97.07217695 47.83925235,-97.06806283 47.81353988,-97.01979045 47.83925235,-96.97146185 47.8649626,-96.92307692 47.89067062,-96.9271137 47.91637643,-96.93115519 47.94208001,-96.9352014 47.96778138,-96.98366394 47.94208001))
654896|12|11|-96.84440559|47.89067062|POLYGON((-96.82613769 47.94208001,-96.87463557 47.91637643,-96.92307692 47.89067062,-96.91904485 47.8649626,-96.91501746 47.83925235,-96.91099476 47.81353988,-96.86263097 47.83925235,-96.81421083 47.8649626,-96.76573427 47.89067062,-96.7696793 47.91637643,-96.77362894 47.94208001,-96.77758319 47.96778138,-96.82613769 47.94208001))
654900|12|11|-96.21503497|47.89067062|POLYGON((-96.19603267 47.94208001,-96.24489796 47.91637643,-96.29370629 47.89067062,-96.29004077 47.8649626,-96.28637951 47.83925235,-96.28272251 47.81353988,-96.23399302 47.83925235,-96.18520676 47.8649626,-96.13636364 47.89067062,-96.13994169 47.91637643,-96.14352392 47.94208001,-96.14711033 47.96778138,-96.19603267 47.94208001))
654907|1|16|-95.11363636|47.89067062|POLYGON((-95.09334889 47.94208001,-95.14285714 47.91637643,-95.19230769 47.89067062,-95.18928363 47.8649626,-95.1862631 47.83925235,-95.18324607 47.81353988,-95.1338766 47.83925235,-95.08444962 47.8649626,-95.03496503 47.89067062,-95.03790087 47.91637643,-95.04084014 47.94208001,-95.04378284 47.96778138,-95.09334889 47.94208001))
654908|12|11|-94.95629371|47.89067062|POLYGON((-94.93582264 47.94208001,-94.98542274 47.91637643,-95.03496503 47.89067062,-95.03203262 47.8649626,-95.02910361 47.83925235,-95.02617801 47.81353988,-94.97671711 47.83925235,-94.9271986 47.8649626,-94.87762238 47.89067062,-94.88046647 47.91637643,-94.88331389 47.94208001,-94.88616462 47.96778138,-94.93582264 47.94208001))
654912|12|11|-94.32692308|47.89067062|POLYGON((-94.30571762 47.94208001,-94.35568513 47.91637643,-94.40559441 47.89067062,-94.40302854 47.8649626,-94.40046566 47.83925235,-94.39790576 47.81353988,-94.34807916 47.83925235,-94.29819453 47.8649626,-94.24825175 47.89067062,-94.25072886 47.91637643,-94.25320887 47.94208001,-94.25569177 47.96778138,-94.30571762 47.94208001))
654921|12|11|-92.91083916|47.89067062|POLYGON((-92.88798133 47.94208001,-92.93877551 47.91637643,-92.98951049 47.89067062,-92.98776937 47.8649626,-92.98603027 47.83925235,-92.98429319 47.81353988,-92.93364377 47.83925235,-92.88293535 47.8649626,-92.83216783 47.89067062,-92.83381924 47.91637643,-92.83547258 47.94208001,-92.83712785 47.96778138,-92.88798133 47.94208001))
654923|1|27|-92.59615385|47.89067062|POLYGON((-92.57292882 47.94208001,-92.62390671 47.91637643,-92.67482517 47.89067062,-92.67326733 47.8649626,-92.67171129 47.83925235,-92.67015707 47.81353988,-92.6193248 47.83925235,-92.56843331 47.8649626,-92.51748252 47.89067062,-92.51895044 47.91637643,-92.52042007 47.94208001,-92.52189142 47.96778138,-92.57292882 47.94208001))
654927|12|11|-91.96678322|47.89067062|POLYGON((-91.9428238 47.94208001,-91.9941691 47.91637643,-92.04545455 47.89067062,-92.04426325 47.8649626,-92.04307334 47.83925235,-92.04188482 47.81353988,-91.99068685 47.83925235,-91.93942924 47.8649626,-91.88811189 47.89067062,-91.88921283 47.91637643,-91.89031505 47.94208001,-91.89141856 47.96778138,-91.9428238 47.94208001))
654928|12|11|-91.80944056|47.89067062|POLYGON((-91.78529755 47.94208001,-91.83673469 47.91637643,-91.88811189 47.89067062,-91.88701223 47.8649626,-91.88591385 47.83925235,-91.88481675 47.81353988,-91.83352736 47.83925235,-91.78217822 47.8649626,-91.73076923 47.89067062,-91.73177843 47.91637643,-91.7327888 47.94208001,-91.73380035 47.96778138,-91.78529755 47.94208001))
657021|9|8|-122.9057592|47.81353988|POLYGON((-122.91788 47.8649626,-122.9511059 47.83925235,-122.9842932 47.81353988,-122.9651163 47.78782519,-122.9459617 47.76210826,-122.9268293 47.73638911,-122.8936665 47.76210826,-122.8604651 47.78782519,-122.8272251 47.81353988,-122.8463329 47.83925235,-122.865463 47.8649626,-122.8846154 47.89067062,-122.91788 47.8649626))
657023|1|21|-122.591623|47.81353988|POLYGON((-122.603378 47.8649626,-122.636787 47.83925235,-122.6701571 47.81353988,-122.6511628 47.78782519,-122.6321906 47.76210826,-122.6132404 47.73638911,-122.5798954 47.76210826,-122.5465116 47.78782519,-122.513089 47.81353988,-122.532014 47.83925235,-122.550961 47.8649626,-122.5699301 47.89067062,-122.603378 47.8649626))
657024|1|21|-122.434555|47.81353988|POLYGON((-122.446127 47.8649626,-122.4796275 47.83925235,-122.513089 47.81353988,-122.494186 47.78782519,-122.4753051 47.76210826,-122.456446 47.73638911,-122.4230099 47.76210826,-122.3895349 47.78782519,-122.3560209 47.81353988,-122.3748545 47.83925235,-122.39371 47.8649626,-122.4125874 47.89067062,-122.446127 47.8649626))
657025|1|21|-122.2774869|47.81353988|POLYGON((-122.2888759 47.8649626,-122.322468 47.83925235,-122.3560209 47.81353988,-122.3372093 47.78782519,-122.3184195 47.76210826,-122.2996516 47.73638911,-122.2661243 47.76210826,-122.2325581 47.78782519,-122.1989529 47.81353988,-122.217695 47.83925235,-122.2364589 47.8649626,-122.2552448 47.89067062,-122.2888759 47.8649626))
657026|1|21|-122.1204188|47.81353988|POLYGON((-122.1316249 47.8649626,-122.1653085 47.83925235,-122.1989529 47.81353988,-122.1802326 47.78782519,-122.161534 47.76210826,-122.1428571 47.73638911,-122.1092388 47.76210826,-122.0755814 47.78782519,-122.0418848 47.81353988,-122.0605355 47.83925235,-122.0792079 47.8649626,-122.0979021 47.89067062,-122.1316249 47.8649626))
657027|1|21|-121.9633508|47.81353988|POLYGON((-121.9743739 47.8649626,-122.008149 47.83925235,-122.0418848 47.81353988,-122.0232558 47.78782519,-122.0046485 47.76210826,-121.9860627 47.73638911,-121.9523533 47.76210826,-121.9186047 47.78782519,-121.8848168 47.81353988,-121.903376 47.83925235,-121.9219569 47.8649626,-121.9405594 47.89067062,-121.9743739 47.8649626))
657028|1|21|-121.8062827|47.81353988|POLYGON((-121.8171229 47.8649626,-121.8509895 47.83925235,-121.8848168 47.81353988,-121.8662791 47.78782519,-121.8477629 47.76210826,-121.8292683 47.73638911,-121.7954678 47.76210826,-121.7616279 47.78782519,-121.7277487 47.81353988,-121.7462165 47.83925235,-121.7647059 47.8649626,-121.7832168 47.89067062,-121.8171229 47.8649626))
657029|1|21|-121.6492147|47.81353988|POLYGON((-121.6598719 47.8649626,-121.69383 47.83925235,-121.7277487 47.81353988,-121.7093023 47.78782519,-121.6908774 47.76210826,-121.6724739 47.73638911,-121.6385822 47.76210826,-121.6046512 47.78782519,-121.5706806 47.81353988,-121.589057 47.83925235,-121.6074549 47.8649626,-121.6258741 47.89067062,-121.6598719 47.8649626))
657030|14|13|-121.4921466|47.81353988|POLYGON((-121.5026209 47.8649626,-121.5366705 47.83925235,-121.5706806 47.81353988,-121.5523256 47.78782519,-121.5339919 47.76210826,-121.5156794 47.73638911,-121.4816967 47.76210826,-121.4476744 47.78782519,-121.4136126 47.81353988,-121.4318976 47.83925235,-121.4502038 47.8649626,-121.4685315 47.89067062,-121.5026209 47.8649626))
657035|1|21|-120.7068063|47.81353988|POLYGON((-120.7163658 47.8649626,-120.7508731 47.83925235,-120.7853403 47.81353988,-120.7674419 47.78782519,-120.7495642 47.76210826,-120.7317073 47.73638911,-120.697269 47.76210826,-120.6627907 47.78782519,-120.6282723 47.81353988,-120.6461001 47.83925235,-120.6639487 47.8649626,-120.6818182 47.89067062,-120.7163658 47.8649626))
657039|1|21|-120.078534|47.81353988|POLYGON((-120.0873617 47.8649626,-120.1222352 47.83925235,-120.1570681 47.81353988,-120.1395349 47.78782519,-120.1220221 47.76210826,-120.1045296 47.73638911,-120.0697269 47.76210826,-120.0348837 47.78782519,-120 47.81353988,-120.0174622 47.83925235,-120.0349447 47.8649626,-120.0524476 47.89067062,-120.0873617 47.8649626))
657055|1|21|-117.565445|47.81353988|POLYGON((-117.5713454 47.8649626,-117.6076834 47.83925235,-117.6439791 47.81353988,-117.627907 47.78782519,-117.6118536 47.76210826,-117.5958188 47.73638911,-117.5595584 47.76210826,-117.5232558 47.78782519,-117.486911 47.81353988,-117.5029104 47.83925235,-117.5189284 47.8649626,-117.534965 47.89067062,-117.5713454 47.8649626))
657056|1|21|-117.408377|47.81353988|POLYGON((-117.4140944 47.8649626,-117.4505239 47.83925235,-117.486911 47.81353988,-117.4709302 47.78782519,-117.454968 47.76210826,-117.4390244 47.73638911,-117.4026729 47.76210826,-117.3662791 47.78782519,-117.3298429 47.81353988,-117.3457509 47.83925235,-117.3616773 47.8649626,-117.3776224 47.89067062,-117.4140944 47.8649626))
657058|1|20|-117.0942408|47.81353988|POLYGON((-117.0995923 47.8649626,-117.1362049 47.83925235,-117.1727749 47.81353988,-117.1569767 47.78782519,-117.141197 47.76210826,-117.1254355 47.73638911,-117.0889018 47.76210826,-117.0523256 47.78782519,-117.0157068 47.81353988,-117.0314319 47.83925235,-117.0471753 47.8649626,-117.0629371 47.89067062,-117.0995923 47.8649626))
657059|1|21|-116.9371728|47.81353988|POLYGON((-116.9423413 47.8649626,-116.9790454 47.83925235,-117.0157068 47.81353988,-117 47.78782519,-116.9843114 47.76210826,-116.9686411 47.73638911,-116.9320163 47.76210826,-116.8953488 47.78782519,-116.8586387 47.81353988,-116.8742724 47.83925235,-116.8899243 47.8649626,-116.9055944 47.89067062,-116.9423413 47.8649626))
657060|1|21|-116.7801047|47.81353988|POLYGON((-116.7850903 47.8649626,-116.8218859 47.83925235,-116.8586387 47.81353988,-116.8430233 47.78782519,-116.8274259 47.76210826,-116.8118467 47.73638911,-116.7751307 47.76210826,-116.7383721 47.78782519,-116.7015707 47.81353988,-116.7171129 47.83925235,-116.7326733 47.8649626,-116.7482517 47.89067062,-116.7850903 47.8649626))
657068|1|20|-115.5235602|47.81353988|POLYGON((-115.5270821 47.8649626,-115.56461 47.83925235,-115.6020942 47.81353988,-115.5872093 47.78782519,-115.5723417 47.76210826,-115.5574913 47.73638911,-115.5200465 47.76210826,-115.4825581 47.78782519,-115.4450262 47.81353988,-115.459837 47.83925235,-115.4746651 47.8649626,-115.4895105 47.89067062,-115.5270821 47.8649626))
657077|1|21|-114.1099476|47.81353988|POLYGON((-114.1118229 47.8649626,-114.1501746 47.83925235,-114.1884817 47.81353988,-114.1744186 47.78782519,-114.1603719 47.76210826,-114.1463415 47.73638911,-114.1080767 47.76210826,-114.0697674 47.78782519,-114.0314136 47.81353988,-114.0454016 47.83925235,-114.0594059 47.8649626,-114.0734266 47.89067062,-114.1118229 47.8649626))
657089|1|23|-112.2251309|47.81353988|POLYGON((-112.2248107 47.8649626,-112.2642608 47.83925235,-112.3036649 47.81353988,-112.2906977 47.78782519,-112.2777455 47.76210826,-112.2648084 47.73638911,-112.2254503 47.76210826,-112.1860465 47.78782519,-112.1465969 47.81353988,-112.1594878 47.83925235,-112.1723937 47.8649626,-112.1853147 47.89067062,-112.2248107 47.8649626))
657099|3|2|-110.6544503|47.81353988|POLYGON((-110.6523005 47.8649626,-110.6926659 47.83925235,-110.7329843 47.81353988,-110.7209302 47.78782519,-110.7088902 47.76210826,-110.6968641 47.73638911,-110.656595 47.76210826,-110.6162791 47.78782519,-110.5759162 47.81353988,-110.5878929 47.83925235,-110.5998835 47.8649626,-110.6118881 47.89067062,-110.6523005 47.8649626))
657141|12|11|-104.0575916|47.81353988|POLYGON((-104.0477577 47.8649626,-104.0919674 47.83925235,-104.1361257 47.81353988,-104.127907 47.78782519,-104.1196979 47.76210826,-104.1114983 47.73638911,-104.0674027 47.76210826,-104.0232558 47.78782519,-103.9790576 47.81353988,-103.9871944 47.83925235,-103.9953407 47.8649626,-104.0034965 47.89067062,-104.0477577 47.8649626))
657144|1|19|-103.5863874|47.81353988|POLYGON((-103.5760047 47.8649626,-103.6204889 47.83925235,-103.6649215 47.81353988,-103.6569767 47.78782519,-103.6490413 47.76210826,-103.641115 47.73638911,-103.5967461 47.76210826,-103.5523256 47.78782519,-103.5078534 47.81353988,-103.5157159 47.83925235,-103.5235877 47.8649626,-103.5314685 47.89067062,-103.5760047 47.8649626))
657145|1|18|-103.4293194|47.81353988|POLYGON((-103.4187536 47.8649626,-103.4633295 47.83925235,-103.5078534 47.81353988,-103.5 47.78782519,-103.4921557 47.76210826,-103.4843206 47.73638911,-103.4398605 47.76210826,-103.3953488 47.78782519,-103.3507853 47.81353988,-103.3585565 47.83925235,-103.3663366 47.8649626,-103.3741259 47.89067062,-103.4187536 47.8649626))
657146|1|25|-103.2722513|47.81353988|POLYGON((-103.2615026 47.8649626,-103.30617 47.83925235,-103.3507853 47.81353988,-103.3430233 47.78782519,-103.3352702 47.76210826,-103.3275261 47.73638911,-103.282975 47.76210826,-103.2383721 47.78782519,-103.1937173 47.81353988,-103.201397 47.83925235,-103.2090856 47.8649626,-103.2167832 47.89067062,-103.2615026 47.8649626))
657151|12|11|-102.486911|47.81353988|POLYGON((-102.4752475 47.8649626,-102.5203725 47.83925235,-102.565445 47.81353988,-102.5581395 47.78782519,-102.5508425 47.76210826,-102.543554 47.73638911,-102.4985474 47.76210826,-102.4534884 47.78782519,-102.408377 47.81353988,-102.4155995 47.83925235,-102.4228305 47.8649626,-102.4300699 47.89067062,-102.4752475 47.8649626))
657157|13|12|-101.5445026|47.81353988|POLYGON((-101.5317414 47.8649626,-101.5774156 47.83925235,-101.6230366 47.81353988,-101.6162791 47.78782519,-101.6095293 47.76210826,-101.6027875 47.73638911,-101.5572342 47.76210826,-101.5116279 47.78782519,-101.4659686 47.81353988,-101.4726426 47.83925235,-101.4793244 47.8649626,-101.486014 47.89067062,-101.5317414 47.8649626))
657176|12|11|-98.56020942|47.81353988|POLYGON((-98.54397204 47.8649626,-98.59138533 47.83925235,-98.63874346 47.81353988,-98.63372093 47.78782519,-98.62870424 47.76210826,-98.62369338 47.73638911,-98.57640906 47.76210826,-98.52906977 47.78782519,-98.48167539 47.81353988,-98.48661234 47.83925235,-98.49155504 47.8649626,-98.4965035 47.89067062,-98.54397204 47.8649626))
657177|12|11|-98.40314136|47.81353988|POLYGON((-98.38672103 47.8649626,-98.43422584 47.83925235,-98.48167539 47.81353988,-98.47674419 47.78782519,-98.47181871 47.76210826,-98.46689895 47.73638911,-98.41952353 47.76210826,-98.37209302 47.78782519,-98.32460733 47.81353988,-98.32945285 47.83925235,-98.33430402 47.8649626,-98.33916084 47.89067062,-98.38672103 47.8649626))
657185|12|11|-97.14659686|47.81353988|POLYGON((-97.12871287 47.8649626,-97.17694994 47.83925235,-97.22513089 47.81353988,-97.22093023 47.78782519,-97.21673446 47.76210826,-97.21254355 47.73638911,-97.16443928 47.76210826,-97.11627907 47.78782519,-97.06806283 47.81353988,-97.07217695 47.83925235,-97.07629586 47.8649626,-97.08041958 47.89067062,-97.12871287 47.8649626))
657187|12|11|-96.83246073|47.81353988|POLYGON((-96.81421083 47.8649626,-96.86263097 47.83925235,-96.91099476 47.81353988,-96.90697674 47.78782519,-96.90296339 47.76210826,-96.8989547 47.73638911,-96.85066822 47.76210826,-96.80232558 47.78782519,-96.7539267 47.81353988,-96.75785797 47.83925235,-96.76179383 47.8649626,-96.76573427 47.89067062,-96.81421083 47.8649626))
657189|12|11|-96.51832461|47.81353988|POLYGON((-96.49970879 47.8649626,-96.54831199 47.83925235,-96.59685864 47.81353988,-96.59302326 47.78782519,-96.58919233 47.76210826,-96.58536585 47.73638911,-96.53689715 47.76210826,-96.48837209 47.78782519,-96.43979058 47.81353988,-96.443539 47.83925235,-96.44729179 47.8649626,-96.45104895 47.89067062,-96.49970879 47.8649626))
657192|12|11|-96.04712042|47.81353988|POLYGON((-96.02795574 47.8649626,-96.07683353 47.83925235,-96.12565445 47.81353988,-96.12209302 47.78782519,-96.11853574 47.76210826,-96.11498258 47.73638911,-96.06624056 47.76210826,-96.01744186 47.78782519,-95.96858639 47.81353988,-95.97206054 47.83925235,-95.97553873 47.8649626,-95.97902098 47.89067062,-96.02795574 47.8649626))
657193|12|11|-95.89005236|47.81353988|POLYGON((-95.87070472 47.8649626,-95.91967404 47.83925235,-95.96858639 47.81353988,-95.96511628 47.78782519,-95.9616502 47.76210826,-95.95818815 47.73638911,-95.90935503 47.76210826,-95.86046512 47.78782519,-95.81151832 47.81353988,-95.81490105 47.83925235,-95.81828771 47.8649626,-95.82167832 47.89067062,-95.87070472 47.8649626))
657203|1|20|-94.31937173|47.81353988|POLYGON((-94.29819453 47.8649626,-94.34807916 47.83925235,-94.39790576 47.81353988,-94.39534884 47.78782519,-94.39279489 47.76210826,-94.3902439 47.73638911,-94.34049971 47.76210826,-94.29069767 47.78782519,-94.2408377 47.81353988,-94.24330617 47.83925235,-94.24577752 47.8649626,-94.24825175 47.89067062,-94.29819453 47.8649626))
657213|12|11|-92.7486911|47.81353988|POLYGON((-92.72568433 47.8649626,-92.77648428 47.83925235,-92.82722513 47.81353988,-92.8255814 47.78782519,-92.82393957 47.76210826,-92.82229965 47.73638911,-92.77164439 47.76210826,-92.72093023 47.78782519,-92.67015707 47.81353988,-92.67171129 47.83925235,-92.67326733 47.8649626,-92.67482517 47.89067062,-92.72568433 47.8649626))
657215|2|1|-92.43455497|47.81353988|POLYGON((-92.41118229 47.8649626,-92.46216531 47.83925235,-92.51308901 47.81353988,-92.51162791 47.78782519,-92.51016851 47.76210826,-92.5087108 47.73638911,-92.45787333 47.76210826,-92.40697674 47.78782519,-92.35602094 47.81353988,-92.35739232 47.83925235,-92.35876529 47.8649626,-92.36013986 47.89067062,-92.41118229 47.8649626))
657216|12|11|-92.27748691|47.81353988|POLYGON((-92.25393128 47.8649626,-92.30500582 47.83925235,-92.35602094 47.81353988,-92.35465116 47.78782519,-92.35328298 47.76210826,-92.35191638 47.73638911,-92.3009878 47.76210826,-92.25 47.78782519,-92.19895288 47.81353988,-92.20023283 47.83925235,-92.20151427 47.8649626,-92.2027972 47.89067062,-92.25393128 47.8649626))
657229|12|11|-90.23560209|47.81353988|POLYGON((-90.20966803 47.8649626,-90.26193248 47.83925235,-90.31413613 47.81353988,-90.31395349 47.78782519,-90.31377106 47.76210826,-90.31358885 47.73638911,-90.26147589 47.76210826,-90.20930233 47.78782519,-90.15706806 47.81353988,-90.15715949 47.83925235,-90.15725102 47.8649626,-90.15734266 47.89067062,-90.20966803 47.8649626))
657231|10|9|-89.92146597|47.81353988|POLYGON((-90 47.8649626,-90 47.83925235,-90 47.81353988,-89.94767442 47.78782519,-89.89540965 47.76210826,-89.84320557 47.73638911,-89.84311447 47.76210826,-89.84302326 47.78782519,-89.84293194 47.81353988,-89.89522701 47.83925235,-89.94758299 47.8649626,-90 47.89067062,-90 47.8649626))
659316|1|21|-122.8484321|47.73638911|POLYGON((-122.8604651 47.78782519,-122.8936665 47.76210826,-122.9268293 47.73638911,-122.9077191 47.71066773,-122.8886311 47.68494411,-122.8695652 47.65921826,-122.8364269 47.68494411,-122.8032501 47.71066773,-122.7700348 47.73638911,-122.7890761 47.76210826,-122.8081395 47.78782519,-122.8272251 47.81353988,-122.8604651 47.78782519))
659317|1|21|-122.6916376|47.73638911|POLYGON((-122.7034884 47.78782519,-122.7367809 47.76210826,-122.7700348 47.73638911,-122.7510157 47.71066773,-122.7320186 47.68494411,-122.7130435 47.65921826,-122.6798144 47.68494411,-122.6465467 47.71066773,-122.6132404 47.73638911,-122.6321906 47.76210826,-122.6511628 47.78782519,-122.6701571 47.81353988,-122.7034884 47.78782519))
659318|1|21|-122.5348432|47.73638911|POLYGON((-122.5465116 47.78782519,-122.5798954 47.76210826,-122.6132404 47.73638911,-122.5943122 47.71066773,-122.575406 47.68494411,-122.5565217 47.65921826,-122.5232019 47.68494411,-122.4898433 47.71066773,-122.456446 47.73638911,-122.4753051 47.76210826,-122.494186 47.78782519,-122.513089 47.81353988,-122.5465116 47.78782519))
659319|1|21|-122.3780488|47.73638911|POLYGON((-122.3895349 47.78782519,-122.4230099 47.76210826,-122.456446 47.73638911,-122.4376088 47.71066773,-122.4187935 47.68494411,-122.4 47.65921826,-122.3665893 47.68494411,-122.3331399 47.71066773,-122.2996516 47.73638911,-122.3184195 47.76210826,-122.3372093 47.78782519,-122.3560209 47.81353988,-122.3895349 47.78782519))
659320|1|21|-122.2212544|47.73638911|POLYGON((-122.2325581 47.78782519,-122.2661243 47.76210826,-122.2996516 47.73638911,-122.2809054 47.71066773,-122.262181 47.68494411,-122.2434783 47.65921826,-122.2099768 47.68494411,-122.1764364 47.71066773,-122.1428571 47.73638911,-122.161534 47.76210826,-122.1802326 47.78782519,-122.1989529 47.81353988,-122.2325581 47.78782519))
659321|1|21|-122.0644599|47.73638911|POLYGON((-122.0755814 47.78782519,-122.1092388 47.76210826,-122.1428571 47.73638911,-122.124202 47.71066773,-122.1055684 47.68494411,-122.0869565 47.65921826,-122.0533643 47.68494411,-122.019733 47.71066773,-121.9860627 47.73638911,-122.0046485 47.76210826,-122.0232558 47.78782519,-122.0418848 47.81353988,-122.0755814 47.78782519))
659322|1|21|-121.9076655|47.73638911|POLYGON((-121.9186047 47.78782519,-121.9523533 47.76210826,-121.9860627 47.73638911,-121.9674985 47.71066773,-121.9489559 47.68494411,-121.9304348 47.65921826,-121.8967517 47.68494411,-121.8630296 47.71066773,-121.8292683 47.73638911,-121.8477629 47.76210826,-121.8662791 47.78782519,-121.8848168 47.81353988,-121.9186047 47.78782519))
659324|1|21|-121.5940767|47.73638911|POLYGON((-121.6046512 47.78782519,-121.6385822 47.76210826,-121.6724739 47.73638911,-121.6540917 47.71066773,-121.6357309 47.68494411,-121.6173913 47.65921826,-121.5835267 47.68494411,-121.5496228 47.71066773,-121.5156794 47.73638911,-121.5339919 47.76210826,-121.5523256 47.78782519,-121.5706806 47.81353988,-121.6046512 47.78782519))
659327|1|21|-121.1236934|47.73638911|POLYGON((-121.1337209 47.78782519,-121.1679256 47.76210826,-121.2020906 47.73638911,-121.1839814 47.71066773,-121.1658933 47.68494411,-121.1478261 47.65921826,-121.1136891 47.68494411,-121.0795125 47.71066773,-121.0452962 47.73638911,-121.0633353 47.76210826,-121.0813953 47.78782519,-121.0994764 47.81353988,-121.1337209 47.78782519))
659330|1|21|-120.6533101|47.73638911|POLYGON((-120.6627907 47.78782519,-120.697269 47.76210826,-120.7317073 47.73638911,-120.7138712 47.71066773,-120.6960557 47.68494411,-120.6782609 47.65921826,-120.6438515 47.68494411,-120.6094022 47.71066773,-120.5749129 47.73638911,-120.5926787 47.76210826,-120.6104651 47.78782519,-120.6282723 47.81353988,-120.6627907 47.78782519))
659333|1|21|-120.1829268|47.73638911|POLYGON((-120.1918605 47.78782519,-120.2266124 47.76210826,-120.261324 47.73638911,-120.2437609 47.71066773,-120.2262181 47.68494411,-120.2086957 47.65921826,-120.1740139 47.68494411,-120.1392919 47.71066773,-120.1045296 47.73638911,-120.1220221 47.76210826,-120.1395349 47.78782519,-120.1570681 47.81353988,-120.1918605 47.78782519))
659334|1|21|-120.0261324|47.73638911|POLYGON((-120.0348837 47.78782519,-120.0697269 47.76210826,-120.1045296 47.73638911,-120.0870575 47.71066773,-120.0696056 47.68494411,-120.0521739 47.65921826,-120.0174014 47.68494411,-119.9825885 47.71066773,-119.9477352 47.73638911,-119.9651365 47.76210826,-119.9825581 47.78782519,-120 47.81353988,-120.0348837 47.78782519))
659340|1|21|-119.0853659|47.73638911|POLYGON((-119.0930233 47.78782519,-119.1284137 47.76210826,-119.1637631 47.73638911,-119.1468369 47.71066773,-119.1299304 47.68494411,-119.1130435 47.65921826,-119.0777262 47.68494411,-119.042368 47.71066773,-119.0069686 47.73638911,-119.0238234 47.76210826,-119.0406977 47.78782519,-119.0575916 47.81353988,-119.0930233 47.78782519))
659341|4|3|-118.9285714|47.73638911|POLYGON((-118.9360465 47.78782519,-118.9715282 47.76210826,-119.0069686 47.73638911,-118.9901335 47.71066773,-118.9733179 47.68494411,-118.9565217 47.65921826,-118.9211137 47.68494411,-118.8856645 47.71066773,-118.8501742 47.73638911,-118.8669378 47.76210826,-118.8837209 47.78782519,-118.9005236 47.81353988,-118.9360465 47.78782519))
659349|10|9|-117.674216|47.73638911|POLYGON((-117.6802326 47.78782519,-117.7164439 47.76210826,-117.7526132 47.73638911,-117.7365061 47.71066773,-117.7204176 47.68494411,-117.7043478 47.65921826,-117.6682135 47.68494411,-117.6320371 47.71066773,-117.5958188 47.73638911,-117.6118536 47.76210826,-117.627907 47.78782519,-117.6439791 47.81353988,-117.6802326 47.78782519))
659350|1|21|-117.5174216|47.73638911|POLYGON((-117.5232558 47.78782519,-117.5595584 47.76210826,-117.5958188 47.73638911,-117.5798027 47.71066773,-117.5638051 47.68494411,-117.5478261 47.65921826,-117.5116009 47.68494411,-117.4753337 47.71066773,-117.4390244 47.73638911,-117.454968 47.76210826,-117.4709302 47.78782519,-117.486911 47.81353988,-117.5232558 47.78782519))
659351|1|21|-117.3606272|47.73638911|POLYGON((-117.3662791 47.78782519,-117.4026729 47.76210826,-117.4390244 47.73638911,-117.4230992 47.71066773,-117.4071926 47.68494411,-117.3913043 47.65921826,-117.3549884 47.68494411,-117.3186303 47.71066773,-117.28223 47.73638911,-117.2980825 47.76210826,-117.3139535 47.78782519,-117.3298429 47.81353988,-117.3662791 47.78782519))
659352|1|19|-117.2038328|47.73638911|POLYGON((-117.2093023 47.78782519,-117.2457873 47.76210826,-117.28223 47.73638911,-117.2663958 47.71066773,-117.25058 47.68494411,-117.2347826 47.65921826,-117.1983759 47.68494411,-117.1619269 47.71066773,-117.1254355 47.73638911,-117.141197 47.76210826,-117.1569767 47.78782519,-117.1727749 47.81353988,-117.2093023 47.78782519))
659353|1|21|-117.0470383|47.73638911|POLYGON((-117.0523256 47.78782519,-117.0889018 47.76210826,-117.1254355 47.73638911,-117.1096924 47.71066773,-117.0939675 47.68494411,-117.0782609 47.65921826,-117.0417633 47.68494411,-117.0052234 47.71066773,-116.9686411 47.73638911,-116.9843114 47.76210826,-117 47.78782519,-117.0157068 47.81353988,-117.0523256 47.78782519))
659354|1|21|-116.8902439|47.73638911|POLYGON((-116.8953488 47.78782519,-116.9320163 47.76210826,-116.9686411 47.73638911,-116.952989 47.71066773,-116.937355 47.68494411,-116.9217391 47.65921826,-116.8851508 47.68494411,-116.84852 47.71066773,-116.8118467 47.73638911,-116.8274259 47.76210826,-116.8430233 47.78782519,-116.8586387 47.81353988,-116.8953488 47.78782519))
659355|1|21|-116.7334495|47.73638911|POLYGON((-116.7383721 47.78782519,-116.7751307 47.76210826,-116.8118467 47.73638911,-116.7962855 47.71066773,-116.7807425 47.68494411,-116.7652174 47.65921826,-116.7285383 47.68494411,-116.6918166 47.71066773,-116.6550523 47.73638911,-116.6705404 47.76210826,-116.6860465 47.78782519,-116.7015707 47.81353988,-116.7383721 47.78782519))
659371|1|21|-114.2247387|47.73638911|POLYGON((-114.2267442 47.78782519,-114.2649622 47.76210826,-114.3031359 47.73638911,-114.2890308 47.71066773,-114.274942 47.68494411,-114.2608696 47.65921826,-114.2227378 47.68494411,-114.1845618 47.71066773,-114.1463415 47.73638911,-114.1603719 47.76210826,-114.1744186 47.78782519,-114.1884817 47.81353988,-114.2267442 47.78782519))
659372|1|25|-114.0679443|47.73638911|POLYGON((-114.0697674 47.78782519,-114.1080767 47.76210826,-114.1463415 47.73638911,-114.1323273 47.71066773,-114.1183295 47.68494411,-114.1043478 47.65921826,-114.0661253 47.68494411,-114.0278584 47.71066773,-113.989547 47.73638911,-114.0034863 47.76210826,-114.0174419 47.78782519,-114.0314136 47.81353988,-114.0697674 47.78782519))
659387|1|21|-111.7160279|47.73638911|POLYGON((-111.7151163 47.78782519,-111.7547937 47.76210826,-111.7944251 47.73638911,-111.781776 47.71066773,-111.7691415 47.68494411,-111.7565217 47.65921826,-111.7169374 47.68494411,-111.677307 47.71066773,-111.6376307 47.73638911,-111.6502034 47.76210826,-111.6627907 47.78782519,-111.6753927 47.81353988,-111.7151163 47.78782519))
659435|12|11|-104.1898955|47.73638911|POLYGON((-104.1802326 47.78782519,-104.2242882 47.76210826,-104.2682927 47.73638911,-104.2600116 47.71066773,-104.2517401 47.68494411,-104.2434783 47.65921826,-104.199536 47.68494411,-104.1555427 47.71066773,-104.1114983 47.73638911,-104.1196979 47.76210826,-104.127907 47.78782519,-104.1361257 47.81353988,-104.1802326 47.78782519))
659441|5|4|-103.2491289|47.73638911|POLYGON((-103.2383721 47.78782519,-103.282975 47.76210826,-103.3275261 47.73638911,-103.3197911 47.71066773,-103.312065 47.68494411,-103.3043478 47.65921826,-103.2598608 47.68494411,-103.2153221 47.71066773,-103.1707317 47.73638911,-103.1783847 47.76210826,-103.1860465 47.78782519,-103.1937173 47.81353988,-103.2383721 47.78782519))
659462|12|11|-99.95644599|47.73638911|POLYGON((-99.94186047 47.78782519,-99.98837885 47.76210826,-100.0348432 47.73638911,-100.0290192 47.71066773,-100.0232019 47.68494411,-100.0173913 47.65921826,-99.97099768 47.68494411,-99.9245502 47.71066773,-99.87804878 47.73638911,-99.8837885 47.76210826,-99.88953488 47.78782519,-99.89528796 47.81353988,-99.94186047 47.78782519))
659472|12|11|-98.38850174|47.73638911|POLYGON((-98.37209302 47.78782519,-98.41952353 47.76210826,-98.46689895 47.73638911,-98.46198491 47.71066773,-98.45707657 47.68494411,-98.45217391 47.65921826,-98.40487239 47.68494411,-98.35751596 47.71066773,-98.31010453 47.73638911,-98.31493318 47.76210826,-98.31976744 47.78782519,-98.32460733 47.81353988,-98.37209302 47.78782519))
659473|12|11|-98.23170732|47.73638911|POLYGON((-98.21511628 47.78782519,-98.262638 47.76210826,-98.31010453 47.73638911,-98.30528149 47.71066773,-98.30046404 47.68494411,-98.29565217 47.65921826,-98.24825986 47.68494411,-98.20081254 47.71066773,-98.1533101 47.73638911,-98.15804765 47.76210826,-98.1627907 47.78782519,-98.16753927 47.81353988,-98.21511628 47.78782519))
659477|12|11|-97.60452962|47.73638911|POLYGON((-97.5872093 47.78782519,-97.63509587 47.76210826,-97.68292683 47.73638911,-97.67846779 47.71066773,-97.67401392 47.68494411,-97.66956522 47.65921826,-97.62180974 47.68494411,-97.57399884 47.71066773,-97.5261324 47.73638911,-97.53050552 47.76210826,-97.53488372 47.78782519,-97.53926702 47.81353988,-97.5872093 47.78782519))
659479|12|11|-97.29094077|47.73638911|POLYGON((-97.27325581 47.78782519,-97.32132481 47.76210826,-97.36933798 47.73638911,-97.36506094 47.71066773,-97.36078886 47.68494411,-97.35652174 47.65921826,-97.30858469 47.68494411,-97.26059199 47.71066773,-97.21254355 47.73638911,-97.21673446 47.76210826,-97.22093023 47.78782519,-97.22513089 47.81353988,-97.27325581 47.78782519))
659480|12|11|-97.13414634|47.73638911|POLYGON((-97.11627907 47.78782519,-97.16443928 47.76210826,-97.21254355 47.73638911,-97.20835752 47.71066773,-97.20417633 47.68494411,-97.2 47.65921826,-97.15197216 47.68494411,-97.10388857 47.71066773,-97.05574913 47.73638911,-97.05984893 47.76210826,-97.06395349 47.78782519,-97.06806283 47.81353988,-97.11627907 47.78782519))
659483|12|11|-96.66376307|47.73638911|POLYGON((-96.64534884 47.78782519,-96.69378268 47.76210826,-96.74216028 47.73638911,-96.73824724 47.71066773,-96.73433875 47.68494411,-96.73043478 47.65921826,-96.68213457 47.68494411,-96.63377829 47.71066773,-96.58536585 47.73638911,-96.58919233 47.76210826,-96.59302326 47.78782519,-96.59685864 47.81353988,-96.64534884 47.78782519))
659490|12|11|-95.56620209|47.73638911|POLYGON((-95.54651163 47.78782519,-95.59558396 47.76210826,-95.6445993 47.73638911,-95.64132327 47.71066773,-95.63805104 47.68494411,-95.63478261 47.65921826,-95.58584687 47.68494411,-95.53685432 47.71066773,-95.48780488 47.73638911,-95.49099361 47.76210826,-95.49418605 47.78782519,-95.4973822 47.81353988,-95.54651163 47.78782519))
659496|12|11|-94.62543554|47.73638911|POLYGON((-94.60465116 47.78782519,-94.65427077 47.76210826,-94.70383275 47.73638911,-94.70110273 47.71066773,-94.69837587 47.68494411,-94.69565217 47.65921826,-94.64617169 47.68494411,-94.59663378 47.71066773,-94.54703833 47.73638911,-94.54968042 47.76210826,-94.55232558 47.78782519,-94.55497382 47.81353988,-94.60465116 47.78782519))
659497|12|11|-94.46864111|47.73638911|POLYGON((-94.44767442 47.78782519,-94.49738524 47.76210826,-94.54703833 47.73638911,-94.5443993 47.71066773,-94.54176334 47.68494411,-94.53913043 47.65921826,-94.48955916 47.68494411,-94.43993035 47.71066773,-94.3902439 47.73638911,-94.39279489 47.76210826,-94.39534884 47.78782519,-94.39790576 47.81353988,-94.44767442 47.78782519))
659502|12|11|-93.68466899|47.73638911|POLYGON((-93.6627907 47.78782519,-93.71295758 47.76210826,-93.7630662 47.73638911,-93.76088218 47.71066773,-93.7587007 47.68494411,-93.75652174 47.65921826,-93.70649652 47.68494411,-93.65641323 47.71066773,-93.60627178 47.73638911,-93.60836723 47.76210826,-93.61046512 47.78782519,-93.61256545 47.81353988,-93.6627907 47.78782519))
659507|1|20|-92.90069686|47.73638911|POLYGON((-92.87790698 47.78782519,-92.92852992 47.76210826,-92.97909408 47.73638911,-92.97736506 47.71066773,-92.97563805 47.68494411,-92.97391304 47.65921826,-92.92343387 47.68494411,-92.87289611 47.71066773,-92.82229965 47.73638911,-92.82393957 47.76210826,-92.8255814 47.78782519,-92.82722513 47.81353988,-92.87790698 47.78782519))
659510|12|11|-92.43031359|47.73638911|POLYGON((-92.40697674 47.78782519,-92.45787333 47.76210826,-92.5087108 47.73638911,-92.50725479 47.71066773,-92.50580046 47.68494411,-92.50434783 47.65921826,-92.45359629 47.68494411,-92.40278584 47.71066773,-92.35191638 47.73638911,-92.35328298 47.76210826,-92.35465116 47.78782519,-92.35602094 47.81353988,-92.40697674 47.78782519))
659513|12|11|-91.95993031|47.73638911|POLYGON((-91.93604651 47.78782519,-91.98721673 47.76210826,-92.03832753 47.73638911,-92.03714452 47.71066773,-92.03596288 47.68494411,-92.03478261 47.65921826,-91.9837587 47.68494411,-91.93267557 47.71066773,-91.8815331 47.73638911,-91.88262638 47.76210826,-91.88372093 47.78782519,-91.88481675 47.81353988,-91.93604651 47.78782519))
659523|12|11|-90.39198606|47.73638911|POLYGON((-90.36627907 47.78782519,-90.41836142 47.76210826,-90.47038328 47.73638911,-90.47011027 47.71066773,-90.46983759 47.68494411,-90.46956522 47.65921826,-90.41763341 47.68494411,-90.36564132 47.71066773,-90.31358885 47.73638911,-90.31377106 47.76210826,-90.31395349 47.78782519,-90.31413613 47.81353988,-90.36627907 47.78782519))
661614|14|13|-122.9478261|47.65921826|POLYGON((-122.9599536 47.71066773,-122.9930394 47.68494411,-123.026087 47.65921826,-123.0069525 47.63349017,-122.9878402 47.60775985,-122.96875 47.58202728,-122.9357267 47.60775985,-122.9026651 47.63349017,-122.8695652 47.65921826,-122.8886311 47.68494411,-122.9077191 47.71066773,-122.9268293 47.73638911,-122.9599536 47.71066773))
661615|1|21|-122.7913043|47.65921826|POLYGON((-122.8032501 47.71066773,-122.8364269 47.68494411,-122.8695652 47.65921826,-122.8505214 47.63349017,-122.8314997 47.60775985,-122.8125 47.58202728,-122.7793862 47.60775985,-122.7462341 47.63349017,-122.7130435 47.65921826,-122.7320186 47.68494411,-122.7510157 47.71066773,-122.7700348 47.73638911,-122.8032501 47.71066773))
661616|1|21|-122.6347826|47.65921826|POLYGON((-122.6465467 47.71066773,-122.6798144 47.68494411,-122.7130435 47.65921826,-122.6940904 47.63349017,-122.6751592 47.60775985,-122.65625 47.58202728,-122.6230457 47.60775985,-122.589803 47.63349017,-122.5565217 47.65921826,-122.575406 47.68494411,-122.5943122 47.71066773,-122.6132404 47.73638911,-122.6465467 47.71066773))
661617|1|18|-122.4782609|47.65921826|POLYGON((-122.4898433 47.71066773,-122.5232019 47.68494411,-122.5565217 47.65921826,-122.5376593 47.63349017,-122.5188188 47.60775985,-122.5 47.58202728,-122.4667053 47.60775985,-122.433372 47.63349017,-122.4 47.65921826,-122.4187935 47.68494411,-122.4376088 47.71066773,-122.456446 47.73638911,-122.4898433 47.71066773))
661618|1|21|-122.3217391|47.65921826|POLYGON((-122.3331399 47.71066773,-122.3665893 47.68494411,-122.4 47.65921826,-122.3812283 47.63349017,-122.3624783 47.60775985,-122.34375 47.58202728,-122.3103648 47.60775985,-122.2769409 47.63349017,-122.2434783 47.65921826,-122.262181 47.68494411,-122.2809054 47.71066773,-122.2996516 47.73638911,-122.3331399 47.71066773))
661619|1|21|-122.1652174|47.65921826|POLYGON((-122.1764364 47.71066773,-122.2099768 47.68494411,-122.2434783 47.65921826,-122.2247972 47.63349017,-122.2061378 47.60775985,-122.1875 47.58202728,-122.1540243 47.60775985,-122.1205098 47.63349017,-122.0869565 47.65921826,-122.1055684 47.68494411,-122.124202 47.71066773,-122.1428571 47.73638911,-122.1764364 47.71066773))
661620|1|21|-122.0086957|47.65921826|POLYGON((-122.019733 47.71066773,-122.0533643 47.68494411,-122.0869565 47.65921826,-122.0683662 47.63349017,-122.0497973 47.60775985,-122.03125 47.58202728,-121.9976838 47.60775985,-121.9640788 47.63349017,-121.9304348 47.65921826,-121.9489559 47.68494411,-121.9674985 47.71066773,-121.9860627 47.73638911,-122.019733 47.71066773))
661621|1|21|-121.8521739|47.65921826|POLYGON((-121.8630296 47.71066773,-121.8967517 47.68494411,-121.9304348 47.65921826,-121.9119351 47.63349017,-121.8934569 47.60775985,-121.875 47.58202728,-121.8413434 47.60775985,-121.8076477 47.63349017,-121.773913 47.65921826,-121.7923434 47.68494411,-121.8107951 47.71066773,-121.8292683 47.73638911,-121.8630296 47.71066773))
661629|1|21|-120.6|47.65921826|POLYGON((-120.6094022 47.71066773,-120.6438515 47.68494411,-120.6782609 47.65921826,-120.6604867 47.63349017,-120.6427331 47.60775985,-120.625 47.58202728,-120.5906196 47.60775985,-120.5561993 47.63349017,-120.5217391 47.65921826,-120.5394432 47.68494411,-120.5571677 47.71066773,-120.5749129 47.73638911,-120.6094022 47.71066773))
661645|1|21|-118.0956522|47.65921826|POLYGON((-118.1021474 47.71066773,-118.138051 47.68494411,-118.173913 47.65921826,-118.1575898 47.63349017,-118.1412855 47.60775985,-118.125 47.58202728,-118.089172 47.60775985,-118.0533024 47.63349017,-118.0173913 47.65921826,-118.0336427 47.68494411,-118.0499129 47.71066773,-118.0662021 47.73638911,-118.1021474 47.71066773))
661648|1|21|-117.626087|47.65921826|POLYGON((-117.6320371 47.71066773,-117.6682135 47.68494411,-117.7043478 47.65921826,-117.6882966 47.63349017,-117.672264 47.60775985,-117.65625 47.58202728,-117.6201506 47.60775985,-117.5840093 47.63349017,-117.5478261 47.65921826,-117.5638051 47.68494411,-117.5798027 47.71066773,-117.5958188 47.73638911,-117.6320371 47.71066773))
661649|1|21|-117.4695652|47.65921826|POLYGON((-117.4753337 47.71066773,-117.5116009 47.68494411,-117.5478261 47.65921826,-117.5318656 47.63349017,-117.5159236 47.60775985,-117.5 47.58202728,-117.4638101 47.60775985,-117.4275782 47.63349017,-117.3913043 47.65921826,-117.4071926 47.68494411,-117.4230992 47.71066773,-117.4390244 47.73638911,-117.4753337 47.71066773))
661650|1|21|-117.3130435|47.65921826|POLYGON((-117.3186303 47.71066773,-117.3549884 47.68494411,-117.3913043 47.65921826,-117.3754345 47.63349017,-117.3595831 47.60775985,-117.34375 47.58202728,-117.3074696 47.60775985,-117.2711472 47.63349017,-117.2347826 47.65921826,-117.25058 47.68494411,-117.2663958 47.71066773,-117.28223 47.73638911,-117.3186303 47.71066773))
661651|1|21|-117.1565217|47.65921826|POLYGON((-117.1619269 47.71066773,-117.1983759 47.68494411,-117.2347826 47.65921826,-117.2190035 47.63349017,-117.2032426 47.60775985,-117.1875 47.58202728,-117.1511291 47.60775985,-117.1147161 47.63349017,-117.0782609 47.65921826,-117.0939675 47.68494411,-117.1096924 47.71066773,-117.1254355 47.73638911,-117.1619269 47.71066773))
661652|1|21|-117|47.65921826|POLYGON((-117.0052234 47.71066773,-117.0417633 47.68494411,-117.0782609 47.65921826,-117.0625724 47.63349017,-117.0469021 47.60775985,-117.03125 47.58202728,-116.9947887 47.60775985,-116.9582851 47.63349017,-116.9217391 47.65921826,-116.937355 47.68494411,-116.952989 47.71066773,-116.9686411 47.73638911,-117.0052234 47.71066773))
661653|1|21|-116.8434783|47.65921826|POLYGON((-116.84852 47.71066773,-116.8851508 47.68494411,-116.9217391 47.65921826,-116.9061414 47.63349017,-116.8905617 47.60775985,-116.875 47.58202728,-116.8384482 47.60775985,-116.801854 47.63349017,-116.7652174 47.65921826,-116.7807425 47.68494411,-116.7962855 47.71066773,-116.8118467 47.73638911,-116.84852 47.71066773))
661654|1|21|-116.6869565|47.65921826|POLYGON((-116.6918166 47.71066773,-116.7285383 47.68494411,-116.7652174 47.65921826,-116.7497103 47.63349017,-116.7342212 47.60775985,-116.71875 47.58202728,-116.6821077 47.60775985,-116.6454229 47.63349017,-116.6086957 47.65921826,-116.6241299 47.68494411,-116.6395821 47.71066773,-116.6550523 47.73638911,-116.6918166 47.71066773))
661670|1|21|-114.1826087|47.65921826|POLYGON((-114.1845618 47.71066773,-114.2227378 47.68494411,-114.2608696 47.65921826,-114.2468134 47.63349017,-114.2327736 47.60775985,-114.21875 47.58202728,-114.1806601 47.60775985,-114.1425261 47.63349017,-114.1043478 47.65921826,-114.1183295 47.68494411,-114.1323273 47.71066773,-114.1463415 47.73638911,-114.1845618 47.71066773))
661671|1|21|-114.026087|47.65921826|POLYGON((-114.0278584 47.71066773,-114.0661253 47.68494411,-114.1043478 47.65921826,-114.0903824 47.63349017,-114.0764331 47.60775985,-114.0625 47.58202728,-114.0243196 47.60775985,-113.986095 47.63349017,-113.9478261 47.65921826,-113.9617169 47.68494411,-113.9756239 47.71066773,-113.989547 47.73638911,-114.0278584 47.71066773))
661686|1|21|-111.6782609|47.65921826|POLYGON((-111.677307 47.71066773,-111.7169374 47.68494411,-111.7565217 47.65921826,-111.7439166 47.63349017,-111.731326 47.60775985,-111.71875 47.58202728,-111.6792125 47.60775985,-111.6396292 47.63349017,-111.6 47.65921826,-111.612529 47.68494411,-111.6250725 47.71066773,-111.6376307 47.73638911,-111.677307 47.71066773))
661695|5|4|-110.2695652|47.65921826|POLYGON((-110.2669762 47.71066773,-110.3074246 47.68494411,-110.3478261 47.65921826,-110.3360371 47.63349017,-110.3242617 47.60775985,-110.3125 47.58202728,-110.2721482 47.60775985,-110.2317497 47.63349017,-110.1913043 47.65921826,-110.2030162 47.68494411,-110.2147417 47.71066773,-110.2264808 47.73638911,-110.2669762 47.71066773))
661731|12|11|-104.6347826|47.65921826|POLYGON((-104.6256529 47.71066773,-104.6693735 47.68494411,-104.7130435 47.65921826,-104.7045191 47.63349017,-104.6960046 47.60775985,-104.6875 47.58202728,-104.6438911 47.60775985,-104.6002317 47.63349017,-104.5565217 47.65921826,-104.5649652 47.68494411,-104.5734185 47.71066773,-104.5818815 47.73638911,-104.6256529 47.71066773))
661734|12|11|-104.1652174|47.65921826|POLYGON((-104.1555427 47.71066773,-104.199536 47.68494411,-104.2434783 47.65921826,-104.235226 47.63349017,-104.2269832 47.60775985,-104.21875 47.58202728,-104.1748697 47.60775985,-104.1309386 47.63349017,-104.0869565 47.65921826,-104.0951276 47.68494411,-104.1033082 47.71066773,-104.1114983 47.73638911,-104.1555427 47.71066773))
661740|14|13|-103.226087|47.65921826|POLYGON((-103.2153221 47.71066773,-103.2598608 47.68494411,-103.3043478 47.65921826,-103.2966396 47.63349017,-103.2889404 47.60775985,-103.28125 47.58202728,-103.2368269 47.60775985,-103.1923523 47.63349017,-103.1478261 47.65921826,-103.1554524 47.68494411,-103.1630876 47.71066773,-103.1707317 47.73638911,-103.2153221 47.71066773))
661743|1|19|-102.7565217|47.65921826|POLYGON((-102.7452118 47.71066773,-102.7900232 47.68494411,-102.8347826 47.65921826,-102.8273465 47.63349017,-102.8199189 47.60775985,-102.8125 47.58202728,-102.7678054 47.60775985,-102.7230591 47.63349017,-102.6782609 47.65921826,-102.6856148 47.68494411,-102.6929774 47.71066773,-102.7003484 47.73638911,-102.7452118 47.71066773))
661749|12|11|-101.8173913|47.65921826|POLYGON((-101.8049913 47.71066773,-101.850348 47.68494411,-101.8956522 47.65921826,-101.8887601 47.63349017,-101.8818761 47.60775985,-101.875 47.58202728,-101.8297626 47.60775985,-101.7844728 47.63349017,-101.7391304 47.65921826,-101.7459397 47.68494411,-101.7527568 47.71066773,-101.7595819 47.73638911,-101.8049913 47.71066773))
661752|12|11|-101.3478261|47.65921826|POLYGON((-101.334881 47.71066773,-101.3805104 47.68494411,-101.426087 47.65921826,-101.419467 47.63349017,-101.4128547 47.60775985,-101.40625 47.58202728,-101.3607412 47.60775985,-101.3151796 47.63349017,-101.2695652 47.65921826,-101.2761021 47.68494411,-101.2826465 47.71066773,-101.2891986 47.73638911,-101.334881 47.71066773))
661759|12|11|-100.2521739|47.65921826|POLYGON((-100.2379571 47.71066773,-100.2842227 47.68494411,-100.3304348 47.65921826,-100.3244496 47.63349017,-100.3184713 47.60775985,-100.3125 47.58202728,-100.2663578 47.60775985,-100.2201622 47.63349017,-100.173913 47.65921826,-100.1798144 47.68494411,-100.1857226 47.71066773,-100.1916376 47.73638911,-100.2379571 47.71066773))
661763|12|11|-99.62608696|47.65921826|POLYGON((-99.61114335 47.71066773,-99.65777262 47.68494411,-99.70434783 47.65921826,-99.69872538 47.63349017,-99.69310944 47.60775985,-99.6875 47.58202728,-99.64099595 47.60775985,-99.59443801 47.63349017,-99.54782609 47.65921826,-99.55336427 47.68494411,-99.55890888 47.71066773,-99.56445993 47.73638911,-99.61114335 47.71066773))
661766|12|11|-99.15652174|47.65921826|POLYGON((-99.14103308 47.71066773,-99.18793503 47.68494411,-99.23478261 47.65921826,-99.22943221 47.63349017,-99.22408801 47.60775985,-99.21875 47.58202728,-99.17197452 47.60775985,-99.12514484 47.63349017,-99.07826087 47.65921826,-99.08352668 47.68494411,-99.08879861 47.71066773,-99.09407666 47.73638911,-99.14103308 47.71066773))
661773|12|11|-98.06086957|47.65921826|POLYGON((-98.04410911 47.71066773,-98.09164733 47.68494411,-98.13913043 47.65921826,-98.13441483 47.63349017,-98.12970469 47.60775985,-98.125 47.58202728,-98.0775912 47.60775985,-98.03012746 47.63349017,-97.9826087 47.65921826,-97.98723898 47.68494411,-97.99187464 47.71066773,-97.99651568 47.73638911,-98.04410911 47.71066773))
661777|12|11|-97.43478261|47.65921826|POLYGON((-97.41729541 47.71066773,-97.46519722 47.68494411,-97.51304348 47.65921826,-97.50869061 47.63349017,-97.50434279 47.60775985,-97.5 47.58202728,-97.4522293 47.60775985,-97.40440324 47.63349017,-97.35652174 47.65921826,-97.36078886 47.68494411,-97.36506094 47.71066773,-97.36933798 47.73638911,-97.41729541 47.71066773))
661779|12|11|-97.12173913|47.65921826|POLYGON((-97.10388857 47.71066773,-97.15197216 47.68494411,-97.2 47.65921826,-97.19582851 47.63349017,-97.19166184 47.60775985,-97.1875 47.58202728,-97.13954835 47.60775985,-97.09154114 47.63349017,-97.04347826 47.65921826,-97.04756381 47.68494411,-97.05165409 47.71066773,-97.05574913 47.73638911,-97.10388857 47.71066773))
661782|12|11|-96.65217391|47.65921826|POLYGON((-96.63377829 47.71066773,-96.68213457 47.68494411,-96.73043478 47.65921826,-96.72653534 47.63349017,-96.72264042 47.60775985,-96.71875 47.58202728,-96.67052693 47.60775985,-96.62224797 47.63349017,-96.57391304 47.65921826,-96.57772622 47.68494411,-96.58154382 47.71066773,-96.58536585 47.73638911,-96.63377829 47.71066773))
661785|12|11|-96.1826087|47.65921826|POLYGON((-96.16366802 47.71066773,-96.21229698 47.68494411,-96.26086957 47.65921826,-96.25724218 47.63349017,-96.25361899 47.60775985,-96.25 47.58202728,-96.2015055 47.60775985,-96.15295481 47.63349017,-96.10434783 47.65921826,-96.10788863 47.68494411,-96.11143355 47.71066773,-96.11498258 47.73638911,-96.16366802 47.71066773))
661793|12|11|-94.93043478|47.65921826|POLYGON((-94.91004063 47.71066773,-94.95939675 47.68494411,-95.00869565 47.65921826,-95.00579374 47.63349017,-95.00289519 47.60775985,-95 47.58202728,-94.9507817 47.60775985,-94.90150637 47.63349017,-94.85217391 47.65921826,-94.8549884 47.68494411,-94.85780615 47.71066773,-94.86062718 47.73638911,-94.91004063 47.71066773))
661795|12|11|-94.6173913|47.65921826|POLYGON((-94.59663378 47.71066773,-94.64617169 47.68494411,-94.69565217 47.65921826,-94.69293163 47.63349017,-94.69021424 47.60775985,-94.6875 47.58202728,-94.63810075 47.60775985,-94.58864426 47.63349017,-94.53913043 47.65921826,-94.54176334 47.68494411,-94.5443993 47.71066773,-94.54703833 47.73638911,-94.59663378 47.71066773))
661807|12|11|-92.73913043|47.65921826|POLYGON((-92.71619269 47.71066773,-92.76682135 47.68494411,-92.8173913 47.65921826,-92.81575898 47.63349017,-92.81412855 47.60775985,-92.8125 47.58202728,-92.76201506 47.60775985,-92.71147161 47.63349017,-92.66086957 47.65921826,-92.66241299 47.68494411,-92.66395821 47.71066773,-92.66550523 47.73638911,-92.71619269 47.71066773))
661808|12|11|-92.5826087|47.65921826|POLYGON((-92.55948926 47.71066773,-92.61020882 47.68494411,-92.66086957 47.65921826,-92.65932793 47.63349017,-92.65778807 47.60775985,-92.65625 47.58202728,-92.60567458 47.60775985,-92.55504056 47.63349017,-92.50434783 47.65921826,-92.50580046 47.68494411,-92.50725479 47.71066773,-92.5087108 47.73638911,-92.55948926 47.71066773))
661809|12|11|-92.42608696|47.65921826|POLYGON((-92.40278584 47.71066773,-92.45359629 47.68494411,-92.50434783 47.65921826,-92.50289687 47.63349017,-92.5014476 47.60775985,-92.5 47.58202728,-92.44933411 47.60775985,-92.3986095 47.63349017,-92.34782609 47.65921826,-92.34918794 47.68494411,-92.35055136 47.71066773,-92.35191638 47.73638911,-92.40278584 47.71066773))
661820|12|11|-90.70434783|47.65921826|POLYGON((-90.67904817 47.71066773,-90.73085847 47.68494411,-90.7826087 47.65921826,-90.78215527 47.63349017,-90.78170237 47.60775985,-90.78125 47.58202728,-90.72958888 47.60775985,-90.6778679 47.63349017,-90.62608696 47.65921826,-90.62645012 47.68494411,-90.6268137 47.71066773,-90.6271777 47.73638911,-90.67904817 47.71066773))
661821|12|11|-90.54782609|47.65921826|POLYGON((-90.52234475 47.71066773,-90.57424594 47.68494411,-90.62608696 47.65921826,-90.62572422 47.63349017,-90.6253619 47.60775985,-90.625 47.58202728,-90.57324841 47.60775985,-90.52143685 47.63349017,-90.46956522 47.65921826,-90.46983759 47.68494411,-90.47011027 47.71066773,-90.47038328 47.73638911,-90.52234475 47.71066773))
663908|1|21|-124.296875|47.58202728|POLYGON((-124.3105446 47.63349017,-124.342791 47.60775985,-124.375 47.58202728,-124.3551186 47.55629247,-124.3352601 47.53055541,-124.3154246 47.50481611,-124.283237 47.53055541,-124.2510121 47.55629247,-124.21875 47.58202728,-124.238564 47.60775985,-124.2584009 47.63349017,-124.2782609 47.65921826,-124.3105446 47.63349017))
663917|1|21|-122.890625|47.58202728|POLYGON((-122.9026651 47.63349017,-122.9357267 47.60775985,-122.96875 47.58202728,-122.9496819 47.55629247,-122.9306358 47.53055541,-122.9116118 47.50481611,-122.8786127 47.53055541,-122.8455755 47.55629247,-122.8125 47.58202728,-122.8314997 47.60775985,-122.8505214 47.63349017,-122.8695652 47.65921826,-122.9026651 47.63349017))
663918|1|21|-122.734375|47.58202728|POLYGON((-122.7462341 47.63349017,-122.7793862 47.60775985,-122.8125 47.58202728,-122.7935223 47.55629247,-122.7745665 47.53055541,-122.7556326 47.50481611,-122.7225434 47.53055541,-122.6894158 47.55629247,-122.65625 47.58202728,-122.6751592 47.60775985,-122.6940904 47.63349017,-122.7130435 47.65921826,-122.7462341 47.63349017))
663919|1|21|-122.578125|47.58202728|POLYGON((-122.589803 47.63349017,-122.6230457 47.60775985,-122.65625 47.58202728,-122.6373626 47.55629247,-122.6184971 47.53055541,-122.5996534 47.50481611,-122.566474 47.53055541,-122.5332562 47.55629247,-122.5 47.58202728,-122.5188188 47.60775985,-122.5376593 47.63349017,-122.5565217 47.65921826,-122.589803 47.63349017))
663920|1|21|-122.421875|47.58202728|POLYGON((-122.433372 47.63349017,-122.4667053 47.60775985,-122.5 47.58202728,-122.481203 47.55629247,-122.4624277 47.53055541,-122.4436742 47.50481611,-122.4104046 47.53055541,-122.3770966 47.55629247,-122.34375 47.58202728,-122.3624783 47.60775985,-122.3812283 47.63349017,-122.4 47.65921826,-122.433372 47.63349017))
663921|1|21|-122.265625|47.58202728|POLYGON((-122.2769409 47.63349017,-122.3103648 47.60775985,-122.34375 47.58202728,-122.3250434 47.55629247,-122.3063584 47.53055541,-122.287695 47.50481611,-122.2543353 47.53055541,-122.220937 47.55629247,-122.1875 47.58202728,-122.2061378 47.60775985,-122.2247972 47.63349017,-122.2434783 47.65921826,-122.2769409 47.63349017))
663922|1|21|-122.109375|47.58202728|POLYGON((-122.1205098 47.63349017,-122.1540243 47.60775985,-122.1875 47.58202728,-122.1688837 47.55629247,-122.150289 47.53055541,-122.1317158 47.50481611,-122.0982659 47.53055541,-122.0647773 47.55629247,-122.03125 47.58202728,-122.0497973 47.60775985,-122.0683662 47.63349017,-122.0869565 47.65921826,-122.1205098 47.63349017))
663923|1|21|-121.953125|47.58202728|POLYGON((-121.9640788 47.63349017,-121.9976838 47.60775985,-122.03125 47.58202728,-122.0127241 47.55629247,-121.9942197 47.53055541,-121.9757366 47.50481611,-121.9421965 47.53055541,-121.9086177 47.55629247,-121.875 47.58202728,-121.8934569 47.60775985,-121.9119351 47.63349017,-121.9304348 47.65921826,-121.9640788 47.63349017))
663924|1|22|-121.796875|47.58202728|POLYGON((-121.8076477 47.63349017,-121.8413434 47.60775985,-121.875 47.58202728,-121.8565645 47.55629247,-121.8381503 47.53055541,-121.8197574 47.50481611,-121.7861272 47.53055541,-121.7524581 47.55629247,-121.71875 47.58202728,-121.7371164 47.60775985,-121.7555041 47.63349017,-121.773913 47.65921826,-121.8076477 47.63349017))
663931|1|21|-120.703125|47.58202728|POLYGON((-120.7126304 47.63349017,-120.74696 47.60775985,-120.78125 47.58202728,-120.7634471 47.55629247,-120.7456647 47.53055541,-120.7279029 47.50481611,-120.6936416 47.53055541,-120.6593407 47.55629247,-120.625 47.58202728,-120.6427331 47.60775985,-120.6604867 47.63349017,-120.6782609 47.65921826,-120.7126304 47.63349017))
663932|1|21|-120.546875|47.58202728|POLYGON((-120.5561993 47.63349017,-120.5906196 47.60775985,-120.625 47.58202728,-120.6072874 47.55629247,-120.5895954 47.53055541,-120.5719237 47.50481611,-120.5375723 47.53055541,-120.503181 47.55629247,-120.46875 47.58202728,-120.4863926 47.60775985,-120.5040556 47.63349017,-120.5217391 47.65921826,-120.5561993 47.63349017))
663934|1|21|-120.234375|47.58202728|POLYGON((-120.2433372 47.63349017,-120.2779386 47.60775985,-120.3125 47.58202728,-120.2949682 47.55629247,-120.2774566 47.53055541,-120.2599653 47.50481611,-120.2254335 47.53055541,-120.1908618 47.55629247,-120.15625 47.58202728,-120.1737116 47.60775985,-120.1911935 47.63349017,-120.2086957 47.65921826,-120.2433372 47.63349017))
663935|1|21|-120.078125|47.58202728|POLYGON((-120.0869061 47.63349017,-120.1215981 47.60775985,-120.15625 47.58202728,-120.1388086 47.55629247,-120.1213873 47.53055541,-120.1039861 47.50481611,-120.0693642 47.53055541,-120.0347021 47.55629247,-120 47.58202728,-120.0173712 47.60775985,-120.0347625 47.63349017,-120.0521739 47.65921826,-120.0869061 47.63349017))
663940|1|21|-119.296875|47.58202728|POLYGON((-119.3047509 47.63349017,-119.3398958 47.60775985,-119.375 47.58202728,-119.3580104 47.55629247,-119.3410405 47.53055541,-119.3240901 47.50481611,-119.2890173 47.53055541,-119.253904 47.55629247,-119.21875 47.58202728,-119.2356688 47.60775985,-119.2526072 47.63349017,-119.2695652 47.65921826,-119.3047509 47.63349017))
663950|1|21|-117.734375|47.58202728|POLYGON((-117.7404403 47.63349017,-117.776491 47.60775985,-117.8125 47.58202728,-117.7964141 47.55629247,-117.7803468 47.53055541,-117.7642981 47.50481611,-117.7283237 47.53055541,-117.6923077 47.55629247,-117.65625 47.58202728,-117.672264 47.60775985,-117.6882966 47.63349017,-117.7043478 47.65921826,-117.7404403 47.63349017))
663951|1|21|-117.578125|47.58202728|POLYGON((-117.5840093 47.63349017,-117.6201506 47.60775985,-117.65625 47.58202728,-117.6402545 47.55629247,-117.6242775 47.53055541,-117.6083189 47.50481611,-117.5722543 47.53055541,-117.5361481 47.55629247,-117.5 47.58202728,-117.5159236 47.60775985,-117.5318656 47.63349017,-117.5478261 47.65921826,-117.5840093 47.63349017))
663952|1|21|-117.421875|47.58202728|POLYGON((-117.4275782 47.63349017,-117.4638101 47.60775985,-117.5 47.58202728,-117.4840949 47.55629247,-117.4682081 47.53055541,-117.4523397 47.50481611,-117.416185 47.53055541,-117.3799884 47.55629247,-117.34375 47.58202728,-117.3595831 47.60775985,-117.3754345 47.63349017,-117.3913043 47.65921826,-117.4275782 47.63349017))
663953|1|21|-117.265625|47.58202728|POLYGON((-117.2711472 47.63349017,-117.3074696 47.60775985,-117.34375 47.58202728,-117.3279352 47.55629247,-117.3121387 47.53055541,-117.2963605 47.50481611,-117.2601156 47.53055541,-117.2238288 47.55629247,-117.1875 47.58202728,-117.2032426 47.60775985,-117.2190035 47.63349017,-117.2347826 47.65921826,-117.2711472 47.63349017))
663954|1|21|-117.109375|47.58202728|POLYGON((-117.1147161 47.63349017,-117.1511291 47.60775985,-117.1875 47.58202728,-117.1717756 47.55629247,-117.1560694 47.53055541,-117.1403813 47.50481611,-117.1040462 47.53055541,-117.0676692 47.55629247,-117.03125 47.58202728,-117.0469021 47.60775985,-117.0625724 47.63349017,-117.0782609 47.65921826,-117.1147161 47.63349017))
663956|1|21|-116.796875|47.58202728|POLYGON((-116.801854 47.63349017,-116.8384482 47.60775985,-116.875 47.58202728,-116.8594563 47.55629247,-116.8439306 47.53055541,-116.8284229 47.50481611,-116.7919075 47.53055541,-116.7553499 47.55629247,-116.71875 47.58202728,-116.7342212 47.60775985,-116.7497103 47.63349017,-116.7652174 47.65921826,-116.801854 47.63349017))
663957|13|12|-116.640625|47.58202728|POLYGON((-116.6454229 47.63349017,-116.6821077 47.60775985,-116.71875 47.58202728,-116.7032967 47.55629247,-116.6878613 47.53055541,-116.6724437 47.50481611,-116.6358382 47.53055541,-116.5991903 47.55629247,-116.5625 47.58202728,-116.5778807 47.60775985,-116.5932793 47.63349017,-116.6086957 47.65921826,-116.6454229 47.63349017))
663960|5|4|-116.171875|47.58202728|POLYGON((-116.1761298 47.63349017,-116.2130863 47.60775985,-116.25 47.58202728,-116.2348178 47.55629247,-116.2196532 47.53055541,-116.2045061 47.50481611,-116.1676301 47.53055541,-116.1307114 47.55629247,-116.09375 47.58202728,-116.1088593 47.60775985,-116.1239861 47.63349017,-116.1391304 47.65921826,-116.1761298 47.63349017))
663961|1|18|-116.015625|47.58202728|POLYGON((-116.0196987 47.63349017,-116.0567458 47.60775985,-116.09375 47.58202728,-116.0786582 47.55629247,-116.0635838 47.53055541,-116.0485269 47.50481611,-116.0115607 47.53055541,-115.9745518 47.55629247,-115.9375 47.58202728,-115.9525188 47.60775985,-115.967555 47.63349017,-115.9826087 47.65921826,-116.0196987 47.63349017))
663973|1|16|-114.140625|47.58202728|POLYGON((-114.1425261 47.63349017,-114.1806601 47.60775985,-114.21875 47.58202728,-114.2047426 47.55629247,-114.1907514 47.53055541,-114.1767764 47.50481611,-114.1387283 47.53055541,-114.1006362 47.55629247,-114.0625 47.58202728,-114.0764331 47.60775985,-114.0903824 47.63349017,-114.1043478 47.65921826,-114.1425261 47.63349017))
663990|1|26|-111.484375|47.58202728|POLYGON((-111.4831981 47.63349017,-111.522872 47.60775985,-111.5625 47.58202728,-111.5500289 47.55629247,-111.5375723 47.53055541,-111.52513 47.50481611,-111.4855491 47.53055541,-111.4459225 47.55629247,-111.40625 47.58202728,-111.418645 47.60775985,-111.4310545 47.63349017,-111.4434783 47.65921826,-111.4831981 47.63349017))
663992|1|21|-111.171875|47.58202728|POLYGON((-111.170336 47.63349017,-111.2101911 47.60775985,-111.25 47.58202728,-111.2377097 47.55629247,-111.2254335 47.53055541,-111.2131716 47.50481611,-111.1734104 47.53055541,-111.1336032 47.55629247,-111.09375 47.58202728,-111.1059641 47.60775985,-111.1181924 47.63349017,-111.1304348 47.65921826,-111.170336 47.63349017))
664038|12|11|-103.984375|47.58202728|POLYGON((-103.9745075 47.63349017,-104.0185292 47.60775985,-104.0625 47.58202728,-104.0543667 47.55629247,-104.0462428 47.53055541,-104.0381282 47.50481611,-103.9942197 47.53055541,-103.9502603 47.55629247,-103.90625 47.58202728,-103.9143023 47.60775985,-103.9223638 47.63349017,-103.9304348 47.65921826,-103.9745075 47.63349017))
664054|12|11|-101.484375|47.58202728|POLYGON((-101.4716107 47.63349017,-101.5170816 47.60775985,-101.5625 47.58202728,-101.5558126 47.55629247,-101.5491329 47.53055541,-101.542461 47.50481611,-101.4971098 47.53055541,-101.4517062 47.55629247,-101.40625 47.58202728,-101.4128547 47.60775985,-101.419467 47.63349017,-101.426087 47.65921826,-101.4716107 47.63349017))
664057|12|11|-101.015625|47.58202728|POLYGON((-101.0023175 47.63349017,-101.0480602 47.60775985,-101.09375 47.58202728,-101.0873337 47.55629247,-101.0809249 47.53055541,-101.0745234 47.50481611,-101.0289017 47.53055541,-100.9832273 47.55629247,-100.9375 47.58202728,-100.9438332 47.60775985,-100.9501738 47.63349017,-100.9565217 47.65921826,-101.0023175 47.63349017))
664066|12|11|-99.609375|47.58202728|POLYGON((-99.59443801 47.63349017,-99.64099595 47.60775985,-99.6875 47.58202728,-99.68189705 47.55629247,-99.67630058 47.53055541,-99.67071057 47.50481611,-99.62427746 47.53055541,-99.57779063 47.55629247,-99.53125 47.58202728,-99.53676896 47.60775985,-99.54229432 47.63349017,-99.54782609 47.65921826,-99.59443801 47.63349017))
664070|12|11|-98.984375|47.58202728|POLYGON((-98.96871379 47.63349017,-99.01563405 47.60775985,-99.0625 47.58202728,-99.05725853 47.55629247,-99.05202312 47.53055541,-99.04679376 47.50481611,-99 47.53055541,-98.95315211 47.55629247,-98.90625 47.58202728,-98.91140706 47.60775985,-98.9165701 47.63349017,-98.92173913 47.65921826,-98.96871379 47.63349017))
664077|12|11|-97.890625|47.58202728|POLYGON((-97.87369641 47.63349017,-97.92125072 47.60775985,-97.96875 47.58202728,-97.96414112 47.55629247,-97.95953757 47.53055541,-97.95493934 47.50481611,-97.90751445 47.53055541,-97.8600347 47.55629247,-97.8125 47.58202728,-97.81702374 47.60775985,-97.82155272 47.63349017,-97.82608696 47.65921826,-97.87369641 47.63349017))
664079|12|11|-97.578125|47.58202728|POLYGON((-97.5608343 47.63349017,-97.60856977 47.60775985,-97.65625 47.58202728,-97.65182186 47.55629247,-97.64739884 47.53055541,-97.64298094 47.50481611,-97.59537572 47.53055541,-97.54771544 47.55629247,-97.5 47.58202728,-97.50434279 47.60775985,-97.50869061 47.63349017,-97.51304348 47.65921826,-97.5608343 47.63349017))
664084|7|6|-96.796875|47.58202728|POLYGON((-96.77867903 47.63349017,-96.8268674 47.60775985,-96.875 47.58202728,-96.87102371 47.55629247,-96.86705202 47.53055541,-96.86308492 47.50481611,-96.8150289 47.53055541,-96.76691729 47.55629247,-96.71875 47.58202728,-96.72264042 47.60775985,-96.72653534 47.63349017,-96.73043478 47.65921826,-96.77867903 47.63349017))
664086|12|11|-96.484375|47.58202728|POLYGON((-96.46581692 47.63349017,-96.51418645 47.60775985,-96.5625 47.58202728,-96.55870445 47.55629247,-96.55491329 47.53055541,-96.55112652 47.50481611,-96.50289017 47.53055541,-96.45459803 47.55629247,-96.40625 47.58202728,-96.40995947 47.60775985,-96.41367323 47.63349017,-96.4173913 47.65921826,-96.46581692 47.63349017))
664088|12|11|-96.171875|47.58202728|POLYGON((-96.15295481 47.63349017,-96.2015055 47.60775985,-96.25 47.58202728,-96.24638519 47.55629247,-96.24277457 47.53055541,-96.23916811 47.50481611,-96.19075145 47.53055541,-96.14227877 47.55629247,-96.09375 47.58202728,-96.09727852 47.60775985,-96.10081112 47.63349017,-96.10434783 47.65921826,-96.15295481 47.63349017))
664091|12|11|-95.703125|47.58202728|POLYGON((-95.68366165 47.63349017,-95.73248408 47.60775985,-95.78125 47.58202728,-95.7779063 47.55629247,-95.77456647 47.53055541,-95.7712305 47.50481611,-95.72254335 47.53055541,-95.67379988 47.55629247,-95.625 47.58202728,-95.62825709 47.60775985,-95.63151796 47.63349017,-95.63478261 47.65921826,-95.68366165 47.63349017))
664093|12|11|-95.390625|47.58202728|POLYGON((-95.37079954 47.63349017,-95.41980313 47.60775985,-95.46875 47.58202728,-95.46558704 47.55629247,-95.46242775 47.53055541,-95.4592721 47.50481611,-95.41040462 47.53055541,-95.36148062 47.55629247,-95.3125 47.58202728,-95.31557614 47.60775985,-95.31865585 47.63349017,-95.32173913 47.65921826,-95.37079954 47.63349017))
664094|12|11|-95.234375|47.58202728|POLYGON((-95.21436848 47.63349017,-95.26346265 47.60775985,-95.3125 47.58202728,-95.30942741 47.55629247,-95.30635838 47.53055541,-95.30329289 47.50481611,-95.25433526 47.53055541,-95.20532099 47.55629247,-95.15625 47.58202728,-95.15923567 47.60775985,-95.1622248 47.63349017,-95.16521739 47.65921826,-95.21436848 47.63349017))
664095|12|11|-95.078125|47.58202728|POLYGON((-95.05793743 47.63349017,-95.10712218 47.60775985,-95.15625 47.58202728,-95.15326778 47.55629247,-95.15028902 47.53055541,-95.14731369 47.50481611,-95.0982659 47.53055541,-95.04916136 47.55629247,-95 47.58202728,-95.00289519 47.60775985,-95.00579374 47.63349017,-95.00869565 47.65921826,-95.05793743 47.63349017))
664096|12|11|-94.921875|47.58202728|POLYGON((-94.90150637 47.63349017,-94.9507817 47.60775985,-95 47.58202728,-94.99710816 47.55629247,-94.99421965 47.53055541,-94.99133449 47.50481611,-94.94219653 47.53055541,-94.89300174 47.55629247,-94.84375 47.58202728,-94.84655472 47.60775985,-94.84936269 47.63349017,-94.85217391 47.65921826,-94.90150637 47.63349017))
664097|12|11|-94.765625|47.58202728|POLYGON((-94.74507532 47.63349017,-94.79444123 47.60775985,-94.84375 47.58202728,-94.84094853 47.55629247,-94.83815029 47.53055541,-94.83535529 47.50481611,-94.78612717 47.53055541,-94.73684211 47.55629247,-94.6875 47.58202728,-94.69021424 47.60775985,-94.69293163 47.63349017,-94.69565217 47.65921826,-94.74507532 47.63349017))
664098|12|11|-94.609375|47.58202728|POLYGON((-94.58864426 47.63349017,-94.63810075 47.60775985,-94.6875 47.58202728,-94.6847889 47.55629247,-94.68208092 47.53055541,-94.67937608 47.50481611,-94.6300578 47.53055541,-94.58068248 47.55629247,-94.53125 47.58202728,-94.53387377 47.60775985,-94.53650058 47.63349017,-94.53913043 47.65921826,-94.58864426 47.63349017))
664099|1|27|-94.453125|47.58202728|POLYGON((-94.43221321 47.63349017,-94.48176028 47.60775985,-94.53125 47.58202728,-94.52862927 47.55629247,-94.52601156 47.53055541,-94.52339688 47.50481611,-94.47398844 47.53055541,-94.42452285 47.55629247,-94.375 47.58202728,-94.37753329 47.60775985,-94.38006952 47.63349017,-94.3826087 47.65921826,-94.43221321 47.63349017))
664109|12|11|-92.890625|47.58202728|POLYGON((-92.86790267 47.63349017,-92.91835553 47.60775985,-92.96875 47.58202728,-92.96703297 47.55629247,-92.96531792 47.53055541,-92.96360485 47.50481611,-92.9132948 47.53055541,-92.86292655 47.55629247,-92.8125 47.58202728,-92.81412855 47.60775985,-92.81575898 47.63349017,-92.8173913 47.65921826,-92.86790267 47.63349017))
664113|12|11|-92.265625|47.58202728|POLYGON((-92.24217845 47.63349017,-92.29299363 47.60775985,-92.34375 47.58202728,-92.34239445 47.55629247,-92.34104046 47.53055541,-92.33968804 47.50481611,-92.28901734 47.53055541,-92.23828803 47.55629247,-92.1875 47.58202728,-92.18876665 47.60775985,-92.19003476 47.63349017,-92.19130435 47.65921826,-92.24217845 47.63349017))
664122|12|11|-90.859375|47.58202728|POLYGON((-90.83429896 47.63349017,-90.88592936 47.60775985,-90.9375 47.58202728,-90.93695778 47.55629247,-90.93641618 47.53055541,-90.93587522 47.50481611,-90.88439306 47.53055541,-90.83285136 47.55629247,-90.78125 47.58202728,-90.78170237 47.60775985,-90.78215527 47.63349017,-90.7826087 47.65921826,-90.83429896 47.63349017))
666221|9|8|-123.3015598|47.50481611|POLYGON((-123.3140544 47.55629247,-123.3468208 47.53055541,-123.3795494 47.50481611,-123.3602771 47.47907456,-123.3410271 47.45333076,-123.3217993 47.42758471,-123.2890941 47.45333076,-123.256351 47.47907456,-123.2235702 47.50481611,-123.2427746 47.53055541,-123.2620012 47.55629247,-123.28125 47.58202728,-123.3140544 47.55629247))
666224|1|21|-122.8336222|47.50481611|POLYGON((-122.8455755 47.55629247,-122.8786127 47.53055541,-122.9116118 47.50481611,-122.8926097 47.47907456,-122.8736295 47.45333076,-122.8546713 47.42758471,-122.8216965 47.45333076,-122.7886836 47.47907456,-122.7556326 47.50481611,-122.7745665 47.53055541,-122.7935223 47.55629247,-122.8125 47.58202728,-122.8455755 47.55629247))
666225|1|21|-122.677643|47.50481611|POLYGON((-122.6894158 47.55629247,-122.7225434 47.53055541,-122.7556326 47.50481611,-122.7367206 47.47907456,-122.7178304 47.45333076,-122.6989619 47.42758471,-122.6658973 47.45333076,-122.6327945 47.47907456,-122.5996534 47.50481611,-122.6184971 47.53055541,-122.6373626 47.55629247,-122.65625 47.58202728,-122.6894158 47.55629247))
666226|1|21|-122.5216638|47.50481611|POLYGON((-122.5332562 47.55629247,-122.566474 47.53055541,-122.5996534 47.50481611,-122.5808314 47.47907456,-122.5620312 47.45333076,-122.5432526 47.42758471,-122.5100981 47.45333076,-122.4769053 47.47907456,-122.4436742 47.50481611,-122.4624277 47.53055541,-122.481203 47.55629247,-122.5 47.58202728,-122.5332562 47.55629247))
666227|1|21|-122.3656846|47.50481611|POLYGON((-122.3770966 47.55629247,-122.4104046 47.53055541,-122.4436742 47.50481611,-122.4249423 47.47907456,-122.406232 47.45333076,-122.3875433 47.42758471,-122.3542989 47.45333076,-122.3210162 47.47907456,-122.287695 47.50481611,-122.3063584 47.53055541,-122.3250434 47.55629247,-122.34375 47.58202728,-122.3770966 47.55629247))
666228|1|21|-122.2097054|47.50481611|POLYGON((-122.220937 47.55629247,-122.2543353 47.53055541,-122.287695 47.50481611,-122.2690531 47.47907456,-122.2504328 47.45333076,-122.2318339 47.42758471,-122.1984997 47.45333076,-122.165127 47.47907456,-122.1317158 47.50481611,-122.150289 47.53055541,-122.1688837 47.55629247,-122.1875 47.58202728,-122.220937 47.55629247))
666229|1|21|-122.0537262|47.50481611|POLYGON((-122.0647773 47.55629247,-122.0982659 47.53055541,-122.1317158 47.50481611,-122.113164 47.47907456,-122.0946336 47.45333076,-122.0761246 47.42758471,-122.0427005 47.45333076,-122.0092379 47.47907456,-121.9757366 47.50481611,-121.9942197 47.53055541,-122.0127241 47.55629247,-122.03125 47.58202728,-122.0647773 47.55629247))
666230|1|21|-121.897747|47.50481611|POLYGON((-121.9086177 47.55629247,-121.9421965 47.53055541,-121.9757366 47.50481611,-121.9572748 47.47907456,-121.9388344 47.45333076,-121.9204152 47.42758471,-121.8869013 47.45333076,-121.8533487 47.47907456,-121.8197574 47.50481611,-121.8381503 47.53055541,-121.8565645 47.55629247,-121.875 47.58202728,-121.9086177 47.55629247))
666231|1|21|-121.7417678|47.50481611|POLYGON((-121.7524581 47.55629247,-121.7861272 47.53055541,-121.8197574 47.50481611,-121.8013857 47.47907456,-121.7830352 47.45333076,-121.7647059 47.42758471,-121.7311021 47.45333076,-121.6974596 47.47907456,-121.6637782 47.50481611,-121.6820809 47.53055541,-121.7004049 47.55629247,-121.71875 47.58202728,-121.7524581 47.55629247))
666233|7|6|-121.4298094|47.50481611|POLYGON((-121.4401388 47.55629247,-121.4739884 47.53055541,-121.507799 47.50481611,-121.4896074 47.47907456,-121.4714368 47.45333076,-121.4532872 47.42758471,-121.4195038 47.45333076,-121.3856813 47.47907456,-121.3518198 47.50481611,-121.3699422 47.53055541,-121.3880856 47.55629247,-121.40625 47.58202728,-121.4401388 47.55629247))
666238|1|21|-120.6499133|47.50481611|POLYGON((-120.6593407 47.55629247,-120.6936416 47.53055541,-120.7279029 47.50481611,-120.7101617 47.47907456,-120.6924409 47.45333076,-120.6747405 47.42758471,-120.6405078 47.45333076,-120.6062356 47.47907456,-120.5719237 47.50481611,-120.5895954 47.53055541,-120.6072874 47.55629247,-120.625 47.58202728,-120.6593407 47.55629247))
666239|1|21|-120.4939341|47.50481611|POLYGON((-120.503181 47.55629247,-120.5375723 47.53055541,-120.5719237 47.50481611,-120.5542725 47.47907456,-120.5366417 47.45333076,-120.5190311 47.42758471,-120.4847086 47.45333076,-120.4503464 47.47907456,-120.4159445 47.50481611,-120.433526 47.53055541,-120.4511278 47.55629247,-120.46875 47.58202728,-120.503181 47.55629247))
666240|1|21|-120.3379549|47.50481611|POLYGON((-120.3470214 47.55629247,-120.3815029 47.53055541,-120.4159445 47.50481611,-120.3983834 47.47907456,-120.3808425 47.45333076,-120.3633218 47.42758471,-120.3289094 47.45333076,-120.2944573 47.47907456,-120.2599653 47.50481611,-120.2774566 47.53055541,-120.2949682 47.55629247,-120.3125 47.58202728,-120.3470214 47.55629247))
666256|1|21|-117.8422877|47.50481611|POLYGON((-117.8484673 47.55629247,-117.8843931 47.53055541,-117.9202773 47.50481611,-117.904157 47.47907456,-117.8880554 47.45333076,-117.8719723 47.42758471,-117.8361223 47.45333076,-117.8002309 47.47907456,-117.7642981 47.50481611,-117.7803468 47.53055541,-117.7964141 47.55629247,-117.8125 47.58202728,-117.8484673 47.55629247))
666257|1|21|-117.6863085|47.50481611|POLYGON((-117.6923077 47.55629247,-117.7283237 47.53055541,-117.7642981 47.50481611,-117.7482679 47.47907456,-117.7322562 47.45333076,-117.716263 47.42758471,-117.6803231 47.45333076,-117.6443418 47.47907456,-117.6083189 47.50481611,-117.6242775 47.53055541,-117.6402545 47.55629247,-117.65625 47.58202728,-117.6923077 47.55629247))
666258|1|21|-117.5303293|47.50481611|POLYGON((-117.5361481 47.55629247,-117.5722543 47.53055541,-117.6083189 47.50481611,-117.5923788 47.47907456,-117.576457 47.45333076,-117.5605536 47.42758471,-117.5245239 47.45333076,-117.4884527 47.47907456,-117.4523397 47.50481611,-117.4682081 47.53055541,-117.4840949 47.55629247,-117.5 47.58202728,-117.5361481 47.55629247))
666259|1|21|-117.3743501|47.50481611|POLYGON((-117.3799884 47.55629247,-117.416185 47.53055541,-117.4523397 47.50481611,-117.4364896 47.47907456,-117.4206578 47.45333076,-117.4048443 47.42758471,-117.3687248 47.45333076,-117.3325635 47.47907456,-117.2963605 47.50481611,-117.3121387 47.53055541,-117.3279352 47.55629247,-117.34375 47.58202728,-117.3799884 47.55629247))
666260|1|21|-117.2183709|47.50481611|POLYGON((-117.2238288 47.55629247,-117.2601156 47.53055541,-117.2963605 47.50481611,-117.2806005 47.47907456,-117.2648586 47.45333076,-117.2491349 47.42758471,-117.2129256 47.45333076,-117.1766744 47.47907456,-117.1403813 47.50481611,-117.1560694 47.53055541,-117.1717756 47.55629247,-117.1875 47.58202728,-117.2238288 47.55629247))
666263|1|18|-116.7504333|47.50481611|POLYGON((-116.7553499 47.55629247,-116.7919075 47.53055541,-116.8284229 47.50481611,-116.812933 47.47907456,-116.7974611 47.45333076,-116.7820069 47.42758471,-116.745528 47.45333076,-116.7090069 47.47907456,-116.6724437 47.50481611,-116.6878613 47.53055541,-116.7032967 47.55629247,-116.71875 47.58202728,-116.7553499 47.55629247))
666266|1|21|-116.2824957|47.50481611|POLYGON((-116.286871 47.55629247,-116.3236994 47.53055541,-116.3604853 47.50481611,-116.3452656 47.47907456,-116.3300635 47.45333076,-116.3148789 47.42758471,-116.2781304 47.45333076,-116.2413395 47.47907456,-116.2045061 47.50481611,-116.2196532 47.53055541,-116.2348178 47.55629247,-116.25 47.58202728,-116.286871 47.55629247))
666267|1|18|-116.1265165|47.50481611|POLYGON((-116.1307114 47.55629247,-116.1676301 47.53055541,-116.2045061 47.50481611,-116.1893764 47.47907456,-116.1742643 47.45333076,-116.1591696 47.42758471,-116.1223312 47.45333076,-116.0854503 47.47907456,-116.0485269 47.50481611,-116.0635838 47.53055541,-116.0786582 47.55629247,-116.09375 47.58202728,-116.1307114 47.55629247))
666269|1|21|-115.8145581|47.50481611|POLYGON((-115.8183921 47.55629247,-115.8554913 47.53055541,-115.8925477 47.50481611,-115.8775982 47.47907456,-115.8626659 47.45333076,-115.8477509 47.42758471,-115.8107328 47.45333076,-115.7736721 47.47907456,-115.7365685 47.50481611,-115.7514451 47.53055541,-115.7663389 47.55629247,-115.78125 47.58202728,-115.8183921 47.55629247))
666280|1|16|-114.0987868|47.50481611|POLYGON((-114.1006362 47.55629247,-114.1387283 47.53055541,-114.1767764 47.50481611,-114.1628176 47.47907456,-114.1488748 47.45333076,-114.1349481 47.42758471,-114.0969417 47.45333076,-114.0588915 47.47907456,-114.0207972 47.50481611,-114.0346821 47.53055541,-114.048583 47.55629247,-114.0625 47.58202728,-114.1006362 47.55629247))
666291|4|3|-112.3830156|47.50481611|POLYGON((-112.3828803 47.55629247,-112.4219653 47.53055541,-112.4610052 47.50481611,-112.448037 47.47907456,-112.4350837 47.45333076,-112.4221453 47.42758471,-112.3831506 47.45333076,-112.3441109 47.47907456,-112.305026 47.50481611,-112.3179191 47.53055541,-112.3308271 47.55629247,-112.34375 47.58202728,-112.3828803 47.55629247))
666298|1|21|-111.2911612|47.50481611|POLYGON((-111.2897629 47.55629247,-111.3294798 47.53055541,-111.3691508 47.50481611,-111.3568129 47.47907456,-111.3444893 47.45333076,-111.3321799 47.42758471,-111.2925563 47.45333076,-111.2528868 47.47907456,-111.2131716 47.50481611,-111.2254335 47.53055541,-111.2377097 47.55629247,-111.25 47.58202728,-111.2897629 47.55629247))
666299|11|10|-111.135182|47.50481611|POLYGON((-111.1336032 47.55629247,-111.1734104 47.53055541,-111.2131716 47.50481611,-111.2009238 47.47907456,-111.1886901 47.45333076,-111.1764706 47.42758471,-111.1367571 47.45333076,-111.0969977 47.47907456,-111.0571924 47.50481611,-111.0693642 47.53055541,-111.08155 47.55629247,-111.09375 47.58202728,-111.1336032 47.55629247))
666356|12|11|-102.2443674|47.50481611|POLYGON((-102.2325043 47.55629247,-102.2774566 47.53055541,-102.322357 47.50481611,-102.3152425 47.47907456,-102.3081362 47.45333076,-102.3010381 47.42758471,-102.2562031 47.45333076,-102.2113164 47.47907456,-102.1663778 47.50481611,-102.1734104 47.53055541,-102.1804511 47.55629247,-102.1875 47.58202728,-102.2325043 47.55629247))
666361|13|12|-101.4644714|47.50481611|POLYGON((-101.4517062 47.55629247,-101.4971098 47.53055541,-101.542461 47.50481611,-101.5357968 47.47907456,-101.5291402 47.45333076,-101.5224913 47.42758471,-101.4772072 47.45333076,-101.4318707 47.47907456,-101.3864818 47.50481611,-101.3930636 47.53055541,-101.399653 47.55629247,-101.40625 47.58202728,-101.4517062 47.55629247))
666365|12|11|-100.8405546|47.50481611|POLYGON((-100.8270677 47.55629247,-100.8728324 47.53055541,-100.9185442 47.50481611,-100.9122402 47.47907456,-100.9059435 47.45333076,-100.899654 47.42758471,-100.8540104 47.45333076,-100.8083141 47.47907456,-100.762565 47.50481611,-100.7687861 47.53055541,-100.7750145 47.55629247,-100.78125 47.58202728,-100.8270677 47.55629247))
666376|12|11|-99.12478336|47.50481611|POLYGON((-99.10931174 47.55629247,-99.15606936 47.53055541,-99.20277296 47.50481611,-99.19745958 47.47907456,-99.19215234 47.45333076,-99.18685121 47.42758471,-99.14021927 47.45333076,-99.09353349 47.47907456,-99.04679376 47.50481611,-99.05202312 47.53055541,-99.05725853 47.55629247,-99.0625 47.58202728,-99.10931174 47.55629247))
666384|12|11|-97.87694974|47.50481611|POLYGON((-97.8600347 47.55629247,-97.90751445 47.53055541,-97.95493934 47.50481611,-97.95034642 47.47907456,-97.9457588 47.45333076,-97.94117647 47.42758471,-97.89382574 47.45333076,-97.84642032 47.47907456,-97.79896014 47.50481611,-97.80346821 47.53055541,-97.80798149 47.55629247,-97.8125 47.58202728,-97.8600347 47.55629247))
666387|12|11|-97.40901213|47.50481611|POLYGON((-97.39155581 47.55629247,-97.43930636 47.53055541,-97.48700173 47.50481611,-97.48267898 47.47907456,-97.47836122 47.45333076,-97.47404844 47.42758471,-97.42642816 47.45333076,-97.37875289 47.47907456,-97.33102253 47.50481611,-97.33526012 47.53055541,-97.3395026 47.55629247,-97.34375 47.58202728,-97.39155581 47.55629247))
666388|12|11|-97.25303293|47.50481611|POLYGON((-97.23539618 47.55629247,-97.28323699 47.53055541,-97.33102253 47.50481611,-97.32678984 47.47907456,-97.32256203 47.45333076,-97.3183391 47.42758471,-97.27062897 47.45333076,-97.22286374 47.47907456,-97.17504333 47.50481611,-97.17919075 47.53055541,-97.18334297 47.55629247,-97.1875 47.58202728,-97.23539618 47.55629247))
666394|12|11|-96.31715771|47.50481611|POLYGON((-96.2984384 47.55629247,-96.34682081 47.53055541,-96.39514731 47.50481611,-96.39145497 47.47907456,-96.38776688 47.45333076,-96.38408304 47.42758471,-96.33583381 47.45333076,-96.28752887 47.47907456,-96.23916811 47.50481611,-96.24277457 47.53055541,-96.24638519 47.55629247,-96.25 47.58202728,-96.2984384 47.55629247))
666399|12|11|-95.5372617|47.50481611|POLYGON((-95.51764025 47.55629247,-95.56647399 47.53055541,-95.6152513 47.50481611,-95.61200924 47.47907456,-95.60877092 47.45333076,-95.60553633 47.42758471,-95.55683785 47.45333076,-95.50808314 47.47907456,-95.4592721 47.50481611,-95.46242775 47.53055541,-95.46558704 47.55629247,-95.46875 47.58202728,-95.51764025 47.55629247))
666400|12|11|-95.3812825|47.50481611|POLYGON((-95.36148062 47.55629247,-95.41040462 47.53055541,-95.4592721 47.50481611,-95.45612009 47.47907456,-95.45297173 47.45333076,-95.44982699 47.42758471,-95.40103866 47.45333076,-95.352194 47.47907456,-95.30329289 47.50481611,-95.30635838 47.53055541,-95.30942741 47.55629247,-95.3125 47.58202728,-95.36148062 47.55629247))
666401|12|11|-95.22530329|47.50481611|POLYGON((-95.20532099 47.55629247,-95.25433526 47.53055541,-95.30329289 47.50481611,-95.30023095 47.47907456,-95.29717253 47.45333076,-95.29411765 47.42758471,-95.24523947 47.45333076,-95.19630485 47.47907456,-95.14731369 47.50481611,-95.15028902 47.53055541,-95.15326778 47.55629247,-95.15625 47.58202728,-95.20532099 47.55629247))
666403|12|11|-94.91334489|47.50481611|POLYGON((-94.89300174 47.55629247,-94.94219653 47.53055541,-94.99133449 47.50481611,-94.98845266 47.47907456,-94.98557415 47.45333076,-94.98269896 47.42758471,-94.93364108 47.45333076,-94.88452656 47.47907456,-94.83535529 47.50481611,-94.83815029 47.53055541,-94.84094853 47.55629247,-94.84375 47.58202728,-94.89300174 47.55629247))
666404|12|11|-94.75736568|47.50481611|POLYGON((-94.73684211 47.55629247,-94.78612717 47.53055541,-94.83535529 47.50481611,-94.83256351 47.47907456,-94.82977496 47.45333076,-94.82698962 47.42758471,-94.77784189 47.45333076,-94.72863741 47.47907456,-94.67937608 47.50481611,-94.68208092 47.53055541,-94.6847889 47.55629247,-94.6875 47.58202728,-94.73684211 47.55629247))
666409|12|11|-93.97746967|47.50481611|POLYGON((-93.95604396 47.55629247,-94.00578035 47.53055541,-94.05545927 47.50481611,-94.05311778 47.47907456,-94.050779 47.45333076,-94.04844291 47.42758471,-93.99884593 47.45333076,-93.94919169 47.47907456,-93.89948007 47.50481611,-93.9017341 47.53055541,-93.90399075 47.55629247,-93.90625 47.58202728,-93.95604396 47.55629247))
666410|12|11|-93.82149047|47.50481611|POLYGON((-93.79988433 47.55629247,-93.84971098 47.53055541,-93.89948007 47.50481611,-93.89722864 47.47907456,-93.8949798 47.45333076,-93.89273356 47.42758471,-93.84304674 47.45333076,-93.79330254 47.47907456,-93.74350087 47.50481611,-93.74566474 47.53055541,-93.74783112 47.55629247,-93.75 47.58202728,-93.79988433 47.55629247))
666411|12|11|-93.66551127|47.50481611|POLYGON((-93.6437247 47.55629247,-93.69364162 47.53055541,-93.74350087 47.50481611,-93.74133949 47.47907456,-93.73918061 47.45333076,-93.73702422 47.42758471,-93.68724755 47.45333076,-93.63741339 47.47907456,-93.58752166 47.50481611,-93.58959538 47.53055541,-93.59167149 47.55629247,-93.59375 47.58202728,-93.6437247 47.55629247))
666416|12|11|-92.88561525|47.50481611|POLYGON((-92.86292655 47.55629247,-92.9132948 47.53055541,-92.96360485 47.50481611,-92.96189376 47.47907456,-92.96018465 47.45333076,-92.95847751 47.42758471,-92.90825159 47.45333076,-92.85796767 47.47907456,-92.80762565 47.50481611,-92.80924855 47.53055541,-92.81087334 47.55629247,-92.8125 47.58202728,-92.86292655 47.55629247))
666417|12|11|-92.72963605|47.50481611|POLYGON((-92.70676692 47.55629247,-92.75722543 47.53055541,-92.80762565 47.50481611,-92.80600462 47.47907456,-92.80438546 47.45333076,-92.80276817 47.42758471,-92.75245239 47.45333076,-92.70207852 47.47907456,-92.65164645 47.50481611,-92.65317919 47.53055541,-92.65471371 47.55629247,-92.65625 47.58202728,-92.70676692 47.55629247))
666418|12|11|-92.57365685|47.50481611|POLYGON((-92.55060729 47.55629247,-92.60115607 47.53055541,-92.65164645 47.50481611,-92.65011547 47.47907456,-92.64858627 47.45333076,-92.64705882 47.42758471,-92.5966532 47.45333076,-92.54618938 47.47907456,-92.49566724 47.50481611,-92.49710983 47.53055541,-92.49855408 47.55629247,-92.5 47.58202728,-92.55060729 47.55629247))
666419|12|11|-92.41767764|47.50481611|POLYGON((-92.39444766 47.55629247,-92.44508671 47.53055541,-92.49566724 47.50481611,-92.49422633 47.47907456,-92.49278707 47.45333076,-92.49134948 47.42758471,-92.44085401 47.45333076,-92.39030023 47.47907456,-92.33968804 47.50481611,-92.34104046 47.53055541,-92.34239445 47.55629247,-92.34375 47.58202728,-92.39444766 47.55629247))
666420|12|11|-92.26169844|47.50481611|POLYGON((-92.23828803 47.55629247,-92.28901734 47.53055541,-92.33968804 47.50481611,-92.33833718 47.47907456,-92.33698788 47.45333076,-92.33564014 47.42758471,-92.28505482 47.45333076,-92.23441109 47.47907456,-92.18370884 47.50481611,-92.1849711 47.53055541,-92.18623482 47.55629247,-92.1875 47.58202728,-92.23828803 47.55629247))
666421|12|11|-92.10571924|47.50481611|POLYGON((-92.0821284 47.55629247,-92.13294798 47.53055541,-92.18370884 47.50481611,-92.18244804 47.47907456,-92.18118869 47.45333076,-92.1799308 47.42758471,-92.12925563 47.45333076,-92.07852194 47.47907456,-92.02772964 47.50481611,-92.02890173 47.53055541,-92.03007519 47.55629247,-92.03125 47.58202728,-92.0821284 47.55629247))
666428|12|11|-91.01386482|47.50481611|POLYGON((-90.98901099 47.55629247,-91.04046243 47.53055541,-91.09185442 47.50481611,-91.09122402 47.47907456,-91.09059435 47.45333076,-91.0899654 47.42758471,-91.03866128 47.45333076,-90.98729792 47.47907456,-90.93587522 47.50481611,-90.93641618 47.53055541,-90.93695778 47.55629247,-90.9375 47.58202728,-90.98901099 47.55629247))
666448|9|8|-87.89428076|47.50481611|POLYGON((-87.96992481 47.55629247,-87.97109827 47.53055541,-87.97227036 47.50481611,-87.92147806 47.47907456,-87.87074437 47.45333076,-87.8200692 47.42758471,-87.81881131 47.45333076,-87.81755196 47.47907456,-87.81629116 47.50481611,-87.86705202 47.53055541,-87.9178716 47.55629247,-87.96875 47.58202728,-87.96992481 47.55629247))
668532|1|21|-123.2439446|47.42758471|POLYGON((-123.256351 47.47907456,-123.2890941 47.45333076,-123.3217993 47.42758471,-123.3025937 47.4018364,-123.2834101 47.37608584,-123.2642487 47.35033302,-123.2315668 47.37608584,-123.1988473 47.4018364,-123.16609 47.42758471,-123.1852279 47.45333076,-123.204388 47.47907456,-123.2235702 47.50481611,-123.256351 47.47907456))
668534|1|21|-122.932526|47.42758471|POLYGON((-122.9445727 47.47907456,-122.9774957 47.45333076,-123.0103806 47.42758471,-122.9913545 47.4018364,-122.9723502 47.37608584,-122.9533679 47.35033302,-122.9205069 47.37608584,-122.8876081 47.4018364,-122.8546713 47.42758471,-122.8736295 47.45333076,-122.8926097 47.47907456,-122.9116118 47.50481611,-122.9445727 47.47907456))
668535|1|21|-122.7768166|47.42758471|POLYGON((-122.7886836 47.47907456,-122.8216965 47.45333076,-122.8546713 47.42758471,-122.8357349 47.4018364,-122.8168203 47.37608584,-122.7979275 47.35033302,-122.764977 47.37608584,-122.7319885 47.4018364,-122.6989619 47.42758471,-122.7178304 47.45333076,-122.7367206 47.47907456,-122.7556326 47.50481611,-122.7886836 47.47907456))
668536|1|21|-122.6211073|47.42758471|POLYGON((-122.6327945 47.47907456,-122.6658973 47.45333076,-122.6989619 47.42758471,-122.6801153 47.4018364,-122.6612903 47.37608584,-122.642487 47.35033302,-122.609447 47.37608584,-122.5763689 47.4018364,-122.5432526 47.42758471,-122.5620312 47.45333076,-122.5808314 47.47907456,-122.5996534 47.50481611,-122.6327945 47.47907456))
668537|9|8|-122.4653979|47.42758471|POLYGON((-122.4769053 47.47907456,-122.5100981 47.45333076,-122.5432526 47.42758471,-122.5244957 47.4018364,-122.5057604 47.37608584,-122.4870466 47.35033302,-122.4539171 47.37608584,-122.4207493 47.4018364,-122.3875433 47.42758471,-122.406232 47.45333076,-122.4249423 47.47907456,-122.4436742 47.50481611,-122.4769053 47.47907456))
668538|1|21|-122.3096886|47.42758471|POLYGON((-122.3210162 47.47907456,-122.3542989 47.45333076,-122.3875433 47.42758471,-122.3688761 47.4018364,-122.3502304 47.37608584,-122.3316062 47.35033302,-122.2983871 47.37608584,-122.2651297 47.4018364,-122.2318339 47.42758471,-122.2504328 47.45333076,-122.2690531 47.47907456,-122.287695 47.50481611,-122.3210162 47.47907456))
668539|1|21|-122.1539792|47.42758471|POLYGON((-122.165127 47.47907456,-122.1984997 47.45333076,-122.2318339 47.42758471,-122.2132565 47.4018364,-122.1947005 47.37608584,-122.1761658 47.35033302,-122.1428571 47.37608584,-122.1095101 47.4018364,-122.0761246 47.42758471,-122.0946336 47.45333076,-122.113164 47.47907456,-122.1317158 47.50481611,-122.165127 47.47907456))
668540|1|21|-121.9982699|47.42758471|POLYGON((-122.0092379 47.47907456,-122.0427005 47.45333076,-122.0761246 47.42758471,-122.0576369 47.4018364,-122.0391705 47.37608584,-122.0207254 47.35033302,-121.9873272 47.37608584,-121.9538905 47.4018364,-121.9204152 47.42758471,-121.9388344 47.45333076,-121.9572748 47.47907456,-121.9757366 47.50481611,-122.0092379 47.47907456))
668541|1|21|-121.8425606|47.42758471|POLYGON((-121.8533487 47.47907456,-121.8869013 47.45333076,-121.9204152 47.42758471,-121.9020173 47.4018364,-121.8836406 47.37608584,-121.865285 47.35033302,-121.8317972 47.37608584,-121.7982709 47.4018364,-121.7647059 47.42758471,-121.7830352 47.45333076,-121.8013857 47.47907456,-121.8197574 47.50481611,-121.8533487 47.47907456))
668542|1|21|-121.6868512|47.42758471|POLYGON((-121.6974596 47.47907456,-121.7311021 47.45333076,-121.7647059 47.42758471,-121.7463977 47.4018364,-121.7281106 47.37608584,-121.7098446 47.35033302,-121.6762673 47.37608584,-121.6426513 47.4018364,-121.6089965 47.42758471,-121.627236 47.45333076,-121.6454965 47.47907456,-121.6637782 47.50481611,-121.6974596 47.47907456))
668543|1|18|-121.5311419|47.42758471|POLYGON((-121.5415704 47.47907456,-121.5753029 47.45333076,-121.6089965 47.42758471,-121.5907781 47.4018364,-121.5725806 47.37608584,-121.5544041 47.35033302,-121.5207373 47.37608584,-121.4870317 47.4018364,-121.4532872 47.42758471,-121.4714368 47.45333076,-121.4896074 47.47907456,-121.507799 47.50481611,-121.5415704 47.47907456))
668544|1|21|-121.3754325|47.42758471|POLYGON((-121.3856813 47.47907456,-121.4195038 47.45333076,-121.4532872 47.42758471,-121.4351585 47.4018364,-121.4170507 47.37608584,-121.3989637 47.35033302,-121.3652074 47.37608584,-121.3314121 47.4018364,-121.2975779 47.42758471,-121.3156376 47.45333076,-121.3337182 47.47907456,-121.3518198 47.50481611,-121.3856813 47.47907456))
668551|1|21|-120.2854671|47.42758471|POLYGON((-120.2944573 47.47907456,-120.3289094 47.45333076,-120.3633218 47.42758471,-120.3458213 47.4018364,-120.328341 47.37608584,-120.3108808 47.35033302,-120.2764977 47.37608584,-120.2420749 47.4018364,-120.2076125 47.42758471,-120.2250433 47.45333076,-120.2424942 47.47907456,-120.2599653 47.50481611,-120.2944573 47.47907456))
668552|1|21|-120.1297578|47.42758471|POLYGON((-120.1385681 47.47907456,-120.1731102 47.45333076,-120.2076125 47.42758471,-120.1902017 47.4018364,-120.1728111 47.37608584,-120.1554404 47.35033302,-120.1209677 47.37608584,-120.0864553 47.4018364,-120.0519031 47.42758471,-120.0692441 47.45333076,-120.0866051 47.47907456,-120.1039861 47.50481611,-120.1385681 47.47907456))
668556|1|21|-119.5069204|47.42758471|POLYGON((-119.5150115 47.47907456,-119.5499134 47.45333076,-119.5847751 47.42758471,-119.5677233 47.4018364,-119.5506912 47.37608584,-119.5336788 47.35033302,-119.4988479 47.37608584,-119.4639769 47.4018364,-119.4290657 47.42758471,-119.4460473 47.45333076,-119.4630485 47.47907456,-119.4800693 47.50481611,-119.5150115 47.47907456))
668558|1|25|-119.1955017|47.42758471|POLYGON((-119.2032333 47.47907456,-119.2383151 47.45333076,-119.2733564 47.42758471,-119.2564841 47.4018364,-119.2396313 47.37608584,-119.2227979 47.35033302,-119.187788 47.37608584,-119.1527378 47.4018364,-119.1176471 47.42758471,-119.1344489 47.45333076,-119.1512702 47.47907456,-119.1681109 47.50481611,-119.2032333 47.47907456))
668568|1|21|-117.6384083|47.42758471|POLYGON((-117.6443418 47.47907456,-117.6803231 47.45333076,-117.716263 47.42758471,-117.7002882 47.4018364,-117.6843318 47.37608584,-117.6683938 47.35033302,-117.6324885 47.37608584,-117.5965418 47.4018364,-117.5605536 47.42758471,-117.576457 47.45333076,-117.5923788 47.47907456,-117.6083189 47.50481611,-117.6443418 47.47907456))
668570|1|19|-117.3269896|47.42758471|POLYGON((-117.3325635 47.47907456,-117.3687248 47.45333076,-117.4048443 47.42758471,-117.389049 47.4018364,-117.3732719 47.37608584,-117.357513 47.35033302,-117.3214286 47.37608584,-117.2853026 47.4018364,-117.2491349 47.42758471,-117.2648586 47.45333076,-117.2806005 47.47907456,-117.2963605 47.50481611,-117.3325635 47.47907456))
668572|1|21|-117.0155709|47.42758471|POLYGON((-117.0207852 47.47907456,-117.0571264 47.45333076,-117.0934256 47.42758471,-117.0778098 47.4018364,-117.062212 47.37608584,-117.0466321 47.35033302,-117.0103687 47.37608584,-116.9740634 47.4018364,-116.9377163 47.42758471,-116.9532602 47.45333076,-116.9688222 47.47907456,-116.9844021 47.50481611,-117.0207852 47.47907456))
668579|1|26|-115.9256055|47.42758471|POLYGON((-115.9295612 47.47907456,-115.966532 47.45333076,-116.0034602 47.42758471,-115.9884726 47.4018364,-115.9735023 47.37608584,-115.9585492 47.35033302,-115.921659 47.37608584,-115.8847262 47.4018364,-115.8477509 47.42758471,-115.8626659 47.45333076,-115.8775982 47.47907456,-115.8925477 47.50481611,-115.9295612 47.47907456))
668607|12|11|-111.5657439|47.42758471|POLYGON((-111.5646651 47.47907456,-111.6041546 47.45333076,-111.6435986 47.42758471,-111.6311239 47.4018364,-111.6186636 47.37608584,-111.6062176 47.35033302,-111.5668203 47.37608584,-111.5273775 47.4018364,-111.4878893 47.42758471,-111.5002885 47.45333076,-111.5127021 47.47907456,-111.52513 47.50481611,-111.5646651 47.47907456))
668608|3|2|-111.4100346|47.42758471|POLYGON((-111.408776 47.47907456,-111.4483555 47.45333076,-111.4878893 47.42758471,-111.4755043 47.4018364,-111.4631336 47.37608584,-111.4507772 47.35033302,-111.4112903 47.37608584,-111.3717579 47.4018364,-111.3321799 47.42758471,-111.3444893 47.45333076,-111.3568129 47.47907456,-111.3691508 47.50481611,-111.408776 47.47907456))
668609|1|21|-111.2543253|47.42758471|POLYGON((-111.2528868 47.47907456,-111.2925563 47.45333076,-111.3321799 47.42758471,-111.3198847 47.4018364,-111.3076037 47.37608584,-111.2953368 47.35033302,-111.2557604 47.37608584,-111.2161383 47.4018364,-111.1764706 47.42758471,-111.1886901 47.45333076,-111.2009238 47.47907456,-111.2131716 47.50481611,-111.2528868 47.47907456))
668611|1|21|-110.9429066|47.42758471|POLYGON((-110.9411085 47.47907456,-110.9809579 47.45333076,-111.0207612 47.42758471,-111.0086455 47.4018364,-110.9965438 47.37608584,-110.984456 47.35033302,-110.9447005 47.37608584,-110.9048991 47.4018364,-110.8650519 47.42758471,-110.8770917 47.45333076,-110.8891455 47.47907456,-110.9012132 47.50481611,-110.9411085 47.47907456))
668653|1|21|-104.4031142|47.42758471|POLYGON((-104.3937644 47.47907456,-104.4373918 47.45333076,-104.4809689 47.42758471,-104.4726225 47.4018364,-104.4642857 47.37608584,-104.4559585 47.35033302,-104.4124424 47.37608584,-104.3688761 47.4018364,-104.3252595 47.42758471,-104.3335257 47.45333076,-104.3418014 47.47907456,-104.3500867 47.50481611,-104.3937644 47.47907456))
668674|12|11|-101.133218|47.42758471|POLYGON((-101.1200924 47.47907456,-101.1656088 47.45333076,-101.2110727 47.42758471,-101.204611 47.4018364,-101.1981567 47.37608584,-101.1917098 47.35033302,-101.1463134 47.37608584,-101.1008646 47.4018364,-101.0553633 47.42758471,-101.0617426 47.45333076,-101.0681293 47.47907456,-101.0745234 47.50481611,-101.1200924 47.47907456))
668675|12|11|-100.9775087|47.42758471|POLYGON((-100.9642032 47.47907456,-101.0098096 47.45333076,-101.0553633 47.42758471,-101.0489914 47.4018364,-101.0426267 47.37608584,-101.0362694 47.35033302,-100.9907834 47.37608584,-100.945245 47.4018364,-100.899654 47.42758471,-100.9059435 47.45333076,-100.9122402 47.47907456,-100.9185442 47.50481611,-100.9642032 47.47907456))
668685|9|8|-99.42041522|47.42758471|POLYGON((-99.40531178 47.47907456,-99.45181766 47.45333076,-99.4982699 47.42758471,-99.49279539 47.4018364,-99.48732719 47.37608584,-99.48186528 47.35033302,-99.43548387 47.37608584,-99.38904899 47.4018364,-99.34256055 47.42758471,-99.34795153 47.45333076,-99.35334873 47.47907456,-99.35875217 47.50481611,-99.40531178 47.47907456))
668687|12|11|-99.10899654|47.42758471|POLYGON((-99.09353349 47.47907456,-99.14021927 47.45333076,-99.18685121 47.42758471,-99.1815562 47.4018364,-99.17626728 47.37608584,-99.17098446 47.35033302,-99.12442396 47.37608584,-99.0778098 47.4018364,-99.03114187 47.42758471,-99.03635314 47.45333076,-99.04157044 47.47907456,-99.04679376 47.50481611,-99.09353349 47.47907456))
668693|12|11|-98.17474048|47.42758471|POLYGON((-98.15819861 47.47907456,-98.20542412 47.45333076,-98.25259516 47.42758471,-98.24783862 47.4018364,-98.24308756 47.37608584,-98.23834197 47.35033302,-98.19124424 47.37608584,-98.14409222 47.4018364,-98.09688581 47.42758471,-98.10155799 47.45333076,-98.10623557 47.47907456,-98.11091854 47.50481611,-98.15819861 47.47907456))
668697|12|11|-97.55190311|47.42758471|POLYGON((-97.53464203 47.47907456,-97.58222735 47.45333076,-97.62975779 47.42758471,-97.62536023 47.4018364,-97.62096774 47.37608584,-97.61658031 47.35033302,-97.56912442 47.37608584,-97.52161383 47.4018364,-97.47404844 47.42758471,-97.47836122 47.45333076,-97.48267898 47.47907456,-97.48700173 47.50481611,-97.53464203 47.47907456))
668698|12|11|-97.39619377|47.42758471|POLYGON((-97.37875289 47.47907456,-97.42642816 47.45333076,-97.47404844 47.42758471,-97.46974063 47.4018364,-97.46543779 47.37608584,-97.4611399 47.35033302,-97.41359447 47.37608584,-97.36599424 47.4018364,-97.3183391 47.42758471,-97.32256203 47.45333076,-97.32678984 47.47907456,-97.33102253 47.50481611,-97.37875289 47.47907456))
668699|12|11|-97.24048443|47.42758471|POLYGON((-97.22286374 47.47907456,-97.27062897 47.45333076,-97.3183391 47.42758471,-97.31412104 47.4018364,-97.30990783 47.37608584,-97.30569948 47.35033302,-97.25806452 47.37608584,-97.21037464 47.4018364,-97.16262976 47.42758471,-97.16676284 47.45333076,-97.17090069 47.47907456,-97.17504333 47.50481611,-97.22286374 47.47907456))
668700|12|11|-97.08477509|47.42758471|POLYGON((-97.0669746 47.47907456,-97.11482977 47.45333076,-97.16262976 47.42758471,-97.15850144 47.4018364,-97.15437788 47.37608584,-97.15025907 47.35033302,-97.10253456 47.37608584,-97.05475504 47.4018364,-97.00692042 47.42758471,-97.01096365 47.45333076,-97.01501155 47.47907456,-97.01906412 47.50481611,-97.0669746 47.47907456))
668701|12|11|-96.92906574|47.42758471|POLYGON((-96.91108545 47.47907456,-96.95903058 47.45333076,-97.00692042 47.42758471,-97.00288184 47.4018364,-96.99884793 47.37608584,-96.99481865 47.35033302,-96.94700461 47.37608584,-96.89913545 47.4018364,-96.85121107 47.42758471,-96.85516445 47.45333076,-96.8591224 47.47907456,-96.86308492 47.50481611,-96.91108545 47.47907456))
668702|12|11|-96.7733564|47.42758471|POLYGON((-96.7551963 47.47907456,-96.80323139 47.45333076,-96.85121107 47.42758471,-96.84726225 47.4018364,-96.84331797 47.37608584,-96.83937824 47.35033302,-96.79147465 47.37608584,-96.74351585 47.4018364,-96.69550173 47.42758471,-96.69936526 47.45333076,-96.70323326 47.47907456,-96.70710572 47.50481611,-96.7551963 47.47907456))
668714|12|11|-94.90484429|47.42758471|POLYGON((-94.88452656 47.47907456,-94.93364108 47.45333076,-94.98269896 47.42758471,-94.97982709 47.4018364,-94.97695853 47.37608584,-94.97409326 47.35033302,-94.92511521 47.37608584,-94.87608069 47.4018364,-94.82698962 47.42758471,-94.82977496 47.45333076,-94.83256351 47.47907456,-94.83535529 47.50481611,-94.88452656 47.47907456))
668715|12|11|-94.74913495|47.42758471|POLYGON((-94.72863741 47.47907456,-94.77784189 47.45333076,-94.82698962 47.42758471,-94.82420749 47.4018364,-94.82142857 47.37608584,-94.81865285 47.35033302,-94.76958525 47.37608584,-94.7204611 47.4018364,-94.67128028 47.42758471,-94.67397576 47.45333076,-94.67667436 47.47907456,-94.67937608 47.50481611,-94.72863741 47.47907456))
668716|12|11|-94.59342561|47.42758471|POLYGON((-94.57274827 47.47907456,-94.6220427 47.45333076,-94.67128028 47.42758471,-94.6685879 47.4018364,-94.66589862 47.37608584,-94.66321244 47.35033302,-94.6140553 47.37608584,-94.5648415 47.4018364,-94.51557093 47.42758471,-94.51817657 47.45333076,-94.52078522 47.47907456,-94.52339688 47.50481611,-94.57274827 47.47907456))
668718|1|24|-94.28200692|47.42758471|POLYGON((-94.26096998 47.47907456,-94.31044432 47.45333076,-94.35986159 47.42758471,-94.3573487 47.4018364,-94.35483871 47.37608584,-94.35233161 47.35033302,-94.30299539 47.37608584,-94.25360231 47.4018364,-94.20415225 47.42758471,-94.20657819 47.45333076,-94.20900693 47.47907456,-94.21143847 47.50481611,-94.26096998 47.47907456))
668721|5|4|-93.81487889|47.42758471|POLYGON((-93.79330254 47.47907456,-93.84304674 47.45333076,-93.89273356 47.42758471,-93.89048991 47.4018364,-93.88824885 47.37608584,-93.88601036 47.35033302,-93.83640553 47.37608584,-93.78674352 47.4018364,-93.73702422 47.42758471,-93.73918061 47.45333076,-93.74133949 47.47907456,-93.74350087 47.50481611,-93.79330254 47.47907456))
668722|12|11|-93.65916955|47.42758471|POLYGON((-93.63741339 47.47907456,-93.68724755 47.45333076,-93.73702422 47.42758471,-93.73487032 47.4018364,-93.73271889 47.37608584,-93.73056995 47.35033302,-93.68087558 47.37608584,-93.63112392 47.4018364,-93.58131488 47.42758471,-93.58338142 47.45333076,-93.58545035 47.47907456,-93.58752166 47.50481611,-93.63741339 47.47907456))
668724|12|11|-93.34775087|47.42758471|POLYGON((-93.3256351 47.47907456,-93.37564916 47.45333076,-93.42560554 47.42758471,-93.42363112 47.4018364,-93.42165899 47.37608584,-93.41968912 47.35033302,-93.36981567 47.37608584,-93.31988473 47.4018364,-93.26989619 47.42758471,-93.27178304 47.45333076,-93.27367206 47.47907456,-93.27556326 47.50481611,-93.3256351 47.47907456))
668726|12|11|-93.03633218|47.42758471|POLYGON((-93.01385681 47.47907456,-93.06405078 47.45333076,-93.11418685 47.42758471,-93.11239193 47.4018364,-93.11059908 47.37608584,-93.10880829 47.35033302,-93.05875576 47.37608584,-93.00864553 47.4018364,-92.95847751 47.42758471,-92.96018465 47.45333076,-92.96189376 47.47907456,-92.96360485 47.50481611,-93.01385681 47.47907456))
668727|12|11|-92.88062284|47.42758471|POLYGON((-92.85796767 47.47907456,-92.90825159 47.45333076,-92.95847751 47.42758471,-92.95677233 47.4018364,-92.95506912 47.37608584,-92.95336788 47.35033302,-92.90322581 47.37608584,-92.85302594 47.4018364,-92.80276817 47.42758471,-92.80438546 47.45333076,-92.80600462 47.47907456,-92.80762565 47.50481611,-92.85796767 47.47907456))
668728|4|3|-92.72491349|47.42758471|POLYGON((-92.70207852 47.47907456,-92.75245239 47.45333076,-92.80276817 47.42758471,-92.80115274 47.4018364,-92.79953917 47.37608584,-92.79792746 47.35033302,-92.74769585 47.37608584,-92.69740634 47.4018364,-92.64705882 47.42758471,-92.64858627 47.45333076,-92.65011547 47.47907456,-92.65164645 47.50481611,-92.70207852 47.47907456))
668729|12|11|-92.56920415|47.42758471|POLYGON((-92.54618938 47.47907456,-92.5966532 47.45333076,-92.64705882 47.42758471,-92.64553314 47.4018364,-92.64400922 47.37608584,-92.64248705 47.35033302,-92.5921659 47.37608584,-92.54178674 47.4018364,-92.49134948 47.42758471,-92.49278707 47.45333076,-92.49422633 47.47907456,-92.49566724 47.50481611,-92.54618938 47.47907456))
668730|12|11|-92.41349481|47.42758471|POLYGON((-92.39030023 47.47907456,-92.44085401 47.45333076,-92.49134948 47.42758471,-92.48991354 47.4018364,-92.48847926 47.37608584,-92.48704663 47.35033302,-92.43663594 47.37608584,-92.38616715 47.4018364,-92.33564014 47.42758471,-92.33698788 47.45333076,-92.33833718 47.47907456,-92.33968804 47.50481611,-92.39030023 47.47907456))
668738|12|11|-91.16782007|47.42758471|POLYGON((-91.14318707 47.47907456,-91.19446047 47.45333076,-91.24567474 47.42758471,-91.24495677 47.4018364,-91.24423963 47.37608584,-91.24352332 47.35033302,-91.19239631 47.37608584,-91.14121037 47.4018364,-91.0899654 47.42758471,-91.09059435 47.45333076,-91.09122402 47.47907456,-91.09185442 47.50481611,-91.14318707 47.47907456))
668757|2|1|-88.20934256|47.42758471|POLYGON((-88.2852194 47.47907456,-88.28620889 47.45333076,-88.28719723 47.42758471,-88.23631124 47.4018364,-88.18548387 47.37608584,-88.13471503 47.35033302,-88.13364055 47.37608584,-88.13256484 47.4018364,-88.13148789 47.42758471,-88.18234276 47.45333076,-88.23325635 47.47907456,-88.28422877 47.50481611,-88.2852194 47.47907456))
668759|11|10|-87.89792388|47.42758471|POLYGON((-87.97344111 47.47907456,-87.9746105 47.45333076,-87.97577855 47.42758471,-87.92507205 47.4018364,-87.87442396 47.37608584,-87.8238342 47.35033302,-87.82258065 47.37608584,-87.82132565 47.4018364,-87.8200692 47.42758471,-87.87074437 47.45333076,-87.92147806 47.47907456,-87.97227036 47.50481611,-87.97344111 47.47907456))
670847|1|21|-123.1865285|47.35033302|POLYGON((-123.1988473 47.4018364,-123.2315668 47.37608584,-123.2642487 47.35033302,-123.2451093 47.32457795,-123.2259919 47.29882061,-123.2068966 47.273061,-123.1742381 47.29882061,-123.141542 47.32457795,-123.1088083 47.35033302,-123.1278802 47.37608584,-123.1469741 47.4018364,-123.16609 47.42758471,-123.1988473 47.4018364))
670848|1|21|-123.0310881|47.35033302|POLYGON((-123.0432277 47.4018364,-123.0760369 47.37608584,-123.1088083 47.35033302,-123.0897583 47.32457795,-123.0707303 47.29882061,-123.0517241 47.273061,-123.0189764 47.29882061,-122.986191 47.32457795,-122.9533679 47.35033302,-122.9723502 47.37608584,-122.9913545 47.4018364,-123.0103806 47.42758471,-123.0432277 47.4018364))
670849|12|11|-122.8756477|47.35033302|POLYGON((-122.8876081 47.4018364,-122.9205069 47.37608584,-122.9533679 47.35033302,-122.9344074 47.32457795,-122.9154687 47.29882061,-122.8965517 47.273061,-122.8637148 47.29882061,-122.83084 47.32457795,-122.7979275 47.35033302,-122.8168203 47.37608584,-122.8357349 47.4018364,-122.8546713 47.42758471,-122.8876081 47.4018364))
670850|1|21|-122.7202073|47.35033302|POLYGON((-122.7319885 47.4018364,-122.764977 47.37608584,-122.7979275 47.35033302,-122.7790564 47.32457795,-122.760207 47.29882061,-122.7413793 47.273061,-122.7084531 47.29882061,-122.6754891 47.32457795,-122.642487 47.35033302,-122.6612903 47.37608584,-122.6801153 47.4018364,-122.6989619 47.42758471,-122.7319885 47.4018364))
670851|1|21|-122.5647668|47.35033302|POLYGON((-122.5763689 47.4018364,-122.609447 47.37608584,-122.642487 47.35033302,-122.6237054 47.32457795,-122.6049454 47.29882061,-122.5862069 47.273061,-122.5531915 47.29882061,-122.5201381 47.32457795,-122.4870466 47.35033302,-122.5057604 47.37608584,-122.5244957 47.4018364,-122.5432526 47.42758471,-122.5763689 47.4018364))
670852|1|21|-122.4093264|47.35033302|POLYGON((-122.4207493 47.4018364,-122.4539171 47.37608584,-122.4870466 47.35033302,-122.4683544 47.32457795,-122.4496837 47.29882061,-122.4310345 47.273061,-122.3979298 47.29882061,-122.3647871 47.32457795,-122.3316062 47.35033302,-122.3502304 47.37608584,-122.3688761 47.4018364,-122.3875433 47.42758471,-122.4207493 47.4018364))
670853|1|21|-122.253886|47.35033302|POLYGON((-122.2651297 47.4018364,-122.2983871 47.37608584,-122.3316062 47.35033302,-122.3130035 47.32457795,-122.2944221 47.29882061,-122.2758621 47.273061,-122.2426682 47.29882061,-122.2094361 47.32457795,-122.1761658 47.35033302,-122.1947005 47.37608584,-122.2132565 47.4018364,-122.2318339 47.42758471,-122.2651297 47.4018364))
670854|1|21|-122.0984456|47.35033302|POLYGON((-122.1095101 47.4018364,-122.1428571 47.37608584,-122.1761658 47.35033302,-122.1576525 47.32457795,-122.1391604 47.29882061,-122.1206897 47.273061,-122.0874066 47.29882061,-122.0540852 47.32457795,-122.0207254 47.35033302,-122.0391705 47.37608584,-122.0576369 47.4018364,-122.0761246 47.42758471,-122.1095101 47.4018364))
670855|1|21|-121.9430052|47.35033302|POLYGON((-121.9538905 47.4018364,-121.9873272 47.37608584,-122.0207254 47.35033302,-122.0023015 47.32457795,-121.9838988 47.29882061,-121.9655172 47.273061,-121.9321449 47.29882061,-121.8987342 47.32457795,-121.865285 47.35033302,-121.8836406 47.37608584,-121.9020173 47.4018364,-121.9204152 47.42758471,-121.9538905 47.4018364))
670858|1|21|-121.4766839|47.35033302|POLYGON((-121.4870317 47.4018364,-121.5207373 47.37608584,-121.5544041 47.35033302,-121.5362486 47.32457795,-121.5181139 47.29882061,-121.5 47.273061,-121.46636 47.29882061,-121.4326812 47.32457795,-121.3989637 47.35033302,-121.4170507 47.37608584,-121.4351585 47.4018364,-121.4532872 47.42758471,-121.4870317 47.4018364))
670859|9|8|-121.3212435|47.35033302|POLYGON((-121.3314121 47.4018364,-121.3652074 47.37608584,-121.3989637 47.35033302,-121.3808976 47.32457795,-121.3628522 47.29882061,-121.3448276 47.273061,-121.3110983 47.29882061,-121.2773303 47.32457795,-121.2435233 47.35033302,-121.2615207 47.37608584,-121.2795389 47.4018364,-121.2975779 47.42758471,-121.3314121 47.4018364))
670866|1|21|-120.2331606|47.35033302|POLYGON((-120.2420749 47.4018364,-120.2764977 47.37608584,-120.3108808 47.35033302,-120.2934407 47.32457795,-120.2760207 47.29882061,-120.2586207 47.273061,-120.2242668 47.29882061,-120.1898734 47.32457795,-120.1554404 47.35033302,-120.1728111 47.37608584,-120.1902017 47.4018364,-120.2076125 47.42758471,-120.2420749 47.4018364))
670876|1|21|-118.6787565|47.35033302|POLYGON((-118.685879 47.4018364,-118.7211982 47.37608584,-118.7564767 47.35033302,-118.739931 47.32457795,-118.7234043 47.29882061,-118.7068966 47.273061,-118.6716504 47.29882061,-118.6363636 47.32457795,-118.6010363 47.35033302,-118.6175115 47.37608584,-118.6340058 47.4018364,-118.650519 47.42758471,-118.685879 47.4018364))
670888|1|21|-116.8134715|47.35033302|POLYGON((-116.8184438 47.4018364,-116.8548387 47.37608584,-116.8911917 47.35033302,-116.8757192 47.32457795,-116.8602645 47.29882061,-116.8448276 47.273061,-116.8085106 47.29882061,-116.7721519 47.32457795,-116.7357513 47.35033302,-116.7511521 47.37608584,-116.7665706 47.4018364,-116.7820069 47.42758471,-116.8184438 47.4018364))
670901|1|21|-114.7927461|47.35033302|POLYGON((-114.795389 47.4018364,-114.8329493 47.37608584,-114.8704663 47.35033302,-114.8561565 47.32457795,-114.8418631 47.29882061,-114.8275862 47.273061,-114.7901093 47.29882061,-114.7525892 47.32457795,-114.7150259 47.35033302,-114.7292627 47.37608584,-114.7435159 47.4018364,-114.7577855 47.42758471,-114.795389 47.4018364))
670906|1|21|-114.015544|47.35033302|POLYGON((-114.0172911 47.4018364,-114.0552995 47.37608584,-114.0932642 47.35033302,-114.0794016 47.32457795,-114.0655549 47.29882061,-114.0517241 47.273061,-114.013801 47.29882061,-113.9758343 47.32457795,-113.9378238 47.35033302,-113.9516129 47.37608584,-113.9654179 47.4018364,-113.9792388 47.42758471,-114.0172911 47.4018364))
670978|1|23|-102.8238342|47.35033302|POLYGON((-102.8126801 47.4018364,-102.8571429 47.37608584,-102.9015544 47.35033302,-102.8941312 47.32457795,-102.8867165 47.29882061,-102.8793103 47.273061,-102.8349626 47.29882061,-102.7905639 47.32457795,-102.746114 47.35033302,-102.7534562 47.37608584,-102.7608069 47.4018364,-102.7681661 47.42758471,-102.8126801 47.4018364))
670980|12|11|-102.5129534|47.35033302|POLYGON((-102.5014409 47.4018364,-102.5460829 47.37608584,-102.5906736 47.35033302,-102.5834292 47.32457795,-102.5761932 47.29882061,-102.5689655 47.273061,-102.5244393 47.29882061,-102.4798619 47.32457795,-102.4352332 47.35033302,-102.4423963 47.37608584,-102.4495677 47.4018364,-102.4567474 47.42758471,-102.5014409 47.4018364))
670986|12|11|-101.5803109|47.35033302|POLYGON((-101.5677233 47.4018364,-101.6129032 47.37608584,-101.6580311 47.35033302,-101.6513234 47.32457795,-101.6446233 47.29882061,-101.637931 47.273061,-101.5928695 47.29882061,-101.547756 47.32457795,-101.5025907 47.35033302,-101.5092166 47.37608584,-101.5158501 47.4018364,-101.5224913 47.42758471,-101.5677233 47.4018364))
671008|12|11|-98.16062176|47.35033302|POLYGON((-98.14409222 47.4018364,-98.19124424 47.37608584,-98.23834197 47.35033302,-98.23360184 47.32457795,-98.22886717 47.29882061,-98.22413793 47.273061,-98.17711328 47.29882061,-98.13003452 47.32457795,-98.08290155 47.35033302,-98.0875576 47.37608584,-98.09221902 47.4018364,-98.09688581 47.42758471,-98.14409222 47.4018364))
671015|12|11|-97.07253886|47.35033302|POLYGON((-97.05475504 47.4018364,-97.10253456 47.37608584,-97.15025907 47.35033302,-97.14614499 47.32457795,-97.14203565 47.29882061,-97.13793103 47.273061,-97.09028177 47.29882061,-97.04257768 47.32457795,-96.99481865 47.35033302,-96.99884793 47.37608584,-97.00288184 47.4018364,-97.00692042 47.42758471,-97.05475504 47.4018364))
671017|12|11|-96.76165803|47.35033302|POLYGON((-96.74351585 47.4018364,-96.79147465 47.37608584,-96.83937824 47.35033302,-96.83544304 47.32457795,-96.83151236 47.29882061,-96.82758621 47.273061,-96.77975848 47.29882061,-96.73187572 47.32457795,-96.68393782 47.35033302,-96.68778802 47.37608584,-96.69164265 47.4018364,-96.69550173 47.42758471,-96.74351585 47.4018364))
671019|12|11|-96.4507772|47.35033302|POLYGON((-96.43227666 47.4018364,-96.48041475 47.37608584,-96.52849741 47.35033302,-96.52474108 47.32457795,-96.52098907 47.29882061,-96.51724138 47.273061,-96.46923519 47.29882061,-96.42117376 47.32457795,-96.37305699 47.35033302,-96.37672811 47.37608584,-96.38040346 47.4018364,-96.38408304 47.42758471,-96.43227666 47.4018364))
671020|12|11|-96.29533679|47.35033302|POLYGON((-96.27665706 47.4018364,-96.32488479 47.37608584,-96.37305699 47.35033302,-96.3693901 47.32457795,-96.36572743 47.29882061,-96.36206897 47.273061,-96.31397355 47.29882061,-96.26582278 47.32457795,-96.21761658 47.35033302,-96.22119816 47.37608584,-96.22478386 47.4018364,-96.2283737 47.42758471,-96.27665706 47.4018364))
671025|12|11|-95.51813472|47.35033302|POLYGON((-95.49855908 47.4018364,-95.54723502 47.37608584,-95.59585492 47.35033302,-95.59263521 47.32457795,-95.58941921 47.29882061,-95.5862069 47.273061,-95.53766532 47.29882061,-95.48906789 47.32457795,-95.44041451 47.35033302,-95.44354839 47.37608584,-95.44668588 47.4018364,-95.44982699 47.42758471,-95.49855908 47.4018364))
671029|12|11|-94.89637306|47.35033302|POLYGON((-94.87608069 47.4018364,-94.92511521 47.37608584,-94.97409326 47.35033302,-94.9712313 47.32457795,-94.96837263 47.29882061,-94.96551724 47.273061,-94.91661875 47.29882061,-94.86766398 47.32457795,-94.81865285 47.35033302,-94.82142857 47.37608584,-94.82420749 47.4018364,-94.82698962 47.42758471,-94.87608069 47.4018364))
671030|12|11|-94.74093264|47.35033302|POLYGON((-94.7204611 47.4018364,-94.76958525 47.37608584,-94.81865285 47.35033302,-94.81588032 47.32457795,-94.81311098 47.29882061,-94.81034483 47.273061,-94.7613571 47.29882061,-94.712313 47.32457795,-94.66321244 47.35033302,-94.66589862 47.37608584,-94.6685879 47.4018364,-94.67128028 47.42758471,-94.7204611 47.4018364))
671031|12|11|-94.58549223|47.35033302|POLYGON((-94.5648415 47.4018364,-94.6140553 47.37608584,-94.66321244 47.35033302,-94.66052934 47.32457795,-94.65784934 47.29882061,-94.65517241 47.273061,-94.60609546 47.29882061,-94.55696203 47.32457795,-94.50777202 47.35033302,-94.51036866 47.37608584,-94.5129683 47.4018364,-94.51557093 47.42758471,-94.5648415 47.4018364))
671036|12|11|-93.80829016|47.35033302|POLYGON((-93.78674352 47.4018364,-93.83640553 47.37608584,-93.88601036 47.35033302,-93.88377445 47.32457795,-93.88154112 47.29882061,-93.87931034 47.273061,-93.82978723 47.29882061,-93.78020713 47.32457795,-93.73056995 47.35033302,-93.73271889 47.37608584,-93.73487032 47.4018364,-93.73702422 47.42758471,-93.78674352 47.4018364))
671037|12|11|-93.65284974|47.35033302|POLYGON((-93.63112392 47.4018364,-93.68087558 47.37608584,-93.73056995 47.35033302,-93.72842348 47.32457795,-93.72627947 47.29882061,-93.72413793 47.273061,-93.67452559 47.29882061,-93.62485616 47.32457795,-93.57512953 47.35033302,-93.57718894 47.37608584,-93.57925072 47.4018364,-93.58131488 47.42758471,-93.63112392 47.4018364))
671038|12|11|-93.49740933|47.35033302|POLYGON((-93.47550432 47.4018364,-93.52534562 47.37608584,-93.57512953 47.35033302,-93.5730725 47.32457795,-93.57101783 47.29882061,-93.56896552 47.273061,-93.51926394 47.29882061,-93.46950518 47.32457795,-93.41968912 47.35033302,-93.42165899 47.37608584,-93.42363112 47.4018364,-93.42560554 47.42758471,-93.47550432 47.4018364))
671039|12|11|-93.34196891|47.35033302|POLYGON((-93.31988473 47.4018364,-93.36981567 47.37608584,-93.41968912 47.35033302,-93.41772152 47.32457795,-93.41575618 47.29882061,-93.4137931 47.273061,-93.3640023 47.29882061,-93.3141542 47.32457795,-93.2642487 47.35033302,-93.26612903 47.37608584,-93.26801153 47.4018364,-93.26989619 47.42758471,-93.31988473 47.4018364))
671040|12|11|-93.1865285|47.35033302|POLYGON((-93.16426513 47.4018364,-93.21428571 47.37608584,-93.2642487 47.35033302,-93.26237054 47.32457795,-93.26049454 47.29882061,-93.25862069 47.273061,-93.20874066 47.29882061,-93.15880322 47.32457795,-93.10880829 47.35033302,-93.11059908 47.37608584,-93.11239193 47.4018364,-93.11418685 47.42758471,-93.16426513 47.4018364))
671041|12|11|-93.03108808|47.35033302|POLYGON((-93.00864553 47.4018364,-93.05875576 47.37608584,-93.10880829 47.35033302,-93.10701956 47.32457795,-93.10523289 47.29882061,-93.10344828 47.273061,-93.05347901 47.29882061,-93.00345224 47.32457795,-92.95336788 47.35033302,-92.95506912 47.37608584,-92.95677233 47.4018364,-92.95847751 47.42758471,-93.00864553 47.4018364))
671042|12|11|-92.87564767|47.35033302|POLYGON((-92.85302594 47.4018364,-92.90322581 47.37608584,-92.95336788 47.35033302,-92.95166858 47.32457795,-92.94997125 47.29882061,-92.94827586 47.273061,-92.89821737 47.29882061,-92.84810127 47.32457795,-92.79792746 47.35033302,-92.79953917 47.37608584,-92.80115274 47.4018364,-92.80276817 47.42758471,-92.85302594 47.4018364))
671046|12|11|-92.25388601|47.35033302|POLYGON((-92.23054755 47.4018364,-92.28110599 47.37608584,-92.33160622 47.35033302,-92.33026467 47.32457795,-92.32892467 47.29882061,-92.32758621 47.273061,-92.27717079 47.29882061,-92.22669735 47.32457795,-92.1761658 47.35033302,-92.17741935 47.37608584,-92.17867435 47.4018364,-92.1799308 47.42758471,-92.23054755 47.4018364))
671053|3|2|-91.16580311|47.35033302|POLYGON((-91.14121037 47.4018364,-91.19239631 47.37608584,-91.24352332 47.35033302,-91.24280783 47.32457795,-91.24209316 47.29882061,-91.24137931 47.273061,-91.19033928 47.29882061,-91.13924051 47.32457795,-91.0880829 47.35033302,-91.08870968 47.37608584,-91.08933718 47.4018364,-91.0899654 47.42758471,-91.14121037 47.4018364))
671199|9|8|-68.47150259|47.35033302|POLYGON((-68.52449568 47.4018364,-68.53686636 47.37608584,-68.5492228 47.35033302,-68.50978136 47.32457795,-68.47038528 47.29882061,-68.43103448 47.273061,-68.4186314 47.29882061,-68.40621404 47.32457795,-68.39378238 47.35033302,-68.43317972 47.37608584,-68.47262248 47.4018364,-68.51211073 47.42758471,-68.52449568 47.4018364))
671200|14|13|-68.31606218|47.35033302|POLYGON((-68.36887608 47.4018364,-68.38133641 47.37608584,-68.39378238 47.35033302,-68.35443038 47.32457795,-68.31512363 47.29882061,-68.27586207 47.273061,-68.26336975 47.29882061,-68.25086306 47.32457795,-68.23834197 47.35033302,-68.27764977 47.37608584,-68.31700288 47.4018364,-68.35640138 47.42758471,-68.36887608 47.4018364))
673165|1|21|-123.2844828|47.273061|POLYGON((-123.296893 47.32457795,-123.3294997 47.29882061,-123.362069 47.273061,-123.3429064 47.24729913,-123.3237658 47.221535,-123.3046472 47.19576859,-123.272101 47.221535,-123.2395175 47.24729913,-123.2068966 47.273061,-123.2259919 47.29882061,-123.2451093 47.32457795,-123.2642487 47.35033302,-123.296893 47.32457795))
673166|1|21|-123.1293103|47.273061|POLYGON((-123.141542 47.32457795,-123.1742381 47.29882061,-123.2068966 47.273061,-123.1878231 47.24729913,-123.1687715 47.221535,-123.1497418 47.19576859,-123.1171068 47.221535,-123.0844342 47.24729913,-123.0517241 47.273061,-123.0707303 47.29882061,-123.0897583 47.32457795,-123.1088083 47.35033302,-123.141542 47.32457795))
673167|1|21|-122.9741379|47.273061|POLYGON((-122.986191 47.32457795,-123.0189764 47.29882061,-123.0517241 47.273061,-123.0327398 47.24729913,-123.0137773 47.221535,-122.9948365 47.19576859,-122.9621125 47.221535,-122.9293509 47.24729913,-122.8965517 47.273061,-122.9154687 47.29882061,-122.9344074 47.32457795,-122.9533679 47.35033302,-122.986191 47.32457795))
673168|1|21|-122.8189655|47.273061|POLYGON((-122.83084 47.32457795,-122.8637148 47.29882061,-122.8965517 47.273061,-122.8776565 47.24729913,-122.858783 47.221535,-122.8399312 47.19576859,-122.8071183 47.221535,-122.7742677 47.24729913,-122.7413793 47.273061,-122.760207 47.29882061,-122.7790564 47.32457795,-122.7979275 47.35033302,-122.83084 47.32457795))
673169|1|21|-122.6637931|47.273061|POLYGON((-122.6754891 47.32457795,-122.7084531 47.29882061,-122.7413793 47.273061,-122.7225732 47.24729913,-122.7037887 47.221535,-122.6850258 47.19576859,-122.652124 47.221535,-122.6191844 47.24729913,-122.5862069 47.273061,-122.6049454 47.29882061,-122.6237054 47.32457795,-122.642487 47.35033302,-122.6754891 47.32457795))
673170|1|21|-122.5086207|47.273061|POLYGON((-122.5201381 47.32457795,-122.5531915 47.29882061,-122.5862069 47.273061,-122.5674899 47.24729913,-122.5487945 47.221535,-122.5301205 47.19576859,-122.4971297 47.221535,-122.4641011 47.24729913,-122.4310345 47.273061,-122.4496837 47.29882061,-122.4683544 47.32457795,-122.4870466 47.35033302,-122.5201381 47.32457795))
673171|1|21|-122.3534483|47.273061|POLYGON((-122.3647871 47.32457795,-122.3979298 47.29882061,-122.4310345 47.273061,-122.4124067 47.24729913,-122.3938002 47.221535,-122.3752151 47.19576859,-122.3421355 47.221535,-122.3090178 47.24729913,-122.2758621 47.273061,-122.2944221 47.29882061,-122.3130035 47.32457795,-122.3316062 47.35033302,-122.3647871 47.32457795))
673172|1|21|-122.1982759|47.273061|POLYGON((-122.2094361 47.32457795,-122.2426682 47.29882061,-122.2758621 47.273061,-122.2573234 47.24729913,-122.238806 47.221535,-122.2203098 47.19576859,-122.1871412 47.221535,-122.1539345 47.24729913,-122.1206897 47.273061,-122.1391604 47.29882061,-122.1576525 47.32457795,-122.1761658 47.35033302,-122.2094361 47.32457795))
673173|1|21|-122.0431034|47.273061|POLYGON((-122.0540852 47.32457795,-122.0874066 47.29882061,-122.1206897 47.273061,-122.1022401 47.24729913,-122.0838117 47.221535,-122.0654045 47.19576859,-122.032147 47.221535,-121.9988512 47.24729913,-121.9655172 47.273061,-121.9838988 47.29882061,-122.0023015 47.32457795,-122.0207254 47.35033302,-122.0540852 47.32457795))
673174|1|21|-121.887931|47.273061|POLYGON((-121.8987342 47.32457795,-121.9321449 47.29882061,-121.9655172 47.273061,-121.9471568 47.24729913,-121.9288175 47.221535,-121.9104991 47.19576859,-121.8771527 47.221535,-121.8437679 47.24729913,-121.8103448 47.273061,-121.8286371 47.29882061,-121.8469505 47.32457795,-121.865285 47.35033302,-121.8987342 47.32457795))
673178|1|21|-121.2672414|47.273061|POLYGON((-121.2773303 47.32457795,-121.3110983 47.29882061,-121.3448276 47.273061,-121.3268237 47.24729913,-121.3088404 47.221535,-121.2908778 47.19576859,-121.2571757 47.221535,-121.2234348 47.24729913,-121.1896552 47.273061,-121.2075906 47.29882061,-121.2255466 47.32457795,-121.2435233 47.35033302,-121.2773303 47.32457795))
673179|1|21|-121.112069|47.273061|POLYGON((-121.1219793 47.32457795,-121.1558367 47.29882061,-121.1896552 47.273061,-121.1717404 47.24729913,-121.1538462 47.221535,-121.1359725 47.19576859,-121.1021814 47.221535,-121.0683515 47.24729913,-121.0344828 47.273061,-121.0523289 47.29882061,-121.0701956 47.32457795,-121.0880829 47.35033302,-121.1219793 47.32457795))
673180|1|21|-120.9568966|47.273061|POLYGON((-120.9666283 47.32457795,-121.000575 47.29882061,-121.0344828 47.273061,-121.0166571 47.24729913,-120.9988519 47.221535,-120.9810671 47.19576859,-120.9471871 47.221535,-120.9132682 47.24729913,-120.8793103 47.273061,-120.8970673 47.29882061,-120.9148446 47.32457795,-120.9326425 47.35033302,-120.9666283 47.32457795))
673187|1|21|-119.8706897|47.273061|POLYGON((-119.8791715 47.32457795,-119.9137435 47.29882061,-119.9482759 47.273061,-119.9310741 47.24729913,-119.9138921 47.221535,-119.8967298 47.19576859,-119.8622273 47.221535,-119.8276852 47.24729913,-119.7931034 47.273061,-119.8102358 47.29882061,-119.8273878 47.32457795,-119.8445596 47.35033302,-119.8791715 47.32457795))
673189|1|21|-119.5603448|47.273061|POLYGON((-119.5684695 47.32457795,-119.6032202 47.29882061,-119.637931 47.273061,-119.6209075 47.24729913,-119.6039036 47.221535,-119.5869191 47.19576859,-119.5522388 47.221535,-119.5175187 47.24729913,-119.4827586 47.273061,-119.4997125 47.29882061,-119.5166858 47.32457795,-119.5336788 47.35033302,-119.5684695 47.32457795))
673191|1|21|-119.25|47.273061|POLYGON((-119.2577675 47.32457795,-119.292697 47.29882061,-119.3275862 47.273061,-119.310741 47.24729913,-119.293915 47.221535,-119.2771084 47.19576859,-119.2422503 47.221535,-119.2073521 47.24729913,-119.1724138 47.273061,-119.1891892 47.29882061,-119.2059839 47.32457795,-119.2227979 47.35033302,-119.2577675 47.32457795))
673205|1|21|-117.0775862|47.273061|POLYGON((-117.0828539 47.32457795,-117.1190339 47.29882061,-117.1551724 47.273061,-117.139575 47.24729913,-117.1239954 47.221535,-117.1084337 47.19576859,-117.0723307 47.221535,-117.0361861 47.24729913,-117 47.273061,-117.0155262 47.29882061,-117.0310702 47.32457795,-117.0466321 47.35033302,-117.0828539 47.32457795))
673206|14|13|-116.9224138|47.273061|POLYGON((-116.9275029 47.32457795,-116.9637723 47.29882061,-117 47.273061,-116.9844917 47.24729913,-116.9690011 47.221535,-116.9535284 47.19576859,-116.9173364 47.221535,-116.8811028 47.24729913,-116.8448276 47.273061,-116.8602645 47.29882061,-116.8757192 47.32457795,-116.8911917 47.35033302,-116.9275029 47.32457795))
673208|1|20|-116.612069|47.273061|POLYGON((-116.6168009 47.32457795,-116.653249 47.29882061,-116.6896552 47.273061,-116.6743251 47.24729913,-116.6590126 47.221535,-116.6437177 47.19576859,-116.6073479 47.221535,-116.5709362 47.24729913,-116.5344828 47.273061,-116.5497412 47.29882061,-116.5650173 47.32457795,-116.5803109 47.35033302,-116.6168009 47.32457795))
673224|1|24|-114.1293103|47.273061|POLYGON((-114.1311853 47.32457795,-114.1690627 47.29882061,-114.2068966 47.273061,-114.1929925 47.24729913,-114.1791045 47.221535,-114.1652324 47.19576859,-114.1274397 47.221535,-114.0896037 47.24729913,-114.0517241 47.273061,-114.0655549 47.29882061,-114.0794016 47.32457795,-114.0932642 47.35033302,-114.1311853 47.32457795))
673240|12|11|-111.6465517|47.273061|POLYGON((-111.6455696 47.32457795,-111.6848764 47.29882061,-111.7241379 47.273061,-111.71166 47.24729913,-111.6991963 47.221535,-111.686747 47.19576859,-111.6475316 47.221535,-111.6082711 47.24729913,-111.5689655 47.273061,-111.5813686 47.29882061,-111.593786 47.32457795,-111.6062176 47.35033302,-111.6455696 47.32457795))
673303|12|11|-101.8706897|47.273061|POLYGON((-101.858458 47.32457795,-101.9033928 47.29882061,-101.9482759 47.273061,-101.941413 47.24729913,-101.934558 47.221535,-101.9277108 47.19576859,-101.8828932 47.221535,-101.8380241 47.24729913,-101.7931034 47.273061,-101.799885 47.29882061,-101.8066743 47.32457795,-101.8134715 47.35033302,-101.858458 47.32457795))
673304|12|11|-101.7155172|47.273061|POLYGON((-101.703107 47.32457795,-101.7481311 47.29882061,-101.7931034 47.273061,-101.7863297 47.24729913,-101.7795637 47.221535,-101.7728055 47.19576859,-101.727899 47.221535,-101.6829408 47.24729913,-101.637931 47.273061,-101.6446233 47.29882061,-101.6513234 47.32457795,-101.6580311 47.35033302,-101.703107 47.32457795))
673308|12|11|-101.0948276|47.273061|POLYGON((-101.0817031 47.32457795,-101.1270845 47.29882061,-101.1724138 47.273061,-101.1659966 47.24729913,-101.1595867 47.221535,-101.1531842 47.19576859,-101.1079219 47.221535,-101.0626077 47.24729913,-101.0172414 47.273061,-101.0235768 47.29882061,-101.0299194 47.32457795,-101.0362694 47.35033302,-101.0817031 47.32457795))
673322|12|11|-98.92241379|47.273061|POLYGON((-98.90678941 47.32457795,-98.95342151 47.29882061,-99 47.273061,-98.99483056 47.24729913,-98.98966705 47.221535,-98.98450947 47.19576859,-98.9380023 47.221535,-98.8914417 47.24729913,-98.84482759 47.273061,-98.84991374 47.29882061,-98.85500575 47.32457795,-98.86010363 47.35033302,-98.90678941 47.32457795))
673328|12|11|-97.99137931|47.273061|POLYGON((-97.97468354 47.32457795,-98.02185164 47.29882061,-98.06896552 47.273061,-98.06433084 47.24729913,-98.05970149 47.221535,-98.05507745 47.19576859,-98.00803674 47.221535,-97.96094199 47.24729913,-97.9137931 47.273061,-97.91834388 47.29882061,-97.92289988 47.32457795,-97.92746114 47.35033302,-97.97468354 47.32457795))
673329|12|11|-97.8362069|47.273061|POLYGON((-97.81933257 47.32457795,-97.86658999 47.29882061,-97.9137931 47.273061,-97.90924756 47.24729913,-97.90470723 47.221535,-97.90017212 47.19576859,-97.85304248 47.221535,-97.8058587 47.24729913,-97.75862069 47.273061,-97.76308223 47.29882061,-97.76754891 47.32457795,-97.77202073 47.35033302,-97.81933257 47.32457795))
673332|12|11|-97.37068966|47.273061|POLYGON((-97.35327963 47.32457795,-97.40080506 47.29882061,-97.44827586 47.273061,-97.4439977 47.24729913,-97.43972445 47.221535,-97.43545611 47.19576859,-97.3880597 47.221535,-97.34060885 47.24729913,-97.29310345 47.273061,-97.2972973 47.29882061,-97.30149597 47.32457795,-97.30569948 47.35033302,-97.35327963 47.32457795))
673337|12|11|-96.59482759|47.273061|POLYGON((-96.57652474 47.32457795,-96.62449684 47.29882061,-96.67241379 47.273061,-96.66858128 47.24729913,-96.66475316 47.221535,-96.66092943 47.19576859,-96.6130884 47.221535,-96.56519242 47.24729913,-96.51724138 47.273061,-96.52098907 47.29882061,-96.52474108 47.32457795,-96.52849741 47.35033302,-96.57652474 47.32457795))
673338|12|11|-96.43965517|47.273061|POLYGON((-96.42117376 47.32457795,-96.46923519 47.29882061,-96.51724138 47.273061,-96.51349799 47.24729913,-96.5097589 47.221535,-96.5060241 47.19576859,-96.45809414 47.221535,-96.41010913 47.24729913,-96.36206897 47.273061,-96.36572743 47.29882061,-96.3693901 47.32457795,-96.37305699 47.35033302,-96.42117376 47.32457795))
673339|12|11|-96.28448276|47.273061|POLYGON((-96.26582278 47.32457795,-96.31397355 47.29882061,-96.36206897 47.273061,-96.3584147 47.24729913,-96.35476464 47.221535,-96.35111876 47.19576859,-96.30309989 47.221535,-96.25502585 47.24729913,-96.20689655 47.273061,-96.21046578 47.29882061,-96.21403913 47.32457795,-96.21761658 47.35033302,-96.26582278 47.32457795))
673341|12|11|-95.97413793|47.273061|POLYGON((-95.95512083 47.32457795,-96.00345026 47.29882061,-96.05172414 47.273061,-96.04824813 47.24729913,-96.04477612 47.221535,-96.04130809 47.19576859,-95.99311137 47.221535,-95.94485928 47.24729913,-95.89655172 47.273061,-95.8999425 47.29882061,-95.90333717 47.32457795,-95.90673575 47.35033302,-95.95512083 47.32457795))
673343|12|11|-95.6637931|47.273061|POLYGON((-95.64441887 47.32457795,-95.69292697 47.29882061,-95.74137931 47.273061,-95.73808156 47.24729913,-95.7347876 47.221535,-95.73149742 47.19576859,-95.68312285 47.221535,-95.63469271 47.24729913,-95.5862069 47.273061,-95.58941921 47.29882061,-95.59263521 47.32457795,-95.59585492 47.35033302,-95.64441887 47.32457795))
673344|12|11|-95.50862069|47.273061|POLYGON((-95.48906789 47.32457795,-95.53766532 47.29882061,-95.5862069 47.273061,-95.58299828 47.24729913,-95.57979334 47.221535,-95.57659208 47.19576859,-95.52812859 47.221535,-95.47960942 47.24729913,-95.43103448 47.273061,-95.43415756 47.29882061,-95.43728423 47.32457795,-95.44041451 47.35033302,-95.48906789 47.32457795))
673346|12|11|-95.19827586|47.273061|POLYGON((-95.17836594 47.32457795,-95.22714204 47.29882061,-95.27586207 47.273061,-95.27283171 47.24729913,-95.26980482 47.221535,-95.26678141 47.19576859,-95.21814007 47.221535,-95.16944285 47.24729913,-95.12068966 47.273061,-95.12363427 47.29882061,-95.12658228 47.32457795,-95.12953368 47.35033302,-95.17836594 47.32457795))
673356|5|4|-93.64655172|47.273061|POLYGON((-93.62485616 47.32457795,-93.67452559 47.29882061,-93.72413793 47.273061,-93.72199885 47.24729913,-93.71986223 47.221535,-93.71772806 47.19576859,-93.66819747 47.221535,-93.61860999 47.24729913,-93.56896552 47.273061,-93.57101783 47.29882061,-93.5730725 47.32457795,-93.57512953 47.35033302,-93.62485616 47.32457795))
673357|12|11|-93.49137931|47.273061|POLYGON((-93.46950518 47.32457795,-93.51926394 47.29882061,-93.56896552 47.273061,-93.56691557 47.24729913,-93.56486797 47.221535,-93.56282272 47.19576859,-93.51320321 47.221535,-93.46352671 47.24729913,-93.4137931 47.273061,-93.41575618 47.29882061,-93.41772152 47.32457795,-93.41968912 47.35033302,-93.46950518 47.32457795))
673358|9|8|-93.3362069|47.273061|POLYGON((-93.3141542 47.32457795,-93.3640023 47.29882061,-93.4137931 47.273061,-93.41183228 47.24729913,-93.40987371 47.221535,-93.40791738 47.19576859,-93.35820896 47.221535,-93.30844342 47.24729913,-93.25862069 47.273061,-93.26049454 47.29882061,-93.26237054 47.32457795,-93.2642487 47.35033302,-93.3141542 47.32457795))
673360|12|11|-93.02586207|47.273061|POLYGON((-93.00345224 47.32457795,-93.05347901 47.29882061,-93.10344828 47.273061,-93.10166571 47.24729913,-93.09988519 47.221535,-93.09810671 47.19576859,-93.04822044 47.221535,-92.99827685 47.24729913,-92.94827586 47.273061,-92.94997125 47.29882061,-92.95166858 47.32457795,-92.95336788 47.35033302,-93.00345224 47.32457795))
673362|12|11|-92.71551724|47.273061|POLYGON((-92.69275029 47.32457795,-92.74295572 47.29882061,-92.79310345 47.273061,-92.79149914 47.24729913,-92.78989667 47.221535,-92.78829604 47.19576859,-92.73823192 47.221535,-92.68811028 47.24729913,-92.63793103 47.273061,-92.63944796 47.29882061,-92.64096663 47.32457795,-92.64248705 47.35033302,-92.69275029 47.32457795))
673371|14|13|-91.31896552|47.273061|POLYGON((-91.29459148 47.32457795,-91.34560092 47.29882061,-91.39655172 47.273061,-91.39574957 47.24729913,-91.39494834 47.221535,-91.39414802 47.19576859,-91.34328358 47.221535,-91.29236071 47.24729913,-91.24137931 47.273061,-91.24209316 47.29882061,-91.24280783 47.32457795,-91.24352332 47.35033302,-91.29459148 47.32457795))
673389|11|10|-88.52586207|47.273061|POLYGON((-88.6018412 47.32457795,-88.6026452 47.29882061,-88.60344828 47.273061,-88.552556 47.24729913,-88.50172216 47.221535,-88.45094664 47.19576859,-88.45005741 47.221535,-88.44916715 47.24729913,-88.44827586 47.273061,-88.49913744 47.29882061,-88.55005754 47.32457795,-88.60103627 47.35033302,-88.6018412 47.32457795))
675482|1|21|-124.1566265|47.19576859|POLYGON((-124.1700172 47.24729913,-124.2020666 47.221535,-124.2340792 47.19576859,-124.2144495 47.16999992,-124.1948424 47.14422897,-124.1752577 47.11845575,-124.1432665 47.14422897,-124.1112385 47.16999992,-124.0791738 47.19576859,-124.0987371 47.221535,-124.1183228 47.24729913,-124.137931 47.273061,-124.1700172 47.24729913))
675488|1|21|-123.2271945|47.19576859|POLYGON((-123.2395175 47.24729913,-123.272101 47.221535,-123.3046472 47.19576859,-123.2855505 47.16999992,-123.2664756 47.14422897,-123.2474227 47.11845575,-123.2148997 47.14422897,-123.1823394 47.16999992,-123.1497418 47.19576859,-123.1687715 47.221535,-123.1878231 47.24729913,-123.2068966 47.273061,-123.2395175 47.24729913))
675489|1|21|-123.0722892|47.19576859|POLYGON((-123.0844342 47.24729913,-123.1171068 47.221535,-123.1497418 47.19576859,-123.1307339 47.16999992,-123.1117479 47.14422897,-123.0927835 47.11845575,-123.0601719 47.14422897,-123.0275229 47.16999992,-122.9948365 47.19576859,-123.0137773 47.221535,-123.0327398 47.24729913,-123.0517241 47.273061,-123.0844342 47.24729913))
675490|1|21|-122.9173838|47.19576859|POLYGON((-122.9293509 47.24729913,-122.9621125 47.221535,-122.9948365 47.19576859,-122.9759174 47.16999992,-122.9570201 47.14422897,-122.9381443 47.11845575,-122.9054441 47.14422897,-122.8727064 47.16999992,-122.8399312 47.19576859,-122.858783 47.221535,-122.8776565 47.24729913,-122.8965517 47.273061,-122.9293509 47.24729913))
675491|3|2|-122.7624785|47.19576859|POLYGON((-122.7742677 47.24729913,-122.8071183 47.221535,-122.8399312 47.19576859,-122.8211009 47.16999992,-122.8022923 47.14422897,-122.7835052 47.11845575,-122.7507163 47.14422897,-122.7178899 47.16999992,-122.6850258 47.19576859,-122.7037887 47.221535,-122.7225732 47.24729913,-122.7413793 47.273061,-122.7742677 47.24729913))
675492|1|21|-122.6075731|47.19576859|POLYGON((-122.6191844 47.24729913,-122.652124 47.221535,-122.6850258 47.19576859,-122.6662844 47.16999992,-122.6475645 47.14422897,-122.628866 47.11845575,-122.5959885 47.14422897,-122.5630734 47.16999992,-122.5301205 47.19576859,-122.5487945 47.221535,-122.5674899 47.24729913,-122.5862069 47.273061,-122.6191844 47.24729913))
675493|1|21|-122.4526678|47.19576859|POLYGON((-122.4641011 47.24729913,-122.4971297 47.221535,-122.5301205 47.19576859,-122.5114679 47.16999992,-122.4928367 47.14422897,-122.4742268 47.11845575,-122.4412607 47.14422897,-122.4082569 47.16999992,-122.3752151 47.19576859,-122.3938002 47.221535,-122.4124067 47.24729913,-122.4310345 47.273061,-122.4641011 47.24729913))
675494|1|21|-122.2977625|47.19576859|POLYGON((-122.3090178 47.24729913,-122.3421355 47.221535,-122.3752151 47.19576859,-122.3566514 47.16999992,-122.3381089 47.14422897,-122.3195876 47.11845575,-122.286533 47.14422897,-122.2534404 47.16999992,-122.2203098 47.19576859,-122.238806 47.221535,-122.2573234 47.24729913,-122.2758621 47.273061,-122.3090178 47.24729913))
675495|1|21|-122.1428571|47.19576859|POLYGON((-122.1539345 47.24729913,-122.1871412 47.221535,-122.2203098 47.19576859,-122.2018349 47.16999992,-122.1833811 47.14422897,-122.1649485 47.11845575,-122.1318052 47.14422897,-122.0986239 47.16999992,-122.0654045 47.19576859,-122.0838117 47.221535,-122.1022401 47.24729913,-122.1206897 47.273061,-122.1539345 47.24729913))
675496|1|21|-121.9879518|47.19576859|POLYGON((-121.9988512 47.24729913,-122.032147 47.221535,-122.0654045 47.19576859,-122.0470183 47.16999992,-122.0286533 47.14422897,-122.0103093 47.11845575,-121.9770774 47.14422897,-121.9438073 47.16999992,-121.9104991 47.19576859,-121.9288175 47.221535,-121.9471568 47.24729913,-121.9655172 47.273061,-121.9988512 47.24729913))
675502|3|2|-121.0585198|47.19576859|POLYGON((-121.0683515 47.24729913,-121.1021814 47.221535,-121.1359725 47.19576859,-121.1181193 47.16999992,-121.1002865 47.14422897,-121.0824742 47.11845575,-121.0487106 47.14422897,-121.0149083 47.16999992,-120.9810671 47.19576859,-120.9988519 47.221535,-121.0166571 47.24729913,-121.0344828 47.273061,-121.0683515 47.24729913))
675503|1|21|-120.9036145|47.19576859|POLYGON((-120.9132682 47.24729913,-120.9471871 47.221535,-120.9810671 47.19576859,-120.9633028 47.16999992,-120.9455587 47.14422897,-120.9278351 47.11845575,-120.8939828 47.14422897,-120.8600917 47.16999992,-120.8261618 47.19576859,-120.8438576 47.221535,-120.8615738 47.24729913,-120.8793103 47.273061,-120.9132682 47.24729913))
675509|1|21|-119.9741824|47.19576859|POLYGON((-119.9827685 47.24729913,-120.0172216 47.221535,-120.0516351 47.19576859,-120.0344037 47.16999992,-120.017192 47.14422897,-120 47.11845575,-119.965616 47.14422897,-119.9311927 47.16999992,-119.8967298 47.19576859,-119.9138921 47.221535,-119.9310741 47.24729913,-119.9482759 47.273061,-119.9827685 47.24729913))
675510|1|21|-119.8192771|47.19576859|POLYGON((-119.8276852 47.24729913,-119.8622273 47.221535,-119.8967298 47.19576859,-119.8795872 47.16999992,-119.8624642 47.14422897,-119.8453608 47.11845575,-119.8108883 47.14422897,-119.7763761 47.16999992,-119.7418244 47.19576859,-119.7588978 47.221535,-119.7759908 47.24729913,-119.7931034 47.273061,-119.8276852 47.24729913))
675511|1|21|-119.6643718|47.19576859|POLYGON((-119.672602 47.24729913,-119.7072331 47.221535,-119.7418244 47.19576859,-119.7247706 47.16999992,-119.7077364 47.14422897,-119.6907216 47.11845575,-119.6561605 47.14422897,-119.6215596 47.16999992,-119.5869191 47.19576859,-119.6039036 47.221535,-119.6209075 47.24729913,-119.637931 47.273061,-119.672602 47.24729913))
675513|1|21|-119.3545611|47.19576859|POLYGON((-119.3624354 47.24729913,-119.3972445 47.221535,-119.4320138 47.19576859,-119.4151376 47.16999992,-119.3982808 47.14422897,-119.3814433 47.11845575,-119.3467049 47.14422897,-119.3119266 47.16999992,-119.2771084 47.19576859,-119.293915 47.221535,-119.310741 47.24729913,-119.3275862 47.273061,-119.3624354 47.24729913))
675547|1|21|-114.0877797|47.19576859|POLYGON((-114.0896037 47.24729913,-114.1274397 47.221535,-114.1652324 47.19576859,-114.1513761 47.16999992,-114.1375358 47.14422897,-114.1237113 47.11845575,-114.0859599 47.14422897,-114.0481651 47.16999992,-114.010327 47.19576859,-114.0241102 47.221535,-114.0379092 47.24729913,-114.0517241 47.273061,-114.0896037 47.24729913))
675551|1|20|-113.4681583|47.19576859|POLYGON((-113.4692705 47.24729913,-113.5074627 47.221535,-113.545611 47.19576859,-113.5321101 47.16999992,-113.5186246 47.14422897,-113.5051546 47.11845575,-113.4670487 47.14422897,-113.4288991 47.16999992,-113.3907057 47.19576859,-113.4041332 47.221535,-113.4175761 47.24729913,-113.4310345 47.273061,-113.4692705 47.24729913))
675608|5|4|-104.6385542|47.19576859|POLYGON((-104.6295233 47.24729913,-104.6727899 47.221535,-104.7160069 47.19576859,-104.7075688 47.16999992,-104.6991404 47.14422897,-104.6907216 47.11845575,-104.6475645 47.14422897,-104.6043578 47.16999992,-104.5611015 47.19576859,-104.5694604 47.221535,-104.5778288 47.24729913,-104.5862069 47.273061,-104.6295233 47.24729913))
675633|12|11|-100.7659208|47.19576859|POLYGON((-100.7524411 47.24729913,-100.7979334 47.221535,-100.8433735 47.19576859,-100.837156 47.16999992,-100.8309456 47.14422897,-100.8247423 47.11845575,-100.7793696 47.14422897,-100.733945 47.16999992,-100.6884682 47.19576859,-100.6946039 47.221535,-100.7007467 47.24729913,-100.7068966 47.273061,-100.7524411 47.24729913))
675651|12|11|-97.97762478|47.19576859|POLYGON((-97.96094199 47.24729913,-98.00803674 47.221535,-98.05507745 47.19576859,-98.05045872 47.16999992,-98.04584527 47.14422897,-98.04123711 47.11845575,-97.99426934 47.14422897,-97.94724771 47.16999992,-97.90017212 47.19576859,-97.90470723 47.221535,-97.90924756 47.24729913,-97.9137931 47.273061,-97.96094199 47.24729913))
675656|12|11|-97.20309811|47.19576859|POLYGON((-97.18552556 47.24729913,-97.23306544 47.221535,-97.28055077 47.19576859,-97.27637615 47.16999992,-97.2722063 47.14422897,-97.26804124 47.11845575,-97.22063037 47.14422897,-97.17316514 47.16999992,-97.12564544 47.19576859,-97.12973594 47.221535,-97.13383113 47.24729913,-97.13793103 47.273061,-97.18552556 47.24729913))
675657|12|11|-97.04819277|47.19576859|POLYGON((-97.03044227 47.24729913,-97.07807118 47.221535,-97.12564544 47.19576859,-97.12155963 47.16999992,-97.11747851 47.14422897,-97.11340206 47.11845575,-97.06590258 47.14422897,-97.01834862 47.16999992,-96.9707401 47.19576859,-96.97474168 47.221535,-96.97874785 47.24729913,-96.98275862 47.273061,-97.03044227 47.24729913))
675664|1|24|-95.96385542|47.19576859|POLYGON((-95.94485928 47.24729913,-95.99311137 47.221535,-96.04130809 47.19576859,-96.03784404 47.16999992,-96.03438395 47.14422897,-96.03092784 47.11845575,-95.98280802 47.14422897,-95.93463303 47.16999992,-95.88640275 47.19576859,-95.88978186 47.221535,-95.89316485 47.24729913,-95.89655172 47.273061,-95.94485928 47.24729913))
675671|2|1|-94.87951807|47.19576859|POLYGON((-94.85927628 47.24729913,-94.90815155 47.221535,-94.95697074 47.19576859,-94.95412844 47.16999992,-94.9512894 47.14422897,-94.94845361 47.11845575,-94.89971347 47.14422897,-94.85091743 47.16999992,-94.8020654 47.19576859,-94.80482204 47.221535,-94.80758185 47.24729913,-94.81034483 47.273061,-94.85927628 47.24729913))
675679|12|11|-93.64027539|47.19576859|POLYGON((-93.61860999 47.24729913,-93.66819747 47.221535,-93.71772806 47.19576859,-93.71559633 47.16999992,-93.71346705 47.14422897,-93.71134021 47.11845575,-93.66189112 47.14422897,-93.61238532 47.16999992,-93.56282272 47.19576859,-93.56486797 47.221535,-93.56691557 47.24729913,-93.56896552 47.273061,-93.61860999 47.24729913))
675680|12|11|-93.48537005|47.19576859|POLYGON((-93.46352671 47.24729913,-93.51320321 47.221535,-93.56282272 47.19576859,-93.56077982 47.16999992,-93.55873926 47.14422897,-93.55670103 47.11845575,-93.50716332 47.14422897,-93.45756881 47.16999992,-93.40791738 47.19576859,-93.40987371 47.221535,-93.41183228 47.24729913,-93.4137931 47.273061,-93.46352671 47.24729913))
675694|5|4|-91.31669535|47.19576859|POLYGON((-91.29236071 47.24729913,-91.34328358 47.221535,-91.39414802 47.19576859,-91.39334862 47.16999992,-91.39255014 47.14422897,-91.39175258 47.11845575,-91.34097421 47.14422897,-91.29013761 47.16999992,-91.23924269 47.19576859,-91.23995408 47.221535,-91.24066628 47.24729913,-91.24137931 47.273061,-91.29236071 47.24729913))
675713|11|10|-88.37349398|47.19576859|POLYGON((-88.44916715 47.24729913,-88.45005741 47.221535,-88.45094664 47.19576859,-88.40022936 47.16999992,-88.3495702 47.14422897,-88.29896907 47.11845575,-88.29799427 47.14422897,-88.29701835 47.16999992,-88.29604131 47.19576859,-88.3467279 47.221535,-88.39747272 47.24729913,-88.44827586 47.273061,-88.44916715 47.24729913))
677809|1|18|-124.0979381|47.11845575|POLYGON((-124.1112385 47.16999992,-124.1432665 47.14422897,-124.1752577 47.11845575,-124.1556955 47.09268025,-124.1361556 47.06690247,-124.1166381 47.04112241,-124.0846682 47.06690247,-124.0526617 47.09268025,-124.0206186 47.11845575,-124.0401146 47.14422897,-124.059633 47.16999992,-124.0791738 47.19576859,-124.1112385 47.16999992))
677811|1|18|-123.7886598|47.11845575|POLYGON((-123.8016055 47.16999992,-123.8338109 47.14422897,-123.8659794 47.11845575,-123.8465942 47.09268025,-123.8272311 47.06690247,-123.8078902 47.04112241,-123.7757437 47.06690247,-123.7435604 47.09268025,-123.7113402 47.11845575,-123.730659 47.14422897,-123.75 47.16999992,-123.7693632 47.19576859,-123.8016055 47.16999992))
677815|1|21|-123.1701031|47.11845575|POLYGON((-123.1823394 47.16999992,-123.2148997 47.14422897,-123.2474227 47.11845575,-123.2283915 47.09268025,-123.2093822 47.06690247,-123.1903945 47.04112241,-123.1578947 47.06690247,-123.1253578 47.09268025,-123.0927835 47.11845575,-123.1117479 47.14422897,-123.1307339 47.16999992,-123.1497418 47.19576859,-123.1823394 47.16999992))
677816|1|21|-123.0154639|47.11845575|POLYGON((-123.0275229 47.16999992,-123.0601719 47.14422897,-123.0927835 47.11845575,-123.0738409 47.09268025,-123.0549199 47.06690247,-123.0360206 47.04112241,-123.0034325 47.06690247,-122.9708071 47.09268025,-122.9381443 47.11845575,-122.9570201 47.14422897,-122.9759174 47.16999992,-122.9948365 47.19576859,-123.0275229 47.16999992))
677817|1|21|-122.8608247|47.11845575|POLYGON((-122.8727064 47.16999992,-122.9054441 47.14422897,-122.9381443 47.11845575,-122.9192902 47.09268025,-122.9004577 47.06690247,-122.8816467 47.04112241,-122.8489703 47.06690247,-122.8162564 47.09268025,-122.7835052 47.11845575,-122.8022923 47.14422897,-122.8211009 47.16999992,-122.8399312 47.19576859,-122.8727064 47.16999992))
677818|1|21|-122.7061856|47.11845575|POLYGON((-122.7178899 47.16999992,-122.7507163 47.14422897,-122.7835052 47.11845575,-122.7647396 47.09268025,-122.7459954 47.06690247,-122.7272727 47.04112241,-122.694508 47.06690247,-122.6617058 47.09268025,-122.628866 47.11845575,-122.6475645 47.14422897,-122.6662844 47.16999992,-122.6850258 47.19576859,-122.7178899 47.16999992))
677819|1|21|-122.5515464|47.11845575|POLYGON((-122.5630734 47.16999992,-122.5959885 47.14422897,-122.628866 47.11845575,-122.6101889 47.09268025,-122.5915332 47.06690247,-122.5728988 47.04112241,-122.5400458 47.06690247,-122.5071551 47.09268025,-122.4742268 47.11845575,-122.4928367 47.14422897,-122.5114679 47.16999992,-122.5301205 47.19576859,-122.5630734 47.16999992))
677820|1|21|-122.3969072|47.11845575|POLYGON((-122.4082569 47.16999992,-122.4412607 47.14422897,-122.4742268 47.11845575,-122.4556382 47.09268025,-122.4370709 47.06690247,-122.4185249 47.04112241,-122.3855835 47.06690247,-122.3526045 47.09268025,-122.3195876 47.11845575,-122.3381089 47.14422897,-122.3566514 47.16999992,-122.3752151 47.19576859,-122.4082569 47.16999992))
677821|1|21|-122.242268|47.11845575|POLYGON((-122.2534404 47.16999992,-122.286533 47.14422897,-122.3195876 47.11845575,-122.3010876 47.09268025,-122.2826087 47.06690247,-122.2641509 47.04112241,-122.2311213 47.06690247,-122.1980538 47.09268025,-122.1649485 47.11845575,-122.1833811 47.14422897,-122.2018349 47.16999992,-122.2203098 47.19576859,-122.2534404 47.16999992))
677822|1|21|-122.0876289|47.11845575|POLYGON((-122.0986239 47.16999992,-122.1318052 47.14422897,-122.1649485 47.11845575,-122.1465369 47.09268025,-122.1281465 47.06690247,-122.109777 47.04112241,-122.076659 47.06690247,-122.0435031 47.09268025,-122.0103093 47.11845575,-122.0286533 47.14422897,-122.0470183 47.16999992,-122.0654045 47.19576859,-122.0986239 47.16999992))
677830|1|21|-120.8505155|47.11845575|POLYGON((-120.8600917 47.16999992,-120.8939828 47.14422897,-120.9278351 47.11845575,-120.9101317 47.09268025,-120.8924485 47.06690247,-120.8747856 47.04112241,-120.8409611 47.06690247,-120.8070979 47.09268025,-120.7731959 47.11845575,-120.7908309 47.14422897,-120.8084862 47.16999992,-120.8261618 47.19576859,-120.8600917 47.16999992))
677836|10|9|-119.9226804|47.11845575|POLYGON((-119.9311927 47.16999992,-119.965616 47.14422897,-120 47.11845575,-119.9828277 47.09268025,-119.9656751 47.06690247,-119.948542 47.04112241,-119.9141876 47.06690247,-119.8797939 47.09268025,-119.8453608 47.11845575,-119.8624642 47.14422897,-119.8795872 47.16999992,-119.8967298 47.19576859,-119.9311927 47.16999992))
677837|1|21|-119.7680412|47.11845575|POLYGON((-119.7763761 47.16999992,-119.8108883 47.14422897,-119.8453608 47.11845575,-119.828277 47.09268025,-119.8112128 47.06690247,-119.7941681 47.04112241,-119.7597254 47.06690247,-119.7252433 47.09268025,-119.6907216 47.11845575,-119.7077364 47.14422897,-119.7247706 47.16999992,-119.7418244 47.19576859,-119.7763761 47.16999992))
677838|1|21|-119.6134021|47.11845575|POLYGON((-119.6215596 47.16999992,-119.6561605 47.14422897,-119.6907216 47.11845575,-119.6737264 47.09268025,-119.6567506 47.06690247,-119.6397942 47.04112241,-119.6052632 47.06690247,-119.5706926 47.09268025,-119.5360825 47.11845575,-119.5530086 47.14422897,-119.5699541 47.16999992,-119.5869191 47.19576859,-119.6215596 47.16999992))
677839|1|21|-119.4587629|47.11845575|POLYGON((-119.4667431 47.16999992,-119.5014327 47.14422897,-119.5360825 47.11845575,-119.5191757 47.09268025,-119.5022883 47.06690247,-119.4854202 47.04112241,-119.4508009 47.06690247,-119.416142 47.09268025,-119.3814433 47.11845575,-119.3982808 47.14422897,-119.4151376 47.16999992,-119.4320138 47.19576859,-119.4667431 47.16999992))
677840|1|21|-119.3041237|47.11845575|POLYGON((-119.3119266 47.16999992,-119.3467049 47.14422897,-119.3814433 47.11845575,-119.3646251 47.09268025,-119.3478261 47.06690247,-119.3310463 47.04112241,-119.2963387 47.06690247,-119.2615913 47.09268025,-119.2268041 47.11845575,-119.243553 47.14422897,-119.2603211 47.16999992,-119.2771084 47.19576859,-119.3119266 47.16999992))
677846|8|7|-118.3762887|47.11845575|POLYGON((-118.3830275 47.16999992,-118.4183381 47.14422897,-118.4536082 47.11845575,-118.4373211 47.09268025,-118.4210526 47.06690247,-118.4048027 47.04112241,-118.3695652 47.06690247,-118.3342873 47.09268025,-118.2989691 47.11845575,-118.3151862 47.14422897,-118.331422 47.16999992,-118.3476764 47.19576859,-118.3830275 47.16999992))
677904|8|7|-109.4072165|47.11845575|POLYGON((-109.4036697 47.16999992,-109.4441261 47.14422897,-109.4845361 47.11845575,-109.4733829 47.09268025,-109.4622426 47.06690247,-109.4511149 47.04112241,-109.4107551 47.06690247,-109.3703492 47.09268025,-109.3298969 47.11845575,-109.3409742 47.14422897,-109.3520642 47.16999992,-109.363167 47.19576859,-109.4036697 47.16999992))
677934|12|11|-104.7680412|47.11845575|POLYGON((-104.7591743 47.16999992,-104.8022923 47.14422897,-104.8453608 47.11845575,-104.8368632 47.09268025,-104.8283753 47.06690247,-104.8198971 47.04112241,-104.7768879 47.06690247,-104.7338294 47.09268025,-104.6907216 47.11845575,-104.6991404 47.14422897,-104.7075688 47.16999992,-104.7160069 47.19576859,-104.7591743 47.16999992))
677983|12|11|-97.19072165|47.11845575|POLYGON((-97.17316514 47.16999992,-97.22063037 47.14422897,-97.26804124 47.11845575,-97.26388094 47.09268025,-97.2597254 47.06690247,-97.25557461 47.04112241,-97.20823799 47.06690247,-97.16084717 47.09268025,-97.11340206 47.11845575,-97.11747851 47.14422897,-97.12155963 47.16999992,-97.12564544 47.19576859,-97.17316514 47.16999992))
677988|12|11|-96.41752577|47.11845575|POLYGON((-96.39908257 47.16999992,-96.4469914 47.14422897,-96.49484536 47.11845575,-96.49112765 47.09268025,-96.48741419 47.06690247,-96.48370497 47.04112241,-96.43592677 47.06690247,-96.38809388 47.09268025,-96.34020619 47.11845575,-96.34383954 47.14422897,-96.34747706 47.16999992,-96.35111876 47.19576859,-96.39908257 47.16999992))
677989|12|11|-96.2628866|47.11845575|POLYGON((-96.24426606 47.16999992,-96.29226361 47.14422897,-96.34020619 47.11845575,-96.33657699 47.09268025,-96.33295195 47.06690247,-96.32933105 47.04112241,-96.28146453 47.06690247,-96.23354322 47.09268025,-96.18556701 47.11845575,-96.18911175 47.14422897,-96.19266055 47.16999992,-96.19621343 47.19576859,-96.24426606 47.16999992))
678000|9|8|-94.56185567|47.11845575|POLYGON((-94.5412844 47.16999992,-94.59025788 47.14422897,-94.63917526 47.11845575,-94.63651975 47.09268025,-94.63386728 47.06690247,-94.63121784 47.04112241,-94.58237986 47.06690247,-94.53348598 47.09268025,-94.48453608 47.11845575,-94.48710602 47.14422897,-94.4896789 47.16999992,-94.49225473 47.19576859,-94.5412844 47.16999992))
678002|12|11|-94.25257732|47.11845575|POLYGON((-94.23165138 47.16999992,-94.28080229 47.14422897,-94.32989691 47.11845575,-94.32741843 47.09268025,-94.32494279 47.06690247,-94.32246998 47.04112241,-94.27345538 47.06690247,-94.22438466 47.09268025,-94.17525773 47.11845575,-94.17765043 47.14422897,-94.18004587 47.16999992,-94.18244406 47.19576859,-94.23165138 47.16999992))
678006|12|11|-93.63402062|47.11845575|POLYGON((-93.61238532 47.16999992,-93.66189112 47.14422897,-93.71134021 47.11845575,-93.7092158 47.09268025,-93.70709382 47.06690247,-93.70497427 47.04112241,-93.65560641 47.06690247,-93.60618203 47.09268025,-93.55670103 47.11845575,-93.55873926 47.14422897,-93.56077982 47.16999992,-93.56282272 47.19576859,-93.61238532 47.16999992))
678007|12|11|-93.47938144|47.11845575|POLYGON((-93.45756881 47.16999992,-93.50716332 47.14422897,-93.55670103 47.11845575,-93.55466514 47.09268025,-93.55263158 47.06690247,-93.55060034 47.04112241,-93.50114416 47.06690247,-93.45163137 47.09268025,-93.40206186 47.11845575,-93.40401146 47.14422897,-93.4059633 47.16999992,-93.40791738 47.19576859,-93.45756881 47.16999992))
678013|5|4|-92.55154639|47.11845575|POLYGON((-92.52866972 47.16999992,-92.57879656 47.14422897,-92.62886598 47.11845575,-92.62736119 47.09268025,-92.62585812 47.06690247,-92.62435678 47.04112241,-92.57437071 47.06690247,-92.52432742 47.09268025,-92.4742268 47.11845575,-92.4756447 47.14422897,-92.47706422 47.16999992,-92.47848537 47.19576859,-92.52866972 47.16999992))
678019|12|11|-91.62371134|47.11845575|POLYGON((-91.59977064 47.16999992,-91.6504298 47.14422897,-91.70103093 47.11845575,-91.70005724 47.09268025,-91.69908467 47.06690247,-91.69811321 47.04112241,-91.64759725 47.06690247,-91.59702347 47.09268025,-91.54639175 47.11845575,-91.54727794 47.14422897,-91.54816514 47.16999992,-91.54905336 47.19576859,-91.59977064 47.16999992))
678020|12|11|-91.46907216|47.11845575|POLYGON((-91.44495413 47.16999992,-91.49570201 47.14422897,-91.54639175 47.11845575,-91.54550658 47.09268025,-91.54462243 47.06690247,-91.54373928 47.04112241,-91.49313501 47.06690247,-91.44247281 47.09268025,-91.39175258 47.11845575,-91.39255014 47.14422897,-91.39334862 47.16999992,-91.39414802 47.19576859,-91.44495413 47.16999992))
678038|10|9|-88.68556701|47.11845575|POLYGON((-88.76146789 47.16999992,-88.76217765 47.14422897,-88.7628866 47.11845575,-88.71207785 47.09268025,-88.66132723 47.06690247,-88.61063465 47.04112241,-88.60983982 47.06690247,-88.60904408 47.09268025,-88.60824742 47.11845575,-88.65902579 47.14422897,-88.70986239 47.16999992,-88.76075731 47.19576859,-88.76146789 47.16999992))
678039|11|10|-88.53092784|47.11845575|POLYGON((-88.60665138 47.16999992,-88.60744986 47.14422897,-88.60824742 47.11845575,-88.55752719 47.09268025,-88.50686499 47.06690247,-88.45626072 47.04112241,-88.45537757 47.06690247,-88.45449342 47.09268025,-88.45360825 47.11845575,-88.50429799 47.14422897,-88.55504587 47.16999992,-88.60585198 47.19576859,-88.60665138 47.16999992))
678040|11|10|-88.37628866|47.11845575|POLYGON((-88.45183486 47.16999992,-88.45272206 47.14422897,-88.45360825 47.11845575,-88.40297653 47.09268025,-88.35240275 47.06690247,-88.30188679 47.04112241,-88.30091533 47.06690247,-88.29994276 47.09268025,-88.29896907 47.11845575,-88.3495702 47.14422897,-88.40022936 47.16999992,-88.45094664 47.19576859,-88.45183486 47.16999992))
678165|9|8|-69.04639175|47.11845575|POLYGON((-69.09977064 47.16999992,-69.11174785 47.14422897,-69.12371134 47.11845575,-69.08414425 47.09268025,-69.04462243 47.06690247,-69.0051458 47.04112241,-68.99313501 47.06690247,-68.98111048 47.09268025,-68.96907216 47.11845575,-69.00859599 47.14422897,-69.04816514 47.16999992,-69.08777969 47.19576859,-69.09977064 47.16999992))
680139|1|21|-124.193825|47.04112241|POLYGON((-124.2072124 47.09268025,-124.2391304 47.06690247,-124.271012 47.04112241,-124.2514286 47.01534007,-124.2318675 46.98955544,-124.2123288 46.96376853,-124.1804683 46.98955544,-124.1485714 47.01534007,-124.1166381 47.04112241,-124.1361556 47.06690247,-124.1556955 47.09268025,-124.1752577 47.11845575,-124.2072124 47.09268025))
680140|1|21|-124.0394511|47.04112241|POLYGON((-124.0526617 47.09268025,-124.0846682 47.06690247,-124.1166381 47.04112241,-124.0971429 47.01534007,-124.0776699 46.98955544,-124.0582192 46.96376853,-124.0262707 46.98955544,-123.9942857 47.01534007,-123.9622642 47.04112241,-123.9816934 47.06690247,-124.0011448 47.09268025,-124.0206186 47.11845575,-124.0526617 47.09268025))
680141|1|21|-123.8850772|47.04112241|POLYGON((-123.898111 47.09268025,-123.9302059 47.06690247,-123.9622642 47.04112241,-123.9428571 47.01534007,-123.9234723 46.98955544,-123.9041096 46.96376853,-123.8720731 46.98955544,-123.84 47.01534007,-123.8078902 47.04112241,-123.8272311 47.06690247,-123.8465942 47.09268025,-123.8659794 47.11845575,-123.898111 47.09268025))
680142|1|21|-123.7307033|47.04112241|POLYGON((-123.7435604 47.09268025,-123.7757437 47.06690247,-123.8078902 47.04112241,-123.7885714 47.01534007,-123.7692747 46.98955544,-123.75 46.96376853,-123.7178755 46.98955544,-123.6857143 47.01534007,-123.6535163 47.04112241,-123.6727689 47.06690247,-123.6920435 47.09268025,-123.7113402 47.11845575,-123.7435604 47.09268025))
680143|1|21|-123.5763293|47.04112241|POLYGON((-123.5890097 47.09268025,-123.6212815 47.06690247,-123.6535163 47.04112241,-123.6342857 47.01534007,-123.6150771 46.98955544,-123.5958904 46.96376853,-123.5636779 46.98955544,-123.5314286 47.01534007,-123.4991424 47.04112241,-123.5183066 47.06690247,-123.5374928 47.09268025,-123.556701 47.11845575,-123.5890097 47.09268025))
680144|1|26|-123.4219554|47.04112241|POLYGON((-123.4344591 47.09268025,-123.4668192 47.06690247,-123.4991424 47.04112241,-123.48 47.01534007,-123.4608795 46.98955544,-123.4417808 46.96376853,-123.4094803 46.98955544,-123.3771429 47.01534007,-123.3447684 47.04112241,-123.3638444 47.06690247,-123.3829422 47.09268025,-123.4020619 47.11845575,-123.4344591 47.09268025))
680145|7|6|-123.2675815|47.04112241|POLYGON((-123.2799084 47.09268025,-123.312357 47.06690247,-123.3447684 47.04112241,-123.3257143 47.01534007,-123.3066819 46.98955544,-123.2876712 46.96376853,-123.2552827 46.98955544,-123.2228571 47.01534007,-123.1903945 47.04112241,-123.2093822 47.06690247,-123.2283915 47.09268025,-123.2474227 47.11845575,-123.2799084 47.09268025))
680146|6|5|-123.1132075|47.04112241|POLYGON((-123.1253578 47.09268025,-123.1578947 47.06690247,-123.1903945 47.04112241,-123.1714286 47.01534007,-123.1524843 46.98955544,-123.1335616 46.96376853,-123.1010851 46.98955544,-123.0685714 47.01534007,-123.0360206 47.04112241,-123.0549199 47.06690247,-123.0738409 47.09268025,-123.0927835 47.11845575,-123.1253578 47.09268025))
680147|1|21|-122.9588336|47.04112241|POLYGON((-122.9708071 47.09268025,-123.0034325 47.06690247,-123.0360206 47.04112241,-123.0171429 47.01534007,-122.9982867 46.98955544,-122.9794521 46.96376853,-122.9468875 46.98955544,-122.9142857 47.01534007,-122.8816467 47.04112241,-122.9004577 47.06690247,-122.9192902 47.09268025,-122.9381443 47.11845575,-122.9708071 47.09268025))
680148|1|21|-122.8044597|47.04112241|POLYGON((-122.8162564 47.09268025,-122.8489703 47.06690247,-122.8816467 47.04112241,-122.8628571 47.01534007,-122.8440891 46.98955544,-122.8253425 46.96376853,-122.7926899 46.98955544,-122.76 47.01534007,-122.7272727 47.04112241,-122.7459954 47.06690247,-122.7647396 47.09268025,-122.7835052 47.11845575,-122.8162564 47.09268025))
680149|1|21|-122.6500858|47.04112241|POLYGON((-122.6617058 47.09268025,-122.694508 47.06690247,-122.7272727 47.04112241,-122.7085714 47.01534007,-122.6898915 46.98955544,-122.6712329 46.96376853,-122.6384923 46.98955544,-122.6057143 47.01534007,-122.5728988 47.04112241,-122.5915332 47.06690247,-122.6101889 47.09268025,-122.628866 47.11845575,-122.6617058 47.09268025))
680150|1|21|-122.4957118|47.04112241|POLYGON((-122.5071551 47.09268025,-122.5400458 47.06690247,-122.5728988 47.04112241,-122.5542857 47.01534007,-122.5356939 46.98955544,-122.5171233 46.96376853,-122.4842947 46.98955544,-122.4514286 47.01534007,-122.4185249 47.04112241,-122.4370709 47.06690247,-122.4556382 47.09268025,-122.4742268 47.11845575,-122.5071551 47.09268025))
680151|1|21|-122.3413379|47.04112241|POLYGON((-122.3526045 47.09268025,-122.3855835 47.06690247,-122.4185249 47.04112241,-122.4 47.01534007,-122.3814963 46.98955544,-122.3630137 46.96376853,-122.3300971 46.98955544,-122.2971429 47.01534007,-122.2641509 47.04112241,-122.2826087 47.06690247,-122.3010876 47.09268025,-122.3195876 47.11845575,-122.3526045 47.09268025))
680152|1|21|-122.186964|47.04112241|POLYGON((-122.1980538 47.09268025,-122.2311213 47.06690247,-122.2641509 47.04112241,-122.2457143 47.01534007,-122.2272987 46.98955544,-122.2089041 46.96376853,-122.1758995 46.98955544,-122.1428571 47.01534007,-122.109777 47.04112241,-122.1281465 47.06690247,-122.1465369 47.09268025,-122.1649485 47.11845575,-122.1980538 47.09268025))
680156|1|21|-121.5694683|47.04112241|POLYGON((-121.5798512 47.09268025,-121.6132723 47.06690247,-121.6466552 47.04112241,-121.6285714 47.01534007,-121.6105083 46.98955544,-121.5924658 46.96376853,-121.5591091 46.98955544,-121.5257143 47.01534007,-121.4922813 47.04112241,-121.5102975 47.06690247,-121.5283343 47.09268025,-121.5463918 47.11845575,-121.5798512 47.09268025))
680162|1|21|-120.6432247|47.04112241|POLYGON((-120.6525472 47.09268025,-120.6864989 47.06690247,-120.7204117 47.04112241,-120.7028571 47.01534007,-120.6853227 46.98955544,-120.6678082 46.96376853,-120.6339235 46.98955544,-120.6 47.01534007,-120.5660377 47.04112241,-120.583524 47.06690247,-120.6010303 47.09268025,-120.6185567 47.11845575,-120.6525472 47.09268025))
680163|1|21|-120.4888508|47.04112241|POLYGON((-120.4979966 47.09268025,-120.5320366 47.06690247,-120.5660377 47.04112241,-120.5485714 47.01534007,-120.5311251 46.98955544,-120.5136986 46.96376853,-120.4797259 46.98955544,-120.4457143 47.01534007,-120.4116638 47.04112241,-120.4290618 47.06690247,-120.4464797 47.09268025,-120.4639175 47.11845575,-120.4979966 47.09268025))
680164|1|21|-120.3344768|47.04112241|POLYGON((-120.3434459 47.09268025,-120.3775744 47.06690247,-120.4116638 47.04112241,-120.3942857 47.01534007,-120.3769275 46.98955544,-120.359589 46.96376853,-120.3255283 46.98955544,-120.2914286 47.01534007,-120.2572899 47.04112241,-120.2745995 47.06690247,-120.291929 47.09268025,-120.3092784 47.11845575,-120.3434459 47.09268025))
680166|1|22|-120.025729|47.04112241|POLYGON((-120.0343446 47.09268025,-120.0686499 47.06690247,-120.102916 47.04112241,-120.0857143 47.01534007,-120.0685323 46.98955544,-120.0513699 46.96376853,-120.0171331 46.98955544,-119.9828571 47.01534007,-119.948542 47.04112241,-119.9656751 47.06690247,-119.9828277 47.09268025,-120 47.11845575,-120.0343446 47.09268025))
680175|1|21|-118.6363636|47.04112241|POLYGON((-118.6433887 47.09268025,-118.6784897 47.06690247,-118.7135506 47.04112241,-118.6971429 47.01534007,-118.6807539 46.98955544,-118.6643836 46.96376853,-118.6293547 46.98955544,-118.5942857 47.01534007,-118.5591767 47.04112241,-118.5755149 47.06690247,-118.5918718 47.09268025,-118.6082474 47.11845575,-118.6433887 47.09268025))
680185|1|19|-117.0926244|47.04112241|POLYGON((-117.0978821 47.09268025,-117.1338673 47.06690247,-117.1698113 47.04112241,-117.1542857 47.01534007,-117.1387778 46.98955544,-117.1232877 46.96376853,-117.0873786 46.98955544,-117.0514286 47.01534007,-117.0154374 47.04112241,-117.0308924 47.06690247,-117.0463652 47.09268025,-117.0618557 47.11845575,-117.0978821 47.09268025))
680203|3|2|-114.3138937|47.04112241|POLYGON((-114.3159702 47.09268025,-114.3535469 47.06690247,-114.3910806 47.04112241,-114.3771429 47.01534007,-114.363221 46.98955544,-114.3493151 46.96376853,-114.3118218 46.98955544,-114.2742857 47.01534007,-114.2367067 47.04112241,-114.2505721 47.06690247,-114.2644533 47.09268025,-114.2783505 47.11845575,-114.3159702 47.09268025))
680204|7|6|-114.1595197|47.04112241|POLYGON((-114.1614196 47.09268025,-114.1990847 47.06690247,-114.2367067 47.04112241,-114.2228571 47.01534007,-114.2090234 46.98955544,-114.1952055 46.96376853,-114.1576242 46.98955544,-114.12 47.01534007,-114.0823328 47.04112241,-114.0961098 47.06690247,-114.1099027 47.09268025,-114.1237113 47.11845575,-114.1614196 47.09268025))
680230|1|21|-110.1457976|47.04112241|POLYGON((-110.1431025 47.09268025,-110.1830664 47.06690247,-110.2229846 47.04112241,-110.2114286 47.01534007,-110.1998858 46.98955544,-110.1883562 46.96376853,-110.1484866 46.98955544,-110.1085714 47.01534007,-110.0686106 47.04112241,-110.0800915 47.06690247,-110.0915856 47.09268025,-110.1030928 47.11845575,-110.1431025 47.09268025))
680265|10|9|-104.7427101|47.04112241|POLYGON((-104.7338294 47.09268025,-104.7768879 47.06690247,-104.8198971 47.04112241,-104.8114286 47.01534007,-104.8029697 46.98955544,-104.7945205 46.96376853,-104.7515705 46.98955544,-104.7085714 47.01534007,-104.6655232 47.04112241,-104.673913 47.06690247,-104.6823125 47.09268025,-104.6907216 47.11845575,-104.7338294 47.09268025))
680269|12|11|-104.1252144|47.04112241|POLYGON((-104.1156268 47.09268025,-104.1590389 47.06690247,-104.2024014 47.04112241,-104.1942857 47.01534007,-104.1861793 46.98955544,-104.1780822 46.96376853,-104.1347801 46.98955544,-104.0914286 47.01534007,-104.0480274 47.04112241,-104.0560641 47.06690247,-104.0641099 47.09268025,-104.0721649 47.11845575,-104.1156268 47.09268025))
680287|11|10|-101.3464837|47.04112241|POLYGON((-101.3337149 47.09268025,-101.3787185 47.06690247,-101.4236707 47.04112241,-101.4171429 47.01534007,-101.4106225 46.98955544,-101.4041096 46.96376853,-101.3592233 46.98955544,-101.3142857 47.01534007,-101.2692967 47.04112241,-101.2757437 47.06690247,-101.2821981 47.09268025,-101.2886598 47.11845575,-101.3337149 47.09268025))
680315|12|11|-97.02401372|47.04112241|POLYGON((-97.00629651 47.09268025,-97.05377574 47.06690247,-97.10120069 47.04112241,-97.09714286 47.01534007,-97.09308966 46.98955544,-97.0890411 46.96376853,-97.04169046 46.98955544,-96.99428571 47.01534007,-96.94682676 47.04112241,-96.95080092 47.06690247,-96.95477962 47.09268025,-96.95876289 47.11845575,-97.00629651 47.09268025))
680318|12|11|-96.56089194|47.04112241|POLYGON((-96.54264453 47.09268025,-96.59038902 47.06690247,-96.6380789 47.04112241,-96.63428571 47.01534007,-96.63049686 46.98955544,-96.62671233 46.96376853,-96.57909766 46.98955544,-96.53142857 47.01534007,-96.48370497 47.04112241,-96.48741419 47.06690247,-96.49112765 47.09268025,-96.49484536 47.11845575,-96.54264453 47.09268025))
680325|12|11|-95.48027444|47.04112241|POLYGON((-95.46078993 47.09268025,-95.50915332 47.06690247,-95.55746141 47.04112241,-95.55428571 47.01534007,-95.55111365 46.98955544,-95.54794521 46.96376853,-95.49971445 46.98955544,-95.45142857 47.01534007,-95.40308748 47.04112241,-95.40617849 47.06690247,-95.40927304 47.09268025,-95.41237113 47.11845575,-95.46078993 47.09268025))
680327|12|11|-95.17152659|47.04112241|POLYGON((-95.15168861 47.09268025,-95.20022883 47.06690247,-95.24871355 47.04112241,-95.24571429 47.01534007,-95.24271845 46.98955544,-95.23972603 46.96376853,-95.19131925 46.98955544,-95.14285714 47.01534007,-95.09433962 47.04112241,-95.097254 47.06690247,-95.10017172 47.09268025,-95.10309278 47.11845575,-95.15168861 47.09268025))
680328|12|11|-95.01715266|47.04112241|POLYGON((-94.99713795 47.09268025,-95.04576659 47.06690247,-95.09433962 47.04112241,-95.09142857 47.01534007,-95.08852085 46.98955544,-95.08561644 46.96376853,-95.03712164 46.98955544,-94.98857143 47.01534007,-94.93996569 47.04112241,-94.94279176 47.06690247,-94.94562106 47.09268025,-94.94845361 47.11845575,-94.99713795 47.09268025))
680329|12|11|-94.86277873|47.04112241|POLYGON((-94.84258729 47.09268025,-94.89130435 47.06690247,-94.93996569 47.04112241,-94.93714286 47.01534007,-94.93432324 46.98955544,-94.93150685 46.96376853,-94.88292404 46.98955544,-94.83428571 47.01534007,-94.78559177 47.04112241,-94.78832952 47.06690247,-94.79107041 47.09268025,-94.79381443 47.11845575,-94.84258729 47.09268025))
680330|12|11|-94.7084048|47.04112241|POLYGON((-94.68803663 47.09268025,-94.73684211 47.06690247,-94.78559177 47.04112241,-94.78285714 47.01534007,-94.78012564 46.98955544,-94.77739726 46.96376853,-94.72872644 46.98955544,-94.68 47.01534007,-94.63121784 47.04112241,-94.63386728 47.06690247,-94.63651975 47.09268025,-94.63917526 47.11845575,-94.68803663 47.09268025))
680331|12|11|-94.55403087|47.04112241|POLYGON((-94.53348598 47.09268025,-94.58237986 47.06690247,-94.63121784 47.04112241,-94.62857143 47.01534007,-94.62592804 46.98955544,-94.62328767 46.96376853,-94.57452884 46.98955544,-94.52571429 47.01534007,-94.47684391 47.04112241,-94.47940503 47.06690247,-94.48196909 47.09268025,-94.48453608 47.11845575,-94.53348598 47.09268025))
680332|1|24|-94.39965695|47.04112241|POLYGON((-94.37893532 47.09268025,-94.42791762 47.06690247,-94.47684391 47.04112241,-94.47428571 47.01534007,-94.47173044 46.98955544,-94.46917808 46.96376853,-94.42033124 46.98955544,-94.37142857 47.01534007,-94.32246998 47.04112241,-94.32494279 47.06690247,-94.32741843 47.09268025,-94.32989691 47.11845575,-94.37893532 47.09268025))
680335|12|11|-93.93653516|47.04112241|POLYGON((-93.91528334 47.09268025,-93.96453089 47.06690247,-94.01372213 47.04112241,-94.01142857 47.01534007,-94.00913764 46.98955544,-94.00684932 46.96376853,-93.95773844 46.98955544,-93.90857143 47.01534007,-93.8593482 47.04112241,-93.86155606 47.06690247,-93.86376646 47.09268025,-93.86597938 47.11845575,-93.91528334 47.09268025))
680337|12|11|-93.62778731|47.04112241|POLYGON((-93.60618203 47.09268025,-93.65560641 47.06690247,-93.70497427 47.04112241,-93.70285714 47.01534007,-93.70074243 46.98955544,-93.69863014 46.96376853,-93.64934323 46.98955544,-93.6 47.01534007,-93.55060034 47.04112241,-93.55263158 47.06690247,-93.55466514 47.09268025,-93.55670103 47.11845575,-93.60618203 47.09268025))
680341|1|18|-93.0102916|47.04112241|POLYGON((-92.98797939 47.09268025,-93.03775744 47.06690247,-93.08747856 47.04112241,-93.08571429 47.01534007,-93.08395203 46.98955544,-93.08219178 46.96376853,-93.03255283 46.98955544,-92.98285714 47.01534007,-92.93310463 47.04112241,-92.93478261 47.06690247,-92.93646251 47.09268025,-92.93814433 47.11845575,-92.98797939 47.09268025))
680342|5|4|-92.85591767|47.04112241|POLYGON((-92.83342873 47.09268025,-92.88329519 47.06690247,-92.93310463 47.04112241,-92.93142857 47.01534007,-92.92975443 46.98955544,-92.92808219 46.96376853,-92.87835523 46.98955544,-92.82857143 47.01534007,-92.7787307 47.04112241,-92.78032037 47.06690247,-92.78191185 47.09268025,-92.78350515 47.11845575,-92.83342873 47.09268025))
680346|12|11|-92.23842196|47.04112241|POLYGON((-92.2152261 47.09268025,-92.26544622 47.06690247,-92.31560892 47.04112241,-92.31428571 47.01534007,-92.31296402 46.98955544,-92.31164384 46.96376853,-92.26156482 46.98955544,-92.21142857 47.01534007,-92.16123499 47.04112241,-92.1624714 47.06690247,-92.16370922 47.09268025,-92.16494845 47.11845575,-92.2152261 47.09268025))
680347|12|11|-92.08404803|47.04112241|POLYGON((-92.06067544 47.09268025,-92.11098398 47.06690247,-92.16123499 47.04112241,-92.16 47.01534007,-92.15876642 46.98955544,-92.15753425 46.96376853,-92.10736722 46.98955544,-92.05714286 47.01534007,-92.00686106 47.04112241,-92.00800915 47.06690247,-92.00915856 47.09268025,-92.01030928 47.11845575,-92.06067544 47.09268025))
680349|12|11|-91.77530017|47.04112241|POLYGON((-91.75157413 47.09268025,-91.8020595 47.06690247,-91.85248714 47.04112241,-91.85142857 47.01534007,-91.85037122 46.98955544,-91.84931507 46.96376853,-91.79897202 46.98955544,-91.74857143 47.01534007,-91.69811321 47.04112241,-91.69908467 47.06690247,-91.70005724 47.09268025,-91.70103093 47.11845575,-91.75157413 47.09268025))
680350|12|11|-91.62092624|47.04112241|POLYGON((-91.59702347 47.09268025,-91.64759725 47.06690247,-91.69811321 47.04112241,-91.69714286 47.01534007,-91.69617362 46.98955544,-91.69520548 46.96376853,-91.64477441 46.98955544,-91.59428571 47.01534007,-91.54373928 47.04112241,-91.54462243 47.06690247,-91.54550658 47.09268025,-91.54639175 47.11845575,-91.59702347 47.09268025))
680370|11|10|-88.53344768|47.04112241|POLYGON((-88.60904408 47.09268025,-88.60983982 47.06690247,-88.61063465 47.04112241,-88.56 47.01534007,-88.50942319 46.98955544,-88.45890411 46.96376853,-88.45802399 46.98955544,-88.45714286 47.01534007,-88.45626072 47.04112241,-88.50686499 47.06690247,-88.55752719 47.09268025,-88.60824742 47.11845575,-88.60904408 47.09268025))
680371|11|10|-88.37907376|47.04112241|POLYGON((-88.45449342 47.09268025,-88.45537757 47.06690247,-88.45626072 47.04112241,-88.40571429 47.01534007,-88.35522559 46.98955544,-88.30479452 46.96376853,-88.30382638 46.98955544,-88.30285714 47.01534007,-88.30188679 47.04112241,-88.35240275 47.06690247,-88.40297653 47.09268025,-88.45360825 47.11845575,-88.45449342 47.09268025))
680499|9|8|-68.61921098|47.04112241|POLYGON((-68.67200916 47.09268025,-68.68421053 47.06690247,-68.69639794 47.04112241,-68.65714286 47.01534007,-68.61793261 46.98955544,-68.57876712 46.96376853,-68.56653341 46.98955544,-68.55428571 47.01534007,-68.54202401 47.04112241,-68.5812357 47.06690247,-68.62049227 47.09268025,-68.65979381 47.11845575,-68.67200916 47.09268025))
682474|1|21|-124.135274|46.96376853|POLYGON((-124.1485714 47.01534007,-124.1804683 46.98955544,-124.2123288 46.96376853,-124.1928123 46.93797933,-124.1733181 46.91218784,-124.1538462 46.88639405,-124.1220068 46.91218784,-124.0901312 46.93797933,-124.0582192 46.96376853,-124.0776699 46.98955544,-124.0971429 47.01534007,-124.1166381 47.04112241,-124.1485714 47.01534007))
682475|1|21|-123.9811644|46.96376853|POLYGON((-123.9942857 47.01534007,-124.0262707 46.98955544,-124.0582192 46.96376853,-124.0387906 46.93797933,-124.0193843 46.91218784,-124 46.88639405,-123.968073 46.91218784,-123.9361095 46.93797933,-123.9041096 46.96376853,-123.9234723 46.98955544,-123.9428571 47.01534007,-123.9622642 47.04112241,-123.9942857 47.01534007))
682476|1|21|-123.8270548|46.96376853|POLYGON((-123.84 47.01534007,-123.8720731 46.98955544,-123.9041096 46.96376853,-123.884769 46.93797933,-123.8654504 46.91218784,-123.8461538 46.88639405,-123.8141391 46.91218784,-123.7820878 46.93797933,-123.75 46.96376853,-123.7692747 46.98955544,-123.7885714 47.01534007,-123.8078902 47.04112241,-123.84 47.01534007))
682477|1|21|-123.6729452|46.96376853|POLYGON((-123.6857143 47.01534007,-123.7178755 46.98955544,-123.75 46.96376853,-123.7307473 46.93797933,-123.7115165 46.91218784,-123.6923077 46.88639405,-123.6602052 46.91218784,-123.6280662 46.93797933,-123.5958904 46.96376853,-123.6150771 46.98955544,-123.6342857 47.01534007,-123.6535163 47.04112241,-123.6857143 47.01534007))
682478|1|21|-123.5188356|46.96376853|POLYGON((-123.5314286 47.01534007,-123.5636779 46.98955544,-123.5958904 46.96376853,-123.5767256 46.93797933,-123.5575827 46.91218784,-123.5384615 46.88639405,-123.5062714 46.91218784,-123.4740445 46.93797933,-123.4417808 46.96376853,-123.4608795 46.98955544,-123.48 47.01534007,-123.4991424 47.04112241,-123.5314286 47.01534007))
682481|1|21|-123.0565068|46.96376853|POLYGON((-123.0685714 47.01534007,-123.1010851 46.98955544,-123.1335616 46.96376853,-123.1146606 46.93797933,-123.0957811 46.91218784,-123.0769231 46.88639405,-123.0444698 46.91218784,-123.0119795 46.93797933,-122.9794521 46.96376853,-122.9982867 46.98955544,-123.0171429 47.01534007,-123.0360206 47.04112241,-123.0685714 47.01534007))
682482|1|21|-122.9023973|46.96376853|POLYGON((-122.9142857 47.01534007,-122.9468875 46.98955544,-122.9794521 46.96376853,-122.9606389 46.93797933,-122.9418472 46.91218784,-122.9230769 46.88639405,-122.8905359 46.91218784,-122.8579578 46.93797933,-122.8253425 46.96376853,-122.8440891 46.98955544,-122.8628571 47.01534007,-122.8816467 47.04112241,-122.9142857 47.01534007))
682483|1|21|-122.7482877|46.96376853|POLYGON((-122.76 47.01534007,-122.7926899 46.98955544,-122.8253425 46.96376853,-122.8066172 46.93797933,-122.7879133 46.91218784,-122.7692308 46.88639405,-122.7366021 46.91218784,-122.7039361 46.93797933,-122.6712329 46.96376853,-122.6898915 46.98955544,-122.7085714 47.01534007,-122.7272727 47.04112241,-122.76 47.01534007))
682484|1|21|-122.5941781|46.96376853|POLYGON((-122.6057143 47.01534007,-122.6384923 46.98955544,-122.6712329 46.96376853,-122.6525956 46.93797933,-122.6339795 46.91218784,-122.6153846 46.88639405,-122.5826682 46.91218784,-122.5499144 46.93797933,-122.5171233 46.96376853,-122.5356939 46.98955544,-122.5542857 47.01534007,-122.5728988 47.04112241,-122.6057143 47.01534007))
682485|1|21|-122.4400685|46.96376853|POLYGON((-122.4514286 47.01534007,-122.4842947 46.98955544,-122.5171233 46.96376853,-122.4985739 46.93797933,-122.4800456 46.91218784,-122.4615385 46.88639405,-122.4287343 46.91218784,-122.3958928 46.93797933,-122.3630137 46.96376853,-122.3814963 46.98955544,-122.4 47.01534007,-122.4185249 47.04112241,-122.4514286 47.01534007))
682486|1|21|-122.2859589|46.96376853|POLYGON((-122.2971429 47.01534007,-122.3300971 46.98955544,-122.3630137 46.96376853,-122.3445522 46.93797933,-122.3261117 46.91218784,-122.3076923 46.88639405,-122.2748005 46.91218784,-122.2418711 46.93797933,-122.2089041 46.96376853,-122.2272987 46.98955544,-122.2457143 47.01534007,-122.2641509 47.04112241,-122.2971429 47.01534007))
682491|1|21|-121.515411|46.96376853|POLYGON((-121.5257143 47.01534007,-121.5591091 46.98955544,-121.5924658 46.96376853,-121.5744438 46.93797933,-121.5564424 46.91218784,-121.5384615 46.88639405,-121.5051311 46.91218784,-121.4717627 46.93797933,-121.4383562 46.96376853,-121.4563107 46.98955544,-121.4742857 47.01534007,-121.4922813 47.04112241,-121.5257143 47.01534007))
682497|1|21|-120.5907534|46.96376853|POLYGON((-120.6 47.01534007,-120.6339235 46.98955544,-120.6678082 46.96376853,-120.6503137 46.93797933,-120.6328392 46.91218784,-120.6153846 46.88639405,-120.5815279 46.91218784,-120.5476326 46.93797933,-120.5136986 46.96376853,-120.5311251 46.98955544,-120.5485714 47.01534007,-120.5660377 47.04112241,-120.6 47.01534007))
682498|8|7|-120.4366438|46.96376853|POLYGON((-120.4457143 47.01534007,-120.4797259 46.98955544,-120.5136986 46.96376853,-120.4962921 46.93797933,-120.4789054 46.91218784,-120.4615385 46.88639405,-120.4275941 46.91218784,-120.393611 46.93797933,-120.359589 46.96376853,-120.3769275 46.98955544,-120.3942857 47.01534007,-120.4116638 47.04112241,-120.4457143 47.01534007))
682502|1|21|-119.8202055|46.96376853|POLYGON((-119.8285714 47.01534007,-119.8629355 46.98955544,-119.8972603 46.96376853,-119.8802054 46.93797933,-119.8631699 46.91218784,-119.8461538 46.88639405,-119.8118586 46.91218784,-119.7775242 46.93797933,-119.7431507 46.96376853,-119.7601371 46.98955544,-119.7771429 47.01534007,-119.7941681 47.04112241,-119.8285714 47.01534007))
682503|1|21|-119.6660959|46.96376853|POLYGON((-119.6742857 47.01534007,-119.7087379 46.98955544,-119.7431507 46.96376853,-119.7261837 46.93797933,-119.709236 46.91218784,-119.6923077 46.88639405,-119.6579247 46.91218784,-119.6235026 46.93797933,-119.5890411 46.96376853,-119.6059395 46.98955544,-119.6228571 47.01534007,-119.6397942 47.04112241,-119.6742857 47.01534007))
682505|1|21|-119.3578767|46.96376853|POLYGON((-119.3657143 47.01534007,-119.4003427 46.98955544,-119.4349315 46.96376853,-119.4181403 46.93797933,-119.4013683 46.91218784,-119.3846154 46.88639405,-119.350057 46.91218784,-119.3154592 46.93797933,-119.2808219 46.96376853,-119.2975443 46.98955544,-119.3142857 47.01534007,-119.3310463 47.04112241,-119.3657143 47.01534007))
682507|1|21|-119.0496575|46.96376853|POLYGON((-119.0571429 47.01534007,-119.0919475 46.98955544,-119.1267123 46.96376853,-119.110097 46.93797933,-119.0935006 46.91218784,-119.0769231 46.88639405,-119.0421893 46.91218784,-119.0074159 46.93797933,-118.9726027 46.96376853,-118.9891491 46.98955544,-119.0057143 47.01534007,-119.0222985 47.04112241,-119.0571429 47.01534007))
682520|1|21|-117.0462329|46.96376853|POLYGON((-117.0514286 47.01534007,-117.0873786 46.98955544,-117.1232877 46.96376853,-117.1078152 46.93797933,-117.0923603 46.91218784,-117.0769231 46.88639405,-117.041049 46.91218784,-117.0051341 46.93797933,-116.9691781 46.96376853,-116.9845802 46.98955544,-117 47.01534007,-117.0154374 47.04112241,-117.0514286 47.01534007))
682538|12|11|-114.2722603|46.96376853|POLYGON((-114.2742857 47.01534007,-114.3118218 46.98955544,-114.3493151 46.96376853,-114.335425 46.93797933,-114.3215507 46.91218784,-114.3076923 46.88639405,-114.2702395 46.91218784,-114.2327439 46.93797933,-114.1952055 46.96376853,-114.2090234 46.98955544,-114.2228571 47.01534007,-114.2367067 47.04112241,-114.2742857 47.01534007))
682539|1|21|-114.1181507|46.96376853|POLYGON((-114.12 47.01534007,-114.1576242 46.98955544,-114.1952055 46.96376853,-114.1814033 46.93797933,-114.1676169 46.91218784,-114.1538462 46.88639405,-114.1163056 46.91218784,-114.0787222 46.93797933,-114.0410959 46.96376853,-114.0548258 46.98955544,-114.0685714 47.01534007,-114.0823328 47.04112241,-114.12 47.01534007))
682548|1|22|-112.7311644|46.96376853|POLYGON((-112.7314286 47.01534007,-112.7698458 46.98955544,-112.8082192 46.96376853,-112.7952082 46.93797933,-112.7822121 46.91218784,-112.7692308 46.88639405,-112.7309008 46.91218784,-112.6925271 46.93797933,-112.6541096 46.96376853,-112.6670474 46.98955544,-112.68 47.01534007,-112.6929674 47.04112241,-112.7314286 47.01534007))
682603|1|22|-104.255137|46.96376853|POLYGON((-104.2457143 47.01534007,-104.2889777 46.98955544,-104.3321918 46.96376853,-104.324016 46.93797933,-104.3158495 46.91218784,-104.3076923 46.88639405,-104.2645382 46.91218784,-104.2213349 46.93797933,-104.1780822 46.96376853,-104.1861793 46.98955544,-104.1942857 47.01534007,-104.2024014 47.04112241,-104.2457143 47.01534007))
682605|12|11|-103.9469178|46.96376853|POLYGON((-103.9371429 47.01534007,-103.9805825 46.98955544,-104.0239726 46.96376853,-104.0159726 46.93797933,-104.0079818 46.91218784,-104 46.88639405,-103.9566705 46.91218784,-103.9132915 46.93797933,-103.869863 46.96376853,-103.8777841 46.98955544,-103.8857143 47.01534007,-103.8936535 47.04112241,-103.9371429 47.01534007))
682608|9|8|-103.484589|46.96376853|POLYGON((-103.4742857 47.01534007,-103.5179897 46.98955544,-103.5616438 46.96376853,-103.5539076 46.93797933,-103.5461802 46.91218784,-103.5384615 46.88639405,-103.4948689 46.91218784,-103.4512265 46.93797933,-103.4075342 46.96376853,-103.4151913 46.98955544,-103.4228571 47.01534007,-103.4305317 47.04112241,-103.4742857 47.01534007))
682624|5|4|-101.0188356|46.96376853|POLYGON((-101.0057143 47.01534007,-101.0508281 46.98955544,-101.0958904 46.96376853,-101.0895608 46.93797933,-101.0832383 46.91218784,-101.0769231 46.88639405,-101.031927 46.91218784,-100.9868796 46.93797933,-100.9417808 46.96376853,-100.9480297 46.98955544,-100.9542857 47.01534007,-100.9605489 47.04112241,-101.0057143 47.01534007))
682625|12|11|-100.864726|46.96376853|POLYGON((-100.8514286 47.01534007,-100.8966305 46.98955544,-100.9417808 46.96376853,-100.9355391 46.93797933,-100.9293044 46.91218784,-100.9230769 46.88639405,-100.8779932 46.91218784,-100.832858 46.93797933,-100.7876712 46.96376853,-100.7938321 46.98955544,-100.8 47.01534007,-100.806175 47.04112241,-100.8514286 47.01534007))
682639|1|23|-98.70719178|46.96376853|POLYGON((-98.69142857 47.01534007,-98.73786408 46.98955544,-98.78424658 46.96376853,-98.7792356 46.93797933,-98.77423033 46.91218784,-98.76923077 46.88639405,-98.72291904 46.91218784,-98.67655448 46.93797933,-98.63013699 46.96376853,-98.63506568 46.98955544,-98.64 47.01534007,-98.64493997 47.04112241,-98.69142857 47.01534007))
682643|12|11|-98.09075342|46.96376853|POLYGON((-98.07428571 47.01534007,-98.12107367 46.98955544,-98.16780822 46.96376853,-98.16314889 46.93797933,-98.15849487 46.91218784,-98.15384615 46.88639405,-98.10718358 46.91218784,-98.06046777 46.93797933,-98.01369863 46.96376853,-98.01827527 46.98955544,-98.02285714 47.01534007,-98.02744425 47.04112241,-98.07428571 47.01534007))
682644|12|11|-97.93664384|46.96376853|POLYGON((-97.92 47.01534007,-97.96687607 46.98955544,-98.01369863 46.96376853,-98.00912721 46.93797933,-98.004561 46.91218784,-98 46.88639405,-97.95324971 46.91218784,-97.90644609 46.93797933,-97.85958904 46.96376853,-97.86407767 46.98955544,-97.86857143 47.01534007,-97.87307033 47.04112241,-97.92 47.01534007))
682649|12|11|-97.16609589|46.96376853|POLYGON((-97.14857143 47.01534007,-97.19588806 46.98955544,-97.24315068 46.96376853,-97.23901882 46.93797933,-97.23489168 46.91218784,-97.23076923 46.88639405,-97.18358039 46.91218784,-97.13633771 46.93797933,-97.0890411 46.96376853,-97.09308966 46.98955544,-97.09714286 47.01534007,-97.10120069 47.04112241,-97.14857143 47.01534007))
682651|12|11|-96.85787671|46.96376853|POLYGON((-96.84 47.01534007,-96.88749286 46.98955544,-96.93493151 46.96376853,-96.93097547 46.93797933,-96.92702395 46.91218784,-96.92307692 46.88639405,-96.87571266 46.91218784,-96.82829435 46.93797933,-96.78082192 46.96376853,-96.78469446 46.98955544,-96.78857143 47.01534007,-96.79245283 47.04112241,-96.84 47.01534007))
682652|12|11|-96.70376712|46.96376853|POLYGON((-96.68571429 47.01534007,-96.73329526 46.98955544,-96.78082192 46.96376853,-96.77695379 46.93797933,-96.77309008 46.91218784,-96.76923077 46.88639405,-96.72177879 46.91218784,-96.67427268 46.93797933,-96.62671233 46.96376853,-96.63049686 46.98955544,-96.63428571 47.01534007,-96.6380789 47.04112241,-96.68571429 47.01534007))
682655|12|11|-96.24143836|46.96376853|POLYGON((-96.22285714 47.01534007,-96.27070246 46.98955544,-96.31849315 46.96376853,-96.31488876 46.93797933,-96.31128848 46.91218784,-96.30769231 46.88639405,-96.25997719 46.91218784,-96.21220764 46.93797933,-96.16438356 46.96376853,-96.16790405 46.98955544,-96.17142857 47.01534007,-96.17495712 47.04112241,-96.22285714 47.01534007))
682656|12|11|-96.08732877|46.96376853|POLYGON((-96.06857143 47.01534007,-96.11650485 46.98955544,-96.16438356 46.96376853,-96.16086708 46.93797933,-96.15735462 46.91218784,-96.15384615 46.88639405,-96.10604333 46.91218784,-96.05818597 46.93797933,-96.01027397 46.96376853,-96.01370645 46.98955544,-96.01714286 47.01534007,-96.02058319 47.04112241,-96.06857143 47.01534007))
682661|12|11|-95.31678082|46.96376853|POLYGON((-95.29714286 47.01534007,-95.34551685 46.98955544,-95.39383562 46.96376853,-95.3907587 46.93797933,-95.38768529 46.91218784,-95.38461538 46.88639405,-95.336374 46.91218784,-95.28807758 46.93797933,-95.23972603 46.96376853,-95.24271845 46.98955544,-95.24571429 47.01534007,-95.24871355 47.04112241,-95.29714286 47.01534007))
682663|12|11|-95.00856164|46.96376853|POLYGON((-94.98857143 47.01534007,-95.03712164 46.98955544,-95.08561644 46.96376853,-95.08271535 46.93797933,-95.07981756 46.91218784,-95.07692308 46.88639405,-95.02850627 46.91218784,-94.98003423 46.93797933,-94.93150685 46.96376853,-94.93432324 46.98955544,-94.93714286 47.01534007,-94.93996569 47.04112241,-94.98857143 47.01534007))
682664|12|11|-94.85445205|46.96376853|POLYGON((-94.83428571 47.01534007,-94.88292404 46.98955544,-94.93150685 46.96376853,-94.92869367 46.93797933,-94.92588369 46.91218784,-94.92307692 46.88639405,-94.87457241 46.91218784,-94.82601255 46.93797933,-94.77739726 46.96376853,-94.78012564 46.98955544,-94.78285714 47.01534007,-94.78559177 47.04112241,-94.83428571 47.01534007))
682666|12|11|-94.54623288|46.96376853|POLYGON((-94.52571429 47.01534007,-94.57452884 46.98955544,-94.62328767 46.96376853,-94.62065031 46.93797933,-94.61801596 46.91218784,-94.61538462 46.88639405,-94.56670468 46.91218784,-94.5179692 46.93797933,-94.46917808 46.96376853,-94.47173044 46.98955544,-94.47428571 47.01534007,-94.47684391 47.04112241,-94.52571429 47.01534007))
682667|12|11|-94.39212329|46.96376853|POLYGON((-94.37142857 47.01534007,-94.42033124 46.98955544,-94.46917808 46.96376853,-94.46662864 46.93797933,-94.4640821 46.91218784,-94.46153846 46.88639405,-94.41277081 46.91218784,-94.36394752 46.93797933,-94.31506849 46.96376853,-94.31753284 46.98955544,-94.32 47.01534007,-94.32246998 47.04112241,-94.37142857 47.01534007))
682668|12|11|-94.2380137|46.96376853|POLYGON((-94.21714286 47.01534007,-94.26613364 46.98955544,-94.31506849 46.96376853,-94.31260696 46.93797933,-94.31014823 46.91218784,-94.30769231 46.88639405,-94.25883694 46.91218784,-94.20992584 46.93797933,-94.1609589 46.96376853,-94.16333524 46.98955544,-94.16571429 47.01534007,-94.16809605 47.04112241,-94.21714286 47.01534007))
682670|12|11|-93.92979452|46.96376853|POLYGON((-93.90857143 47.01534007,-93.95773844 46.98955544,-94.00684932 46.96376853,-94.00456361 46.93797933,-94.0022805 46.91218784,-94 46.88639405,-93.95096921 46.91218784,-93.90188249 46.93797933,-93.85273973 46.96376853,-93.85494003 46.98955544,-93.85714286 47.01534007,-93.8593482 47.04112241,-93.90857143 47.01534007))
682672|12|11|-93.62157534|46.96376853|POLYGON((-93.6 47.01534007,-93.64934323 46.98955544,-93.69863014 46.96376853,-93.69652025 46.93797933,-93.69441277 46.91218784,-93.69230769 46.88639405,-93.64310148 46.91218784,-93.59383913 46.93797933,-93.54452055 46.96376853,-93.54654483 46.98955544,-93.54857143 47.01534007,-93.55060034 47.04112241,-93.6 47.01534007))
682676|12|11|-93.00513699|46.96376853|POLYGON((-92.98285714 47.01534007,-93.03255283 46.98955544,-93.08219178 46.96376853,-93.08043354 46.93797933,-93.07867731 46.91218784,-93.07692308 46.88639405,-93.02736602 46.91218784,-92.97775242 46.93797933,-92.92808219 46.96376853,-92.92975443 46.98955544,-92.93142857 47.01534007,-92.93310463 47.04112241,-92.98285714 47.01534007))
682677|9|8|-92.8510274|46.96376853|POLYGON((-92.82857143 47.01534007,-92.87835523 46.98955544,-92.92808219 46.96376853,-92.92641187 46.93797933,-92.92474344 46.91218784,-92.92307692 46.88639405,-92.87343216 46.91218784,-92.82373075 46.93797933,-92.7739726 46.96376853,-92.77555682 46.98955544,-92.77714286 47.01534007,-92.7787307 47.04112241,-92.82857143 47.01534007))
682679|12|11|-92.54280822|46.96376853|POLYGON((-92.52 47.01534007,-92.56996002 46.98955544,-92.61986301 46.96376853,-92.61836851 46.93797933,-92.61687571 46.91218784,-92.61538462 46.88639405,-92.56556442 46.91218784,-92.51568739 46.93797933,-92.46575342 46.96376853,-92.46716162 46.98955544,-92.46857143 47.01534007,-92.46998285 47.04112241,-92.52 47.01534007))
682681|12|11|-92.23458904|46.96376853|POLYGON((-92.21142857 47.01534007,-92.26156482 46.98955544,-92.31164384 46.96376853,-92.31032516 46.93797933,-92.30900798 46.91218784,-92.30769231 46.88639405,-92.25769669 46.91218784,-92.20764404 46.93797933,-92.15753425 46.96376853,-92.15876642 46.98955544,-92.16 47.01534007,-92.16123499 47.04112241,-92.21142857 47.01534007))
682682|12|11|-92.08047945|46.96376853|POLYGON((-92.05714286 47.01534007,-92.10736722 46.98955544,-92.15753425 46.96376853,-92.15630348 46.93797933,-92.15507412 46.91218784,-92.15384615 46.88639405,-92.10376283 46.91218784,-92.05362236 46.93797933,-92.00342466 46.96376853,-92.00456882 46.98955544,-92.00571429 47.01534007,-92.00686106 47.04112241,-92.05714286 47.01534007))
682683|12|11|-91.92636986|46.96376853|POLYGON((-91.90285714 47.01534007,-91.95316962 46.98955544,-92.00342466 46.96376853,-92.0022818 46.93797933,-92.00114025 46.91218784,-92 46.88639405,-91.94982896 46.91218784,-91.89960068 46.93797933,-91.84931507 46.96376853,-91.85037122 46.98955544,-91.85142857 47.01534007,-91.85248714 47.04112241,-91.90285714 47.01534007))
682684|12|11|-91.77226027|46.96376853|POLYGON((-91.74857143 47.01534007,-91.79897202 46.98955544,-91.84931507 46.96376853,-91.84826013 46.93797933,-91.84720639 46.91218784,-91.84615385 46.88639405,-91.7958951 46.91218784,-91.74557901 46.93797933,-91.69520548 46.96376853,-91.69617362 46.98955544,-91.69714286 47.01534007,-91.69811321 47.04112241,-91.74857143 47.01534007))
682705|11|10|-88.5359589|46.96376853|POLYGON((-88.61142857 47.01534007,-88.61222159 46.98955544,-88.6130137 46.96376853,-88.56246435 46.93797933,-88.51197263 46.91218784,-88.46153846 46.88639405,-88.46066135 46.91218784,-88.45978323 46.93797933,-88.45890411 46.96376853,-88.50942319 46.98955544,-88.56 47.01534007,-88.61063465 47.04112241,-88.61142857 47.01534007))
682839|9|8|-67.88527397|46.96376853|POLYGON((-67.93714286 47.01534007,-67.949743 46.98955544,-67.96232877 46.96376853,-67.92355961 46.93797933,-67.88483466 46.91218784,-67.84615385 46.88639405,-67.83352338 46.91218784,-67.82087849 46.93797933,-67.80821918 46.96376853,-67.8469446 46.98955544,-67.88571429 47.01534007,-67.9245283 47.04112241,-67.93714286 47.01534007))
684813|1|21|-124.0769231|46.88639405|POLYGON((-124.0901312 46.93797933,-124.1220068 46.91218784,-124.1538462 46.88639405,-124.1343964 46.86059798,-124.1149687 46.83479961,-124.0955631 46.80899894,-124.063745 46.83479961,-124.0318907 46.86059798,-124 46.88639405,-124.0193843 46.91218784,-124.0387906 46.93797933,-124.0582192 46.96376853,-124.0901312 46.93797933))
684815|1|21|-123.7692308|46.88639405|POLYGON((-123.7820878 46.93797933,-123.8141391 46.91218784,-123.8461538 46.88639405,-123.8268793 46.86059798,-123.8076266 46.83479961,-123.7883959 46.80899894,-123.756403 46.83479961,-123.7243736 46.86059798,-123.6923077 46.88639405,-123.7115165 46.91218784,-123.7307473 46.93797933,-123.75 46.96376853,-123.7820878 46.93797933))
684818|5|4|-123.3076923|46.88639405|POLYGON((-123.3200228 46.93797933,-123.3523375 46.91218784,-123.3846154 46.88639405,-123.3656036 46.86059798,-123.3466135 46.83479961,-123.3276451 46.80899894,-123.2953899 46.83479961,-123.2630979 46.86059798,-123.2307692 46.88639405,-123.2497149 46.91218784,-123.2686823 46.93797933,-123.2876712 46.96376853,-123.3200228 46.93797933))
684820|1|21|-123|46.88639405|POLYGON((-123.0119795 46.93797933,-123.0444698 46.91218784,-123.0769231 46.88639405,-123.0580866 46.86059798,-123.0392715 46.83479961,-123.0204778 46.80899894,-122.9880478 46.83479961,-122.9555809 46.86059798,-122.9230769 46.88639405,-122.9418472 46.91218784,-122.9606389 46.93797933,-122.9794521 46.96376853,-123.0119795 46.93797933))
684821|1|21|-122.8461538|46.88639405|POLYGON((-122.8579578 46.93797933,-122.8905359 46.91218784,-122.9230769 46.88639405,-122.904328 46.86059798,-122.8856005 46.83479961,-122.8668942 46.80899894,-122.8343768 46.83479961,-122.8018223 46.86059798,-122.7692308 46.88639405,-122.7879133 46.91218784,-122.8066172 46.93797933,-122.8253425 46.96376853,-122.8579578 46.93797933))
684822|1|21|-122.6923077|46.88639405|POLYGON((-122.7039361 46.93797933,-122.7366021 46.91218784,-122.7692308 46.88639405,-122.7505695 46.86059798,-122.7319294 46.83479961,-122.7133106 46.80899894,-122.6807057 46.83479961,-122.6480638 46.86059798,-122.6153846 46.88639405,-122.6339795 46.91218784,-122.6525956 46.93797933,-122.6712329 46.96376853,-122.7039361 46.93797933))
684823|1|21|-122.5384615|46.88639405|POLYGON((-122.5499144 46.93797933,-122.5826682 46.91218784,-122.6153846 46.88639405,-122.5968109 46.86059798,-122.5782584 46.83479961,-122.559727 46.80899894,-122.5270347 46.83479961,-122.4943052 46.86059798,-122.4615385 46.88639405,-122.4800456 46.91218784,-122.4985739 46.93797933,-122.5171233 46.96376853,-122.5499144 46.93797933))
684824|1|21|-122.3846154|46.88639405|POLYGON((-122.3958928 46.93797933,-122.4287343 46.91218784,-122.4615385 46.88639405,-122.4430524 46.86059798,-122.4245874 46.83479961,-122.4061433 46.80899894,-122.3733637 46.83479961,-122.3405467 46.86059798,-122.3076923 46.88639405,-122.3261117 46.91218784,-122.3445522 46.93797933,-122.3630137 46.96376853,-122.3958928 46.93797933))
684825|1|21|-122.2307692|46.88639405|POLYGON((-122.2418711 46.93797933,-122.2748005 46.91218784,-122.3076923 46.88639405,-122.2892938 46.86059798,-122.2709163 46.83479961,-122.2525597 46.80899894,-122.2196927 46.83479961,-122.1867882 46.86059798,-122.1538462 46.88639405,-122.1721779 46.91218784,-122.1905305 46.93797933,-122.2089041 46.96376853,-122.2418711 46.93797933))
684828|1|25|-121.7692308|46.88639405|POLYGON((-121.779806 46.93797933,-121.8129989 46.91218784,-121.8461538 46.88639405,-121.8280182 46.86059798,-121.8099032 46.83479961,-121.7918089 46.80899894,-121.7586796 46.83479961,-121.7255125 46.86059798,-121.6923077 46.88639405,-121.7103763 46.91218784,-121.7284655 46.93797933,-121.7465753 46.96376853,-121.779806 46.93797933))
684842|1|20|-119.6153846|46.88639405|POLYGON((-119.6235026 46.93797933,-119.6579247 46.91218784,-119.6923077 46.88639405,-119.6753986 46.86059798,-119.6585088 46.83479961,-119.6416382 46.80899894,-119.6072851 46.83479961,-119.5728929 46.86059798,-119.5384615 46.88639405,-119.5553022 46.91218784,-119.572162 46.93797933,-119.5890411 46.96376853,-119.6235026 46.93797933))
684843|1|21|-119.4615385|46.88639405|POLYGON((-119.4694809 46.93797933,-119.5039909 46.91218784,-119.5384615 46.88639405,-119.5216401 46.86059798,-119.5048378 46.83479961,-119.4880546 46.80899894,-119.4536141 46.83479961,-119.4191344 46.86059798,-119.3846154 46.88639405,-119.4013683 46.91218784,-119.4181403 46.93797933,-119.4349315 46.96376853,-119.4694809 46.93797933))
684845|1|21|-119.1538462|46.88639405|POLYGON((-119.1614375 46.93797933,-119.1961231 46.91218784,-119.2307692 46.88639405,-119.214123 46.86059798,-119.1974957 46.83479961,-119.1808874 46.80899894,-119.1462721 46.83479961,-119.1116173 46.86059798,-119.0769231 46.88639405,-119.0935006 46.91218784,-119.110097 46.93797933,-119.1267123 46.96376853,-119.1614375 46.93797933))
684857|9|8|-117.3076923|46.88639405|POLYGON((-117.3131774 46.93797933,-117.3489168 46.91218784,-117.3846154 46.88639405,-117.3690205 46.86059798,-117.3534434 46.83479961,-117.337884 46.80899894,-117.3022197 46.83479961,-117.2665148 46.86059798,-117.2307692 46.88639405,-117.2462942 46.91218784,-117.2618369 46.93797933,-117.2773973 46.96376853,-117.3131774 46.93797933))
684860|1|18|-116.8461538|46.88639405|POLYGON((-116.8511124 46.93797933,-116.8871152 46.91218784,-116.9230769 46.88639405,-116.9077449 46.86059798,-116.8924303 46.83479961,-116.8771331 46.80899894,-116.8412066 46.83479961,-116.8052392 46.86059798,-116.7692308 46.88639405,-116.7844926 46.91218784,-116.7997718 46.93797933,-116.8150685 46.96376853,-116.8511124 46.93797933))
684878|1|21|-114.0769231|46.88639405|POLYGON((-114.0787222 46.93797933,-114.1163056 46.91218784,-114.1538462 46.88639405,-114.1400911 46.86059798,-114.1263517 46.83479961,-114.112628 46.80899894,-114.0751281 46.83479961,-114.0375854 46.86059798,-114 46.88639405,-114.013683 46.91218784,-114.0273816 46.93797933,-114.0410959 46.96376853,-114.0787222 46.93797933))
684879|1|21|-113.9230769|46.88639405|POLYGON((-113.9247005 46.93797933,-113.9623717 46.91218784,-114 46.88639405,-113.9863326 46.86059798,-113.9726807 46.83479961,-113.9590444 46.80899894,-113.921457 46.83479961,-113.8838269 46.86059798,-113.8461538 46.88639405,-113.8597491 46.91218784,-113.87336 46.93797933,-113.8869863 46.96376853,-113.9247005 46.93797933))
684880|1|21|-113.7692308|46.88639405|POLYGON((-113.7706788 46.93797933,-113.8084379 46.91218784,-113.8461538 46.88639405,-113.832574 46.86059798,-113.8190097 46.83479961,-113.8054608 46.80899894,-113.767786 46.83479961,-113.7300683 46.86059798,-113.6923077 46.88639405,-113.7058153 46.91218784,-113.7193383 46.93797933,-113.7328767 46.96376853,-113.7706788 46.93797933))
684900|1|21|-110.6923077|46.88639405|POLYGON((-110.6902453 46.93797933,-110.7297605 46.91218784,-110.7692308 46.88639405,-110.7574032 46.86059798,-110.7455891 46.83479961,-110.7337884 46.80899894,-110.6943654 46.83479961,-110.6548975 46.86059798,-110.6153846 46.88639405,-110.627138 46.91218784,-110.6389047 46.93797933,-110.6506849 46.96376853,-110.6902453 46.93797933))
684936|12|11|-105.1538462|46.88639405|POLYGON((-105.1454649 46.93797933,-105.1881414 46.91218784,-105.2307692 46.88639405,-105.2220957 46.86059798,-105.213432 46.83479961,-105.2047782 46.80899894,-105.1622083 46.83479961,-105.11959 46.86059798,-105.0769231 46.88639405,-105.0855188 46.91218784,-105.0941244 46.93797933,-105.1027397 46.96376853,-105.1454649 46.93797933))
684949|12|11|-103.1538462|46.88639405|POLYGON((-103.1431831 46.93797933,-103.1870011 46.91218784,-103.2307692 46.88639405,-103.2232346 46.86059798,-103.2157086 46.83479961,-103.2081911 46.80899894,-103.1644849 46.83479961,-103.1207289 46.86059798,-103.0769231 46.88639405,-103.0843786 46.91218784,-103.0918426 46.93797933,-103.0993151 46.96376853,-103.1431831 46.93797933))
684951|12|11|-102.8461538|46.88639405|POLYGON((-102.8351398 46.93797933,-102.8791334 46.91218784,-102.9230769 46.88639405,-102.9157175 46.86059798,-102.9083665 46.83479961,-102.9010239 46.80899894,-102.8571429 46.83479961,-102.8132118 46.86059798,-102.7692308 46.88639405,-102.7765108 46.91218784,-102.7837992 46.93797933,-102.7910959 46.96376853,-102.8351398 46.93797933))
684952|12|11|-102.6923077|46.88639405|POLYGON((-102.6811181 46.93797933,-102.7251995 46.91218784,-102.7692308 46.88639405,-102.761959 46.86059798,-102.7546955 46.83479961,-102.7474403 46.80899894,-102.7034718 46.83479961,-102.6594533 46.86059798,-102.6153846 46.88639405,-102.622577 46.91218784,-102.6297775 46.93797933,-102.6369863 46.96376853,-102.6811181 46.93797933))
684958|12|11|-101.7692308|46.88639405|POLYGON((-101.756988 46.93797933,-101.8015964 46.91218784,-101.8461538 46.88639405,-101.8394077 46.86059798,-101.8326693 46.83479961,-101.8259386 46.80899894,-101.7814456 46.83479961,-101.7369021 46.86059798,-101.6923077 46.88639405,-101.6989738 46.91218784,-101.7056475 46.93797933,-101.7123288 46.96376853,-101.756988 46.93797933))
684960|12|11|-101.4615385|46.88639405|POLYGON((-101.4489447 46.93797933,-101.4937286 46.91218784,-101.5384615 46.88639405,-101.5318907 46.86059798,-101.5253273 46.83479961,-101.5187713 46.80899894,-101.4741036 46.83479961,-101.429385 46.86059798,-101.3846154 46.88639405,-101.391106 46.91218784,-101.3976041 46.93797933,-101.4041096 46.96376853,-101.4489447 46.93797933))
684961|13|12|-101.3076923|46.88639405|POLYGON((-101.294923 46.93797933,-101.3397948 46.91218784,-101.3846154 46.88639405,-101.3781321 46.86059798,-101.3716562 46.83479961,-101.3651877 46.80899894,-101.3204326 46.83479961,-101.2756264 46.86059798,-101.2307692 46.88639405,-101.2371722 46.91218784,-101.2435824 46.93797933,-101.25 46.96376853,-101.294923 46.93797933))
[truncated: 11,108,752 more chars]
