# Supplementary material for: Spatial Fingerprints of Community Structure in Human Interaction Network for an Extensive Set of Large-Scale Regions
Source: PLoS One. 2015 May 20;10(5):e0126713. doi: 10.1371/journal.pone.0126713 (PMC4439170; doi:10.1371/journal.pone.0126713)
Supplement: S2 File — After decompression, one file per region: <region>.dat in S2 File contains in a multicolumn text format the data sets necessary for reproduction of the presented community projection results. Additional two-column files: <region>-hist.dat in S2 File contain data sets corresponding to the histograms of number of users per pixel in each region considered in the main text. (These histograms are depicted on Figures C-E of S1 File. S2 File data structure is described in the last section of S1 File.) (ZIP) [file pone.0126713.s002.zip › S2_File/histograms/Canada-hist.dat]

1	0.4250570631
2	0.1539436977
3	0.08115647984
4	0.0514836419
5	0.03575957393
6	0.02992645194
7	0.01927466396
8	0.01648490997
9	0.01344154197
10	0.01115901598
11	0.008876489982
12	0.007354805985
13	0.006847577986
14	0.006847577986
15	0.007101191986
16	0.00481866599
17	0.003804209992
18	0.003550595993
19	0.004057823992
20	0.002282525995
21	0.003804209992
22	0.003296981993
23	0.003043367994
24	0.001014455998
25	0.002028911996
26	0.001268069997
27	0.001775297996
28	0.001268069997
29	0.001268069997
30	0.001521683997
31	0.001521683997
32	0.001268069997
33	0.001268069997
34	0.001014455998
35	0.001775297996
36	0.001014455998
37	0.001775297996
38	0.002028911996
40	0.001014455998
41	0.001521683997
42	0.001014455998
43	0.001775297996
44	0.001268069997
45	0.0002536139995
46	0.001014455998
48	0.001521683997
49	0.001268069997
50	0.001014455998
51	0.001268069997
52	0.0007608419985
53	0.0007608419985
54	0.000507227999
55	0.001268069997
56	0.000507227999
57	0.0002536139995
58	0.0007608419985
59	0.0002536139995
60	0.0007608419985
61	0.000507227999
62	0.000507227999
63	0.0002536139995
64	0.000507227999
65	0.000507227999
66	0.000507227999
67	0.0002536139995
68	0.000507227999
69	0.001014455998
70	0.0002536139995
72	0.0002536139995
73	0.0007608419985
74	0.0002536139995
75	0.001268069997
77	0.000507227999
81	0.000507227999
82	0.0002536139995
83	0.000507227999
84	0.0007608419985
86	0.0007608419985
87	0.0007608419985
88	0.0002536139995
90	0.001014455998
91	0.0002536139995
92	0.001521683997
93	0.0007608419985
94	0.0007608419985
95	0.0002536139995
96	0.0007608419985
98	0.0002536139995
102	0.000507227999
105	0.0002536139995
106	0.0002536139995
108	0.0002536139995
109	0.0002536139995
112	0.000507227999
116	0.0007608419985
118	0.0002536139995
123	0.0002536139995
124	0.0002536139995
125	0.0002536139995
126	0.0002536139995
132	0.0002536139995
133	0.000507227999
135	0.000507227999
136	0.000507227999
137	0.0002536139995
141	0.0002536139995
143	0.0002536139995
146	0.0002536139995
147	0.000507227999
148	0.0002536139995
151	0.000507227999
152	0.0002536139995
153	0.0002536139995
154	0.0002536139995
156	0.0002536139995
157	0.0002536139995
159	0.0002536139995
162	0.0002536139995
163	0.0002536139995
167	0.000507227999
170	0.0002536139995
171	0.0002536139995
172	0.0002536139995
178	0.0002536139995
184	0.0002536139995
185	0.000507227999
190	0.0002536139995
191	0.0002536139995
195	0.0002536139995
196	0.0002536139995
203	0.000507227999
207	0.0002536139995
211	0.0002536139995
215	0.0002536139995
216	0.0002536139995
218	0.000507227999
225	0.000507227999
231	0.0002536139995
233	0.000507227999
234	0.000507227999
236	0.0002536139995
238	0.000507227999
240	0.0002536139995
243	0.0002536139995
245	0.0002536139995
249	0.0002536139995
254	0.0002536139995
257	0.0002536139995
261	0.000507227999
262	0.0002536139995
266	0.0002536139995
271	0.0002536139995
280	0.0002536139995
281	0.0002536139995
286	0.0002536139995
291	0.0002536139995
306	0.0002536139995
324	0.0002536139995
328	0.0002536139995
334	0.0002536139995
336	0.0002536139995
351	0.0002536139995
352	0.0002536139995
353	0.0002536139995
357	0.0002536139995
367	0.0002536139995
369	0.0002536139995
380	0.000507227999
405	0.0002536139995
415	0.0002536139995
427	0.0002536139995
428	0.0002536139995
430	0.0002536139995
447	0.0002536139995
454	0.0002536139995
466	0.0002536139995
480	0.0002536139995
481	0.0002536139995
488	0.0002536139995
492	0.0002536139995
501	0.0002536139995
510	0.0002536139995
530	0.0002536139995
540	0.0002536139995
562	0.0002536139995
564	0.0002536139995
579	0.0002536139995
591	0.0002536139995
604	0.0002536139995
608	0.0002536139995
609	0.0002536139995
628	0.0002536139995
630	0.0002536139995
704	0.0002536139995
716	0.0002536139995
752	0.0002536139995
775	0.0002536139995
792	0.0002536139995
810	0.0002536139995
812	0.0002536139995
857	0.0002536139995
874	0.0002536139995
891	0.0002536139995
943	0.0002536139995
945	0.0002536139995
998	0.0002536139995
1048	0.0002536139995
1066	0.0002536139995
1122	0.0002536139995
1136	0.0002536139995
1143	0.0002536139995
1152	0.0002536139995
1165	0.0002536139995
1174	0.0002536139995
1183	0.0002536139995
1254	0.0002536139995
1298	0.0002536139995
1374	0.0002536139995
1821	0.0002536139995
2914	0.0002536139995
4977	0.0002536139995
9273	0.0002536139995
