# Supplementary material for: Spatial Fingerprints of Community Structure in Human Interaction Network for an Extensive Set of Large-Scale Regions
Source: PLoS One. 2015 May 20;10(5):e0126713. doi: 10.1371/journal.pone.0126713 (PMC4439170; doi:10.1371/journal.pone.0126713)
Supplement: S2 File — After decompression, one file per region: <region>.dat in S2 File contains in a multicolumn text format the data sets necessary for reproduction of the presented community projection results. Additional two-column files: <region>-hist.dat in S2 File contain data sets corresponding to the histograms of number of users per pixel in each region considered in the main text. (These histograms are depicted on Figures C-E of S1 File. S2 File data structure is described in the last section of S1 File.) (ZIP) [file pone.0126713.s002.zip › S2_File/histograms/EU-hist.dat]

1	0.243116477
2	0.1231651177
3	0.07856336315
4	0.05398245462
5	0.04273430036
6	0.03535134196
7	0.02835924607
8	0.02336489186
9	0.01919569183
10	0.01689394597
11	0.01506992096
12	0.01389733345
13	0.0117258751
14	0.01077043342
15	0.009684704247
16	0.008468687571
17	0.008902979241
18	0.007860679232
19	0.006992095892
20	0.006644662555
21	0.006036654217
22	0.005341787545
23	0.00555893338
24	0.004560062538
25	0.005037783375
26	0.003734908364
27	0.004256058369
28	0.004299487536
29	0.003734908364
30	0.00364805003
31	0.0039520542
32	0.003344045861
33	0.003691479197
34	0.002605750022
35	0.003300616694
36	0.002822895857
37	0.002649179189
38	0.002605750022
39	0.002258316685
40	0.002084600017
41	0.002084600017
42	0.002562320855
43	0.002388604187
44	0.003126900026
45	0.00234517502
46	0.002084600017
47	0.001780595848
48	0.001867454182
49	0.001910883349
50	0.001737166681
51	0.001867454182
52	0.001737166681
53	0.001997741683
54	0.001737166681
55	0.001520020846
56	0.001216016677
57	0.001780595848
58	0.00160687918
59	0.001216016677
60	0.001129158343
61	0.001476591679
62	0.001129158343
63	0.001042300009
64	0.001780595848
65	0.0009554416746
66	0.001042300009
67	0.001259445844
68	0.001085729176
69	0.0008685833406
70	0.001302875011
71	0.001042300009
72	0.001085729176
73	0.001085729176
74	0.001520020846
75	0.001129158343
76	0.001042300009
77	0.001129158343
78	0.0008685833406
79	0.0008685833406
80	0.0009988708417
81	0.0009120125076
82	0.0007817250065
83	0.0007817250065
84	0.001042300009
85	0.0007382958395
86	0.001085729176
87	0.0008685833406
88	0.0005211500043
89	0.0004777208373
90	0.0009554416746
91	0.0008251541735
92	0.0009120125076
93	0.0008685833406
94	0.0006514375054
95	0.0004342916703
96	0.0006514375054
97	0.0009120125076
98	0.0004342916703
99	0.001042300009
100	0.0005211500043
101	0.0006948666725
102	0.0005211500043
103	0.0007382958395
104	0.0003040041692
105	0.0003040041692
106	0.0006948666725
107	0.0003908625033
108	0.0006080083384
109	0.0007382958395
110	0.0003040041692
111	0.0008685833406
112	0.0005211500043
113	0.0005211500043
114	0.0004777208373
115	0.0007382958395
116	0.0005645791714
117	0.0006080083384
118	0.0004342916703
119	0.0006514375054
120	0.0003474333362
121	0.0001737166681
122	0.0003474333362
123	0.0006080083384
124	0.0004342916703
125	0.0003474333362
126	0.0005211500043
127	0.0001737166681
128	0.0004777208373
129	0.0003908625033
130	0.0005211500043
131	0.0003040041692
132	0.0004777208373
133	0.0004777208373
134	0.0004777208373
135	0.0001737166681
136	0.0003040041692
137	0.0005211500043
138	0.0002171458351
139	0.0003040041692
140	0.0002605750022
141	0.0003474333362
142	0.0002605750022
143	0.0003040041692
144	0.0003474333362
145	0.0004777208373
146	0.0003040041692
147	0.0005211500043
148	0.0004342916703
149	0.0003908625033
150	0.0003908625033
151	0.0003040041692
152	0.0005211500043
153	0.0004342916703
154	0.0002605750022
155	0.0003040041692
156	0.0003474333362
157	0.0002171458351
158	0.0005645791714
159	0.0002171458351
160	0.0001302875011
161	0.0003474333362
162	0.0001302875011
163	0.0002605750022
164	0.0002171458351
165	0.0003040041692
166	0.0002171458351
167	0.0002171458351
168	0.0001302875011
169	0.0001302875011
170	0.0001302875011
171	0.0001737166681
172	8.685833406e-05
173	0.0001737166681
174	0.0002605750022
175	0.0001302875011
176	0.0005645791714
177	0.0003908625033
178	0.0001737166681
179	8.685833406e-05
180	0.0002171458351
181	0.0002605750022
182	0.0001737166681
183	0.0002171458351
184	0.0003908625033
185	0.0002605750022
186	0.0002605750022
187	0.0001737166681
188	0.0002605750022
189	0.0003908625033
190	0.0003474333362
191	0.0001302875011
192	0.0002171458351
193	0.0002171458351
194	0.0002171458351
195	0.0001737166681
196	0.0001737166681
197	0.0002605750022
198	0.0003040041692
199	0.0002171458351
200	0.0001737166681
201	0.0001737166681
202	0.0001302875011
203	0.0003040041692
204	0.0003040041692
205	0.0001302875011
206	0.0002605750022
207	0.0001302875011
208	0.0004342916703
209	0.0001302875011
210	0.0002605750022
211	0.0002171458351
212	0.0001302875011
213	0.0003474333362
214	0.0001737166681
215	0.0001737166681
216	8.685833406e-05
217	0.0001302875011
218	0.0001302875011
220	0.0001302875011
221	0.0001737166681
222	8.685833406e-05
223	4.342916703e-05
224	8.685833406e-05
225	8.685833406e-05
226	0.0001302875011
227	0.0003040041692
228	4.342916703e-05
229	0.0001737166681
230	0.0001737166681
231	0.0002171458351
232	0.0001302875011
233	0.0003908625033
234	8.685833406e-05
235	8.685833406e-05
236	0.0002605750022
237	0.0003474333362
238	8.685833406e-05
239	0.0001737166681
240	0.0002171458351
241	0.0003040041692
242	0.0001302875011
243	4.342916703e-05
244	0.0002605750022
245	0.0001302875011
246	0.0001302875011
247	4.342916703e-05
248	0.0002605750022
249	0.0002171458351
250	4.342916703e-05
251	0.0001737166681
252	4.342916703e-05
253	0.0002171458351
254	0.0001737166681
255	4.342916703e-05
256	8.685833406e-05
258	0.0001737166681
259	8.685833406e-05
260	0.0002605750022
261	0.0001302875011
262	0.0001302875011
263	0.0001737166681
264	8.685833406e-05
265	8.685833406e-05
266	0.0003040041692
267	4.342916703e-05
268	0.0001302875011
269	8.685833406e-05
270	0.0001737166681
271	8.685833406e-05
272	0.0001737166681
273	8.685833406e-05
274	0.0001737166681
275	0.0001737166681
276	0.0001302875011
277	8.685833406e-05
278	0.0001302875011
279	0.0001302875011
280	0.0002171458351
281	8.685833406e-05
282	4.342916703e-05
283	8.685833406e-05
284	0.0002605750022
285	0.0001302875011
286	0.0001737166681
287	0.0002171458351
289	0.0003040041692
290	8.685833406e-05
291	0.0001302875011
292	0.0001302875011
293	0.0001737166681
294	0.0001737166681
295	8.685833406e-05
296	4.342916703e-05
297	0.0001737166681
298	0.0001302875011
299	8.685833406e-05
300	8.685833406e-05
301	0.0002605750022
302	8.685833406e-05
303	8.685833406e-05
304	0.0001302875011
305	8.685833406e-05
306	0.0001302875011
307	0.0001302875011
308	0.0001737166681
309	8.685833406e-05
310	4.342916703e-05
311	0.0001302875011
313	8.685833406e-05
314	0.0001737166681
315	8.685833406e-05
317	0.0001302875011
318	8.685833406e-05
319	8.685833406e-05
320	0.0001302875011
321	0.0002171458351
322	8.685833406e-05
323	4.342916703e-05
324	0.0001302875011
325	8.685833406e-05
326	4.342916703e-05
327	0.0002605750022
328	8.685833406e-05
329	4.342916703e-05
330	0.0001737166681
331	0.0001302875011
332	0.0001737166681
333	4.342916703e-05
334	0.0001302875011
335	0.0001737166681
336	8.685833406e-05
338	0.0001737166681
339	0.0001737166681
341	0.0002171458351
342	0.0001302875011
343	8.685833406e-05
344	8.685833406e-05
345	8.685833406e-05
346	0.0001302875011
347	4.342916703e-05
348	4.342916703e-05
350	4.342916703e-05
351	4.342916703e-05
352	8.685833406e-05
353	0.0002171458351
354	8.685833406e-05
356	0.0001302875011
357	0.0001737166681
358	8.685833406e-05
359	0.0001737166681
360	4.342916703e-05
361	8.685833406e-05
363	4.342916703e-05
365	4.342916703e-05
366	0.0001302875011
367	4.342916703e-05
368	0.0001737166681
369	4.342916703e-05
370	0.0001302875011
371	4.342916703e-05
372	8.685833406e-05
374	8.685833406e-05
375	4.342916703e-05
376	4.342916703e-05
377	4.342916703e-05
378	0.0001737166681
379	4.342916703e-05
381	8.685833406e-05
382	0.0001302875011
383	4.342916703e-05
384	4.342916703e-05
385	8.685833406e-05
386	8.685833406e-05
388	4.342916703e-05
389	8.685833406e-05
390	0.0001737166681
391	8.685833406e-05
392	8.685833406e-05
395	0.0001302875011
396	4.342916703e-05
397	0.0001302875011
398	8.685833406e-05
399	8.685833406e-05
401	4.342916703e-05
402	8.685833406e-05
403	8.685833406e-05
404	4.342916703e-05
405	0.0001302875011
406	8.685833406e-05
408	8.685833406e-05
409	8.685833406e-05
410	4.342916703e-05
411	4.342916703e-05
413	4.342916703e-05
414	4.342916703e-05
416	4.342916703e-05
417	4.342916703e-05
418	4.342916703e-05
419	4.342916703e-05
420	0.0001302875011
421	4.342916703e-05
423	4.342916703e-05
424	4.342916703e-05
425	4.342916703e-05
427	4.342916703e-05
428	4.342916703e-05
429	4.342916703e-05
430	0.0002171458351
431	8.685833406e-05
432	8.685833406e-05
433	0.0001302875011
434	4.342916703e-05
435	4.342916703e-05
436	4.342916703e-05
439	4.342916703e-05
440	4.342916703e-05
441	4.342916703e-05
442	0.0001302875011
443	4.342916703e-05
444	0.0001737166681
446	4.342916703e-05
448	0.0001302875011
450	4.342916703e-05
451	8.685833406e-05
452	4.342916703e-05
455	4.342916703e-05
457	8.685833406e-05
458	8.685833406e-05
461	4.342916703e-05
462	0.0001737166681
464	4.342916703e-05
465	0.0001302875011
467	0.0001302875011
470	4.342916703e-05
471	0.0001302875011
472	4.342916703e-05
473	4.342916703e-05
476	8.685833406e-05
477	4.342916703e-05
478	4.342916703e-05
479	4.342916703e-05
481	4.342916703e-05
482	8.685833406e-05
483	4.342916703e-05
484	4.342916703e-05
487	8.685833406e-05
488	4.342916703e-05
490	4.342916703e-05
491	4.342916703e-05
492	8.685833406e-05
493	8.685833406e-05
495	4.342916703e-05
496	0.0001302875011
497	0.0002171458351
498	8.685833406e-05
499	8.685833406e-05
500	4.342916703e-05
504	8.685833406e-05
505	8.685833406e-05
506	4.342916703e-05
507	4.342916703e-05
508	8.685833406e-05
509	4.342916703e-05
511	8.685833406e-05
512	4.342916703e-05
514	8.685833406e-05
515	0.0001302875011
517	0.0001737166681
519	4.342916703e-05
520	4.342916703e-05
522	4.342916703e-05
523	4.342916703e-05
528	4.342916703e-05
531	4.342916703e-05
533	0.0001302875011
534	0.0001302875011
536	4.342916703e-05
537	8.685833406e-05
538	4.342916703e-05
540	4.342916703e-05
542	8.685833406e-05
545	4.342916703e-05
548	8.685833406e-05
549	8.685833406e-05
550	4.342916703e-05
551	4.342916703e-05
552	4.342916703e-05
553	8.685833406e-05
554	4.342916703e-05
555	8.685833406e-05
556	4.342916703e-05
559	0.0001302875011
560	4.342916703e-05
561	8.685833406e-05
564	4.342916703e-05
565	4.342916703e-05
567	4.342916703e-05
568	4.342916703e-05
570	8.685833406e-05
572	4.342916703e-05
573	4.342916703e-05
575	4.342916703e-05
578	0.0001302875011
579	8.685833406e-05
580	0.0001302875011
581	4.342916703e-05
585	4.342916703e-05
586	8.685833406e-05
587	4.342916703e-05
589	4.342916703e-05
590	4.342916703e-05
591	4.342916703e-05
592	4.342916703e-05
593	8.685833406e-05
594	8.685833406e-05
595	4.342916703e-05
596	4.342916703e-05
602	4.342916703e-05
604	8.685833406e-05
608	4.342916703e-05
609	4.342916703e-05
612	4.342916703e-05
614	4.342916703e-05
618	4.342916703e-05
620	8.685833406e-05
621	4.342916703e-05
622	8.685833406e-05
624	4.342916703e-05
625	4.342916703e-05
626	8.685833406e-05
627	4.342916703e-05
632	4.342916703e-05
634	4.342916703e-05
639	4.342916703e-05
640	8.685833406e-05
641	4.342916703e-05
642	8.685833406e-05
646	4.342916703e-05
648	4.342916703e-05
651	4.342916703e-05
653	8.685833406e-05
654	4.342916703e-05
655	4.342916703e-05
657	4.342916703e-05
661	4.342916703e-05
663	4.342916703e-05
665	4.342916703e-05
666	8.685833406e-05
676	4.342916703e-05
677	8.685833406e-05
679	4.342916703e-05
680	8.685833406e-05
681	4.342916703e-05
683	0.0001302875011
684	4.342916703e-05
685	4.342916703e-05
686	8.685833406e-05
687	0.0001302875011
690	4.342916703e-05
691	4.342916703e-05
694	4.342916703e-05
698	4.342916703e-05
700	4.342916703e-05
703	4.342916703e-05
707	8.685833406e-05
708	4.342916703e-05
709	0.0001302875011
715	4.342916703e-05
719	8.685833406e-05
720	4.342916703e-05
721	4.342916703e-05
726	8.685833406e-05
727	4.342916703e-05
729	8.685833406e-05
736	4.342916703e-05
740	4.342916703e-05
742	4.342916703e-05
744	4.342916703e-05
745	4.342916703e-05
750	8.685833406e-05
751	4.342916703e-05
754	8.685833406e-05
758	8.685833406e-05
764	8.685833406e-05
766	4.342916703e-05
770	4.342916703e-05
779	4.342916703e-05
785	4.342916703e-05
788	4.342916703e-05
790	4.342916703e-05
792	4.342916703e-05
796	4.342916703e-05
797	4.342916703e-05
798	4.342916703e-05
800	4.342916703e-05
810	4.342916703e-05
811	4.342916703e-05
813	4.342916703e-05
815	8.685833406e-05
816	4.342916703e-05
819	4.342916703e-05
824	4.342916703e-05
826	4.342916703e-05
827	4.342916703e-05
834	8.685833406e-05
835	8.685833406e-05
836	4.342916703e-05
837	4.342916703e-05
840	8.685833406e-05
843	4.342916703e-05
844	8.685833406e-05
847	4.342916703e-05
848	4.342916703e-05
849	4.342916703e-05
851	4.342916703e-05
852	8.685833406e-05
853	4.342916703e-05
854	4.342916703e-05
858	8.685833406e-05
860	4.342916703e-05
861	8.685833406e-05
862	4.342916703e-05
864	4.342916703e-05
872	4.342916703e-05
881	8.685833406e-05
882	4.342916703e-05
885	4.342916703e-05
892	8.685833406e-05
895	8.685833406e-05
897	4.342916703e-05
898	4.342916703e-05
904	4.342916703e-05
905	4.342916703e-05
921	8.685833406e-05
924	8.685833406e-05
927	4.342916703e-05
928	4.342916703e-05
937	4.342916703e-05
946	4.342916703e-05
947	4.342916703e-05
951	4.342916703e-05
953	0.0001302875011
956	4.342916703e-05
973	4.342916703e-05
976	4.342916703e-05
977	4.342916703e-05
980	4.342916703e-05
986	4.342916703e-05
989	4.342916703e-05
991	8.685833406e-05
992	4.342916703e-05
996	4.342916703e-05
997	4.342916703e-05
1000	4.342916703e-05
1001	4.342916703e-05
1003	4.342916703e-05
1007	4.342916703e-05
1008	4.342916703e-05
1011	4.342916703e-05
1012	4.342916703e-05
1015	4.342916703e-05
1024	8.685833406e-05
1026	4.342916703e-05
1027	4.342916703e-05
1034	8.685833406e-05
1042	4.342916703e-05
1052	4.342916703e-05
1058	4.342916703e-05
1060	4.342916703e-05
1067	4.342916703e-05
1074	4.342916703e-05
1092	8.685833406e-05
1100	4.342916703e-05
1101	4.342916703e-05
1103	4.342916703e-05
1107	4.342916703e-05
1115	4.342916703e-05
1118	4.342916703e-05
1119	4.342916703e-05
1133	4.342916703e-05
1135	4.342916703e-05
1141	4.342916703e-05
1143	4.342916703e-05
1146	4.342916703e-05
1154	4.342916703e-05
1158	4.342916703e-05
1162	4.342916703e-05
1168	4.342916703e-05
1173	4.342916703e-05
1183	4.342916703e-05
1184	4.342916703e-05
1199	8.685833406e-05
1201	4.342916703e-05
1202	4.342916703e-05
1217	4.342916703e-05
1221	4.342916703e-05
1224	4.342916703e-05
1236	4.342916703e-05
1244	4.342916703e-05
1251	4.342916703e-05
1261	4.342916703e-05
1270	4.342916703e-05
1284	4.342916703e-05
1287	4.342916703e-05
1301	4.342916703e-05
1302	4.342916703e-05
1309	4.342916703e-05
1321	4.342916703e-05
1328	4.342916703e-05
1359	4.342916703e-05
1363	4.342916703e-05
1385	4.342916703e-05
1387	4.342916703e-05
1392	4.342916703e-05
1396	4.342916703e-05
1403	4.342916703e-05
1416	4.342916703e-05
1418	4.342916703e-05
1419	4.342916703e-05
1433	4.342916703e-05
1447	4.342916703e-05
1454	4.342916703e-05
1463	4.342916703e-05
1480	4.342916703e-05
1490	4.342916703e-05
1492	4.342916703e-05
1496	4.342916703e-05
1497	4.342916703e-05
1504	4.342916703e-05
1513	4.342916703e-05
1519	4.342916703e-05
1539	4.342916703e-05
1562	4.342916703e-05
1564	4.342916703e-05
1565	4.342916703e-05
1569	4.342916703e-05
1583	4.342916703e-05
1588	4.342916703e-05
1614	4.342916703e-05
1615	4.342916703e-05
1629	4.342916703e-05
1657	4.342916703e-05
1660	4.342916703e-05
1663	4.342916703e-05
1666	8.685833406e-05
1676	4.342916703e-05
1693	4.342916703e-05
1704	4.342916703e-05
1708	4.342916703e-05
1720	4.342916703e-05
1743	4.342916703e-05
1752	4.342916703e-05
1756	4.342916703e-05
1762	4.342916703e-05
1776	4.342916703e-05
1823	4.342916703e-05
1831	4.342916703e-05
1852	4.342916703e-05
1860	4.342916703e-05
1876	4.342916703e-05
1884	4.342916703e-05
1886	4.342916703e-05
1894	4.342916703e-05
1902	4.342916703e-05
1910	4.342916703e-05
1913	4.342916703e-05
1932	4.342916703e-05
1953	4.342916703e-05
1997	4.342916703e-05
2042	4.342916703e-05
2062	4.342916703e-05
2076	4.342916703e-05
2096	4.342916703e-05
2112	4.342916703e-05
2119	4.342916703e-05
2120	4.342916703e-05
2144	4.342916703e-05
2178	4.342916703e-05
2199	4.342916703e-05
2200	4.342916703e-05
2252	4.342916703e-05
2305	4.342916703e-05
2333	4.342916703e-05
2341	4.342916703e-05
2476	4.342916703e-05
2481	4.342916703e-05
2486	4.342916703e-05
2525	4.342916703e-05
2612	4.342916703e-05
2666	4.342916703e-05
2677	4.342916703e-05
2692	4.342916703e-05
2811	4.342916703e-05
2933	4.342916703e-05
2970	4.342916703e-05
2988	4.342916703e-05
3005	4.342916703e-05
3087	4.342916703e-05
3105	4.342916703e-05
3270	4.342916703e-05
3284	4.342916703e-05
3674	4.342916703e-05
3689	4.342916703e-05
3800	4.342916703e-05
3811	4.342916703e-05
3857	4.342916703e-05
3875	4.342916703e-05
3970	4.342916703e-05
4066	4.342916703e-05
4072	4.342916703e-05
4254	4.342916703e-05
4302	4.342916703e-05
4342	4.342916703e-05
4692	4.342916703e-05
4756	4.342916703e-05
5177	4.342916703e-05
5274	4.342916703e-05
5832	4.342916703e-05
6093	4.342916703e-05
6188	4.342916703e-05
6927	4.342916703e-05
6950	4.342916703e-05
7252	4.342916703e-05
7534	4.342916703e-05
8197	4.342916703e-05
12500	4.342916703e-05
15253	4.342916703e-05
17473	4.342916703e-05
21314	4.342916703e-05
