# Supplementary material for: Spatial Fingerprints of Community Structure in Human Interaction Network for an Extensive Set of Large-Scale Regions
Source: PLoS One. 2015 May 20;10(5):e0126713. doi: 10.1371/journal.pone.0126713 (PMC4439170; doi:10.1371/journal.pone.0126713)
Supplement: S2 File — After decompression, one file per region: <region>.dat in S2 File contains in a multicolumn text format the data sets necessary for reproduction of the presented community projection results. Additional two-column files: <region>-hist.dat in S2 File contain data sets corresponding to the histograms of number of users per pixel in each region considered in the main text. (These histograms are depicted on Figures C-E of S1 File. S2 File data structure is described in the last section of S1 File.) (ZIP) [file pone.0126713.s002.zip › S2_File/histograms/Europe-hist.dat]

1	0.286298898
2	0.1274086486
3	0.07691564091
4	0.05216858929
5	0.04008506799
6	0.03289940066
7	0.02587484694
8	0.02158922472
9	0.01778694335
10	0.01569246633
11	0.01379132564
12	0.0126313076
13	0.01053683057
14	0.01005348972
15	0.008474576271
16	0.007636785461
17	0.008249017207
18	0.007056776439
19	0.006315653799
20	0.005800090224
21	0.00567119933
22	0.005058967584
23	0.005123413031
24	0.004124508603
25	0.004478958562
26	0.003641167751
27	0.003544499581
28	0.003802281369
29	0.003447831411
30	0.003383385964
31	0.003544499581
32	0.002996713282
33	0.003190049623
34	0.002706708771
35	0.003125604176
36	0.002610040601
37	0.002287813366
38	0.002255590643
39	0.001997808855
40	0.001965586131
41	0.001997808855
42	0.002481149707
43	0.002030031578
44	0.002738931494
45	0.002158922472
46	0.001868917961
47	0.00157891345
48	0.001611136173
49	0.00167558162
50	0.001482245279
51	0.001707804344
52	0.001482245279
53	0.001836695237
54	0.001450022556
55	0.001353354386
56	0.001095572598
57	0.001450022556
58	0.001288908939
59	0.001192240768
60	0.0009989044274
61	0.001192240768
62	0.001031127151
63	0.000902236257
64	0.001643358897
65	0.0009344589805
66	0.0009989044274
67	0.001127795321
68	0.001127795321
69	0.0007411226397
70	0.001127795321
71	0.0009666817039
72	0.001063349874
73	0.0009989044274
74	0.001224463492
75	0.0009344589805
76	0.0009344589805
77	0.000902236257
78	0.0008055680866
79	0.0007733453632
80	0.0008377908101
81	0.0008700135335
82	0.0006766771928
83	0.0007733453632
84	0.000902236257
85	0.0007411226397
86	0.0009344589805
87	0.0008700135335
88	0.0005155635754
89	0.0003866726816
90	0.0008377908101
91	0.0008055680866
92	0.0008055680866
93	0.0008377908101
94	0.0007088999162
95	0.0003866726816
96	0.0006444544693
97	0.0007733453632
98	0.0003544499581
99	0.0009344589805
100	0.0005800090224
101	0.0006122317458
102	0.000483340852
103	0.0005477862989
104	0.0003544499581
105	0.0003544499581
106	0.0005155635754
107	0.000483340852
108	0.000483340852
109	0.0007088999162
110	0.0003222272346
111	0.0007411226397
112	0.000418895405
113	0.0005800090224
114	0.0003866726816
115	0.0006444544693
116	0.0005800090224
117	0.0005477862989
118	0.0003866726816
119	0.000483340852
120	0.0002577817877
121	0.0002577817877
122	0.0003222272346
123	0.000483340852
124	0.000483340852
125	0.0003544499581
126	0.0004511181285
127	0.0001611136173
128	0.000418895405
129	0.0002900045112
130	0.0005477862989
131	0.0002900045112
132	0.0004511181285
133	0.0003866726816
134	0.0003866726816
135	0.0002255590643
136	0.0003222272346
137	0.000418895405
138	0.0002255590643
139	0.0002577817877
140	0.0002255590643
141	0.0002900045112
142	0.0001933363408
143	0.0004511181285
144	0.0002900045112
145	0.0003544499581
146	0.0002900045112
147	0.000483340852
148	0.0003544499581
149	0.0003866726816
150	0.0002900045112
151	0.0002577817877
152	0.0003866726816
153	0.0003544499581
154	0.0002577817877
155	0.0002255590643
156	0.0003222272346
157	0.0001933363408
158	0.000418895405
159	0.0001611136173
160	0.0001288908939
161	0.0002900045112
162	0.0001933363408
163	0.0003222272346
164	0.0001933363408
165	0.0003544499581
166	0.0002255590643
167	0.0001611136173
168	0.0001611136173
169	0.0001933363408
170	9.666817039e-05
171	0.0001288908939
172	6.444544693e-05
173	0.0001611136173
174	0.0002577817877
175	0.0002577817877
176	0.0004511181285
177	0.0002900045112
178	0.0001933363408
179	6.444544693e-05
180	0.0002255590643
181	0.0002577817877
182	0.0001933363408
183	0.0001611136173
184	0.0003222272346
185	0.0002577817877
186	0.0002900045112
187	0.0001288908939
188	0.0001933363408
189	0.0003222272346
190	0.0002577817877
191	0.0001288908939
192	0.0002255590643
193	0.0001611136173
194	0.0001611136173
195	0.0001288908939
196	0.0001611136173
197	0.0002577817877
198	0.0003222272346
199	0.0001933363408
200	0.0001288908939
201	0.0001611136173
202	9.666817039e-05
203	0.0002255590643
204	0.0002255590643
205	9.666817039e-05
206	0.0002255590643
207	9.666817039e-05
208	0.0003222272346
209	0.0001288908939
210	0.0001933363408
211	0.0001611136173
212	0.0001611136173
213	0.0002577817877
214	0.0001611136173
215	0.0001933363408
216	6.444544693e-05
217	0.0001611136173
218	9.666817039e-05
219	3.222272346e-05
220	9.666817039e-05
221	0.0001288908939
222	6.444544693e-05
223	3.222272346e-05
224	6.444544693e-05
225	9.666817039e-05
226	0.0001288908939
227	0.0002255590643
228	3.222272346e-05
229	0.0001933363408
230	0.0001288908939
231	0.0001933363408
232	0.0001288908939
233	0.0003222272346
234	6.444544693e-05
235	9.666817039e-05
236	0.0001933363408
237	0.0002577817877
238	6.444544693e-05
239	0.0001611136173
240	0.0001933363408
241	0.0002255590643
242	0.0001611136173
243	9.666817039e-05
244	0.0002900045112
245	0.0001288908939
246	9.666817039e-05
247	3.222272346e-05
248	0.0002577817877
249	0.0002255590643
250	3.222272346e-05
251	0.0001288908939
252	9.666817039e-05
253	0.0001933363408
254	0.0001288908939
255	9.666817039e-05
256	6.444544693e-05
258	0.0001288908939
259	6.444544693e-05
260	0.0001933363408
261	0.0001933363408
262	9.666817039e-05
263	0.0001611136173
264	6.444544693e-05
265	6.444544693e-05
266	0.0002255590643
267	3.222272346e-05
268	9.666817039e-05
269	6.444544693e-05
270	0.0001611136173
271	6.444544693e-05
272	0.0001288908939
273	9.666817039e-05
274	0.0001933363408
275	0.0001611136173
276	9.666817039e-05
277	6.444544693e-05
278	9.666817039e-05
279	9.666817039e-05
280	0.0001933363408
281	0.0001288908939
282	3.222272346e-05
283	9.666817039e-05
284	0.0001933363408
285	9.666817039e-05
286	0.0001288908939
287	0.0001933363408
289	0.0002255590643
290	6.444544693e-05
291	9.666817039e-05
292	9.666817039e-05
293	0.0001288908939
294	0.0001288908939
295	6.444544693e-05
296	3.222272346e-05
297	0.0001288908939
298	0.0001288908939
299	6.444544693e-05
300	6.444544693e-05
301	0.0002255590643
302	9.666817039e-05
303	9.666817039e-05
304	9.666817039e-05
305	6.444544693e-05
306	0.0001288908939
307	0.0001611136173
308	0.0001288908939
309	9.666817039e-05
310	6.444544693e-05
311	9.666817039e-05
313	0.0001611136173
314	0.0001288908939
315	6.444544693e-05
316	3.222272346e-05
317	0.0001611136173
318	9.666817039e-05
319	6.444544693e-05
320	0.0001288908939
321	0.0001611136173
322	6.444544693e-05
323	6.444544693e-05
324	9.666817039e-05
325	9.666817039e-05
326	3.222272346e-05
327	0.0001933363408
328	6.444544693e-05
329	3.222272346e-05
330	0.0001288908939
331	0.0001288908939
332	0.0001288908939
333	3.222272346e-05
334	0.0001288908939
335	0.0001611136173
336	6.444544693e-05
337	3.222272346e-05
338	0.0001933363408
339	0.0001611136173
341	0.0001933363408
342	9.666817039e-05
343	6.444544693e-05
344	6.444544693e-05
345	6.444544693e-05
346	9.666817039e-05
347	6.444544693e-05
348	3.222272346e-05
350	6.444544693e-05
351	9.666817039e-05
352	6.444544693e-05
353	0.0001611136173
354	6.444544693e-05
356	0.0001288908939
357	0.0001933363408
358	6.444544693e-05
359	0.0001288908939
360	3.222272346e-05
361	6.444544693e-05
363	3.222272346e-05
365	3.222272346e-05
366	0.0001288908939
367	3.222272346e-05
368	0.0001611136173
369	3.222272346e-05
370	9.666817039e-05
371	3.222272346e-05
372	6.444544693e-05
374	6.444544693e-05
375	3.222272346e-05
376	9.666817039e-05
377	6.444544693e-05
378	0.0001288908939
379	3.222272346e-05
381	9.666817039e-05
382	0.0001288908939
383	3.222272346e-05
384	3.222272346e-05
385	6.444544693e-05
386	6.444544693e-05
388	3.222272346e-05
389	6.444544693e-05
390	0.0001611136173
391	9.666817039e-05
392	6.444544693e-05
395	0.0001288908939
396	3.222272346e-05
397	9.666817039e-05
398	6.444544693e-05
399	9.666817039e-05
400	3.222272346e-05
401	3.222272346e-05
402	6.444544693e-05
403	6.444544693e-05
404	3.222272346e-05
405	9.666817039e-05
406	6.444544693e-05
408	6.444544693e-05
409	6.444544693e-05
410	3.222272346e-05
411	3.222272346e-05
413	3.222272346e-05
414	3.222272346e-05
416	3.222272346e-05
417	3.222272346e-05
418	3.222272346e-05
419	6.444544693e-05
420	9.666817039e-05
421	6.444544693e-05
422	3.222272346e-05
423	3.222272346e-05
424	6.444544693e-05
425	3.222272346e-05
427	3.222272346e-05
428	9.666817039e-05
429	6.444544693e-05
430	0.0001611136173
431	6.444544693e-05
432	6.444544693e-05
433	9.666817039e-05
434	3.222272346e-05
435	3.222272346e-05
436	3.222272346e-05
439	3.222272346e-05
440	3.222272346e-05
441	3.222272346e-05
442	9.666817039e-05
443	3.222272346e-05
444	0.0001288908939
445	6.444544693e-05
446	3.222272346e-05
448	9.666817039e-05
449	3.222272346e-05
450	3.222272346e-05
451	9.666817039e-05
452	3.222272346e-05
455	6.444544693e-05
457	6.444544693e-05
458	9.666817039e-05
460	3.222272346e-05
461	3.222272346e-05
462	0.0001288908939
464	6.444544693e-05
465	9.666817039e-05
466	3.222272346e-05
467	9.666817039e-05
470	3.222272346e-05
471	9.666817039e-05
472	3.222272346e-05
473	3.222272346e-05
474	3.222272346e-05
476	6.444544693e-05
477	3.222272346e-05
478	3.222272346e-05
479	3.222272346e-05
481	3.222272346e-05
482	6.444544693e-05
483	3.222272346e-05
484	3.222272346e-05
485	3.222272346e-05
487	6.444544693e-05
488	3.222272346e-05
489	3.222272346e-05
490	3.222272346e-05
491	3.222272346e-05
492	6.444544693e-05
493	0.0001288908939
494	3.222272346e-05
495	3.222272346e-05
496	9.666817039e-05
497	0.0001933363408
498	6.444544693e-05
499	6.444544693e-05
500	3.222272346e-05
504	6.444544693e-05
505	6.444544693e-05
506	6.444544693e-05
507	3.222272346e-05
508	6.444544693e-05
509	6.444544693e-05
510	3.222272346e-05
511	9.666817039e-05
512	6.444544693e-05
514	6.444544693e-05
515	9.666817039e-05
516	3.222272346e-05
517	0.0001611136173
519	6.444544693e-05
520	3.222272346e-05
522	3.222272346e-05
523	3.222272346e-05
525	3.222272346e-05
528	3.222272346e-05
531	6.444544693e-05
532	3.222272346e-05
533	9.666817039e-05
534	9.666817039e-05
536	3.222272346e-05
537	9.666817039e-05
538	6.444544693e-05
540	3.222272346e-05
542	6.444544693e-05
543	3.222272346e-05
545	3.222272346e-05
547	3.222272346e-05
548	9.666817039e-05
549	6.444544693e-05
550	3.222272346e-05
551	6.444544693e-05
552	3.222272346e-05
553	6.444544693e-05
554	3.222272346e-05
555	6.444544693e-05
556	6.444544693e-05
558	3.222272346e-05
559	0.0001288908939
560	3.222272346e-05
561	6.444544693e-05
564	3.222272346e-05
565	3.222272346e-05
567	3.222272346e-05
568	3.222272346e-05
570	6.444544693e-05
572	6.444544693e-05
573	6.444544693e-05
575	3.222272346e-05
576	3.222272346e-05
578	9.666817039e-05
579	9.666817039e-05
580	9.666817039e-05
581	3.222272346e-05
585	3.222272346e-05
586	6.444544693e-05
587	3.222272346e-05
589	6.444544693e-05
590	3.222272346e-05
591	6.444544693e-05
592	3.222272346e-05
593	6.444544693e-05
594	6.444544693e-05
595	6.444544693e-05
596	3.222272346e-05
598	3.222272346e-05
599	3.222272346e-05
600	3.222272346e-05
602	3.222272346e-05
604	6.444544693e-05
608	3.222272346e-05
609	3.222272346e-05
612	3.222272346e-05
614	3.222272346e-05
618	3.222272346e-05
620	6.444544693e-05
621	3.222272346e-05
622	6.444544693e-05
624	3.222272346e-05
625	3.222272346e-05
626	6.444544693e-05
627	3.222272346e-05
632	3.222272346e-05
634	3.222272346e-05
639	3.222272346e-05
640	6.444544693e-05
641	3.222272346e-05
642	6.444544693e-05
646	3.222272346e-05
648	3.222272346e-05
651	3.222272346e-05
653	6.444544693e-05
654	3.222272346e-05
655	3.222272346e-05
656	3.222272346e-05
657	3.222272346e-05
660	3.222272346e-05
661	3.222272346e-05
663	3.222272346e-05
665	3.222272346e-05
666	6.444544693e-05
676	3.222272346e-05
677	6.444544693e-05
679	3.222272346e-05
680	6.444544693e-05
681	3.222272346e-05
683	9.666817039e-05
684	3.222272346e-05
685	3.222272346e-05
686	9.666817039e-05
687	9.666817039e-05
689	3.222272346e-05
690	3.222272346e-05
691	6.444544693e-05
694	3.222272346e-05
698	3.222272346e-05
700	3.222272346e-05
703	3.222272346e-05
706	3.222272346e-05
707	6.444544693e-05
708	3.222272346e-05
709	9.666817039e-05
711	3.222272346e-05
715	3.222272346e-05
718	3.222272346e-05
719	6.444544693e-05
720	3.222272346e-05
721	3.222272346e-05
725	3.222272346e-05
726	6.444544693e-05
727	3.222272346e-05
729	6.444544693e-05
734	3.222272346e-05
736	3.222272346e-05
740	3.222272346e-05
742	3.222272346e-05
744	3.222272346e-05
745	6.444544693e-05
750	6.444544693e-05
751	3.222272346e-05
754	6.444544693e-05
758	6.444544693e-05
764	6.444544693e-05
766	3.222272346e-05
770	3.222272346e-05
779	3.222272346e-05
785	3.222272346e-05
788	3.222272346e-05
790	3.222272346e-05
792	3.222272346e-05
796	3.222272346e-05
797	3.222272346e-05
798	3.222272346e-05
800	3.222272346e-05
803	6.444544693e-05
810	3.222272346e-05
811	3.222272346e-05
813	3.222272346e-05
814	3.222272346e-05
815	6.444544693e-05
816	3.222272346e-05
819	3.222272346e-05
824	3.222272346e-05
826	3.222272346e-05
827	3.222272346e-05
834	6.444544693e-05
835	6.444544693e-05
836	3.222272346e-05
837	3.222272346e-05
840	6.444544693e-05
842	3.222272346e-05
843	3.222272346e-05
844	6.444544693e-05
847	3.222272346e-05
848	3.222272346e-05
849	3.222272346e-05
851	3.222272346e-05
852	6.444544693e-05
853	3.222272346e-05
854	6.444544693e-05
858	6.444544693e-05
860	6.444544693e-05
861	6.444544693e-05
862	3.222272346e-05
864	3.222272346e-05
870	3.222272346e-05
872	6.444544693e-05
881	6.444544693e-05
882	3.222272346e-05
884	3.222272346e-05
885	3.222272346e-05
888	3.222272346e-05
892	6.444544693e-05
893	3.222272346e-05
895	6.444544693e-05
897	3.222272346e-05
898	3.222272346e-05
904	3.222272346e-05
905	3.222272346e-05
921	6.444544693e-05
924	6.444544693e-05
927	3.222272346e-05
928	3.222272346e-05
937	3.222272346e-05
946	3.222272346e-05
947	3.222272346e-05
951	3.222272346e-05
953	9.666817039e-05
956	3.222272346e-05
957	3.222272346e-05
968	3.222272346e-05
972	3.222272346e-05
973	3.222272346e-05
976	3.222272346e-05
977	3.222272346e-05
980	3.222272346e-05
986	3.222272346e-05
989	3.222272346e-05
991	6.444544693e-05
992	3.222272346e-05
996	3.222272346e-05
997	6.444544693e-05
1000	3.222272346e-05
1001	3.222272346e-05
1003	3.222272346e-05
1007	6.444544693e-05
1008	3.222272346e-05
1011	3.222272346e-05
1012	3.222272346e-05
1015	3.222272346e-05
1024	6.444544693e-05
1026	6.444544693e-05
1027	3.222272346e-05
1034	6.444544693e-05
1042	3.222272346e-05
1052	3.222272346e-05
1056	3.222272346e-05
1058	3.222272346e-05
1060	3.222272346e-05
1067	3.222272346e-05
1074	3.222272346e-05
1092	6.444544693e-05
1100	3.222272346e-05
1101	3.222272346e-05
1103	3.222272346e-05
1106	3.222272346e-05
1107	3.222272346e-05
1115	3.222272346e-05
1118	3.222272346e-05
1119	3.222272346e-05
1133	3.222272346e-05
1135	3.222272346e-05
1140	3.222272346e-05
1141	6.444544693e-05
1143	3.222272346e-05
1146	6.444544693e-05
1154	3.222272346e-05
1158	3.222272346e-05
1162	3.222272346e-05
1168	3.222272346e-05
1173	3.222272346e-05
1183	3.222272346e-05
1184	3.222272346e-05
1197	3.222272346e-05
1199	6.444544693e-05
1201	3.222272346e-05
1202	3.222272346e-05
1216	3.222272346e-05
1217	3.222272346e-05
1221	3.222272346e-05
1224	3.222272346e-05
1236	3.222272346e-05
1244	3.222272346e-05
1251	3.222272346e-05
1261	3.222272346e-05
1270	3.222272346e-05
1284	3.222272346e-05
1287	3.222272346e-05
1301	3.222272346e-05
1302	3.222272346e-05
1309	3.222272346e-05
1321	3.222272346e-05
1328	3.222272346e-05
1340	3.222272346e-05
1359	3.222272346e-05
1362	3.222272346e-05
1363	3.222272346e-05
1364	3.222272346e-05
1385	3.222272346e-05
1387	3.222272346e-05
1392	3.222272346e-05
1396	3.222272346e-05
1403	3.222272346e-05
1416	3.222272346e-05
1418	3.222272346e-05
1419	3.222272346e-05
1433	3.222272346e-05
1435	3.222272346e-05
1436	3.222272346e-05
1447	3.222272346e-05
1454	3.222272346e-05
1460	3.222272346e-05
1463	3.222272346e-05
1470	3.222272346e-05
1480	3.222272346e-05
1490	3.222272346e-05
1492	3.222272346e-05
1496	3.222272346e-05
1497	3.222272346e-05
1503	3.222272346e-05
1504	3.222272346e-05
1507	3.222272346e-05
1508	3.222272346e-05
1513	3.222272346e-05
1519	3.222272346e-05
1539	3.222272346e-05
1544	3.222272346e-05
1562	3.222272346e-05
1564	3.222272346e-05
1565	3.222272346e-05
1569	3.222272346e-05
1583	3.222272346e-05
1588	3.222272346e-05
1592	3.222272346e-05
1603	3.222272346e-05
1614	3.222272346e-05
1615	3.222272346e-05
1629	3.222272346e-05
1634	3.222272346e-05
1637	3.222272346e-05
1657	3.222272346e-05
1660	3.222272346e-05
1663	3.222272346e-05
1666	6.444544693e-05
1676	3.222272346e-05
1678	3.222272346e-05
1693	3.222272346e-05
1704	3.222272346e-05
1705	3.222272346e-05
1708	3.222272346e-05
1720	3.222272346e-05
1726	3.222272346e-05
1743	3.222272346e-05
1747	3.222272346e-05
1752	3.222272346e-05
1756	3.222272346e-05
1762	3.222272346e-05
1776	3.222272346e-05
1787	3.222272346e-05
1815	3.222272346e-05
1823	3.222272346e-05
1831	3.222272346e-05
1852	3.222272346e-05
1860	3.222272346e-05
1876	3.222272346e-05
1884	3.222272346e-05
1886	3.222272346e-05
1894	3.222272346e-05
1902	3.222272346e-05
1910	3.222272346e-05
1913	3.222272346e-05
1932	3.222272346e-05
1940	3.222272346e-05
1953	3.222272346e-05
1997	3.222272346e-05
2010	3.222272346e-05
2019	3.222272346e-05
2042	3.222272346e-05
2062	3.222272346e-05
2065	3.222272346e-05
2076	3.222272346e-05
2096	3.222272346e-05
2112	3.222272346e-05
2119	3.222272346e-05
2120	3.222272346e-05
2144	3.222272346e-05
2178	3.222272346e-05
2199	3.222272346e-05
2200	3.222272346e-05
2211	3.222272346e-05
2238	3.222272346e-05
2252	3.222272346e-05
2305	3.222272346e-05
2333	3.222272346e-05
2341	3.222272346e-05
2376	3.222272346e-05
2411	3.222272346e-05
2476	3.222272346e-05
2481	3.222272346e-05
2486	3.222272346e-05
2525	3.222272346e-05
2571	3.222272346e-05
2594	3.222272346e-05
2602	3.222272346e-05
2612	3.222272346e-05
2627	3.222272346e-05
2666	3.222272346e-05
2677	3.222272346e-05
2692	3.222272346e-05
2794	3.222272346e-05
2811	3.222272346e-05
2852	3.222272346e-05
2933	3.222272346e-05
2970	3.222272346e-05
2988	3.222272346e-05
3005	3.222272346e-05
3087	3.222272346e-05
3105	3.222272346e-05
3144	3.222272346e-05
3228	3.222272346e-05
3270	3.222272346e-05
3284	3.222272346e-05
3340	3.222272346e-05
3363	3.222272346e-05
3414	3.222272346e-05
3674	3.222272346e-05
3689	3.222272346e-05
3800	3.222272346e-05
3811	3.222272346e-05
3857	3.222272346e-05
3875	3.222272346e-05
3970	3.222272346e-05
3991	3.222272346e-05
4066	3.222272346e-05
4072	3.222272346e-05
4254	3.222272346e-05
4302	3.222272346e-05
4342	3.222272346e-05
4429	3.222272346e-05
4488	3.222272346e-05
4666	3.222272346e-05
4692	3.222272346e-05
4756	3.222272346e-05
4788	3.222272346e-05
4893	3.222272346e-05
4912	3.222272346e-05
5177	3.222272346e-05
5274	3.222272346e-05
5573	3.222272346e-05
5832	3.222272346e-05
6093	3.222272346e-05
6188	3.222272346e-05
6240	3.222272346e-05
6655	3.222272346e-05
6754	3.222272346e-05
6927	3.222272346e-05
6950	3.222272346e-05
7252	3.222272346e-05
7534	3.222272346e-05
8197	3.222272346e-05
8785	3.222272346e-05
12058	3.222272346e-05
12500	3.222272346e-05
15253	3.222272346e-05
15656	3.222272346e-05
17473	3.222272346e-05
21314	3.222272346e-05
35394	3.222272346e-05
