# Supplementary material for: Spatial Fingerprints of Community Structure in Human Interaction Network for an Extensive Set of Large-Scale Regions
Source: PLoS One. 2015 May 20;10(5):e0126713. doi: 10.1371/journal.pone.0126713 (PMC4439170; doi:10.1371/journal.pone.0126713)
Supplement: S2 File — After decompression, one file per region: <region>.dat in S2 File contains in a multicolumn text format the data sets necessary for reproduction of the presented community projection results. Additional two-column files: <region>-hist.dat in S2 File contain data sets corresponding to the histograms of number of users per pixel in each region considered in the main text. (These histograms are depicted on Figures C-E of S1 File. S2 File data structure is described in the last section of S1 File.) (ZIP) [file pone.0126713.s002.zip › S2_File/histograms/FormerYugoslavia-hist.dat]

1	0.3961584634
2	0.1668667467
3	0.09603841537
4	0.0600240096
5	0.0300120048
6	0.01920768307
7	0.02280912365
8	0.02160864346
9	0.0144057623
10	0.009603841537
11	0.0156062425
12	0.01080432173
13	0.007202881152
14	0.01080432173
15	0.009603841537
16	0.008403361345
17	0.004801920768
18	0.001200480192
19	0.003601440576
20	0.00600240096
21	0.004801920768
22	0.002400960384
23	0.003601440576
24	0.003601440576
25	0.004801920768
26	0.002400960384
27	0.001200480192
28	0.001200480192
29	0.003601440576
30	0.001200480192
32	0.003601440576
34	0.002400960384
35	0.001200480192
37	0.002400960384
38	0.001200480192
39	0.002400960384
40	0.001200480192
42	0.001200480192
44	0.002400960384
46	0.002400960384
47	0.001200480192
52	0.001200480192
53	0.001200480192
54	0.001200480192
61	0.001200480192
67	0.001200480192
70	0.002400960384
72	0.001200480192
78	0.002400960384
83	0.001200480192
94	0.001200480192
100	0.001200480192
101	0.001200480192
107	0.001200480192
108	0.001200480192
111	0.001200480192
157	0.001200480192
196	0.001200480192
215	0.001200480192
249	0.001200480192
317	0.001200480192
351	0.001200480192
421	0.001200480192
489	0.001200480192
493	0.001200480192
497	0.001200480192
532	0.001200480192
1544	0.001200480192
