# Supplementary material for: Spatial Fingerprints of Community Structure in Human Interaction Network for an Extensive Set of Large-Scale Regions
Source: PLoS One. 2015 May 20;10(5):e0126713. doi: 10.1371/journal.pone.0126713 (PMC4439170; doi:10.1371/journal.pone.0126713)
Supplement: S2 File — After decompression, one file per region: <region>.dat in S2 File contains in a multicolumn text format the data sets necessary for reproduction of the presented community projection results. Additional two-column files: <region>-hist.dat in S2 File contain data sets corresponding to the histograms of number of users per pixel in each region considered in the main text. (These histograms are depicted on Figures C-E of S1 File. S2 File data structure is described in the last section of S1 File.) (ZIP) [file pone.0126713.s002.zip › S2_File/histograms/France-hist.dat]

1	0.2900846763
2	0.1682600382
3	0.1040699262
4	0.06801420377
5	0.04643540016
6	0.04151871073
7	0.02758809069
8	0.02622234362
9	0.01912045889
10	0.01447691887
11	0.01147227533
12	0.01256487299
13	0.008467631795
14	0.009287080033
15	0.005189838842
16	0.008467631795
17	0.005189838842
18	0.005736137667
19	0.002731494127
20	0.004097241191
21	0.004916689429
22	0.005189838842
23	0.003824091778
24	0.002731494127
25	0.002731494127
26	0.001092597651
27	0.003550942365
28	0.003824091778
29	0.001912045889
30	0.002185195302
31	0.003277792953
32	0.002458344715
33	0.001638896476
34	0.001912045889
35	0.002458344715
36	0.002731494127
37	0.002185195302
38	0.002185195302
39	0.001912045889
40	0.0002731494127
41	0.0002731494127
42	0.001092597651
43	0.001638896476
44	0.001092597651
45	0.0005462988255
46	0.001092597651
47	0.001092597651
49	0.001912045889
50	0.0008194482382
51	0.001092597651
52	0.0008194482382
53	0.0008194482382
54	0.0008194482382
55	0.0008194482382
56	0.0002731494127
57	0.0005462988255
58	0.0005462988255
59	0.001092597651
60	0.0008194482382
61	0.001365747064
62	0.0005462988255
63	0.0008194482382
64	0.0005462988255
66	0.0002731494127
67	0.0008194482382
68	0.0008194482382
69	0.0002731494127
70	0.0005462988255
71	0.0005462988255
72	0.0008194482382
73	0.0005462988255
74	0.0005462988255
75	0.001638896476
76	0.0008194482382
77	0.001365747064
78	0.0002731494127
79	0.0008194482382
80	0.0002731494127
81	0.0002731494127
83	0.0005462988255
85	0.0002731494127
86	0.0002731494127
87	0.0005462988255
89	0.0002731494127
90	0.0008194482382
93	0.0002731494127
94	0.0005462988255
95	0.0005462988255
96	0.0002731494127
97	0.0005462988255
99	0.0005462988255
100	0.0002731494127
101	0.0002731494127
102	0.0002731494127
103	0.0002731494127
104	0.0002731494127
107	0.0002731494127
108	0.0005462988255
109	0.0002731494127
111	0.0002731494127
112	0.0002731494127
114	0.0002731494127
115	0.0002731494127
116	0.0002731494127
117	0.0002731494127
118	0.0002731494127
119	0.0002731494127
122	0.0002731494127
128	0.0005462988255
129	0.0005462988255
130	0.0005462988255
132	0.0002731494127
133	0.0002731494127
134	0.0002731494127
139	0.0002731494127
143	0.0008194482382
151	0.0002731494127
153	0.0002731494127
154	0.0002731494127
158	0.0002731494127
161	0.0005462988255
164	0.0002731494127
167	0.0002731494127
174	0.0002731494127
177	0.0008194482382
180	0.0002731494127
184	0.0002731494127
190	0.0002731494127
192	0.0002731494127
197	0.0002731494127
207	0.0002731494127
208	0.0005462988255
210	0.0002731494127
213	0.0008194482382
227	0.0002731494127
229	0.0002731494127
236	0.0002731494127
237	0.0002731494127
244	0.0002731494127
249	0.0002731494127
251	0.0002731494127
266	0.0002731494127
269	0.0002731494127
278	0.0002731494127
282	0.0002731494127
286	0.0002731494127
287	0.0002731494127
309	0.0002731494127
313	0.0002731494127
317	0.0002731494127
321	0.0002731494127
324	0.0002731494127
335	0.0002731494127
342	0.0002731494127
346	0.0005462988255
352	0.0002731494127
354	0.0002731494127
357	0.0005462988255
386	0.0002731494127
392	0.0002731494127
397	0.0002731494127
416	0.0002731494127
444	0.0002731494127
451	0.0002731494127
462	0.0002731494127
465	0.0002731494127
472	0.0002731494127
487	0.0002731494127
515	0.0002731494127
568	0.0002731494127
580	0.0002731494127
625	0.0002731494127
634	0.0002731494127
653	0.0002731494127
680	0.0002731494127
764	0.0002731494127
834	0.0002731494127
851	0.0002731494127
858	0.0002731494127
924	0.0002731494127
927	0.0002731494127
946	0.0002731494127
992	0.0002731494127
1007	0.0002731494127
1146	0.0002731494127
1583	0.0002731494127
1720	0.0002731494127
1762	0.0002731494127
1894	0.0002731494127
1902	0.0002731494127
6188	0.0002731494127
12500	0.0002731494127
