# Supplementary material for: Spatial Fingerprints of Community Structure in Human Interaction Network for an Extensive Set of Large-Scale Regions
Source: PLoS One. 2015 May 20;10(5):e0126713. doi: 10.1371/journal.pone.0126713 (PMC4439170; doi:10.1371/journal.pone.0126713)
Supplement: S2 File — After decompression, one file per region: <region>.dat in S2 File contains in a multicolumn text format the data sets necessary for reproduction of the presented community projection results. Additional two-column files: <region>-hist.dat in S2 File contain data sets corresponding to the histograms of number of users per pixel in each region considered in the main text. (These histograms are depicted on Figures C-E of S1 File. S2 File data structure is described in the last section of S1 File.) (ZIP) [file pone.0126713.s002.zip › S2_File/histograms/Germany-hist.dat]

1	0.3046672429
2	0.1672428695
3	0.09939498704
4	0.0639585134
5	0.05099394987
6	0.03673292999
7	0.03154710458
8	0.02592912705
9	0.02203975799
10	0.0172860847
11	0.014693172
12	0.01037165082
13	0.01037165082
14	0.01037165082
15	0.007346585998
16	0.007346585998
17	0.007346585998
18	0.006914433881
19	0.00345721694
20	0.00345721694
21	0.003889369058
22	0.002160760588
23	0.005617977528
24	0.001296456353
25	0.003025064823
26	0.002592912705
27	0.0008643042351
28	0.002592912705
29	0.004753673293
30	0.002160760588
31	0.001296456353
32	0.0008643042351
33	0.00172860847
34	0.0004321521175
35	0.001296456353
36	0.001296456353
37	0.003025064823
38	0.00172860847
39	0.0004321521175
40	0.001296456353
41	0.0004321521175
42	0.002160760588
43	0.0008643042351
44	0.002160760588
45	0.001296456353
46	0.0004321521175
47	0.0008643042351
48	0.0008643042351
49	0.0008643042351
50	0.0004321521175
51	0.00172860847
52	0.0004321521175
53	0.0004321521175
54	0.002160760588
55	0.0004321521175
56	0.0004321521175
57	0.0004321521175
58	0.0008643042351
59	0.0004321521175
60	0.0004321521175
62	0.0004321521175
63	0.0004321521175
64	0.0004321521175
65	0.0008643042351
66	0.0004321521175
67	0.0004321521175
68	0.001296456353
69	0.0004321521175
72	0.0004321521175
73	0.001296456353
74	0.0008643042351
75	0.0008643042351
76	0.0004321521175
77	0.0004321521175
78	0.0004321521175
79	0.0008643042351
80	0.0004321521175
82	0.0008643042351
83	0.0004321521175
84	0.0008643042351
85	0.0004321521175
93	0.0004321521175
94	0.0004321521175
101	0.0004321521175
102	0.0004321521175
103	0.0008643042351
104	0.0004321521175
106	0.001296456353
107	0.0004321521175
110	0.0008643042351
111	0.0008643042351
112	0.0004321521175
113	0.0004321521175
115	0.0004321521175
118	0.0004321521175
119	0.0004321521175
123	0.0008643042351
132	0.0004321521175
135	0.0004321521175
137	0.0004321521175
140	0.0004321521175
144	0.0004321521175
146	0.0004321521175
161	0.0004321521175
188	0.0004321521175
197	0.0004321521175
198	0.0008643042351
202	0.0004321521175
210	0.0004321521175
221	0.0004321521175
229	0.0004321521175
233	0.0004321521175
235	0.0004321521175
237	0.0004321521175
245	0.0004321521175
251	0.0004321521175
255	0.0004321521175
276	0.0004321521175
281	0.0004321521175
315	0.0004321521175
322	0.0004321521175
354	0.0004321521175
383	0.0004321521175
433	0.0004321521175
626	0.0004321521175
640	0.0004321521175
740	0.0004321521175
924	0.0004321521175
1224	0.0004321521175
1328	0.0004321521175
3105	0.0004321521175
