# Supplementary material for: Spatial Fingerprints of Community Structure in Human Interaction Network for an Extensive Set of Large-Scale Regions
Source: PLoS One. 2015 May 20;10(5):e0126713. doi: 10.1371/journal.pone.0126713 (PMC4439170; doi:10.1371/journal.pone.0126713)
Supplement: S2 File — After decompression, one file per region: <region>.dat in S2 File contains in a multicolumn text format the data sets necessary for reproduction of the presented community projection results. Additional two-column files: <region>-hist.dat in S2 File contain data sets corresponding to the histograms of number of users per pixel in each region considered in the main text. (These histograms are depicted on Figures C-E of S1 File. S2 File data structure is described in the last section of S1 File.) (ZIP) [file pone.0126713.s002.zip › S2_File/histograms/India-hist.dat]

1	0.5476445396
2	0.1349036403
3	0.0647751606
4	0.04389721627
5	0.02676659529
6	0.02248394004
7	0.01391862955
8	0.01605995717
9	0.01070663812
10	0.008565310493
11	0.008565310493
12	0.00374732334
13	0.002676659529
14	0.001070663812
15	0.005353319058
16	0.001605995717
17	0.001605995717
18	0.008029978587
19	0.001070663812
20	0.001070663812
21	0.004817987152
22	0.002676659529
23	0.002141327623
24	0.001070663812
25	0.002676659529
26	0.001605995717
27	0.001070663812
28	0.0005353319058
29	0.00374732334
30	0.001605995717
31	0.002141327623
32	0.001070663812
34	0.001605995717
35	0.001070663812
36	0.001070663812
37	0.0005353319058
39	0.0005353319058
40	0.001070663812
41	0.002141327623
42	0.001070663812
44	0.001070663812
45	0.001070663812
47	0.001070663812
48	0.0005353319058
49	0.001070663812
50	0.0005353319058
51	0.0005353319058
52	0.0005353319058
53	0.0005353319058
55	0.0005353319058
56	0.0005353319058
57	0.0005353319058
60	0.001605995717
66	0.0005353319058
67	0.0005353319058
69	0.0005353319058
71	0.0005353319058
72	0.0005353319058
74	0.0005353319058
76	0.001070663812
79	0.0005353319058
80	0.0005353319058
81	0.0005353319058
83	0.0005353319058
85	0.0005353319058
91	0.0005353319058
98	0.001070663812
105	0.001070663812
107	0.0005353319058
108	0.0005353319058
109	0.0005353319058
119	0.0005353319058
122	0.0005353319058
129	0.0005353319058
132	0.0005353319058
151	0.0005353319058
153	0.0005353319058
167	0.0005353319058
168	0.0005353319058
171	0.0005353319058
175	0.0005353319058
179	0.0005353319058
180	0.0005353319058
181	0.001070663812
191	0.0005353319058
196	0.0005353319058
198	0.0005353319058
221	0.0005353319058
258	0.0005353319058
268	0.0005353319058
279	0.0005353319058
302	0.0005353319058
309	0.0005353319058
327	0.0005353319058
331	0.0005353319058
343	0.0005353319058
440	0.0005353319058
444	0.0005353319058
517	0.0005353319058
586	0.0005353319058
615	0.0005353319058
626	0.0005353319058
647	0.0005353319058
688	0.0005353319058
954	0.0005353319058
963	0.0005353319058
1491	0.0005353319058
