# Supplementary material for: Spatial Fingerprints of Community Structure in Human Interaction Network for an Extensive Set of Large-Scale Regions
Source: PLoS One. 2015 May 20;10(5):e0126713. doi: 10.1371/journal.pone.0126713 (PMC4439170; doi:10.1371/journal.pone.0126713)
Supplement: S2 File — After decompression, one file per region: <region>.dat in S2 File contains in a multicolumn text format the data sets necessary for reproduction of the presented community projection results. Additional two-column files: <region>-hist.dat in S2 File contain data sets corresponding to the histograms of number of users per pixel in each region considered in the main text. (These histograms are depicted on Figures C-E of S1 File. S2 File data structure is described in the last section of S1 File.) (ZIP) [file pone.0126713.s002.zip › S2_File/histograms/Japan-hist.dat]

1	0.1984707447
2	0.1176861702
3	0.08111702128
4	0.06549202128
5	0.04554521277
6	0.03457446809
7	0.02426861702
8	0.01994680851
9	0.02127659574
10	0.01595744681
11	0.02027925532
12	0.015625
13	0.00897606383
14	0.01097074468
15	0.009308510638
16	0.009973404255
17	0.008311170213
18	0.008643617021
19	0.009973404255
20	0.007646276596
21	0.007313829787
22	0.005984042553
23	0.00664893617
24	0.008311170213
25	0.005984042553
26	0.005984042553
27	0.005651595745
28	0.004986702128
29	0.003324468085
30	0.001662234043
31	0.001994680851
32	0.003656914894
33	0.005319148936
34	0.00232712766
35	0.003324468085
36	0.003989361702
37	0.003324468085
38	0.001994680851
39	0.002992021277
40	0.002992021277
41	0.001662234043
42	0.001662234043
43	0.001329787234
44	0.003656914894
45	0.002992021277
46	0.002659574468
47	0.002659574468
48	0.00232712766
49	0.001994680851
50	0.001994680851
51	0.001662234043
52	0.002659574468
53	0.00232712766
54	0.0009973404255
55	0.0003324468085
56	0.001662234043
57	0.00232712766
58	0.001662234043
59	0.001329787234
60	0.003656914894
61	0.000664893617
62	0.001994680851
63	0.001329787234
64	0.0009973404255
65	0.001329787234
66	0.0009973404255
67	0.001994680851
68	0.001994680851
69	0.001329787234
70	0.001329787234
71	0.001662234043
72	0.000664893617
73	0.001662234043
74	0.0009973404255
75	0.002659574468
76	0.003324468085
78	0.000664893617
79	0.001994680851
81	0.000664893617
82	0.0003324468085
83	0.001329787234
84	0.0003324468085
85	0.0009973404255
86	0.00232712766
87	0.0003324468085
88	0.0009973404255
89	0.0009973404255
90	0.000664893617
91	0.0009973404255
92	0.0003324468085
93	0.0009973404255
94	0.0009973404255
95	0.000664893617
96	0.0003324468085
97	0.001329787234
99	0.0009973404255
100	0.0003324468085
101	0.001662234043
102	0.000664893617
103	0.001329787234
104	0.001329787234
105	0.0009973404255
106	0.0003324468085
108	0.0003324468085
109	0.000664893617
110	0.0003324468085
111	0.0003324468085
112	0.0003324468085
114	0.0003324468085
115	0.000664893617
116	0.0009973404255
117	0.0003324468085
118	0.0003324468085
121	0.0003324468085
122	0.0003324468085
123	0.000664893617
124	0.000664893617
125	0.0009973404255
126	0.0003324468085
128	0.000664893617
130	0.0009973404255
131	0.000664893617
132	0.0003324468085
133	0.000664893617
134	0.0009973404255
135	0.001329787234
136	0.0009973404255
137	0.000664893617
138	0.0009973404255
139	0.0009973404255
142	0.0003324468085
143	0.000664893617
144	0.0003324468085
147	0.0003324468085
150	0.0003324468085
151	0.0003324468085
152	0.000664893617
153	0.0003324468085
154	0.001329787234
155	0.000664893617
156	0.0003324468085
158	0.0003324468085
159	0.000664893617
160	0.000664893617
161	0.0003324468085
162	0.0003324468085
164	0.0003324468085
166	0.0003324468085
168	0.000664893617
170	0.001329787234
173	0.000664893617
174	0.0003324468085
175	0.0003324468085
177	0.000664893617
178	0.0003324468085
180	0.0003324468085
181	0.0003324468085
182	0.0003324468085
183	0.000664893617
184	0.0003324468085
185	0.000664893617
189	0.0003324468085
190	0.000664893617
191	0.0003324468085
193	0.0003324468085
195	0.000664893617
196	0.0003324468085
197	0.000664893617
200	0.000664893617
201	0.0003324468085
204	0.000664893617
206	0.0003324468085
207	0.0003324468085
210	0.0009973404255
213	0.0009973404255
220	0.0003324468085
222	0.0003324468085
227	0.0003324468085
229	0.000664893617
230	0.0003324468085
231	0.0009973404255
234	0.000664893617
243	0.000664893617
250	0.0003324468085
251	0.0003324468085
252	0.0003324468085
253	0.000664893617
255	0.0003324468085
265	0.000664893617
270	0.000664893617
280	0.000664893617
284	0.0003324468085
287	0.0003324468085
288	0.0003324468085
291	0.0003324468085
292	0.0003324468085
295	0.0003324468085
296	0.0003324468085
297	0.0003324468085
298	0.0003324468085
299	0.0003324468085
303	0.000664893617
314	0.0003324468085
315	0.0003324468085
316	0.0003324468085
317	0.0003324468085
321	0.0003324468085
323	0.0009973404255
331	0.0003324468085
340	0.000664893617
341	0.0003324468085
342	0.0003324468085
349	0.0003324468085
352	0.0003324468085
355	0.0003324468085
365	0.0003324468085
368	0.0003324468085
391	0.0003324468085
392	0.0003324468085
393	0.0003324468085
397	0.0003324468085
399	0.000664893617
402	0.0003324468085
407	0.0003324468085
409	0.0003324468085
414	0.0003324468085
416	0.0003324468085
417	0.0003324468085
420	0.0003324468085
421	0.0003324468085
429	0.0003324468085
437	0.0003324468085
449	0.0003324468085
465	0.000664893617
469	0.0003324468085
472	0.0003324468085
484	0.0003324468085
488	0.0003324468085
505	0.0003324468085
507	0.0003324468085
520	0.0003324468085
531	0.0003324468085
533	0.0003324468085
571	0.0003324468085
574	0.0003324468085
583	0.0003324468085
584	0.0003324468085
586	0.0003324468085
606	0.0003324468085
607	0.0003324468085
618	0.0003324468085
628	0.0003324468085
640	0.0003324468085
646	0.0003324468085
656	0.0003324468085
658	0.0003324468085
674	0.0003324468085
677	0.0003324468085
693	0.000664893617
731	0.0003324468085
825	0.0003324468085
848	0.0003324468085
886	0.0003324468085
928	0.0003324468085
962	0.0003324468085
968	0.0003324468085
969	0.0003324468085
1018	0.0003324468085
1039	0.0003324468085
1109	0.0003324468085
1197	0.0003324468085
1200	0.0003324468085
1261	0.0003324468085
1320	0.0003324468085
1341	0.0003324468085
1387	0.0003324468085
1390	0.0003324468085
1405	0.0003324468085
1485	0.0003324468085
1503	0.0003324468085
1629	0.0003324468085
1680	0.0003324468085
2007	0.0003324468085
2080	0.0003324468085
2143	0.0003324468085
2463	0.0003324468085
2537	0.0003324468085
2560	0.0003324468085
2638	0.0003324468085
2654	0.0003324468085
2870	0.0003324468085
3033	0.0003324468085
3498	0.0003324468085
3659	0.0003324468085
3927	0.0003324468085
4112	0.0003324468085
8247	0.0003324468085
19988	0.0003324468085
