# Supplementary material for: Spatial Fingerprints of Community Structure in Human Interaction Network for an Extensive Set of Large-Scale Regions
Source: PLoS One. 2015 May 20;10(5):e0126713. doi: 10.1371/journal.pone.0126713 (PMC4439170; doi:10.1371/journal.pone.0126713)
Supplement: S2 File — After decompression, one file per region: <region>.dat in S2 File contains in a multicolumn text format the data sets necessary for reproduction of the presented community projection results. Additional two-column files: <region>-hist.dat in S2 File contain data sets corresponding to the histograms of number of users per pixel in each region considered in the main text. (These histograms are depicted on Figures C-E of S1 File. S2 File data structure is described in the last section of S1 File.) (ZIP) [file pone.0126713.s002.zip › S2_File/histograms/SouthAmerica-hist.dat]

1	0.3333033222
2	0.1291077699
3	0.07517781579
4	0.05086882146
5	0.03646349149
6	0.03061132619
7	0.02457909426
8	0.01818672909
9	0.01809669578
10	0.01584586297
11	0.01161429729
12	0.01107409742
13	0.01179436391
14	0.008733231296
15	0.007832898172
16	0.007382731611
17	0.00774286486
18	0.005131898803
19	0.006932565049
20	0.004591698929
21	0.004591698929
22	0.004861798866
23	0.004321598992
24	0.00387143243
25	0.003781399118
26	0.003511299181
27	0.003421265868
28	0.002520932745
29	0.003061132619
30	0.00270099937
31	0.001980732871
32	0.00234086612
33	0.003331232556
34	0.002610966057
35	0.00234086612
36	0.00234086612
37	0.002160799496
38	0.001800666247
39	0.001620599622
40	0.00153056631
41	0.001710632934
42	0.00153056631
43	0.001620599622
44	0.001260466373
45	0.002250832808
46	0.002070766183
47	0.001890699559
48	0.0007202664986
49	0.001440532997
50	0.001350499685
51	0.001800666247
52	0.0008102998109
53	0.0008102998109
54	0.0009003331233
55	0.001080399748
56	0.001080399748
57	0.00117043306
58	0.0009003331233
59	0.001080399748
60	0.001080399748
61	0.001080399748
62	0.00117043306
63	0.0009003331233
64	0.0009903664356
65	0.001080399748
66	0.001620599622
67	0.0009003331233
68	0.001080399748
69	0.001080399748
70	0.0006302331863
71	0.000540199874
72	0.0007202664986
73	0.0003601332493
74	0.0007202664986
75	0.0004501665616
76	0.0007202664986
77	0.0007202664986
78	0.000270099937
79	0.000540199874
80	0.0006302331863
81	0.0008102998109
82	0.0007202664986
83	0.0006302331863
84	0.0008102998109
85	0.0008102998109
86	0.000540199874
87	0.0007202664986
88	0.000540199874
89	9.003331233e-05
90	0.0007202664986
91	0.001260466373
92	0.0006302331863
93	9.003331233e-05
94	0.0007202664986
95	0.000270099937
96	0.000270099937
97	0.0003601332493
98	0.000270099937
99	0.0004501665616
100	0.0003601332493
101	0.0009003331233
102	0.0003601332493
103	0.0008102998109
104	0.0003601332493
105	0.0008102998109
106	0.0003601332493
107	0.0003601332493
108	0.000270099937
109	0.000270099937
110	0.0004501665616
111	0.0007202664986
112	9.003331233e-05
113	0.0004501665616
114	0.0001800666247
115	0.0001800666247
116	0.0003601332493
117	0.000540199874
118	0.0003601332493
119	9.003331233e-05
120	0.0001800666247
121	0.0004501665616
122	0.0001800666247
123	0.000270099937
124	0.0001800666247
125	0.0006302331863
126	0.000270099937
127	0.0004501665616
128	0.0004501665616
129	0.000270099937
130	0.0001800666247
131	0.0007202664986
132	0.000540199874
133	0.0004501665616
134	0.000270099937
135	0.0004501665616
136	0.000540199874
137	0.000270099937
138	0.0001800666247
139	9.003331233e-05
140	0.000270099937
141	0.0004501665616
142	0.0003601332493
143	0.0003601332493
144	0.000540199874
146	0.000270099937
147	0.0004501665616
148	0.000270099937
149	0.000270099937
150	0.0001800666247
151	0.0004501665616
152	9.003331233e-05
153	0.000540199874
154	9.003331233e-05
155	9.003331233e-05
156	0.0004501665616
157	0.000270099937
158	0.0003601332493
159	0.0001800666247
160	0.000270099937
162	9.003331233e-05
163	0.0004501665616
164	0.0003601332493
165	0.000270099937
167	0.0001800666247
168	0.0004501665616
170	0.000270099937
171	0.000270099937
172	0.0001800666247
173	0.0001800666247
174	0.0001800666247
175	0.0001800666247
176	0.000270099937
179	0.0001800666247
180	0.0006302331863
182	0.000270099937
184	9.003331233e-05
185	9.003331233e-05
186	0.0001800666247
187	0.000270099937
188	0.0001800666247
189	0.0001800666247
191	0.0001800666247
192	0.000540199874
193	0.0001800666247
194	0.0003601332493
195	0.0001800666247
196	9.003331233e-05
197	9.003331233e-05
199	9.003331233e-05
200	9.003331233e-05
201	0.0001800666247
203	9.003331233e-05
204	0.0001800666247
205	0.0001800666247
206	0.000270099937
207	9.003331233e-05
208	0.0003601332493
209	0.000270099937
210	0.0001800666247
211	0.0001800666247
212	0.000270099937
213	9.003331233e-05
214	9.003331233e-05
216	9.003331233e-05
217	0.0001800666247
218	9.003331233e-05
219	0.0001800666247
221	0.000270099937
222	9.003331233e-05
223	9.003331233e-05
224	0.0001800666247
225	0.0001800666247
226	9.003331233e-05
227	9.003331233e-05
229	0.0001800666247
230	0.0001800666247
231	0.0001800666247
233	0.0001800666247
234	9.003331233e-05
235	9.003331233e-05
237	9.003331233e-05
238	0.000270099937
239	9.003331233e-05
240	9.003331233e-05
241	9.003331233e-05
244	0.0001800666247
245	0.0001800666247
246	9.003331233e-05
247	0.0001800666247
248	9.003331233e-05
249	0.000270099937
250	9.003331233e-05
251	0.000270099937
252	0.000270099937
254	0.0001800666247
255	9.003331233e-05
256	9.003331233e-05
257	9.003331233e-05
258	0.0004501665616
259	0.0001800666247
260	9.003331233e-05
262	0.0001800666247
267	0.0001800666247
269	0.000270099937
270	9.003331233e-05
271	9.003331233e-05
272	0.000270099937
273	0.0001800666247
274	0.0001800666247
275	0.0001800666247
276	0.0001800666247
277	9.003331233e-05
278	9.003331233e-05
279	0.0001800666247
280	0.0001800666247
283	0.0003601332493
284	9.003331233e-05
285	9.003331233e-05
289	9.003331233e-05
290	9.003331233e-05
291	9.003331233e-05
292	0.0001800666247
294	9.003331233e-05
300	9.003331233e-05
301	0.0001800666247
302	9.003331233e-05
305	9.003331233e-05
306	0.0001800666247
308	9.003331233e-05
309	9.003331233e-05
311	9.003331233e-05
313	9.003331233e-05
314	0.0001800666247
315	9.003331233e-05
318	0.0001800666247
319	0.000270099937
320	0.000270099937
321	9.003331233e-05
323	9.003331233e-05
326	9.003331233e-05
328	9.003331233e-05
329	9.003331233e-05
331	0.0001800666247
334	0.0001800666247
337	9.003331233e-05
340	9.003331233e-05
343	0.0001800666247
347	9.003331233e-05
349	9.003331233e-05
350	9.003331233e-05
353	9.003331233e-05
354	9.003331233e-05
355	9.003331233e-05
362	9.003331233e-05
363	0.000270099937
365	0.000270099937
366	9.003331233e-05
367	9.003331233e-05
368	9.003331233e-05
371	9.003331233e-05
372	9.003331233e-05
373	0.000270099937
374	9.003331233e-05
379	9.003331233e-05
384	9.003331233e-05
385	0.0001800666247
387	9.003331233e-05
388	0.000270099937
389	9.003331233e-05
391	9.003331233e-05
399	9.003331233e-05
400	9.003331233e-05
401	9.003331233e-05
406	9.003331233e-05
407	9.003331233e-05
411	9.003331233e-05
412	9.003331233e-05
413	9.003331233e-05
416	9.003331233e-05
417	9.003331233e-05
418	0.000270099937
419	9.003331233e-05
420	0.0001800666247
422	9.003331233e-05
423	9.003331233e-05
429	9.003331233e-05
432	9.003331233e-05
433	9.003331233e-05
434	9.003331233e-05
437	9.003331233e-05
440	9.003331233e-05
445	9.003331233e-05
447	9.003331233e-05
448	9.003331233e-05
450	9.003331233e-05
455	9.003331233e-05
457	9.003331233e-05
458	0.000270099937
459	9.003331233e-05
461	9.003331233e-05
464	0.0001800666247
468	9.003331233e-05
477	9.003331233e-05
479	9.003331233e-05
481	9.003331233e-05
482	9.003331233e-05
485	0.0001800666247
487	9.003331233e-05
489	9.003331233e-05
491	0.0001800666247
492	0.000270099937
494	9.003331233e-05
499	9.003331233e-05
500	9.003331233e-05
503	9.003331233e-05
512	9.003331233e-05
519	9.003331233e-05
520	9.003331233e-05
530	9.003331233e-05
535	9.003331233e-05
537	9.003331233e-05
542	0.000540199874
544	9.003331233e-05
546	9.003331233e-05
548	9.003331233e-05
550	9.003331233e-05
552	0.0001800666247
554	9.003331233e-05
555	0.0001800666247
561	9.003331233e-05
567	9.003331233e-05
568	9.003331233e-05
572	9.003331233e-05
574	9.003331233e-05
576	9.003331233e-05
578	9.003331233e-05
581	9.003331233e-05
587	9.003331233e-05
588	9.003331233e-05
601	9.003331233e-05
606	9.003331233e-05
611	9.003331233e-05
612	9.003331233e-05
619	9.003331233e-05
625	9.003331233e-05
628	9.003331233e-05
635	9.003331233e-05
643	9.003331233e-05
647	9.003331233e-05
652	9.003331233e-05
653	9.003331233e-05
654	9.003331233e-05
658	0.0001800666247
661	9.003331233e-05
669	9.003331233e-05
670	9.003331233e-05
673	9.003331233e-05
674	9.003331233e-05
679	9.003331233e-05
680	9.003331233e-05
681	9.003331233e-05
685	9.003331233e-05
688	9.003331233e-05
690	9.003331233e-05
691	9.003331233e-05
697	9.003331233e-05
714	9.003331233e-05
716	9.003331233e-05
726	9.003331233e-05
730	9.003331233e-05
733	9.003331233e-05
736	9.003331233e-05
738	9.003331233e-05
747	9.003331233e-05
749	9.003331233e-05
761	0.0001800666247
768	9.003331233e-05
770	9.003331233e-05
771	9.003331233e-05
772	9.003331233e-05
776	9.003331233e-05
777	9.003331233e-05
801	9.003331233e-05
803	9.003331233e-05
805	9.003331233e-05
815	9.003331233e-05
817	9.003331233e-05
819	0.0001800666247
821	9.003331233e-05
827	9.003331233e-05
836	0.0001800666247
838	9.003331233e-05
841	9.003331233e-05
849	0.0001800666247
862	9.003331233e-05
867	9.003331233e-05
871	9.003331233e-05
880	0.0001800666247
887	9.003331233e-05
903	9.003331233e-05
916	9.003331233e-05
937	9.003331233e-05
945	9.003331233e-05
973	9.003331233e-05
982	9.003331233e-05
983	9.003331233e-05
985	9.003331233e-05
987	9.003331233e-05
988	9.003331233e-05
995	9.003331233e-05
997	9.003331233e-05
998	9.003331233e-05
1003	9.003331233e-05
1024	9.003331233e-05
1025	9.003331233e-05
1040	9.003331233e-05
1095	9.003331233e-05
1098	9.003331233e-05
1102	9.003331233e-05
1105	9.003331233e-05
1115	9.003331233e-05
1116	9.003331233e-05
1119	9.003331233e-05
1149	9.003331233e-05
1150	9.003331233e-05
1152	9.003331233e-05
1153	9.003331233e-05
1167	9.003331233e-05
1169	9.003331233e-05
1201	9.003331233e-05
1202	9.003331233e-05
1207	9.003331233e-05
1209	9.003331233e-05
1224	9.003331233e-05
1232	9.003331233e-05
1244	9.003331233e-05
1249	9.003331233e-05
1277	9.003331233e-05
1281	9.003331233e-05
1298	9.003331233e-05
1305	9.003331233e-05
1311	9.003331233e-05
1315	9.003331233e-05
1345	9.003331233e-05
1352	9.003331233e-05
1361	9.003331233e-05
1365	9.003331233e-05
1377	9.003331233e-05
1384	9.003331233e-05
1390	9.003331233e-05
1399	9.003331233e-05
1401	9.003331233e-05
1407	9.003331233e-05
1425	9.003331233e-05
1462	9.003331233e-05
1469	9.003331233e-05
1497	9.003331233e-05
1545	9.003331233e-05
1554	9.003331233e-05
1575	9.003331233e-05
1600	9.003331233e-05
1619	9.003331233e-05
1621	9.003331233e-05
1640	9.003331233e-05
1659	9.003331233e-05
1667	9.003331233e-05
1674	9.003331233e-05
1689	9.003331233e-05
1713	9.003331233e-05
1717	9.003331233e-05
1746	9.003331233e-05
1748	9.003331233e-05
1782	9.003331233e-05
1821	9.003331233e-05
1863	9.003331233e-05
1878	9.003331233e-05
1901	9.003331233e-05
1995	9.003331233e-05
2037	9.003331233e-05
2048	9.003331233e-05
2071	9.003331233e-05
2081	9.003331233e-05
2094	9.003331233e-05
2130	9.003331233e-05
2143	9.003331233e-05
2150	9.003331233e-05
2173	9.003331233e-05
2272	9.003331233e-05
2297	9.003331233e-05
2298	9.003331233e-05
2301	9.003331233e-05
2362	9.003331233e-05
2401	9.003331233e-05
2428	9.003331233e-05
2484	9.003331233e-05
2486	9.003331233e-05
2504	9.003331233e-05
2610	9.003331233e-05
2619	9.003331233e-05
2628	9.003331233e-05
2650	9.003331233e-05
2756	9.003331233e-05
2789	9.003331233e-05
2986	9.003331233e-05
3006	9.003331233e-05
3030	9.003331233e-05
3055	9.003331233e-05
3077	9.003331233e-05
3111	9.003331233e-05
3152	9.003331233e-05
3317	9.003331233e-05
3338	9.003331233e-05
3451	9.003331233e-05
3512	9.003331233e-05
3559	9.003331233e-05
3612	9.003331233e-05
3646	9.003331233e-05
3722	9.003331233e-05
3935	9.003331233e-05
4116	9.003331233e-05
4163	9.003331233e-05
4387	9.003331233e-05
4613	9.003331233e-05
4817	9.003331233e-05
4856	9.003331233e-05
5174	9.003331233e-05
5570	9.003331233e-05
5656	9.003331233e-05
5864	9.003331233e-05
6036	9.003331233e-05
6061	9.003331233e-05
6076	9.003331233e-05
6174	9.003331233e-05
6360	9.003331233e-05
7578	9.003331233e-05
7634	9.003331233e-05
10048	9.003331233e-05
11845	9.003331233e-05
19907	9.003331233e-05
