# Supplementary material for: Spatial Fingerprints of Community Structure in Human Interaction Network for an Extensive Set of Large-Scale Regions
Source: PLoS One. 2015 May 20;10(5):e0126713. doi: 10.1371/journal.pone.0126713 (PMC4439170; doi:10.1371/journal.pone.0126713)
Supplement: S2 File — After decompression, one file per region: <region>.dat in S2 File contains in a multicolumn text format the data sets necessary for reproduction of the presented community projection results. Additional two-column files: <region>-hist.dat in S2 File contain data sets corresponding to the histograms of number of users per pixel in each region considered in the main text. (These histograms are depicted on Figures C-E of S1 File. S2 File data structure is described in the last section of S1 File.) (ZIP) [file pone.0126713.s002.zip › S2_File/histograms/SoutheastAsiaChinaJapan-hist.dat]

1	0.2987741067
2	0.1351472567
3	0.07781432202
4	0.05411870235
5	0.03849603827
6	0.03274031993
7	0.02399461803
8	0.02033188817
9	0.01913589475
10	0.01465091942
11	0.01457616983
12	0.01195993422
13	0.01053969203
14	0.008072955599
15	0.007624458065
16	0.009418448199
17	0.00732545971
18	0.006577963821
19	0.005680968755
20	0.005531469577
21	0.006278965466
22	0.004410225744
23	0.004933472866
24	0.004858723277
25	0.004111227388
26	0.00396172821
27	0.004260726566
28	0.003513230677
29	0.003513230677
30	0.002915233966
31	0.002092988489
32	0.0026909852
33	0.0026909852
34	0.001793990133
35	0.001868739722
36	0.003139482733
37	0.002092988489
38	0.001943489311
39	0.002466736433
40	0.001943489311
41	0.001868739722
42	0.001046494244
43	0.001719240544
44	0.001943489311
45	0.001793990133
46	0.0020182389
47	0.0009717446554
48	0.001569741366
49	0.001719240544
50	0.001046494244
51	0.0013454926
52	0.001868739722
53	0.0013454926
54	0.001121243833
55	0.0005232471221
56	0.001569741366
57	0.001494991778
58	0.001195993422
59	0.001420242189
60	0.001793990133
61	0.0008222454776
62	0.001195993422
63	0.001046494244
64	0.0008969950665
65	0.0013454926
66	0.0008222454776
67	0.001121243833
68	0.0007474958888
69	0.0008222454776
70	0.001195993422
71	0.0008222454776
72	0.0005232471221
73	0.001046494244
74	0.0004484975333
75	0.001195993422
76	0.001195993422
77	0.0008969950665
78	0.0008969950665
79	0.0008222454776
80	0.0006727462999
81	0.0005232471221
82	0.0003737479444
83	0.0007474958888
84	0.0003737479444
85	0.000597996711
86	0.0006727462999
87	0.000597996711
88	0.0002989983555
89	0.0004484975333
90	0.0002989983555
91	0.000597996711
92	0.0002989983555
93	0.0005232471221
94	0.000597996711
95	0.0007474958888
96	0.0004484975333
97	0.0004484975333
98	0.0005232471221
99	0.0003737479444
100	0.0005232471221
101	0.000597996711
102	0.0002242487666
103	0.0004484975333
104	0.000597996711
105	0.0004484975333
106	0.0001494991778
107	0.0003737479444
108	0.0005232471221
109	0.0002989983555
110	0.0003737479444
111	0.000597996711
112	0.000597996711
113	0.0002989983555
114	0.0002989983555
115	0.0003737479444
116	0.0003737479444
117	0.0004484975333
118	0.0003737479444
119	0.0002989983555
120	0.0006727462999
121	0.0005232471221
122	0.0003737479444
123	0.0002242487666
124	0.0002989983555
125	0.0005232471221
126	0.0002989983555
127	0.0001494991778
128	0.0002989983555
129	0.0001494991778
130	0.0003737479444
131	0.0003737479444
132	0.0002989983555
133	0.0002989983555
134	0.0002989983555
135	0.0006727462999
136	0.0004484975333
137	0.0003737479444
138	0.0003737479444
139	0.000597996711
140	0.0004484975333
141	0.0001494991778
142	0.0002242487666
143	0.0005232471221
144	7.474958888e-05
145	0.0001494991778
146	0.0002989983555
147	0.0002989983555
148	0.0001494991778
149	0.0002989983555
150	0.0002989983555
151	0.0004484975333
152	0.0002242487666
153	7.474958888e-05
154	0.0006727462999
155	0.0003737479444
156	0.0002242487666
157	0.0002989983555
158	0.0003737479444
159	0.0002989983555
160	0.0002242487666
161	0.0002242487666
162	0.0001494991778
163	0.0001494991778
164	0.0002242487666
165	0.0001494991778
166	7.474958888e-05
167	7.474958888e-05
168	0.0004484975333
169	7.474958888e-05
170	0.0004484975333
171	0.0001494991778
172	7.474958888e-05
173	0.0002242487666
174	7.474958888e-05
175	0.0002989983555
176	0.0001494991778
177	0.0002242487666
178	0.0003737479444
179	0.0002242487666
180	0.0002242487666
181	0.0002242487666
182	0.0002242487666
183	0.0003737479444
184	7.474958888e-05
185	0.0002242487666
186	7.474958888e-05
187	0.0002242487666
188	0.0001494991778
189	0.0002242487666
190	0.0002242487666
191	0.0001494991778
192	7.474958888e-05
193	0.0002242487666
194	7.474958888e-05
195	0.0002242487666
196	7.474958888e-05
197	0.0002242487666
198	7.474958888e-05
199	0.0002242487666
200	0.0002242487666
201	0.0002989983555
202	0.0001494991778
203	0.0002989983555
204	0.0001494991778
206	0.0002989983555
207	0.0001494991778
208	7.474958888e-05
209	0.0001494991778
210	0.0002242487666
211	0.0001494991778
212	7.474958888e-05
213	0.0004484975333
214	0.0001494991778
215	7.474958888e-05
216	7.474958888e-05
217	7.474958888e-05
218	0.0001494991778
219	7.474958888e-05
220	0.0002989983555
221	0.0002242487666
222	7.474958888e-05
224	7.474958888e-05
226	0.0001494991778
227	0.0002989983555
228	0.0001494991778
229	0.0004484975333
230	7.474958888e-05
231	0.0003737479444
232	7.474958888e-05
233	0.0001494991778
234	0.0002989983555
235	7.474958888e-05
236	7.474958888e-05
237	0.0001494991778
239	7.474958888e-05
241	0.0002242487666
242	0.0001494991778
243	0.0002242487666
244	0.0001494991778
246	0.0001494991778
247	0.0001494991778
248	0.0001494991778
249	7.474958888e-05
250	0.0003737479444
251	0.0002242487666
252	7.474958888e-05
253	0.0003737479444
254	7.474958888e-05
255	7.474958888e-05
256	7.474958888e-05
259	7.474958888e-05
260	0.0001494991778
261	0.0001494991778
263	7.474958888e-05
264	7.474958888e-05
265	0.0001494991778
267	7.474958888e-05
268	0.0001494991778
269	7.474958888e-05
270	0.0002242487666
271	7.474958888e-05
272	7.474958888e-05
273	7.474958888e-05
275	7.474958888e-05
277	7.474958888e-05
278	7.474958888e-05
280	0.0001494991778
281	7.474958888e-05
282	7.474958888e-05
283	0.0001494991778
284	0.0002242487666
285	7.474958888e-05
287	0.0002242487666
288	7.474958888e-05
289	0.0002242487666
290	0.0001494991778
291	0.0001494991778
292	0.0001494991778
294	7.474958888e-05
295	0.0002242487666
296	7.474958888e-05
297	0.0002242487666
298	7.474958888e-05
299	7.474958888e-05
300	7.474958888e-05
301	7.474958888e-05
303	0.0001494991778
304	0.0002242487666
307	7.474958888e-05
308	0.0001494991778
310	7.474958888e-05
312	0.0002989983555
314	7.474958888e-05
315	0.0001494991778
316	7.474958888e-05
317	7.474958888e-05
318	7.474958888e-05
319	7.474958888e-05
320	7.474958888e-05
321	7.474958888e-05
322	7.474958888e-05
323	0.0003737479444
324	7.474958888e-05
325	7.474958888e-05
326	7.474958888e-05
327	7.474958888e-05
328	7.474958888e-05
329	7.474958888e-05
331	0.0001494991778
332	0.0002242487666
334	7.474958888e-05
336	0.0001494991778
337	7.474958888e-05
338	7.474958888e-05
340	0.0001494991778
341	7.474958888e-05
342	0.0001494991778
343	0.0001494991778
349	7.474958888e-05
350	0.0001494991778
352	0.0001494991778
353	7.474958888e-05
355	0.0001494991778
361	7.474958888e-05
364	0.0002242487666
365	7.474958888e-05
368	0.0001494991778
380	7.474958888e-05
381	0.0001494991778
382	7.474958888e-05
385	0.0001494991778
388	7.474958888e-05
390	0.0001494991778
391	0.0002242487666
392	7.474958888e-05
393	0.0001494991778
395	7.474958888e-05
397	7.474958888e-05
399	0.0001494991778
401	7.474958888e-05
402	7.474958888e-05
405	7.474958888e-05
406	7.474958888e-05
407	0.0001494991778
409	7.474958888e-05
413	7.474958888e-05
414	0.0002242487666
415	7.474958888e-05
416	7.474958888e-05
417	7.474958888e-05
418	7.474958888e-05
419	7.474958888e-05
420	7.474958888e-05
421	0.0001494991778
422	0.0001494991778
429	7.474958888e-05
431	7.474958888e-05
433	7.474958888e-05
434	7.474958888e-05
436	7.474958888e-05
437	7.474958888e-05
442	0.0001494991778
449	0.0002242487666
450	7.474958888e-05
452	7.474958888e-05
454	7.474958888e-05
457	7.474958888e-05
458	7.474958888e-05
460	0.0001494991778
462	7.474958888e-05
465	0.0002989983555
467	7.474958888e-05
468	7.474958888e-05
469	7.474958888e-05
472	7.474958888e-05
476	0.0001494991778
479	0.0001494991778
484	0.0001494991778
486	7.474958888e-05
488	7.474958888e-05
489	7.474958888e-05
490	7.474958888e-05
493	7.474958888e-05
496	7.474958888e-05
505	0.0001494991778
507	0.0002242487666
508	7.474958888e-05
509	7.474958888e-05
518	0.0002989983555
520	7.474958888e-05
530	7.474958888e-05
531	0.0001494991778
533	7.474958888e-05
538	7.474958888e-05
543	7.474958888e-05
550	7.474958888e-05
551	7.474958888e-05
554	7.474958888e-05
559	7.474958888e-05
562	7.474958888e-05
564	0.0001494991778
568	7.474958888e-05
571	7.474958888e-05
572	7.474958888e-05
574	0.0001494991778
579	7.474958888e-05
583	7.474958888e-05
584	7.474958888e-05
586	7.474958888e-05
588	0.0001494991778
595	7.474958888e-05
598	7.474958888e-05
601	7.474958888e-05
605	7.474958888e-05
606	0.0001494991778
607	0.0002242487666
610	7.474958888e-05
613	7.474958888e-05
614	7.474958888e-05
618	7.474958888e-05
624	7.474958888e-05
628	7.474958888e-05
634	7.474958888e-05
639	7.474958888e-05
640	7.474958888e-05
643	7.474958888e-05
644	7.474958888e-05
646	7.474958888e-05
656	0.0001494991778
658	0.0001494991778
667	7.474958888e-05
673	7.474958888e-05
674	7.474958888e-05
675	7.474958888e-05
677	7.474958888e-05
679	7.474958888e-05
684	7.474958888e-05
688	7.474958888e-05
693	0.0001494991778
695	7.474958888e-05
699	7.474958888e-05
701	7.474958888e-05
708	7.474958888e-05
713	0.0001494991778
716	7.474958888e-05
721	7.474958888e-05
731	7.474958888e-05
736	7.474958888e-05
742	7.474958888e-05
743	7.474958888e-05
771	7.474958888e-05
772	7.474958888e-05
810	7.474958888e-05
816	7.474958888e-05
817	7.474958888e-05
825	7.474958888e-05
830	7.474958888e-05
832	7.474958888e-05
841	7.474958888e-05
848	0.0001494991778
868	7.474958888e-05
879	7.474958888e-05
882	7.474958888e-05
886	7.474958888e-05
890	7.474958888e-05
892	7.474958888e-05
899	7.474958888e-05
900	7.474958888e-05
903	0.0001494991778
908	7.474958888e-05
928	0.0001494991778
939	7.474958888e-05
950	7.474958888e-05
952	7.474958888e-05
962	7.474958888e-05
968	7.474958888e-05
969	7.474958888e-05
977	7.474958888e-05
990	7.474958888e-05
997	7.474958888e-05
1001	7.474958888e-05
1002	7.474958888e-05
1009	7.474958888e-05
1010	7.474958888e-05
1011	7.474958888e-05
1018	7.474958888e-05
1025	7.474958888e-05
1034	7.474958888e-05
1039	7.474958888e-05
1067	7.474958888e-05
1087	7.474958888e-05
1088	7.474958888e-05
1101	7.474958888e-05
1109	7.474958888e-05
1116	7.474958888e-05
1120	7.474958888e-05
1137	7.474958888e-05
1138	7.474958888e-05
1143	7.474958888e-05
1155	7.474958888e-05
1161	7.474958888e-05
1166	7.474958888e-05
1188	7.474958888e-05
1197	7.474958888e-05
1200	7.474958888e-05
1204	7.474958888e-05
1210	7.474958888e-05
1218	7.474958888e-05
1261	7.474958888e-05
1268	7.474958888e-05
1275	7.474958888e-05
1297	7.474958888e-05
1310	7.474958888e-05
1320	7.474958888e-05
1332	7.474958888e-05
1341	7.474958888e-05
1343	7.474958888e-05
1360	7.474958888e-05
1376	7.474958888e-05
1387	7.474958888e-05
1390	7.474958888e-05
1405	0.0001494991778
1406	7.474958888e-05
1407	7.474958888e-05
1420	7.474958888e-05
1424	7.474958888e-05
1434	7.474958888e-05
1441	7.474958888e-05
1442	7.474958888e-05
1460	7.474958888e-05
1468	0.0001494991778
1478	7.474958888e-05
1485	7.474958888e-05
1501	7.474958888e-05
1503	7.474958888e-05
1517	7.474958888e-05
1531	7.474958888e-05
1568	7.474958888e-05
1579	7.474958888e-05
1580	7.474958888e-05
1589	7.474958888e-05
1600	7.474958888e-05
1614	7.474958888e-05
1629	7.474958888e-05
1630	7.474958888e-05
1668	7.474958888e-05
1680	7.474958888e-05
1724	7.474958888e-05
1733	7.474958888e-05
1753	7.474958888e-05
1803	7.474958888e-05
1836	7.474958888e-05
1872	7.474958888e-05
1887	7.474958888e-05
2007	7.474958888e-05
2047	7.474958888e-05
2078	7.474958888e-05
2080	7.474958888e-05
2092	7.474958888e-05
2107	7.474958888e-05
2114	7.474958888e-05
2121	7.474958888e-05
2131	0.0001494991778
2143	7.474958888e-05
2170	7.474958888e-05
2209	7.474958888e-05
2225	7.474958888e-05
2237	7.474958888e-05
2257	7.474958888e-05
2266	0.0001494991778
2274	7.474958888e-05
2290	7.474958888e-05
2359	7.474958888e-05
2415	7.474958888e-05
2463	7.474958888e-05
2537	7.474958888e-05
2560	7.474958888e-05
2574	7.474958888e-05
2594	7.474958888e-05
2626	7.474958888e-05
2638	7.474958888e-05
2654	7.474958888e-05
2734	7.474958888e-05
2816	7.474958888e-05
2818	7.474958888e-05
2835	7.474958888e-05
2862	7.474958888e-05
2870	7.474958888e-05
2899	7.474958888e-05
3033	7.474958888e-05
3058	7.474958888e-05
3110	7.474958888e-05
3234	7.474958888e-05
3254	7.474958888e-05
3338	7.474958888e-05
3379	7.474958888e-05
3414	7.474958888e-05
3448	7.474958888e-05
3449	7.474958888e-05
3498	7.474958888e-05
3523	7.474958888e-05
3659	7.474958888e-05
3927	7.474958888e-05
4070	7.474958888e-05
4112	7.474958888e-05
4333	7.474958888e-05
4409	7.474958888e-05
4460	7.474958888e-05
4495	7.474958888e-05
4586	7.474958888e-05
4607	7.474958888e-05
4838	7.474958888e-05
4855	7.474958888e-05
4980	7.474958888e-05
5333	7.474958888e-05
5678	7.474958888e-05
5889	7.474958888e-05
6554	7.474958888e-05
6693	7.474958888e-05
6721	7.474958888e-05
7118	7.474958888e-05
7173	7.474958888e-05
7610	7.474958888e-05
8239	7.474958888e-05
8247	7.474958888e-05
8682	7.474958888e-05
8909	7.474958888e-05
9130	7.474958888e-05
9250	7.474958888e-05
9791	7.474958888e-05
9872	7.474958888e-05
10155	7.474958888e-05
10570	7.474958888e-05
10865	7.474958888e-05
11232	7.474958888e-05
11404	7.474958888e-05
12009	7.474958888e-05
13614	7.474958888e-05
14816	7.474958888e-05
16351	7.474958888e-05
18013	7.474958888e-05
19988	7.474958888e-05
23811	7.474958888e-05
32262	7.474958888e-05
