# Supplementary material for: Spatial Fingerprints of Community Structure in Human Interaction Network for an Extensive Set of Large-Scale Regions
Source: PLoS One. 2015 May 20;10(5):e0126713. doi: 10.1371/journal.pone.0126713 (PMC4439170; doi:10.1371/journal.pone.0126713)
Supplement: S2 File — After decompression, one file per region: <region>.dat in S2 File contains in a multicolumn text format the data sets necessary for reproduction of the presented community projection results. Additional two-column files: <region>-hist.dat in S2 File contain data sets corresponding to the histograms of number of users per pixel in each region considered in the main text. (These histograms are depicted on Figures C-E of S1 File. S2 File data structure is described in the last section of S1 File.) (ZIP) [file pone.0126713.s002.zip › S2_File/histograms/Spain-hist.dat]

1	0.1448643411
2	0.09544573643
3	0.07122093023
4	0.04893410853
5	0.04748062016
6	0.0414244186
7	0.03221899225
8	0.02398255814
9	0.0191375969
10	0.01695736434
11	0.01986434109
12	0.01889534884
13	0.01550387597
14	0.01501937984
15	0.01235465116
16	0.01114341085
17	0.01065891473
18	0.01065891473
19	0.01041666667
20	0.007751937984
21	0.007509689922
22	0.00726744186
23	0.009205426357
24	0.006782945736
25	0.006540697674
26	0.004602713178
27	0.005087209302
28	0.005571705426
29	0.003875968992
30	0.005813953488
31	0.00605620155
32	0.005329457364
33	0.004360465116
34	0.004118217054
35	0.005813953488
36	0.003391472868
37	0.003391472868
38	0.004360465116
39	0.002906976744
40	0.004118217054
41	0.003875968992
42	0.004360465116
43	0.003149224806
44	0.003149224806
45	0.00363372093
46	0.00363372093
47	0.002180232558
48	0.00242248062
49	0.00363372093
50	0.002664728682
51	0.002180232558
52	0.003149224806
53	0.002664728682
54	0.002180232558
55	0.001695736434
56	0.001453488372
57	0.002906976744
58	0.00121124031
59	0.000726744186
60	0.0009689922481
61	0.001695736434
62	0.002180232558
63	0.001937984496
64	0.002664728682
65	0.002180232558
66	0.0009689922481
67	0.001453488372
68	0.001453488372
69	0.000484496124
70	0.000726744186
71	0.002180232558
72	0.001453488372
73	0.001453488372
74	0.001695736434
75	0.0009689922481
76	0.00121124031
77	0.0009689922481
78	0.001695736434
79	0.0009689922481
80	0.001695736434
81	0.001453488372
82	0.0009689922481
83	0.00121124031
84	0.0009689922481
85	0.001937984496
86	0.001453488372
87	0.001695736434
89	0.000242248062
90	0.0009689922481
91	0.00121124031
92	0.001937984496
93	0.001453488372
94	0.001695736434
95	0.000726744186
96	0.001453488372
97	0.000726744186
98	0.00121124031
99	0.00242248062
100	0.000726744186
101	0.000726744186
102	0.000726744186
103	0.000484496124
104	0.000242248062
105	0.000484496124
106	0.000726744186
107	0.000484496124
108	0.000484496124
109	0.000726744186
110	0.000242248062
111	0.001937984496
112	0.000726744186
113	0.0009689922481
114	0.001453488372
115	0.001453488372
116	0.0009689922481
117	0.000484496124
119	0.000242248062
120	0.000484496124
121	0.000242248062
122	0.000726744186
123	0.000726744186
124	0.000242248062
125	0.000484496124
126	0.0009689922481
127	0.000242248062
128	0.000242248062
129	0.000726744186
130	0.00121124031
132	0.000242248062
133	0.0009689922481
134	0.000726744186
135	0.000242248062
136	0.000242248062
137	0.000484496124
138	0.000242248062
139	0.000242248062
141	0.0009689922481
143	0.000726744186
144	0.000726744186
145	0.001453488372
146	0.0009689922481
147	0.000242248062
148	0.000726744186
149	0.000726744186
150	0.0009689922481
151	0.000242248062
152	0.000484496124
153	0.000484496124
154	0.000484496124
155	0.000484496124
156	0.0009689922481
157	0.000726744186
158	0.000484496124
162	0.000484496124
163	0.000242248062
165	0.000726744186
166	0.000242248062
167	0.000242248062
169	0.000242248062
171	0.000242248062
173	0.000484496124
174	0.000242248062
176	0.001453488372
177	0.000242248062
178	0.000484496124
180	0.000242248062
181	0.000242248062
183	0.000726744186
184	0.000726744186
186	0.0009689922481
187	0.000484496124
188	0.000726744186
189	0.000484496124
190	0.000726744186
191	0.000484496124
192	0.000242248062
193	0.000242248062
194	0.000242248062
195	0.000484496124
197	0.000484496124
198	0.000484496124
199	0.000484496124
200	0.0009689922481
201	0.000484496124
203	0.000242248062
204	0.000242248062
205	0.000242248062
206	0.000726744186
207	0.000242248062
208	0.000242248062
210	0.000484496124
213	0.000726744186
214	0.000484496124
215	0.000726744186
216	0.000242248062
217	0.000242248062
218	0.000242248062
220	0.000242248062
224	0.000242248062
227	0.000484496124
228	0.000242248062
230	0.000484496124
233	0.000242248062
235	0.000242248062
236	0.000242248062
239	0.000242248062
240	0.000726744186
241	0.000726744186
244	0.000484496124
248	0.000242248062
253	0.000242248062
254	0.000242248062
258	0.000484496124
259	0.000242248062
260	0.000242248062
262	0.000242248062
263	0.000242248062
264	0.000242248062
265	0.000242248062
266	0.000726744186
268	0.000242248062
270	0.000242248062
273	0.000242248062
275	0.000242248062
277	0.000242248062
279	0.000242248062
280	0.000242248062
284	0.000726744186
287	0.000242248062
289	0.000242248062
291	0.000242248062
294	0.000484496124
297	0.000242248062
298	0.000242248062
299	0.000242248062
301	0.000242248062
304	0.000242248062
305	0.000242248062
307	0.000242248062
308	0.000242248062
311	0.000242248062
314	0.000484496124
317	0.000242248062
318	0.000242248062
320	0.000242248062
321	0.000242248062
327	0.000484496124
329	0.000242248062
330	0.000484496124
332	0.000484496124
334	0.000242248062
335	0.000242248062
336	0.000242248062
339	0.000242248062
341	0.000242248062
343	0.000242248062
352	0.000242248062
353	0.000484496124
356	0.000484496124
357	0.000242248062
358	0.000242248062
368	0.000726744186
370	0.000242248062
372	0.000484496124
378	0.000242248062
381	0.000242248062
385	0.000242248062
390	0.000242248062
391	0.000242248062
397	0.000242248062
399	0.000242248062
402	0.000242248062
403	0.000242248062
405	0.000242248062
408	0.000242248062
419	0.000242248062
421	0.000242248062
427	0.000242248062
439	0.000242248062
455	0.000242248062
458	0.000242248062
465	0.000242248062
471	0.000242248062
476	0.000242248062
482	0.000242248062
492	0.000242248062
496	0.000242248062
497	0.000726744186
498	0.000484496124
505	0.000242248062
514	0.000242248062
517	0.000242248062
519	0.000242248062
522	0.000242248062
523	0.000242248062
528	0.000242248062
533	0.000242248062
534	0.000484496124
548	0.000242248062
550	0.000242248062
551	0.000242248062
552	0.000242248062
554	0.000242248062
555	0.000242248062
556	0.000242248062
559	0.000242248062
570	0.000242248062
578	0.000242248062
579	0.000242248062
586	0.000484496124
589	0.000242248062
590	0.000242248062
593	0.000242248062
614	0.000242248062
620	0.000242248062
626	0.000242248062
627	0.000242248062
648	0.000242248062
655	0.000242248062
657	0.000242248062
676	0.000242248062
677	0.000484496124
679	0.000242248062
681	0.000242248062
683	0.000242248062
685	0.000242248062
687	0.000242248062
700	0.000242248062
709	0.000726744186
726	0.000242248062
729	0.000242248062
744	0.000242248062
745	0.000242248062
764	0.000242248062
790	0.000242248062
797	0.000242248062
810	0.000242248062
827	0.000242248062
835	0.000242248062
837	0.000242248062
844	0.000242248062
849	0.000242248062
853	0.000242248062
858	0.000242248062
885	0.000242248062
895	0.000242248062
921	0.000242248062
928	0.000242248062
973	0.000242248062
980	0.000242248062
986	0.000242248062
991	0.000242248062
996	0.000242248062
1000	0.000242248062
1003	0.000242248062
1027	0.000242248062
1060	0.000242248062
1074	0.000242248062
1092	0.000242248062
1101	0.000242248062
1107	0.000242248062
1115	0.000242248062
1119	0.000242248062
1133	0.000242248062
1154	0.000242248062
1168	0.000242248062
1173	0.000242248062
1184	0.000242248062
1202	0.000242248062
1217	0.000242248062
1287	0.000242248062
1301	0.000242248062
1359	0.000242248062
1433	0.000242248062
1496	0.000242248062
1519	0.000242248062
1539	0.000242248062
1562	0.000242248062
1565	0.000242248062
1657	0.000242248062
1708	0.000242248062
1776	0.000242248062
1823	0.000242248062
1852	0.000242248062
1913	0.000242248062
1953	0.000242248062
2042	0.000242248062
2076	0.000242248062
2112	0.000242248062
2119	0.000242248062
2144	0.000242248062
2199	0.000242248062
2252	0.000242248062
2341	0.000242248062
2481	0.000242248062
2612	0.000242248062
2988	0.000242248062
3811	0.000242248062
3875	0.000242248062
4302	0.000242248062
4692	0.000242248062
5177	0.000242248062
5832	0.000242248062
6093	0.000242248062
7252	0.000242248062
7534	0.000242248062
17473	0.000242248062
