# Supplementary material for: Spatial Fingerprints of Community Structure in Human Interaction Network for an Extensive Set of Large-Scale Regions
Source: PLoS One. 2015 May 20;10(5):e0126713. doi: 10.1371/journal.pone.0126713 (PMC4439170; doi:10.1371/journal.pone.0126713)
Supplement: S2 File — After decompression, one file per region: <region>.dat in S2 File contains in a multicolumn text format the data sets necessary for reproduction of the presented community projection results. Additional two-column files: <region>-hist.dat in S2 File contain data sets corresponding to the histograms of number of users per pixel in each region considered in the main text. (These histograms are depicted on Figures C-E of S1 File. S2 File data structure is described in the last section of S1 File.) (ZIP) [file pone.0126713.s002.zip › S2_File/histograms/UK-hist.dat]

1	0.08632193495
2	0.04420350292
3	0.04336947456
4	0.02960800667
5	0.03127606339
6	0.0175145955
7	0.02335279399
8	0.01668056714
9	0.01292743953
10	0.01834862385
11	0.011676397
12	0.01334445371
13	0.01209341118
14	0.01125938282
15	0.01417848207
16	0.01125938282
17	0.009591326105
18	0.01209341118
19	0.01125938282
20	0.008757297748
21	0.01000834028
22	0.009591326105
23	0.009174311927
24	0.004587155963
25	0.007089241034
26	0.007089241034
27	0.007506255213
28	0.006255212677
29	0.00542118432
30	0.005004170142
31	0.005004170142
32	0.005004170142
33	0.006255212677
34	0.005838198499
35	0.00542118432
36	0.003753127606
37	0.002919099249
38	0.002502085071
39	0.005004170142
40	0.004170141785
41	0.002919099249
42	0.004170141785
43	0.004587155963
44	0.005838198499
45	0.00542118432
46	0.004170141785
47	0.002085070892
48	0.006255212677
49	0.003753127606
50	0.005004170142
51	0.003753127606
52	0.003753127606
53	0.003336113428
54	0.003753127606
55	0.004587155963
56	0.004587155963
57	0.003336113428
58	0.004170141785
59	0.001668056714
60	0.003753127606
61	0.003336113428
62	0.000834028357
63	0.001668056714
64	0.005838198499
65	0.000834028357
66	0.003336113428
67	0.002919099249
68	0.001668056714
69	0.001251042535
70	0.000834028357
71	0.002085070892
72	0.002502085071
73	0.002502085071
74	0.004170141785
75	0.002502085071
76	0.002502085071
77	0.002502085071
78	0.001668056714
79	0.002085070892
80	0.002502085071
81	0.002502085071
82	0.0004170141785
83	0.000834028357
84	0.003753127606
85	0.000834028357
86	0.003753127606
87	0.0004170141785
88	0.003336113428
89	0.001251042535
90	0.001251042535
91	0.001251042535
92	0.001668056714
93	0.002502085071
95	0.0004170141785
96	0.002085070892
97	0.002502085071
99	0.002085070892
100	0.001668056714
101	0.001668056714
102	0.000834028357
103	0.000834028357
104	0.000834028357
105	0.001668056714
106	0.001251042535
107	0.000834028357
108	0.001668056714
109	0.001668056714
110	0.0004170141785
111	0.000834028357
112	0.0004170141785
113	0.001251042535
115	0.001668056714
116	0.001668056714
117	0.001668056714
118	0.001668056714
119	0.001668056714
120	0.002085070892
121	0.000834028357
122	0.001668056714
123	0.002085070892
124	0.0004170141785
125	0.000834028357
126	0.002919099249
127	0.000834028357
128	0.001668056714
129	0.0004170141785
130	0.000834028357
131	0.000834028357
132	0.000834028357
133	0.002085070892
134	0.001251042535
135	0.000834028357
136	0.000834028357
137	0.001251042535
138	0.001251042535
139	0.001251042535
140	0.001251042535
141	0.001251042535
142	0.000834028357
144	0.000834028357
145	0.000834028357
146	0.0004170141785
147	0.002919099249
148	0.002085070892
149	0.0004170141785
150	0.000834028357
151	0.001251042535
152	0.002085070892
153	0.0004170141785
154	0.0004170141785
155	0.001251042535
156	0.000834028357
158	0.001668056714
159	0.001668056714
160	0.000834028357
161	0.0004170141785
163	0.0004170141785
164	0.0004170141785
165	0.001251042535
166	0.001251042535
167	0.0004170141785
168	0.0004170141785
169	0.000834028357
170	0.0004170141785
171	0.000834028357
172	0.000834028357
173	0.0004170141785
174	0.000834028357
175	0.001251042535
176	0.002085070892
177	0.0004170141785
178	0.0004170141785
179	0.0004170141785
180	0.000834028357
181	0.0004170141785
182	0.001251042535
183	0.0004170141785
184	0.001251042535
185	0.000834028357
186	0.0004170141785
187	0.000834028357
188	0.0004170141785
189	0.000834028357
190	0.0004170141785
193	0.001251042535
194	0.0004170141785
195	0.0004170141785
196	0.001251042535
197	0.0004170141785
198	0.0004170141785
199	0.000834028357
201	0.000834028357
202	0.000834028357
203	0.001668056714
204	0.000834028357
205	0.0004170141785
206	0.0004170141785
207	0.0004170141785
208	0.001668056714
209	0.000834028357
212	0.0004170141785
213	0.0004170141785
214	0.0004170141785
220	0.0004170141785
221	0.000834028357
223	0.0004170141785
224	0.0004170141785
225	0.000834028357
226	0.000834028357
227	0.000834028357
229	0.000834028357
230	0.0004170141785
231	0.000834028357
232	0.0004170141785
233	0.001668056714
234	0.000834028357
236	0.000834028357
237	0.000834028357
239	0.001251042535
242	0.0004170141785
243	0.0004170141785
244	0.001251042535
245	0.000834028357
248	0.000834028357
249	0.0004170141785
250	0.0004170141785
252	0.0004170141785
253	0.0004170141785
254	0.000834028357
256	0.0004170141785
258	0.0004170141785
260	0.000834028357
261	0.000834028357
262	0.000834028357
263	0.000834028357
264	0.0004170141785
266	0.000834028357
267	0.0004170141785
268	0.0004170141785
269	0.0004170141785
270	0.000834028357
271	0.0004170141785
272	0.001251042535
273	0.0004170141785
274	0.000834028357
275	0.001251042535
276	0.0004170141785
277	0.0004170141785
278	0.000834028357
280	0.001668056714
281	0.0004170141785
285	0.000834028357
286	0.0004170141785
287	0.0004170141785
289	0.0004170141785
290	0.0004170141785
291	0.000834028357
292	0.0004170141785
295	0.0004170141785
297	0.0004170141785
298	0.0004170141785
300	0.0004170141785
301	0.002085070892
302	0.0004170141785
303	0.000834028357
304	0.0004170141785
305	0.0004170141785
307	0.000834028357
308	0.000834028357
309	0.0004170141785
311	0.0004170141785
315	0.0004170141785
319	0.0004170141785
320	0.0004170141785
321	0.0004170141785
324	0.000834028357
326	0.0004170141785
327	0.001251042535
328	0.000834028357
330	0.000834028357
331	0.0004170141785
333	0.0004170141785
334	0.000834028357
335	0.0004170141785
338	0.000834028357
339	0.000834028357
341	0.001251042535
342	0.0004170141785
344	0.000834028357
348	0.0004170141785
350	0.0004170141785
351	0.0004170141785
353	0.000834028357
356	0.0004170141785
358	0.0004170141785
359	0.001251042535
360	0.0004170141785
361	0.0004170141785
363	0.0004170141785
365	0.0004170141785
366	0.0004170141785
367	0.0004170141785
368	0.0004170141785
369	0.0004170141785
371	0.0004170141785
375	0.0004170141785
378	0.0004170141785
382	0.000834028357
385	0.0004170141785
388	0.0004170141785
391	0.0004170141785
392	0.0004170141785
395	0.000834028357
396	0.0004170141785
398	0.0004170141785
401	0.0004170141785
402	0.0004170141785
403	0.0004170141785
405	0.000834028357
406	0.000834028357
411	0.0004170141785
418	0.0004170141785
420	0.0004170141785
425	0.0004170141785
428	0.0004170141785
429	0.0004170141785
430	0.001251042535
431	0.000834028357
432	0.000834028357
435	0.0004170141785
436	0.0004170141785
441	0.0004170141785
442	0.000834028357
444	0.001251042535
446	0.0004170141785
448	0.000834028357
450	0.0004170141785
457	0.000834028357
461	0.0004170141785
462	0.001251042535
467	0.000834028357
470	0.0004170141785
471	0.0004170141785
476	0.0004170141785
477	0.0004170141785
479	0.0004170141785
481	0.0004170141785
482	0.0004170141785
483	0.0004170141785
487	0.0004170141785
488	0.0004170141785
490	0.0004170141785
492	0.0004170141785
493	0.0004170141785
495	0.0004170141785
497	0.000834028357
499	0.000834028357
500	0.0004170141785
504	0.0004170141785
505	0.0004170141785
506	0.0004170141785
507	0.0004170141785
508	0.0004170141785
511	0.0004170141785
515	0.000834028357
517	0.000834028357
531	0.0004170141785
533	0.0004170141785
534	0.0004170141785
537	0.000834028357
540	0.0004170141785
542	0.000834028357
545	0.0004170141785
548	0.0004170141785
549	0.0004170141785
553	0.000834028357
555	0.0004170141785
559	0.000834028357
560	0.0004170141785
561	0.000834028357
564	0.0004170141785
565	0.0004170141785
572	0.0004170141785
573	0.0004170141785
575	0.0004170141785
578	0.000834028357
579	0.0004170141785
580	0.000834028357
581	0.0004170141785
594	0.000834028357
596	0.0004170141785
602	0.0004170141785
604	0.000834028357
608	0.0004170141785
609	0.0004170141785
612	0.0004170141785
620	0.0004170141785
622	0.0004170141785
640	0.0004170141785
641	0.0004170141785
642	0.0004170141785
646	0.0004170141785
651	0.0004170141785
653	0.0004170141785
654	0.0004170141785
661	0.0004170141785
663	0.0004170141785
666	0.0004170141785
680	0.0004170141785
683	0.0004170141785
687	0.0004170141785
690	0.0004170141785
694	0.0004170141785
698	0.0004170141785
707	0.0004170141785
715	0.0004170141785
719	0.0004170141785
721	0.0004170141785
729	0.0004170141785
736	0.0004170141785
750	0.000834028357
751	0.0004170141785
754	0.000834028357
758	0.0004170141785
766	0.0004170141785
779	0.0004170141785
785	0.0004170141785
798	0.0004170141785
813	0.0004170141785
815	0.0004170141785
819	0.0004170141785
826	0.0004170141785
834	0.0004170141785
835	0.0004170141785
840	0.0004170141785
843	0.0004170141785
844	0.0004170141785
848	0.0004170141785
852	0.000834028357
860	0.0004170141785
861	0.000834028357
881	0.000834028357
882	0.0004170141785
892	0.0004170141785
895	0.0004170141785
897	0.0004170141785
898	0.0004170141785
904	0.0004170141785
921	0.0004170141785
937	0.0004170141785
947	0.0004170141785
951	0.0004170141785
953	0.000834028357
976	0.0004170141785
977	0.0004170141785
989	0.0004170141785
997	0.0004170141785
1001	0.0004170141785
1008	0.0004170141785
1012	0.0004170141785
1024	0.000834028357
1034	0.0004170141785
1042	0.0004170141785
1052	0.0004170141785
1067	0.0004170141785
1092	0.0004170141785
1100	0.0004170141785
1103	0.0004170141785
1118	0.0004170141785
1141	0.0004170141785
1158	0.0004170141785
1183	0.0004170141785
1199	0.000834028357
1201	0.0004170141785
1236	0.0004170141785
1244	0.0004170141785
1251	0.0004170141785
1261	0.0004170141785
1270	0.0004170141785
1309	0.0004170141785
1321	0.0004170141785
1387	0.0004170141785
1392	0.0004170141785
1396	0.0004170141785
1403	0.0004170141785
1416	0.0004170141785
1418	0.0004170141785
1419	0.0004170141785
1480	0.0004170141785
1492	0.0004170141785
1497	0.0004170141785
1504	0.0004170141785
1564	0.0004170141785
1569	0.0004170141785
1614	0.0004170141785
1615	0.0004170141785
1629	0.0004170141785
1660	0.0004170141785
1663	0.0004170141785
1666	0.000834028357
1752	0.0004170141785
1756	0.0004170141785
1860	0.0004170141785
1884	0.0004170141785
1910	0.0004170141785
1932	0.0004170141785
1997	0.0004170141785
2096	0.0004170141785
2120	0.0004170141785
2178	0.0004170141785
2200	0.0004170141785
2305	0.0004170141785
2486	0.0004170141785
2525	0.0004170141785
2666	0.0004170141785
2677	0.0004170141785
2692	0.0004170141785
2933	0.0004170141785
2970	0.0004170141785
3005	0.0004170141785
3087	0.0004170141785
3674	0.0004170141785
3689	0.0004170141785
3800	0.0004170141785
3857	0.0004170141785
3970	0.0004170141785
4072	0.0004170141785
4342	0.0004170141785
4756	0.0004170141785
6950	0.0004170141785
8197	0.0004170141785
15253	0.0004170141785
21314	0.0004170141785
