# Supplementary material for: Spatial Fingerprints of Community Structure in Human Interaction Network for an Extensive Set of Large-Scale Regions
Source: PLoS One. 2015 May 20;10(5):e0126713. doi: 10.1371/journal.pone.0126713 (PMC4439170; doi:10.1371/journal.pone.0126713)
Supplement: S2 File — After decompression, one file per region: <region>.dat in S2 File contains in a multicolumn text format the data sets necessary for reproduction of the presented community projection results. Additional two-column files: <region>-hist.dat in S2 File contain data sets corresponding to the histograms of number of users per pixel in each region considered in the main text. (These histograms are depicted on Figures C-E of S1 File. S2 File data structure is described in the last section of S1 File.) (ZIP) [file pone.0126713.s002.zip › S2_File/histograms/US-hist.dat]

1	0.2423553915
2	0.123197324
3	0.08214206823
4	0.05692827164
5	0.04329578087
6	0.03673198902
7	0.02881125943
8	0.02534002335
9	0.01849222128
10	0.01748240714
11	0.01508409858
12	0.01287513017
13	0.01151819243
14	0.01047682161
15	0.009908801161
16	0.008236296507
17	0.008078513049
18	0.007289595759
19	0.006753132002
20	0.006406008394
21	0.006311338319
22	0.004985957272
23	0.005080627347
24	0.005301524188
25	0.004859730506
26	0.004165483291
27	0.004039256524
28	0.0037552463
29	0.003471236076
30	0.00296632901
31	0.003408122692
32	0.003439679384
33	0.002997885702
34	0.003124112468
35	0.002429865253
36	0.002997885702
37	0.002871658935
38	0.002492978636
39	0.00236675187
40	0.002556092019
41	0.001988071571
42	0.001924958187
43	0.001988071571
44	0.001767174729
45	0.001798731421
46	0.001924958187
47	0.001861844804
48	0.001830288113
49	0.001640947963
50	0.001830288113
51	0.002051184954
52	0.00157783458
53	0.001451607813
54	0.001104484206
55	0.001483164505
56	0.001325381047
57	0.001199154281
58	0.0009151440563
59	0.001230710972
60	0.001325381047
61	0.001293824355
62	0.001262267664
63	0.001546277888
64	0.001262267664
65	0.001041370823
66	0.001041370823
67	0.001230710972
68	0.00138849443
69	0.0008520306731
70	0.0008204739815
71	0.0008520306731
72	0.0007258039067
73	0.001072927514
74	0.0009467007479
75	0.0008204739815
76	0.0009782574395
77	0.0007889172899
78	0.0008204739815
79	0.0009467007479
80	0.0009467007479
81	0.0007258039067
82	0.0006626905235
83	0.0006942472151
84	0.0008520306731
85	0.0007573605983
86	0.0009782574395
87	0.0006626905235
88	0.0007573605983
89	0.0008520306731
90	0.0006626905235
91	0.0005680204487
92	0.0006942472151
93	0.0006311338319
94	0.0007573605983
95	0.0004417936824
96	0.0006942472151
97	0.0007258039067
98	0.0005995771403
99	0.0006942472151
100	0.0005364637571
101	0.0005049070655
102	0.0005364637571
103	0.0006942472151
104	0.0005364637571
105	0.0006626905235
106	0.0003786802992
107	0.000315566916
108	0.0005995771403
109	0.0005049070655
110	0.0003786802992
111	0.0004417936824
112	0.0004733503739
113	0.0003471236076
114	0.0003471236076
115	0.000315566916
116	0.0004733503739
117	0.0003786802992
118	0.0004417936824
119	0.0005680204487
120	0.0004733503739
121	0.0003786802992
122	0.0003786802992
123	0.0004733503739
124	0.0005049070655
125	0.0003471236076
126	0.0003786802992
127	0.0003471236076
128	0.0002208968412
129	0.0004733503739
130	0.0002524535328
131	0.0003471236076
132	0.0002840102244
133	0.000315566916
134	0.0003786802992
135	0.0004102369908
136	0.0004417936824
137	0.0003471236076
138	0.0004417936824
139	0.0003786802992
140	0.0004102369908
141	0.0004417936824
142	0.0003786802992
143	0.0003471236076
144	0.0001893401496
145	0.0002840102244
146	0.000315566916
147	0.0002524535328
148	0.0005364637571
149	0.0001893401496
150	0.000315566916
151	0.0004417936824
152	0.000157783458
153	0.0002524535328
154	0.000315566916
155	0.0003786802992
156	0.0004102369908
157	0.0003471236076
158	9.467007479e-05
159	0.0004102369908
160	0.0001893401496
161	0.0001893401496
162	0.0002524535328
163	0.0002524535328
164	0.0003786802992
165	0.000315566916
166	0.0003471236076
167	0.000315566916
168	6.311338319e-05
169	0.0002524535328
170	0.0001893401496
171	0.000315566916
172	0.0001262267664
173	0.0003471236076
174	9.467007479e-05
175	0.0002840102244
176	0.0004102369908
177	0.0002524535328
178	0.0002524535328
179	0.0005364637571
180	0.000157783458
181	0.0002524535328
182	0.0002840102244
183	9.467007479e-05
184	0.0001893401496
185	0.0001262267664
186	0.0003471236076
187	0.000315566916
188	0.000157783458
189	0.0002524535328
190	0.0002524535328
191	0.0002208968412
192	0.0002840102244
193	0.0002840102244
194	0.0002524535328
195	0.0002524535328
196	0.0003471236076
197	0.0002208968412
198	0.0001262267664
199	0.0001893401496
200	0.0001262267664
201	0.000157783458
202	0.000157783458
203	0.0002524535328
204	0.0001893401496
205	0.000315566916
206	0.0001893401496
207	0.000157783458
208	0.0002208968412
209	0.0002524535328
210	0.0001893401496
211	6.311338319e-05
212	0.0001262267664
213	0.0002524535328
214	0.000157783458
215	0.0001262267664
216	0.000157783458
217	0.0002524535328
218	0.0002524535328
219	9.467007479e-05
220	3.15566916e-05
221	0.0001893401496
222	0.0001893401496
223	0.000157783458
224	0.000157783458
225	0.000157783458
226	0.000315566916
227	0.0002840102244
228	0.0002524535328
229	0.000157783458
230	0.0001893401496
231	0.0003471236076
232	9.467007479e-05
233	0.0001893401496
234	9.467007479e-05
235	0.000157783458
236	0.0002208968412
237	6.311338319e-05
238	0.0001893401496
239	0.0001262267664
240	0.0002524535328
241	0.0001893401496
242	0.0001893401496
243	0.0001893401496
244	0.0001893401496
245	9.467007479e-05
246	0.000315566916
247	0.0002840102244
248	0.0001893401496
249	0.0003471236076
250	0.0001262267664
251	0.000315566916
252	0.0001893401496
253	0.0002208968412
254	0.000157783458
255	0.000157783458
256	9.467007479e-05
257	0.0001262267664
258	3.15566916e-05
259	6.311338319e-05
260	0.0001262267664
261	0.0001262267664
262	0.0001893401496
263	9.467007479e-05
264	0.0001262267664
265	6.311338319e-05
266	0.0001262267664
267	0.0002840102244
268	0.000157783458
269	9.467007479e-05
270	0.000157783458
271	9.467007479e-05
272	6.311338319e-05
273	0.000157783458
274	0.0001262267664
275	0.0001893401496
276	0.0002524535328
277	0.0001262267664
278	0.0001893401496
279	0.000157783458
280	0.000157783458
281	0.0002524535328
282	6.311338319e-05
283	0.0001262267664
284	0.0001893401496
285	0.0001893401496
286	0.000157783458
287	0.0002208968412
288	0.0001893401496
289	6.311338319e-05
290	9.467007479e-05
291	9.467007479e-05
293	6.311338319e-05
294	6.311338319e-05
295	0.000157783458
297	0.000157783458
298	0.0002208968412
299	0.0001262267664
300	0.0001893401496
301	6.311338319e-05
302	0.0002524535328
303	6.311338319e-05
304	0.0001262267664
305	3.15566916e-05
306	6.311338319e-05
307	9.467007479e-05
308	6.311338319e-05
309	0.0001893401496
310	0.0001262267664
311	6.311338319e-05
312	0.000157783458
313	9.467007479e-05
314	0.0001262267664
315	0.000157783458
316	9.467007479e-05
317	0.0001262267664
318	9.467007479e-05
319	6.311338319e-05
320	3.15566916e-05
321	0.0001262267664
322	9.467007479e-05
323	0.0001262267664
324	3.15566916e-05
325	3.15566916e-05
326	0.000157783458
327	9.467007479e-05
329	0.0001262267664
330	6.311338319e-05
331	0.0001262267664
332	9.467007479e-05
333	6.311338319e-05
334	3.15566916e-05
335	0.0001262267664
336	0.000157783458
337	6.311338319e-05
338	6.311338319e-05
339	9.467007479e-05
340	0.0001262267664
341	3.15566916e-05
342	0.0001262267664
343	9.467007479e-05
344	0.0001262267664
345	0.0001262267664
346	6.311338319e-05
347	9.467007479e-05
348	0.0001893401496
349	9.467007479e-05
350	6.311338319e-05
351	3.15566916e-05
352	0.000157783458
354	0.0001262267664
355	6.311338319e-05
356	0.0001262267664
357	0.0001893401496
358	9.467007479e-05
359	6.311338319e-05
360	6.311338319e-05
361	0.000157783458
362	3.15566916e-05
363	9.467007479e-05
364	3.15566916e-05
365	9.467007479e-05
366	9.467007479e-05
367	0.0001262267664
368	0.0001262267664
369	3.15566916e-05
370	6.311338319e-05
371	9.467007479e-05
372	0.000157783458
373	9.467007479e-05
374	9.467007479e-05
375	6.311338319e-05
376	9.467007479e-05
377	9.467007479e-05
378	9.467007479e-05
379	0.0001262267664
380	0.0001893401496
381	3.15566916e-05
382	9.467007479e-05
383	0.0001262267664
384	0.0001893401496
385	0.000157783458
386	9.467007479e-05
387	3.15566916e-05
388	9.467007479e-05
389	0.0001893401496
390	9.467007479e-05
391	0.000157783458
392	9.467007479e-05
393	3.15566916e-05
394	6.311338319e-05
395	6.311338319e-05
396	3.15566916e-05
397	0.0001262267664
398	0.0001262267664
399	3.15566916e-05
400	0.000157783458
401	9.467007479e-05
402	6.311338319e-05
403	3.15566916e-05
404	3.15566916e-05
405	3.15566916e-05
406	0.000157783458
407	6.311338319e-05
408	6.311338319e-05
409	9.467007479e-05
410	0.0001262267664
411	0.0001893401496
412	3.15566916e-05
414	0.000157783458
415	6.311338319e-05
416	9.467007479e-05
417	9.467007479e-05
418	3.15566916e-05
419	6.311338319e-05
420	9.467007479e-05
421	6.311338319e-05
423	0.000157783458
424	0.0001262267664
425	6.311338319e-05
426	9.467007479e-05
427	9.467007479e-05
428	9.467007479e-05
429	6.311338319e-05
430	3.15566916e-05
431	6.311338319e-05
432	0.0001262267664
434	0.000157783458
435	0.0001893401496
436	3.15566916e-05
437	6.311338319e-05
438	6.311338319e-05
439	6.311338319e-05
440	6.311338319e-05
441	9.467007479e-05
442	3.15566916e-05
443	6.311338319e-05
444	6.311338319e-05
445	0.000157783458
446	6.311338319e-05
447	6.311338319e-05
448	9.467007479e-05
450	3.15566916e-05
451	3.15566916e-05
452	3.15566916e-05
453	6.311338319e-05
454	9.467007479e-05
455	3.15566916e-05
456	0.000157783458
457	6.311338319e-05
458	9.467007479e-05
459	9.467007479e-05
460	9.467007479e-05
461	6.311338319e-05
462	3.15566916e-05
463	3.15566916e-05
464	0.0002524535328
465	0.000157783458
467	6.311338319e-05
470	3.15566916e-05
471	0.0001262267664
472	6.311338319e-05
473	9.467007479e-05
474	6.311338319e-05
475	3.15566916e-05
477	9.467007479e-05
478	3.15566916e-05
479	3.15566916e-05
480	3.15566916e-05
482	3.15566916e-05
483	3.15566916e-05
484	3.15566916e-05
485	3.15566916e-05
487	6.311338319e-05
490	6.311338319e-05
491	6.311338319e-05
492	6.311338319e-05
493	6.311338319e-05
494	3.15566916e-05
496	3.15566916e-05
497	3.15566916e-05
498	6.311338319e-05
499	3.15566916e-05
500	6.311338319e-05
501	3.15566916e-05
502	6.311338319e-05
503	3.15566916e-05
504	6.311338319e-05
505	3.15566916e-05
506	3.15566916e-05
507	3.15566916e-05
508	9.467007479e-05
509	6.311338319e-05
510	0.0001262267664
511	3.15566916e-05
512	3.15566916e-05
513	3.15566916e-05
514	0.0001893401496
515	6.311338319e-05
517	3.15566916e-05
518	0.0001262267664
519	3.15566916e-05
520	3.15566916e-05
522	9.467007479e-05
523	0.0002208968412
524	6.311338319e-05
525	6.311338319e-05
526	3.15566916e-05
527	0.000157783458
528	6.311338319e-05
529	6.311338319e-05
530	9.467007479e-05
531	9.467007479e-05
532	9.467007479e-05
533	6.311338319e-05
535	0.0001262267664
536	0.0001262267664
537	6.311338319e-05
538	6.311338319e-05
539	6.311338319e-05
540	6.311338319e-05
541	3.15566916e-05
542	3.15566916e-05
543	3.15566916e-05
544	6.311338319e-05
546	3.15566916e-05
547	0.0001262267664
548	3.15566916e-05
550	3.15566916e-05
551	3.15566916e-05
552	3.15566916e-05
553	6.311338319e-05
554	3.15566916e-05
555	6.311338319e-05
556	3.15566916e-05
557	6.311338319e-05
558	6.311338319e-05
559	3.15566916e-05
561	9.467007479e-05
563	3.15566916e-05
564	3.15566916e-05
565	3.15566916e-05
566	6.311338319e-05
567	0.0001262267664
568	6.311338319e-05
569	6.311338319e-05
571	6.311338319e-05
573	3.15566916e-05
576	3.15566916e-05
578	3.15566916e-05
579	3.15566916e-05
580	3.15566916e-05
583	0.000157783458
584	6.311338319e-05
587	3.15566916e-05
589	0.0001262267664
591	3.15566916e-05
593	6.311338319e-05
594	3.15566916e-05
595	3.15566916e-05
596	3.15566916e-05
597	6.311338319e-05
598	3.15566916e-05
602	3.15566916e-05
603	3.15566916e-05
605	3.15566916e-05
606	6.311338319e-05
607	6.311338319e-05
608	3.15566916e-05
609	6.311338319e-05
610	6.311338319e-05
611	6.311338319e-05
612	6.311338319e-05
613	6.311338319e-05
614	3.15566916e-05
616	3.15566916e-05
617	6.311338319e-05
618	3.15566916e-05
619	3.15566916e-05
620	6.311338319e-05
621	9.467007479e-05
622	9.467007479e-05
623	9.467007479e-05
624	6.311338319e-05
626	3.15566916e-05
627	6.311338319e-05
628	3.15566916e-05
630	6.311338319e-05
631	6.311338319e-05
632	3.15566916e-05
633	3.15566916e-05
634	3.15566916e-05
636	6.311338319e-05
637	6.311338319e-05
640	3.15566916e-05
641	6.311338319e-05
642	3.15566916e-05
643	6.311338319e-05
644	6.311338319e-05
645	3.15566916e-05
648	9.467007479e-05
650	3.15566916e-05
651	3.15566916e-05
653	3.15566916e-05
654	3.15566916e-05
656	6.311338319e-05
657	3.15566916e-05
658	3.15566916e-05
660	6.311338319e-05
661	6.311338319e-05
662	3.15566916e-05
663	6.311338319e-05
665	6.311338319e-05
666	3.15566916e-05
667	6.311338319e-05
668	3.15566916e-05
670	3.15566916e-05
672	3.15566916e-05
674	3.15566916e-05
675	3.15566916e-05
676	6.311338319e-05
677	9.467007479e-05
680	3.15566916e-05
685	6.311338319e-05
687	3.15566916e-05
688	3.15566916e-05
689	3.15566916e-05
690	6.311338319e-05
691	6.311338319e-05
693	3.15566916e-05
694	6.311338319e-05
695	6.311338319e-05
696	6.311338319e-05
697	3.15566916e-05
698	6.311338319e-05
700	3.15566916e-05
704	3.15566916e-05
705	3.15566916e-05
707	6.311338319e-05
708	3.15566916e-05
709	6.311338319e-05
710	3.15566916e-05
711	3.15566916e-05
712	9.467007479e-05
713	6.311338319e-05
714	6.311338319e-05
716	3.15566916e-05
717	6.311338319e-05
720	6.311338319e-05
721	3.15566916e-05
722	3.15566916e-05
723	3.15566916e-05
724	6.311338319e-05
726	6.311338319e-05
727	3.15566916e-05
728	3.15566916e-05
730	3.15566916e-05
733	3.15566916e-05
737	3.15566916e-05
739	3.15566916e-05
741	3.15566916e-05
742	6.311338319e-05
743	3.15566916e-05
744	6.311338319e-05
745	3.15566916e-05
746	3.15566916e-05
747	3.15566916e-05
749	6.311338319e-05
750	6.311338319e-05
751	3.15566916e-05
752	6.311338319e-05
753	6.311338319e-05
755	3.15566916e-05
758	3.15566916e-05
760	3.15566916e-05
761	3.15566916e-05
762	3.15566916e-05
764	9.467007479e-05
765	3.15566916e-05
766	6.311338319e-05
767	3.15566916e-05
768	3.15566916e-05
771	3.15566916e-05
773	6.311338319e-05
774	3.15566916e-05
777	9.467007479e-05
779	3.15566916e-05
781	6.311338319e-05
782	6.311338319e-05
785	3.15566916e-05
787	6.311338319e-05
789	3.15566916e-05
790	3.15566916e-05
791	3.15566916e-05
792	6.311338319e-05
796	3.15566916e-05
798	3.15566916e-05
799	3.15566916e-05
801	6.311338319e-05
802	0.0001262267664
803	3.15566916e-05
804	3.15566916e-05
805	3.15566916e-05
807	6.311338319e-05
808	6.311338319e-05
810	3.15566916e-05
812	3.15566916e-05
814	6.311338319e-05
815	6.311338319e-05
816	3.15566916e-05
817	3.15566916e-05
819	3.15566916e-05
820	6.311338319e-05
822	6.311338319e-05
823	3.15566916e-05
825	3.15566916e-05
827	3.15566916e-05
828	3.15566916e-05
830	3.15566916e-05
831	9.467007479e-05
836	6.311338319e-05
838	3.15566916e-05
843	3.15566916e-05
844	3.15566916e-05
845	6.311338319e-05
847	3.15566916e-05
851	3.15566916e-05
853	3.15566916e-05
854	6.311338319e-05
861	6.311338319e-05
864	3.15566916e-05
867	3.15566916e-05
870	3.15566916e-05
871	6.311338319e-05
876	3.15566916e-05
877	6.311338319e-05
879	3.15566916e-05
881	6.311338319e-05
886	3.15566916e-05
889	3.15566916e-05
894	3.15566916e-05
896	3.15566916e-05
901	6.311338319e-05
902	3.15566916e-05
906	6.311338319e-05
911	3.15566916e-05
912	3.15566916e-05
916	3.15566916e-05
921	3.15566916e-05
926	3.15566916e-05
931	3.15566916e-05
933	3.15566916e-05
934	3.15566916e-05
935	3.15566916e-05
936	3.15566916e-05
937	3.15566916e-05
939	3.15566916e-05
941	3.15566916e-05
953	3.15566916e-05
955	3.15566916e-05
956	3.15566916e-05
958	3.15566916e-05
960	3.15566916e-05
963	3.15566916e-05
965	3.15566916e-05
968	6.311338319e-05
970	3.15566916e-05
972	3.15566916e-05
974	3.15566916e-05
977	3.15566916e-05
978	3.15566916e-05
979	3.15566916e-05
984	3.15566916e-05
986	3.15566916e-05
987	3.15566916e-05
994	3.15566916e-05
999	3.15566916e-05
1001	3.15566916e-05
1003	3.15566916e-05
1006	3.15566916e-05
1009	3.15566916e-05
1010	3.15566916e-05
1015	3.15566916e-05
1025	3.15566916e-05
1034	3.15566916e-05
1037	3.15566916e-05
1043	3.15566916e-05
1045	3.15566916e-05
1046	3.15566916e-05
1059	3.15566916e-05
1060	3.15566916e-05
1063	3.15566916e-05
1066	3.15566916e-05
1068	6.311338319e-05
1071	3.15566916e-05
1072	3.15566916e-05
1074	3.15566916e-05
1077	3.15566916e-05
1083	3.15566916e-05
1088	3.15566916e-05
1094	3.15566916e-05
1097	3.15566916e-05
1102	3.15566916e-05
1104	3.15566916e-05
1111	3.15566916e-05
1114	3.15566916e-05
1115	6.311338319e-05
1117	3.15566916e-05
1119	3.15566916e-05
1120	3.15566916e-05
1122	3.15566916e-05
1124	3.15566916e-05
1132	3.15566916e-05
1136	3.15566916e-05
1139	3.15566916e-05
1145	3.15566916e-05
1147	3.15566916e-05
1153	3.15566916e-05
1154	9.467007479e-05
1157	3.15566916e-05
1181	3.15566916e-05
1192	3.15566916e-05
1195	6.311338319e-05
1196	3.15566916e-05
1206	6.311338319e-05
1210	6.311338319e-05
1211	3.15566916e-05
1217	3.15566916e-05
1224	3.15566916e-05
1226	3.15566916e-05
1232	3.15566916e-05
1233	3.15566916e-05
1235	3.15566916e-05
1246	6.311338319e-05
1247	3.15566916e-05
1250	3.15566916e-05
1255	3.15566916e-05
1266	3.15566916e-05
1273	6.311338319e-05
1275	3.15566916e-05
1277	3.15566916e-05
1280	3.15566916e-05
1282	3.15566916e-05
1287	3.15566916e-05
1292	3.15566916e-05
1294	3.15566916e-05
1295	3.15566916e-05
1297	3.15566916e-05
1299	3.15566916e-05
1301	3.15566916e-05
1302	3.15566916e-05
1303	3.15566916e-05
1310	3.15566916e-05
1318	3.15566916e-05
1319	3.15566916e-05
1322	3.15566916e-05
1329	6.311338319e-05
1334	3.15566916e-05
1335	3.15566916e-05
1343	6.311338319e-05
1346	3.15566916e-05
1347	3.15566916e-05
1363	3.15566916e-05
1364	3.15566916e-05
1366	6.311338319e-05
1367	3.15566916e-05
1368	3.15566916e-05
1374	3.15566916e-05
1379	3.15566916e-05
1380	3.15566916e-05
1382	3.15566916e-05
1396	3.15566916e-05
1397	6.311338319e-05
1401	3.15566916e-05
1406	3.15566916e-05
1410	6.311338319e-05
1411	3.15566916e-05
1421	6.311338319e-05
1424	3.15566916e-05
1430	3.15566916e-05
1432	3.15566916e-05
1436	3.15566916e-05
1446	3.15566916e-05
1447	6.311338319e-05
1452	3.15566916e-05
1461	3.15566916e-05
1463	3.15566916e-05
1470	3.15566916e-05
1481	3.15566916e-05
1489	3.15566916e-05
1491	3.15566916e-05
1499	6.311338319e-05
1501	3.15566916e-05
1521	3.15566916e-05
1527	3.15566916e-05
1535	3.15566916e-05
1554	3.15566916e-05
1569	3.15566916e-05
1582	3.15566916e-05
1612	3.15566916e-05
1617	3.15566916e-05
1618	3.15566916e-05
1624	3.15566916e-05
1627	3.15566916e-05
1636	3.15566916e-05
1637	3.15566916e-05
1644	3.15566916e-05
1646	3.15566916e-05
1663	3.15566916e-05
1665	6.311338319e-05
1679	3.15566916e-05
1685	3.15566916e-05
1688	3.15566916e-05
1701	3.15566916e-05
1703	3.15566916e-05
1705	3.15566916e-05
1710	3.15566916e-05
1718	3.15566916e-05
1719	3.15566916e-05
1722	3.15566916e-05
1729	3.15566916e-05
1733	3.15566916e-05
1734	3.15566916e-05
1739	6.311338319e-05
1753	3.15566916e-05
1771	3.15566916e-05
1775	3.15566916e-05
1793	3.15566916e-05
1801	3.15566916e-05
1819	3.15566916e-05
1823	3.15566916e-05
1829	3.15566916e-05
1834	3.15566916e-05
1868	3.15566916e-05
1897	3.15566916e-05
1898	3.15566916e-05
1927	3.15566916e-05
1928	3.15566916e-05
1934	3.15566916e-05
1945	3.15566916e-05
1947	3.15566916e-05
1951	3.15566916e-05
1967	3.15566916e-05
2011	3.15566916e-05
2022	3.15566916e-05
2024	3.15566916e-05
2028	3.15566916e-05
2044	3.15566916e-05
2088	3.15566916e-05
2097	3.15566916e-05
2178	3.15566916e-05
2223	3.15566916e-05
2240	3.15566916e-05
2241	3.15566916e-05
2265	3.15566916e-05
2320	3.15566916e-05
2336	3.15566916e-05
2415	3.15566916e-05
2429	3.15566916e-05
2454	3.15566916e-05
2530	3.15566916e-05
2563	3.15566916e-05
2574	3.15566916e-05
2668	3.15566916e-05
2692	3.15566916e-05
2700	3.15566916e-05
2847	3.15566916e-05
2890	3.15566916e-05
2947	3.15566916e-05
2982	3.15566916e-05
3008	3.15566916e-05
3084	3.15566916e-05
3257	3.15566916e-05
3319	3.15566916e-05
3358	3.15566916e-05
3412	3.15566916e-05
3451	3.15566916e-05
3465	3.15566916e-05
3556	3.15566916e-05
3557	3.15566916e-05
3803	3.15566916e-05
3822	3.15566916e-05
3849	3.15566916e-05
4032	3.15566916e-05
4103	3.15566916e-05
4196	3.15566916e-05
4239	3.15566916e-05
4357	3.15566916e-05
4388	3.15566916e-05
4789	3.15566916e-05
4800	3.15566916e-05
4919	3.15566916e-05
5055	3.15566916e-05
5559	3.15566916e-05
5929	3.15566916e-05
6096	3.15566916e-05
6174	3.15566916e-05
6629	3.15566916e-05
6887	3.15566916e-05
7068	3.15566916e-05
7408	3.15566916e-05
10227	3.15566916e-05
10914	3.15566916e-05
13972	3.15566916e-05
14196	3.15566916e-05
36380	3.15566916e-05
